# Supplementary material for: Identification of novel conserved functional motifs across most Influenza A viral strains
Source: Virol J. 2011 Jan 27;8:44. doi: 10.1186/1743-422X-8-44 (PMC3036627; doi:10.1186/1743-422X-8-44)
Supplement: Additional file 1 — Multiple sequence alignments of the PB2 segment. The Sequence collection, grouping, ordering, and alignment were all performed as elaborated in the methods section, and conserved regions and functional motifs of PB2 extracted from the alignment. Also, Logo bars of the conserved regions, the conservation percent of each conserved region, and average GC% were all carried out as elaborated in methods. Separation of the alignments into the four main host categories (human, swine, avian, and others) was conducted to facilitate comparative host analysis as elaborated in figures 1 and 2. The same applies to additional files 2, 3, 4, 5, and 6. [file 1743-422X-8-44-S1.AFA]

>gi|159156191|gb|EU182304| /Unknown/1(PB2)/H5N2/USA/2001/// Influenza A virus (A/unknown/NY/118547-11/2001(H5N2)) polymerase PB2 (PB2) gene, complete cds.
---------GGCCAGTAGCAAAAGCAGGTCAAATATATT-CAATATGGAGAGAATAAAAG
AACTAAGAGATCTAATGTCACAGTCCCGCACTCGCGAGATACTCACCAAAACCACTGTGG
ACCACATGGCCATAATCAAAAAATACACATCAGGAAGACAAGAGAAGAACCCTGCACTCA
GAATGAAATGGATGATGGCAATGAAATACCCAATTACGGCGGATAAGAGAATAATGGAGA
TGATTCCTGAGAGGAATGAACAAGGACAGACCCTCTGGAGCAAAACAAATGATGCCGGTT
CAGACCGAGTGATGGTATCACCTCTGGCTGTGACATGGTGGAATAGAA-ATGGACCAACG
ACGAGTACAGTTCACTACCCAAAGGTCTATAAAACCTACTTCGAAAAGGTTGAAAGATTA
AAACATGGGACCTTTGGCCCTGTTCACTTCAGGAACCAAGTCAAAATAAGAAGAAGAGTT
GACATAAACCCTGGCCATGCAGACCTCAGTGCCAAAGAGGCCCAGGATGTAATCATGGAA
GTTGTTTTCCCAAATGAAGTGGGGGCCAGAATACTAACATCAGAATCACAGCTGACAATA
ACAAAAGAGAAAAAGGAAGAACTTCAAGACTGCAAAATTGCCCCCTTGATGGTAGCATAC
ATGCTAGAAAGAGAGTTAGTTCGCAAAACGAGGTTTCTCCCAGTGGCTGGTGGAACAAGC
AGCGTG-TATATTGAGGTGTTGCACTTGACCCAAGGGACATGCTGGGAGCAGATGTACAC
CCCAGGAGGGGAAGTAAGAAATGATGATGTTGACCAAAGTTTGATTATCGCTGCCAGAAA
TATAGTAAGAAGAGCAACGGTATCAGCAGACCCATTGGCATCTCTATTGGAGATGT-GCC
ACAGCACACAGATTGGTGGAATAAGAATGGTAGACATCCTTAGGCAAAATCCAACAGAGG
AACAAGCTGTGAATATATGCAAGGCAGCAATGGG-CTTAAGAATTAGCTCATCTTTCAGT
TTCGGTGGGTTCACATTTAAAAGAACGGGTGGGTCATCGGTCAAAAGAGAAGAAGAGGTG
CTTACGGGCAACCTTCAAACACTGAAAATAAGAGTACATGAGGGGTATGAAGAATTCACA
ATGGTTGGGAGAAGGGCAACAGCTATTCTCAGAAAAGCAACTAGGAGATTAATTCAACTA
ATAGTAAGTGGAAGAGACGAACAGTCAATTGCTGAAGCAATAATCGTAGCCATGGTATTT
TCACAAGAGGACTGCATGATAAAGGCAGTTCGAGGTGATCTGAATTTTGTAAATAGAGCA
AATCAGCGACTGAACCCCATGCACCAGCTCTTGAGACATTTCCAAAAGGATGCAAAAGTG
CTTTTCCAAAACTGGGGGATTGAACCCATTGACAATGTGATGGGGATGATTGGAATACTG
CCCGATATGACCCCAAGCACTGAGGTATCACTGCGAGGGATAAGAGTCAGCAAAATGGGA
GTAGATGAATATTCCAGCACAGAGAGAGTGGTGGTGAGCATTGACCGTTTTCTAAGGGTT
CGGGACCAACGAGGGAACGTACTATTGTCACCTGAAGAGGTTAGTGAGACACAAGGAACA
GAAAAGTTGACAATAACTTACTCATCATCAATGATGTGGGAAATCAATGGTCCTGAGTCA
GTGTTGGTCAACACTTAT-CAGTGGATCATCAGAAACTGGGAGACTGTGAAAATTCAATG
GTCACAGGACCCCACAATGTTGTACAATAAAATGGAATTTGAGCCATTTCAATCCCTGGT
TCCTAAAGCAGCTAGAGGTCAGTATAGTGGATTCGTGAGGACACTGTTTCAGCAGATGCG
GGATGTGCTTGGAACTTTTGACACAGTTCAGATAATAAAACTTCTCCCCTTTGCTGCTGC
CCCACCTGAACAGAGTAGGATGCAGTTCTCCTCTTTGACTGTGAATGTAAGAGGATCAGG
AATGAGGATATTGGTGAGAGGTAATTCTCCAGTATTCAATTATAATAAGGCCACCAAAAG
GCTTACAGTCCTCGGGAAAGATGCGGGTGCACTAACTGAAGACCCAGATGAAGGCACAGC
TGGAGTAGAATCTGCTGTTCTGAGAGGATTCCTCATTTTGGGCAAAGAAGACAAGAGATA
TGGCCCAGCATTGAGCATCAACGAACTAAGCAATCTTGCAAAAGGAGAGAAGGCTAATGT
GCTAATTGGGCAAGGAGACGTAGTGTTGGTAATGAAACGGAAACGGGACTCTAGCATACT
TACTGACAGCCAGACAGCGACCAAAAGAATTCGGATGGCCATCAA-TTAGTGTCG-AATT
GTTTAAAAACGACCTTGTTTCTACTGTCATAG----------------------------
---------------
>gi|39725247|gb|AX822041| /Unknown/1(PB2)////// Sequence 15 from Patent WO03063899.
----------------AGCGAAAGCAGGTCAATTATATT-CAATATGGAAAGAATAAAAG
AACTAAGAAATCTAATGTCGCAGTCTCGCACCCGCGAGATACTCACAAAAACCACCGTGG
ACCATATGGCCATAATCAAGAAGTACACATCAGGAAGACAGGAGAAGAACCCAGCACTTA
GGATGAAATGGATGATGGCAATGAAATATCCAATTACAGCAGACAAGAGGATAACGGAAA
TGATTCCTGAGAGAAATGAGCAAGGACAAACTTTATGGAGTAAAATGAATGATGCCGGAT
CAGACCGAGTGATGGTATCACCACTGGCTGTGACATGGTGGAATAGGA-ATGGACCAATA
ACAAATACAGTTCATTATCCAAAAATCTACAAAACTTATTTTGAAAGAGTCGAAAGGCTA
AAGCATGGAACCTTTGGCCCTGTCCATTTTAGAAACCAAGTCAAAATACGTCGGAGAGTT
GACATAAATCCTGGTCATGCAGATCTCAGTGCCAAGGAGGCACAGGATGTAATCATGGAA
GTTGTTTTCCCTAACGAAGTGGGAGCCAGGATACTAACATCGGAATCGCAACTAACGATA
ACCAAAGAGAAGAAAGAAGAACTCCAGGATTGCAAAATTTCTCCTTTGATGGTTGCATAC
ATGTTGGAGAGAGAACTGGTCCGCAAAACGAGATTCCTCCCAGTGGCTGGTGGAACAAGC
AGTGTG-TACATTGAAGTGTTGCATTTGACTCAAGGAACATGCTGGGAACAGATGTATAC
TCCAGGAGGGGAAGTGAGGAATGATGATGTTGATCAAAGCTTGATTATTGCTGCTAGGAA
CATAGTGAGAAGAGCTGCAGTATCAGCAGATCCACTAGCATCTTTATTGGAGATGT-GCC
ACAGCACACAGATTGGTGGAATTAGGATGGTAGACATCCTTAGGCAGAACCCAACAGAAG
AGCAAGCCGTGGATATATGCAAGGCTGCAATGGG-ACTGAGAATTAGCTCATCCTTCAGT
TTTGGTGGATTCACATTTAAGAGAACAAGCGGATCATCAGTCAAGAGAGAGGAAGAGGTG
CTTACGGGCAATCTTCAAACATTGAAGATAAGAGTGCATGAGGGATATGAAGAGTTCACA
ATGGTTGGGAGAAGAGCAACAGCCATACTCAGAAAAGCAACCAGGAGATTGATTCAGCTG
ATAGTGAGTGGGAGAGACGAACAGTCGATTGCCGAAGCAATAATTGTGGCCATGGTATTT
TCACAAGAGGATTGTATGATAAAAGCAGTCAGAGGTGATCTGAATTTCGTCAATAGGGCG
AATCAGCGATTGAATCCTATGCATCAACTTTTAAGACATTTTCAGAAGGATGCGAAAGTG
CTTTTTCAAAATTGGGGAGTTGAACCTATCGACAATGTGATGGGAATGATTGGGATATTG
CCCGACATGACTCCAAGCATCGAGATGTCAATGAGAGGAGTGAGAATCAGCAAAATGGGT
GTAGATGAGTACTCCAGCACGGAGAGGGTAGTGGTGAGCATTGACCGTTTTTTGAGAATC
CGGGACCAACGAGGAAATGTACTACTGTCTCCCGAGGAGGTCAGTGAAACACAGGGAACA
GAGAAACTGACAATAACTTACTCATCGTCAATGATGTGGGAGATTAATGGTCCTGAATCA
GTGTTGGTCAATACCTAT-CAATGGATCATCAGAAACTGGGAAACTGTTAAAATTCAGTG
GTCCCAGAACCCTACAATGCTATACAATAAAATGGAATTTGAACCATTTCAGTCTTTAGT
ACCTAAGGCCATTAGAGGCCAATACAGTGGGTTTGTAAGAACTCTGTTCCAACAAATGAG
GGATGTGCTTGGGACATTTGATACCGCACAGATAATAAAACTTCTTCCCTTCGCAGCCGC
TCCACCAAAGCAAAGTAGAATGCAGTTCTCCTCATTTACTGTGAATGTGAGGGGATCAGG
AATGAGAATACTTGTAAGGGGCAATTCTCCTGTATTCAACTATAACAAGGCCACGAAGAG
ACTCACAGTTCTCGGAAAGGATGCTGGCACTTTAACTGAAGACCCAGATGAAGGCACAGC
TGGAGTGGAGTCCGCTGTTCTGAGGGGATTCCTCATTCTGGGCAAAGAGAACAAGAGATA
TGGGCCAGCACTAAGCATCAATGAACTGAGCAACCTTGCGAAAGGAGAGAAGGCTAATGT
GCTAATTGGGCAAGGAGACGTGGTGTTGGTAATGAAACGGAAACGGGACTCTAGCATACT
TACTGACAGCCAGACAGCGACCAAAAGAATTCGGATGGCCATCAA-TTAGTGTCG-AATA
GTTTAAAAACGACCTTGTTTCTACT-----------------------------------
---------------
>gi|145337038|gb|EF178522| /Tiger/1(PB2)/H5N1/Thailand/2004/// Influenza A virus (A/Tiger/Thailand/VSMU-1-SPB/2004(H5N1)) polymerase basic protein 2 (PB2) gene, complete cds.
--------------------------------------------ATGGAGAGAATAAAAG
AATTACGAGATCTAATGTCACAGTCCCGCACTCGCGAGATACTAACAAAAACCACTGTGG
ACCATATGGCCATAATCAAGAAATACACATCAGGAAGACAAGAGAAGAACCCTGCTCTCA
GAATGAAATGGATGATGGCAATGAAATATCCAATCACAGCGGACAAGAGAATAATAGAGA
TGATTCCTGAAAGGAATGAACAAGGGCAGACGCTCTGGAGCAAGACAAATGATGCTGGAT
CGGACAGGGTGATGGTGTCTCCCCTAGCTGTAACTTGGTGGAATAGGA-ATGGGCCGGCG
ACAAGTGCAGTTCATTATCCAAAGGTTTACAAAACATACTTTGAGAAGGTTGAAAGGTTA
AAACATGGAACCTTCGGTCCCGTTCATTTCCGAAACCAAGTTAAAATACGCCGCCGAGTT
GATATAAATCCTGGCCATGCAGATCTCAGTGCTAAAGAAGCACAAGATGTCATCATGGAG
GTCGTTTTCCCAAATGAAGTGGGAGCTAGAATATTGACATCAGAGTCGCAATTGACAATA
ACGAAAGAGAAGAAAGAAGAGCTCCAAGATTGTAAGATTGCTCCCTTAATGGTTGCATAC
ATGTTGGAAAGGGAACTGGTCCGCAAAACCAGATTCCTACCGGTAGCAGGCGGAACAAGC
AGTGTG-TACATTGAGGTATTGCATTTGACTCAAGGGACCTGCTGGGAACAGATGTACAC
TCCAGGCGGTGAAGTGAGAAATGACGATGTTGACCAGAGTTTGATCATCGCTGCCAGAAA
CATTGTTAGGAGAGCAACGGTATCAGCGGATCCACTGGCATCACTGCTGGAGATGT-GTC
ACAGCACACAAATTGGTGGGATAAGGATGGTGGACATCCTTAGGCAAAATCCAACTGAGG
AACAAGCTGTGGATATATGCAAAGCAGCAATGGG-TCTGAGGATCAGTTCTTCCTTTAGC
TTTGGAGGCTTCACTTTCAAAAGAACAAGTGGATCATCCGTCAAGAAGGAAGAGGAAGTG
CTTACAGGCAACCTCCAAACATTGAAAATAAGAGTACATGAGGGGTATGAGGAATTCACA
ATGGTTGGGCGGAGGGCAACAGCTATCCTGAGGAAAGCAACTAGAAGGCTGATTCAGTTG
ATAGTAAGTGGAAGAGACGAACAATCAATCGCTGAGGCAATCATTGTAGCAATGGTGTTC
TCACAGGAGGATTGCATGATAAAGGCAGTCCGAGGCGATCTGAATTTCGTAAACAGAGCA
AACCAAAGATTAAACCCCATGCATCAACTCCTGAGACATTTTCAAAAGGATGCAAAAGTG
CTATTTCAGAATTGGGGAATTGAACCCATTGATAATGTCATGGGGATGATCGGAATATTA
CCTGACATGACTCCCAGCACAGAAATGTCACTGAGAGGAGTAAGAGTTAGTAAAATGGGA
GTGGATGAATATTCCAGCACTGAGAGAGTAGTTGTAAGTATTGACCGTTTCTTAAGGGTT
CGAGATCAGCGGGGGAACGTACTCTTATCTCCCGAAGAGGTCAGCGAAACCCAGGGAACA
GAGAAATTGACAATAACATATTCATCATCAATGATGTGGGAAATCAACGGTCCTGAGTCA
GTGCTTGTTAACACTTAT-CAGTGGATCATCAGAAACTGGGAGACTGTGAAGATTCAATG
GTCTCAAGACCCCACGATGCTGTACAATAAGATGGAGTTTGAACCGTTCCAATCCTTGGT
ACCCAAGGCTGCCAGAGGTCAATACAGTGGATTTGTGAGAACATTATTCCAACAAATGCG
TGATGTACTGGGGACATTTGATACTGTCCAGATAATAAAGCTGCTACCATTTGCAGCAGC
CCCACCGGAGCAGAGCAGAATGCAGTTTTCTTCTCTAACTGTGAATGTGAGAGGCTCAGG
AATGAGAATACTCGTAAGGGGCAATTCCCCTGTGTTCAACTATAATAAGGCAACCAAAAG
GCTTACCGTTCTTGGAAAGGACGCAGGTGCATTAACAGAGGATCCAGATGAGGGGACAGC
CGGAGTGGAATCTGCAGTACTGAGGGGATTCTTAATTCTAGGCAAGGAGAACAAAAGGTA
TGGACCAGCATTGAGCATCAATGAACTGAGCAATCTTGCGAAGGGGGAGAAAGCTAATGT
GCTGATAGGGCAAGGAGACGTGGTGTTGGTAATGAAACGAAAACGGGACTCTAGCATACT
TACTGACAGCCAGACAGCGACCAAAAGAATTCGGATGGCCATCAA-TTAGTGTCG-AATT
GTTTAAAAACGAC-----------------------------------------------
---------------
>gi|164510528|gb|AM744956| /Stone marten/1(PB2)/H5N1/Germany/2006/// Influenza A virus (A/stone marten/Germany/R747/2006(H5N1)) PB2 gene for polymerase B2, genomic RNA
----------------AGCGAAAGCAGGTCAAATATATT-CAATATGGAGAGAATAAAGG
AATTAAGAGATCTAATGTCACAGTCCCGCACTCGCGAGATACTAACAAAAACCACTGTGG
ACCATATGGCCATAATCAAGAAATACACATCAGGAAGACAAGAGAAGAACCCTGCTCTCA
GAATGAAATGGATGATGGCAATGAAATATCCAATCACAGCGGACAAGAGAATAATAGAGA
TGATTCCTGAAAGGAATGAACAGGGACAGACACTCTGGAGCAAGACAAATGATGCTGGAT
CGGACAGGGTGATGGTGTCTCCCCTAGCTGTAACTTGGTGGAATAGGA-ATGGGCCGACG
ACAAGTACAGTTCATTATCCAAAGGTTTATAAAACATACTTTGAGAAGGTTGAAAGGTTA
AAACATGGAACCTTTGGTCCCGTTCATTTCCGAAACCAAGTTAAAATACGCCGCCGAGTT
GATACAAATCCTGGCCATGCAGATCTCAGCTCTAAAGAAGCACAAGATGTCATCATGGAG
GTCGTTTTCCCAAATGAAGTGGGAGCTAGAATATTGACTTCAGAGTCACAATTGACAATA
ACGAAAGAGAAGAAAGAAGAGCTCCAAGATTGTAAGATTGCTCCCTTAATGGTTGCATAC
ATGTTGGAAAGGGAACTGGTCCGCAAAACCAGATTCCTACCAGTAGCAGGCGGAACAAGC
AGTGTG-TACATTGAGGTATTGCATTTGACTCAAGGAACTTGCTGGGAACAGATGTACAC
TCCAGGCGGAGAAGTAAGAAATGACGATGTTGACCAGAGTTTGATCATTGCTGCCAGAAA
CATTGTTAGGAGAGCAACGGTATCAGCGGATCCACTGGCATCACTGCTGGAGATGT-GTC
ACAGCACACAAATTGGTGGGATAAGGATGGTGGACATCCTTAGGCAAAATCCAACTGAGG
AACAAGCTGTGGATATATGCAAAGCAGCAATGGG-TCTGAGGATCAGTTCATCCTTTAGC
TTTGGAGGCTTCACTTTCAAAAGAACAAGTGGATCATCCGTCACGAAGGAAGAGGAAGTG
CTTACAGGCAACCTCCAAACATTGAAAATAAGAGTACATGAGGGGTATGAGGAATTCACA
ATGGTTGGGCAGAGGGCAACAGCTATCCTGAGGAAAGCAACTAGAAGGCTGATTCAGTTG
ATAGTAAGTGGAAGAAACGAACAATCAATCGCTGAGGCAATCATTGTAGCAATGGTGTTC
TCACAGGAGGATTGCATGATAAAAGCAGTCCGAGGCGATCTGAATTTCGTAAACAGAGCA
AACCAAAGATTAAACCCCATGCATCAACTCCTGAGACATTTTCAAAAGGACGCAAAAGTG
CTATTTCAGAATTGGGGAACTGAACCCATTGATAATGTCATGGGGATGATCGGAATATTA
CCTGACATGACTCCCAGCACAGAAATGTCACTGAGAGGAGTAAGAGTTAGTAAAGTGGGA
GTAGATGAATATTCCAGCACTGAGAGAGTAGTTGTAAGCATTGACCGCTTCTTAAGGGTT
CGAGACCAGCGGGGGAACGTACTCTTATCTCCCGAAGAGGTCAGCGAAACACAGGGAACA
GAGAAGTTGACAATAACATATTCATCATCAATGATGTGGGAAATCAACGGTCCTGAGTCA
GTGCTTGTTAACACCTAT-CAATGGATCATCAGAAACTGGGAGACAGTGAAAATTCAGTG
GTCTCAAGACCCCACTATGTTGTACAATAAGATGGAGTTTGAACCGTTCCAATCCTTGGT
ACCTAAAGCTGCCAGAGGTCAATACAGTGGATTTGTGAGAACATTATTCCAACAAATGCG
TGACGTACTGGGGACATTTGATACTGTCCAGATAATAAAGCTGCTACCATTTGCAGCAGC
CCCACCGAAGCAGAGCAGAATGCAGTTTTCTTCTCTAACTGTGAATGTGAGAGGCTCAGG
AATGAGAATACTCATAAGGGGCAATTCCCCTGTGTTCAACTACAATAAGGCAACCAAAAG
ACTTACCGTTCTTGGAAAGGACGCAGGTGCATTAACAGAGGATCCAGATGAGGGGACAGC
CGGAGTGGAATCTGCAGTACTGAGGGGGTTCCTAATTCTAGGCAAGGAGGACAAAAGATA
TGGACCAGCATTGAGCATCAATGAACTGAGCAATCTTGCAAAAGGGGAGAAAGCTAATGT
GCTGATAGGGCAAGGAGACGTGGTGTTGGTAATGAAACGGAAACGGGACTCTAGCATACT
TACTGACAGCCAGACAGCGACCAAAAGAATTCGGATGGCCATCAA-TTAGTGTCG-AATT
GTTTAAAAACGACCTTGTTTCTACT-----------------------------------
---------------
>gi|324067|gb|M73522| /Seal/1(PB2)/H4N5/USA/1982/// Influenza A virus (A/seal/Massachussetts/133/1982(H4N5)) polymerase 2 (PB2) gene, complete cds.
----------------AGCAAAAGCAGGTCAAATATATT-CAATATGGAGAGAATAAAAG
AACTAAGAGATCTAATGTCACAATCCCGCACTCGCGAGATACTCACCAAAACCACCGTGG
ACCACATGGCCATAATCAAAAAATACACATCAGGGAGGCAAGAGAAGAACCCCGCACTCA
GAATGAAGTGGATGATGGCAATGAAGTATCCAATTACGGCAGATAAGAGAATAATGGAAA
TGATTCCTAAAAGGAATGAACAAGGACAAACCCTCTGGAGCAACACAAACGATGCCGGCT
CAGACAGAGTGATGGTATCACCTCTGGCCGTGACATGGTGGAATAGGA-ATGGACCAACA
ACAAGTACAGTTCACTACCCAAAGGTATATAAAACTTATTTCGAAAAAGTCGAAAGGTTA
AAACATGGGACCTTTGGCCCCGTCCACTTCAGAAATCAAGTTAAGATAAGACGGAGAGTT
GACATAAACCCTGGCCACGCAGACCTCAGTGCCAAAGAGGCACAGGATGTAATCATGGAA
GTTGTTTTCCCAAATGAAGTGGGAGCTAGAATATTAACATCGGAGTCACAACTGACAATA
ACAAAGGAGAAGAAGGAAGAGCTCCAGGATTGTAAAATTGCCCCTTTGATGGTAGCATAC
ATGCTAGAAAGAGAGTTGGTCCGCAAAACGAGGTTCCTCCCAGTGGCTGGTGGAACAAGC
AGTGTC-TATATTGAGGTGTTGCATTTAACCCAGGGGACATGCTGGGAGCAGATGTACAC
TCCAGGAGGGGAAGTGAGAAATGATGATGTTGACCAAAGCTTGATTATCGCTGCCAGGAA
CATAGTAAGAAGAGCAACGGTATCAGCAGACCCACTAGCATCTCTATTGGAAATGT-GCC
ACAGCACACAGATTGGGGGAATAAGGATGGTAGACATCCTTAGGCAAAATCCAACAGAGG
AACAAGCCGTGGACATATGCAAGGCAGCAATGGG-CTTGAGGATTAGCTCATCTTTCAGC
TTTGGTGGATTCACTTTCAAACGAACAAGCGGGTCGTCAGTCGAGAGAGAAGAAGAAGTG
CTTACGGGCAACCTTCAAACACTGAAAATAAGAGTACATGAGGGGTATGAAGAATTCACA
ATGGTTGGGAGAAGAGCAACAGCTATCCTCAGAAAGGCAACCAGGAGATTGATCCAGCTA
ATAGTAAGTGGGAGAGACGAGCAGTCAATTGCTGAAGCAATAATTGTGGCCATGGTGTTT
TCACAAGAGGATTGCATGATCAAGGCGGTTCGGGGTGATCTGAATTTTGTCAATAGGGCA
AACCAGCGACTGAACCCCATGCATCAACTCTTGAGACATTTCCAAAAGGATGCAAAAGTG
CTTTTCCAAAACTGGGGAATTGAACCCATCGACAATGTGATGGGAATGATCGGAATATTG
CCCGACATGACCCCAAGTACTGAGATGTCGCTGAGGGGAATAAGAGTCAGCAAAATGGGA
GTAGATGAATACTCCAGCACGGAGAGAGTGGTGGTGAGCATTGACCGATTTTTAAGGGTT
CGGGATCAACGGGGAAACGTGCTATTGTCACCCGAAGAAGTCAGCGAAACACAAGGAACC
GAGAAACTGACAATAACTTATTCATCATCAATGATGTGGGAAATCAATGGTCCTGAGTCG
GTGTTGGTCAATACTTAC-CAGTGGATCATCAGGAACTGGGAGACTGTGAAAATTCAATG
GTCGCAGGATCCCACAATGTTATATAATAAGATGGAATTCGAGCCATTTCAGTCTCTGAT
TCCTAAGGCAGCCAGAGGTCAATACAGCGGATTCGTGAGGACGCTGTTCCAGCAGATGCG
GGATGTGCTTGGAACATTTGACACTGTTCAGATAATAAAACTTCTTCCCTTTGCTGCTGC
TCCACCAGAACAGAGCAGGATGCAGTTCTCCTCCCTGACTGTGAATGTGAGGGGATCAGG
AATGAGGATACTGGTAAGAGGCAATTCTCCAGTGTTCAATTACAACAAGGCCACCAAGAG
GCTTACAGTCCTCGGGAAAGATGCAGGTGCATTGACCGAAGACCCAGATGAAGGCACTGC
TGGAGTAGAGTCTGCTGTTCTGAGAGGATTCCTCATTTTGGGCAAAGAAGACAAGAGATA
TGGCCCAGCATTAAGCATCAATGAACTGAGCAATCTTGCAAAAGGAGAGAAGGCTAATGT
GCTAATTGGGCAAGGAGACGTGGTGTTGGTAATGAAACGGAAACGGGACTCTAGCATACT
TACTGACAGCCAGACAGCGACCAAAAGAATTCGGATGGCCATCAA-TTAGTGTCG-AATT
GTTTAAAAACGACCTTGTTTCTACT-----------------------------------
---------------
>gi|324079|gb|M73520| /Equine/1(PB2)/H7N7/United Kingdom/1973/// Influenza A virus (A/equine/London/1416/1973(H7N7)) polymerase 2 (PB2) gene, complete cds.
----------------AGCAAAAGCAGGTCAAATATATT-CAATATGGAGAGAATAAAAG
AACTGAGAGATCTAATGTCACAGTCCCGCACCCGCGAGATACTCACAAAAACCACTGTGG
ACCATATGGCCATAATCAAGAAATACACATCAGGAAGACAAGAGAAGAACCCCGCACTTA
GGATGAAGTGGATGATGGCAATGAAATATCCAATTACAGCAGATAAGAGGATAATGGAAA
TGATTCCTGAGAGGAATGAACAAGGGCAAACCCTCTGGAGCAAAACAAACGATGCTGGCT
CAGACCGCGTAATGGTATCACCTCTGGCTGTGACATGGTGGAATAGGA-ATGGACCAACA
ACGAGTACAATTCATTATCCAAAAGTCTACAAAACTTATTTTGAAAAAGTTGAAAGGTTA
AAACACGGAACCTTTGGCCCCGTCCATTTTAGGAATCAAGTCAAGATAAGACGGAGGGTT
GACATAAACCCTGGTCACGCAGATCTCAGTGCCAAAGAAGCACAAGATGTAATCATGGAA
GTTGTTTTCCCAAATGAAGTGGGAGCCAGAATACTAACATCAGAATCACAACTAACAATA
ACCAAAGAGAAGAAAGAAGAACTTCAGGACTGCAAAATTGCCCCTTTGATGGTAGCATAC
ATGCTAGAAAGAGAGTTGGTCCGAAAAACAAGGTTCCTCCCAGTGGCTGGTGGAACAAGC
AGTGTG-TACATTGAGGTGTTGCATCTGACCCAGGGAACGTGCTGGGAACAAATGTACAC
CCCAGGAGGAGAAGTTAGAAACGATGACGTTGACCAAAGCTTAATTATTGCTGCCCGGAA
CATAGTGAGAAGAGCGACAGTATCAGCAGATCCACTAGCATCTCTGCTGGAGATGT-GCC
ACAGTACACAGATTGGTGGAACAAGGATGGTGGACATCCTTAAGCAGAATCCAACAGAGG
AACAAGCTGTGGATATATGCAAAGCAGCAATGGG-GTTGAGAATTAGCTCATCATTCAGC
TTTGGTGGGTTCACCTTTAAGAGAACGAGTGGATCATCAGTCAAGAGAGAAGAAGAAGTG
CTTACGGGCAACCTTCAAACATTGAAAATAAGAGTGCATGAGGGGTATGAAGAATTCACA
ATGGTCGGAAGAAGAGCAACAGCCATTCTCAGAAAGGCAACCAGAAGATTGATCCAATTG
ATAGTAAGTGGGAGAGACGAACAGTCAATTGCTGAAGCAATAATTGTAGCCATGGTGTTT
TCACAAGAAGATTGCATGATAAAAGCAGTTCGAGGCGATCTGAACTTCGTTAATAGAGCA
AATCAGCGCTTGAACCCCATGCATCAACTCTTGAGGCATTTCCAAAAGGGTGCAGAAGTG
CTTTTCCAGAATTGGGGGATTGAACCCATCGACAATGTGATGGGAATGATTGGAATATTG
CCCGACATGACCCCAAGTACCGAGATGTCATTGAGAGGAGTGAGAGTCAGCAAAATGGGA
GTAGATGAGTACTCCAGCACTGAGAGAGTGGTGGTGAGCATTGACCGCTTTTTAAGAGTT
CGGGATCAAAGGGGAAACGTACTACTGTCCCCTGAAGAGGTCAGTGAAACACAAGGAACG
GAAAAGCTGACAATAATTTATTCATCATCAATGATGTGGGAGATTAATGGTCCTGAGTCA
GTGTTGGTCAATACTTAT-CAATGGATCATCAGAAACTGGGAAATTGTGAAAATTCAATG
GTCACAGGATCCCACAATGTTATACAATAAGATGGAATTTGAGCCATTCCAGTCCCTGGT
CCCTAGGGCCACCAGAGGCCAATACAGCGGATTCGTAAGGACCCTGTTTCAGCAAATGCG
AGATGTACTTGGAACATTTGACACTGCTCAAATAATAAAACTCCTCCCTTTCGCCGCTGC
TCCTCCGGAACAGAGTAGGATGCAGTTCTCTTCTTTGACTGTTAATGTGAGAGGATCGGG
AATGAGGATACTTGTAAGAGGCAATTCCCCAGTATTCAACTACAACAAAGCCACCAAGAG
GCTCACAGTCCTCGGAAAGGATGCAGGTGCACTTACTGAAGACCCAGATGAAGGCACGGC
TGGAGTAGAATCTGCTGTCCTGAGAGGGTTTCTCATCTTGGGTAAAGAAAACAAGAGATA
TGGCCCAGCACTAAGCATCAATGAACTGAGCAATCTTACAAAAGGGGAGAAGGCTAATGT
GCTAATTGGGCAAGGGGACGTGGTGTTGGTAATGAAACGGAAACGGGACTCTAGCATACT
TACTGACAGTCAGACAGCGACCAAAAGGATTCGGATGGCCATCAA-TTAGTGTCG-AATT
GTTTAAAAACGACCTTGTTTCTACT-----------------------------------
---------------
>gi|324077|gb|M73519| /Equine/1(PB2)/H7N7/Czech Republic/1956/// Influenza A virus (A/equine/Prague/1/1956(H7N7)) polymerase 2 (PB2) gene, complete cds.
----------------AGCAAAAGCAGGTCAAATATATT-CAATATGGAGAGAATAAAAG
AACTAAGAGATTTGATGTCACAATCCCGCACTCGCGAGATACTAACAACAACCACCGTGG
ACCACATGGCCATAATTAAAAGGTACACATCAGGAAGACAAGAAAAGAACCCAGCATTAA
GAATGAAATGGATGATGGCAATGAAATACCCAATCACAGCGGACAAAAGAATAATGGAGA
TGATCCCTGAAAGAAATGAACAAGGACAGACTCTCTGGAGCAAAACAAATGATGCCGGAT
CAGATAGAATAATGGTCTCACCTCTAGCAGTGACATGGTGGAATAGAA-ATGGGCCAACA
GCAGTAACAACCCATTACCCAAAGGTTTACAAAACTTATTTTGAAAAAGTTGAAAGATTA
AAAAATGGGACTTTTGGCCCTGTTCATTTTCGAAACCAGATTAAAATACGCCGTAGAGTA
GACACAAATCCTGGTCATGCAGACCTTAGTGCCAAAGAGGCACAAGATGTCATAATGGAA
GTTGTGTTCCCTAATGAAGTGGGAGCCCAATTACTAACCTCAGAATCACAACTAAAAATA
ACTCAAGAAAAAAAGGAAGAACTTCAAGACTGCAAGATAGCACCATTAATGGTGGCATAC
ATGTTGGAAAGAGAATTAGTCCGAAAAACCAGATTTCTCCCTGTAGCCGGTGGAACAAGC
AGTGTG-TATATCGAAGTCTTGCACTTGACCCAGGGAACATGCTGGGAACAGATGTACGC
CCCGGGTGGAGAAGTAAGAAATGATGATATTGACCAGAGCTTAATAATTGCTGCAAGAAA
TATTGTTAGAAGAGCTACAGTGTCAACAGACCCACTGGCATCGCTATTGGAGATGT-GTC
ACAGCACACAAATTGGTGGAATAAGAATGGTAGACATTTTAAAACAAAACCCAACTGAAG
AACAAGCTGTGGACATATGCAAGGCAGCAATGGG-TCTAAAAATAAGTTCATCCTTCAGT
TTCGGTGGATTTACCTTCAAAAGAACCAGTGGAACATCTGTCAGAAGGGAAGAGGAAATA
CTTACAGGCAACCTTCAAACATTAAAAATACAAATACATGAAGGATATGAAGAATTTACG
ATAGTTGGGAAGAGAGCAACAGCTATTCTCCGAAAGGCAACCCAAAGGTTAGTCCAATTA
ATAATAAGTGGAAAAGATGAGCAATCAATTGCTGAAGCAATCATTGTAGCAATGGTATTC
TCACAAGAAGACTGTATGATAAAGGCTGTGAGAGGAGATCTGAACTTTATGAATAGAGCA
AACCAACGATTGAACCCCATGCACCAACTCTTAAGGCATTTCCAAAAAGATGCTAAGATA
TTATTCCAAAATTGGGGAATTGAACCAATTGACAATATAATGGGAATGACTGGAATATTA
CCTGATATGACCCCTAGCACAGAAATGTCGTTGAGAGGAATAAGGATCAGCAAAACAGGA
GTGGATGAATATTCTAGTACAGAAAGAATAGTAGTAAGCATAGACCGTTTTTTAAGGGTC
AGAGATCAACGCGGAAATGTATTACTATCTCCCGAGGAAGTTAGTGAAACACAAGGAACA
GAAAAATTAACAATAACATATTCCTCATCAATGATGTGGGAAATTAACGGCCCTGAATCA
ATACTAGTCAATACATAC-CAATGGATCATTAAGAATTGGGAAACAGTGAAAATCCAGTG
GTCACAAGACCCCACAATACTATATAATAAAATAGAATTTGAACCCTTTCAGTCATTAAT
TCCAAAAGCCGCAAGAGCCCAATATAGTGGGTTTGTGAGAACTCTGTTTCAGCAGATGCG
AGATGTACTTGGAACTTTTGACACAGTTCAAATAATAAAGTTATTACCCTTTGCAGCGGC
TCCACCAGAACAAAGCCGAATACAGTTTTCTTCTTTAACAGTAAATGTGAGGGGATCAGG
AATGAGAATTCTTATAAGGGGTAATTCCCCAGTATTTAATTATAACAAAACCACTAAACG
TCTTACAGTTCTTGGGAAAGATGCAGGTGCATTAATGAATGACCCTGATGAAGGAACAAC
TGGGATAGAATCTGCAGTTCTAAGAGGATTTCTAATTCTAGGCAAAGAAAATAAAAGATA
CGGACCAGCATTAAGCATCAGTGAGCTAGGCAACCTTGCAAAAGGGGAGAAGGCAAATGT
GTTAATAGGACAAGGAGATGTAGTGTTAGTAATGAAACGGAAACGGGACTCTAGCATACT
TACTGACAGTCAGACAGCGACCAAAAGAATTCGAATGGCCACCAA-TTAGTGTAA-AACT
GTTCAAAAACGACCTTGTTTCTACT-----------------------------------
---------------
>gi|71084238|gb|DQ124180| /Equine/1(PB2)/H3N8/USA/2003/// Influenza A virus (A/equine/New York/452/2003(H3N8)) PB2 gene, partial cds.
-------------------------------------------TATGGAGAGAATAAAAG
AACTGAGAGATCTGATGTTACAATCCCGCACCCGCGAGATACTAACAAAAACTACTGTGG
ACCACATGGCCATAATCAAGAAATACACATCAGGAAGACAAGAGAAGAACCCTGCACTTA
GGATGAAATGGATGATGGCAATGAAATACCCAATTACAGCAGATAAGAGGATAATGGAGA
TGATTCCTGAGAGAAATGAACAGGGACAAACCCTTTGGAGCAAAACGAACGATGCTGGCT
CAGACCGCGTAATGGTATCACCTCTGGCAGTGACATGGTGGAATAGGA-ATGGACCAACA
ACAAGCACAATTCATTATCCAAAAGTCTACAAAACTTATTTTGAAAAGGTTGAAAGATTG
AAACACGGAACCTTTGGCCCCGTTCATTTTAGGAATCAAGTCAAGATAAGACGAAGAGTT
GATGTAAACCCTGGTCACGCGGACCTCAGTGCCAAAGAAGCACAAGATGTGATCATGGAA
GTTGTTTTCCCAAATGAAGTGGGAGCCAGAATTCTAACATCGGAATCACAACTAACAATA
ACCAAAGAGAAAAAGGAAGAACTTCAGGATTGCAAAATTGCTCCCTTGATGGTAGCATAC
ATGCTAGAAAGAGAGTTGGTCCGAAAAACAAGGTTCCTCCCAGTAGCAGGCGGAACAAGC
AGTGTA-TACATTGAAGTGTTGCATCTGACTCAGGGAACATGCTGGGAGCAAATGTACAC
CCCAGGAGGAGAAGTTAGAAACGATGATATTGATCAAAGTTTAATTATTGCAGCACGGAA
CATAGTGAGAAGAGCAACAGTATCAGCAGATCCACTAGCATCCCTACTGGAAATGT-GCC
ACAGTACACAGATTGGTGGAATAAGGATGGTAGACATCCTTAAGCAGAATCCAACAGAGG
AACAAGCTGTGGATATATGCAAAGCAGCAATGGG-ATTGAGAATTAGCTCATCATTCAGC
TTTGGTGGATTCACCTTCAAAAGAACAAGTGGATCATCAGTCAAGAGAGAAGAAGAAATG
CTTACGGGCAACCTTCAAACATTGAAAATAAGAGTGCATGAGGGCTATGAAGAATTCACA
ATGGTCGGAAGAAGAGCAACAGCCATTCTCAGAAAGGCAACCAGAAGATTGATTCAATTG
ATAGTAAGTGGGAGAGATGAACAATCAATTGCTGAAGCAATAATTGTAGCCATGGTGTTT
TCGCAAGAAGATTGCATGATAAAAGCAGTTCGAGGCGATTTGAACTTTGTTAATAGAGCA
AATCAGCGTTTGAACCCCATGCATCAACTCTTGAGGCATTTCCAAAAAGATGCAAAAGTG
CTTTTCCAAAATTGGGGAATTGAACCCATCGACAATGTAATGGGGATGATTGGAATATTG
CCTGACATGACCCCAAGCACCGAGATGTCATTGAGAGGAGTGAGAGTCAGCAAAATGGGA
GTGGATGAGTACTCCAGCACTGAGAGAGTGGTGGTGAGCATTGACCGTTTTTTAAGAGTT
CGGGATCAAAGGGGAAACATACTACTGTCCCCTGAAGAAGTCAGTGAAACACAAGGAACG
GAAAAGCTGACAATAATTTATTCGTCATCAATGATGTGGGAGATTAATGGTCCCGAATCA
GTGTTGGTCAATACTTAT-CAATGGATCATCAGGAACTGGGAAATTGTAAAAATTCAGTG
GTCACAGGACCCCACAATGTTATACAATAAGATAGAATTTGAGCCATTCCAATCCCTGGT
CCCTAGGGCCACCAGAAGCCAATACAGCGGTTTCGTAAGAACCCTGTTTCAGCAAATGCG
AGATGTACTTGGAACATTTGATACTGCTCAAATAATAAAACTCCTCCCTTTTGCCGCTGC
TCCTCCGGAACAGAGTAGGATGCAGTTCTCTTCTTTGACTGTTAATGTAAGAGGTTCGGG
AATGAGGATACTTGTAAGAGGCAATTCCCCAGTGTTCAACTACAATAAAGCCACTAAAAG
GCTCACAGTCCTCGGAAAGGATGCAGGTGCGCTTACTGAGGACCCAGATGAAGGTACGGC
TGGAGTAGAATCTGCTGTTCTAAGAGGGTTTCTCATTTTAGGTAAAGAAAACAAGAGATA
TGGCCCAGCACTAAGCATCAATGAACTAAGCAAACTTGCAAAAGGGGAGAAAGCCAATGT
ACTAATTGGGCAAGGGGACGTAGTGTTGGTAATGAAACGGAAACGTGACTCTAGCATACT
TACTGACAGCCAGACAGCGACCAAAAGGATTCGGATGGCCATCAA-TTAT----------
------------------------------------------------------------
---------------
>gi|71084240|gb|DQ124181| /Equine/1(PB2)/H3N8/USA/2003/// Influenza A virus (A/equine/Massachussetts/213/2003(H3N8)) PB2 gene, partial cds.
----------------------------AACACTATATTTCAATATGGAGAGAATAAAAG
AACTGAGAGATCTGATGTTACAATCCCGCACCCGCGAGATACTAACAAAAACTACTGTGG
ACCACATGGCCATAATCAAGAAATACACATCAGGAAGACAAGAGAAGAACCCTGCACTTA
GGATGAAATGGATGATGGCAATGAAATACCCAATTACAGCAGATAAGAGGATAATGGAGA
TGATTCCTGAGAGGAATGAACAGGGACAAACCCTTTGGAGCAAAACGAACGATGCTGGCT
CAGACCGCGTAATGGTATCACCTCTGGCAGTGACATGGTGGAATAGGA-ATGGACCAACA
ACAAGCACAATTCATTATCCAAAAGTCTACAAAACTTATTTTGAAAAGGTTGAAAGATTG
AAACACGGAACCTTTGGCCCCGTTCATTTTAGGAATCAAGTCAAGATAAGACGAAGAGTT
GATGTAAACCCTGGTCACGCGGACCTCAGTGCCAAAGAAGCACAAGATGTGATCATGGAA
GTTGTTTTCCCAAATGAAGTGGGAGCCAGAATTCTAACATCGGAATCACAACTAACAATA
ACCAAAGAGAAAAAGGAAGAACTTCAGGACTGCAAAATTGCTCCCTTGATGGTAGCATAC
ATGCTAGAAAGAGAGTTGGTCCGAAAAACAAGGTTCCTCCCAGTAGCAGGCGGAACAAGC
AGTGTA-TACATTGAAGTGTTGCATCTGACTCAGGGAACATGCTGGGAGCAAATGTACAC
CCCAGGAGGAGAAGTTAGAAACGATGATATTGATCAAAGTTTAATTATTGCAGCACGGAA
CATAGTGAGAAGAGCAACAGTATCAGCAGATCCACTAGCATCCCTACTGGAAATGT-GCC
ACAGTACACAGATTGGTGGAATAAGGATGGTAGACATCCTTAAGCAGAATCCAACAGAGG
AACAAGCTGTGGATATATGCAAAGCAGCAATGGG-ATTGAGAATTAGCTCATCATTCAGC
TTTGGTGGATTCACCTTCAAAAGAACAAGTGGATCATCAGTCAAGAGAGAAGAAGAAATG
CTTACGGGCAACCTTCAAACATTGAAAATAAGAGTGCATGAGGGCTATGAAGAATTCACA
ATGGTCGGAAGAAGAGCAACAGCCATTCTCAGAAAGGCAACCAGAAGATTGATTCAATTG
ATAGTAAGTGGGAGAGATGAACAATCAATTGCTGAAGCAATAATTGTAGCCATGGTGTTT
TCGCAAGAAGATTGCATGATAAAAGCAGTTCGAGGCGATTTGAACTTTGTTAATAGAGCA
AATCAGCGTTTGAACCCCATGCATCAACTCTTGAGGCATTTCCAAAAAGATGCAAAAGTG
CTTTTCCAAAATTGGGGAATTGAACCCATCGACAATGTAATGGGGATGATTGGAATATTG
CCTGACATGACCCCAAGCACCGAGATGTCATTGAGAGGAGTGAGAGTCAGCAAAATGGGA
GTGGATGAGTACTCCAGCACTGAGAGAGTGGTGGTGAGCATTGACCGTTTTTTAAGAGTT
CGGGATCAAAGGGGAAACATACTACTGTCCCCTGAAGAAGTCAGTGAAACACAAGGAACG
GAAAAGCTGACAATAATTTATTCGTCATCAATGATGTGGGAGATTAATGGTCCCGAATCA
GTGTTGGTCAATACTTAT-CAATGGATCATCAGGAACTGGGAAATTGTAAAAATTCAGTG
GTCACAGGACCCCACAATGTTATACAATAAGATAGAATTTGAGCCATTCCAATCCCTGGT
CCCTAGGGCCACCAGAAGCCAATACAGCGGTTTCGTAAGAACCCTGTTTCAGCAAATGCG
AGATGTACTTGGAACATTTGATACTGCTCAAATAATAAAACTCCTCCCTTTTGCCGCTGC
TCCTCCGGAACAGAGTAGGATGCAGTTCTCTTCTTTGACTGTTAATGTAAGAGGTTCGGG
AATGAGGATACTTGTAAGAGGCAATTCCCCAGTGTTCAACTACAATAAAGCCACTAAAAG
GCTCACAGTCCTCGGAAAGGATGCAGGTGCGCTTACTGAGGACCCAGATGAAGGTACGGC
TGGAGTAGAATCTGCTGTTCTAAGAGGGTTTCTCATTTTAGGTAAAGAAAACAAGAGATA
TGGCCCAGCACTAAGCATCAATGAACTAAGCAAACTTGCAAAAGGGGAGAAAGCCAATGT
ACTAATTGGGCAAGGGGACGTAGTGTTGGTAATGAAACGGAAACGTGACTCTAGCATACT
TACTGACAGCCAGACAGCGACCAAAAGGATTCGGATGGCCATCAA-TT------------
------------------------------------------------------------
---------------
>gi|71084242|gb|DQ124182| /Equine/1(PB2)/H3N8/USA/2003/// Influenza A virus (A/equine/California/191/2003(H3N8)) PB2 gene, partial cds.
-----------------------------------TATTACAATATGGAGAGAATAAAAG
AACTGAGAGATCTGATGTTACAATCCCGCACCCGCGAGATACTAACAAAAACTACTGTGG
ACCACATGGCCATAATCAAGAAATACACATCAGGAAGACAAGAGAAGAACCCTGCACTTA
GGATGAAATGGATGATGGCAATGAAATACCCAATCACAGCAGATAAGAGGATAATGGAGA
TGATTCCTGAGAGAAATGAACAGGGACAAACCCTTTGGAGCAAAACGAACGATGCTGGCT
CAGACCGCGTAATGGTATCACCTCTGGCAGTGACATGGTGGAATAGGA-ATGGACCAACA
ACAAGCACAATTCATTATCCAAAAGTCTACAAAACTTATTTTGAAAAGGTTGAAAGATTG
AAACACGGAACCTTTGGCCCCGTTCATTTTAGGAATCAAGTCAAGATAAGACGAAGAGTT
GATGTAAACCCTGGTCACGCGGACCTCAGTGCCAAAGAAGCACAAGATGTGATCATGGAA
GTTGTTTTCCCAAATGAAGTGGGAGCCAGAATTCTAACATCGGAATCACAACTAACAATA
ACCAAAGAGAAAAAGGAAGAACTTCAGGACTGCAAAATTGCTCCCTTGATGGTAGCATAC
ATGCTAGAAAGAGAGTTGGTCCGAAAAACAAGGTTCCTCCCAGTAGCAGGCGGAACAAGC
AGTGTA-TACATTGAAGTGTTGCATCTGACTCAGGGAACATGCTGGGAGCAAATGTACAC
CCCAGGAGGAGAAGTTAGAAACGATGATATTGATCAAAGTTTAATTATTGCAGCACGGAA
CATAGTGAGAAGAGCAACAGTATCAGCAGATCCACTAGCATCCCTACTGGAAATGT-GCC
ACAGTACACAGATTGGTGGAATAAGGATGGTAGACATCCTTAAGCAGAATCCAACAGAGG
AACAAGCTGTGGATATATGCAAAGCAGCAATGGG-ATTGAGAATTAGCTCATCATTCAGC
TTTGGTGGATTCACCTTCAAAAGAACAAGTGGATCATCAGTCAAGAGAGAAGAAGAAATG
CTTACGGGCAACCTTCAAACATTGAAAATAAGAGTGCATGAGGGCTATGAAGAATTCACA
ATGGTCGGAAGAAGAGCAACAGCTATTCTCAGAAAGGCAACCAGAAGATTGATTCAATTG
ATAGTAAGTGGGAGAGATGAACAATCAATTGCTGAAGCAATAATTGTAGCCATGGTGTTT
TCGCAAGAAGATTGCATGATAAAAGCAGTTCGAGGCGATTTGAACTTTGTTAATAGAGCA
AATCAGCGTTTGAACCCCATGCATCAACTCTTGAGGCATTTCCAAAAAGATGCAAAAGTG
CTTTTCCAAAATTGGGGAATTGAACCCATCGACAATGTAATGGGGATGATTGGAATATTG
CCTGACATGACCCCAAGCACCGAGATGTCATTGAGAGGAGTGAGAGTCAGCAAAATGGGA
GTGGATGAGTACTCCAGCACTGAGAGAGTGGTGGTGAGCATTGACCGTTTTTTAAGAGTT
CGGGATCAAAGGGGAAACATACTACTGTCCCCTGAAGAAGTCAGTGAAACACAAGGAACG
GAAAAGCTGACAATAATTTATTCGTCATCAATGATGTGGGAGATTAATGGTCCCGAATCA
GTGTTGGTCAATACTTAT-CAATGGATCATCAGGAACTGGGAAATTGTAAAAATTCAGTG
GTCACAGGACCCCACAATGTTATACAATAAGATAGAATTTGAGCCATTCCAATCCCTGGT
CCCTAGGGCCACCAGAAGCCAATACAGCGGTTTCGTAAGAACCCTGTTTCAGCAAATGCG
AGATGTACTTGGAACATTTGATACTGCTCAAATAATAAAACTCCTCCCTTTTGCCGCTGC
TCCTCCGGAACAGAGTAGGATGCAGTTCTCTTCTTTGACTGTTAATGTAAGAGGTTCGGG
AATGAGGATACTTGTAAGAGGCAATTCCCCAGTGTTCAACTACAATAAAGCCACTAAAAG
GCTCACAGTCCTCGGAAAGGATGCAGGTGCGCTTACTGAGGACCCAGATGAAGGTACGGC
TGGAGTAGAATCTGCTGTTCTAAGAGGGTTTCTCATTTTAGGTAAAGAAAACAAGAGATA
TGGCCCAGCACTAAGCATCAATGAACTAAGCAAACTTGCAAAAGGGGAGAAAGCCAATGT
ACTAATTGGGCAAGGGGACGTAGTGTTGGTAATGAAACGGAAACGTGACTCTAGCATACT
TACTGACAGCCAGACAGCGACCAAAAGGATTCGGATGGCCATCAA-TTA-----------
------------------------------------------------------------
---------------
>gi|78057316|gb|DQ222920| /Equine/1(PB2)/H3N8/USA/2003/// Influenza A virus (A/equine/Wisconsin/1/03(H3N8)) polymerase subunit PB2 (PB2) gene, complete cds.
--------------------------------------------ATGGAGAGAATAAAAG
AACTGAGAGATCTGATGTTACAATCCCGCACCCGCGAGATACTAACAAAAACTACTGTGG
ACCACATGGCCATAATCAAGAAATACACATCAGGAAGACAAGAGAAGAACCCTGCACTTA
GGATGAAATGGATGATGGCAATGAAATACCCAATTACAGCAGATAAGAGGATAATGGAGA
TGATTCCTGAGAGAAATGAACAGGGACAAACCCTTTGGAGCAAAACGAACGATGCTGGCT
CAGACCGCGTAATGGTATCACCTCTGGCAGTGACATGGTGGAATAGGA-ATGGACCAACA
ACAAGCACAATTCATTATCCAAAAGTCTACAAAACTTATTTTGAAAAGGTTGAAAGATTG
AAACACGGAACCTTTGGCCCCGTTCATTTTAGGAATCAAGTCAAGATAAGACGAAGAGTT
GATGTAAACCCTGGTCACGCGGACCTCAGTGCCAAAGAAGCACAAGATGTGATCATGGAA
GTTGTTTTCCCAAATGAAGTGGGAGCCAGAATTCTAACATCGGAATCACAACTAACAATA
ACCAAAGAGAAAAAGGAAGAACTTCAGGACTGCAAAATTGCTCCCTTGATGGTAGCATAC
ATGCTAGAAAGAGAGTTGGTCCGAAAAACAAGGTTCCTCCCAGTAGCAGGCGGAACAAGC
AGTGTA-TACATTGAAGTGTTGCATCTGACTCAGGGAACATGCTGGGAGCAAATGTACAC
CCCAGGAGGAGAAGTTAGAAACGATGATATTGATCAAAGTTTAATTATTGCAGCCCGGAA
CATAGTGAGAAGAGCAACAGTATCAGCAGATCCACTAGCATCCCTACTGGAAATGT-GCC
ACAGTACACAGATTGGTGGAATAAGGATGGTAGACATCCTTAAGCAGAATCCAACAGAGG
AACAAGCTGTGGATATATGCAAAGCAGCAATGGG-ATTGAGAATTAGCTCATCATTCAGC
TTTGGTGGATTCACCTTCAAGAGAACAAGTGGATCATCAGTCAAGAGAGAAGAAGAAATG
CTTACGGGCAACCTTCAAACATTGAAAATAAGAGTGCATGAGGGCTATGAAGAATTCACA
ATGGTCGGAAGAAGAGCAACAGCCATTCTCAGAAAGGCAACCAGAAGATTGATTCAATTG
ATAGTAAGTGGGAGAGATGAACAGTCAATTGCTGAAGCAATAATTGTAGCCATGGTGTTT
TCGCAAGAAGATTGCATGATAAAAGCAGTTCGAGGCGATTTGAACTTTGTTAATAGAGCA
AATCAGCGCTTGAACCCCATGCATCAACTCTTGAGGCATTTCCAAAAGGATGCAAAAGTG
CTTTTCCAAAATTGGGGGATTGAACCCATCGACAATGTAATGGGAATGATTGGAATATTG
CCTGACATGACCCCAAGCACCGAGATGTCATTGAGAGGAGTGAGAGTCAGCAAAATGGGA
GTGGATGAGTACTCCAGCACTGAGAGAGTGGTGGTGAGCATTGACCGTTTTTTAAGAGTT
CGGGATCAAAGGGGAAACATACTACTGTCCCCTGAAGAAGTCAGTGAAACACAAGGAACG
GAAAAGCTGACAATAATTTATTCGTCATCAATGATGTGGGAGATTAATGGTCCCGAATCA
GTGTTGGTCAATACTTAT-CAATGGATCATCAGGAACTGGGAAATTGTAAAAATTCAGTG
GTCACAGGACCCCACAATGTTATACAATAAGATAGAATTTGAGCCATTCCAATCCCTGGT
CCCTAGGGCTACCAGAAGCCAATACAGCGGTTTCGTAAGAACCCTGTTTCAGCAAATGCG
AGATGTACTTGGAACATTTGATACTGCTCAAATAATAAAACTCCTCCCTTTTGCCGCTGC
TCCTCCGGAACAGAGTAGGATGCAGTTCTCTTCTTTGACTGTTAATGTAAGAGGTTCGGG
AATGAGGATACTTGTAAGAGGCAATTCCCCAGTGTTCAACTACAATAAAGCCACTAAAAG
GCTCACAGTCCTCGGAAAGGATGCAGGTGCGCTTACTGAGGACCCAGATGAAGGTACGGC
TGGAGTAGAATCTGCTGTTCTAAGAGGGTTTCTCATTTTAGGTAAAGAAAATAAGAGATA
TGGCCCAGCACTAAGCATCAATGAACTAAGCAAACTTGCAAAAGGGGAGAAAGCCAATGT
ACTAATTGGGCAAGGGGACGTAGTGTTGGTAATGAAACGGAAACGTGACTCTAGCATACT
TACTGACAGCCAGACAGCGACCAAAAGGATTCGGATGGCCATCAA-TTAG----------
------------------------------------------------------------
---------------
>gi|60547100|gb|AY855338| /Equine/1(PB2)/H3N8/USA/2002/// Influenza A virus (A/equine/Kentucky/5/02(H3N8)) PB2 polymerase 2 gene, complete cds.
----------------AGCGAAAGCAGGTCAAATATATT-CAATATGGAGAGAATAAAAG
AACTGAGAGATCTGATGTTACAATCCCGCACCCGCGAGATACTAACAAAAACTACTGTGG
ACCACATGGCCATAATCAAGAAATACACATCAGGAAGACAAGAGAAGAACCCTGCACTTA
GGATGAAATGGATGATGGCAATGAAATACCCAATTACAGCAGATAAGAGGATAATGGAGA
TGATTCCTGAGAGAAATGAACAGGGACAAACCCTTTGGAGCAAAACGAACGATGCTGGCT
CAGACCGCGTAATGGTATCACCTCTGGCAGTGACATGGTGGAATAGGA-ATGGACCAACA
ACGAGCACAATTCATTATCCAAAAGTCTACAAAACTTATTTTGAAAAGGTTGAAAGATTG
AAACACGGAACCTTTGGCCCCGTTCATTTTAGGAATCAAGTCAAGATAAGACGAAGAGTT
GATGTAAACCCTGGTCACGCGGACCTCAGTGCCAAAGAAGCACAAGATGTGATCATGGAA
GTTGTTTTCCCAAATGAAGTGGGAGCCAGAATTCTAACATCGGAATCACAACTAACAATA
ACCAAAGAGAAAAAGGAAGAACTTCAGGACTGCAAAATTGCTCCCTTGATGGTAGCATAC
ATGCTAGAAAGAGAGTTGGTCCGAAAAACAAGGTTCCTCCCAGTGGCAGGCGGAACAAGC
AGTGTA-TACATTGAAGTGTTGCATCTGACTCAGGGAACATGCTGGGAGCAAATGTACAC
CCCAGGAGGAGAAGTTAGAAACGATGATATTGATCAAAGTTTAATTATTGCAGCCCGGAA
CATAGTGAGAAGAGCGACAGTATCAGCAGATCCACTAGCATCCCTACTGGAAATGT-GCC
ACAGTACACAGATTGGTGGAATAAGGATGGTAGACATCCTTAAGCAGAATCCAACAGAGG
AACAAGCTGTGGATATATGCAAAGCAGCAATGGG-ATTGAGAATTAGCTCATCATTCAGC
TTTGGTGGATTCACCTTCAAAAGAACAAGTGGATCATCAGTCAAGAGAGAAGAAGAAATG
CTTACGGGCAACCTTCAAACATTGAAAATAAGAGTGCATGAGGGCTATGAAGAATTCACA
ATGGTCGGAAGAAGAGCAACAGCCATTCTCAGAAAGGCAACCAGAAGATTGATTCAATTG
ATAGTAAGTGGGAGAGATGAACAATCAATTGCTGAAGCAATAATTGTAGCCATGGTGTTT
TCGCAAGAAGATTGCATGATAAAAGCAGTTCGAGGCGATTTGAACTTTGTTAATAGAGCA
AATCAGCGTTTGAACCCCATGCATCAACTCTTGAGGCATTTCCAAAAAGATGCAAAAGTG
CTTTTCCAAAATTGGGGAATTGAACCCATCGACAATGTAATGGGAATGATTGGAATATTG
CCTGACATGACCCCAAGCACCGAGATGTCATTGAGAGGAGTGAGAGTCAGCAAAATGGGA
GTGGATGAGTACTCCAGCACTGAGAGAGTGGTGGTGAGCATTGACCGTTTTTTAAGAGTT
CGGGATCAAAGGGGAAACATACTACTGTCCCCTGAAGAAGTCAGTGAAACACAAGGAACG
GAAAAGCTGACAATAATTTATTCGTCATCAATGATGTGGGAGATTAATGGTCCCGAATCA
GTGTTGGTCAATACTTAT-CAATGGATCATCAGGAACTGGGAAATTGTAAAAATTCAGTG
GTCACAGGACCCCACAATGTTATACAATAAGATAGAATTTGAGCCATTCCAGTCCCTGGT
CCCTAGGGCCACCAGAAGCCAATACAGCGGTTTCGTAAGAACCCTGTTTCAGCAAATGCG
AGATGTACTTGGAACATTTGATACTGCTCAAATAATAAAACTCCTCCCTTTTGCCGCTGC
TCCTCCGGAACAGAGTAGGATGCAGTTCTCTTCTTTGACTGTTAATGTAAGAGGATCGGG
AATGAGGATACTTGTAAGAGGCAATTCCCCAGTGTTCAACTACAATAAAGCCACTAAAAG
GCTCACAGTCCTCGGAAAGGATGCAGGTGCGCTTACTGAGGACCCAGATGAAGGTACGGC
TGGAGTAGAATCTGCTGTTCTAAGAGGGTTTCTCATTTTAGGTAAAGAAAACAAGAGATA
TGGCCCAGCACTAAGCATCAATGAACTAAGCAAACTTGCAAAAGGGGAGAAAGCCAATGT
ACTAATTGGGCAAGGGGACGTAGTGTTGGTAATGAAACGGAAACGTGACTCTAGCATACT
TACTGACAGCCAGACAGCGACCAAAAGGATTCGGATGGCCATCAA-TTAGTGTTG-AATT
GTTTAAAAACGACCTTGTTTCTACT-----------------------------------
---------------
>gi|168481164|gb|CY030188| /Equine/1(PB2)/H3N8/USA/1994/// Influenza A virus (A/equine/Kentucky/8/1994(H3N8)) segment 1, complete sequence
--------------------------------ATATATT-CAATATGGAAAGAATAAAAG
AACTGAGAGATCTGATGTCACAATCCCGCACCCGCGAGATACTAACAAAAACTACTGTGG
ACCACATGGCCATAATCAAGAAATACACATCAGGAAGACAAGAGAAGAACCCCGCACTTA
GGATGAAGTGGATGATGGCAATGAACTACCCAATTACAGCAGATAAGAGGATAATGGAAA
TGATTCCTGAGAGAAATGAACAGGGGCAAACCCTTTGGAGCAAAACAAACGATGCTGGCT
CAGACCGCGTGATGGTATCACCTCTGGCAGTGACATGGTGGAATAGGA-ATGGACCAACA
ACGAGCACAATCCATTATCCAAAAGTCTACAAAACTTATTTTGAAAAAGTTGAAAGATTA
AAACACGGAACCTTTGGCCCCGTTCATTTTAGGAATCAAGTCAAGATAAGACGGAGAGTT
GATGTAAACCCTGGTCATGCGGACCTCAGTGCCAAAGAAGCACAAGATGTGATCATGGAA
GTTGTTTTCCCAAATGAAGTGGGAGCCAGAATTCTAACATCGGAATCACAACTAACAATA
ACCAAAGAGAAAAAAGAAGAACTTCAGGACTGCAAAATTGCTCCCTTGATGGTAGCATAC
ATGCTAGAAAGAGAGTTGGTCCGAAAAACAAGGTTCCTCCCAGTGGCTGGCGGAACAAGT
AGTGTA-TACATTGAAGTGTTGCATCTGACTCAGGGAACATGCTGGGAACAAATGTACAC
CCCAGGAGGAGAAGTTAGAAACGATGACATTGATCAAAGTTTAATTATTGCTGCCCGGAA
CATAGTGAGAAGAGCGACAGTATCAGCAGATCCACTAGCTTCCCTACTGGAAATGT-GCC
ACAGTACACAGATTGGTGGAATAAGGATGGTAGACATCCTTAAGCAGAATCCAACAGAGG
AACAAGCTGTGGATATATGCAAAGCAGCAATGGG-GTTAAGAATTAGCTCATCATTCAGC
TTTGGTGGATTCACATTTAAGAGAACAAGTGGATCATCAGTCAAGAGAGAAGAAGAAATG
CTTACGGGCAACCTTCAAACATTGAAAATAAGAGTGCATGAGGGCTATGAAGAATTCACA
ATGGTCGGAAGAAGAGCAACAGCCATTCTCAGAAAGGCAACCAGAAGATTGATTCAATTG
ATAGTAAGTGGGAGAGATGAACAATCAATTGCTGAAGCAATAATTGTAGCCATGGTGTTT
TCGCAAGAAGATTGCATGATAAAAGCAGTTCGAGGCGATTTGAACTTCGTTAATAGAGCA
AATCAGCGCTTGAACCCCATGCATCAACTCTTGAGGCATTTCCAAAAAGATGCAAAAGTG
CTTTTCCAGAATTGGGGGATTGAACCCATCGACAATGTGATGGGAATGATTGGAATATTG
CCTGACATGACCCCAAGCACCGAGATGTCATTGAGAGGAGTGAGAGTCAGCAAAATGGGA
GTGGATGAGTACTCCAGCACTGAGAGAGTGGTGGTGAGCATTGACCGTTTTTTAAGAGTT
CGGGATCAAAGGGGAAACATACTACTGTCCCCTGAAGAGGTCAGTGAAACACAAGGAACG
GAAAAGCTGACAATAATTTATTCATCATCAATGATGTGGGAGATTAATGGTCCCGAATCA
GTGTTGGTCAATACTTAT-CAATGGATCATCAGGAACTGGGAAATTGTGAAAATTCAATG
GTCACAGGATCCCACAATGTTATACAATAAGATAGAATTTGAGCCATTCCAGTCCCTGGT
CCCTAGGGCCACCAGAAGCCAATACAGCGGTTTCGTAAGAACCCTGTTTCAGCAAATGCG
AGATGTACTTGGAACATTTGATACTGCTCAAATAATAAAACTCCTCCCTTTTGCCGCTGC
TCCTCCAGAACAGAGTAGGATGCAGTTCTCTTCTTTGACTGTTAATGTAAGAGGATCGGG
AATGAGGATACTTGTAAGAGGCAATTCCCCAGTGTTCAACTACAATAAAGCCACTAAGAG
GCTCACAGTCCTCGGAAAGGATGCAGGTGCGCTTACTGAAGACCCAGATGAAGGTACGGC
TGGAGTAGAATCTGCTGTTCTAAGAGGGTTTCTCATTTTAGGTAAAGAAAACAAGAGATA
TGGCCCAGCACTAAGCATCAATGAACTGAGCAAACTTGCAAAAGGGGAGAAAGCTAATGT
GCTAATTGGACAAGGAGACGTAGTGTTGGTAATGAAACGGAAACGTGACTCTAGCATACT
TACTGACAGCCAGACAGCGACCAAAAGGATTCGGATGGCCATCAA-TTAGTGTTG-AATT
GTTTAA------------------------------------------------------
---------------
>gi|168481088|gb|CY030156| /Equine/1(PB2)/H3N8/USA/1992/// Influenza A virus (A/equine/Kentucky/1/1992(H3N8)) segment 1, complete sequence
----------------------------------------CAATATGGAGAGAATAAAAG
AACTGAGAGATCTAATGTCACAATCCCGCACCCGCGAGATACTAACAAAAACTACTGTGG
ACCACATGGCCATAATCAAGAAATACACATCAGGAAGACAAGAGAAGAACCCCGCACTTA
GGATGAAGTGGATGATGGCAATGAAATACCCAATTACAGCAGATAAGAGGATAATGGAAA
TGATTCCTGAGAGAAATGAACAGGGGCAAACCCTTTGGAGCAAAACGAACGATGCTGGCT
CAGACCGCGTAATGGTATCACCTCTGGCAGTGACATGGTGGAATAGGA-ATGGACCAACA
ACGAGCACAATTCATTATCCAAAAGTCTACAAAACTTATTTTGAAAAAGTTGAAAGATTA
AAACACGGAACCTTTGGCCCCGTTCATTTTAGGAATCAAGTCAAGATAAGACGGAGAGTT
GATGTAAACCCTGGTCACGCGGACCTCAGTGCCAAAGAAGCACAAGATGTGATCATGGAA
GTTGTTTTCCCAAATGAAGTGGGAGCCAGAATTCTAACATCGGAATCACAACTAACAATA
ACCAAAGAGAAAAAAGAAGAACTTCAGGACTGCAAAATTGCCCCCTTGATGGTAGCATAC
ATGCTAGAAAGAGAGTTGGTCCGAAAAACAAGATTCCTCCCAGTGGCTGGCGGAACAAGC
AGTGTA-TACATTGAAGTGTTGCATCTGACTCAGGGAACATGCTGGGAACAAATGTACAC
CCCAGGAGGAGAAGTTAGAAACGATGACATTGATCAAAGTTTAATTATTGCTGCCCGGAA
CATAGTGAGAAGAGCGACAGTATCAGCAGATCCACTAGCATCCCTGCTGGAAATGT-GCC
ACAGTACACAGATTGGTGGAATAAGGATGGTAGACATCCTTAAGCAGAATCCAACAGAGG
AACAAGCTGTGGATATATGCAAAGCAGCAATGGG-GTTAAGAATTAGCTCATCATTCAGC
TTTGGTGGATTCACCTTTAAGAGAACAAGTGGATCATCAGTCAAGAGAGAAGAAGAAATG
CTTACGGGCAACCTTCAAACATTGAAAATAAGAGTGCATGAGGGCTATGAAGAATTCACA
ATGGTCGGAAGAAGAGCAACAGCCATTCTCAGAAAGACAACCAGAAGATTGATTCAATTG
ATAGTAAGTGGGAGAGATGAACAATCAATTGCTGAAGCAATAATTGTAGCCATGGTGTTT
TCGCAAGAAGATTGCATGATAAAAGCAGTTCGAGGCGATTTGAACTTCGTTAATAGAGCA
AATCAGCGCTTGAACCCCATGCATCAACTCTTGAGGCATTTCCAAAAAGATGCAAAAGTG
CTTTTCCAGAATTGGGGGATTGAACCCATCGACAATGTGATGGGAATGATTGGAATATTG
CCTGACATGACCCCAAGCACCGAGATGTCATTGAGAGGAGTGAGAATCAGCAAAATGGGA
GTGGATGAGTACTCCAGCACTGAGAGAGTGGTGGTGAGCATTGACCGTTTTTTAAGAGTT
CGGGATCAAAGGGGAAACATACTACTGTCCCCTGAAGAGGTCAGTGAAACACAAGGAACG
GAAAAGCTGACAATAATTTATTCATCATCAATGATGTGGGAGATTAATGGTCCCGAATCA
GTGTTGGTCAATACTTAT-CAATGGATCATCAGGAACTGGGAAATTGTGAAAATTCAATG
GTCACAGGATCCCACAATGTTATACAATAAGATAGAATTTGAGCCATTCCAGTCCCTGGT
CCCTAGGGCCACCAGAAGCCAATACAGCGGTTTCGTAAGAACCCTGTTTCAGCAAATGCG
AGATGTACTTGGAACATTTGATACTGCTCAAATAATAAAACTCCTCCCTTTTGCCGCTGC
TCCTCCGGAACAGAGTAGGATGCAGTTCTCTTCTTTGACTGTTAATGTAAGAGGATCGGG
AATGAGGATACTTGTAAGAGGCAATTCCCCAGTGTTCAACTACAATAAAGCCACTAAGAG
GCTCACAGTCCTCGGAAAGGATGCAGGTGCGCTTACTGAAGACCCAGATGAAGGTACGGC
TGGAGTAGAATCTGCTGTTCTAAGAGGGTTTCTCATTTTAGGTAAAGAAAACAAGAGATA
TGGCCCAGCACTAAGCATCAATGAACTGAGCAAACTTGCAAAAGGGGAGAAAGCTAATGT
GCTAATTGGGCAAGGGGACGTGGTGTTGGTAATGAAACGGAAACGTGACTCTAGCATACT
TACTGACAGCCAGACAGCGACCAAAAGGATTCGGATGGCCATCAA-TTAGTGTTG-AATT
GTTTAA------------------------------------------------------
---------------
>gi|168481107|gb|CY030164| /Equine/1(PB2)/H3N8/USA/1991/// Influenza A virus (A/equine/Alaska/29759/1991(H3N8)) segment 1, complete sequence
--------------------------------------T-CAATATGGAGAGAATAAAAG
AACTGAGAGATCTAATGTCACAATCCCGCACCCGCGAGATACTAACAAAAACTACTGTGG
ACCACATGGCCATAATCAAGAAATACACATCAGGAAGACAAGAGAAGAACCCCGCACTTA
GGATGAAGTGGATGATGGCAATGAAATACCCAATTACAGCAGATAAGAGGATAATGGAAA
TGATTCCTGAGAGAAATGAACAGGGGCAAACCCTTTGGAGCAAAACGAACGATGCTGGCT
CAGACCGCGTAATGGTATCACCTCTAGCAGTGACATGGTGGAATAGGA-ATGGACCAACA
ACGAGCACAATTCATTATCCAAAAGTCTACAAAACTTATTTTGAAAAAGTTGAAAGATTA
AAACACGGAACATTTGGCCCCGTTCATTTTAGGAATCAAGTCAAGATAAGACGGAGAGTT
GACGTAAACCCTGGTCACGCGGACCTCAGTGCCAAAGAAGCACAAGATGTGATCATGGAA
GTTGTTTTCCCAAATGAAGTGGGAGCCAGAATTCTAACATCGGAATCACAACTAACAATA
ACCAAAGAGAAAAAAGAAGAACTTCAGGACTGCAAAATTGCCCCCTTGATGGTAGCATAC
ATGCTAGAAAGAGAGTTGGTCCGAAAAACAAGGTTCCTCCCAGTGGCTGGCGGAACAAGC
AGTGTA-TACATTGAAGTGTTGCATCTGACTCAGGGAACGTGCTGGGAACAAATGTACAC
CCCAGGAGGAGAAGTTAGAAACGATGACATTGATCAAAGTTTAATTATTGCTGCCCGGAA
CATAGTGAGAAGAGCGACAGTATCAGCAGATCCACTAGCATCCCTGCTGGAAATGT-GCC
ACAGTACACAGATTGGTGGAATAAGGATGGTAGACATCCTTAAGCAGAATCCAACAGAGG
AACAAGCTGTGGATATATGCAAAGCAGCAATGGG-GTTAAGAATTAGCTCATCATTCAGC
TTTGGTGGATTCACCTTTAAGAGAACAAGTGGATCATCAGTCAAGAGAGAAGAAGAAATG
CTTACGGGCAACCTTCAAACATTGAAAATAAGAGTGCATGAGGGCTATGAAGAATTCACA
ATGGTCGGAAGAAGAGCAACAGCCATTCTCAGAAAGGCAACCAGAAGCTTGATTCAATTG
ATAGTAAGTGGGAGAGATGAACAATCAATTGCTGAAGCAATAATTGTAGCCATGGTGTTT
TCGCAAGAAGATTGCATGATAAAAGCAGTTCGAGGCGATTTGAACTTCGTTAATAGAGCA
AATCAGCGCTTGAACCCCATGCATCAACTCTTGAGGCATTTCCAAAAGGATGCAAAAGTG
CTTTTCCAGAATTGGGGGATTGAACCCATCGACAATGTGATGGGAATGATTGGAATATTG
CCTGACATGACCCCAAGCACCGAGATGTCATTGAGAGGAGTGAGAGTCAGCAAAATGGGA
GTGGATGAGTACTCCAGCACTGAGAGAGTGGTGGTGAGCATTGACCGTTTTTTAAGAGTT
CGGGATCAAAGGGGAAACATACTACTGTCCCCTGAAGAGGTCAGTGAAACACAAGGAACG
GAAAAGCTGACAATAATTTATTCATCATCAATGATGTGGGAGATTAATGGTCCCGAATCA
GTGTTGGTCAATACTTAT-CAATGGATCATCAGGAACTGGGAAATTGTGAAAATTCAATG
GTCACAGGATCCCACAATGTTATACAATAAGATAGAATTTGAGCCATTCCAGTCCCTGGT
CCCTAGGGCCACCAGAAGCCAATACAGCGGTTTCGTAAGAACCCTGTTTCAGCAAATGCG
AGATGTACTTGGAACATTTGATACTGCTCAAATAATAAAACTCCTCCCTTTTGCCGCTGC
TCCTCCGGAACAGAGTAGAATGCAGTTCTCTTCTTTGACTGTTAATGTAAGAGGATCGGG
AATGAGAATACTTGTAAGAGGCAATTCCCCAGTGTTCAACTACAATAAAGCCACTAAGAG
GCTCACAGTCCTCGGAAAGGATGCAGGTGCGCTTACTGAAGACCCAGATGAAGGTACGGC
TGGAGTAGAATCTGCTGTTCTAAGAGGGTTTCTCATCTTAGGTAAAGAAAACAAGAGATA
TGGCCCAGCACTAAGCATCAATGAACTGAGCAAACTTGCAAAAGGGGAGAAAGCTAATGT
GCTAATTGGGCAAGGGGACGTGGTGTTGGTAATGAAACGGAAACGTGACTCTAGCATACT
TACTGACAGCCAGACAGCGACCAAAAGGATTCGGATGGCCATCAA-TTAGTGTTG-AATT
GTTTAA------------------------------------------------------
---------------
>gi|168481145|gb|CY030180| /Equine/1(PB2)/H3N8/USA/1991/// Influenza A virus (A/equine/Kentucky/1/1991(H3N8)) segment 1, complete sequence
-------------------------------------------TATGGAGAGAATAAAAG
AACTGAGAGATCTAATGTCACAATCCCGCACCCGCGAGATACTAACAAAAACTACTGTGG
ACCACATGGCCATAATCAAGAAATACACATCAGGAAGACAAGAGAAGAACCCCGCACTTA
GGATGAAGTGGATGATGGCAATGAAATACCCAATTACAGCAGATAAGAGGATAATGGAAA
TGATTCCTGAGAGAAATGAACAGGGGCAAACCCTTTGGAGCAAAACGAACGATGCTGGCT
CAGACCGCGTAATGGTATCACCTCTGGCAGTGACATGGTGGAATAGGA-ATGGACCAACA
ACGAGCACAATTCATTATCCAAAAGTCTACAAAACTTATTTTGAAAAAGTTGAAAGATTA
AAACACGGAACCTTTGGCCCCGTTCATTTTAGGAATCAAGTCAAGATAAGACGGAGAGTT
GATGTAAACCCTGGTCACGCGGACCTCAGTGCCAAAGAAGCACAAGATGTGATCATGGAA
GTTGTTTTCCCAAATGAAGTGGGAGCCAGAATTCTAACATCGGAATCACAACTAACAATA
ACCAAAGAGAAAAAAGAAGAACTTCAGGACTGCAAAATTGCCCCCTTGATGGTAGCATAC
ATGCTAGAAAGAGAGTTGGTCCGAAAAACAAGATTCCTCCCAGTGGCTGGCGGAACAAGC
AGTGTA-TACATTGAAGTGTTGCATCTGACTCAGGGAACATGCTGGGAACAAATGTACAC
CCCAGGAGGAGAAGTTAGAAACGATGACATTGATCAAAGTTTAATTATTGCTGCCCGGAA
CATAGTGAGAAGAGCGACAGTATCAGCAGATCCACTAGCATCCCTGCTGGAAATGT-GCC
ACAGTACACAGATTGGTGGAATAAGGATGGTAGACATCCTTAAGCAGAATCCAACAGAGG
AACAAGCTGTGGATATATGCAAAGCAGCAATGGG-GTTAAGAATTAGCTCATCATTCAGC
TTTGGTGGATTCACCTTTAAGAGAACAAGTGGATCATCAGTCAAGAGAGAAGAAGAAATG
CTTACGGGCAACCTTCAAACATTGAAAATAAGAGTGCATGAAGGCTATGAAGAATTCACA
ATGGTCGGAAGAAGAGCAACAGCCATTCTCAGAAAGGTAACCAGAAGATTGATTCAATTG
ATAGTAAGTGGGAGAGATGAACAATCAATTGCTGAAGCAATAATTGTAGCCATGGTGTTT
TCGCAAGAAGATTGCATGATAAAAGCAGTTCGAGGCGATTTGAACTTCGTTAATAGAGCA
AATCAGCGCTTGAACCCCATGCATCAACTCTTGAGGCATTTCCAAAAAGATGCAAAAGTG
CTTTTCCAGAATTGGGGGATTGAACCCATCGACAATGTGATGGGAATGATTGGAATATTG
CCTGACATGACCCCAAGCACCGAGATGTCATTGAGAGGAGTGAGAGTCAGCAAAATGGGA
GTGGATGAGTACTCCAGCACTGAGAGAGTGGTGGTGAGCATTGACCGTTTTTTAAGAGTT
CGGGATCAAAGGGGAAACATACTACTGTCCCCTGAAGAGGTCAGTGAAACACAAGGAACG
GAAAAGCTGACAATAATTTATTCATCATCAATGATGTGGGAGATTAATGGTCCCGAATCA
GTGTTGGTCAATACTTAT-CAATGGATCATCAGGAACTGGGAAATTGTGAAAATTCAATG
GTCACAGGATCCCACAATGTTATACAATAAGATAGAATTTGAGCCATTCCAGTCCCTGGT
CCCTAGGGCCACCAGAAGCCAATACAGCGGTTTCGTAAGAACCCTGTTTCAGCAAATGCG
AGATGTACTTGGAACATTTGATACTGCTCAAATAATAAAACTCCTCCCTTTTGCCGCTGC
TCCTCCGGAACAGAGTAGGATGCAGTTCTCTTCTTTGACTGTTAATGTAAGAGGATCGGG
AATGAGGATACTTGTAAGAGGCAATTCCCCAGTGTTCAACTACAATAAAGCCACTAAGAG
GCTCACAGTCCTCGGAAAGGATGCAGGTGCGCTTACTGAAGACCCAGATGAAGGTACGGC
TGGAGTAGAATCTGCTGTTCTAAGAGGGTTTCTCATTTTAGGTAAAGAAAACAAGAGATA
TGGCCCAGCACTAAGCATCAATGAACTGAGCAAACTTGCAAAAGGGGAGAAAGCTAATGT
GCTAATTGGGCAAGGGGACGTGGTGTTGGTAATGAAACGGAAACGTGACTCTAGCATACT
TACTGACAGCCAGACAGCGACCAAAAGGATTCGGATGGCCATCAA-TTAGTGTTG-AATT
GTTTAA------------------------------------------------------
---------------
>gi|120433620|gb|CY018876| /Equine/1(PB2)/H3N8/USA/1991/// Influenza A virus (A/equine/Idaho/37875/1991(H3N8)) segment 1, complete sequence
-------------------------------AATATATT-CAACATGGAGAGAATAAAAG
AACTGAGAGATCTAATGTCACAATCCCGCACCCGCGAGATACTAACAAAAACTACTGTGG
ACCACATGGCCATAATCAAGAAATACACATCAGGAAGACAAGAGAAGAACCCCGCACTTA
GGATGAAGTGGATGATGGCAATGAAATACCCAATTACAGCAGATAAGAGGATAATGGAAA
TGATTCCTGAGAGAAATGAACAGGGACAAACCCTTTGGAGCAAAACGAACGATGCTGGCT
CAGACCGCGTAATGGTATCACCTCTGGCAGTGACATGGTGGAATAGGA-ATGGACCAACA
ACGAGCACAATTCATTATCCAAAAGTCTACAAAACTTATTTTGAAAAAGTTGAAAGATTA
AAACACGGAACCTTTGGCCCCGTTCATTTTAGGAATCAAGTCAAGATAAGACGGAGAGTT
GACGTAAACCCTGGTCACGCGGACCTCAGTGCCAAAGAAGCACAAGATGTGATCATGGAA
GTTGTTTTCCCAAATGAAGTGGGAGCCAGAATTCTAACATCGGAATCACAACTAACAATA
ACCAAAGAGAAAAAAGAAGAACTTCAGGACTGCAAAATTGCCCCCTTGATGGTAGCATAC
ATGCTAGAAAGAGAGTTGGTCCGAAAAACAAGGTTCCTCCCAGTGGCTGGCGGAACAAGC
AGTGTA-TACATTGAAGTGTTGCATCTGACTCAGGGAACGTGCTGGGAACAAATGTACAC
CCCAGGAGGAGAAGTTAGAAACGATGACATTGATCAAAGTTTAATTATTGCTGCCCGGAA
CATAGTGAGAAGAGCGACAGTATCAGCAGATCCACTAGCATCACTGCTGGAAATGT-GCC
ACAGTACACAGATTGGTGGAATAAGGATGGTAGACATCCTTAAACAGAATCCAACAGAGG
AACAAGCTGTGGATATATGCAAAGCAGCAATGGG-GTTAAGAATTAGCTCATCATTCAGC
TTTGGTGGATTCACCTTTAAGAGAACAAGTGGATCATCAGTCAAGAGAGAAGAAGAAATG
CTTACGGGCAACCTTCAAACATTGAAAATAAGAGTGCATGAGGGCTATGAAGAATTCACA
ATGGTCGGAAGAAGAGCAACAGCCATTCTCAGAAAGGCAACCAGAAGATTGATTCAATTG
ATAGTAAGTGGGAGAGATGAACAATCAATTGCTGAAGCAATAATTGTAGCCATGGTGTTT
TCGCAAGAAGATTGCATAATAAAAGCAGTTCGAGGCGATTTGAACTTCGTTAATAGAGCA
AATCAGCGCTTGAACCCCATGCATCAACTCTTGAGGCATTTCCAAAAGGATGCAAAAGTG
CTTTTCCAGAATTGGGGGATTGAACCCATCGACAATGTGATGGGAATGATTGGAATATTG
CCTGACATGACCCCAAGCACCGAGATGTCATTGAGAGGAGTGAGAGTCAGCAAAATGGGA
GTGGATGAGTACTCCAGCACTGAGAGAGTGGTGGTGAGCATTGACCGTTTTTTAAGAGTT
CGGGATCAAAGGGGAAACATACTACTGTCCCCTGAAGAGGTCAGTGAAACACAAGGAACG
GAAAAGCTGACAATAATTTATTCATCATCAATGATGTGGGAGATTAATGGTCCCGAATCA
GTGTTGGTCAATACTTAT-CAATGGATCATCAGGAACTGGGAAATTGTGAAAATTCAATG
GTCACAGGATCCCACAATGTTATACAATAAGATAGAATTTGAGCCATTCCAGTCCCTGGT
CCCTAGGGCCACCAGAAGCCAATACAGCGGTTTCGTAAGAACCCTGTTTCAGCAAATGCG
AGATGTACTTGGAACATTTGATACTGCTCAAATAATAAAACTCCTCCCTTTTGCCGCTGC
TCCTCCGGAACAGAGTAGAATGCAGTTCTCTTCTTTGACTGTTAATGTAAGAGGATCGGG
AATGAGAATACTTGTAAGAGGCAATTCCCCAGTGTTCAACTACAATAAAGCCACTAAGAG
GCTCACAGTCCTCGGAAAGGATGCAGGTGCGCTTACTGAAGACCCAGATGAAGGTACGGC
TGGAGTAGAATCTGCTGTTCTAAGAGGGTTTCTCATCTTAGGTAAAGAAAACAAGAGATA
TGGCCCAGCACTAAGCATCAATGAACTGAGCAAACTTGCAAAAGGGGAGAAAGCTAATGT
GCTAATTGGGCAAGGGGACGTGGTGTTGGTAATGAAACGGAAACGTGACTCTAGCATACT
TACTGACAGCCAGACAGCGACCAAAAGGATTCGGATGGCCATCAA-TTAGTGTTG-AATT
GTT---------------------------------------------------------
---------------
>gi|168481069|gb|CY030148| /Equine/1(PB2)/H3N8/USA/1991/// Influenza A virus (A/equine/Texas/39655/1991(H3N8)) segment 1, complete sequence
---------------------------------TATATT-CAATATGGAGAGAATAAAAG
AACTGAGAGATCTAATGTCACAATCCCGCACCCGCGAGATACTAACAAAAACTACTGTGG
ACCACATGGCCATAATCAAGAAATACACATCAGGAAGACAAGAGAAGAACCCCGCACTTA
GGATGAAGTGGATGATGGCAATGAAATACCCAATTACAGCAGATAAGAGGATAATGGAAA
TGATTCCTGAGAGAAATGAACAGGGGCAAACCCTTTGGAGCAAAACGAACGATGCTGGCT
CAGACCGCGTAATGGTATCACCTCTGGCAGTGACATGGTGGAATAGGA-ATGGACCAACA
ACGAGCACAATTCATTATCCAAAAGTCTACAAAACTTATTTTGAAAAAGTTGAAAGATTA
AAACACGGAACCTTTGGCCCCGTTCATTTTAGGAATCAAGTCAAGATAAGACGGAGAGTT
GACGTAAACCCTGGTCACGCGGACCTCAGTGCCAAAGAAGCACAAGATGTGATCATGGAA
GTTGTTTTCCCAAATGAAGTGGGAGCCAGAATTCTAACATCGGAATCACAACTAACAATA
ACCAAAGAGAAAAAAGAAGAACTTCAGGACTGCAAAATTGCCCCCTTGATGGTAGCATAC
ATGCTAGAAAGAGAGTTGGTCCGAAAAACAAGGTTCCTCCCAGTGGCTGGCGGAACAAGC
AGTGTA-TACATTGAAGTGTTGCATCTGACTCAGGGAACGTGCTGGGAACAAATGTACAC
CCCAGGAGGAGAAGTTAGAAACGATGACATTGATCAAAGTTTAATTATTGCTGCCCGGAA
CATAGTGAGAAGAGCGACAGTATCAGCAGATCCACTAGCATCCCTGCTGGAAATGT-GCC
ACAGTACACAGATTGGTGGAATAAGGATGGTAGACATCCTTAAGCAGAATCCAACAGAGG
AACAAGCTGTGGATATATGCAAAGCAGCAATGGG-GTTAAGAATTAGCTCATCATTCAGC
TTTGGTGGATTCACCTTTAAGAGAACAAGTGGATCATCAGTCAAGAGAGAAGAAGAAATG
CTTACGGGCAACCTTCAAACATTGAAAATAAGAGTGCATGAGGGCTATGAAGAATTCACA
ATGGTCGGAAGAAGAGCAACAGCCATTCTCAGAAAGGCAACCAGAAAATTGATTCAATTG
ATAGTAAGTGGGAGAGATGAACAATCAATTGCTGAAGCAATAATTGTAGCCATGGTGTTT
TCGCAAGAAGATTGCATGATAAAAGCAGTTCGAGGCGATTTGAACTTCGTTAATAGAGCA
AATCAGCGCTTGAACCCCATGCATCAACTCTTGAGGCATTTCCAAAAGGATGCAAAAGTG
CTTTTCCAGAATTGGGGGATTGAACCCATCGACAATGTGATGGGAATGATTGGAATATTG
CCTGACATGACCCCAAGCACCGAGATGTCATTGAGAGGAGTGAGAGTCAGCAAAATGGGA
GTGGATGAGTACTCCAGCACTGAGAGAGTGGTGGTGAGCATTGACCGTTTTTTAAGAGTT
CGGGATCAAAGGGGAAACATACTACTGTCCCCTGAAGAGGTCAGTGAAACACAAGGAACG
GAAAAGCTGACAATAATTTATTCATCATCAATGATGTGGGAGATTAATGGTCCCGAATCA
GTGTTGGTCAATACTTAT-CAATGGATCATCAGGAACTGGGAAATTGTGAAAATTCAATG
GTCACAGGATCCCACAATGTTATACAATAAGATAGAATTTGAGCCATTCCAGTCCCTGGT
CCCTAGGGCCACCAGAAGCCAATACAGCGGTTTCGTAAGAACCCTGTTTCAGCAAATGCG
AGATGTACTTGGAACATTTGATACTGCTCAAATAATAAAACTCCTCCCTTTTGCCGCTGC
TCCTCCGGAACAGAGTAGAATGCAGTTCTCTTCTTTGACTGTTAATGTAAGAGGATCGGG
AATGAGAATACTTGTAAGAGGCAATTCCCCAGTGTTCAACTACAATAAAGCCACTAAGAG
GCTCACAGTCCTCGGAAAGGATGCAGGTGCGCTTACTGAAGACCCAGATGAAGGTACGGC
TGGAGTAGAATCTGCTGTTCTAAGAGGGTTTCTCATCTTAGGTAAAGAAAACAAGAGATA
TGGCCCAGCACTAAGCATCAATGAACTGAGCAAACTTGCAAAAGGGGAGAAAGCTAATGT
GCTAATTGGGCAAGGGGACGTGGTGTTGGTAATGAAACGGAAACGTGACTCTAGCATACT
TACTGACAGCCAGACAGCGACCAAAAGGATTCGGATGGCCATCAA-TTAGTGTTG-AATT
GTTTAA------------------------------------------------------
---------------
>gi|168481050|gb|CY030140| /Equine/1(PB2)/H3N8/USA/1990/// Influenza A virus (A/equine/Kentucky/1277/1990(H3N8)) segment 1, complete sequence
--------------------------------------T-CAATATGGAGAGAATAAAAG
AACTGAGAGATCTAATGTCACAATCCCGCACCCGCGAGATACTAACAAAAACTACTGTTG
ACCACATGGCCATAATCAAGAAATACACATCAGGAAGACAAGAGAAGAACCCCGCACTTA
GGATGAAGTGGATGATGGCAATGAAATACCCAATTACAGCAGATAAGAGGATAATGGAAA
TGATTCCTGAGAGAAATGAACAGGGGCAAACCCTTTGGAGCAAAACGAACGATGCTGGCT
CAGACCGCGTAATGGTATCACCTCTGGCAGTGACATGGTGGAATAGGA-ATGGACCAACA
ACAAGCACAATTCATTATCCAAAAGTCTACAAAACTTATTTTGAAAAAGTTGAAAGGTTA
AAACACGGAACCTTTGGCCCCGTTCATTTTAGGAATCAAGTCAAGATAAGACGGAGAGTT
GACGTAAACCCTGGTCACGCGGACCTCAGTGCCAAAGAAGCACAAGATGTGATCATGGAA
GTTGTTTTCCCAAATGAAGTGGGAGCCAGAATTCTAACATCGGAATCACAACTAACAATA
ACCAAAGAGAAAAAAGAAGAACTTCAGGACTGCAAAATTGCCCCCTTGATGGTAGCATAC
ATGCTAGAAAGAGAGTTGGTCCGAAAAACAAGGTTCCTCCCAGTGGCTGGCGGAACAAGC
AGTGTA-TACATTGAAGTGTTGCATCTGACTCAGGGAACGTGCTGGGAACAAATGTACAC
CCCAGGAGGAGAAGTTAGAAACGATGACATTGATCAAAGTTTAATTATTGCTGCCCGGAA
CATAGTGAGAAGAGCGACAGTATCAGCAGATCCACTAGCATCCCTGCTGGAAATGT-GCC
ACAGTACACAGATTGGTGGAATAAGGATGGTAGACATCCTTAAGCAGAATCCAACAGAGG
AACAAGCTGTGGATATATGCAAAGCAGCAATGGG-GTTAAGAATTAGCTCATCATTCAGC
TTTGGTGGATTCACCTTTAAGAGAACAAGTGGGTCATCAGTCAAGAGAGAAGAAGAAATG
CTTACGGGCAACCTTCAAACATTGAAAATAAGAGTGCATGAGGGCTATGAAGAATTCACA
ATGGTCGGAAGAAGAGCAACAGCCATTCTCAGAAAGACAACCAGAAGATTGATTCAATTG
ATAGTAAGTGGGAGAGATGAACAGTCAATTGCTGAAGCAATAATTGTAGCCATGGTGTTT
TCGCAAGAAGATTGCATGATAAAAGCAGTTCGAGGCGATTTGAACTTCGTTAATAGAGCA
AATCAGCGCTTGAACCCCATGCATCAACTCTTGAGGCATTTCCAAAAGGATGCAAAAGTG
CTTTTCCAGAATTGGGGGATTGAACCCATCGACAATGTGATGGGAATGATTGGAATATTG
CCCGACATGACCCCAAGCACCGAGATGTCATTGAGGGGAGTGAGAGTCAGCAAAATGGGA
GTGGATGAGTACTCCAGCACTGAGAGAGTGGTGGTGAGCATTGACCGTTTTTTAAGAGTT
CGGGATCAAAGGGGAAACATACTACTGTCCCCTGAAGAGGTCAGTGAAACACAAGGAACG
GAAAAGCTGACAATAATTTATTCATCATCAATGATGTGGGAGATTAATGGTCCCGAGTCA
GTGTTGGTCAATACTTAT-CAATGGATCATCAGGAACTGGGAAATTGTGAAAATTCAATG
GTCACAGGATCCCACAATGTTATACAATAAGATAGAATTTGAGCCATTCCAGTCCCTGGT
CCCTAGGGCCACCAGAAGCCAATACAGCGGTTTCGTAAGAACCCTGTTTCAGCAAATGCG
AGATGTACTTGGAACATTTGATACTGCTCAAATAATAAAACTCCTCCCTTTTGCCGCTGC
TCCTCCGGAACAGAGTAGAATGCAGTTCTCTTCTTTGACTGTTAATGTAAGAGGATCAGG
AATGAGGATACTTGTAAGAGGCAATTCCCCAGTGTTCAACTACAACAAAGCCACTAAGAG
GCTCACAGTCCTCGGAAAGGATGCAGGTGCGCTTACTGAAGACCCAGATGAAGGTACGGC
TGGAGTAGAATCTGCTGTTCTAAGAGGGTTTCTCATCTTAGGTAAAGAAAACAAGAGATA
TGGCCCAGCACTAAGCATCAATGAACTGAGCAAACTTGCAAAAGGGGAGAAAGCTAATGT
GCTAATTGGGCAAGGGGACGTGGTGTTGGTAATGAAACGGAAACGTGACTCTAGCATACT
TACTGACAGCCAGACAGCGACCAAAAGGATTCGGATGGCCATCAA-TTAGTGTTG-AATT
GTTTAA------------------------------------------------------
---------------
>gi|168480993|gb|CY030116| /Equine/1(PB2)/H3N8/USA/1988/// Influenza A virus (A/equine/Kentucky/692/1988(H3N8)) segment 1, complete sequence
----------------------------------------CAATATGGAGAGAATAAAAG
AACTGAGAGATCTAATGTCACAGTCCCGCACCCGCGAGATACTAACAAAAACTACTGTGG
ACCATATGGCCATAATCAAGAAATACACATCAGGAAGACAAGAGAAGAACCCCGCACTTA
GGATGAAGTGGATGATGGCAATGAAATACCCAATTACAGCAGATAAGAGGATAATGGAAA
TGATTCCTGAGAGAAATGAACAGGGGCAAACCCTTTGGAGCAAAACGAACGATGCTGGCT
CAGACCGCGTAATGGTATCACCTCTGGCAGTGACATGGTGGAATAGGA-ATGGACCAACA
ACGAGCACAATTCATTATCCAAAAGTCTACAAAACTTATTTTGAAAAAGTTGAAAGGTTA
AAACACGGAACCTTTGGCCCCGTTCATTTTAGGAATCAAGTCAAGATAAGACGGAGAGTT
GACGTAAACCCTGGTCACGCGGACCTCAGTGCCAAAGAAGCACAAGATGTGATCATGGAA
GTTGTTTTCCCAAATGAAGTGGGAGCCAGAATTCTAACATCGGAATCACAACTAACAATA
ACCAAAGAGAAAAAAGAAGAACTTCAGGACTGCAAAATTGCCCCCTTGATGGTAGCATAC
ATGCTAGAAAGAGAGTTGGTCCGAAAAACAAGGTTCCTCCCAGTGGCTGGCGGAACAAGC
AGTGTA-TACATTGAGGTGTTGCATCTGACTCAGGGAACGTGCTGGGAACAAATGTACAC
CCCAGGAGGAGAAGTTAGAAACGATGACATTGATCAAAGTTTAATTATTGCTGCCCGGAA
CATAGTGAGAAGAGCGACAGTATCAGCAGATCCACTAGCATCCCTGCTGGAGATGT-GCC
ACAGTACACAGATTGGTGGAATAAGGATGGTAGACATCCTTAAGCAGAATCCAACAGAGG
AACAAGCTGTGGATATATGCAAAGCAGCAATGGG-GTTAAGAATTAGCTCATCATTCAGC
TTTGGTGGATTCACCTTTAAGAGAACAAGTGGATCATCAGTCAAGAGAGAAGAAGAAATG
CTTACGGGCAACCTTCAAACATTGGAAATAAGAGTGCATGAGGGCTATGAAGAATTCACA
ATGGTCGGAAGAAGAGCAACAGCCATTCTCAGAAAGGCAACCAGAAGATTGATTCAATTG
ATAGTAAGTGGGAGAGATGAACAGTCAATTGCTGAAGCAATAATTGTAGCCATGGTGTTT
TCGCAAGAAGATTGCATGATAAAAGCAGTTCGAGGCGATTTGAACTTCGTTAATAGAGCA
AATCAGCGCTTGAACCCCATGCATCAACTCTTGAGGCATTTCCAAAAGGATGCAAAAGTG
CTTTTCCAGAATTGGGGGATTGAACCCATCGACAATGTGATGGGAATGATTGGAATATTG
CCCGACATGACCCCAAGCACCGAGATGTCATTGAGAGGAGTGAGAGTCAGCAAAATGGGA
GTGGATGAGTACTCCAGCACTGAGAGAGTGGTGGTGAGCATTGACCGTTTTTTAAGAGTT
CGGGATCAAAGGGGAAACATACTACTGTCCCCTGAAGAGGTCAGTGAAACACAAGGAACG
GAAAAGCTGACAATAATTTATTCATCATCAATGATGTGGGAAATTAATGGTCCCGAGTCA
GTGTTGGTCAATACTTAT-CAATGGATCATCAGAAACTGGGAAATTGTGAAAATTCAATG
GTCACAGGATCCCACAATGTTATACAATAAGATAGAATTTGAGCCATTCCAGTCCCTGGT
CCCTAGGGCCACCAGAAGCCAATACAGCGGTTTCGTAAGGACCCTGTTTCAGCAAATGCG
AGATGTACTTGGAACATTTGATACTGCTCAAATAATAAAACTCCTCCCTTTTGCCGCTGC
TCCTCCGGAACAGAGTAGAATGCAGTTCTCTTCTTTGACTGTTAATGTAAGAGGATCGGG
AATGAGGATACTTGTAAGAGGCAATTCCCCAGTGTTCAACTACAACAAAGCCACTAAAAG
GCTCACAGTCCTCGGAAAGGATGCAGGTGCGCTTACTGAAGACCCAGATGAAGGTACGGC
TGGAGTAGAATCTGCTGTTCTGAGAGGGTTTCTCATCTTAGGTAAAGAAAACAAGAGATA
TGGCCCAGCACTAAGCATCAATGAACTGAGCAAACTTACAAAAGGGGAGAAAGCTAATGT
GCTAATTGGGCAAGGGGACGTGGTGTTGGTAATGAAACGGAAACGTGACTCTAGCATACT
TACTGACAGTCAGACAGCGACCAAAAGGATTCGGATGGCCATCAA-TTAGTGTTG-AATT
GTTTAA------------------------------------------------------
---------------
>gi|168481012|gb|CY030124| /Equine/1(PB2)/H3N8/USA/1988/// Influenza A virus (A/equine/Kentucky/694/1988(H3N8)) segment 1, complete sequence
----------------------------------------CAATATGGAGAGAATAAAAG
AACTGAGAGATCTAATGTCACAGTCCCGCACCCGCGAGATACTAACAAAAACTACTGTGG
ACCATATGACCATAATCAAGAAATACACATCAGGAAGACAAGAGAAGAACCCCGCACTTA
GGATGAAGTGGATGATGGCAATGAAATACCCAATTACAGCAGATAAGAGGATAATGGAAA
TGATTCCTGAGAGAAATGAACAGGGGCAAACCCTTTGGAGCAAAACGAACGATGCTGGCT
CAGACCGCGTAATGGTATCACCTCTGGCAGTGACATGGTGGAATAGGA-ATGGACCAACA
ACGAGCACAATTCATTATCCAAAAGTCTACAAAACTTATTTTGAAAAAGTTGAAAGGTTA
AAACACGGAACCTTTGGCCCCGTTCATTTTAGGAATCAAGTCAAGATAAGACGGAGAGTT
GACGTAAACCCTGGTCACGCGGACCTCAGTGCCAAAGAAGCACAAGATGTGATCATGGAA
GTTGTTTTCCCAAATGAAGTGGGAGCCAGAATTCTAACATCGGAATCACAACTAACAATA
ACCAAAGAGAAAAAAGAAGAACTTCAGGACTGCAAAATTGCCCCCTTGATGGTAGCATAC
ATGCTAGAAAGAGAGTTGGTCCGAAAAACAAGGTTCCTCCCAGTGGCTGGCGGAACAAGC
AGTGTA-TACATTGAGGTGTTGCATCTGACTCAGGGAACGTGCTGGGAACAAATGTACAC
CCCAGGAGGAGAAGTTAGAAACGATGACATTGATCAAAGTTTAATTATTGCTGCCCGGAA
CATAGTGAGAAGAGCGACAGTATCAGCAGATCCACTAGCATCCCTGCTGGAGATGT-GCC
ACAGTACACAGATTGGTGGAATAAGGATGGTAGACATCCTTAAGCAGAATCCAACAGAGG
AACAAGCTGTGGATATATGCAAAGCAGCAATGGG-GTTAAGAATTAGCTCATCATTCAGC
TTTGGTGGATTCACCTTTAAGAGAACAAGTGGATCATCAGTCAAGAGAGAAGAAGAAATG
CTTACGGGCAACCTTCAAACATTGAAAATAAGAGTGCATGAGGGCTATGAAGAATTCACA
ATGGTCGGAAGAAGAGCAACAGCCATTCTCAGAAAGGCAACCAGAAGATTGATTCAATTG
ATAGTAAGTGGGAGAGATGAACAGTCAATTGCTGAAGCAATAATTGTAGCCATGGTGTTT
TCGCAAGAAGATTGCATGATAAAAGCAGTTCGAGGCGATTTGAACTTCGTTAATAGAGCA
AATCAGCGCTTGAACCCCATGCATCAACTCTTGAGGCATTTCCAAAAGGATGCAAAAGTG
CTTTTCCAGAATTGGGGGATTGAACCCATCGACAATGTGATGGGAATGATTGGAATATTG
CCCGACATGACCCCAAGCACCGAGATGTCATTGAGAGGAGTGAGAGTCAGCAAAATGGGA
GTGGATGAGTACTCCAGCACTGAGAGAGTGGTGGTGAGCATTGACCGTTTTTTAAGAGTT
CGGGATCAAAGGGGAAACATACTACTGTCCCCTGAAGAGGTCAGTGAAACACAAGGAACG
GAAAAGCTGACAATAATTTATTCATCATCAATGATGTGGGAAATTAATGGTCCCGAGTCA
GTGTTGGTCAATACTTAT-CAATGGATCATCAGAAACTGGGAAATTGTGAAAATTCAATG
GTCACAGGATCCCACAATGTTATACAATAAGATAGAATTTGAGCCATTCCAGTCCCTGGT
CCCTAGGGCCACCAGAAGCCAATACAGCGGTTTCGTAAGGACCCTGTTTCAGCAAATGCG
AGATGTACTTGGAACATTTGATACTGCTCAAATAATAAAACTCCTCCCTTTTGCCGCTGC
TCCTCCGGAACAGAGTAGAATGCAGTTCTCTTCTTTGACTGTTAATGTAAGAGGATCGGG
AATGAGGATACTTGTAAGAGGCAATTCCCCAGTGTTCAACTACAACAAAGCCACTAAAAG
GCTCACAGTCCTCGGAAAGGATGCAGGTGCGCTTACTGAAGACCCAGATGAAGGTACGGC
TGGAGTAGAATCTGCTGTTCTGAGAGGGTTTCTCATCTTAGGTAAAGAAAACAAGAGATA
TGGCCCAGCACTAAGCATCAATGAACTGAGCAAACTTACAAAAGGGGAGAAAGCTAATGT
GCTAATTGGGCAAGGGGACGTGGTGTTGGTAATGAAACGGAAACGTGACTCTAGCATACT
TACTGACAGTCAGACAGCGACCAAAAGGATTCGGATGGCCATCAA-TTAGTGTTG-AATT
GTTTAA------------------------------------------------------
---------------
>gi|168481031|gb|CY030132| /Equine/1(PB2)/H3N8/USA/1988/// Influenza A virus (A/equine/Kentucky/698/1988(H3N8)) segment 1, complete sequence
--------------------------------------T-CAATATGGAGAGAATAAAAG
AACTGAGAGATCTAATGTCACAGTCCCGCACCCGCGAGATACTAACAAAAACTACTGTGG
ACCATATGACCATAATCAAGAAATACACATCAGGAAGACAAGAGAAGAACCCCGCACTTA
GGATGAAGTGGATGATGGCAATGAAATACCCAATTACAGCAGATAAGAGGATAATGGAAA
TGATTCCTGAGAGAAATGAACAGGGGCAAACCCTTTGGAGCAAAACGAACGATGCTGGCT
CAGACCGCGTAATGGTATCACCTCTGGCAGTGACATGGTGGAATAGGA-ATGGACCAACA
ACGAGCACAATTCATTATCCAAAAGTCTACAAAACTTATTTTGAAAAAGTTGAAAGGTTA
AAACACGGAACCTTTGGCCCCGTTCATTTTAGGAATCAAGTCAAGATAAGACGGAGAGTT
GACGTAAACCCTGGTCACGCGGACCTCAGTGCCAAAGAAGCACAAGATGTGATCATGGAA
GTTGTTTTCCCAAATGAAGTGGGAGCCAGAATTCTAACATCGGAATCACAACTAACAATA
ACCAAAGAGAAAAAAGAAGAACTTCAGGACTGCAAAATTGCCCCCTTGATGGTAGCATAC
ATGCTAGAAAGAGAGTTGGTCCGAAAAACAAGGTTCCTCCCAGTGGCTGGCGGAACAAGC
AGTGTA-TACATTGAGGTGTTGCATCTGACTCAGGGAACGTGCTGGGAACAAATGTACAC
CCCAGGAGGAGAAGTTAGAAACGATGACATTGATCAAAGTTTAATTATTGCTGCCCGGAA
CATAGTGAGAAGAGCGACAGTATCAGCAGATCCACTAGCATCCCTGCTGGAGATGT-GCC
ACAGTACACAGATTGGTGGAATAAGGATGGTAGACATCCTTAAGCAGAATCCAACAGAGG
AACAAGCTGTGGATATATGCAAAGCAGCAATGGG-GTTAAGAATTAGCTCATCATTCAGC
TTTGGTGGATTCACCTTTAAGAGAACAAGTGGATCATCAGTCAAGAGAGAAGAAGAAATG
CTTACGGGCAACCTTCAAACATTGAAAATAAGAGTGCATGAGGGCTATGAAGAATTCACA
ATGGTCGGAAGAAGAGCAACAGCCATTCTCAGAAAGGCAACCAGAAGATTGATTCAATTG
ATAGTAAGTGGGAGAGATGAACAGTCAATTGCTGAAGCAATAATTGTAGCCATGGTGTTT
TCGCAAGAAGATTGCATGATAAAAGCAGTTCGAGGCGATTTGAACTTCGTTAATAGAGCA
AATCAGCGCTTGAACCCCATGCATCAACTCTTGAGGCATTTCCAAAAGGATGCAAAAGTG
CTTTTCCAGAATTGGGGGATTGAACCCATCGACAATGTGATGGGAATGATTGGAATATTG
CCCGACATGACCCCAAGCACCGAGATGTCATTGAGAGGAGTGAGAGTCAGCAAAATGGGA
GTGGATGAGTACTCCAGCACTGAGAGAGTGGTGGTGAGCATTGACCGTTTTTTAAGAGTT
CGGGATCAAAGGGGAAACATACTACTGTCCCCTGAAGAGGTCAGTGAAACACAAGGAACG
GAAAAGCTGACAATAATTTATTCATCATCAATGATGTGGGAAATTAATGGTCCCGAGTCA
GTGTTGGTCAATACTTAT-CAATGGATCATCAGAAACTGGGAAATTGTGAAAATTCAATG
GTCACAGGATCCCACAATGTTATACAATAAGATAGAATTTGAGCCATTCCAGTCCCTGGT
CCCTAGGGCCACCAGAAGCCAATACAGCGGTTTCGTAAGGACCCTGTTTCAGCAAATGCG
AGATGTACTTGGAACATTTGATACTGCTCAAATAATAAAACTCCTCCCTTTTGCCGCTGC
TCCTCCGGAACAGAGTAGAATGCAGTTCTCTTCTTTGACTGTTAATGTAAGAGGATCGGG
AATGAGGATACTTGTAAGAGGCAATTCCCCAGTGTTCAACTACAACAAAGCCACTAAAAG
GCTCACAGTCCTCGGAAAGGATGCAGGTGCGCTTACTGAAGACCCAGATGAAGGTACGGC
TGGAGTAGAATCTGCTGTTCTGAGAGGGTTTCTCATCTTAGGTAAAGAAAACAAGAGATA
TGGCCCAGCACTAAGCATCAATGAACTGAGCAAACTTACAAAAGGGGAGAAAGCTAATGT
GCTAATTGGGCAAGGGGACGTGGTGTTGGTAATGAAACGGAAACGTGACTCTAGCATACT
TACTGACAGTCAGACAGCGACCAAAAGGATTCGGATGGCCATCAA-TTAGTGTTG-AATT
GTTTAA------------------------------------------------------
---------------
>gi|168480974|gb|CY030108| /Equine/1(PB2)/H3N8/USA/1987/// Influenza A virus (A/equine/Kentucky/1/1987(H3N8)) segment 1, complete sequence
----------------------------------ATATT-CAATATGGAGAGAATAAAAG
AACTGAGAGATCTAATGTCACAGTCCCGCACCCGCGAGATACTAACAAAAACTACTGTGG
ACCATATGGCCATAATCAAGAAATACACATCAGGAAGACAAGAGAAGAACCCCGCACTTA
GGATGAAGTGGATGATGGCAATGAAATACCCAATTACAGCAGATAAGAGGATAATGGAAA
TGATTCCTGAGAGAAATGAACAGGGGCAAACCCTTTGGAGCAAAACGAACGATGCTGGCT
CAGACCGCGTAATGGTATCACCTCTGGCAGTGACATGGTGGAATAGGA-ATGGACCAACA
ACGAGCACAATTCATTATCCAAAAGTCTACAAAACTTATTTTGAAAAAGTTGAAAGGTTA
AAACACGGAACCTTTGGCCCCGTTCATTTTAGGAATCAAGTCAAGATAAGACGGAGAGTT
GACGTAAACCCTGGTCACGCGGACCTCAGTGCCAAAGAAGCACAAGATGTGATCATGGAA
GTTGTTTTCCCAAATGAAGTGGGAGCCAGAATTCTAACATCGGAATCACAACTAACAATA
ACCAAAGAGAAAAAAGAAGAACTTCAGGACTGCAAAATTGCCCCCTTGATGGTAGCATAC
ATGCTAGAAAGAGAGTTGGTCCGAAAAACAAGGTTCCTCCCAGTGGCTGGCGGAACAAGC
AGTGTA-TACATTGAGGTGTTGCATCTGACTCAGGGAACGTGCTGGGAACAAATGTACAC
CCCAGGAGGAGAAGTTAGAAACGATGACATTGATCAAAGTTTAATTATTGCTGCCCGGAA
CATAGTGAGAAGAGCGACAGTATCAGCAGATCCACTAGCATCCCTGCTGGAGATGT-GCC
ACAGTACACAGATTGGTGGAATAAGGATGGTAGACATCCTTAAGCAGAATCCAACAGAGG
AACAAGCTGTGGATATATGCAAAGCAGCAATGGG-GTTAAGAATTAGCTCATCATTCAGC
TTTGGTGGATTCACCTTTAAGAGAACAAGTGGATCATCAGTCAAGAGAGAAGAAGAAATG
CTTACGGGCAACCTTCAAACATTGAAAATAAGAGTGCATGAGGGCTATGAAGAATTCACA
ATGGTCGGAAGAAGAGCAACAGCCATTCTCAGAAAGGCAACCAGAAGATTGATTCAATTG
ATAGTAAGTGGGAGAGATGAACAGTCAATTGCTGAAGCAATAATTGTAGCCATGGTGTTT
TCGCAAGAAGATTGCATGATAAAAGCAGTTCGAGGCGATTTGAACTTCGTTAATAGAGCA
AATCAGCGCTTGAACCCCATGCATCAACTCTTGAGGCATTTCCAAAAGGATGCAAAAGTG
CTTTTCCAGAATTGGGGGATTGAACCCATCGACAATGTGATGGGAATGATCGGAATATTG
CCCGACATGACCCCAAGCACCGAGATGTCATTGAGAGGAGTGAGAGTCAGCAAAATGGGA
GTGGATGAGTACTCCAGCACTGAGAGAGTGGTGGTGAGCATTGACCGTTTTTTAAGAGTT
CGGGATCAAAGGGGAAACATACTACTGTCCCCTGAAGAGGTCAGTGAAACACAAGGAACG
GAAAAGCTGACAATAATTTATTCATCATCAATGATGTGGGAGATTAATGGTCCCGAGTCA
GTGTTGGTCAATACTTAT-CAATGGATCATCAGAAACTGGGAAATTGTGAAAATTCAATG
GTCACAGGATCCCACAATGTTATACAATAAGATAGAATTTGAGCCATTCCAGTCCCTGGT
CCCTAGGGCCACCAGAAGCCAATACAGCGGTTTCGTAAGGACCCTGTTTCAGCAAATGCG
AGATGTACTTGGAACATTTGACACTGCTCAAATAATAAAACTCCTCCCTTTTGCCGCTGC
TCCTCCGGAACAGAGTAGAATGCAGTTCTCTTCTTTGACTGTTAATGTAAGAGGATCGGG
AATGAGGATACTTGTAAGAGGCAATTCCCCAGTGTTCAACTACAACAAAGCCACTAAGAG
GCTCACAGTCCTCGGAAAGGATGCAGGTGCGCTTACTGAAGACCCAGATGAAGGTACGGC
TGGAGTAGAATCTGCTGTTCTGAGAGGGTTTCTCATCTTAGGTAAAGAAAACAAGAGATA
TGGCCCAGCACTAAGCATCAATGAACTGAGCAAACTTACAAAAGGGGAGAAAGCTAATGT
GCTAATTGGGCAAGGGGACGTGGTGTTGGTAATGAAACGGAAACGTGACTCTAGCATACT
TACTGACAGTCAGACAGCGACCAAAAGGATTCGGATGGCCATCAA-TTAGTGTTG-AATT
GTTTAA------------------------------------------------------
---------------
>gi|168480955|gb|CY030100| /Equine/1(PB2)/H3N8/USA/1986/// Influenza A virus (A/equine/Kentucky/1/1986(H3N8)) segment 1, complete sequence
----------------------------------------CAATATGGAGAGAATAAAAG
AACTGAGAGATCTAATGTCACAGTCCCGCACCCGCGAGATACTAACAAAAACTACTGTGG
ACCATATGGCCATAATCAAGAAATACACATCAGGAAGACAAGAGAAGAACCCCGCACTTA
GGATGAAGTGGATGATGGCAATGAAATACCCAATTACAGCAGATAAGAGGATAATGGAAA
TGATTCCCGAGAGAAATGAACAGGGGCAAACCCTTTGGAGCAAAACGAACGATGCTGGCT
CAGACCGCGTAATGGTATCACCTCTGGCAGTGACATGGTGGAATAGGA-ATGGACCAACA
ACGAGCACAATTCATTATCCAAAAGTCTACAAAACTTATTTTGAAAAAGTTGAAAGGTTA
AAACACGGAACCTTTGGCCCCGTTCATTTTAGGAATCAAGTCAAGATAAGACGGAGAGTT
GACGTAAACCCTGGTCACGCGGACCTCAGTGCCAAAGAAGCACAAGATGTGATCATGGAA
GTTGTTTTCCCAAATGAAGTGGGAGCCAGAATTCTAACATCGGAATCACAACTGACAATA
ACCAAAGAGAAAAAAGAAGAACTTCAGGACTGCAAAATTGCCCCCTTGATGGTAGCATAC
ATGCTAGAAAGAGAGTTGGTCCGAAAAACAAGGTTCCTCCCAGTGGCTGGCGGAACAAGC
AGTGTA-TACATTGAGGTGTTGCATCTGACTCAGGGAACGTGCTGGGAACAAATGTACAC
CCCAGGAGGAGAAGTTAGAAACGATGACATTGATCAAAGTTTAATTATTGCTGCCCGGAA
CATAGTGAGAAGAGCGACAGTATCAGCAGATCCACTAGCATCCCTGCTGGAGATGT-GCC
ACAGTACACAGATTGGTGGAATAAGGATGGTGGACATCCTTAAGCAGAATCCAACAGAGG
AACAAGCTGTGGATATATGCAAAGCAGCAATGGG-GTTGAGAATTAGCTCATCATTCAGC
TTTGGTGGGTTCACCTTTAAGAGAACAAGTGGATCATCAGTCAAGAGAGAAGAAGAAATG
CTTACGGGCAACCTTCAAACATTGAAAATAAGAGTGCATGAGGGCTATGAAGAATTCACA
ATGGTCGGAAGAAGAGCAACAGCCATTCTCAGAAAGGCAACCAGAAGATTGATTCAATTG
ATAGTAAGTGGGAGAGATGAGCAGTCAATTGCTGAAGCAATAATTGTAGCCATGGTGTTT
TCGCAAGAAGATTGCATGATAAAAGCAGTTCGAGGCGATTTGAACTTCGTTAATAGAGCA
AATCAGCGCTTGAACCCCATGCATCAACTCTTGAGGCATTTCCAAAAGGATGCAAAAGTG
CTTTTCCAGAATTGGGGGATTGAACCCATCGACAATGTGATGGGAATGATCGGAATATTG
CCCGACATGACCCCAAGCACCGAGATGTCATTGAGAGGAGTGAGAGTCAGCAAAATGGGA
GTGGATGAGTACTCCAGCACCGAGAGAGTGGTGGTGAGCATTGACCGTTTTTTAAGAGTT
CGGGATCAAAGGGGAAACATACTACTGTCCCCTGAAGAGGTCAGTGAAACACAAGGAACG
GAAAAGCTGACAATAATTTATTCATCATCAATGATGTGGGAGATTAATGGTCCCGAGTCA
GTGTTGGTCAATACTTAT-CAATGGATCATCAGAAACTGGGAAATTGTGAAAATTCAATG
GTCACAGGATCCCACAATGTTATACAATAAGATAGAATTTGAGCCATTCCAGTCCCTGGT
CCCTAGGGCCACCAGAAGCCAATACAGCGGTTTCGTAAGGACCCTGTTTCAGCAAATGCG
AGATGTACTTGGAACATTTGACACTGCTCAAATAATAAAACTCCTCCCTTTTGCCGCTGC
TCCTCCGGAACAGAGTAGAATGCAGTTCTCTTCTTTGACTGTTAATGTAAGAGGATCGGG
AATGAGGATACTTGTAAGAGGCAATTCCCCAGTGTTCAACTACAACAAAGCCACTAAGAG
GCTCACAGTCCTCGGAAAGGATGCAGGTGCGCTTACTGAAGACCCAGATGAAGGTACGGC
TGGAGTAGAATCTGCTGTTCTGAGAGGGTTTCTCATCTTAGGTAAAGAAAACAAGAGATA
TGGCCCAGCACTAAGCATCAATGAACTGAGCAAACTTACAAAAGGGGAGAAAGCTAATGT
GCTAATTGGGCAAGGGGACGTGGTGTTGGTAATGAAACGGAAACGTGACTCTAGCATACT
TACTGACAGTCAGACAGCGACCAAAAGGATTCGGATGGCCATCAA-TTAGTGTTG-AATT
GTTTAA------------------------------------------------------
---------------
>gi|168481126|gb|CY030172| /Equine/1(PB2)/H3N8/USA/1986/// Influenza A virus (A/equine/Tennessee/5/1986(H3N8)) segment 1, complete sequence
--------------------------------------T-CAATATGGAGAGAATAAAAG
AACTGAGAGATCTAATGTCACAGTCCCGCACCCGCGAGATACTAACAAAAACTACTGTGG
ACCATATGGCCATAATCAAGAAATACACATCAGGAAGACAAGAGAAGAACCCCGCACTTA
GGATGAAGTGGATGATGGCAATGAAATACCCAATTACAGCAGATAAGAGGATAATGGAAA
TGATTCCTGAGAGAAATGAACAGGGGCAAACCCTTTGGAGCAAAACGAACGATGCTGGCT
CAGACCGCGTAATGGTATCACCTCTGGCAGTGACATGGTGGAATAGGA-ATGGACCAACA
ACGAGCACAATTCATTATCCAAAAGTCTACAAAACTTATTTTGAAAAAGTTGAAAGGTTA
AAACACGGAACCTTTGGCCCCGTTCATTTTAGGAATCAAGTCAAGATAAGACGGAGAGTT
GACGTAAACCCTGGTCACGCGGACCTCAGTGCCAAAGAAGCACAAGATGTGATCATGGAA
GTTGTTTTCCCAAATGAAGTGGGAGCCAGAATTCTAACATCGGAATCACAACTAACAATA
ACCAAAGAGAAAAAAGAAGAACTTCAGGACTGCAAAATTGCCCCCTTGATGGTAGCATAC
ATGCTAGAAAGAGAGTTGGTCCGAAAAACAAGGTTCCTCCCAGTGGCTGGCGGAACAAGC
AGTGTA-TACATTGAGGTGTTGCATCTGACTCAGGGAACGTGCTGGGAACAAATGTACAC
CCCAGGAGGAGAAGTTAGAAACGATGACATTGATCAAAGTTTAATTATTGCTGCCCGGAA
CATAGTGAGAAGAGCGACAGTATCAGCAGATCCACTAGCATCCCTGCTGGAGATGT-GCC
ACAGTACACAGATTGGTGGAATAAGGATGGTAGACATCCTTAAGCAGAATCCAACAGAGG
AACAAGCTGTGGATATATGCAAAGCAGCAATGGG-GTTAAGAATTAGCTCATCATTCAGC
TTTGGTGGATTCACCTTTAAGAGAACAAGTGGATCATCAGTCAAGAGAGAAGAAGAAATG
CTTACGGGCAACCTTCAAACATTGAAAATAAGAGTGCATGAGGGCTATGAAGAATTCACA
ATGGTCGGAAGAAGAGCAACAGCCATTCTCAGAAAGGCAACCAGAAGATTGATTCAATTG
ATAGTAAGTGGGAGAGATGAACAGTCAATTGCTGAAGCAATAATTGTAGCCATGGTGTTT
TCGCAAGAAGATTGCATGATAAAAGCAGTTCAAGGCGATTTGAACTTCGTTAATAGAGCA
AATCAGCGCTTGAACCCCATGCATCAACTCTTGAGGCATTTCCAAAAGGATGCAAAAGTG
CTTTTCCAGAATTGGGGGATTGAACCCATCGACAATGTGATGGGAATGATTGGAATATTG
CCCGACATGACCCCAAGCACCGAGATGTCATTGAGAGGAGTGAGAGTCAGCAAAATGGGA
GTGGATGAGTACTCCAGCACTGAGAGAGTGGTGGTGAGCATTGACCGTTTTTTAAGAGTT
CGGGATCAAAGGGGAAACATACTACTGTCCCCTGAAGAGGTCAGTGAAACACAAGGAACG
GAAAAGCTGACAATAATTTATTCATCATCAATGATGTGGGAGATTAATGGTCCCGAGTCA
GTGTTGGTCAATACTTAT-CAATGGATCATCAGAAACTGGGAAATTGTGAAAATTCAATG
GTCACAGGATCCCACAATGTTATACAATAAGATAGAATTTGAGCCATTCCAGTCCCTGGT
CCCTAGGGCCACCAGAAGCCAATACAGCGGTTTCGTAAGGACCCTGTTTCAGCAAATGCG
AGATGTACTTGGAACATTTGATACTGCTCAAATAATAAAACTCCTCCCTTTTGCCGCTGC
TCCTCCGGAACAGAGTAGAATGCAGTTCTCTTCTTTGACTGTTAATGTAAGAGGATCGGG
AATGAGGATACTTGTAAGAGGCAATTCCCCAGTGTTCAACTACAACAAAGCCACTAAGAG
GCTCACAGTCCTCGGAAAGGATGCAGGTGCGCTTACTGAAGACCCAGATGAAGGTACGGC
TGGAGTAGAATCTGCTGTTCTGAGAGGGTTTCTCATCTTAGGTAAAGAAAACAAGAGATA
TGGCCCAGCACTAAGCATCAATGAACTGAGCAAACTTACAAAAGGGGAGAAAGCTAATGT
GCTAATTGGGCAAGGGGACGTGGTGTTGGTAATGAAACGGAAACGTGACTCTAGCATACT
TACTGACAGTCAGACAGCGACCAAAAGGATTCGGATGGCCATCAA-TTAGTGTTG-AATT
GTTTAA------------------------------------------------------
---------------
>gi|324063|gb|M73526| /Equine/1(PB2)/H3N8/USA/1986/// Influenza A virus (A/equine/Kentucky/2/1986(H3N8)) polymerase 2 (PB2) gene, complete cds.
----------------AGCAAAAGCAGGTCAAATATATT-CAATATGGAGAGAATAAAAG
AACTGAGAGATCTAATGTCACAGTCCCGCACCCGCGAGATACTAACAAAAACTACTGTGG
ACCATATGGCCATAATCAAGAAATACACATCAGGAAGACAAGAGAAGAACCCCGCACTTA
GGATGAAGTGGATGATGGCAATGAAATACCCAATTACAGCAGATAAGAGGATAATGGAAA
TGATTCCTGAGAGAAATGAACAGGGGCAAACCCTTTGGAGCAAAACGAACGATGCTGGCT
CAGACCGCGTAATGGTATCACCTCTGGCAGTGACATGGTGGAATAGGA-ATGGACCAACA
ACGAGCACAATTCATTATCCAAAAGTCTACAAAACTTATTTTGAAAAAGTTGAAAGGTTA
AAACACGGAACCTTTGGCCCCGTTCATTTTAGGAATCAAGTCAAGATAAGACGGAGAGTT
GACGTAAACCCTGGTCACGCGGACCTCAGTGCCAAAGAAGCACAAGATGTGATCATGGAA
GTTGTTTTCCCAAATGAAGTGGGAGCCAGAATTCTAACATCGGAATCACAACTAACAATA
ACCAAAGAGAAAAAAGAAGAACTTCAGGACTGCAAAATTGCCCCCTTGATGGTAGCATAC
ATGCTAGAAAGAGAGTTGGTCCGAAAAACAAGGTTCCTCCCAGTGGCTGGCGGAACAAGC
AGTGTA-TACATTGAGGTGTTGCATCTGACTCAGGGAACGTGCTGGGAACAAATGTACAC
CCCAGGAGGAGAAGTTAGAAACGATGACATTGATCAAAGTTTAATTATTGCTGCCCGGAA
CATAGTGAAAAGAGCGACAGTATCAGCAGATCCACTAGCATCCCTGCTGGAGATGT-GCC
ACAGTACACAGATTGGTGGAATAAGGATGGTAGACATCCTTAAGCAGAATCCAACAGAGG
AACAAGCTGTGGATATATGCAAAGCAGCAATGGG-GTTAAGAATTAGCTCATCATTCAGC
TTTGGTGGATTCACCTTTAAGAGAACAAGTGGATCATCAGTCAAGAGAGAAGAAGAAATG
CTTACGGGCAACCTTCAAACATTGAAAATAAGAGTGCATGAGGGCTATGAAGAATTCACA
ATGGTCGGAAGAAGAGCAACAGCCATTCTCAGAAAGACAACCAGAAGATTGATTCAATTG
ATAGTAAGTGGGAGAGATGAACAGTCAATTGCTGAAGCAATAATTGTAGCCATGGTGTTT
TCGCAAGAAGATTGCATGATAAAAGCAGTTCGAGGCGATTTGAACTTCGTTAATAGAGCA
AATCAGCGCTTGAACCCCATGCATCAACTCTTGAGGCATTTCCAAAAGGATGCAAAAGTG
CTTTTCCAGAATTGGGGGATTGAACCCATCGACAATGTGATGGGAATGATCGGAATATTG
CCCGACATGACCCCAAGCACCGAGATGTCATTGAGAGGAGTGAGAGTCAGCAAAATGGGA
GTGGATGAGTACTCCAGCACTGAGAGAGTGGTGGTGAGCATTGACCGTTTTTTAAGAGTT
CGGGATCAAAGGGGAAACATACTACTGTCCCCTGAAGAGGTCAGTGAAACACAAGGAACG
GAAAAGCTGACAATAATTTATTCATCATCAATGATGTGGGAGATTAATGGTCCCGAGTCA
GTGTTGGTCAATACTTAT-CAATGGATCATCAGAAACTGGGAAATTGTGAAAATTCAATG
GTCACAGGATCCCACAATGTTATACAATAAGATAGAATTTGAGCCATTCCAGTCCCTGGT
CCCTAGGGCCACCAGAAGCCAATACAGCGGTTTCGTAAGGACCCTGTTTCAGCAAATGCG
AGATGTACTTGGAACATTTGACACTGCTCAAATAATAAAACTCCTCCCTTTTGCCGCTGC
TCCTCCGGAACAGAGTAGAATGCAGTTCTCTTCTTTGACTGTTAATGTAAGAGGATCGGG
AATGAGGATACTTGTAAGAGGCAATTCCCCAGTGTTCAACTACAACAAAGCCACTAAGAG
GCTCACAGTCCTCGGAAAGGATGCAGGTGCGCTTACTGAAGACCCAGATGAAGGTACGGC
TGGAGTAGAATCTGCTGTTCTGAGAGGGTTTCTCATCTTAGGTAAAGAAAACAAGAGATA
TGGCCCAGCACTAAGCATCAATGAACTGAGCAAACTTACAAAAGGGGAGAAAGCTAATGT
GCTAATTGGGCAAGGGGACGTGGTGTTGGTAATGAAACGGAAACGTGACTCTAGCATACT
TACTGACAGTCAGACAGCGACCAAAAGGATTCGGATGGCCATCAA-TTAGTGTTG-AATT
GTTTAAAAACGACCTTGTTTCTACT-----------------------------------
---------------
>gi|168481454|gb|CY030196| /Equine/1(PB2)/H3N8/USA/1983/// Influenza A virus (A/equine/New York/1/1983(H3N8)) segment 1, complete sequence
----------------------------------------CAATATGGAGAGAATAAAAG
AACTGAGAGACCTAATGTCACAGTCCCGCACCCGCGAGATACTCACAAAAACTACTGTGG
ACCATATGGCCATAATCAAGAAATACACATCAGGAAGACAAGAGAAGAACCCCGCACTTA
GGATGAAGTGGATGATGGCAATGAAATATCCAATTACAGCAGATAAGAGGATAATGGAAA
TGATTCCTGAGAGGAATGAACAAGGGCAAACCCTCTGGAGCAAAACAAACGATGCTGGCT
CAGACCGCGTAATGGTATCACCTCTGGCTGTGACATGGTGGAATAGGA-ATGGACCAACA
ACGAGTACAATTCATTATCCAAAAGTCTACAAAACTTATTTTGAAAAAGTTGAAAGGTTA
AAACACGGAACCTTTGGCCCCGTCCATTTTAGGAATCAAGTCAAGATAAGACGGAGGGTT
GACATAAACCCTGGTCACGCAGACCTCAGTGCCAAAGAAGCACAAGATGTAATCATGGAA
GTTGTTTTCCCAAATGAAGTGGGAGCCAGAATACTAACATCGGAATCACAACTAACAATA
ACCAAAGAGAAAAAAGAAGAACTTCAGGACTGCAAAATTGCCCCTTTGATGGTAGCATAC
ATGCTAGAAAGAGAGTTGGTCCGAAAAACAAGGTTCCTCCCAGTGGCTGGTGGAACAAGC
AGTGTG-TACATTGAGGTGTTGCATCTGACCCAGGGAACGTGCTGGGAACAAATGTACAC
CCCAGGAGGAGAAGTTAGAAACGATGACGTTGACCAAAGCTTAATTATTGCTGCCCGGAA
CATAGTGAGAAGAGCGACAGTATCAGCAGATCCACTAGCATCCCTGCTGGAGATGT-GCC
ACAGTACACAGATTGGTGGAATAAGGATGGTGGACATCCTTAAGCAGAATCCAACAGAGG
AACAAGCTGTGGATATATGCAAAGCAGCAATGGG-GTTGAGAATTAGCTCATCATTCAGC
TTTGGTGGGTTCACCTTTAAGAGAACGAGTGGATCATCAGTCAAGAGAGAAGAAGAAGTG
CTTACGGGCAACCTTCAAACATTGAAAATAAGAGTGCATGAGGGGTATGAAGAATTCACA
ATGGTCGGAAGAAGAGCAACAGCCATTCTCAGAAAGGCAACCAGAAGATTGATCCAATTG
ATAGTAAGTGGGAGAGATGAACAGTCAATTGCTGAAGCAATAATTGTAGCCATGGTGTTT
TCACAAGAAGATTGCATGATAAAAGCAGTTCGAGGCGATCTGAACTTCGTTAATAGAGCA
AATCAGCGCTTGAACCCCATGCATCAACTCTTGAGGCATTTCCAAAAGGATGCAAAAGTG
CTTTTCCAGAATTGGGGGATTGAACCCATCGACAATGTGATGGGAATGATTGGAATATTG
CCCGACATGACCCCAAGTACCGAGATGTCATTGAGAGGAGTGAGAGTCAGCAAAATGGGA
GTAGATGAGTACTCCAGCACTGAGAGAGTGGTGGTGAGCATTGACCGTTTTTTAAGAGTT
CGGGATCAAAGGGGAAACGTACTACTGTCCCCTGAAGAGGTCAGTGAAACACAAGGAACG
GAAAAGCTGACAATAATTTATTCATCATCAATGATGTGGGAGATTAATGGTCCTGAGTCA
GTGTTGGTCAATACTTAT-CAATGGATCATCAGAAACTGGGAAATTGTGAAAATTCAATG
GTCACAGGATCCCACAATGTTATACAATAAGATGGAATTTGAGCCATTCCAGTCCCTGGT
CCCTAGGGCCACCAGAGGCCAATACAGCGGTTTCGTAAGGACCCTGTTTCAGCAAATGCG
AGATGTACTTGGAACATTTGACACTGCTCAAATAATAAAACTCCTCCCTTTCGCCGCTGC
TCCTCCGGAACAGAGTAGGATGCAGTTCTCTTCTTTGACTGTTAATGTGAGAGGATCGGG
AATGAGGATACTTGTAAGAGGCAATTCCCCAGTATTCAACTACAACAAAGCCACCAAGAG
GCTCACAGTCCTCGGAAAGGATGCAGGTGCACTTACTGAAGACCCAGATGAAGGCACGGC
TGGAGTAGAATCTGCTGTCCTGAGAGGGTTTCTCATCTTGGGTAAAGAAAACAAGAGATA
TGGCCCAGCACTAAGCATCAATGAACTGAGCAAACTTACAAAAGGGGAGAAAGCTAATGT
GCTAATTGGGCAAGGGGACGTGGTGTTGGTAATGAAACGGAAACGGGACTCTAGCATACT
TACTGACAGTCAGACAGCGACCAAAAGGATTCGGATGGCCATCAA-TTAGTGTCG-AATT
GTTTAA------------------------------------------------------
---------------
>gi|166079749|gb|CY028923| /Equine/1(PB2)/H3N8/USA/1983/// Influenza A virus (A/equine/New York/VR-297/1983(H3N8)) segment 1, complete sequence
---------------------------------TATATT-CAATATGGAGAGAATAAAAG
AACTGAGAGACCTAATGTCACAGTCCCGCACCCGCGAGATACTAACAAAAACTACTGTGG
ACCATATGGCCATAATCAAGAAATACACATCAGGAAGACAAGAGAAGAACCCCGCACTTA
GGATGAAGTGGATGATGGCAATGAAATATCCAATTACAGCAGATAAGAGGATAATGGAAA
TGATTCCCGAGAGGAATGAACAGGGGCAAACCCTCTGGAGCAAAACAAACGATGCTGGCT
CAGACCGCGTAATGGTATCACCTCTGGCGGTGACATGGTGGAATAGGA-ATGGACCAACA
ACGAGTACAATTCATTATCCAAAAGTCTACAAAACTTATTTTGAAAAAGTTGAAAGGTTA
AAACACGGAACCTTTGGCCCCGTTCATTTTAGGAATCAAGTCAAGATAAGACGGAGGGTT
GACGTAAACCCTGGTCACGCAGACCTCAGTGCCAAAGAAGCACAAGATGTAATCATGGAA
GTTGTTTTCCCAAATGAAGTGGGAGCCAGAATACTAACATCAGAATCACAACTAACAATA
ACCAAAGAGAAAAAAGAAGAACTTCAGGACTGCAAAATTGCCCCTTTGATGGTAGCATAC
ATGCTAGAAAGAGAGTTGGTCCGAAAAACAAGGTTCCTCCCAGTGGCTGGTGGAACAAGC
AGTGTG-TACATTGAGGTGTTGCATCTGACTCAGGGAACGTGCTGGGAACAAATGTACAC
CCCAGGAGGAGAAGTTAGAAACGATGACGTTGACCAAAGCTTAATTATTGCTGCCCGGAA
CATAGTGAGAAGAGCGACAGTATCAGCAGATCCACTAGCATCCCTGCTGGAGATGT-GCC
ACAGTACACAGATTGGTGGAATAAGGATGGTGGACATCCTTAAGCAGAATCCAACAGAGG
AACAAGCTGTGGATATATGCAAAGCAGCAATGGG-GTTGAGAATTAGCTCATCATTCAGC
TTTGGTGGGTTCACCTTTAAGAGAACAAGTGGATCATCAGTCAAGAGAGAAGAAGAAGTG
CTTACGGGCAACCTTCAAACATTGAAAATAAGAGTGCATGAGGGGTATGAAGAATTCACA
ATGGTCGGAAGAAGAGCAACAGCCATTCTCAGAAAGGCAACCAGAAGATTGATCCAATTG
ATAGTAAGTGGGAGAGATGAACAGTCAATTGCTGAAGCAATAATTGTAGCCATGGTGTTT
TCACAAGAAGATTGCATGATAAAAGCAGTTCGAGGCGATCTGAACTTCGTTAATAGAGCA
AATCAGCGCTTGAACCCCATGCATCAACTCTTGAGGCATTTCCAAAAGGATGCAAAAGTG
CTTTTCCAGAATTGGGGGATTGAACCCATCGACAATGTAATGGGAATGATTGGAATATTG
CCCGACATGACCCCAAGTACCGAGATGTCATTGAGAGGAGTGAGAGTCAGCAAAATGGGA
GTAGATGAGTACTCCAGCACTGAGAGAGTGGTGGTGAGCATTGACCGTTTTTTAAGAGTT
CGGGATCAAAGGGGAAACGTACTACTGTCCCCTGAAGAGGTCAGTGAAACACAAGGAGCG
GAAAAGCTGACAATAATTTATTCATCATCAATGATGTGGGAGATTAATGGTCCTGAGTCA
GTGTTGGTCAATACTTAT-CAATGGATCATCAGAAACTGGGAAATTGTGAAAATTCAATG
GTCACAGGATCCCACAATGTTATACAATAAGATGGAATTTGAGCCATTCCAGTCCCTGGT
CCCTAGGGCCACCAGAGGCCAATACAGCGGTTTCGTAAGGACCCTGTTTCAGCAAATGCG
AGATGTACTTGGAACATTTGACACTGCTCAAATAATAAAACTCCTCCCTTTCGCTGCTGC
TCCTCCGGAACAGAGTAGGATGCAGTTCTCTTCTTTGACTGTTAATGTGAGAGGATCGGG
AATGAGGATACTTGTAAGAGGCAATTCCCCAGTATTCAACTACAACAAAGCCACCAAGAG
GCTCACAGTCCTCGGAAAGGATGCAGGTGCACTTACTGAAGACCCAGATGAAGGCACGGC
TGGAGTAGAATCTGCTGTCCTGAGAGGGTTTCTCATCTTGGGTAAAGAAAACAAGAGATA
TGGCCCAGCACTAAGCATCAATGAACTGAGCAAACTTACAAAAGGGGAGAAAGCTAATGT
GCTAATTGGGCAAGGGGACGTGGTGTTGGTAATGAAACGGAAACGGGACTCTAGCATACT
TACTGACAGTCAGACAGCGACCAAAAGGATTCGGATGGCCATCAA-TTAGTGTTG-AATT
GTTTAA------------------------------------------------------
---------------
>gi|166079730|gb|CY028915| /Equine/1(PB2)/H3N8/USA/1982/// Influenza A virus (A/equine/California/103/1982(H3N8)) segment 1, complete sequence
--------------------------------------T-CAATATGGAAAGAATAAAAG
AACTGAGAGACCTAATGTCACAGTCCCGCACCCGCGAGATACTAACAAAAACTACTGTGG
ACCATATGGCCATAATCAAGAAATACACATCAGGAAGACAAGAGAAGAACCCCGCACTTA
GGATGAAGTGGATGATGGCAATGAAATACCCAATTACAGCAGATAAGAGGATAATGGAAA
TGATTCCCGAGAGAAATGAACAGGGGCAAACCCTTTGGAGCAAAATGAACGATGCTGGCT
CAGACCGCGTAATGGTATCACCTCTGGCAGTGACATGGTGGAATAGGA-ATGGACCAACA
ACGAGTACAATTCATTATCCAAAAGTCTACAAAACTTATTTTGAAAAAGTTGAAAGGTTA
AAACACGGAACCTTTGGCCCCGTTCATTTTAGGAATCAAGTCAAGATAAGACGAAGAGTT
GACGTAAACCCTGGTCACGCGGACCTCAGTGCCAAAGAAGCACAAGATGTGATCATGGAA
GTTGTTTTCCCAAATGAAGTGGGAGCCAGAATACTAACATCGGAATCACAACTAACAATA
ACCAAAGAGAAAAAAGAAGAACTTCAGGACTGCAAAATTGCCCCCTTGATGGTAGCATAC
ATGCTAGAAAGAGAGTTGGTCCGAAAAACAAGGTTCCTCCCAGTGGCTGGTGGAACAAGC
AGTGTA-TACATTGAGGTGTTGCATCTGACTCAGGGAACGTGCTGGGAACAAATGTACAC
CCCAGGAGGAGAAGTTAGAAACGATGACATTGATCAAAGCTTAATTATTGCTGCCCGGAA
CATAGTGAGAAGAGCGACAGTATCAGCAGATCCACTAGCATCCCTGCTGGAGATGT-GCC
ACAGTACACAGATTGGTGGAATAAGGATGGTGGACATCCTTAAGCAGAATCCAACAGAGG
AACAAGCTGTGGATATATGCAAAGCAGCAATGGG-GTTGAGAATTAGCTCATCATTCAGC
TTTGGTGGGTTCACCTTTAAGAGAACAAGTGGATCATCAGTCAAGAGAGAAGAAGAAGTG
CTTACGGGCAACCTTCAAACATTGAAAATAAGAGTGCATGAGGGCTATGAAGAATTCACA
ATGGTCGGAAGAAGAGCAACAGCCATTCTCAGAAAGGCAATCAGAAGATTGATCCAATTG
ATAGTAAGTGGGAGAGATGAACAGTCAATTGCTGAAGCAATAATTGTAGCCATGGTGTTT
TCGCAAGAAGATTGCATGATAAAAGCAGTTCGAGGCGATTTGAACTTCGTTAATAGAGCA
AATCAGCGCTTGAACCCCATGCATCAACTCTTGAGGCATTTCCAAAAGGATGCAAAAGTG
CTTTTCCAGAATTGGGGGATTGAACCCATCGACAATGTGATGGGAATGATTGGAATATTG
CCCGACATGACCCCAAGCACCGAGATGTCATTGAGAGGAGTGAGAGTCAGCAAAATGGGA
GTAGATGAGTACTCCAGCACTGAGAGAGTGGTGGTGAGCATTGACCGTTTTTTAAGAGTT
CGGGATCAAAGGGGAAACATACTACTGTCCCCTGAAGAGGTCAGTGAAACACAAGGAACG
GAAAAGCTGACAATAATTTATTCATCATCAATGATGTGGGAGATTAATGGTCCCGAGTCA
GTGTTGGTCAATACTTAT-CAATGGATCATCAGAAACTGGGAAATTGTGAAAATTCAATG
GTCACAGGATCCCACAATGTTATACAATAAGATAGAATTTGAGCCATTCCAGTCCCTGGT
CCCTAGGGCCACCAGAAGCCAATACAGCGGTTTCGTAAGGACCCTGTTTCAGCAAATGCG
AGATGTACTTGGAACATTTGACACTGCTCAAATAATAAAACTCCTCCCTTTTGCCGCTGC
CCCTCCGGAACAGAGTAGAATGCAGTTCTCTTCTTTGACTGTTAATGTAAGAGGATCGGG
AATGAGGATACTTGTAAGAGGCAATTCCCCAGTATTCAACTACAACAAAGCCACTAAGAG
GCTCACAGTCCTCGGAAAGGATGCAGGTGCGCTTACTGAAGACCCAGATGAAGGTACGGC
TGGAGTAGAATCTGCTGTCCTGAGAGGGTTTCTCATCTTAGGTAAAGAAAACAAGAGATA
TGGCCCAGCACTAAGCATCAATGAACTGAGCAAACTTACAAAAGGGGAGAAAGCTAATGT
GCTAATTGGGCAAGGGGACGTGGTGTTGGTAATGAAACGGAAACGGGACTCTAGCATACT
TACTGACAGTCAGACAGCGACCAAAAGGATTCGGATGGCCATCAA-TTAGTGTTG-AATT
GTTTAA------------------------------------------------------
---------------
>gi|168480936|gb|CY030092| /Equine/1(PB2)/H3N8/USA/1982/// Influenza A virus (A/equine/California/83/1982(H3N8)) segment 1, complete sequence
------------------------------------------ATATGGAGAGAATAAAAG
AACTGAGAGACCTAATGTCACAGTCCCGCACCCGCGAGATACTAACAAAAACTACTGTGG
ACCATATGGCCATAATCAAGAAATACACATCAGGAAGACAAGAGAAGAACCCCGCACTTA
GGATGAAGTGGATGATGGCAATGAAATACCCAATTACAGCAGATAAGAGGATAATGGAAA
TGATTCCCGAGAGAAATGAACAGGGGCAAACCCTTTGGAGCAAAATGAACGATGCTGGCT
CAGACCGCGTAATGGTATCACCTCTGGCAGTGACATGGTGGAATAGGA-ATGGACCAACA
ACGAGTACAATTCATTATCCAAAAGTCTACAAAACTTATTTTGAAAAAGTTGAAAGGTTA
AAACACGGAACCTTTGGCCCCGTTCATTTTAGGAATCAAGTCAAGATAAGACGAAGAGTT
GACGTAAACCCTGGTCACGCGGACCTCAGTGCCAAAGAAGCACAAGATGTGATCATGGAA
GTTGTTTTCCCAAATGAAGTGGGAGCCAGAATACTAACATCGGAATCACAACTAACAATA
ACCAAAGAGAAAAAAGAAGAACTTCAGGACTGCAAAATTGCCCCCTTGATGGTAGCATAC
ATGCTAGAAAGAGAGTTGGTCCGAAAAACAAGGTTCCTCCCAGTGGCTGGTGGAACAAGC
AGTGTA-TACATTGAGGTGTTGCATCTGACTCAGGGAACGTGCTGGGAACAAATGTACAC
CCCAGGAGGAGAAGTTAGAAACGATGACATTGATCAAAGCTTAATTATTGCTGCCCGGAA
CATAGTGAGAAGAGCGACAGTATCAGCAGATCCACTAGCATCCCTGCTGGAGATGT-GCC
ACAGTACACAGATTGGTGGAATAAGGATGGTGGACATCCTTAAGCAGAATCCAACAGAGG
AACAAGCTGTGGATATATGCAAAGCAGCAATGGG-GTTGAGAATTAGCTCATCATTCAGC
TTTGGTGGGTTCACCTTTAAGAGAACAAGTGGATCATCAGTCAAGAGAGAAGAAGAAGTG
CTTACGGGCAACCTTCAAACATTGAAAATAAGAGTGCATGAGGGCTATGAAGAATTCACA
ATGGTCGGAAGAAGAGCAACAGCCATTCTCAGAAAGGCAACCAGAAGATTGATCCAATTG
ATAGTAAGTGGGAGAGATGAACAGTCAATTGCTGAAGCAATAATTGTAGCCATGGTGTTT
TCGCAAGAAGATTGCATGATAAAAGCAGTTCGAGGCGATTTGAACTTCGTTAATAGAGCA
AATCAGCGCTTGAACCCCATGCATCAACTCTTGAGGCATTTCCAAAAGGATGCAAAAGTG
CTTTTCCAGAATTGGGGGATTGAACCCATCGACAATGTGATGGGAATGATTGGAATATTG
CCCGACATGACCCCAAGCACCGAGATGTCATTGAGAGGAGTGAGAGTCAGCAAAATGGGA
GTAGATGAGTACTCCAGCACTGAGAGAGTGGTGGTGAGCATTGACCGTTTTTTAAGAGTT
CGGGATCAAAGGGGAAACATACTACTGTCCCCTGAAGAGGTCAGTGAAACACAAGGAACG
GAAAAGCTGACAATAATTTATTCATCATCAATGATGTGGGAGATTAATGGTCCCGAGTCA
GTGTTGGTCAATACTTAT-CAATGGATCATCAGAAACTGGGAAATTGTGAAAATTCAATG
GTCACAGGATCCCACAATGTTATACAATAAGATAGAATTTGAGCCATTCCAGTCCCTGGT
CCCTAGGGCCACCAGAAGCCAATACAGCGGTTTCGTAAGGACCCTGTTTCAGCAAATGCG
AGATGTACTTGGAACATTTGACACTGCTCAAATAATAAAACTCCTCCCTTTTGCCGCTGC
TCCTCCGGAACAGAGTAGAATGCAGTTCTCTTCTTTGACTGTTAATGTAAGAGGATCGGG
AATGAGGATACTTGTAAGAGGCAATTCCCCAGTATTCAACTACAACAAAGCCACTAAGAG
GCTCACAGTCCTCGGAAAGGATGCAGGTGCGCTTACTGAAGACCCAGATGAAGGTACGGC
TGGAGTAGAATCTGCTGTCCTGAGAGGGTTTCTCATCTTAGGTAAAGAAAACAAGAGATA
TGGCCCAGCACTAAGCATCAATGAACTGAGCAAACTTACAAAAGGGGAGAAAGCTAATGT
GCTAATTGGGCAAGGGGACGTGGTGTTGGTAATGAAACGGAAACGGGACTCTAGCATACT
TACTGACAGTCAGACAGCGACCAAAAGGATTCGGATGGCCATCAA-TTAGTGTTG-AATT
GTTTAA------------------------------------------------------
---------------
>gi|168480917|gb|CY030084| /Equine/1(PB2)/H3N8/USA/1981/// Influenza A virus (A/equine/Kentucky/3/1981(H3N8)) segment 1, complete sequence
--------------------------------------T-CAATATGGAGAGAATAAAAG
AACTGAGAGATCTAATGTCACAGTCCCGCACCCGCGAGATACTAACAAAAACTACTGTGG
ACCATATGGCCATAATCAAGAAATACACATCAGGAAGACAAGAGAAGAACCCCGCACTTA
GGATGAAGTGGATGATGGCAATGAAATATCCAATTACAGCAGATAAGAGGATAATAGAAA
TGATTCCCGAGAGAAACGAACAGGGGCAAACCCTTTGGAGCAAAACGAACGATGCTGGCT
CAGACCGCGTAATGGTATCACCTCTGGCAGTGACATGGTGGAATAGGA-ATGGACCAACA
ACGAGTACAATTCATTATCCAAAAGTCTACAAGACTTATTTTGAAAAGGTTGAAAGGTTA
AAACACGGAACCTTTGGCCCCGTTCATTTTAGGAATCAAGTCAAGATAAGACGGAGGGTT
GACGTAAACCCTGGTCACGCGGACCTCAGTGCCAAAGAAGCACAAGATGTGATCATGGAA
GTTGTTTTCCCAAATGAAGTGGGAGCCAGAATACTAACATCGGAATCACAACTAACAATA
ACCAAAGAGAAAAAAGAAGAACTTCAGGACTGCAAAATTGCCCCTTTGATGGTAGCATAC
ATGCTAGAAAGAGAGTTGGTCCGAAAAACAAGGTTCCTCCCAGTGGCTGGTGGAACAAGC
AGTGTA-TACATTGAGGTGTTGCATCTGACTCAGGGAACGTGCTGGGAACAAATGTACAC
CCCAGGAGGAGAAGTTAGAAACGATGACATTGATCAAAGCTTAATTATTGCTGCCCGGAA
CATAGTGAGAAGAGCGACAGTATCAGCAGATCCACTAGCATCCCTGCTGGAGATGT-GCC
ACAGTACACAAATTGGTGGAATAAGGATGGTGGACATCCTTAAGCAGAATCCAACAGAGG
AACAAGCTGTGGATATATGCAAAGCAGCAATGGG-GTTGAGAATTAGCTCATCATTCAGC
TTTGGTGGGTTCACCTTTAAGAGAACAAGTGGATCATCAGTCAAGAGAGAAGAAGAAGTG
CTTACGGGCAACCTTCAAACATTGAAAATAAGAGTGCATGAGGGCTATGAAGAATTCACA
ATGGTCGGAAGAAGAGCAACAGCCATTCTCAGAAAGGCAACCAGAAGATTGATCCAATTG
ATAGTAAGTGGGAGAGATGAACAGTCAATTGCTGAAGCAATAATTGTAGCCATGGTGTTT
TCGCAAGAAGATTGCATGATAAAAGCAGTTCGAGGCGATCTGAACTTCGTTAATAGAGCA
AATCAGCGCTTGAACCCCATGCATCAACTCTTGAGGCATTTCCAAAAGGATGCAAAAGTG
CTTTTCCAGAATTGGGGGATTGAACCCATCGACAATGTGATGGGAATGATTGGAATATTG
CCCGACATGACCCCAAGCACCGAGATGTCATTGAGAGGAGTGAGAGTCAGCAAAATGGGA
GTAGATGAGTACTCCAGCACTGAGAGAGTGGTGGTGAGCATTGACCGTTTTTTAAGAGTT
CGGGATCAAAGGGGAAACGTACTACTGTCCCCTGAAGAGGTCAGTGAAACACAAGGAACG
GAAAAGCTGACAATAATTTATTCATCATCAATGATGTGGGAGATTAATGGTCCTGAGTCA
GTGTTGGTCAATACTTAC-CAATGGATCATCAGAAACTGGGAAATTGTGAAAATTCAATG
GTCACAGGATCCCACAATGTTATACAATAAGATAGAATTTGAGCCATTCCAGTCCCTGGT
CCCTAGGGCCACCAGAGGCCAATACAGCGGTTTCGTAAGGACCCTGTTTCAGCAAATGCG
AGATGTACTTGGAACATTTGACACTGCTCAAATAATAAAACTCCTCCCTTTTGCCGCTGC
TCCTCCGGAACAGAGTAGAATGCAGTTCTCTTCTTTGACTGTTAATGTAAGAGGATCGGG
AATGAGGATACTTGTAAGAGGCAATTCCCCAGTATTCAACTACAACAAAGCCACCAAGAG
GCTCACAGTCCTCGGAAAGGATGCAGGTGCGCTTACTGAAGACCCAGATGAAGGCACGGC
TGGAGTAGAATCTGCTGTCCTGAGAGGGTTTCTCATCTTGGGTAAAGAAAACAAGAGATA
TGGCCCAGCACTAAGCATCAATGAACTGAGCAAACTTACAAAAGGGGAGAAAGCTAATGT
GCTAATTGGGCAAGGGGACGTGGTGTTGGTAATGAAACGGAAACGGGACTCTAGCATACT
TACTGACAGTCAGACAGCGACCAAAAGGATTCGGATGGCCATCAA-TTAGTGTTG-AATT
GTTTAA------------------------------------------------------
---------------
>gi|166079616|gb|CY028867| /Equine/1(PB2)/H3N8/USA/1981/// Influenza A virus (A/equine/Georgia/1/1981(H3N8)) segment 1, complete sequence
----------------------------------------CAATATGGAGAGAATAAAAG
AACTGAGAGACCTAATGTCACAGTCCCGCACCCGCGAGATACTAACAAAAACTACTGTGG
ACCATATGGCCATAATCAAGAAATACACATCAGGAAGACAAGAGAAGAACCCCGCACTTA
GGATGAAGTGGATGATGGCAATGAAATATCCAATTACAGCAGATAAGAGGATAATGGAAA
TGATTCCCGAGAGAAACGAACATGGGCAAACCCTTTGGAGCAAAACGAACGATGCTGGCT
CAGACCGCGTAATGGTATCACCTCTGGCAGTGACATGGTGGAATAGGA-ATGGACCAACA
ACGAGTACAATTCATTATCCAAAAGTCTACAAGACTTATTTTGAAAAAGTTGAAAGGTTA
AAACACGGAACCTTTGGCCCCGTTCATTTTAGGAATCAAGTCAAGATAAGACGGAGGGTT
GACGTAAACCCTGGTCACGCGGACCTCAGTGCCAAAGAAGCACAAGATGTGATCATGGAA
GTTGTTTTCCCAAATGAAGTGGGAGCCAGAATACTAACATCGGAATCACAACTAACAATA
ACCAAAGAGAAAAAAGAAGAACTTCAGGACTGCAAAATTGCCCCTTTGATGGTAGCATAC
ATGCTAGAAAGAGAGTTGGTCCGAAAAACAAGGTTCCTCCCAGTGGCTGGTGGAACAAGC
AGTGTA-TACATTGAGGTGTTGCATCTGACTCAGGGAACGTGCTGGGAACAAATGTACAC
CCCAGGAGGAGAAGTTAGAAACGATGACATTGATCAAAGCTTAATTATTGCTGCCCGAAA
CATAGTGAGAAGAGCGACAGTATCAGCAGATCCACTAGCATCCCTGCTGGAGATGT-GCC
ACAGTACACAGATTGGTGGAATAAGGATGGTGGACATCCTTAAGCAGAATCCAACAGAGG
AACAAGCTGTGGATATATGCAAAGCAGCAATGGG-GTTGAGAATTAGCTCATCATTCAGC
TTTGGTGGGTTCACCTTTAAGAGAACAAGTGGATCATCAGTCAAGAGAGAAGAAGAAGTG
CTTACGGGCAACCTTCAAACATTGAAAATAAGGGTGCATGAGGGCTATGAAGAATTCACA
ATGGTCGGAAGAAGAGCAACAGCCATTCTCAGAAAGGCAACCAGAAGATTGATCCAATTG
ATAGTAAGTGGGAGAGATGAACAGTCAATTGCTGAAGCAATAATTGTAGCCATGGTGTTT
TCGCAAGAAGATTGCATGATAAAAGCAGTTCGAGGCGATCTGAACTTCGTTAATAGAGCA
AATCAGCGCTTGAACCCCATGCATCAACTCTTGAGGCATTTCCAAAAGGATGCAAAAGTG
CTTTTCCAGAATTGGGGGATTGAACCCATCGACAATGTGATGGGAATGATTGGAATATTG
CCCGACATGACCCCAAGCACCGAGATGTCATTGAGAGGAGTGAGAGTCAGCAAAATGGGA
GTAGATGAGTACTCCAGCACTGAGAGAGTGGTGGTGAGCATTGACCGTTTTTTAAGAGTT
CGGGATCAAAGGGGAAACGTACTACTGTCCCCTGAAGAGGTCAGTGAAACACAAGGAACG
GAAAAGCTTACAATAATTTATTCATCATCAATGATGTGGGAGATTAATGGTCCTGAGTCA
GTGTTGGTCAATACTTAC-CAATGGATCATCAGAAACTGGGAAATTGTGAAAATTCAATG
GTCACAGGATCCCACAATGTTATACAATAAGATAGAATTTGAGCCATTCCAGTCCCTGGT
CCCTAGGGCCACCAGAGGCCAATACAGCGGTTTCGTAAGGACCCTGTTTCAGCAAATGCG
AGATGTACTTGGAACATTTGACACTGCTCAAATAATAAAACTCCTCCCTTTTGCCGCTGC
TCCTCCGGAACAGAGTAGAATGCAGTTCTCTTCTTTGACTGTTAATGTAAGAGGATCGGG
AATGAGGATACTTGTAAGAGGCAATTCCCCAGTATTCAACTACAACAAAGCCACCAAGAG
GCTCACAGTCCTCGGAAAGGATGCAGGTGCGCTTACTGAAGACCCAGATGAAGGCACGGC
TGGAGTAGAATCTGCTGTCCTGAGAGGGTTTCTCATCTTGGGTAAAGAAAACAAGAGATA
TGGCCCAGCACTAAGCATCAATGAACTGAGCAAACTTACAAAAGGGGAGAAAGCTAATGT
GCTAATTGGGCAAGGGGACGTGGTGTTGGTAATGAAACGGAAACGGGACTCTAGCATACT
TACTGACAGTCAGACAGCGACCAAAAGGATTCGGATGGCCATCAA-TTAGTGTTG-AATT
GTTTAA------------------------------------------------------
---------------
>gi|166079635|gb|CY028875| /Equine/1(PB2)/H3N8/USA/1981/// Influenza A virus (A/equine/Georgia/3/1981(H3N8)) segment 1, complete sequence
---------------------------------TATATT-CAATATGGAGAGAATAAAAG
AACTGAGAGACCTAATGTCACAGTCCCGCACCCGCGAGATACTAACAAAAACTACTGTGG
ACCATATGGCCATAATCAAGAAATACACATCAGGAAGACAAGAGAAGAACCCCGCACTTA
GGATGAAGTGGATGATGGCAATGAAATATCCAATTACAGCAGATAAGAGGATAATGGAAA
TGATTCCCGAGAGAAACGAACATGGGCAAACCCTTTGGAGCAAAACGAACGATGCTGGCT
CAGACCGCGTAATGGTATCACCTCTGGCAGTGACATGGTGGAATAGGA-ATGGACCAACA
ACGAGTACAATTCATTATCCAAAAGTCTACAAGACTTATTTTGAAAAAGTTGAAAGGTTA
AAACACGGAACCTTTGGCCCCGTTCATTTTAGGAATCAAGTCAAGATAAGACGGAGGGTT
GACGTAAACCCTGGTCACGCGGACCTCAGTGCCAAAGAAGCACAAGATGTGATCATGGAA
GTTGTTTTCCCAAATGAAGTGGGAGCCAGAATACTAACATCGGAATCACAACTAACAATA
ACCAAAGAGAAAAAAGAAGAACTTCAGGACTGCAAAATTGCCCCTTTGATGGTAGCATAC
ATGCTAGAAAGAGAGTTGGTCCGAAAAACAAGGTTCCTCCCAGTGGCTGGTGGAACAAGC
AGTGTA-TACATTGAGGTGTTGCATCTGACTCAGGGAACGTGCTGGGAACAAATGTACAC
CCCAGGAGGAGAAGTTAGAAACGATGACATTGATCAAAGCTTAATTATTGCTGCCCGAAA
CATAGTGAGAAGAGCGACAGTATCAGCAGATCCACTAGCATCCCTGCTGGAGATGT-GCC
ACAGTACACAGATTGGTGGAATAAGGATGGTGGACATCCTTAAGCAGAATCCAACAGAGG
AACAAGCTGTGGATATATGCAAAGCAGCAATGGG-GTTGAGAATTAGCTCATCATTCAGC
TTTGGTGGGTTCACCTTTAAGAGAACAAGTGGATCATCAGTCAAGAGAGAAGAAGAAGTG
CTTACGGGCAACCTTCAAACATTGAAAATAAGGGTGCATGAGGGCTATGAAGAATTCACA
ATGGTCGGAAGAAGAGCAACAGCCATTCTCAGAAAGGCAAACAGAAGATTGATCCAATTG
ATAGTAAGTGGGAGAGATGAACAGTCAATTGCTGAAGCAATAATTGTAGCCATGGTGTTT
TCGCAAGAAGATTGCATGATAAAAGCAGTTCGAGGCGATCTGAACTTCGTTAATAGAGCA
AATCAGCGCTTGAACCCCATGCATCAACTCTTGAGGCATTTCCAAAAGGATGCAAAAGTG
CTTTTCCAGAATTGGGGGATTGAACCCATCGACAATGTGATGGGAATGATTGGAATATTG
CCCGACATGACCCCAAGCACCGAGATGTCATTGAGAGGAGTGAGAGTCAGCAAAATGGGA
GTAGATGAGTACTCCAGCACTGAGAGAGTGGTGGTGAGCATTGACCGTTTTTTAAGAGTT
CGGGATCAAAGGGGAAACGTACTACTGTCCCCTGAAGAGGTCAGTGAAACACAAGGAACG
GAAAAGCTTACAATAATTTATTCATCATCAATGATGTGGGAGATTAATGGTCCTGAGTCA
GTGTTGGTCAATACTTAC-CAATGGATCATCAGAAACTGGGAAATTGTGAAAATTCAATG
GTCACAGGATCCCACAATGTTATACAATAAGATAGAATTTGAGCCATTCCAGTCCCTGGT
CCCTAGGGCCACCAGAGGCCAATACAGCGGTTTCGTAAGGACCCTGTTTCAGCAAATGCG
AGATGTACTTGGAACATTTGACACTGCTCAAATAATAAAACTCCTCCCTTTTGCCGCTGC
TCCTCCGGAACAGAGTAGAATGCAGTTCTCTTCTTTGACTGTTAATGTAAGAGGATCGGG
AATGAGGATACTTGTAAGAGGCAATTCCCCAGTATTCAACTACAACAAAGCCACCAAGAG
GCTCACAGTCCTCGGAAAGGATGCAGGTGCGCTTACTGAAGACCCAGATGAAGGCACGGC
TGGAGTAGAATCTGCTGTCCTGAGAGGGTTTCTCATCTTGGGTAAAGAAAACAAGAGATA
TGGCCCAGCACTAAGCATCAATGAACTGAGCAAACTTACAAAAGGGGAGAAAGCTAATGT
GCTAATTGGGCAAGGGGACGTGGTGTTGGTAATGAAACGGAAACGGGACTCTAGCATACT
TACTGACAGTCAGACAGCGACCAAAAGGATTCGGATGGCCATCAA-TTAGTGTTG-AATT
GTTTAA------------------------------------------------------
---------------
>gi|166079654|gb|CY028883| /Equine/1(PB2)/H3N8/USA/1981/// Influenza A virus (A/equine/Georgia/9/1981(H3N8)) segment 1, complete sequence
----------------------------------------CAATATGGAGAGAATAAAAG
AACTGAGAGACCTAATGTCACAGTCCCGCACCCGCGAGATACTAACAAAAACTACTGTGG
ACCATATGGCCATAATCAAGAAATACACATCAGGAAGACAAGAGAAGAACCCCGCACTTA
GGATGAAGTGGATGATGGCAATGAAATATCCAATTACAGCAGATAAGAGGATAATGGAAA
TGATTCCCGAGAGAAACGAACATGGGCAAACCCTTTGGAGCAAAACGAACGATGCTGGCT
CAGACCGCGTAATGGTATCACCTCTGGCAGTGACATGGTGGAATAGGA-ATGGACCAACA
ACGAGTACAATTCATTATCCAAAAGTCTACAAGACTTATTTTGAAAAAGTTGAAAGGTTA
AAACACGGAACCTTTGGCCCCGTTCATTTTAGGAATCAAGTCAAGATAAGACGGAGGGTT
GACGTAAACCCTGGTCACGCGGACCTCAGTGCCAAAGAAGCACAAGATGTGATCATGGAA
GTTGTTTTCCCAAATGAAGTGGGAGCCAGAATACTAACATCGGAATCACAACTAACAATA
ACCAAAGAGAAAAAAGAAGAACTTCAGGACTGCAAAATTGCCCCTTTGATGGTAGCATAC
ATGCTAGAAAGAGAGTTGGTCCGAAAAACAAGGTTCCTCCCAGTGGCTGGTGGAACAAGC
AGTGTA-TACATTGAGGTGTTGCATCTGACTCAGGGAACGTGCTGGGAACAAATGTACAC
CCCAGGAGGAGAAGTTAGAAACGATGACATTGATCAAAGCTTAATTATTGCTGCCCGAAA
CATAGTGAGAAGAGCGACAGTATCAGCAGATCCACTAGCATCCCTGCTGGAGATGT-GCC
ACAGTACACAGATTGGTGGAATAAGGATGGTGGACATCCTTAAGCAGAATCCAACAGAGG
AACAAGCTGTGGATATATGCAAAGCAGCAATGGG-GTTGAGAATTAGCTCATCATTCAGC
TTTGGTGGGTTCACCTTTAAGAGAACAAGTGGATCATCAGTCAAGAGAGAAGAAGAAGTG
CTTACGGGCAACCTTCAAACATTGAAAATAAGGGTGCATGAGGGCTATGAAGAATTCACA
ATGGTCGGAAGAAGAGCAACAGCCATTCTCAGAAAGGCAACCAGAAGATTGATCCAATTG
ATAGTAAGTGGGAGAGATGAACAGTCAATTGCTGAAGCAATAATTGTAGCCATGGTGTTT
TCGCAAGAAGATTGCATGATAAAAGCAGTTCGAGGCGATCTGAACTTCGTTAATAGAGCA
AATCAGCGCTTGAACCCCATGCATCAACTCTTGAGGCATTTCCAAAAGGATGCAAAAGTG
CTTTTCCAGAATTGGGGGATTGAACCCATCGACAATGTGATGGGAATGATTGGAATATTG
CCCGACATGACCCCAAGCACCGAGATGTCATTGAGAGGAGTGAGAGTCAGCAAAATGGGA
GTAGATGAGTACTCCAGCACTGAGAGAGTGGTGGTGAGCATTGACCGTTGTTTAAGAGTT
CGGGATCAAAGGGGAAACGTACTACTGTCCCCTGAAGAGGTCAGTGAAACACAAGGAACG
GAAAAGCTTACAATAATTTATTCATCATCAATGATGTGGGAGATTAATGGTCCTGAGTCA
GTGTTGGTCAATACTTAC-CAATGGATCATCAGAAACTGGGAAATTGTGAAAATTCAATG
GTCACAGGATCCCACAATGTTATACAATAAGATAGAATTTGAGCCATTCCAGTCCCTGGT
CCCTAGGGCCACCAGAGGCCAATACAGCGGTTTCGTAAGGACCCTGTTTCAGCAAATGCG
AGATGTACTTGGAACATTTGACACTGCTCAAATAATAAAACTCCTCCCTTTTGCCGCTGC
TCCTCCGGAACAGAGTAGAATGCAGTTCTCTTCTTTGACTGTTAATGTAAGAGGATCGGG
AATGAGGATACTTGTAAGAGGCAATTCCCCAGTATTCAACTACAACAAAGCCACCAAGAG
GCTCACAGTCCTCGGAAAGGATGCAGGTGCGCTTACTGAAGACCCAGATGAAGGCACGGC
TGGAGTAGAATCTGCTGTCCTGAGAGGGTTTCTCATCTTGGGTAAAGAAAACAAGAGATA
TGGCCCAGCACTAAGCATCAATGAACTGAGCAAACTTACAAAAGGGGAGAAAGCTAATGT
GCTAATTGGGCAAGGGGACGTGGTGTTGGTAATGAAACGGAAACGGGACTCTAGCATACT
TACTGACAGTCAGACAGCGACCAAAAGGATTCGGATGGCCATCAA-TTAGTGTTG-AATT
GTTTAA------------------------------------------------------
---------------
>gi|166079673|gb|CY028891| /Equine/1(PB2)/H3N8/USA/1981/// Influenza A virus (A/equine/Georgia/10/1981(H3N8)) segment 1, complete sequence
----------------------------------------CAATATGGAGAGAATAAAAG
AACTGAGAGACCTAATGTCACAGTCCCGCACCCGCGAGATACTAACAAAAACTACTGTGG
ACCATATGGCCATAATCAAGAAATACACATCAGGAAGACAAGAGAAGAACCCCGCACTTA
GGATGAAGTGGATGATGGCAATGAAATATCCAATTACAGCAGATAAGAGGATAATGGAAA
TGATTCCCGAGAGAAACGAACATGGGCAAACCCTTTGGAGCAAAACGAACGATGCTGGCT
CAGACCGCGTAATGGTATCACCTCTGGCAGTGACATGGTGGAATAGGA-ATGGACCAACA
ACGAGTACAATTCATTATCCAAAAGTCTACAAGACTTATTTTGAAAAAGTTGAAAGGTTA
AAACACGGAACCTTTGGCCCCGTTCATTTTAGGAATCAAGTCAAGATAAGACGGAGGGTT
GATGTAAACCCTGGTCACGCGGACCTCAGTGCCAAAGAAGCACAAGATGTGATCATGGAA
GTTGTTTTCCCAAATGAAGTGGGAGCCAGAATACTAACATCGGAATCACAACTAACAATA
ACCAAAGAGAAAAAAGAAGAACTTCAGGACTGCAAAATTGCCCCTTTGATGGTAGCATAC
ATGCTAGAAAGAGAGTTGGTCCGAAAAACAAGGTTCCTCCCAGTGGCTGGTGGAACAAGC
AGTGTA-TACATTGAGGTGTTGCATCTGACTCAGGGAACGTGCTGGGAACAAATGTACAC
CCCAGGAGGAGAAGTTAGAAACGATGACATTGATCAAAGCTTAATTATTGCTGCCCGAAA
CATAGTGAGAAGAGCGACAGTATCAGCAGATCCACTAGCATCCCTGCTGGAGATGT-GCC
ACAGTACACAGATTGGTGGAATAAGGATGGTGGACATCCTTAAGCAGAATCCAACAGAGG
AACAAGCTGTGGATATATGCAAAGCAGCAATGGG-GTTGAGAATTAGCTCATCATTCAGC
TTTGGTGGGTTCACCTTTAAGAGAACAAGTGGATCATCAGTCAAGAGAGAAGAAGAAGTG
CTTACGGGCAACCTTCAAACATTGAAAATAAGGGTGCATGAGGACTATGAAGAATTCACA
ATGGTCGGAAGAAGAGCAACAGCCATTCTCAGAAAGGCAACCAGAAGATTGATCCAATTG
ATAGTAAGTGGGAGAGATGAACAGTCAATTGCTGAAGCAATAATTGTAGCCATGGTGTTT
TCGCAAGAAGATTGCATGATAAAAGCAGTTCGAGGCGATCTGAACTTCGTTAATAGAGCA
AATCAGCGCTTGAACCCCATGCATCAACTCTTGAGGCATTTCCAAAAGGATGCAAAAGTG
CTTTTCCAGAATTGGGGGATTGAACCCATCGACAATGTGATGGGAATGATTGGAATATTG
CCCGACATGACCCCAAGCACCGAGATGTCATTGAGAGGAGTGAGAGTCAGCAAAATGGGA
GTAGATGAGTACTCCAGCACTGAGAGAGTGGTGGTGAGCATTGACCGTTTTTTAAGAGTT
CGGGATCAAAGGGGAAACGTACTACTGTCCCCTGAAGAGGTCAGTGAAACACAAGGAACG
GAAAAGCTTACAATAATTTATTCATCATCAATGATGTGGGAGATTAATGGTCCTGAGTCA
GTGTTGGTCAATACTTAC-CAATGGATCATCAGAAACTGGGAAATTGTGAAAATTCAATG
GTCACAGGATCCCACAATGTTATACAATAAGATAGAATTTGAGCCATTCCAGTCCCTGGT
CCCTAGGGCCACCAGAGGCCAATACAGCGGTTTCGTAAGGACCCTGTTTCAGCAAATGCG
AGATGTACTTGGAACATTTGACACTGCTCAAATAATAAAACTCCTCCCTTTTGCCGCTGC
TCCTCCGGAACAGAGTAGAATGCAGTTCTCTTCTTTGACTGTTAATGTAAGAGGATCGGG
AATGAGGATACTTGTAAGAGGCAATTCCCCAGTATTCAACTACAACAAAGCCACCAAGAG
GCTCACAGTCCTCGGAAAGGATGCAGGTGCGCTTACTGAAGACCCAGATGAAGGCACGGC
TGGAGTAGAATCTGCTGTCCTGAGAGGGTTTCTCATCTTGGGTAAAGAAAACAAGAGATA
TGGCCCAGCACTAAGCATCAATGAACTGAGCAAACTTACAAAAGGGGAGAAAGCTAATGT
GCTAATTGGGCAAGGGGACGTGGTGTTGGTAATGAAACGGAAACGGGACTCTAGCATACT
TACTGACAGTCAGACAGCGACCAAAAGGATTCGGATGGCCATCAA-TTAGTGTTG-AATT
GTTTAA------------------------------------------------------
---------------
>gi|166079692|gb|CY028899| /Equine/1(PB2)/H3N8/USA/1981/// Influenza A virus (A/equine/Georgia/13/1981(H3N8)) segment 1, complete sequence
--------------------------------------T-CAATATGGAGAGAATAAAAG
AACTGAGAGACCTAATGTCACAGTCCCGCACCCGCGAGATACTAACAAAAACTACTGTGG
ACCATATGGCCATAATCAAGAAATACACATCAGGAAGACAAGAGAAGAACCCCGCACTTA
GGATGAAGTGGATGATGGCAATGAAATATCCAATTACAGCAGATAAGAGGATAATGGAAA
TGATTCCCGAGAGAAACGAACATGGGCAAACCCTTTGGAGCAAAACGAACGATGCTGGCT
CAGACCGCGTAATGGTATCACCTCTGGCAGTGACATGGTGGAATAGGA-ATGGACCAACA
ACGAGTACAATTCATTATCCAAAAGTCTACAAGACTTATTTTGAAAAAGTTGAAAGGTTA
AAACACGGAACCTTTGGCCCCGTTCATTTTAGGAATCAAGTCAAGATAAGACGGAGGGTT
GACGTAAACCCTGGTCACGCGGACCTCAGTGCCAAAGAAGCACAAGATGTGATCATGGAA
GTTGTTTTCCCAAATGAAGTGGGAGCCAGAATACTAACATCGGAATCACAACTAACAATA
ACCAAAGAGAAAAAAGAAGAACTTCAGGACTGCAAAATTGCCCCTTTGATGGTAGCATAC
ATGCTAGAAAGAGAGTTGGTCCGAAAAACAAGGTTCCTCCCAGTGGCTGGTGGAACAAGC
AGTGTA-TACATTGAGGTGTTGCATCTGACTCAGGGAACGTGCTGGGAACAAATGTACAC
CCCAGGAGGAGAAGTTAGAAACGATGACATTGATCAAAGCTTAATTATTGCTGCCCGAAA
CATAGTGAGAAGAGCGACAGTATCAGCAGATCCACTAGCATCCCTGCTGGAGATGT-GCC
ACAGTACACAGATTGGTGGAATAAGGATGGTGGACATCCTTAAGCAGAATCCAACAGAGG
AACAAGCTGTGGATATATGCAAAGCAGCAATGGG-GTTGAGAATTAGCTCATCATTCAGC
TTTGGTGGGTTCACCTTTAAGAGAACAAGTGGATCATCAGTCAAGAGAGAAGAAGAAGTG
CTTACGGGCAACCTTCAAACATTGAAAATAAGGGTGCATGAGGGCTATGAAGAATTCACA
ATGGTCGGAAGAAGAGCAACAGCCATTCTCAGAAAGGTAACCAGAAGATTGATCCAATTG
ATAGTAAGTGGGAGAGATGAACAGTCAATTGCTGAAGCAATAATTGTAGCCATGGTGTTT
TCGCAAGAAGATTGCATGATAAAAGCAGTTCGAGGCGATCTGAACTTCGTTAATAGAGCA
AATCAGCGCTTGAACCCCATGCATCAACTCTTGAGGCATTTCCAAAAGGATGCAAAAGTG
CTTTTCCAGAATTGGGGGATTGAACCCATCGACAATGTGATGGGAATGATTGGAATATTG
CCCGACATGACCCCAAGCACCGAGATGTCATTGAGAGGAGTGAGAGTCAGCAAAATGGGA
GTAGATGAGTACTCCAGCACTGAGAGAGTGGTGGTGAGCATTGACCGTTTTTTAAAAGTT
CGGGATCAAAGGGGAAACGTACTACTGTCCCCTGAAGAGGTCAGTGAAACACAAGGAACG
GAAAAGCTTACAATAATTTATTCATCATCAATGATGTGGGAGATTAATGGTCCTGAGTCA
GTGTTGGTCAATACTTAC-CAATGGATCATCAGAAACTGGGAAATTGTGAAAATTCAATG
GTCACAGGATCCCACAATGTTATACAATAAGATAGAATTTGAGCCATTCCAGTCCCTGGT
CCCTAGGGCCACCAGAGGCCAATACAGCGGTTTCGTAAGGACCCTGTTTCAGCAAATGCG
AGATGTACTTGGAACATTTGACACTGCTCAAATAATAAAACTCCTCCCTTTTGCCGCTGC
TCCTCCGGAACAGAGTAGAATGCAGTTCTCTTCTTTGACTGTTAATGTAAGAGGATCGGG
AATGAGGATACTTGTAAGAGGCAATTCCCCAGTATTCAACTACAACAAAGCCACCAAGAG
GCTCACAGTCCTCGGAAAGGATGCAGGTGCGCTTACTGAAGACCCAGATGAAGGCACGGC
TGGAGTAGAATCTGCTGTCCTGAGAGGGTTTCTCATCTTGGGTAAAGAAAACAAGAGATA
TGGCCCAGCACTAAGCATCAATGAACTGAGCAAACTTACAAAAGGGGAGAAAGCTAATGT
GCTAATTGGGCAAGGGGACGTGGTGTTGGTAATGAAACGGAAACGGGACTCTAGCATACT
TACTGACAGTCAGACAGCGACCAAAAGGATTCGGATGGCCATCAA-TTAGTGTTG-AATT
GTTTAA------------------------------------------------------
---------------
>gi|166079711|gb|CY028907| /Equine/1(PB2)/H3N8/USA/1981/// Influenza A virus (A/equine/Kentucky/magnificent_genius1/1981(H3N8)) segment 1, complete sequence
----------------------------------ATATT-CAATATGGAGAGAATAAAAG
AACTGAGAGACCTAATGTCACAGTCCCGCACCCGCGAGATACTAACAAAAACTACTGTGG
ACCATATGGCCATAATCAAGAAATACACATCAGGAAGACAAGAGAAGAACCCCGCACTTA
GGATGAAGTGGATGATGGCAATGAAATATCCAATTACAGCAGATAAGAGGATAATGGAAA
TGATTCCCGAGAGAAATGAACAGGGGCAAACCCTTTGGAGCAAAACGAACGATGCTGGCT
CAGACCGCGTAATGGTATCACCTCTGGCAGTGACATGGTGGAATAGGA-ATGGACCAACA
ACGAGTACAATTCATTATCCAAAAGTCTACAAGACTTATTTTGAAAAAGTTGAAAGGTTA
AAACACGGAACCTTTGGCCCCGTTCATTTTAGGAATCAAGTCAAGATAAGACGGAGAGTT
GACGTAAACCCTGGTCACGCGGACCTCAGTGCCAAAGAAGCACAAGATGTGATCATGGAA
GTTGTTTTCCCAAATGAAGTGGGAGCCAGAATACTAACATCGGAATCACAACTAACAATA
ACCAAAGAGAAAAAAGAAGAACTTCAGGACTGCAAAATTGCCCCCTTGATGGTAGCATAC
ATGCTAGAAAGAGAGTTGGTCCGAAAAACAAGGTTCCTCCCAGTGGCTGGTGGAACAAGC
AGTGTA-TACATTGAGGTGTTGCATCTGACTCAGGGAACGTGCTGGGAACAAATGTACAC
CCCAGGAGGAGAAGTTAGAAACGATGACATTGATCAAAGCTTAATTATTGCTGCCCGGAA
CATAGTGAGAAGAGCGACAGTATCAGCAGATCCACTAGCATCCCTGCTGGAGATGT-GCC
ACAGTACACAGATTGGTGGAATAAGGATGGTGGACATCCTTAAGCAGAATCCAACAGAGG
AACAAGCTGTGGATATATGCAAAGCAGCAATGGG-GTTGAGAATTAGCTCATCATTCAGC
TTTGGTGGGTTCACCTTTAAGAGAACAAGTGGATCATCAGTCAAGAGAGAAGAAGAAGTG
CTTACGGGCAACCTTCAAACATTGAAAATAAGAGTGCATGAGGGCTATGAAGAATTCACA
ATGGTCGGAAGAAGAGCAACAGCCATTCTCAGAAAGGCAACCAGAAGATTGATCCAATTG
ATAATAAGTGGGAGAGATGAACAGTCAATTGCTGAAGCAATAATTGTAGCCATGGTGTTT
TCACAAGAAGATTGCATGATAAAAGCAGTTCGAGGCGATTTGAACTTCGTTAATAGAGCA
AATCAGCGCTTGAACCCCATGCATCAACTCTTGAGGCATTTCCAAAAGGATGCAAAAGTG
CTTTTCCAGAATTGGGGGATTGAACCCATCGACAATGTGATGGGAATGATTGGAATATTG
CCCGACATGACCCCAAGCACCGAGATGTCATTGAGAGGAGTGAGAGTCAGCAAAATGGGA
GTAGATGAGTACTCCAGCACTGAGAGAGTGGTGGTGAGCATTGACCGTTCTTTAAGAGTT
CGGGATCAAAGGGGAAACGTACTACTGTCCCCTGAAGAGGTCAGTGAAACACAAGGGACG
GAAAAGCTGACAATAATTTATTCATCATCAATGATGTGGGAGATTAATGGTCCTGAGTCA
GTGTTGGTCAATACTTAT-CAATGGATCATCAGAAACTGGGAAATTGTGAAAATTCAATG
GTCACAGGATCCCACAATGTTATACAATAAGATAGAATTTGAGCCATTCCAGTCCCTGGT
CCCTAGGGCCACCAGAAGCCAATACAGCGGTTTCGTAAGGACTCTGTTTCAGCAAATGCG
AGATGTACTTGGAACATTTGACACTGCTCAAATAATAAAACTCCTCCCTTTTGCCGCTGC
TCCTCCGGAACAGAGTAGAATGCAGTTCTCTTCTTTGACTGTTAATGTAAGAGGATCGGG
AATGAGGATACTTGTAAGAGGCAATTCCCCAGTATTCAACTACAACAAAGCCACCAAGAG
GCTCACAGTCCTCGGAAAGGATGCAGGTGCGCTTACTGAAGACCCAGATGAAGGTACGGC
TGGAGTAGAATCTGCTGTCCTGAGAGGGTTTCTCATCTTAGGTAAAGAAAACAAGAGATA
TGGCCCAGCACTAAGCATCAATGAACTGAGCAAACTTACAAAAGGGGAGAAAGCTAATGT
GCTAATTGGGCAAGGGGACGTGGTGTTGGTAATGAAACGGAAACGGGACTCTAGCATACT
TACTGACAGTCAGACAGCGACCAAAAGGATTCGGATGGCCATCAA-TTAGTGTTG-AATT
GTTTAA------------------------------------------------------
---------------
>gi|166079521|gb|CY028827| /Equine/1(PB2)/H3N8/USA/1981/// Influenza A virus (A/equine/Kentucky/2/1981(H3N8)) segment 1, complete sequence
----------------------------------------CAATATGGAGAGAATAAAAG
AACTGAGAGATCTAATGTCACAGTCCCGCACCCGCGAGATACTAACAAAAACTACTGTGG
ACCATATGGCCATAATCAAGAAATACACATCAGGAAGACAAGAGAAGAACCCCGCACTTA
GGATGAAGTGGATGATGGCAATGAAATATCCAATTACAGCAGATAAGAGGATAATAGAAA
TGATTCCCGAGAGAAACGAACAGGGGCAAACCCTTTGGAGCAAAACGAACGATGCTGGCT
CAGACCGCGTAATGGTATCACCTCTGGCAGTGACATGGTGGAATAGGA-ATGGACCAACA
ACGAGTACAATTCATTATCCAAAAGTCTACAAGACTTATTTTGAAAAGGTTGAAAGGTTA
AAACACGGAACCTTTGGCCCCGTTCATTTTAGGAATCAAGTCAAGATAAGACGGAGGGTT
GACGTAAACCCTGGTCACGCGGACCTCAGTGCCAAAGAAGCACAAGATGTGATCATGGAA
GTTGTTTTCCCAAATGAAGTGGGAGCCAGAATACTAACATCGGAATCACAACTAACAATA
ACCAAAGAGAAAAAAGAAGAACTTCAGGACTGCAAAATTGCCCCTTTGATGGTAGCATAC
ATGCTAGAAAGAGAGTTGGTCCGAAAAACAAGGTTCCTCCCAGTGGCTGGTGGAACAAGC
AGTGTA-TACATTGAGGTGTTGCATCTGACTCAGGGAACGTGCTGGGAACAAATGTACAC
CCCAGGAGGAGAAGTTAGAAACGATGACATTGATCAAAGCTTAATTATTGCTGCCCGGAA
CATAGTGAGAAGAGCGACAGTATCAGCAGATCCACTAGCATCCCTGCTGGAGATGT-GCC
ACAGTACACAAATTGGTGGAATAAGGATGGTGGACATCCTTAAGCAGAATCCAACAGAGG
AACAAGCTGTGGATATATGCAAAGCAGCAATGGG-GTTGAGAATTAGCTCATCATTCAGC
TTTGGTGGGTTCACCTTTAAGAGAACAAGTGGATCATCAGTCAAGAGAGAAGAAGAAGTG
CTTACGGGCAACCTTCAAACATTGAAAATAAGAGTGCATGAGGGCTATGAAGAATTCACA
ATGGTCGGAAGAAGAGCAACAGCCATTCTCAGAAAGACAACCAGAAGATTGATCCAATTG
ATAGTAAGTGGGAGAGATGAACAGTCAATTGCTGAAGCAATAATTGTAGCCATGGTGTTT
TCGCAAGAAGATTGCATGATAAAAGCAGTTCGAGGCGATCTGAACTTCGTTAATAGAGCA
AATCAGCGCTTGAACCCCATGCATCAACTCTTGAGGCATTTCCAAAAGGATGCAAAAGTG
CTTTTCCAGAATTGGGGGATTGAACCCATCGACAATGTGATGGGAATGATTGGAATATTG
CCCGACATGACCCCAAGCACCGAGATGTCATTGAGAGGAGTGAGAGTCAGCAAAATGGGA
GTAGATGAGTACTCCAGCACTGAGAGAGTGGTGGTGAGCATTGACCGTTTTTTAAGAGTT
CGGGATCAAAGGGGAAACGTACTACTGTCCCCTGAAGAGGTCAGTGAAACACAAGGAACG
GAAAAGCTGACAATAATTTATTCATCATCAATGATGTGGGAGATTAATGGTCCTGAGTCA
GTGTTGGTCAATACTTAC-CAATGGATCATCAGAAACTGGGAAATTGTGAAAATTCAATG
GTCACAGGATCCCACAATGTTATACAATAAGATAGAATTTGAGCCATTCCAGTCCCTGGT
CCCTAGGGCCACCAGAGGCCAATACAGCGGTTTCGTAAGGACCCTGTTTCAGCAAATGCG
AGATGTACTTGGAACATTTGACACTGCTCAAATAATAAAACTCCTCCCTTTTGCCGCTGC
TCCTCCGGAACAGAGTAGAATGCAGTTCTCTTCTTTGACTGTTAATGTAAGAGGATCGGG
AATGAGGATACTTGTAAGAGGCAATTCCCCAGTATTCAACTACAACAAAGCCACCAAGAG
GCTCACAGTCCTCGGAAAGGATGCAGGTGCGCTTACTGAAGACCCAGATGAAGGCACGGC
TGGAGTAGAATCTGCTGTCCTGAGAGGGTTTCTCATCTTGGGTAAAGAAAACAAGAGATA
TGGCCCAGCACTAAGCATCAATGAACTGAGCAAACTTACAAAAGGGGAGAAAGCTAATGT
GCTAATTGGGCAAGGGGACGTGGTGTTGGTAATGAAACGGAAACGGGACTCTAGCATACT
TACTGACAGTCAGACAGCGACCAAAAGGATTCGGATGGCCATCAA-TTAGTGTTG-AATT
GTTTAA------------------------------------------------------
---------------
>gi|166079540|gb|CY028835| /Equine/1(PB2)/H3N8/USA/1981/// Influenza A virus (A/equine/Kentucky/1/1981(H3N8)) segment 1, complete sequence
----------------------------------------CAATATGGAGAGAATAAAAG
AACTGAGAGATCTAATGTCACAGTCCCGCACCCGCGAGATACTAACAAAAACTACTGTGG
ACCATATGGCCATAATCAAGAAATACACATCAGGAAGACAAGAGAAGAACCCCGCACTTA
GGATGAAGTGGATGATGGCAATGAAATATCCAATTACAGCAGATAAGAGGATAATAGAAA
TGATTCCCGAGAGAAACGAACAGGGGCAAACCCTTTGGAGCAAAACGAACGATGCTGGCT
CAGACCGCGTAATGGTATCACCTCTGGCAGTGACATGGTGGAATAGGA-ATGGACCAACA
ACGAGTACAATTCATTATCCAAAAGTCTACAAGACTTATTTTGAAAAGGTTGAAAGGTTA
AAACACGGAACCTTTGGCCCCGTTCATTTTAGGAATCAAGTCAAGATAAGACGGAGGGTT
GACGTAAACCCTGGTCACGCGGACCTCAGTGCCAAAGAAGCACAAGATGTGATCATGGAA
GTTGTTTTCCCAAATGAAGTGGGAGCCAGAATACTAACATCGGAATCACAACTAACAATA
ACCAAAGAGAAAAAAGAAGAACTTCAGGACTGCAAAATTGCCCCTTTGATGGTAGCATAC
ATGCTAGAAAGAGAGTTGGTCCGAAAAACAAGGTTCCTCCCAGTGGCTGGTGGAACAAGC
AGTGTA-TACATTGAGGTGTTGCATCTGACTCAGGGAACGTGCTGGGAACAAATGTACAC
CCCAGGAGGAGAAGTTAGAAACGATGACATTGATCAAAGCTTAATTATTGCTGCCCGGAA
CATAGTGAGAAGAGCGACAGTATCAGCAGATCCACTAGCATCCCTGCTGGAGATGT-GCC
ACAGTACACAAATTGGTGGAATAAGGATGGTGGACATCCTTAAGCAGAATCCAACAGAGG
AACAAGCTGTGGATATATGCAAAGCAGCAATGGG-GTTGAGAATTAGCTCATCATTCAGC
TTTGGTGGGTTCACCTTTAAGAGAACAAGTGGATCATCAGTCAAGAGAGAAGAAGAAGTG
CTTACGGGCAACCTTCAAACAGTGAAAATAAGAGTGCATGAGGGCTATGAAGAATTCACA
ATGGTCGGAAGAAGAGCAACAGCCATTCTCAGAAAGGTAACCAGAAGATTGATCCAATTG
ATAGTAAGTGGGAGAGATGAACAGTCAATTGCTGAAGCAATAATTGTAGCCATGGTGTTT
TCGCAAGAAGATTGCATGATAAAAGCAGTTCGAGGCGATCTGAACTTCGTTAATAGAGCA
AATCAGCGCTTGAACCCCATGCATCAACTCTTGAGGCATTTCCAAAAGGATGCAAAAGTG
CTTTTCCAGAATTGGGGGATTGAACCCATCGACAATGTGATGGGAATGATTGGAATATTG
CCCGACATGACCCCAAGCACCGAGATGTCATTGAGAGGAGTGAGAGTCAGCAAAATGGGA
GTAGATGAGTACTCCAGCACTGAGAGAGTGGTGGTGAGCATTGACCGTTTTTTAAGAGTT
CGGGATCAAAGGGGAAACGTACTACTGTCCCCTGAAGAGGTCAGTGAAACACAAGGAACG
GAAAAGCTGACAATAATTTATTCATCATCAATGATGTGGGAGATTAATGGTCCTGAGTCA
GTGTTGGTCAATACTTAC-CAATGGATCATCAGAAACTGGGAAATTGTGAAAATTCAATG
GTCACAGGATCCCACAATGTTATACAATAAGATAGAATTTGAGCCATTCCAGTCCCTGGT
CCCTAGGGCCACCAGAGGCCAATACAGCGGTTTCGTAAGGACCCTGTTTCAGCAAATGCG
AGATGTACTTGGAACATTTGACACTGCTCAAATAATAAAACTCCTCCCTTTTGCCGCTGC
TCCTCCGGAACAGAGTAGAATGCAGTTCTCTTCTTTGACTGTTAATGTAAGAGGATCGGG
AATGAGGATACTTGTAAGAGGCAATTCCCCAGTATTCAACTACAACAAAGCCACCAAGAG
GCTCACAGTCCTCGGAAAGGATGCAGGTGCGCTTACTGAAGACCCAGATGAAGGCACGGC
TGGAGTAGAATCTGCTGTCCTGAGAGGGTTTCTCATCTTGGGTAAAGAAAACAAGAGATA
TGGCCCAGCACTAAGCATCAATGAACTGAGCAAACTTACAAAAGGGGAGAAAGCTAATGT
GCTAATTGGGCAAGGGGACGTGGTGTTGGTAATGAAACGGAAACGGGACTCTAGCATACT
TACTGACAGTCAGACAGCGACCAAAAGGATTCGGATGGCCATCAA-TTAGTGTTG-AATT
GTTTAA------------------------------------------------------
---------------
>gi|169822648|gb|CY030750| /Equine/1(PB2)/H3N8/USA/1981/// Influenza A virus (A/equine/Kentucky/Rosie100/1981(H3N8)) segment 1, complete sequence
-------------------------------------TT-CAATATGGAGAGAATAAAAG
AACTGAGAGACCTAATGTCACAGTCCCGCACCCGCGAGATACTAACAAAAACTACTGTGG
ACCATATGGCCATAATCAAGAAATACACATCAGGAAGACAAGAGAAGAACCCCGCACTTA
GGATGAAGTGGATGATGGCAATGAAATATCCAATTACAGCAGATAAGAGGATAATGGAAA
TGATTCCCGAGAGAAATGAACAGGGGCAAACCCTTTGGAGCAAAACGAACGATGCTGGCT
CAGACCGCGTAATGGTATCACCTCTGGCAGTGACATGGTGGAATAGGA-ATGGACCAACA
ACGAGTACAATTCATTATCCAAAAGTCTACAAGACTTATTTTGAAAAAGTTGAAAGGTTA
AAACACGGAACCTTTGGCCCCGTTCATTTTAGGAATCAAGTCAAGATAAGACGGAGAGTT
GACGTAAACCCTGGTCACGCGGACCTCAGTGCCAAAGAAGCACAAGATGTGATCATGGAA
GTTGTTTTCCCAAATGAAGTGGGAGCCAGAATACTAACATCGGAATCACAACTAACAATA
ACCAAAGAGAAAAAAGAAGAACTTCAGGACTGCAAAATTGCCCCCTTGATGGTAGCATAC
ATGCTAGAAAGAGAGTTGGTCCGAAAAACAAGGTTCCTCCCAGTGGCTGGTGGAACAAGC
AGTGTA-TACATTGAGGTGTTGCATCTGACTCAGGGAACGTGCTGGGAACAAATGTACAC
CCCAGGAGGAGAAGTTAGAAACGATGACATTGATCAAAGCTTAATTATTGCTGCCCGGAA
CATAGTGAGAAGAGCGACAGTATCAGCAGATCCACTAGCATCCCTGCTGGAGATGT-GCC
ACAGTACACAGATTGGTGGAATAAGGATGGTGGACATCCTTAAGCAGAATCCAACAGAGG
AACAAGCTGTGGATATATGCAAAGCAGCAATGGG-GTTGAGAATTAGCTCATCATTCAGC
TTTGGTGGGTTCACCTTTAAGAGAACAAGTGGATCATCAGTCAAGAGAGAAGAAGAAGTG
CTTACGGGCAACCTTCAAACATTGAAAATAAGAGTGCATGAKGGCTATGAAGAATTCACA
ATGGTCGGAAGAAGAGCAACAGCCATTCTCAGAAAGGCAACCAGAAGATTGATCCAATTG
ATAATAAGTGGGAGAGATGAACAGTCAATTGCTGAAGCAATAATTGTAGCCATGGTGTTT
TCGCAAGAAGATTGCATGATAAAAGCAGTTCGAGGCGATTTGAACTTCGTTAATAGAGCA
AATCAGCGCTTGAACCCCATGCATCAACTCTTGAGGCATTTCCAAAAGGATGCAAAAGTG
CTTTTCCAGAATTGGGGGATTGAACCCATCAACAATGTGATGGGAATGATTGGAATATTG
CCCGACATGACCCCAAGCACCGAGATGTCATTGAGAGGAGTGAGAGTCAGCAAAATGGGA
GTAGATGAGTACTCCAGCACTGAGAGAGTGGTGGTGAGCATTGACCGTTTTTTAAGAGTT
CGGGATCAAAGGGGAAACGTACTACTGTCCCCTGAAGAGGTCAGTGAAACACAAGGGACG
GAAAAGCTGACAATAATTTATTCATCATCAATGATGTGGGAGATTAATGGTCCTGAGTCA
GTGTTGGTCAATACTTAT-CAATGGATCATCAGAAACTGGGAAATTGTGAAAATTCAATG
GTCACAGGATCCCACAATGTTATACAATAAGATAGAATTTGAGCCATTCCAGTCCCTGGT
CCCTAGGGCCACCAGAAGCCAATACAGCGGTTTCGTAAGGACTCTGTTTCAGCAAATGCG
AGATGTACTTGGAACATTTGACACTGCTCAAATAATAAAACTCCTCCCTTTTGCCGCTGC
TCCTCCGGAACAGAGTAGAATGCAGTTCTCTTCTTTGACTGTTAATGTAAGAGGATCGGG
AATGAGGATACTTGTAAGAGGCAATTCCCCAGTATTCAACTACAACAAAGCCACCAAGAG
GCTCACAGTCCTCGGAAAGGATGCAGGTGCGCTTACTGAAGACCCAGATGAAGGTACGGC
TGGAGTAGAATCTGCTGTCCTGAGAGGGTTTCTCATCTTAGGTAAAGAAAACAAGAGATA
TGGCCCAGCACTAAGCATCAATGAACTGAGCAAACTTACAAAAGGGGAGAAAGCTAATGT
GCTAATTGGGCAAGGGGACGTGGTGTTGGTAATGAAACGGAAACGGGACTCTAGCATACT
TACTGACAGTCAGACAGCGACCAAAAGGATTCGGATGGCCATCAA-TTAGTGTTG-AATT
GTTTAA------------------------------------------------------
---------------
>gi|166079483|gb|CY028811| /Equine/1(PB2)/H3N8/USA/1980/// Influenza A virus (A/equine/Kentucky/4/1980(H3N8)) segment 1, complete sequence
-------------------------------------------TATGGAGAGAATAAAAG
AACTGAGAGACCTAATGTCACAGTCCCGCACCCGCGAGATACTAACAAAAACTACTGTGG
ACCATATGGCCATAATCAAGAAATACACATCAGGAAGACAAGAGAAGAACCCCGCACTTA
GGATGAAGTGGATGATGGCAATGAAATATCCAATTACAGCAGATAAGAGGATAATGGAAA
TGATTCCCGAGAGAAATGAACAGGGGCAAACCCTTTGGAGCAAAACGAACGATGCTGGCT
CAGACCGCGTAATGGTATCACCTCTGGCAGTGACATGGTGGAATAGGA-ATGGACCAACA
ACGAGTACAATTCATTATCCAAAAGTCTACAAGACTTATTTTGAAAAAGTTGAAAGGTTA
AAACACGGAACCTTTGGCCCCGTTCATTTTAGGAATCAAGTCAAGATAAGACGGAGAGTT
GACGTAAACCCTGGTCACGCGGACCTCAGTGCCAAAGAAGCACAAGATGTGATCATGGAA
GTTGTTTTCCCAAATGAAGTGGGAGCCAGAATACTAACATCGGAATCACAACTAACAATA
ACCAAAGAGAAAAAAGAAGAACTTCAGGACTGCAAAATTGCCCCTTTGATGGTAGCATAC
ATGCTAGAAAGAGAGTTGGTCCGAAAAACAAGGTTCCTCCCAGTGGCTGGTGGAACAAGC
AGTGTA-TACATTGAGGTGTTGCATCTGACTCAGGGAACGTGCTGGGAACAAATGTACAC
CCCAGGAGGAGAAGTTAGAAACGATGACATTGATCAAAGCTTAATTATTGCTGCCCGGAA
CATAGTGAAAAGAGCGACAGTATCAGCAGATCCACTAGCATCCCTGCTGGAGATGT-GCC
ACAGTACACAGATTGGTGGAATAAGGATGGTGGACATCCTTAAGCAGAATCCAACAGAGG
AACAAGCTGTGGATATATGCAAAGCAGCAATGGG-GTTGAGAATTAGCTCATCATTCAGC
TTTGGTGGGTTCACCTTTAAGAGAACAAGTGGATCATCAGTCAAGAGAGAAGAAGAAGTG
CTTACGGGCAACCTTCAAACATTGAAAATAAGAGTGCATGAGGGCTATGAAGAATTCACA
ATGGTCGGAAGAAGAGCAACAGCCATTCTCAGAAAGGCAACCAGAAGATTGATCCAATTG
ATAGTAAGTGGGAGAGATGAACAGTCAATTGCTGAAGCAATAATTGTAGCTATGGTGTTT
TCGCAAGAAGATTGCATGATAAAAGCAGTTCGAGGCGATCTGAACTTCGTTAATAGAGCA
AATCAGCGCTTGAACCCCATGCATCAACTCTTGAGGCATTTCCAAAAGGATGCAAAAGTG
CTTTTCCAGAATTGGGGGATTGAACCCATCGACAATGTGATGGGAATGATTGGAATATTG
CCCGACATGACCCCAAGCACCGAGATGTCATTGAGAGGAGTGAGAGTCAGCAAAATGGGA
GTAGATGAGTACTCCAGCACTGAGAGAGTGGTGGTGAGCATTGACCGTTTTTTAAGAGTT
CGGGATCAAAGGGGAAACGTACTACTGTCCCCTGAAGAGGTCAGTGAAACACAAGGAACG
GAAAAGCTGACAATAATTTATTCATCATCAATGATGTGGGAGATTAATGGTCCTGAGTCA
GTGTTGGTCAATACTTAT-CAATGGATCATCAGGAACTGGGAAATTGTGAAAATTCAATG
GTCACAGGATCCCACAATGTTATACAATAAGATAGAATTTGAGCCATTCCAGTCCCTGGT
CCCTAGGGCCACCAGAGGCCAATACAGCGGTTTCGTAAGGACCCTGTTTCAGCAAATGCG
AGATGTACTTGGAACATTTGACACTGCTCAAATAATAAAACTCCTCCCTTTTGCCGCTGC
TCCTCCGGAACAGAGTAGAATGCAGTTCTCTTCTTTGACTGTTAATGTAAGAGGATCGGG
AATGAGGATACTTGTAAGAGGCAATTCCCCAGTATTCAACTACAACAAAGCCACCAAGAG
GCTCACAGTCCTCGGAAAGGATGCAGGTGCACTTACTGAAGACCCAGATGAAGGCACGGC
TGGAGTAGAATCTGCTGTTCTGAGAGGGTTTCTCATCTTGGGTAAAGAAAACAAGAGATA
TGGCCCAGCACTAAGCATCAATGAACTGAGCAAACTTACAAAAGGGGAGAAAGCTAATGT
GCTAATTGGGCAAGGGGACGTGGTGTTGGTAATGAAACGGAAACGGGACTCTAGCATACT
TACTGACAGTCAGACAGCGACCAAAAGGATTCGGATGGCCATCAA-TTAGTGTTG-AATT
GTTTAA------------------------------------------------------
---------------
>gi|166079502|gb|CY028819| /Equine/1(PB2)/H3N8/USA/1980/// Influenza A virus (A/equine/California/1/1980(H3N8)) segment 1, complete sequence
--------------------------------------T-CAATATGGAGAGAATAAAAG
AACTGAGAGACCTAATGTCACAGTCCCGCACCCGCGAGATACTAACAAAAACTACTGTGG
ACCATATGGCCATAATCAAGAAATACACATCAGGAAGACAAGAGAAGAACCCCGCACTTA
GGATGAAGTGGATGATGGCAATGAAATATCCAATTACAGCAGATAAGAGGATAATGGAAA
TGATTCCCGAGAGAAACGAACAGGGGCAAACCCTTTGGAGCAAAACGAACGATGCTGGCT
CAGACCGCGTAATGGTATCACCTCTGGCAGTGACATGGTGGAATAGGA-ATGGACCAACA
ACGAGTACAATTCATTATCCAAAAGTCTACAAGACTTATTTTGAAAAAGTTGAAAGGTTA
AAACACGGAACCTTTGGCCCCGTTCATTTTAGGAATCAAGTCAAGATAAGACGGAGGGTT
GACGTAAACCCTGGTCACGCGGACCTCAGTGCCAAAGAAGCACAAGATGTGATCATGGAA
GTTGTTTTCCCAAATGAAGTGGGAGCCAGAATACTAACATCGGAATCACAACTAACAATA
ACCAAAGAGAAAAAAGAAGAACTTCAGGACTGCAAAATTGCCCCTTTGATGGTAGCATAC
ATGCTAGAAAGAGAGTTGGTCCGAAAAACAAGGTTCCTCCCAGTGGCTGGTGGAACAAGC
AGTGTA-TACATTGAGGTGTTGCATCTGACTCAGGGAACGTGCTGGGAACAAATGTACAC
CCCAGGAGGAGAAGTTAAAAACGATGACATTGATCAAAGCTTAATTATTGCTGCCCGGAA
CATAGTGAGAAGAGCGACAGTATCAGCAGATCCACTAGCATCCCTGCTGGAGATGT-GCC
ACAGTACACAGATTGGTGGAATAAGGATGGTGGACATCCTTAAGCAGAATCCAACAGAGG
AACAAGCTGTGGATATATGCAAAGCAGCAATGGG-GTTGAGAATTAGCTCATCATTCAGC
TTTGGTGGGTTCACCTTTAAGAGAACAAGTGGATCATCAGTCAAGAGAGAAGAAGAAGTG
CTTACGGGCAACCTTCAAACATTGAAAATAAGAGTGCATGAGGGCTATGAAGAATTCACA
ATGGTCGGAAGAAGAGCAACAGCCATTCTCAGAAAGGAAACCAGAAGATTGATCCAATTG
ATAGTAAGTGGGAGAGATGAACAGTCAATTGCTGAAGCAATAATTGTAGCCATGGTGTTT
TCGCAAGAAGATTGCATGATAAAAGCAGTTCGAGGCGATCTGAACTTCGTTAATAGAGCA
AATCAGCGCTTGAACCCCATGCATCAACTCTTGAGGCATTTCCAAAAGGATGCAAAAGTG
CTTTTCCAGAATTGGGGGATTGAACCCATCGACAATGTGATGGGAATGATTGGAATATTG
CCCGACATGACCCCAAGCACCGAGATGTCATTGAGAGGAGTGAGAATCAGCAAAATGGGA
GTAGATGAGTACTCCAGCACTGAGAGAGTGGTGGTGAGCATTGACCGTTTTTTAAGAGTT
CGGGATCAAAGGGGAAACGTACTACTGTCCCCTGAAGAGGTCAGTGAAACACAAGGAACG
GAAAAGCTGACAATAATTTATTCATCATCAATGATGTGGGAGATTAATGGTCCTGAGTCA
GTGTTGGTCAATACTTAC-CAATGGATCATCAGAAACTGGGAAATTGTGAAAATTCAATG
GTCACAGGATCCCACAATGTTATACAATAAGATAGAATTTGAGCCATTCCAGTCCCTGGT
CCCTAGGGCCACCAGAGGCCAATACAGCGGTTTCGTAAGGACCCTGTTTCAGCAAATGCG
AGATGTACTTGGAACATTTGACACTGCTCAAATAATAAAACTCCTCCCTTTTGCCGCTGC
TCCTCCGGAACAGAGTAGAATGCAGTTCTCTTCTTTGACTGTTAATGTAAGAGGATCGGG
AATGAGGATACTTGTAAGAGGCAATTCCCCAGTATTCAACTACAACAAAGCCACCAAGAG
GCTCACAGTCCTCGGAAAGGATGCAGGTGCGCTTACTGAAGACCCAGATGAAGGCACGGC
TGGAGTAGAATCTGCTGTCCTGAGAGGGTTTCTCATCTTGGGTAAAGAAAACAAGAGATA
TGGCCCAGCACTAAGCATCAATGAACTGAGCAAACTTACAAAAGGGGAGAAAGCTAATGT
GCTAATTGGGCAAGGGGACGTGGTGTTGGTAATGAAACGGAAACGGGACTCTAGCATACT
TACTGACAGTCAGACAGCGACCAAAAGGATTCGGATGGCCATCAA-TTAGTGTTG-AATT
GTTTAA------------------------------------------------------
---------------
>gi|166079464|gb|CY028803| /Equine/1(PB2)/H3N8/USA/1978/// Influenza A virus (A/equine/Kentucky/1/1978(H3N8)) segment 1, complete sequence
-------------------------------------------TATGGAGAGAATAAAAG
AACTGAGAGACCTAATGTCACAGTCCCGCACCCGCGAGATACTAACAAAAACTACTGTGG
ATCATATGGCCATAATCAAGAAATACACATCAGGAAGACAAGAGAAGAACCCCGCACTTA
GGATGAAGTGGATGATGGCAATGAAATATCCAATTACAGCAGATAAGAGGATAATGGAAA
TGATTCCCGAGAGAAATGAACAGGGGCAAACCCTTTGGAGCAAAACGAACGATGCTGGCT
CAGACCGCGTAATGGTATCACCTCTGGCAGTGACATGGTGGAATAGGA-ATGGACCAACA
ACGAGTACAATTCATTATCCAAAAGTCTACAAGACTTATTTTGAAAAAGTTGAAAGGTTA
AAACACGGAACCTTTGGCCCCGTTCATTTTAGGAATCAAGTCAAGATAAGACGGAGGGTT
GACGTAAACCCTGGTCACGCGGACCTCAGTGCCAAAGAAGCACAAGATGTAATCATGGAA
GTTGTTTTCCCAAATGAAGTGGGAGCCAGAATACTAACATCGGAATCACAACTAACAATA
ACCAAAGAGAAAAAAGAAGAACTTCAGGACTGCAAAATTGCCCCTTTGATGGTAGCATAC
ATGCTAGAAAGAGAGTTGGTCCGAAAAACAAGGTTCCTCCCAGTGGCTGGTGGAACAAGC
AGTGTG-TACATTGAGGTGTTGCATCTGACTCAGGGAACATGCTGGGAACAAATGTACAC
CCCAGGAGGAGAAGTTAGAAACGATGACATTGATCAAAGCTTAATTATTGCTGCCCGGAA
CATAGTGAGAAGAGCGACAGTATCAGCAGATCCACTAGCATCCCTGCTGGAGATGT-GCC
ACAGTACACAGATTGGTGGAATAAGGATGGTGGACATCCTTAAGCAGAATCCAACAGAGG
AACAAGCTGTGGATATATGCAAAGCAGCAATGGG-GTTGAGAATTAGCTCATCATTCAGC
TTTGGTGGGTTCACCTTTAAGAGAACAAGTGGATCATCAGTCAAGAGAGAAGAAGAAGTG
CTTACGGGCAACCTTCAAACATTGAAAATAAGAGTGCATGAGGGCTATGAAGAATTCACA
ATGGTCGGAAGAAGAGCAACAGCCATTCTCAGAAAGACAACCAGAAGATTGATCCAATTG
ATAGTAAGTGGGAGAGATGAACAGTCAATTGCTGAAGCAATAATTGTAGCCATGGTGTTT
TCACAAGAAGATTGCATGATAAAAGCAGTTCGAGGCGATCTGAACTTCGTTAATAGAGCA
AATCAGCGCTTGAACCCCATGCATCAACTCTTGAGGCATTTCCAAAAGGATGCAAAAGTG
CTTTTCCAGAATTGGGGGATTGAACCCATCGACAATGTGATGGGAATGATTGGAATATTG
CCCGACCTGACCCCAAGTACCGAGATGTCATTGAGAGGAGTGAGAGTCAGCAAAATGGGA
GTAGATGAGTACTCCAGCACTGAGAGAGTGGTGGTGAGCATTGACCGTTTTTTAAGAGTT
CGGGATCAAAGGGGAAACGTACTACTGTCCCCTGAAGAGGTCAGTGAAACACAAGGAACG
GAAAAGCTGACAATAATTTATTCATCATCAATGATGTGGGAGATTAATGGTCCTGAGTCA
GTGTTGGTCAATACTTAT-CAATGGATCATCAGAAACTGGGAAATTGTGAAAATTCAATG
GTCACAGGATCCCACAATGTTATACAATAAGATAGAATTTGAGCCATTCCAGTCCCTGGT
TCCTAGGGCCATCAGAGGCCAATACAGCGGTTTCGTAAGGACCCTGTTTCAGCAAATGCG
AGATGTACTTGGAACATTTGACACTGCTCAAATAATAAAACTCCTCCCTTTTGCCGCTGC
TCCTCCGGAACAGAGTAGAATGCAGTTCTCTTCCCTGACTGTTAATGTGAGAGGATCGGG
AATGAGGATACTTGTAAGAGGCAATTCCCCAGTATTCAACTACAACAAAGCCACCAAGAG
GCTCACAGTCCTCGGAAAGGATGCAGGTGCACTTACTGAAGACCCAGATGAAGGCACGGC
TGGAGTAGAATCTGCTGTCCTGAGAGGGTTTCTCATCTTGGGTAAAGAAAACAAGAGATA
TGGCCCAGCACTAAGCATCAATGAACTGAGCAAACTTACAAAAGGGGAGAAAGCTAATGT
GCTAATTGGGCAAGGGGACGTGGTGTTGGTAATGAAACGGAAACGGGACTCTAGCATACT
TACTGACAGTCAGACAGCGACCAAAAGGATTCGGATGGCCATCAA-TTAGTGTTG-AATT
GTTTAA------------------------------------------------------
---------------
>gi|166079578|gb|CY028851| /Equine/1(PB2)/H3N8/USA/1976/// Influenza A virus (A/equine/Kentucky/pass_the_pepper1/1976(H3N8)) segment 1, complete sequence
-----------------------------------------AATATGGAGAGAATAAAAG
AACTGAGAGACCTAATGTCACAGTCCCGCACCCGCGAGATACTAACAAAAACTACTGTGG
ACCATATGGCCATAATCAAGAAATACACATCAGGAAGACAAGAGAAGAACCCCGCACTTA
GGATGAAGTGGATGATGGCAATGAAATATCCAATTACAGCAGATAAGAGGATAATGGAAA
TGATTCCCGAGAGAAATGAACAGGGGCAAACCCTTTGGAGCAAAACGAACGATGCTGGCT
CAGACCGCGTAATGGTATCACCTCTGGCAGTGACATGGTGGAATAGGA-ATGGACCAACA
ACGAGTACAATTCATTATCCAAAAGTCTACAAGACTTATTTTGAAAAAGTTGAAAGGTTA
AAACACGGAACCTTTGGCCCCGTTCATTTTAGGAATCAAGTCAAGATAAGACGGAGAGTT
GACGTAAACCCTGGTCACGCGGACCTCAGTGCCAAAGAAGCACAAGATGTGATCATGGAA
GTTGTTTTCCCAAATGAAGTGGGAGCCAGAATACTAACATCGGAATCACAACTAACAATA
ACCAAAGAGAAAAAAGAAGAACTTCAGGACTGCAAAATTGCCCCCTTGATGGTAGCATAC
ATGCTAGAAAGAGAGTTGGTCCGAAAAACAAGGTTCCTCCCAGTGGCTGGTGGAACAAGC
AGTGTA-TACATTGAGGTGTTGCATCTGACTCAGGGAACGTGCTGGGAACAAATGTACAC
CCCAGGAGGAGAAGTTAGAAACGATGACATTGATCAAAGCTTAATTATTGCTGCCCGGAA
CATAGTGAGAAGAGCGACAGTATCAGCAGATCCACTAGCATCCCTGCTGGAGATGT-GCC
ACAGTACACAGATTGGTGGAATAAGGATGGTGGACATCCTTAAGCAGAATCCAACAGAGG
AACAAGCTGTGGATATATGCAAAGCAGCAATGGG-GTTGAGAATTAGCTCATCATTCAGC
TTTGGTGGGTTCACCTTTAAGAGAACAAGTGGATCATCAGTCAAGAGAGAAGAAGAAGTG
CTTACGGGCAACCTTCAAACATTGAAAATAAGAGTGCATGAGGGCTATGAAGAATTCACA
ATGGTCGGAAGAAGAGCAACAGCCATTCTCAGAAAGGCAACCAGAAGATTGATCCAATTG
ATAATAAGTGGGAGAGATGAACAGTCAATTGCTGAAGCAATAATTGTAGCCATGGTGTTT
TCGCAAGAAGATTGCATGATAAAAGCAGTTCGAGGCGATTTGAACTTCGTTAATAGAGCA
AATCAGCGCTTGAACCCCATGCATCAACTCTTGAGGCATTTCCAAAAGGATGCAAAAGTG
CTTTTCCAGAATTGGGGGATTGAACCCATCGACAATGTGATGGGAATGATTGGAATATTG
CCCGACATGACCCCAAGCACCGAGATGTCATTGAGAGGAGTGAGAGTCAGCAAAATGGGA
GTAGATGAGTACTCCAGCACTGAGAGAGTGGTGGTGAGCATTGACCGTTTTTTAAGAGTT
CGGGATCAAAGGGGAAACGTACTACTGTCCCCTGAAGAGGTCAGTGAAACACAAGGGACG
GAAAAGCTGACAATAATTTATTCATCATCAATGATGTGGGAGATTAATGGTCCTGAGTCA
GTGTTGGTCAATACTTAT-CAATGGATCATCAGAAACTGGGAAATTGTGAAAATTCAATG
GTCACAGGATCCCACAATGTTATACAATAAGATAGAATTTGAGCCATTCCAGTCCCTGGT
CCCTAGGGCCACCAGAAGCCAATACAGCGGTTTCGTAAGGACTCTGTTTCAGCAAATGCG
AGATGTACTTGGAACATTTGACACTGCTCAAATAATAAAACTCCTCCCTTTTGCCGCTGC
TCCTCCGGAACAGAGTAGAATGCAGTTCTCTTCTTTGACTGTTAATGTAAGAGGATCGGG
AATGAGGATACTTGTAAGAGGCAATTCCCCAGTATTCAACTACAACAAAGCCACCAAGAG
GCTCACAGTCCTCGGAAAGGATGCAGGTGCGCTTACTGAAGACCCAGATGAAGGTACGGC
TGGAGTAGAATCTGCTGTCCTGAGAGGGTTTCTCATCTTAGGTAAAGAAAACAAGAGATA
TGGCCCAGCACTAAGCATCAATGAACTGAGCAAACTTACAAAAGGGGAGAAAGCTAATGT
GCTAATTGGGCAAGGGGACGTGGTGTTGGTAATGAAACGGAAACGGGACTCTAGCATACT
TACTGACAGTCAGACAGCGACCAAAAGGATTCGGATGGCCATCAA-TTAGTGTTG-AATT
GTTTAA------------------------------------------------------
---------------
>gi|166079597|gb|CY028859| /Equine/1(PB2)/H3N8/USA/1976/// Influenza A virus (A/equine/Kentucky/bitter_boredom5/1976(H3N8)) segment 1, complete sequence
----------------------------------ATATT-CAATATGGAGAGAATAAAAG
AACTGAGAGACCTAATGTCACAGTCCCGCACCCGCGAGATACTAACAAAAACTACTGTGG
ACCATATGGCCATAATCAAGAAATACACATCAGGAAGACAAGAGAAGAACCCCGCACTTA
GGATGAAGTGGATGATGGCAATGAAATATCCAATTACAGCAGATAAGAGGATAATGGAAA
TGATTCCCGAGAGAAATGAACAGGGGCAAACCCTTTGGAGCAAAACGAACGATGCTGGCT
CAGACCGCGTAATGGTATCACCTCTGGCAGTGACATGGTGGAATAGGA-ATGGACCAACA
ACGAGTACAATTCATTATCCAAAAGTCTACAAGACTTATTTTGAAAAAGTTGAAAGGTTA
AAACACGGAACCTTTGGCCCCGTTCATTTTAGGAATCAAGTCAAGATAAGACGGAGAGTT
GACGTAAACCCTGGTCACGCGGACCTCAGTGCCAAAGAAGCACAAGATGTGATCATGGAA
GTTGTTTTCCCAAATGAAGTGGGAGCCAGAATACTAACATCGGAATCACAACTAACAATA
ACCAAAGAGAAAAAAGAAGAACTTCAGGACTGCAAAATTGCCCCCTTGATGGTAGCATAC
ATGCTAGAAAGAGAGTTGGTCCGAAAAACAAGGTTCCTCCCAGTGGCTGGTGGAACAAGC
AGTGTA-TACATTGAGGTGTTGCATCTGACTCAGGGAACGTGCTGGGAACAAATGTACAC
CCCAGGAGGAGAAGTTAGAAACGATGACATTGATCAAAGCTTAATTATTGCTGCCCGGAA
CATAGTGAGAAGAGCGACAGTATCAGCAGATCCACTAGCATCCCTGCTGGAGATGT-GCC
ACAGTACACAGATTGGTGGAATAAGGATGGTGGACATCCTTAAGCAGAATCCAACAGAGG
AACAAGCTGTGGATATATGCAAAGCAGCAATGGG-GTTGAGAATTAGCTCATCATTCAGC
TTTGGTGGGTTCACCTTTAAGAGAACAAGTGGATCATCAGTCAAGAGAGAAGAAGAAGTG
CTTACGGGCAACCTTCAAACATTGAAAATAAGAGTGCATGAGGGCTATGAAGAATTCACA
ATGGTCGGAAGAAGAGCAACAGCCATTCTCAGAAAGGCAACCAGAAGATTGATCCAATTG
ATAATAAGTGGGAGAGATGAACAGTCAATTGCTGAAGCAATAATTGTAGCCATGGTGTTT
TCGCAAGAAAATTGCATGATAAAAGCAGTTCGAGGCGATTTGAACTTCGTTAATAGAGCA
AATCAGCGCTTGAACCCCATGCATCAACTCTTGAGGCATTTCCAAAAGGATGCAAAAGTG
CTTTTCCAGAATTGGGGGATTGAACCCATCGACAATGTGATGGGAATGATTGGAATATTG
CCCGACATGACCCCAAGCACCGAGATGTCATTGAGAGGAGTGAGAGTCAGCAAAATGGGA
GTAGATGAGTACTCCAGCACTGAGAGAGTGGTGGTGAGCATTGACCGTTTTTTAAGAGTT
CGGGATCAAAGGGGAAACGTACTACTGTCCCCTGAAGAGGTCAGTGAAACACAAGGGACG
GAAAAGCTGACAATAATTTATTCATCATCAATGATGTGGGAGATTAATGGTCCTGAGTCA
GTGTTGGTCAATACTTAT-CAATGGATCATCAGAAACTGGGAAATTGTGAAAATTCAATG
GTCACAGGATCCCACAATGTTATACAATAAGATAGAATTTGAGCCATTCCAGTCCCTGGT
CCCTAGGGCCACCAGAAGCCAATACAGCGGTTTCGTAAGGACTCTGTTTCAGCAAATGCG
AGATGTACTTGGAACATTTGACACTGCTCAAATAATAAAACTCCTCCCTTTTGCCGCTGC
TCCTCCGGAACAGAGTAGAATGCAGTTCTCTTCTTTGACTGTTAATGTAAGAGGATCGGG
AATGAGGATACTTGTAAGAGGCAATTCCCCAGTATTCAACTACAACAAAGCCACCAAGAG
GCTCACAGTCCTCGGAAAGGATGCAGGTGCGCTTACTGAAGACCCAGATGAAGGTACGGC
TGGAGTAGAATCTGCTGTCCTGAGAGGGTTTCTCATCTTAGGTAAAGAAAACAAGAGATA
TGGCCCAGCACTAAGCATCAATGAACTGAGCAAACTTACAAAAGGGGAGAAAGCTAATGT
GCTAATTGGGCAAGGGGACGTGGTGTTGGTAATGAAACGGAAACGGGACTCTAGCATACT
TACTGACAGTCAGACAGCGACCAAAAGGATTCGGATGGCCATCAA-TTAGTGTTG-AATT
GTTTAA------------------------------------------------------
---------------
>gi|166079559|gb|CY028843| /Equine/1(PB2)/H3N8/USA/1963/// Influenza A virus (A/equine/Miami/1/1963(H3N8)) segment 1, complete sequence
--------------------------------------T-CAATATGGAGAGAATAAAAG
AACTGAGAGATCTAATGTCACAGTCCCGCATCCGCGAGATACTCACAAAAACCACTGTGG
ACCATATGGCCATAATCAAGAAATACACATCAGGAAGACAAGAGAAGAACCCCGCACTTA
GGATGAAGTGGATGATGGCAATGAAATATCCAATTACAGCAGATAAGAGGATAATGGGAA
TGATTCCTGAGAGGAATGAACAAGGGCAAACCCTCTGGAGCAAAACAAACGATGCTGGCT
CAGACCGCGTAATGGTATCACCTCTGGCTGTGACATGGTGGAATAGGA-ATGGACCAACA
ACGAGTACAGTTCATTATCCAAAAGTCTACAAAACTTATTTTGAAAAAGTTGAAAGATTA
AAACACGGAACCTTTGGCCCCGTCCATTTTAGGAATCAAGTCAAGATAAGACGGAGAGTT
GACATAAACCCTGGTCACGCAGACCTCAGTGCTAAAGAGGCACAAGATGTAATCATGGAA
GTTGTTTTCCCAAACGAAGTGGGAGCCAGAATACTAACATCGGAATCACAACTGACAATA
ACCAAAGAGAAGAAAGAAGAACTTCAGGATTGCAAAATTGCCCCTTTGATGGTAGCATAC
ATGCTAGAAAGAGAGTTGGTCCGAAAAACAAGGTTCCTCCCAGTGGCTGGTGGAACAAGC
AGTGTG-TACATTGAAGTGTTGCATTTGACCCAGGGAACGTGCTGGGAGCAAATGTACAC
CCCAGGAGGGGAAGTTAGAAATGATGACGTTGACCAAAGCTTAATTATTGCTGCCCGGAA
CATAGTGAGAAGAGCGACAGTATCAGCAGATCCACTAGCATCTCTGTTGGAGATGT-GCC
ACAGTACACAGATTGGTGGAATAAGGATGGTGGACATCCTTAGGCAGAATCCAACAGAGG
AACAAGCTGTGGATATATGCAAGGCAGCAATGGG-GTTGAGAATTAGCTCATCCTTCAGC
TTTGGTGGATTCACTTTTAAGAGAACAAGTGGATCGTCAGTCAAGAGAGAAGAAGAAGTA
CTTACGGGCAACCTTCAAACATTGAAAATAAGAGTGCATGAGGGGTATGAAGAATTCACA
ATGGTCGGAAGAGGAGCAACAGCTATTCTCAGAAAGGCAACCAGAAGATTGATCCAATTG
ATAGTAAGTGGGAGAGACGAACAGTCAATTGCTGAAGCAATAATTGTAGCCATGGTGTTT
TCACAAGAAAATTGCATGATAAAAGCAGTTCGAGGCGATCTGAACTTCGTTAATAGAGCA
AATCAGCGCTTGAACCCCATGCATCAACTCTTGAGGCATTTCCAAAAGGATGCAAAGGTG
CTTTTCCAGAATTGGGGGATTGAACCCATCGACAATGTGATGGGAATGATTGGAATATTG
CCCGACATGACCCCAAGTACCGAGATGTCATTGAGGGGGGTGAGAGTCAGCAAAATGGGA
GTAGATGAGTACTCCAGCACTGAGAGAGTGGTGGTGAGCATTGACCGTTTTTTAAGAGTT
CGGGATCAACGGGGGAACGTACTACTGTCCCCTGAAGAGGTCAGTGAAACACAAGGAACG
GAAAAGCTGACAATAATTTATTCATCGTCAATGATGTGGGAGATTAATGGTCCTGAGTCA
GTGTTGGTCAATACTTAT-CAATGGATCATCAGAAACTGGGAAATTGTGAAAATTCAATG
GTCACAGGATCCCACAATGTTATACAATAAGATGGAATTTGAGCCATTCCAGTCCCTGGT
CCCTAGGGCCGCCAGAGGCCAATACAGCGGTTTCGTAAGGACCCTGTTTCAGCAAATGCG
AGATGTACTTGGAACATTTGACACTGTTCAGATAATAAAACTCCTCCCTTTCGCTGCTGC
TCCTCCGGAACAGAGTAGGATGCAGTTCTCCTCTTTGACTGTTAATGTGAGAGGATCGGG
AATGAGGATACTTGTAAGAGGCAATTCCCCAGTGTTCAACTACAACAAAGCTACCAAGAG
GCTCACAGTCCTCGGAAAGGATGCAGGTGCACTTACTGAAGACCCAGATGAAGGCACGGC
TGGAGTAGAATCTGCTGTCCTGAGAGGGTTTCTCATCTTGGGTAAAGAAAACAAGAGATA
TGGCCCAGCATTAAGCATCAATGAACTGAGCAATCTTGCAAAAGGGGAGAAGGCTAATGT
GCTAATTGGGCAAGGAGACGTGGTGTTGGTAATGAAACGGAAACGGGACTCTAGCATACT
TACTGACAGCCAGACAGCGACCAAAAGGATTCGGATGGCCATCAA-TTAGTGTCG-AATT
GTTTAA------------------------------------------------------
---------------
>gi|15555087|gb|AX225014| /Equine/1(PB2)/H3N8///// Sequence 24 from Patent WO0160849.
----------------AGCAAAAGCAGGTCAAATATATT-CAATATGGAGAGAATAAAAG
AACTGAGAGATCTAATGTCACAATCCCGCACCCGCGAGATACTAACAAAAACTACTGTGG
ACCACATGGCCATAATCAAGAAATACACATCAGGAAGACAAGAGAAGAACCCCGCACTTA
GGATGAAGTGGATGATGGCAATGAAATACCCAATTACAGCAGATAAGAGGATAATGGAAA
TGATTCCTGAGAGAAATGAACAGGGGCAAACCCTTTGGAGCAAAACGAACGATGCTGGCT
CAGACCGCGTAATGGTATCACCTCTGGCAGTGACATGGTGGAATAGGA-ATGGACCAACA
ACGAGCACAATTCATTATCCAAAAGTCTACAAAACTTATTTTGAAAAAGTTGAAAGATTA
AAACACGGAACCTTTGGCCCCGTTCATTTTAGGAATCAAGTCAAGATAAGACGGAGAGTT
GATGTAAACCCTGGTCACGCGGACCTCAGTGCCAAAGAAGCACAAGATGTGATCATGGAA
GTTGTTTTCCCAAATGAAGTGGGAGCCAGAATTCTAACATCGGAATCACAACTAACAATA
ACCAAAGAGAAAAAAGAAGAACTTCAGGACTGCAAAATTGCCCCCTTGATGGTAGCATAC
ATGCTAGAAAGAGAGTTGGTCCGAAAAACAAGATTCCTCCCAGTGGCTGGCGGAACAAGC
AGTGTA-TACATTGAAGTGTTGCATCTGACTCAGGGAACATGCTGGGAACAAATGTACAC
CCCAGGAGGAGAAGTTAGAAACGATGACATTGATCAAAGTTTAATTATTGCTGCCCGGAA
CATAGTGAGAAGAGCGACAGTATCAGCAGATCCACTAGCATCCCTGCTGGAAATGT-GCC
ACAGTACACAGATTGGTGGAATAAGGATGGTAGACATCCTTAAGCAGAATCCAACAGAGG
AACAAGCTGTGGATATATGCAAAGCAGCAATGGG-GTTAAGAATTAGCTCATCATTCAGC
TTTGGTGGATTCACCTTTAAGAGAACAAGTGGATCATCAGTCAAGAGAGAAGAAGAAATG
CTTACGGGCAACCTTCAAACATTGAAAATAAGAGTGCATGAAGGCTATGAAGAATTCACA
ATGGTCGGAAGAAGAGCAACAGCCATTCTCAGAAAGGCAACCAGAAGATTGATTCAATTG
ATAGTAAGTGGGAGAGATGAACAATCAATTGCTGAAGCAATAATTGTAGCCATGGTGTTT
TCGCAAGAAGATTGCATGATAAAAGCAGTTCGAGGCGATTTGAACTTCGTTAATAGAGCA
AATCAGCGCTTGAACCCCATGCATCAACTCTTGAGGCATTTCCAAAAAGATGCAAAAGTG
CTTTTCCAGAATTGGGGGATTGAACCCATCGACAATGTGATGGGAATGATTGGAATATTG
CCTGACATGACCCCAAGCACCGAGATGTCATTGAGAGGAGTGAGAGTCAGCAAAATGGGA
GTGGATGAGTACTCCAGCACTGAGAGAGTGGTGGTGAGCATTGACCGTTTTTTAAGAGTT
CGGGATCAAAGGGGAAACATACTACTGTCCCCTGAAGAGGTCAGTGAAACACAAGGAACG
GAAAAGCTGACAATAATTTATTCATCATCAATGATGTGGGAGATTAATGGTCCCGAATCA
GTGTTGGTCAATACTTAT-CAATGGATCATCAGGAACTGGGAAATTGTGAAAATTCAATG
GTCACAGGATCCCACAATGTTATACAATAAGATAGAATTTGAGCCATTCCAGTCCCTGGT
CCCTAGGGCCACCAGAAGCCAATACAGCGGTTTCGTAAGAACCCTGTTTCAGCAAATGCG
AGATGTACTTGGAACATTTGATACTGCTCAAATAATAAAACTCCTCCCTTTTGCCGCTGC
TCCTCCGGAACAGAGTAGGATGCAGTTCTCTTCTTTGACTGTTAATGTAAGAGGATCGGG
AATGAGGATACTTGTAAGAGGCAATTCCCCAGTGTTCAACTACAATAAAGCCACTAAGAG
GCTCACAGTCCTCGGAAAGGATGCAGGTGCGCTTACTGAAGACCCAGATGAAGGTACGGC
TGGAGTAGAATCTGCTGTTCTAAGAGGGTTTCTCATTTTAGGTAAAGAAAACAAGAGATA
TGGCCCAGCACTAAGCATCAATGAACTGAGCAAACTTGCAAAAGGGGAGAAAGCTAATGT
GCTAATTGGGCAAGGGGACGTGGTGTTGGTAATGAAACGGAAACGTGACTCTAGCATACT
TACTGACAGCCAGACAGCGACCAAAAGGATTCGGATGGCCATCAA-TTAGTGTTG-AATT
GTTTAAAAACGACCTTGTTTCTACT-----------------------------------
---------------
>gi|15555090|gb|AX225017| /Equine/1(PB2)/H3N8///// Sequence 27 from Patent WO0160849.
----------------AGCAAAAGCAGGTCAAATATATT-CAATATGGAGAGAATAAAAG
AACTGAGAGATCTAATGTCACAATCCCGCACCCGCGAGATACTAACAAAAACTACTGTGG
ACCACATGGCCATAATCAAGAAATACACATCAGGAAGACAAGAGAAGAACCCCGCACTTA
GGATGAAGTGGATGATGGCAATGAAATACCCAATTACAGCAGATAAGAGGATAATGGAAA
TGATTCCTGAGAGAAATGAACAGGGGCAAACCCTTTGGAGCAAAACGAACGATGCTGGCT
CAGACCGCGTAATGGTATCACCTCTGGCAGTGACATGGTGGAATAGGA-ATGGACCAACA
ACGAGCACAATTCATTATCCAAAAGTCCACAAAACTTATTTTGAAAAAGTTGAAAGATTA
AAACACGGAACCTTTGGCCCCGTTCATTTTAGGAATCAAGTCAAGATAAGACGGAGAGTT
GATGTAAACCCTGGTCACGCGGACCTCAGTGCCAAAGAAGCACAAGATGTGATCATGGAA
GTTGTTTTCCCAAATGAAGTGGGAGCCAGAATTCTAACATCGGAATCACAACTAACAATA
ACCAAAGAGAAAAAAGAAGAACTTCAGGACTGCAAAATTGCCCCCTTGATGGTAGCATAC
ATGCTAGAAAGAGAGTTGGTCCGAAAAACAAGATTCCTCCCAGTGGCTGGCGGAACAAGC
AGTGTA-TACATTGAAGTGTTGCATCTGACTCAGGGAACATGCTGGGAACAAATGTACAC
CCCAGGAGGAGAAGTTAGAAACGATGACATTGATCAAAGTTTAATTATTGCTGCCCGGAA
CATAGTGAGAAGAGCGACAGTATCAGCAGATCCACTAGCATCCCTGCTGGAAATGT-GCC
ACAGTACACAGATTGGTGGAATAAGGATGGTAGACATCCTTAAGCAGAATCCAACAGAGG
AACAAGCTGTGGATATATGCAAAGCAGCAATGGG-GTTAAGAATTAGCTCATCATTCAGC
TTTGGTGGATTCACCTTTAAGAGAACAAGTGGATCATCAGTCAAGAGAGAAGAAGAAATG
CTTACGGGCAACCTTCAAACATTGAAAATAAGAGTGCATGAAGGCTATGAAGAATTCACA
ATGGTCGGAAGAAGAGCAACAGCCATTCTCAGAAAGGCAACCAGAAGATTGATTCAATTG
ATAGTAAGTGGGAGAGATGAACAATCAATTGCTGAAGCAATAATTGTAGCCATGGTGTTT
TCGCAAGAAGATTGCATGATACAAGCAGTTCGAGGCGATTTGAACTTCGTTAATAGAGCA
AATCAGCGCTTGAACCCCATGCATCAACTCTTGAGGCATTTCCAAAAAGATGCAAAAGTG
CTTTTCCAGAATTGGGGGATTGAACCCATCGACAATGTGATGGGAATGATTGGAATATTG
CCTGACATGACCCCAAGCACCGAGATGTCATTGAGAGGAGTGAGAGTCAGCAAAATGGGA
GTGGATGAGTACTCCAGCACTGAGAGAGTGGTGGTGAGCATTGACCGTTTTTTAAGAGTT
CGGGATCAAAGGGGAAACATACTACTGTCCCCTGAAGAGGTCAGTGAAACACAAGGAACG
GAAAAGCTGACAATAATTTATTCATCATCAATGATGTGGGAGATTAATGGTCCCGAATCA
GTGTTGGTCAATACTTAT-CAATGGATCATCAGGAACTGGGAAATTGTGAAAATTCAATG
GTCACAGGATCCCACAATGTTATACAATAAGATAGAATTTGAGCCATTCCAGTCCCTGGT
CCCTAGGGCCACCAGAAGCCAATACAGCGGTTTCGTAAGAACCCTGTTTCAGCAAATGCG
AGATGTACTTGGAACATTTGATACTGCTCAAATAATAAAACTCCTCCCTTTTGCCGCTGC
TCCTCCGGAACAGAGTAGGATGCAGTTCTCTTCTTTGACTGTTAATGTAAGAGGATCGGG
AATGAGGATACTTGTAAGAGGCAATTCCCCAGTGTTCAACTACAATAAAGCCACTAAGAG
GCTCACAGTCCTCGGAAAAGATGCAGGTGCGCTTACTGAAGACCCAGATGAAGGTACGGC
TGGAGTAGAATCTGCTGTTCTAAGAGGGTTTCTCATTTTAGGTAAAGAAAACAAGAGATA
TGGCCCAGCACTAAGCATCAATGAACTGAGCAAACTTGCAAAAGGGGAGAAAGCTAATGT
GCTAATTGGGCAAGGGGACGTGGTGTTGGTAATGAAACGGAAACGTGACTCTAGCATACT
TACTGACAGCCAGACAGCGACCAAAAGGATTCGGATGGCCATCAA-TTAGTGTTG-AATT
GTTTAAAAACGACCTTGTTTCTACT-----------------------------------
---------------
>gi|155016340|gb|CY024825| /Environment/1(PB2)/H7N9/USA/2006/// Influenza A virus (A/blue-winged teal/Ohio/566/2006(H7N9)) segment 1, complete sequence
-------------------------------AATATATT-CAATATGGAGAGAATAAAAG
AACTAAGAGATCTAATGTCACAGTCTCGCACTCGCGAGATACTCACCAAAACCACTGTGG
ACCACATGGCCATAATCAAAAAGTACACATCAGGAAGGCAAGAGAAGAACCCTGCACTCA
GGATGAAGTGGATGATGGCAATGAAATATCCAATTACAGCAGACAAGAGAATAATGGAGA
TGATTCCTGAAAGGAATGAACAGGGACAAACCCTTTGGAGCAAAACAAATGATGCTGGCT
CAGACCGAGTGATGGTATCACCTCTGGCTGTGACATGGTGGAATAGGA-ATGGACCAACA
ACTAGCACAGTTCATTATCCAAAGGTATATAAAACTTATTTCGAAAAAGTCGAGAGGTTG
AAACACGGGACCTTTGGCCCTGTTCACTTCAGAAATCAAGTTAAAATAAGACGGAGGGTT
GACATAAACCCTGGTCACGCAGACCTCAGTGCCAAAGAGGCACAGGATGTAATCATGGAA
GTCGTTTTCCCAAATGAAGTGGGAGCGAGAATACTAACATCGGAGTCACAACTGACGATA
ACAAAAGAAAAGAAGGAAGAACTCCAGGACTGCAAGATCGCCCCTTTGATGGTTGCATAT
ATGCTAGAGAGGGAGTTGGTCCGCAAAACCAGGTTCCTCCCAGTGGCTGGTGGAACAAGT
AGTGTC-TACATTGAGGTGCTGCATTTAACCCAGGGGACATGCTGGGAACAAATGTACAC
CCCAGGAGGGGAAGTGAGGAATGATGATGTTGACCAAAGCTTAATTATCGCTGCCAGGAA
CATAGTAAGAAGAGCGACAGTATCAGCAGACCCACTAGCATCTCTATTGGAGATGT-GTC
ACAGCACACAAATTGGAGGAATAAGGATGGTAGACATTATTCGGCAAAATCCGACAGAGG
AACAAGCTGTGGATATATGCAAGGCAGCAATGGG-CTTAAGGATTAGCTCATCTTTCAGT
TTTGGCGGATTCACTTTCAAAAGAACAAGCGGGTCGTCAGTTAAGAGAGAAGAAGAAGTG
CTTACGGGCAACCTTCAAACATTGAAAATGAGAGTACATGAGGGGTATGAAGAGTTCACA
ATGGTTGGGAGAAGAGCAACAGCCATTCTCAGGAAGGCAACCAGAAGATTGATCCAGCTA
ATAGTAAGTGGGAGAGACGAGCAATCAATTGCTGAAGCAATAATTGTGGCCATGGTATTT
TCACAAGAGGATTGCATGATCAAGGCAGTTCGAGGTGATTTGAATTTTGTCAATAGAGCA
AACCAGCGGCTAAACCCAATGCATCAACTCTTGAGACACTTCCAAAAAGACGCGAAAGTG
CTTTTCCAAAATTGGGGAATTGAACCCATTGACAATGTAATGGGAATGATCGGGATATTA
CCCGACATGACTCCAAGCACTGAGATGTCGCTGAGGGGGATAAGAGTCAGTAAGATGGGA
GTAGATGAATACTCCAGCACAGAGAGGGTGGTAGTGAGCATTGACCGATTTTTAAGAGTC
CGGGACCAACGGGGGAATGTTCTATTGTCGCCTGAAGAAGTCAGCGAGACACAAGGAACA
GAGAAGCTGACAATAACTTATTCGTCATCAATGATGTGGGAGATCAATGGCCCTGAATCG
GTTTTGGTCAACACTTAT-CAGTGGATCATCAGAAATTGGGAAACTGTAAAAATTCAATG
GTCACAAGACCCCACGATGTTATATAACAAGATGGAATTCGAGCCATTCCAGTCTCTGGT
CCCTAAAGCAGCCAGAAGTCAGTACAGTGGATTTGTGAGGACACTGTTCCAACAGATGCG
GGATGTGCTTGGAACTTTTGACACTGTTCAGATAATAAAACTTCTCCCCTTTGCTGCTGC
TCCACCAGAACAAAGTAGGATGCAATTCTCCTCCTTGACTGTGAATGTGAGGGGATCAGG
AATGAGAATACTAGTAAGGGGCAATTCTCCAGTGTTCAATTACAACAGGGCCACCAAGAG
GCTTACAGTTCTCGGAAAAGATGCAGGTGCATTGACCGAGGATCCAGATGAAGGCACAGC
TGGAGTGGAGTCTGCTGTTTTGAGAGGATTCCTCATATTGGGCAAAGAAGACAAGAGATA
TGGCCCAGCATTGAGCATCAATGAACTGAGCAGTCTTGCAAAAGGAGAGAAGGCAAATGT
GCTAATTGGGCAAGGAGACGTGGTGTTGGTAATGAAACGAAAACGGGACTCTAGCATACT
TACTGACAGTCAGACAGCGACCAAAAGAATTCGGATGGCCATCAA-TTAGTGTCG-AATT
GTTTAA------------------------------------------------------
---------------
>gi|149930144|gb|CY022756| /Environment/1(PB2)/H7N3/USA/2006/// Influenza A virus (A/environment/Maryland/261/2006(H7N3)) segment 1, complete sequence
-------------------------------AATATATT-CAATATGGAGAGAATAAAAG
AACTAAGAGATCTAATGTCACAGTCTCGCACTCGCGAGATACTCACCAAAACCACTGTGG
ACCACATGGCCATAATCAAAAAGTACACATCAGGAAGGCAAGAGAAGAACCCTGCACTCA
GGATGAAGTGGATGATGGCAATGAAATATCCAATTACAGCAGACAAGAGAATAATGGAAA
TGATTCCTGAAAGAAATGAACAGGGACAAACCCTTTGGGGCAAAACAAATGATGCCGGCT
CAGACCGAGTGATGGTATCACCTCTGGCTGTGACATGGTGGAATAGAA-ATGGACCAACA
ACTAGTACAGTTCATTATCCAAAGGTCTACAAAACTTATTTCGAAAAAGTCGAAAGGTTG
AAACACGGGACCTTTGGCCCTGTTCACTTCAGAAATCAAGTTAAAATAAGACGGAGGGTT
GACATAAACCCTGGTCACGCAGACCTCAGTGCCAAAGAGGCACAGGATGTAATCATGGAA
GTCGTTTTCCCAAATGAAGTGGGAGCGAGAATACTAACATCGGAGTCACAACTGACGATA
ACAAAAGAGAAGAAAGAAGAACTCCAGGACTGCAAGATCGCCCCTTTGATGGTTGCATAC
ATGCTAGAAAGGGAGTTGGTCCGTAAAACGAGGTTCCTCCCAGTGGCCGGTGGAACAAGC
AGTGTT-TACATTGAGGTGCTGCATTTAACTCAGGGGACATGCTGGGAGCAAATGTACAC
CCCAGGAGGGGAAGTGAGGAATGATGATGTTGACCAAAGCTTAATTATCGCTGCCAGGAA
CATAGTAAGAAGAGCAACAGTATCAGCAGACCCACTAGCATCTCTATTGGAGATGT-GCC
ACAGCACACAGATTGGAGGGATAAGGATGGTAGACATTCTTCGGCAAAATCCAACAGAGG
AACAAGCTGTGGACATATGCAAAGCAGCAATGGG-CCTAAGGATTAGCTCATCTTTCAGC
TTTGGCGGATTCACTTTCAAAAGAACAAGCGGGTCGTCAGTTAAGAGAGAAGAAGAAGTG
CTTACAGGCAACCTTCAAACATTAAAAATAAGAGTGCATGAGGGGTATGAAGAGTTCACA
ATGGTTGGGAGAAGAGCAACAGCCATTCTCAGGAAGGCAACCAGAAGATTGATCCAGTTA
ATAGTAAGTGGGAGAGACGAGCAGTCAATTGCTGAAGCAATAATTGTGGCCATGGTATTT
TCACAAGAGGATTGCATGATCAAAGCAGTTCGAGGTGATTTGAACTTTGTCAATAGGGCA
AACCAGCGGCTAAACCCAATGCATCAACTCTTGAGACACTTCCAAAAGGATGCAAAAGTG
CTTTTCCAAAACTGGGGAATTGAACCCATTGACAATGTAATGGGAATGATCGGGATACTA
CCTGACATGACCCCAAGTACTGAGATGTCGCTGAGAGGGATAAGAGTCAGTAAGATGGGA
GTAGATGAATACTCCAGCACAGAGAGAGTGGTAGTGAGCATTGACCGATTTTTAAGAGTC
CGGGACCAGCGGGGGAATGTGCTATTGTCACCTGAAGAAGTCAGCGAGACACAAGGGACA
GAGAAGCTGACAATAACTTATTCGTCATCAATGATGTGGGAAATCAATGGCCCTGAATCG
GTTTTGGTCAATACTTAT-CAGTGGATCATCAGAAATTGGGAAACTGTGAAAATTCAATG
GTCACAAGACCCCACGATGTTATATAACAAGATGGAATTCGAGCCATTTCAGTCTCTGGT
CCCTAAGGCAGCCAGAGGTCAGTACAGTGGATTCGTGAGGACACTGTTCCAGCAGATGCG
GGATGTGCTTGGAACTTTCGACACTGTTCAGATAATAAAACTTCTCCCCTTTGCTGCTGC
TCCACCAGAACAAAGTAGGATGCAATTCTCCTCCTTGACTGTAAATGTAAGGGGATCAGG
AATGAGAATACTAATAAGGGGCAATTCTCCAGTGTTCAATTACAATAAGGCCACTAAAAG
GCTTACAGTTCTCGGAAAAGATGCAGGTGCACTGACCGAAGATCCAGATGAAGGCACAGC
TGGAGTAGAGTCTGCTGTTTTGAGAGGATTCCTCATCTTGGGCAAAGAAGACAAGAGATA
TGGCCCAGCATTGAGTATCAATGAGCTGAGCAATCTTGCAAAAGGAGAGAAGGCTAATGT
GCTAATTGGGCAAGGAGACGTGGTGTTGGTAATGAAACGGAAACGGGACTCTAGCATACT
TACTGACAGCCAGACAGCGACCAAAAGAATTCGGATGGCCATCAA-TTAGTGTCG-AATT
GTTTAA------------------------------------------------------
---------------
>gi|149930163|gb|CY022764| /Environment/1(PB2)/H7N3/USA/2006/// Influenza A virus (A/environment/Maryland/267/2006(H7N3)) segment 1, complete sequence
-------------------------------------------TATGGAGAGAATAAAAG
AACTAAGAGATCTAATGTCACAGTCTCGCACTCGCGAGATACTCACCAAAACCACTGTGG
ACCACATGGCCATAATCAAAAAGTACACATCAGGAAGGCAAGAGAAAAACCCTGCACTCA
GGATGAAGTGGATGATGGCAATGAAATATCCAATTACAGCAGACAAGAGAATAATGGAAA
TGATTCCTGAAAGAAATGAACAGGGACAAACCCTTTGGGGCAAAACAAATGATGCCGGCT
CAGACCGAGTGATGGTATCACCTCTGGCTGTGACATGGTGGAATAGAA-ATGGACCAACA
ACTAGTACAGTTCATTATCCAAAGGTCTACAAAACTTATTTCGAAAAAGTCGAAAGGTTG
AAACACGGGACCTTTGGCCCTGTTCACTTCAGAAATCAAGTTAAAATAAGACGGAGGGTT
GACATAAACCCTGGTCACGCAGACCTCAGTGCCAAAGAGGCACAGGATGTAATCATGGAA
GTCGTTTTCCCAAATGAAGTGGGAGCGAGAATACTAACATCGGAGTCACAACTGACGATA
ACAAAAGAGAAGAAAGAAGAACTCCAGGACTGCAAGATCGCCCCTTTGATGGTTGCATAC
ATGCTAGAAAGGGAGTTGGTCCGTAAAACGAGGTTCCTCCCAGTGGCCGGTGGAACAAGC
AGTGTT-TACATTGAGGTGCTGCATTTAACTCAGGGGACATGCTGGGAGCAAATGTACAC
CCCAGGAGGGGAAGTGAGGAATGATGATGTTGACCAAAGCTTAATTATCGCTGCCAGGAA
CATAGTAAGAAGAGCAACAGTATCAGCAGACCCACTAGCATCTCTATTGGAGATGT-GCC
ACAGCACACAGATTGGAGGGATAAGGATGGTAGACATTCTTCGGCAAAATCCAACAGAGG
AACAAGCTGTGGACATATGCAAAGCAGCAATGGG-CCTAAGGATTAGCTCATCTTTCAGC
TTTGGCGGATTCACTTTCAAAAGAACAAGCGGGTCGTCAGTTAAGAGAGAAGAAGAAGTG
CTTACAGGCAACCTTCAAACATTAAAAATAAGAGTACATGAGGGGTATGAAGAGTTCACA
ATGGTTGGGAGAAGAGCAACAGCCATTCTCAGGAAGGCAACTAGAAGATTGATCCAGTTA
ATAGTAAGTGGGAGAGACGAGCAGTCAATTGCTGAAGCAATAATTGTGGCCATGGTATTT
TCACAAGAGGATTGCATGATCAAAGCAGTTCGAGGTGATTTGAACTTTGTCAATAGGGCA
AACCAGCGGCTAAACCCAATGCATCAACTCTTGAGACACTTCCAAAAGGATGCAAAAGTG
CTTTTCCAAAACTGGGGAATTGAACCCATTGACAGTGTAATGGGAATGATCGGGATACTA
CCTGACATGACCCCAAGTACTGAGATGTCGCTGAGAGGGATAAGAGTCAGTAAGATGGGA
GTAGATGAATACTCCAGCACAGAGAGAGTGGTAGTGAGCATTGACCGATTTTTAAGAGTC
CGGGACCAACGGGGGAATGTGCTATTGTCACCTGAAGAAGTCAGCGAGACACAAGGGACA
GAGAAGCTGACAATAACTTATTCGTCATCAATGATGTGGGAAATCAATGGCCCTGAATCG
GTTTTGGTCAATACTTAT-CAGTGGATCATCAGAAATTGGGAAACTGTGAAAATTCAATG
GTCACAAGACCCCACGATGTTATATAACAAGATGGAATTCGAGCCATTTCAGTCTCTGGT
CCCTAAGGCAGCCAGAGGTCAGTACAGTGGATTCGTGAGGACACTGTTCCAGCAGATGCG
GGATGTGCTTGGAACTTTCGACACTGTTCAGATAATAAAACTTCTCCCCTTTGCTGCTGC
TCCACCAGAACAAAGTAGGATGCAATTCTCCTCCTTGACTGTAAATGTAAGGGGATCAGG
AATGAGAATACTAATAAGGGGCAATTCTCCAGTGTTCAATTACAATAAGGCCACTAAAAG
GCTTACAGTTCTCGGAAAAGATGCAGGTGCACTGACCGAAGATCCAGATGAAGGCACAGC
TGGAGTAGAGTCTGCTGTTTTGAGAGGATTCCTCATCTTGGGCAAAGAAGACAAGAGATA
TGGCCCAGCATTGAGTATCAATGAGCTGAGCAATCTTGCAAAAGGAGAGAAGGCTAATGT
GCTAATTGGGCAAGGAGACGTGGTGTTGGTAATGAAACGGAAACGGGACTCTAGCATACT
TACTGACAGCCAGACAGCGACCAAAAGAATTCGGATGGCCATCAA-TTAGTGTCG-AATT
GTTTAA------------------------------------------------------
---------------
>gi|115279130|gb|CY015005| /Environment/1(PB2)/H7N3/Canada/2004/04/23/ Influenza A virus (A/environment/Canada/av41/2004(H7N3)) segment 1, complete sequence
----------------AGCGAAAGCAGGTCAAATATATT-CAATATGGAGAGAATAAAAG
AACTAAGAGATCTAATGTCACAGTCTCGCACCCGCGAGATACTAACCAAAACCACTGTGG
ACCACATGGCCATAATCAAAAAATACACATCAGGAAGGCAAGAGAAGAACCCCGCACTCA
GAATGAAGTGGATGATGGCAATGAAATACCCAATTACAGCAGATAAAAGAATAATGGAAA
TAATTCCCGAAAGAAATGAACAAGGACAGACCCTCTGGAGCAAAACAAACGATGCCGGCT
CAGACCGGGTGATGGTGTCACCTCTAGCCGTAACATGGTGGAATAGGA-ATGGACCAACA
ACAAGTACAGTTCACTACCCAAAGGTATATAAAACTTATTTCGAAAAAGTCGAAAGATTG
AAACACGGGACCTTTGGCCCTGTCCACTTCAGAAATCAAGTTAAGATAAGACGGAGGGTT
GACACAAACCCGGGCCATGCAGATCTCAGTGCCAAAGAGGCGCAGGATGTAATCATGGAG
GTTGTTTTCCCAAATGAAGTGGGAGCTAGGATACTAACATCGGAATCACAGCTGACAATA
ACAAAAGAGAAAAAAGAGGAGCTCCAAGACTGCAAAATTGCCCCCTTGATGGTTGCATAC
ATGCTAGAAAGAGAGTTGGTCCGCAAAACGAGGTTCCTCCCAGTGGCTGGTGGGACAAGC
AGTGTC-TATATTGAGGTGCTGCATTTAACCCAGGGGACATGCTGGGAGCAAATGTACAC
TCCAGGAGGGGAAGTGAGAAATGATGATGTTGACCAAAGCTTGATTATCGCTGCCAGAAA
CATAGTAAGAAGAGCAACAGTATCAGCAGACCCACTGGCATCTCTATTGGAGATGT-GCC
ACAGCACACAGATTGGGGGAATAAGAATGGTAGACATTCTTCGGCAAAATCCAACAGAGG
AACAAGCTGTGGACATATGCAAGGCAGCAATGGG-CTTGAGGATTAGCTCGTCTTTCAGC
TTTGGTGGATTCACTTTCAAAAGAACAAGCGGGTCGTCAGTTAAAAGAGAAGAAGAAGTG
CTTACGGGCAACCTTCAAACATTGAAAATAAGAGTACATGAGGGATATGAAGAGTTCACA
ATGGTTGGGAGAAGGGCAACAGCTATTCTCAGGAAAGCAACCAGAAGATTGATCCAGCTA
ATAGTAAGTGGGAGAGACGAGCAGTCAATTGCTGAAGCAATAATTGTGGCCATGGTATTC
TCACAAGAAGATTGCATGATCAAAGCAGTTCGAGGTGATCTGAATTTTGTCAACAGGGCA
AACCAGCGGCTGAATCCCATGCATCAACTCTTGAGACACTTCCAAAAGGATGCAAAAGTT
CTTTTCCAAAACTGGGGAATTGAATCCATTGACAATGTAATGGGAATGATCGGAATACTG
CCTGATATGACTCCAAGTACTGAGATGTCGCTGAGGGGGATACGAGTCAGTAAGATGGGA
GTGGATGAATACTCCAGCACAGAGAGGGTGGTAGTGAGCATTGACCGATTTTTGAGAGTT
CGGGACCAACGGGGGAACGTACTACTGTCACCTGAAGAAGTCAGCGAGACACAAGGAACA
GAGAAGCTAACAATAACTTATTCGTCATCAATGATGTGGGAGATCAATGGTCCTGAGTCA
GTGTTGGTTAATACTTAT-CAGTGGATCATCAGGAACTGGGAAACTGTGAAAATTCAATG
GTCACAGGATCCCACAATGTTATATAATAAGATGGAATTCGAGCCATTCCAGTCTCTGGT
CCCTAAGGCAGCCAGAGGTCAGTACAGTGGATTCGTGAGGACACTATTCCAACAAATGCG
GGACGTGCTTGGAACTTTTGACACTGTTCAGATAATAAAACTCCTCCCATTTGCTGCTGC
TCCACCAGAACAAAGTAGGATGCAGTTCTCCTCCCTGACTGTGAATGTAAGAGGATCAGG
AATGAGGATACTGGTAAGAGGCAATTCTCCAGTGTTCAATTACAACAAGGCCACCAAGAG
GCTCACAGTTCTCGGAAAGGATGCAGGTGCATTGACCGAGGATCCAGATGAAGGCACAGC
TGGGGTAGAATCTGCTGTTCTAAGAGGATTCCTCATTTTGGGCAAAGAAGACAAGAGATA
TGGCCCAGCATTGAGCATCAATGAGCTGAGCAATCTTGCAAAAGGAGAGAAGGCTAATGT
GCTAATTGGGCAAGGAGACGTGGTGTTGGTAATGAAACGGAAACGGGACTCTAGCATACT
TACTGACAGCCAGACAGCGACCAAAAGAATTCGGATGGCCATCAA-TTAGTGTCG-AATT
GTTTAAAAACGACCTTGTTTCTACT-----------------------------------
---------------
>gi|163964904|gb|CY028538| /Environment/1(PB2)/H7N2/USA/2006/// Influenza A virus (A/environment/New York/3181-1/2006(H7N2)) segment 1, complete sequence
-------------------------------AATATATT-CAATATGGAGAGAATAAAGG
AACTGAGAGATCTAATGTCACAGTCTCGCACCCGCGAGATACTAACCAAAACCACTGTGG
ACCACATGGCCATAATCAAAAAATACACATCAGGAAGGCAAGAGAAGAACCCCGCACTTA
GAATGAAGTGGATGATGGCAATGAAATATCCAATTACAGCAGATAAGAGAATAATGGAAA
TGATTCCTGAAAGGAATGAACAAGGACAAACTCTCTGGAGCAAAACAAACGATGCCGGCT
CAGACAGAGTGATGGTATCACCTCTGGCTGTGACATGGTGGAATAGGA-ATGGACCAACA
ACAAGTACAGTTCATTACCCAAAGATATATAAGACCTATTTCGAAAAAGTCGAAAGGTTG
AAACACGGGACCTTTGGCCCTGTTCACTTCAGAAATCAAGTTAAAATAAGACGGAGGGTT
GACATAAACCCTGGCCACGCAGACCTCAGTGCCAAAGAGGCACAGGATGTAATCATGGAA
GTTGTTTTCCCTAATGAAGTGGGAGCAAGAATACTAACATCGGAATCGCAACTGACGATA
ACAAAAGAGAAGAAAGAGGAACTGCAGGACTGCAAAATTGCCCCTCTGATGGTTGCATAC
ATGCTGGAAAGAGAGTTGGTCCGCAAAACGAGATTCCTCCCAGTGGCTGGTGGAACAAGC
AGTGTC-TATATTGAAGTACTGCATTTAACCCAGGGAACATGCTGGGAGCAGATGTACAC
CCCAGGAGGGGAAGTGAGAAATGATGATGTTGACCAAAGCTTGATTATCGCTGCAAGGAA
CATAGTAAGAAGAGCAACAGTATCAGCAGACCCACTAGCATCTCTATTGGAGATGT-GTC
ACAGCACACAGATCGGGGGGATAAGGATGGTAGACATTCTTCGGCAAAATCCAACAGAGG
AACAAGCCGTGGACATATGCAAGGCAGCATTGGG-CTTAAGGATTAGCTCGTCTTTTAGC
TTTGGTGGATTCACTTTCAAAAGAACAAGCGGGTCGTCAGTTGGGAGAGAAGAAGAAGTG
CTTACGGGCAACCTTCAAACATTGAAAATAAGAGTACATGAGGGGTATGAAGAGTTCACA
ATGGTTGGGAGGAGAGCAACAGCTATTCTCAGGAAGGCAACCAGAAGATTGATCCAGCTA
ATAGTAAGTGGGCGAGACGAGCAGTCAATTGCTGAGGCAATAATTGTGGCCATGGTATTT
TCACAAGAAGATTGCATGGTCAAGGCCGTTCGAGGTGACCTGAACTTTGTCAATAGGGCA
AACCAGCGACTGAACCCAATGCATCAACTCTTGAGACACTTCCAAAGGGATGCAAAAGTG
CTTTTCCAAAACTGGGGAATTGAACCCATTGACAATGTAATGGGAATGATCGGGATATTG
CCCGACATGACCCCAAGTGCTGAGATGTCACTGAGGGGGATAAGAGTCAGTAAGATGGGA
GTAGATGAATACTCCAGCACAGAGAGGGTGATAGTGAGTATTGACCGATTTTTAAGAGTT
CGGGACCAACGGGGGAACGTACTATTGTCACCCGAAGAAGTCAGCGAGACGCAAGGAACA
GAAAAGCTGACAATAACTTACTCGTCATCAATGATGTGGGAGATTAATGGTCCTGAGTCA
GTGTTGGTCAATACTTAT-CAGTGGATCATCAGAAATTGGGAAACCGTGAAAATTCAATG
GTCACAGGATCCCACAATGTTATATAACAAGATGGAATTCGAGCCATTTCAGTCTCTGGT
CCCTAAGGCAGCCAGAGGTCAGTACAGTGGGTTCGTGAGGACACTATTCCAGCAGATGCG
GGATGTGCTTGGGACGTTTGACACTGTCCAGATAATAAAACTTCTCCCCTTTGCTGCTGC
CCCACCAGAACAAAGTAGGATGCAGTTCTCCTCCTTGACTGTGAATGTGAGAGGCTCAGG
GATGAGGATACTGGTGAGAGGCAATTCTCCAGTGTTCAATTACAACAAGGCCACTAAGAG
GCTTACGGTTCTCGGGAAAGATGCAGGTGCATTGACCGAAGATCCAGATGAAGGCACAGC
TGGAGTAGAGTCTGCTGTTTTAAGGGGTTTCCTCATCTTGGGCAAAGAAGACAAGAGATA
TGGCCCAGCATTGAGCATCAATGAACTGAGCAATCTTGCAAAGGGAGAAAAGGCTAATGT
GCTAATTGGGCAAGGAGACGTGGTGTTGGTAATGAAACGGAAACGGGACTCTAGCATACT
TACTGACAGCCAGACAGCGACCAAAAGGATTCGGATGGCCATCAA-TTAGTGTCG-AATT
GTTTAA------------------------------------------------------
---------------
>gi|163964945|gb|CY028555| /Environment/1(PB2)/H7N2/USA/2006/// Influenza A virus (A/environment/New York/3185-2/2006(H7N2)) segment 1, complete sequence
-------------------------------AATATATT-CAATATGGAGAGAATAAAGG
AACTGAGAGATCTAATGTCACAGTCTCGCACCCGCGAGATACTAACCAAAACCACTGTGG
ACCACATGGCCATAATCAAAAAATACACATCAGGAAGGCAAGAGAAGAACCCCGCACTTA
GAATGAAGTGGATGATGGCAATGAAATATCCAATTACAGCAGATAAGAGAATAATGGAAA
TGATTCCTGAAAGGAATGAACAAGGACAAACTCTCTGGAGCAAAACAAACGATGCCGGCT
CAGACCGAGTGATGGTATCACCTCTGGCTGTGACATGGTGGAATAGGA-ATGGACCAACA
ACAAGTACAGTTCATTACCCAAAGATATATAAGACCTATTTCGAAAAAGTCGAAAGGTTG
AAACACGGGACCTTTGGCCCTGTCCACTTCAGAAATCAAGTTAAAATAAGACGGAGGGTT
GACATAAACCCTGGCCACGCAGACCTCAGTGCCAAAGAGGCACAGGATGTAATCATGGAA
GTTGTTTTCCCTAATGAAGTGGGAGCGAGAATACTAACATCGGAATCGCAACTGACGATA
ACAAAAGAGAAGAAAGAGGAACTGCAGGACTGCAAAATTGCCCCTCTGATGGTTGCATAC
ATGCTGGAAAGAGAGTTGGTCCGCAAAACGAGATTCCTCCCAGTGGCTGGTGGAACAAGC
AGTGTC-TATATTGAAGTACTGCATTTAACCCAGGGAACATGCTGGGAGCAGATGTACAC
CCCAGGAGGGGAAGTGAAAAATGATGATATTGACCAAAGCTTAATTATCGCTGCAAGGAA
CATAGTAAGAAGGGCAATAGTATCAGCAGACCCACTAGCATCTCTATTGGAGATGT-GCC
ACAGCACACAGATCGGGGGGATAAGGATGGTAGACATTCTTCGGCAAAATCCAACAGAGG
AACAAGCCGTGGACATATGCAAGGCAGCATTGGG-CCTAAGGATTAGCTCGTCTTTTAGC
TTTGGTGGATTCACTTTCAAAAGAACAAGCGGGTCGTCAGTTGGGAGAGAAGAAGAAGTG
CTTACGGGCAACCTTCAAACATTGAAAATAAGAGTACATGAGGGGTATGAAGAGTTCACA
ATGGTTGGGAGGAGAGCAACAGCTATTCTCAGGAAGGCAACCAGAAGATTGATCCAGCTA
ATAGTAAGTGGGAGAGACGAGCAGTCAATTGCTGAGGCAATAATTGTGGCCATGGTATTT
TCACAAGAAGATTGCATGATCAAGGCCGTTCGAGGTGACCTGAACTTTGTCAATAGGGCA
AACCAGCGACTGAACCCAATGCATCAACTCTTGAGACACTTCCAAAAGGATGCAAAAGTG
CTTTTCCAAAACTGGGGAATTGAACCCATTGACAATGTAATGGGAATGATCGGGATATTG
CCCGACATGACCCCAAGTGCTGAGATGTCGCTGAGGGGGATAAGAGTCAGTAAGATGGGG
GTAGATGAATACTCCAGCACAGAGAGGGTGATAGTGAGCATTGACCGATTTTTAAGAGTT
CGGGACCAACGGGGGAACGTACTATTGTCACCCGAAGAAGTCAGCGAGACGCAAGGAACA
GAGAAGCTGACAATAACTTACTCGTCATCAATGATGTGGGAAATTAATGGTCCTGAGTCA
GTGTTGGTCAATACTTAT-CAGTGGATCATCAGAAATTGGGAAACCGTGAAAATTCAATG
GTCACAGGATCCCACAATGTTATATAACAAGATGGAATTTGAGCCATTTCAGTCTCTGGT
CCCTAAGGCAGCCAGAGGTCAATACAGTGGATTCGTGAGAACACTATTCCAGCAGATGCG
GGATGTGCTTGGGACGTTTGACACTGTCCAAATAATAAAACTTCTCCCCTTTGCTGCTGC
CCCACCAGAACAAAGTAGGATGCAGTTCTCCTCCTTGACTGTGAATGTGAGAGGCTCAGG
GATGAGGATACTGGTGAGAGGCAATTCTCCAGTGTTCAATTACAACAAGGCCACTAAGAG
GCTTACGGTTCTTGGGAAAGATGCAGGTGCATTGACCGAAGATCCAGATGAAGGCACAGC
TGGAGTAGAGTCTGCTGTTTTAAGGGGTTTCCTCATTTTGGGCAAAGAAGACAAGAGATA
TGGCCCAGCATTGAGCATCAATGAACTGAGCAATCTTGCAAAGGGAGAAAAGGCTAATGT
GCTAATTGGGCAAGGAGACGTGGTGTTGGTAATGAAACGGAAACGGAACTCTAGCATACT
TACTGACAGCCAGACAGCGACCAAAAGAATTCGGATGGCCATCAA-TTAGTGTCG-AATT
GTTTAA------------------------------------------------------
---------------
>gi|163964964|gb|CY028563| /Environment/1(PB2)/H7N2/USA/2006/// Influenza A virus (A/environment/New York/3185-3/2006(H7N2)) segment 1, complete sequence
-------------------------------AATATATT-CAATATGGAGAGAATAAAGG
AACTGAGAGATCTAATGTCACAGTCTCGCACCCGCGAGATACTAACCAAAACCACTGTGG
ACCACATGGCCATAATCAAAAAATACACATCAGGAAGGCAAGAGAAGAACCCCGCACTTA
GAATGAAGTGGATGATGGCAATGAAATATCCAATTACAGCAGATAAGAGAATAATGGAAA
TGATTCCTGAAAGGAATGAACAAGGACAAACTCTCTGGAGCAAAACAAACGATGCCGGCT
CAGACCGAGTGATGGTATCACCTCTGGCTGTGACATGGTGGAATAGGA-ATGGACCAACA
ACAAGTACAGTTCATTACCCAAAGATATATAAGACCTATTTCGAAAAAGTCGAAAGGTTG
AAACACGGGACCTTTGGCCCTGTCCACTTCAGAAATCAAGTTAAAATAAGACGGAGGGTT
GACATAAACCCTGGCCACGCAGACCTCAGTGCCAAAGAGGCACAGGATGTAATCATGGAA
GTTGTTTTCCCTAATGAAGTGGGAGCGAGAATACTAACATCGGAATCGCAACTGACGATA
ACAAAAGAGAAGAAAGAGGAACTGCAGGACTGCAAAATTGCCCCTCTGATGGTTGCATAC
ATGCTGGAAAGAGAGTTGGTCCGCAAAACGAGATTCCTCCCAGTGGCTGGTGGAACAAGC
AGTGTC-TATATTGAAGTACTGCATTTAACCCAGGGAACATGCTGGGAGCAGATGTACAC
CCCAGGAGGGGAAGTGAAAAATGATGATATTGACCAAAGCTTAATTATCGCTGCAAGGAA
CATAGTAAGAAGAGCAATAGTATCAGCAGACCCACTAGCATCTCTATTGGAGATGT-GCC
ACAGCACACAGATCGGGGGGATAAGGATGGTAGACATTCTTCGGCAAAATCCAACAGAGG
AACAAGCCGTGGACATATGCAAGGCAGCATTGGG-CCTAAGGATTAGCTCGTCTTTTAGC
TTTGGTGGATTCACTTTCAAAAGAACAAGCGGGTCGTCAGTTGGGAGAGAAGAAGAAGTG
CTTACGGGCAACCTTCAAACATTGAAAATAAGAGTACATGAGGGGTATGAGGAGTTCACA
ATGGTTGGGAGGAGAGCAACAGCTATTCTCAGGAAGGCAACCAGAAGATTGATCCAGCTA
ATAGTAAGTGGGAGAGACGAGCAGTCAATTGCTGAGGCAATAATTGTGGCCATGGTATTT
TCACAAGAAGATTGCATGATCAAGGCCGTTCGAGGTGACCTGAACTTTGTCAATAGGGCA
AACCAGCGACTGAACCCAATGCATCAACTCTTGAGACACTTCCAAAAGGATGCAAAAGTG
CTTTTCCAAAACTGGGGAATTGAACCCATTGACAATGTAATGGGAATGATCGGGATATTG
CCCGACATGACCCCAAGTGCTGAGATGTCGCTGAGGGGGATAAGAGTCAGTAAGATGGGG
GTAGATGAATACTCCAGCACAGAGAGGGTGATAGTGAGCATTGACCGATTTTTAAGAGTT
CGGGACCAACGGGGGAACGTACTATTGTCACCCGAAGAAGTCAGCGAGACGCAAGGAACA
GAGAAGCTGACAATAACTTACTCGTCATCAATGATGTGGGAAATTAATGGTCCTGAGTCA
GTGTTGGTCAATACTTAT-CAGTGGATCATCAGAAATTGGGAAACCGTGAAAATTCAATG
GTCACAGGATCCCACAATGTTATATAACAAGATGGAATTTGAGCCATTTCAGTCTCTGGT
CCCTAAGGCAGCCAGAGGTCAATACAGTGGATTCGTGAGAACACTATTCCAGCAGATGCG
GGATGTGCTTGGGACGTTTGACACTGTCCAAATAATAAAACTTCTCCCCTTTGCTGCTGC
CCCACCAGAACAAAGTAGGATGCAGTTCTCCTCCTTGACTGTGAATGTGAGAGGCTCAGG
GATGAGGATACTGGTGAGAGGCAATTCTCCAGTGTTCAATTACAACAAGGCCACTAAGAG
GCTTACGGTTCTTGGGAAAGATGCAGGTGCATTGACCGAAGATCCAGATGAAGGCACAGC
TGGAGTAGAGTCTGCTGTTTTAAGGGGTTTCCTCATTTTGGGCAAAGAAGACAAGAGATA
TGGCCCAGCATTGAGCATCAATGAACTGAGCAATCTTGCAAAGGGAGAAAAGGCTAATGT
GCTAATTGGGCAAGGAGACGTGGTGTTGGTAATGAAACGGAAACGGGACTCTAGCATACT
TACTGACAGCCAGACAGCGACCAAAAGAATTCGGATGGCCATCAA-TTAGTGTCG-AATT
GTTTAA------------------------------------------------------
---------------
>gi|163964983|gb|CY028571| /Environment/1(PB2)/H7N2/USA/2006/// Influenza A virus (A/environment/New York/3185-5/2006(H7N2)) segment 1, complete sequence
-------------------------------AATATATT-CAATATGGAGAGAATAAAGG
AACTGAGAGATCTAATGTCACAGTCTCGCACCCGCGAGATACTAACCAAAACCACTGTGG
ACCACATGGCCATAATCAAAAAATACACATCAGGAAGGCAAGAGAAGAACCCCGCACTTA
GAATGAAGTGGATGATGGCAATGAAATATCCAATTACAGCAGATAAGAGAATAATGGAAA
TGATTCCTGAAAGGAATGAACAAGGACAAACTCTCTGGAGTAAAACAAACGATGCCGGCT
CAGACCGAGTGATGGTATCACCTCTGGCTGTGACATGGTGGAATAGGA-ATGGACCAACA
ACAAGTACAGTTCATTACCCAAAGATATATAAGACCTATTTCGAAAAAGTCGAAAGGTTG
AAACACGGGACCTTTGGCCCTGTCCACTTCAGAAATCAAGTTAAAATAAGACGGAGGGTT
GACATAAACCCTGGCCACGCAGACCTCAGTGCCAAAGAGGCACAGGATGTAATCATGGAA
GTTGTTTTCCCTAATGAAGTGGGAGCGAGAATACTAACATCGGAATCGCAACTGACGATA
ACAAAAGAGAAGAAAGGGGAACTGCAGGACTGCAAAATTGCCCCTCTGATGGTTGCATAC
ATGCTGGAAAGAGAGTTGGTCCGCAAAACGAGATTCCTCCCAGTGGCTGGTGGAACAAGC
AGTGTC-TATATTGAAGTACTGCATTTAACCCAGGGAACATGCTGGGAGCAGATGTACAC
CCCAGGAGGGGAAGTGAGAAATGATGATATTGACCAAAGCTTAATTATCGCTGCAAGGAA
CATAGTAAGGAGAGCAATAGTATCAGCAGACCCACTAGCATCTCTATTGGAGATGT-GCC
ACAGCACACAGATCGGGGGGATAAGGATGGTAGACATTCTTCGGCAAAATCCAACAGAGG
AACAAGCCGTGGACATATGCAAGGCAGCATTGGG-CCTAAGGATTAGCTCGTCTTTTAGC
TTTGGTGGATTCACTTTCAAAAGAACAAGCGGGTCGTCAGTTGGGAGAGAAGAAGAAGTG
CTTACGGGCAACCTTCAAACATTGAAAATAAGAGTACATGAGGGGTATGAAGAGTTCACA
ATGGTTGGGAGGAGAGCAACAGCTATTCTCAGGAAGGCAACCAGAAGATTGATCCAGCTA
ATAGTAAGTGGGAGAGACGAGCAGTCAATTGCTGAGGCAATAATTGTGGCCATGGTATTT
TCACAAGAAGATTGCATGATCAAGGCCGTTCGAGGTGACCTGAACTTTGTCAATAGGGCA
AACCAGCGACTGAACCCAATGCATCAACTCTTGAGACACTTCCAAAAGGATGCAAAAGTG
CTTTTCCAAAACTGGGGAATTGAACCCATTGACAATGTAATGGGAATGATCGGGATATTG
CCCGACATGACCCCAAGTGCTGAGATGTCGCTGAGGGGGATAAGAGTCAGTAAGATGGGG
GTAGATGAATACTCCAGCACAGAGAGGGTGATGGTGAGCATTGACCGATTTTTAAGAGTT
CGGGACCAACGGGGGAACGTACTATTGTCACCCGAAGAAGTCAGCGAGACGCAAGGAACA
GAGAAGCTGACAATAACTTACTCGTCATCAATGATGTGGGAAATTAATGGTCCTGAGTCA
GTGTTGGTCAATACTTAT-CAGTGGATCATCAGAAATTGGGAAACCGTGAAAATTCAATG
GTCACAGGATCCCACAATGTTATATAACAAGATGGAATTCGAGCCATTTCAGTCTCTGGT
CCCTAAGGCAGCCAGAGGTCAATACAGTGGATTCGTGAGAACACTATTCCAGCAGATGCG
GGATGTGCTTGGGACGTTTGACACTGTCCAAATAATAAAACTTCTCCCCTTTGCTGCTGC
CCCACCAGAACAAAGTAGGATGCAGTTCTCCTCCTTGACTGTGAATGTGAGAGGCTCAGG
GATGAGGATACTGGTGAGAGGCAATTCTCCAGTGTTCAATTACAACAAGGCCACTAAGAG
GCTTACGGTTCTTGGGAAAGATGCAGGTGCATTGACCGAAGATCCAGATGAAGGCACAGC
TGGAGTAGAATCTGCTGTTTTAAGGGGTTTCCTCATTTTGGGCAAAGAAGACAAGAGATA
TGGCCCAGCATTGAGCATCAATGAACTGAGCAATCTTGCAAAGGGAGAAAAGGCTAATGT
GCTAATTGGGCAAGGAGACGTGGTGTTGGTAATGAAACGGAAACGGGACTCTAGCATACT
TACTGACAGCCAGACAGCGACCAAAAGGATTCGGATGGCCATCAA-TTAGTGTCG-AATT
GTTTAA------------------------------------------------------
---------------
>gi|163965040|gb|CY028595| /Environment/1(PB2)/H7N2/USA/2006/// Influenza A virus (A/environment/New York/19501-1/2006(H7N2)) segment 1, complete sequence
------------------------------------------ATATGGAGAGAATAAAGG
AACTGAGAGATCTAATGTCACAGTCTCGCACCCGCGAGATACTAACCAAAACCACTGTGG
ACCACATGGCCATAATCAAAAAATACACATCAGGAAGGCAAGAGAAGAACCCCGCACTTA
GAATGAAGTGGATGATGGCAATGAAATATCCAATTACAGCAGATAAGAGAATAATGGAAA
TGATTCCTGAAAGGAATGAACAAGGACAAACTCTCTGGAGCAAAACAAACGATGCCGGCT
CAGACAGAGTGATGGTATCACCTCTGGCTGTGACATGGTGGAATAGGA-ATGGACCAACA
ACAAGTACCGTTCATTACCCAAAGATATATAAGACCTATTTCGAAAAAGTCGAAAGGTTG
AAACACGGGACCTTTGGCCCTGTTCACTTCAGAAATCAAGTTAAAATAAGACGGAGGGTT
GACATAAACCCTGGCCACGCAGACCTCAGTGCCAAAGAGGCACAGGATGTAATCATGGAA
GTTGTTTTCCCTAATGAAGTGGGAGCAAGAATACTAACATCGGAATCGCAACTGACGATA
ACAAAAGAGAAGAAAGAGGAACTGCAGGACTGCAAAATTGCCCCTCTGATGGTTGCATAC
ATGCTGGAAAGAGAGTTGGTCCGCAAAACGAGATTCCTCCCAGTGGCTGGTGGAACAAGC
AGTGTC-TATATTGAAGTACTGCATTTAACCCAGGGAACATGCTGGGAGCAGATGTACAC
CCCAGGAGGGGAAGTGAGAAATGATGATATTGACCAAAGCTTGATTATCGCTGCAAGGAA
CATAGTAAGAAGAGCAACAGTATCAGCAGACCCACTAGCATCTCTATTGGAGATGT-GTC
ACAGCACACAGATCGGGGGGATAAGGATGGTAGACATTCTTCGGCAAAATCCAACAGAGG
AACAAGCCGTGGACATATGCAAGGCAGCATTGGG-CTTAAGGATTAGCTCGTCTTTTAGC
TTTGGTGGATTCACTTTCAAAAGAACAAGCGGGTCGTCAGTTGGGAGAGAAGAAGAAGTG
CTTACGGGCAACCTTCAAACATTGAAAATAAGAGTACATGAGGGGTATGAAGAGTTCACA
ATGGTTGGGAGGAGAGCAACAGCTATTCTCAGGAAGGCAACCAGAAGATTGATCCAGCTA
ATAGTAAGTGGGAGAGACGAGCAGTCAATTGCTGAGGCAATAATTGTGGCCATGGTATTT
TCACAAGAAGATTGCATGGTCAAGGCCGTTCGAGGTGACCTGAACTTTGTCAATAGGGCA
AACCAGCGACTGAACCCAATGCATCAACTCTTGAGACACTTCCAAAAGGATGCAAAAGTG
CTTTTCCAAAACTGGGGAATTGAACCCATTGACAATGTAATGGGAATGATCGGGATATTG
CCCGACATGACCCCAAGTGCTGAGATGTCACTGAGGGGGATAAGAGTCAGTAAGATGGGA
GTAGATGAATACTCCAGCACAGAGAGGGTGATAGTGAGTATTGACCGATTTTTAAGAGTT
CGAGACCAACGGGGGAACGTACTATTGTCACCCGAAGAAGTCAGCGAGACGCAAGGAACA
GAAAAGCTGACAATAACTTACTCGTCATCAATGATGTGGGAGATTAATGGTCCTGAGTCA
GTGTTGGTCAATACTTAT-CAGTGGATCATCAGAAATTGGGAAACCGTGAAAATTCAATG
GTCACAGGATCCCACAATGTTATATAACAAGATGGAATTCGAGCCATTTCAGTCTCTGGT
CCCTAAGGCAGCCAGAGGTCAGTACAGTGGGTTCGTGAGGACACTATTCCAGCAGATGCG
GGATGTGCTTGGGACGTTTGACACTGTCCAGATAATAAAACTTCTCCCCTTTGCTGCTGC
CCCACCAGAACAAAGTAGGATGCAGTTCTCCTCCTTGACTGTGAATGTGAGAGGCTCAGG
GATGAGGATACTGGTAAGAGGCAATTCTCCAGTGTTCAATTACAACAAGGCCACTAAGAG
GCTTACGGTTCTCGGGAAAGATGCAGGTGCATTGACCGAAGATCCAGATGAAGGCACAGC
TGGAGTAGAGTCTGCTGTTTTAAGGGGTTTCCTCATTTTGGGCAAAGAAGACAAGAGATA
TGGCCCAGCATTGAGCATCAATGAACTGAGCAATCTTGCAAAGGGAGAAAAGGCTAATGT
GCTAATTGGGCAAGGAGACGTGGTGTTGGTAATGAAACGGAAACGGGACTCTAGCATACT
TACTGACAGCCAGACAGCGACCAAAAGGATTCGGATGGCCATCAA-TTAGTGTCG-AATT
GTTTAA------------------------------------------------------
---------------
>gi|163965078|gb|CY028611| /Environment/1(PB2)/H7N2/USA/2006/// Influenza A virus (A/environment/New York/29047-1/2006(H7N2)) segment 1, complete sequence
-------------------------------AATATATT-CAATATGGAGAGAATAAAGG
AACTGAGAGATCTAATGTCACAGTCTCGCACCCGCGAGATACTAACCAAAACCACTGTGG
ACCACATGGCCATAATCAAAAAATACACATCAGGAAGGCAAGAGAAGAACCCCGCACTTA
GAATGAAGTGGATGATGGCAATGAAATATCCAATTACAGCAGATAAGAGAATAATGGAAA
TGATTCCTGAAAGGAATGAACAAGGACAAACTCTCTGGAGCAAAACAAACGATGCCGGCT
CAGACCGAGTGATGGTATCACCTCTGGCTGTGACATGGTGGAATAGGA-ATGGACCAACA
ACAAGTACAGTTCATTACCCAAAGATATATAAGACCTATTTCGAAAAAGTCGAAAGGTTG
AAACACGGGACCTTTGGCCCTGTCCACTTCAGAAATCAAGTTAAAATAAGACGGAGGGTT
GACATAAACCCTGGCCACGCAGACCTCAGTGCCAAAGAGGCACAGGATGTAATCATGGAA
GTTGTTTTCCCTAATGAAGTGGGAGCGAGAATACTAACATCGGAATCGCAACTGACGATA
ACAAAAGAGAAGAAAGAGGAGCTGCAGGACTGCAAAATTGCCCCTCTGATGGTTGCATAC
ATGCTGGAAAGAGAGTTGGTCCGCAAAACGAGATTCCTCCCAGTGGCTGGTGGAACAAGC
AGTGTC-TATATTGAAGTACTGCATTTAACCCAGGGAACATGCTGGGAGCAGATGTACAC
CCCAGGAGGGGAAGTGAAAAATGATGATATTGACCAAAGCTTAATTATCGCTGCAAGGAA
CATAGTAAGAAGAGCAATAGTATCAGCAGACCCACTAGCATCTCTATTGGAGATGT-GCC
ACAGCACACAGATCGGGGGGATAAGGATGGTAGACATTCTTCGGCAAAATCCAACAGAGG
AACAAGCCGTGGACATATGCAAGGCAGCATTGGG-CCTAAGGATTAGCTCGTCTTTTAGC
TTTGGTGGATTCACTTTCAAAAGAACAAGCGGGTCGTCAGTTGGGAGAGAAGAAGAAGTG
CTTACGGGCAACCTTCAAACATTGAAAATAAGAGTACATGAGGGGTATGAAGAGTTCACA
ATGGTTGGGAGGAGAGCAACAGCTATTCTCAGGAAGGCAACCAGAAGATTGATCCAGCTA
ATAGTAAGTGGGAGAGACGAGCAGTCAATTGCTGAGGCAATAATTGTGGCCATGGTATTT
TCACAAGAAGATTGCATGATCAAGGCCGTTCGAGGTGACCTGAACTTTGTCAATAGGGCA
AACCAGCGACTGAACCCAATGCATCAACTCTTGAGACACTTCCAAAAGGATGCAAAAGTG
CTTTTCCAAAACTGGGGAATTGAACCCATTGACAATGTAATGGGAATGATCGGGATATTG
CCCGACATGACCCCAAGTGCTGAGATGTCGCTGAGGGGGATAAGAGTCAGTAAGATGGGG
GTAGATGAATACTCCAGCACAGAGAGGGTGATAGTGAGCATTGACCGATTTTTAAGAGTT
CGGGACCAACGGGGGAACGTACTATTGTCACCCGAAGAAGTCAGCGAGACGCAAGGAACA
GAGAAGCTGACAATAACTTACTCGTCATCAATGATGTGGGAAATTAATGGTCCTGAGTCA
GTGCTGGTCAATACTTAT-CAGTGGATCATCAGAAATTGGGAAACCGTGAAAATTCAATG
GTCACAGGATCCCACAATGTTATATAACAAGATGGAATTTGAGCCATTTCAGTCTCTGGT
CCCTAAGGCAGCCAGAGGTCAATACAGTGGATTCGTGAGAACACTATTCCAGCAGATGCG
GGATGTGCTTGGGACGTTTGACACTGTCCAAATAATAAAACTTCTCCCCTTTGCTGCTGC
CCCACCAGAACAAAGTAGGATGCAGTTCTCCTCCTTGACTGTGAATGTGAGAGGCTCAGG
GATGAGGATACTGGTGAGAGGCAATTCTCCAGTGTTCAATTACAACAAGGCCACTAAGAG
GCTTACGGTTCTTGGGAAAGATGCAGGTGCATTGACCGAAGATCCAGATGAAGGCACAGC
TGGAGTAGAGTCTGCTGTTTTAAGGGGTTTCCTCATTTTGGGCAAAGAAGACAAGAGATA
TGGCCCAGCATTGAGCATCAATGAACTGAGCAATCTTGCAAAGGGAGAAAAGGCTAATGT
GCTAATTGGGCAAGGAGACGTGGTGTTGGTAATGAAACGGAAACGGGACTCTAGCATACT
TACTGACAGCCAGACAGCGACCAAAAGAATTCGGATGGCCATCAA-TTAGTGTCG-AATT
GTTTAA------------------------------------------------------
---------------
>gi|163965097|gb|CY028619| /Environment/1(PB2)/H7N2/USA/2006/// Influenza A virus (A/environment/New York/29047-2/2006(H7N2)) segment 1, complete sequence
-------------------------------AATATATT-CAATATGGAGAGAATAAAGG
AACTGAGAGATCTAATGTCACAGTCTCGCACCCGCGAGATACTAACCAAAACCACTGTGG
ACCACATGGCCATAATCAAAAAATACACATCAGGAAGGCAAGAGAAGAACCCCGCACTTA
GAATGAAGTGGATGATGGCAATGAAATATCCAATTACAGCAGATAAGAGAATAATGGAAA
TGATTCCTGAAAGGAATGAACAAGGACAAACTCTCTGGAGCAAAACAAACGATGCCGGCT
CAGACCGAGTGATGGTATCACCTCTGGCTGTGACATGGTGGAATAGGA-ATGGACCAACA
ACAAGTACAGTTCATTACCCAAAGATATATAAGACCTATTTCGAAAAAGTCGAAAGGTTG
AAACACGGGACCTTTGGCCCTGTCCACTTCAGAAATCAAGTTAAAATAAGACGGAGGGTT
GACATAAACCCTGGCCACGCAGACCTCAGTGCCAAAGAGGCACAGGATGTAATCATGGAA
GTTGTTTTCCCTAATGAAGTGGGAGCGAGAATACTAACATCGGAATCGCAACTGACGATA
ACAAAAGAGAAGAAAGAGGAGCTGCAGGACTGCAAAATTGCCCCTCTGATGGTTGCATAC
ATGCTGGAAAGAGAGTTGGTCCGCAAAACGAGATTCCTCCCAGTGGCTGGTGGAACAAGC
AGTGTC-TATATTGAAGTACTGCATTTAACCCAGGGAACATGCTGGGAGCAGATGTACAC
CCCAGGAGGGGAAGTGAAAAATGATGATATTGACCAAAGCTTAATTATCGCTGCAAGGAA
CATAGTAAGAAGAGCAATAGTATCAGCAGACCCACTAGCATCTCTATTGGAGATGT-GCC
ACAGCACACAGATCGGGGGGATAAGGATGGTAGACATTCTTCGGCAAAATCCAACAGAGG
AACAAGCCGTGGACATATGCAAGGCAGCATTGGG-CCTAAGGATTAGCTCGTCTTTTAGC
TTTGGTGGATTCACTTTCAAAAGAACAAGCGGGTCGTCAGTTGGGAGAGAAGAAGAAGTG
CTTACGGGCAACCTTCAAACATTGAAAATAAGAGTACATGAGGGGTATGAAGAGTTCACA
ATGGTTGGGAGGAGAGCAACAGCTATTCTCAGGAAGGCAACCAGAAGATTGATCCAGCTA
ATAGTAAGTGGGAGAGACGAGCAGTCAATTGCTGAGGCAATAATTGTGGCCATGGTATTT
TCACAAGAAGATTGCATGATCAAGGCCGTTCGAGGTGACCTGAACTTTGTCAATAGGGCA
AACCAGCGACTGAACCCAATGCATCAACTCTTGAGACACTTCCAAAAGGATGCAAAAGTG
CTTTTCCAAAACTGGGGAATTGAACCCATTGACAATGTAATGGGAATGATCGGGATATTG
CCCGACATGACCCCAAGTGCTGAGATGTCGCTGAGGGGGATAAGAGTCAGTAAGATGGGG
GTAGATGAATACTCCAGCACAGAGAGGGTGATAGTGAGCATTGACCGATTTTTAAGAGTT
CGGGACCAACGGGGGAACGTACTATTGTCACCCGAAGAAGTCAGCGAGACGCAAGGAACA
GAGAAGCTGACAATAACTTACTCGTCATCAATGATGTGGGAAATTAATGGTCCTGAGTCA
GTGTTGGTCAATACTTAT-CAGTGGATCATCAGAAATTGGGAAACCGTGAAAATTCAATG
GTCACAGGATCCCACAATGTTATATAACAAGATGGAATTTGAGCCATTTCAGTCTCTGGT
CCCTAAGGCAGCCAGAGGTCAATACAGTGGATTCGTGAGAACACTATTCCAGCAGATGCG
GGATGTGCTTGGGACGTTTGACACTGTCCAAATAATAAAACTTCTCCCCTTTGCTGCTGC
CCCACCAGAACAAAGTAGGATGCAGTTCTCCTCCTTGACTGTGAATGTGAGAGGCTCAGG
GATGAGGATACTGGTGAGAGGCAATTCTCCAGTGTTCAATTACAACAAGGCCACTAAGAG
GCTTACGGTTCTTGGGAAAGATGCAGGTGCATTGACCGAAGATCCAGATGAAGGCACAGC
TGGAGTAGAGTCTGCTGTTTTAAGGGGTTTCCTCATTTTGGGCAAAGAAGACAAGAGATA
TGGCCCAGCATTGAGCATCAATGAACTGAGCAATCTTGCAAAGGGAGAAAAGGCTAATGT
GCTAATTGGGCAAGGAGACGTGGTGTTGGTAATGAAACGGAAACGGGACTCTAGCATACT
TACTGACAGCCAGACAGCGACCAAAAGAATTCGGATGGCCATCAA-TTAGTGTCG-AATT
GTTTAA------------------------------------------------------
---------------
>gi|167859204|gb|CY029872| /Environment/1(PB2)/H7N2/USA/2006/// Influenza A virus (A/environment/New York/3185-4/2006(H7N2)) segment 1, complete sequence
-------------------------------AATATATT-CAATATGGAGAGAATAAAGG
AACTGAGAGATCTAATGTCACAGTCTCGCACCCGCGAGATACTAACCAAAACCACTGTGG
ACCACATGGCCATAATCAAAAAATACACATCAGGAAGGCAAGAGAAGAACCCCGCACTTA
GAATGAAGTGGATGATGGCAATGAAATATCCAATTACAGCAGATAAGAGAATAATGGAAA
TGATTCCTGAAAGGAATGAACAAGGACAAACTCTCTGGAGCAAAACAAACGATGCCGGCT
CAGACCGAGTGATGGTATCACCTCTGGCTGTGACATGGTGGAATAGGA-ATGGACCAACA
ACAAGTACAGTTCATTACCCAAAGATATATAAGACCTATTTCGAAAAAGTCGAAAGGTTG
AAACACGGGACCTTTGGCCCTGTCCACTTCAGAAATCAAGTTAAAATAAGACGGAGGGTT
GACATAAACCCTGGCCACGCAGACCTCAGTGCCAAAGAGGCACAGGATGTAATCATGGAA
GTTGTTTTCCCTAATGAAGTGGGAGCGAGAATACTAACATCGGAATCGCAACTGACGATA
ACAAAAGAGAAGAAAGGGGAACTGCAGGACTGCAAAATTGCCCCTCTGATGGTTGCATAC
ATGCTGGAAAGAGAGTTGGTCCGCAAAACGAGATTCCTCCCAGTGGCTGGTGGAACAAGC
AGTGTC-TATATTGAAGTACTGCATTTAACCCAGGGGACATGCTGGGAGCAGATGTACAC
CCCAGGAGGGGAAGTGAGAAATGATGATATTGACCAAAGCTTAATTATCGCTGCAAGGAA
CATAGTAAGAAGAGCAATAGTATCAGCAGACCCACTAGCATCTCTATTGGAGATGT-GCC
ACAGCACACAGATCGGGGGGATAAGGATGGTAGACATTCTTCGGCAAAATCCAACAGAGG
AACAAGCCGTGGACATATGCAAGGCAGCATTGGG-CCTAAGGATTAGCTCGTCTTTTAGC
TTTGGTGGATTCACTTTCAAAAGAACAAGCGGGTCGTCAGTTGGGAGAGAAGAAGAAGTG
CTTACGGGCAACCTTCAAACATTGAAAATAAGAGTACATGAGGGGTATGAAGAGTTCACA
ATGGTTGGGAAGAGAGCAACAGCTATTCTCAGGAAGGCAACCAGAAGATTGATCCAGCTA
ATAGTAAGTGGGAGAGACGAGCAGTCAATTGCTGAGGCAATAATTGTGGCCATGGTATTT
TCACAAGAAGATTGCATGATCAAGGCCGTTCGAGGTGACCTGAACTTTGTCAATAGGGCA
AACCAGCGACTGAACCCAATGCATCAACTCTTGAGACACTTCCAAAAGGATGCAAAAGTG
CTTTTCCAAAACTGGGGAATTGAACCCATTGACAATGTAATGGGAATGATCGGGATATTG
CCCGACATGACCCCAAGTGCTGAGATGTCGCTGAGGGGGATAAGAGTCAGTAAGATGGGG
GTAGATGAATACTCCAGCACAGAGAGGGTGATAGTGAGCATTGACCGATTTTTAAGAGTT
CGGGACCAACGGGGGAACGTACTATTGTCACCCGAAGAAGTCAGCGAGACGCAAGGAACA
GAGAAGCTGACAATAACTTACTCGTCATCAATGATGTGGGAAATTAATGGTCCTGAGTCA
GTGTTGGTCAATACTTAT-CAGTGGATCATCAGAAATTGGGAAACCGTGAAAATTCAATG
GTCACAGGATCCCACAATGTTATATAACAAGATGGAATTTGAGCCATTTCAGTCTCTGGT
CCCTAAGGCAGCCAGAGGTCAATACAGTGGATTCGTGAGAACACTATTCCAGCAGATGCG
GGATGTGCTTGGGACGTTTGACACTGTCCAAATAATAAAACTTCTCCCCTTTGCTGCTGC
CCCACCAGAACAAAGTAGGATGCAGTTCTCCTCCTTGACTGTGAATGTGAGAGGCTCAGG
GATGAGGATACTGGTGAGAGGCAATTCTCCAGTGTTCAATTACAACAAGGCCACTAAGAG
GCTTACGGTTCTTGGGAAAGATGCAGGTGCATTGACCGAAGATCCAGATGAAGGCACAGC
TGGAGTAGAGTCTGCTGTTTTAAGGGGTTTCCTCATTTTGGGCAAAGAAGACAAGAGATA
TGGCCCAGCATTGAGCATCAATGAACTGAGCAATCTTGCAAAGGGAGAAAAGGCTAATGT
GCTAATTGGGCAAGGAGACGTGGTGTTGGTAATGAAACGGAAACGGGACTCTAGCATACT
TACTGACAGCCAGACAGCGACCAAAAGGATTCGGATGGCCATCAA-TTAGTGTCG-AATT
GTTTAA------------------------------------------------------
---------------
>gi|149930277|gb|CY022812| /Environment/1(PB2)/H7N2/USA/2005/02/16/ Influenza A virus (A/environment/New York/16326-1/2005(H7N2)) segment 1, complete sequence
-------------------------------AATATATT-CAATATGGAGAGAATAAAGG
AACTGAGAGATCTAATGTCACAGTCTCGCACCCGCGAGATACTAACCAAAACCACTGTGG
ACCACATGGCCATAATCAAAAAATACACATCAGGAAGGCAAGAGAAGAACCCCGCACTTA
GAATGAAGTGGATGATGGCAATGAAATATCCAATTACAGCAGATAAGAGAATAATGGAAA
TGATTCCTGAAAGGAATGAACAAGGACAAACTCTCTGGAGCAAAACAAACGATGCCGGCT
CAGACCGAGTGATGGTATCACCTCTGGCTGTGACATGGTGGAATAGGA-ATGGACCAACA
ACAAGTACAGTTCATTACCCAAAGATATATAAGACCTATTTCGAAAAAGTCGAAAGGTTG
AAACACGGGACCTTTGGCCCTGTTCACTTCAGAAATCAAGTTAAAATAAGACGGAGGGTT
GACATAAACCCTGGCCACGCAGACCTCAGTGCCAAAGAGGCACAGGATGTAATCATGGAA
GTTGTTTTCCCTAATGAAGTGGGAGCGAGAATACTAACATCGGAATCGCAACTGACGATA
ACAAAAGAGAAGAAAGAGGAACTGCAGGACTGCAAAATTGCCCCTCTGATGGTTGCATAC
ATGCTGGAAAGAGAGTTGGTCCGCAAAACGAGATTCCTCCCAGTGGCTGGTGGAACAAGC
AGTGTC-TATATTGAAGTACTGCATTTAACCCAGGGAACATGCTGGGAGCAGATGTACAC
CCCAGGAGGGGAAGTGAGAAATGATGATATTGACCAAAGCTTGATTATCGCTGCAAGGAA
CATAGTAAGAAGAGCAACAGTATCAGCAGACCCACTAGCATCTCTATTGGAGATGT-GCC
ACAGCACACAGATCGGGGGGATAAGGATGGTAGACATTCTTCGGCAAAATCCAACAGAGG
AACAAGCCGTGGACATATGCAAGGCATCATTGGG-CTTAAGGATTAGCTCGTCTTTTAGC
TTTGGTGGATTCACTTTCAAAAGAACAAGCGGGTCGTCAGTTGGGAGAGAAGAAGAAGTG
CTTACGGGCAACCTTCAAACATTGAAAATAAGAGTACATGAGGGGTATGAAGAGTTCACA
ATGGTTGGGAGGAGAGCAACAGCTATTCTCAGGAAGGCAACCAGAAGATTGATCCAGCTA
ATAGTAAGTGGGAGAGACGAGCAGTCAATTGCTGAGGCAATAATTGTAGCCATGGTATTT
TCACAAGAAGATTGCATGATCAAGGCCGTTCGAGGTGACCTGAACTTTGTCAATAGGGCA
AACCAGCGACTGAACCCAATGCATCAACTCTTGAGACACTTCCAAAAGGATGCAAAAGTG
CTTTTCCAAAACTGGGGAATTGAACCCATTGACAATGTAATGGGAATGATCGGGATATTG
CCCGACATGACCCCAAGTGCTGAGATGTCGCTGAGAGGGATAAGAGTCAGTAAGATGGGA
GTAGATGAATACTCCAGCACAGAGAGGGTGATAGTGAGCATTGACCGATTTTTAAGAGTT
CGGGACCAACGGGGGAACGTACTATTGTCACCCGAAGAAGTCAGCGAGACGCAAGGAACA
GAAAAGCTGACAATAACTTACTCGTCATCAATGATGTGGGAAATTAATGGTCCTGAGTCA
GTGTTGGTCAATACTTAT-CAGTGGATCATCAGAAATTGGGAAACCGTGAAAATTCAATG
GTCACAGGATCCCACAATGTTATATAACAAGATGGAATTCGAGCCATTTCAGTCTCTGGT
CCCTAAGGCAGCCAGAGGTCAGTACAGTGGATTCGTGAGGACACTATTCCAGCAGATGCG
GGATGTGCTTGGGACGTTTGACACTGTCCAGATAATAAAACTTCTCCCCTTTGCTGCTGC
CCCACCAGAACAAAGTAGGATGCAGTTCTCCTCCTTGACTGTGAATGTGAGAGGCTCAGG
GATGAGGATACTGGTGAGAGGCAATTCTCCAGTGTTCAATTACAACAAGGCCACTAAGAG
GCTTACGGTTCTCGGGAAAGATGCAGGTGCATTGACCGAAGATCCAGATGAAGGCACAGC
TGGAGTAGAGTCTGCTGTTTTAAGGGGTTTCCTCATTTTGGGCAAAGAAGACAAGAGATA
TGGCCCAGCATTGAGCATCAATGAACTGAGCAATCTTGCAAAGGGAGAAAAGGCTAATGT
GCTAATTGGGCAAGGAGACGTGGTGTTGGTAATGAAACGGAAACGGGACTCTAGCATACT
TACTGACAGCCAGACAGCGACCAAAAGGATTCGGATGGCCATCAA-TTAGTGTCG-AATT
GTTTAA------------------------------------------------------
---------------
>gi|155016359|gb|CY024833| /Environment/1(PB2)/H7N2/USA/2005/02/02/ Influenza A virus (A/chicken/New York/11678-5/2005(H7N2)) segment 1, complete sequence
-------------------------------AATATATT-CAATATGGAGAGAATAAAAG
AACTGAGAGATCTAATGTCACAGTCTCGCACCCGCGAGATACTCACCAAAACCACTGTGG
ACCACATGGCCATAATCAAAAAATACACATCAGGAAGGCAAGAGAAGAACCCCGCACTTA
GAATGAAGTGGATGATGGCAATGAAATATCCAATTACAGCAGATAAGAGAATAATGGAAA
TGATTCCTGAAAGGAATGAACAAGGACAAACTCTCTGGAGCAAAACAAACGATGCCGGCT
CAGACCGAGTGATGGTATCACCTCTGGCTGTTACATGGTGGAATAGGA-ATGGACCAACA
ACAAGTACAGTTCATTACCCAAAGATATATAAGACCTATTTCGAAAAAGTCGAAAGGTTG
AAACACGGGACCTTTGGCCCTGTTCACTTCAGAAATCAAGTTAAAATAAGACGGAGGGTT
GACATAAACCCTGGCCACGCAGACCTCAGTGCCAAAGAGGCACAGGATGTAATCATGGAA
GTTGTTTTCCCTAATGAAGTGGGAGCGAGAATACTAACATCAGAATCGCAACTGACGATA
ACAAAAGAGAAGAAAGAGGAACTGCAGGACTGCAAAATTGCCCCTCTGATGGTTGCATAC
ATGCTGGAAAGAGAGTTGGTCCGCAAAACGAGATTTCTCCCAGTGGCTGGTGGAACAAGC
AGTGTC-TATATTGAAGTGCTGCATTTAACCCAGGGGACATGCTGGGAGCAGATGTACAC
CCCAGGAGGGGAGGTGAGAAATGATGATATTGACCAAAGCTTGATTATCGCTGCAAGGAA
CATAGTAAGAAGAGCAACAGTATCAGCAGACCCACTAGCATCTCTATTGGAGATGT-GCC
ACAGCACACAGATCGGGGGGGTAAGGATGGTAGACATTCTTCGGCAAAATCCAACAGAGG
AACAAGCCGTGGACATATGCAAGGCAGCATTGGG-CTTAAGGATTAGCTCGTCTTTTAGC
TTTGGTGGATTCACTTTCAAAAGAACAAGCGGATCGTCAGTTGGGAGAGAAGAAGAAGTG
CTTACGGGCAACCTTCAAACATTGAAAATAAGAGTACATGAGGGGTATGAAGAGTTCACA
ATGATTGGGAGGAGAGCAACAGCTATTCTCAGGAAAGCAACCAGAAGATTGATCCAGCTA
ATAGTAAGCGGGAGAGACGAGCAGTCAATTGCTGAGGCAATAATTGTGGCCATGGTATTT
TCACAAGAAGATTGCATGATCAAGGCAGTTCGGGGTGACCTGAACTTTGTCAATAGGGCA
AACCAGCGACTGAACCCAATGCATCAACTCTTGAGACACTTCCAAAAGGATGCAAAAGTG
CTTTTCCAAAACTGGGGAATTGAACCCATTGACAATGTAATGGGAATGATCGGAATATTG
CCCGACATGACCCCAAGTACTGAGATGTCGCTGAGGGGGATAAGAGTCAGTAAGATGGGA
GTAGATGAATACTCCAGCACAGAGAGGGTGACAGTGAGCATTGACCGATTTTTAAGAGTT
CGGGACCAACGGGGGAACGTACTATTGTCACCCGAAGAAGTCAGCGAGACACAAGGAACA
GAAAAGCTGACAATAACTTACTCGTCATCAATGATGTGGGAAATTAATGGTCCTGAGTCA
GTGTTGGTCAATACTTAT-CAGTGGATCATCAGAAATTGGGAAACTGTGAAAATTCAATG
GTCACAGGATCCCACAATTTTATATAACAAGATGGAATTCGAGCCATTTCAGTCTCTGGT
CCCTAAGGCAGCCAGAGGTCAGTACAGTGGATTCGTGAGGACACTATTCCAGCAGATGCG
GGATGTGCTTGGGACGTTTGACACTGTCCAGATAATAAAACTTCTCCCCTTTGCTGCTGC
CCCACCAGAACAGAGTAGGATGCAGTTCTCCTCCTTGACTGTGAATGTGAGAGGATCAGG
GATGAGGATACTGGTGAGAGGCAATTCTCCAGTGTTCAATTACAACAAGGCCACCAAGAG
ACTTACGGTTCTCGGAAAAGATGCAGGTGCATTGACCGAAGATCCAGATGAAGGCACAGC
TGGAGTAGAGTCTGCTGTTTTAAGAGGTTTCCTCATTTTGGGCAAAGAAGACAAGAGATA
CGGCCCAGCATTGAGCATCAATGAACTGAGCAATCTTGCAAAGGGAGAAAAGGCTAATGT
GCTAATTGGGCAAGGAGACGTGGTGTTGGTAATGAAACGGAAACGGGACTCTAGCATACT
TACTGACAGCCAGACAGCGACCAAAAGGATTCGGATGGCCATCAA-TTAATGTCG-AATT
GTTTAA------------------------------------------------------
---------------
>gi|149930201|gb|CY022780| /Environment/1(PB2)/H7N2/USA/2005/02/02/ Influenza A virus (A/environment/New York/11678-1/2005(H7N2)) segment 1, complete sequence
-------------------------------AATATATT-CAATATGGAGAGAATAAAAG
AACTGAGAGATCTAATGTCACAGTCTCGCACCCGCGAGATACTCACCAAAACCACTGTGG
ACCACATGGCCATAATCAAAAAATACACATCAGGAAGGCAAGAGAAGAACCCCGCACTTA
GAATGAAGTGGATGATGGCAATGAAATATCCAATTACAGCAGATAAGAGAATAATGGAAA
TGATTCCTGAAAGGAATGAACAAGGACAAACTCTCTGGAGCAAAACAAACGATGCCGGCT
CAGACCGAGTGATGGTATCACCTCTGGCTGTTACATGGTGGAATAGGA-ATGGACCAACA
ACAAGTACAGTTCATTACCCAAAGATATATAAGACCTATTTCGAAAAAGTCGAAAGGTTG
AAACACGGGACCTTTGGCCCTGTTCACTTCAGAAATCAAGTTAAAATAAGACGGAGGGTT
GACATAAACCCTGGCCACGCAGACCTCAGTGCCAAAGAGGCACAGGATGTAATCATGGAA
GTTGTTTTCCCTAATGAAGTGGGAGCGAGAATACTAACATCAGAATCGCAACTGACGATA
ACAAAAGAGAAGAAAGAGGAACTGCAGGACTGCAAAATTGCCCCTCTGATGGTTGCATAC
ATGCTGGAAAGAGAGTTGGTCCGCAAAACGAGATTTCTCCCAGTGGCTGGTGGAACAAGC
AGTGTC-TATATTGAAGTGCTGCATTTAACCCAGGGGACATGCTGGGAGCAGATGTACAC
CCCAGGAGGGGAGGTGAGAAATGATGATATTGACCAAAGCTTGATTATCGCTGCAAGGAA
CATAGTAAGAAGAGCAACAGTATCAGCAGACCCACTAGCATCTCTATTGGAGATGT-GCC
ACAGCACACAGATCGGGGGGGTAAGGATGGTAGACATTCTTCGGCAAAATCCAACAGAGG
AACAAGCCGTGGACATATGCAAGGCAGCATTGGG-CTTAAGGATTAGCTCGTCTTTTAGC
TTTGGTGGATTCACTTTCAAAAGAACAAGCGGATCGTCAGTTGGGAGAGAAGAAGAAGTG
CTTACGGGCAACCTTCAAACATTGAAAATAAGAGTACATGAGGGGTATGAAGAGTTCACA
ATGATTGGGAGGAGAGCAACAGCTATTCTCAGGAAAGCAACCAGAAGATTGATCCAGCTA
ATAGTAAGCGGGAGAGACGAGCAGTCAATTGCTGAGGCAATAATTGTGGCCATGGTATTT
TCACAAGAAGATTGCATGATCAAGGCAGTTCGGGGTGACCTGAACTTTGTCAATAGGGCA
AACCAGCGACTGAACCCAATGCATCAACTCTTGAGACACTTCCAAAAGGATGCAAAAGTG
CTTTTCCAAAACTGGGGAATTGAGCCCATTGACAATGTAATGGGAATGATCGGAATATTG
CCCGACATGACCCCAAGTACTGAGATGTCGCTGAGGGGGATAAGAGTCAGTAAGATGGGA
GTAGATGAATACTCCAGCACAGAGAGGGTGACAGTGAGCATTGACCGATTTTTAAGAGTT
CGGGACCAACGGGGGAACGTACTATTGTCACCCGAAGAAGTCAGCGAGACACAAGGAACA
GAAAAGCTGACAATAACTTACTCGTCATCAATGATGTGGGAAATTAATGGTCCTGAGTCA
GTGTTGGTCAATACTTAT-CAGTGGATCATCAGAAATTGGGAAACTGTGAAAATTCAATG
GTCACAGGATCCCACAATTTTGTATAACAAGATGGAATTCGAGCCATTTCAGTCTCTGGT
CCCTAAGGCAGCCAGAGGTCAGTACAGTGGATTCGTGAGGACACTATTCCAGCAGATGCG
GGATGTGCTTGGGACGTTTGACACTGTCCAGATAATAAAACTTCTCCCCTTTGCTGCTGC
CCCACCAGAACAGAGTAGGATGCAGTTCTCCTCCTTGACTGTGAATGTGAGAGGATCAGG
GATGAGGATACTGGTGAGAGGCAATTCTCCAGTGTTCAATTACAACAAGGCCACCAAGAG
ACTTACGGTTCTCGGGAAAGATGCAGGTGCATTGACCGAAGATCCAGATGAAGGCACAGC
TGGAGTAGAGTCTGCTGTTTTAAGAGGTTTCCTCATTTTGGGCAAAGAAGACAAGAGATA
CGGCCCAGCATTGAGCATCAATGAACTGAGCAATCTTGCAAAGGGAGAAAAGGCTAATGT
GCTAATTGGGCAAGGAGACGTGGTGTTGGTAATGAAACGGAAACGGGACTCTAGCATACT
TACTGACAGCCAGACAGCGACCAAAAGGATTCGGATGGCCATCAA-TTAATGTCG-AATT
GTTTAA------------------------------------------------------
---------------
>gi|149930220|gb|CY022788| /Environment/1(PB2)/H7N2/USA/2005/02/02/ Influenza A virus (A/environment/New York/11678-2/2005(H7N2)) segment 1, complete sequence
-------------------------------AATATATT-CAATATGGAGAGAATAAAAG
AACTGAGAGATCTAATGTCACAGTCTCGCACCCGCGAGATACTCACCAAAACCACTGTGG
ACCACATGGCCATAATCAAAAAATACACATCAGGAAGGCAAGAGAAGAACCCCGCACTTA
GAATGAAGTGGATGATGGCAATGAAATATCCAATTACAGCAGATAAGAGAATAATGGAAA
TGATTCCTGAAAGGAATGAACAAGGACAAACTCTCTGGAGCAAAACAAACGATGCCGGCT
CAGACCGAGTGATGGTATCACCTCTGGCTGTTACATGGTGGAATAGGA-ATGGACCAACA
ACAAGTACAGTTCATTACCCAAAGATATATAAGACCTATTTCGAAAAAGTCGAAAGGTTG
AAACACGGGACCTTTGGCCCTGTTCACTTCAGAAATCAAGTTAAAATAAGACGGAGGGTT
GACATAAACCCTGGCCACGCAGACCTCAGTGCCAAAGAGGCACAGGATGTAATCATGGAA
GTTGTTTTCCCTAATGAAGTGGGAGCGAGAATACTAACATCAGAATCGCAACTGACGATA
ACAAAAGAGAAGAAAGAGGAACTGCAGGACTGCAAAATTGCCCCTCTGATGGTTGCATAC
ATGCTGGAAAGAGAGTTGGTCCGCAAAACGAGATTTCTCCCAGTGGCTGGTGGAACAAGC
AGTGTC-TATATTGAAGTGCTGCATTTAACCCAGGGGACATGCTGGGAGCAGATGTACAC
CCCAGGAGGGGAGGTGAGAAATGATGATATTGACCAAAGCTTGATTATCGCTGCAAGGAA
CATAGTAAGAAGAGCAACAGTATCAGCAGACCCACTAGCATCTCTATTGGAGATGT-GCC
ACAGCACACAGATCGGGGGGGTAAGGATGGTAGACATTCTTCGGCAAAATCCAACAGAGG
AACAAGCCGTGGACATATGCAAGGCAGCATTGGG-CTTAAGGATTAGCTCGTCTTTTAGC
TTTGGTGGATTCACTTTCAAAAGAACAAGCGGATCGTCAGTTGGGAGAGAAGAAGAAGTG
CTTACGGGCAACCTTCAAACATTGAAAATAAGAGTACATGAGGGGTATGAAGAGTTCACA
ATGATTGGGAGGAGAGCAACAGCTATTCTCAGGAAAGCAACCAGAAGATTGATCCAGCTA
ATAGTAAGCGGGAGAGACGAGCAGTCAATTGCTGAGGCAATAATTGTGGCCATGGTATTT
TCACAAGAAGATTGCATGATCAAGGCAGTTCGGGGTGACCTGAACTTTGTCAATAGGGCA
AACCAGCGACTGAACCCAATGCATCAACTCTTGAGACACTTCCAAAAGGATGCAAAAGTG
CTTTTCCAAAACTGGGGAATTGAACCCATTGACAATGTAATGGGAATGATCGGAATATTG
CCCGACATGACCCCAAGTACTGAGATGTCGCTGAGGGGGATAAGAGTCAGTAAGATGGGA
GTAGATGAATACTCCAGCACAGAGAGGGTGACAGTGAGCATTGACCGATTTTTAAGAGTC
CGGGACCAACGGGGGAACGTACTATTGTCACCCGAAGAAGTCAGCGAGACACAAGGAACA
GAAAAGCTGACAATAACTTACTCGTCATCAATGATGTGGGAAATTAATGGTCCTGAGTCA
GTGTTGGTCAATACTTAT-CAGTGGATCATCAGAAATTGGGAAACTGTGAAAATTCAATG
GTCACAGGATCCCACAATTTTATATAACAAGATGGAATTCGAGCCATTTCAGTCTCTGGT
CCCTAAGGCAGCCAGAGGTCAGTACAGTGGATTCGTGAGGACACTATTCCAGCAGATGCG
GGATGTGCTTGGGACGTTTGACACTGTCCAGATAATAAAACTTCTCCCCTTTGCTGCTGC
CCCACCAGAACAGAGTAGGATGCAGTTCTCCTCCTTGACTGTGAATGTGAGAGGATCAGG
GATGAGGATACTGGTGAGAGGCAATTCTCCAGTGTTCAATTACAACAAGGCCACCAAGAG
ACTTACGGTTCTCGGAAAAGATGCAGGTGCATTGACCGAAGATCCAGACGAAGGCACAGC
TGGAGTAGAGTCTGCTGTTTTAAGAGGTTTCCTCATTTTGGGCAAAGAAGACAAGAGATA
CGGCCCAGCATTGAGCATCAATGAACTGAGCAATCTTGCAAAGGGAGAAAAGGCTAATGT
GCTAATTGGGCAAGGAGACGTGGTGTTGGTAATGAAACGGAAACGGGACTCTAGCATACT
TACTGACAGCCAGACAGCGACCAAAAGGATTCGGATGGCCATCAA-TTAATGTCG-AATT
GTTTAA------------------------------------------------------
---------------
>gi|149930239|gb|CY022796| /Environment/1(PB2)/H7N2/USA/2005/02/02/ Influenza A virus (A/environment/New York/11678-3/2005(H7N2)) segment 1, complete sequence
-------------------------------AATATATT-CAATATGGAGAGAATAAAAG
AACTGAGAGATCTAATGTCACAGTCTCGCACCCGCGAGATACTCACCAAAACCACTGTGG
ACCACATGGCCATAATCAAAAAATACACATCAGGAAGGCAAGAGAAGAACCCCGCACTTA
GAATGAAGTGGATGATGGCAATGAAATATCCAATTACAGCAGATAAGAGAATAATGGAAA
TGATTCCTGAAAGGAATGAACAAGGACAAACTCTCTGGAGCAAAACAAACGATGCCGGCT
CAGACCGAGTGATGGTATCACCTCTGGCTGTTACATGGTGGAATAGGA-ATGGACCAACA
ACAAGTACAGTTCATTACCCAAAGATATATAAGACCTACTTCGAAAAAGTCGAAAGGTTG
AAACACGGGACCTTTGGCCCTGTTCACTTCAGAAATCAAGTTAAAATAAGACGGAGGGTT
GACATAAACCCTGGCCACGCAGACCTCAGTGCCAAAGAGGCACAGGATGTAATCATGGAA
GTTGTTTTCCCTAATGAAGTGGGAGCGAGAATACTAACATCAGAATCGCAACTGACGATA
ACAAAAGAGAAGAAAGAGGAACTGCAGGACTGCAAAATTGCCCCTCTGATGGTTGCATAC
ATGCTGGAAAGAGAATTGGTCCGCAAAACGAGATTTCTCCCAGTGGCTGGTGGAACAAGC
AGTGTC-TATATTGAAGTGCTGCATTTAACCCAGGGGACATGCTGGGAGCAGATGTACAC
CCCAGGAGGGGAGGTGAGAAATGATGATATTGACCAAAGCTTGATTATCGCTGCAAGGAA
CATAGTAAGAAGAGCAACAGTATCAGCAGACCCACTAGCATCTCTATTGGAGATGT-GCC
ACAGCACACAGATCGGGGGGGTAAGGATGGTAGACATTCTTCGGCAAAATCCAACAGAGG
AACAAGCCGTGGACATATGCAAGGCAGCATTGGG-CTTAAGGATTAGCTCGTCTTTTAGC
TTTGGTGGATTCACTTTCAAAAGAACAAGCGGATCGTCAGTTGGGAGAGAAGAAGAAGTG
CTTACGGGCAACCTTCAAACATTGAAAATAAGAGTACATGAGGGGTATGAAGAGTTCACA
ATGATTGGGAGGAGAGCAACAGCTATTCTCAGGAAAGCAACCAGAAGATTGATCCAGCTA
ATAGTAAGCGGGAGAGACGAGCAGTCAATTGCTGAGGCAATAATTGTGGCCATGGTATTT
TCACAAGAAGATTGCATGATCAAGGCAGTTCGGGGTGACCTGAACTTTGTCAATAGGGCA
AACCAGCGACTGAACCCAATGCATCAACTCTTGAGACACTTCCAAAAGGATGCAAAAGTG
CTTTTCCAAAACTGGGGAATTGAACCCATTGACAATGTAATGGGAATGATCGGAATATTG
CCCGACATGACCCCAAGTACTGAGATGTCGCTGAGGGGGATAAGAGTCAGTAAGATGGGA
GTAGATGAATACTCCAGCACAGAGAGGGTGACAGTGAGCATTGACCGATTTTTAAGAGTT
CGGGACCAACGGGGGAACGTACTATTGTCACCCGAAGAAGTCAGCGAGACACAAGGAACA
GAAAAGCTGACAATAACTTACTCGTCATCAATGATGTGGGAAATTAATGGTCCTGAGTCA
GTGTTGGTCAATACTTAT-CAGTGGATCATCAGAAATTGGGAAACTGTGAAAATTCAATG
GTCACAGGATCCCACAATTTTATATAACAAGATGGAATTCGAGCCATTTCAGTCTCTGGT
CCCTAAGGCAGCCAGAGGTCAGTACAGTGGATTCGTGAGGACACTATTCCAGCAGATGCG
GGATGTGCTTGGGACGTTTGACACTGTCCAGATAATAAAACTTCTCCCCTTTGCTGCTGC
CCCACCAGAACAGAGTAGGATGCAGTTCTCCTCCTTGACTGTGAATGTGAGAGGATCAGG
GATGAGGATACTGGTGAGAGGCAATTCTCCAGTGTTCAATTACAACAAGGCCACCAAGAG
ACTTACGGTTCTCGGAAAAGATGCAGGTGCATTGACCGAAGATCCAGATGAAGGCACAGC
TGGAGTAGAGTCTGCTGTTTTAAGAGGTTTCCTCATTTTGGGCAAAGAAGACAAGAGATA
CGGCCCAGCATTGAGCATCAATGAACTGAGCAATCTTGCAAAGGGAGAAAAGGCTAATGT
GCTAATTGGGCAAGGAGACGTGGTGTTGGTAATGAAACGGAAACGGGACTCTAGCATACT
TACTGACAGCCAGACAGCGACCAAAAGGATTCGGATGGCCATCAA-TTAGTGTCG-AATT
GTTTAA------------------------------------------------------
---------------
>gi|149930258|gb|CY022804| /Environment/1(PB2)/H7N2/USA/2005/02/02/ Influenza A virus (A/environment/New York/11678-4/2005(H7N2)) segment 1, complete sequence
-------------------------------AATATATT-CAATATGGAGAGAATAAAAG
AACTGAGAGATCTAATGTCACAGTCTCGCACCCGCGAGATACTCACCAAAACCACTGTGG
ACCACATGGCCATAATCAAAAAATACACATCAGGAAGGCAAGAGAAGAACCCCGCACTTA
GAATGAAGTGGATGATGGCAATGAAATATCCAATTACAGCAGATAAGAGAATAATGGAAA
TGATTCCTGAAAGGAATGAACAAGGACAAACTCTCTGGAGCAAAACAAACGATGCCGGCT
CAGACCGAGTGATGGTATCACCTCTGGCTGTTACATGGTGGAATAGGA-ATGGACCAACA
ACAAGTACAGTTCATTACCCAAAGATATATAAGACCTACTTCGAAAAAGTCGAAAGGTTG
AAACACGGGACCTTTGGCCCTGTTCACTTCAGAAATCAAGTTAAAATAAGACGGAGGGTT
GACATAAACCCTGGCCACGCAGACCTCAGTGCCAAAGAGGCACAGGATGTAATCATGGAA
GTTGTTTTCCCTAATGAAGTGGGAGCGAGAATACTAACATCAGAATCGCAACTGACGATA
ACAAAAGAGAAGAAAGAGGAACTGCAGGACTGCAAAATTGCCCCTCTGATGGTTGCATAC
ATGCTGGAAAGAGAGTTGGTCCGCAAAACGAGATTTCTCCCAGTGGCTGGTGGAACAAGC
AGTGTC-TATATTGAAGTGCTGCATTTAACCCAGGGGACATGCTGGGAGCAGATGTACAC
CCCAGGAGGGGAGGTGAGAAATGATGATATTGACCAAAGCTTGATTATCGCTGCAAGGAA
CATAGTAAGAAGAGCAACAGTATCAGCAGACCCACTAGCATCTCTATTGGAGATGT-GCC
ACAGCACACAGATCGGGGGGGTAAGGATGGTAGACATTCTTCGGCAAAATCCAACAGAGG
AACAAGCCGTGGACATATGCAAGGCAGCATTGGG-CTTAAGGATTAGCTCGTCTTTTAGC
TTTGGTGGATTCACTTTCAAAAGAACAAGCGGATCGTCAGTTGGGAGAGAAGAAGAAGTG
CTTACGGGCAACCTTCAAACATTGAAAATAAGAGTACATGAGGGGTATGAAGAGTTCACA
ATGATTGGGAGGAGAGCAACAGCTATTCTCAGGAAAGCAACCAGAAGATTGATCCAGCTA
ATAGTAAGCGGGAGAGACGAGCAGTCAATTGCTGAGGCAATAATTGTGGCCATGGTATTT
TCACAAGAAGATTGCATGATCAAGGCAGTTCGGGGTGACCTGAACTTTGTCAATAGGGCA
AACCAGCGACTGAACCCAATGCATCAACTCTTGAGACACTTCCAAAAGGATGCAAAAGTG
CTTTTCCAAAACTGGGGAATTGAACCCATTGACAATGTAATGGGAATGATCGGAATATTG
CCCGACATGACCCCAAGTACTGAGATGTCGCTGAGGGGGATAAGAGTCAGTAAGATGGGA
GTAGATGAATACTCCAGCACAGAGAGGGTGACAGTGAGCATTGACCGATTTTTAAGAGTT
CGGGACCAACGGGGGAACGTACTATTGTCACCCGAAGAAGTCAGCGAGACACAAGGAACA
GAAAAGCTGACAATAACTTACTCGTCATCAATGATGTGGGAAATTAATGGTCCTGAGTCA
GTGTTGGTCAATACTTAT-CAGTGGATCATCAGAAATTGGGAAACTGTGAAAATTCAATG
GTCACAGGATCCCACAATTTTATATAACAAGATGGAATTCGAGCCATTTCAGTCTCTGGT
CCCTAAGGCAGCCAGAGGTCAGTACAGTGGATTCGTGAGGACACTATTCCAGCAGATGCG
GGATGTGCTTGGGACGTTTGACACTGTCCAGATAATAAAACTTCTCCCCTTTGCTGCTGC
CCCACCAGAACAGAGTAGGATGCAGTTCTCCTCCTTGACTGTGAATGTGAGAGGATCAGG
GATGAGGATACTGGTGAGAGGCAATTCTCCAGTGTTCAATTACAACAAGGCCACCAAGAG
ACTTACGGTTCTCGGAAAAGATGCAGGTGCATTGACCGAAGATCCAGATGAAGGCACAGC
TGGAGTAGAGTCTGCTGTTTTAAGAGGTTTCCTCATTTTGGGCAAAGAAGACAAGAGATA
CGGCCCAGCATTGAGCATCAATGAACTGAGCAATCTTGCAAAGGGAGAAAAGGCTAATGT
GCTAATTGGGCAAGGAGACGTGGTGTTGGTAATGAAACGGAAACGGGACTCTAGCATACT
TACTGACAGCCAGACAGCGACCAAAAGGATTCGGATGGCCATCAA-TTAGTGTCG-AATT
GTTTAA------------------------------------------------------
---------------
>gi|155016678|gb|CY024857| /Environment/1(PB2)/H7N2/USA/2005/// Influenza A virus (A/environment/New York/22067-3/2005(H7N2)) segment 1, complete sequence
-------------------------------AATATATT-CAATATGGAGAGAATAAAAG
AACTGAGAGATCTAATGTCACAGTCTCGCACACGCGAGATACTAACCAAAACCACTGTGG
ACCACATGGCCATAATCAAAAAATACACATCAGGAAGGCAAGAGAAGAACCCCGCACTTA
GAATGAAGTGGATGATGGCAATGAAATATCCAATTACAGCAGATAAGAGAATAATGGAAA
TGATTCCTGAAAGGAATGAACAAGGACAAACCCTCTGGAGCAAGACAAACGATGCCGGCT
CAGACCGAGTGATGGTGTCACCTCTGGCTGTGACATGGTGGAATAGGA-ATGGACCAACA
ACAAGTACAGTTCATTACCCAAAGATATATAAGACCTATTTCGAAAAAGTCGAAAGGTTG
AAACATGGGACCTTTGGCCCTGTTCACTTCAGAAATCAAGTTAAAATAAGACGGAGGGTT
GACATAAACCCTGGCCACGCAGACCTCAGTGCCAAAGAGGCACAGGATGTAATCATGGAA
GTTGTTTTCCCTAATGAAGTGGGAGCGAGAATACTAACATCGGAATCGCAACTGACGATA
ACAAAAGAGAAGAAAGAGGAATTGCAGGACTGCAAAATTGCCCCTTTGATGGTTGCATAC
ATGCTGGAAAGAGAGTTGGTCCGCAAAACGAGATTTCTCCCAGTGGCTGGTGGTACAAGC
AGTGTC-TATATTGAAGTGCTGCATTTAACCCAGGGAACATGCTGGGAGCAGATGTACAC
CCCAGGAGGGGAAGTGAGAAATGATGATATTGACCAAAGCTTGATTATCGCTGCAAGGAA
CATAGTAAGAAGAGCAACAGTATCAGCAGACCCACTAGCATCTCTATTGGAGATGT-GCC
ACAGCACACAAATCGGGGGGATAAGGATGGTAGACATTCTTCGGCAAAATCCAACAGAGG
AACAAGCCGTGGACATATGCAAGGCAGCATTGGG-ATTAAGGATTAGCTCGTCTTTTAGC
TTTGGTGGATTCACTTTCAAAAGAACAAGCGGGTCGTCAGTTGGGAGAGAAGAAGAAGTG
CTTACGGGCAACCTTCAAACATTGAAAATAAGAGTACATGAGGGGTATGAAGAGTTCACA
ATGGTTGGGAGGAGAGCAACAGCTATTCTCAGGAAGGCAACCAGAAGATTGATCCAGCTA
ATAGTAAGTGGGAGAGACGAGCAGTCAATTGCTGAGGCAATAATTGTGGCCATGGTATTT
TCACAAGAAGATTGCATGATCAAGGCAGTTAGGGGTGACCTGAACTTTGTCAATAGGGCA
AACCAGCGACTGAACCCAATGCATCAACTCTTGAGACACTTCCAAAAGGATGCAAAAGTG
CTTTTCCAAAACTGGGGAATTGAACCCATTGACAATGTAATGGGAATGATCGGGATATTG
CCCGACATGACCCCAAGTGCTGAGATGTCGCTGAGGGGGATAAGAGTCAGTAAGATGGGA
GTAGATGAATACTCCAGCACAGAGAGGGTGATAGTGAGCATTGACCGATTTTTAAGAGTT
CGGGACCAACGGGGGAACGTACTATTGTCACCCGAAGAAGTCAGCGAGACGCAAGGAACA
GAAAAGCTGACAATAACTTACTCTTCATCAATGATGTGGGAAATTAATGGTCCTGAGTCA
GTGTTGGTCAATACTTAT-CAGTGGATCATCAGAAATTGGGAAACTGTGAAAATTCAATG
GTCACAGGATCCCACAATGTTATATAACAAGATAGAATTCGAGCCATTTCAGTCTCTGGT
CCCTAAGGCAGCCAGAGGTCAGTACAGTGGATTCGTGAGGACACTATTCCAGCAGATGCG
GGATGTGCTTGGGACGTTTGACACTGTCCAGATAATAAAACTTCTCCCCTTTGCTGCTGC
CCCACCAGAACAAAGTAGGATGCAGTTCTCCTCCTTGACTGTGAATGTGAGAGGATCAGG
GATGAGGATACTGGTGAGAGGCAATTCTCCAGTGTTCAATTACAACAAGGCCACTAAGAG
GCTTACGGTTCTCGGAAAAGATGCAGGTGCATTGACCGAAGATCCAGATGAAGGCACAGC
TGGAGTAGAGTCTGCTGTTTTAAGGGGTTTCCTCATTTTGGGCAAAGAGGACAAGAGATA
TGGCCCAGCATTGAGCATCAATGAACTGAGCAATCTTGCAAAGGGAGAAAAGGCTAATGT
GCTAATTGGGCAAGGAGACGTGGTGTTGGTAATGAAACGAAAACGGGACTCTAGCATACT
TACTGACAGCCAGACAGCGACCAAAAGGATTCGGATGGCCATCAA-TTAGTGTCG-AATT
GTTTAA------------------------------------------------------
---------------
>gi|163964809|gb|CY028498| /Environment/1(PB2)/H7N2/USA/2005/// Influenza A virus (A/environment/New York/139052/2005(H7N2)) segment 1, complete sequence
-------------------------------AATATATT-CAATATGGAGAGAATAAAGG
AACTGAGAGATCTAATGTCACAGTCTCGCACCTGCGAGATACTAACCAAAACCACTGTGG
ACCACATGGCCCTAATCAAAAAATACACATCAGGAAGGCAAGAGAAGAACCCCGCACTTA
GAATGAAGTGGATGATGGCAATGAAATATCCAATTACAGCAGATAAGAGAATAATGGAAA
TGATTCCTGAAAGGAATGAACAAGGACAGACTCTCTGGAGCAAAACAAACGATGCCGGCT
CAGACAGAGTGATGGTATCACCTCTGGCTGTGACATGGTGGAATAGGA-ATGGACCAACA
ACAAGTACAGTTCATTACCCAAAGATATATAAGACCTATTTCGAAAAAGTCGAAAGGTTG
AAACACGGGACCTTTGGCCCTGTTCACTTCAGAAATCAAGTTAAAATAAGACGGAGGGTT
GACATAAACCCTGGCCACGCAGACCTCAGTGCCAAAGAGGCACAGGATGTAATCATGGAA
GTTGTTTTCCCTAATGAAGTGGGAGCGAGAATACTAACATCGGAATCGCAACTGACGATA
ACAAAAGAGAAGAAAGAGGAACTGCAGGACTGCAAAATTGCCCCTCTGATGGTTGCATAC
ATGCTGGAAAGAGAGTTGGTCCGCAAAACGAGATTCCTCCCAGTGGCTGGTGGAACAAGC
AGTGTC-TATATTGAAGTACTGCATTTAACCCAGGGAACATGCTGGGAGCAGATGTACAC
CCCAGGAGGGGAAGTGAGAAATGATGATATTGACCAAAGCTTGATTATCGCTGCAAGGAA
CATAGTAAGAAGAGCAACAGTATCAGCAGACCCACTAGCATCTCTATTGGAGATGT-GCC
ACAGCACACAGATCGGGGGGATAAGGATGGTAGACATTCTTCGGCAAAATCCAACAGAGG
AACAAGCCGTGGACATATGCAAGGCAGCATTGGG-CTTAAGGATTAGCTCGTCTTTTAGC
TTTGGTGGATTCACTTTCAAAAGAACAAGCGGGTCGTCAGTTGGGAGAGAAGAAGAAGTG
CTTACGGGCAACCTTCAAACATTGAAAATAAGAATACATGAGGGGTATGAAGAGTTCACA
ATGATTGGGAGGAGAGCAACAGCTATTCTCAGGAAGGCAACCAGAAGATTGATCCAGCTA
ATAGTAAGTGGGAGAGACGAGCAGTCAATTGCTGAGGCAATAATTGTGGCCATGGTATTT
TCACAAGAAGATTGCATGATCAAGGCCGTTCGAGGTGACCTGAACTTTGTCAATAGGGCA
AACCAGCGGCTGAACCCAATGCATCAACTCTTGAGACACTTCCAAAAGGATGCAAAAGTG
CTTTTCCAAAACTGGGGAATTGAACCCATTGACAATGTAATGGGAATGATCGGGATATTG
CCCGACATGACCCCAAGTGCTGAGATGTCGCTGAGGGGGATAAGAGTCAGTAAGATGGGA
GTAGATGAATACTCCAGCACAGAGAGGGTGATAGTGAGCATTGACCGATTTTTAAGAGTT
CGGGACCAACGGGGGAACGTACTATTGTCACCCGAAGAAGTCAGCGAGACGCAAGGAACA
GAAAAGCTGACAATAACTTACTCGTCATCAATGATGTGGGAAATTAATGGTCCTGAGTCA
GTGTTGGTCAATACTTAT-CAGTGGATCATCAGAAATTGGGAAACCGTGAAAATTCAATG
GTCACAGGATCCCACAATGTTATATAACAAGATGGAATTCGAGCCATTTCAGTCTCTGGT
CCCTAAGGCAGCCAGAGGTCAGTACAGTGGATTCGTGAGGACACTATTCCAGCAGATGCG
GGATGTGCTTGGGACGTTTGACACTGTCCAGATAATAAAACTTCTCCCCTTTGCTGCTGC
CCCACCAGAACAAAGTAGGATGCAGTTCTCCTCCTTGACTGTGAATGTGAGAGGCTCAGG
GATGAGGATACTGGTGAGAGGCAATTCTCCAGTGTTCAATTACAACAAGGCCACTAAAAG
GCTTACGGTTCTCGGGAAAGATGCAGGTGCATTGACCGAAGATTCAGATGAAGGCACAGC
TGGAGTAGAGTCTGCTGTTTTAAGGGGTTTCCTCATTTTGGGCAAAGAAGACAAGAGATA
TGGCCCAGCATTGAGCATCAATGAACTGAGCAATCTTGCAAAGGGAGAAAAGGCTAATGT
GCTAATTGGGCAAGGAGACGTGGTGTTGGTAATGAAACGGAAACGGGACTCTAGCATACT
TACTGACAGCCAGACAGCGACCAAAAGGATTCGGATGGCCATCAA-TTAGTGTCG-AATT
GTTTAA------------------------------------------------------
---------------
>gi|163964828|gb|CY028506| /Environment/1(PB2)/H7N2/USA/2005/// Influenza A virus (A/environment/New York/143646-1/2005(H7N2)) segment 1, complete sequence
-------------------------------AATATATT-CAATATGGAGAGAATAAAGG
AACTGAGAGATCTAATGTCACAGTCTCGCACCCGCGAGATACTAACCAAAACCACTGTGG
ACCACATGGCCATAATCAAAAAATACACATCAGGAAGGCAAGAGAAGAACCCCGCACTTA
GAATGAAGTGGATGATGGCAATGAAATATCCAATTACAGCAGATAAGAGAATAATGGAAA
TGATTCCTGAAAGGAATGAACAAGGACAAACTCTCTGGAGCAAAACAAACGATGCCGGCT
CAGACCGAGTGATGGTATCACCTCTGGCTGTGACATGGTGGAATAGGA-ATGGACCAACA
ACAAGTACAGTTCATTACCCAAAGATATATAAGACCTATTTCGAAAAAGTCGAAAGGTTG
AAACACGGGACCTTTGGCCCTGTCCACTTCAGAAATCAAGTTAAAATAAGACGGAGGGTT
GACATAAACCCTGGCCACGCAGACCTCAGTGCCAAAGAGGCACAGGATGTAATCATGGAA
GTTGTTTTCCCTAATGAAGTGGGAGCGAGAATACTAACATCGGAATCGCAACTGACGATA
ACAAAAGAGAAGAAAGAGGAACTGCAGGACTGCAAAATTGCCCCTCTGATGGTTGCATAC
ATGCTGGAAAGAGAGTTGGTCCGCAAAACGAGATTCCTCCCAGTGGCTGGTGGAACAAGC
AGTGTC-TATATTGAAGTACTGCATTTAACCCAGGGAACATGCTGGGAGCAGATGTACAC
CCCAGGAGGGGAAGTGAGAAATGATGATATTGACCAAAGCTTAATTATCGCTGCAAGGAA
CATAGTAAGAAGAGCAATAGTATCAGCAGACCCACTAGCATCTCTATTGGAGATGT-GCC
ACAGCACACAGATCGGGGGGATAAGGATGGTAGACATTCTTCGGCAAAATCCAACAGAGG
AACAAGCCGTGGACATATGCAAGGCAGCATTGGG-CCTAAGGATTAGCTCGTCTTTTAGC
TTTGGTGGATTCACTTTCAAAAGAACAAGCGGGTCGTCAGTTGGGAGAGAAGAAGAAGTG
CTTACGGGCAACCTTCAAACATTGAAAATAAGAGTACATGAGGGGTATGAAGAGTTCACA
ATGGTTGGGAGGAGAGCAACAGCTATTCTCAGGAAGGCAACCAGAAGATTGATCCAGCTA
ATAGTAAGTGGGAGAGACGAGCAGTCAATTGCTGAGGCAATAATTGTGGCCATGGTATTT
TCACAAGAAGATTGCATGATCAAGGCCGTTCGAGGTGACCTGAACTTTGTCAATAGGGCA
AACCAGCGACTGAACCCAATGCATCAACTCTTGAGACACTTCCAAAAGGATGCAAAAGTG
CTTTTCCAAAACTGGGGAATTGAACCCATTGACAATGTAATGGGAATGATCGGGATATTG
CCCGACATGACCCCAAGTGCTGAGATGTCGCTGAGGGGGATAAGAGTCAGTAAGATGGGG
GTAGATGAATACTCCAGCACAGAGAGAGTGATAGTGAGCATTGACCGATTTTTGAGAGTT
CGGGACCAACGGGGGAACGTACTATTGTCACCCGAAGAAGTCAGCGAGACGCAAGGAACA
GAGAAGCTGACAATAACTTACTCGTCATCAATGATGTGGGAAATTAATGGTCCTGAGTCA
GTGTTGGTCAATACTTAT-CAGTGGATCATCAGAAATTGGGAAACCGTGAAAATTCAATG
GTCACAGGATCCCACAATGTTATATAACAAGATGGAATTCGAGCCATTTCAGTCTCTGGT
CCCTAAGGCAGCCAGAGGTCAATACAGTGGATTCGTGAGAACACTATTCCAGCAGATGCG
GGATGTGCTTGGGACGTTTGACACTGTCCAAATAATAAAACTTCTCCCCTTTGCTGCTGC
CCCACCAGAACAAAGTAGGATGCAGTTCTCCTCCTTGACTGTGAATGTGAGAGGCTCAGG
GATGAGGATACTGGTGAGAGGCAATTCTCCAGTGTTCAATTACAACAAGGCCACTAAGAG
GCTTACGGTTCTTGGGAAAGATGCAGGTGCATTGACCGAAGATCCAGATGAAGGCACAGC
TGGAGTAGAGTCTGCTGTTTTAAGGGGTTTCCTCATTTTGGGCAAAGAAGACAAGAGATA
TGGCCCAGCATTGAGCATCAATGAACTGAGCAATCTTGCAAAGGGAGAAAAGGCTAATGT
GCTAATTGGGCAAGGAGACGTGGTGTTGGTAATGAAACGGAAACGGGACTCTAGCATACT
TACTGACAGCCAGACAGCGACCAAAAGAATTCGGATGGCCATCAA-TTAGTGTCG-AATT
GTTTAA------------------------------------------------------
---------------
>gi|167859166|gb|CY029856| /Environment/1(PB2)/H7N2/USA/2005/// Influenza A virus (A/environment/New York/22067-1/2005(H7N2)) segment 1, complete sequence
-------------------------------AATATATT-CAATATGGAGAGAATAAAAG
AACTGAGAGATCTAATGTCACAGTCTCGCACACGCGAGATACTAACCAAAACCACTGTGG
ACCACATGGCCATAATCAAAAAATACACATCAGGAAGGCAAGAGAAGAACCCCGCACTTA
GAATGAAGTGGATGATGGCAATGAAATATCCAATTACAGCAGATAAGAGAATAATGGAAA
TGATTCCTGAAAGGAATGAACAAGGACAAACTCTCTGGAGCAAAACAAACGATGCCGGCT
CAGACCGAGTGATGGTATCACCTCTGGCTGTGACATGGTGGAATAGGA-ATGGACCAACA
ACAAGTACAGTTCATTACCCAAAGATATATAAGACCTATTTCGAAAAAGTCGAAAGGTTG
AAACATGGGACCTTTGGCCCTGTTCACTTCAGAAATCAAGTTAAAATAAGACGGAGGGTT
GACATAAACCCTGGCCACGCAGACCTCAGTGCCAAAGAGGCACAGGATGTAATCATGGAA
GTTGTTTTCCCTAATGAAGTGGGAGCGAGAATACTAACATCGGAATCGCAACTGACGATA
ACAAAAGAGAAGAAAGAGGAACTGCAGGACTGCAAAATTGCCCCTTTGATGGTTGCATAC
ATGCTGGAAAGAGAGTTGGTCCGCAAAACGAGATTTCTCCCAGTGGCTGGTGGTACAAGC
AGTGTC-TATATTGAAGTGCTGCATTTAACCCAGGGAACATGCTGGGAACAGATGTACAC
CCCAGGAGGGGAAGTGAGAAATGATGATATTGACCAAAGCTTGATTATCGCTGCAAGGAA
CATAGTAAGAAGAGCAACAGTATCAGCAGACCCACTAGCATCTCTATTGGAGATGT-GCC
ACAGCACACAAATCGGGGGGATAAGGATGGTAGACATTCTTCGGCAAAATCCAACAGAGG
AACAAGCCGTGGACATATGCAAGGCAGCATTGGG-ATTAAGGATTAGCTCGTCTTTTAGC
TTTGGTGGATTCACTTTCAAAAGAACAAGCGGGTCGTCAGTTGGGAGAGAAGAAGAAGTG
CTTACGGGCAACCTTCAAACATTGAAAATAAGAGTACATGAGGGGTATGAAGAGTTCACA
ATGGTTGGGAGGAGAGCAACAGCTATTCTCAGGAAGGCAACCAGAAGATTGATCCAGCTA
ATAGTAAGTGGGAGAGACGAGCAGTCAATTGCTGAGGCAATAATTGTGGCCATGGTATTT
TCACAAGAAGATTGCATGATCAAGGCAGTTMGGGGTGACCTGAACTTTGTCAATAGGGCA
AACCAGCGACTGAACCCAATGCATCAACTCTTGAGACACTTCCAAAAGGATGCAAAAGTG
CTTTTCCAAAACTGGGGAATTGAACCCATTGACAATGTAATGGGAATGATCGGGATATTG
CCCGACATGACCCCAAGTGCTGAGATGTCGCTGAGGGGGATAAGAGTCAGTAAGATGGGA
GTAGATGAATACTCCAGCACAGAGAGGGTGATAGTGAGCATTGACCGATTTTTAAGAGTT
CGGGACCAACGGGGGAACGTACTATTGTCACCCGAAGAAGTCAGCGAGACGCAAGGAACA
GAAAAGCTGACAATAACTTACTCTTCATCAATGATGTGGGAAATTAATGGTCCTGAGTCA
GTGTTGGTCAATACTTAT-CAGTGGATCATCAGAAATTGGGAAACTGTGAAAATTCAATG
GTCACAGGATCCCACAATGTTATATAACAAGATAGAATTCGAGCCATTTCAGTCTCTGGT
CCCTAAGGCAGCCAGAGGTCAGTACAGTGGATTCGTGAGGACACTATTCCAGCAGATGCG
GGATGTGCTTGGGACGTTTGACACTGTCCAGATAATAAAACTTCTCCCCTTTGCTGCTGC
CCCACCAGAACAAAGTAGGATGCAGTTCTCCTCCTTGACTGTGAATGTGAGAGGATCAGG
GATGAGGATACTGGTGAGAGGCAATTCTCCAGTGTTCAATTACAACAAGGCCACTAAGAG
GCTTACGGTTCTCGGAAAAGATGCAGGTGCATTGACCGAAGATCCAGATGAAGGCACAGC
TGGAGTGGAGTCTGCTGTTTTAAGGGGTTTCCTCATTTTGGGCAAAGAGGACAAGAGATA
TGGCCCAGCATTGAGCATCAATGAACTGAGCAATCTTGCAAAGGGAGAAAAGGCTAATGT
GCTAATTGGGCAAGGAGACGTGGTGTTGGTAATGAAACGGAAACGGGACTCTAGCATACT
TACTGACAGCCAGACAGCGACCAAAAGGATTCGGATGGCCATCAA-TTAGTGTCG-AATT
GTTTAA------------------------------------------------------
---------------
>gi|167859185|gb|CY029864| /Environment/1(PB2)/H7N2/USA/2005/// Influenza A virus (A/environment/New York/22067-2/2005(H7N2)) segment 1, complete sequence
-------------------------------AATATATT-CAATATGGAGAGAATAAAAG
AACTGAGAGATCTAATGTCACAGTCTCGCACCCGCGAGATACTAACCAAAACCACTGTGG
ACCACATGGCCATAATCAAAAAATACACATCAGGAAGGCAAGAGAAGAACCCCGCACTTA
GAATGAAGTGGATGATGGCAATGAAATATCCAATTACAGCAGATAAGAGAATAATGGAAA
TGATTCCTGAAAGGAATGAACAAGGACAAACTCTCTGGAGCAAAACAAACGATGCCGGCT
CAGACCGAGTGATGGTGTCACCTCTGGCTGTGACATGGTGGAATAGGA-ATGGACCAACA
ACAAGTACAGTTCATTACCCAAAGATATATAAGACCTATTTCGAAAAAGTCGAAAGGTTG
AAACACGGGACCTTTGGCCCTGTTCACTTCAGAAATCAAGTTAAAATAAGACGGAGGGTT
GACATAAACCCTGGCCACGCAGACCTCAGTGCCAAAGAGGCACAGGATGTAATCATGGAA
GTTGTTTTCCCTAATGAAGTGGGAGCGAGAATACTAACATCGGAATCGCAACTGACGATA
ACAAAAGAGAAGAAAGAGGAACTGCAGGACTGCAAAATTGCCCCTTTGATGGTTGCATAC
ATGCTGGAAAGAGAGTTGGTCCGCAAAACGAGATTTCTCCCAGTGGCTGGTGGTACAAGC
AGTGTC-TATATTGAAGTGCTGCATTTAACCCAGGGAACATGCTGGGAGCAGATGTACAC
CCCAGGAGGGGAAGTGAGAAATGATGATATTGACCAAAGCTTGATTATCGCTGCAAGGAA
CATAGTAAGAAGAGCAACAGTATCAGCAGACCCACTAGCATCTCTATTGGAGATGT-GCC
ACAGCACACAAATCGGGGGGATAAGGATGGTAGACATTCTTCGGCAAAATCCAACAGAGG
AACAAGCCGTGGACATATGCAAGGCAGCATTGGG-ATTAAGGATTAGCTCGTCTTTTAGC
TTTGGTGGATTCACTTTCAAAAGAACAAGCGGGTCGTCAGTTGGGAGAGAAGAAGAAGTG
CTTACGGGCAACCTTCAAACATTGAAAATAAGAGTACATGAGGGGTATGAAGAGTTCACA
ATGGTTGGGAGGAGAGCAACAGCTATTCTCAGGAAGGCAACCAGAAGATTGATCCAGCTA
ATAGTAAGTGGGAGAGACGAGCAGTCAATTGCTGAGGCAATAATTGTGGCCATGGTATTT
TCACAAGAAGATTGCATGATCAAGGCAGTTAGGGGTGACCTGAACTTTGTCAATAGGGCA
AACCAGCGACTGAACCCAATGCATCAACTCTTGAGACACTTCCAAAAGGATGCAAAAGTG
CTTTTCCAAAACTGGGGAATTGAACCCATTGACAATGTAATGGGAATGATCGGGATATTG
CCCGACATGACCCCAAGTGCTGAGATGTCGCTGAGGGGGATAAGAGTCAGTAAGATGGGA
GTAGATGAATACTCCAGCACAGAGAGGGTGATAGTGAGCATTGACCGATTTTTAAGAGTT
CGGGACCAACGGGGGAACGTACTATTGTCACCCGAAGAAGTCAGCGAGACGCAAGGAACA
GAAAAGCTGACAATAACTTACTCTTCATCAATGATGTGGGAAATTAATGGTCCTGAGTCA
GTGTTGGTCAATACTTAT-CAGTGGATCATCAGAAATTGGGAAACTGTGAAAATTCAATG
GTCACAGGATCCCACAATGTTATATAACAAGATAGAATTCGAGCCATTTCAGTCTCTGGT
CCCTAAGGCAGCCAGAGGTCAGTACAGTGGATTCGTGAGGACACTATTCCAGCAGATGCG
GGATGTGCTTGGGACGTTTGACACTGTCCAGATAATAAAACTTCTCCCCTTTGCTGCTGC
CCCACCAGAACAAAGTAGGATGCAGTTCTCCTCCTTGACTGTGAATGTGAGAGGATCAGG
GATGAGGATACTGGTGAGAGGCAATTCTCCAGTGTTCAATTACAACAAGGCCACTAAGAG
GCTTACGGTTCTCGGAAAAGATGCAGGTGCATTGACCGAAGATCCAGATGAAGGCACAGC
TGGAGTGGAGTCTGCTGTTTTAAGGGGTTTCCTCATTTTGGGCAAAGAGGACAAGAGATA
TGGCCCAGCATTGAGCATCAATGAACTGAGCAATCTTGCAAAGGGAGAAAAGGCTAATGT
GCTAATTGGGCAAGGAGACGTGGTGTTGGTAATGAAACGGAAACGGGACTCTAGCATACT
TACTGACAGCCAGACAGCGACCAAAAGGATTCGGATGGCCATCAA-TTAGTGTCG-AATT
GTTTAA------------------------------------------------------
---------------
>gi|158538715|gb|EU233738| /Environment/1(PB2)/H5N1/South Korea/2006/// Influenza A virus (A/environment/Korea/W149/2006(H5N1)) polymerase PB2 (PB2) gene, complete cds.
--------------------------------------------ATGGAGAGAATAAAGG
AATTAAGAGATCTAATGTCACAGTCCCGCACTCGCGAGATACTAACAAAGACCACTGTGG
ACCATATGGCCATAATCAAGAAATACACATCAGGAAGACAAGAGAAGAACCCTGCTCTCA
GAATGAAATGGATGATGGCAATGAAATATCCAATCACAGCGGACAAGAGAATAATAGAGA
TGATTCCTGAAAGGAATGAACAAGGACAGACACTCTGGAGCAAGACAAATGATGCTGGAT
CGGACAGGGTGATGGTGTCTCCCCTAGCTGTAACTTGGTGGAATAGGA-ATGGGCCGACG
ACAAGTACAGTTCATTATCCAAAGGTTTACAAAACATACTTTGAGAAGGTTGAAAGGTTA
AAACATGGAACCTTCGGTCCCGTTCATTTCCGAAACCAAGTTAAAATACGCCGCCGAGTT
GATACAAATCCTGGCCATGCAGATCTCAGTGCTAAAGAAGCACAAGATGTCATCATGGAG
GTCGTTTTCCCAAATGAAGTGGGAGCTAGAATATTGACTTCAGAGTCACAGTTGACAATA
ACGAAAGAGAAAAAAGAAGAGCTCCAAGATTGTAAGATTGCTCCCTTAATGGTTGCATAC
ATGTTGGAAAGGGAACTGGTCCGCAAAACCAGATTCCTACCAGTAGCAGGCGGAACAAGC
AGTGTG-TACATTGAGGTATTGCATTTGACTCAAGGAACCTGCTGGGAACAGATGTACAC
TCCAGGCGGAGAAGTAAGAAATGACGATGTTGACCAGAGTTTGATCATTGCTGCCAGAAA
CATTGTTAGGAGAGCAACGGTATCAGCGGATCCACTGGCATCACTGCTGGAGATGT-GTC
ACAGCACACAAATTGGTGGGATAAGGATGGTGGACATCCTTAGGCAAAATCCAACTGAGG
AACAAGCTGTGGATATATGCAAAGCAGCAATGGG-TCTGAGGATTAGTTCATCCTTTAGC
TTTGGAGGCTTCACTTTCAAAAGAACAAGTGGATCATCCGCCACGAAGGAAGAGGAAGTG
CTTACAGGCAACCTCCAAACATTGAAAATAAGAGTACATGAGGGGTATGAGGAATTCACA
ATGGTTGGGCAGAGGGCAACAGCTATCCTGAGGAAAGCAACTAGAAGGCTGATTCAGTTG
ATAGTAAGTGGAAGAAACGAACAATCAATCGCTGAGGCAATCATTGTAGCAATGGTGTTC
TCACAGGAGGATTGCATGATAAAAGCAGTCCGAGGCGATCTGAATTTCGTAAACAGAGCA
AACCAAAGATTAAACCCCATGCATCAACTCCTGAGACATTTTCAAAAGGACGCAAAAGTG
CTATTTCAGAATTGGGGAACTGAGCCCATTGATAATGTCATGGGGATGATCGGAATATTA
CCTGACATGACTCCCAGCACAGAAACGTCACTGAGAGGAGTGAGAGTTAGTAAAATGGGA
GTAGATGAGTATTCCAGCACTGAGAGAGTAGTTGTAAGCATTGACCGCTTCTTAAGGGTT
CGAGACCAGCGGGGGAACGTACTCTTATCTCCCGAAGAGGTCAGCGAAACCCAGGGAACA
GAGAAGTTGACAATAACATATTCATCATCAATGATGTGGGAAATCAACGGTCCTGAGTCA
GTGCTTGTTAACACTTAC-CAATGGATCATTAGAAACTGGGAGACCGTGAAAATTCAGTG
GTCTCAGGACCCCACGATGTTGTACAATAAGATGGAGTTTGAACCGTTCCAATCCTTGGT
ACCTAAAGCTGCCAGAGGTCAATACAGTGGATTTGTGAGAACATTATTCCAACAAATGCG
TGACGTACTGGGGACATTTGATACTGTCCAGATAATAAAGCTGCTACCATTTGCAGCAGC
CCCACCGAAGCAGAGCAGAATGCAGTTTTCTTCTCTAACTGTGAATGTGAGAGGCTCAGG
AATGAGAATACTCATAAGGGGCAATTCCCCTGTGTTCAACTACAATAAGGCAACCCAAAG
ACTTACCGTTCTTGGAAAGGACGCAGGTGCATTAACAGAGGATCCAGATGAGGGGACAGC
CGGAGTGGAATCTGCAGTACTGAGGGGGTTCCTAATTCTAGGCAAGGAGGACAAAAGATA
TGGACCAGCATTGAGCATCAATGAACTGAGCAATCTTGCAAAAGGGGAGAAAGCTAATGT
GCTGATAGGGCAAGGAGACGTGGTGTTGGTAATGAAACGGAAACGGGACTCTAGCATACT
TACTGACAGCCAGACAGCGACCAAAAGAATTCGGATGGCCATCAA-TTAGTGTCG-AATT
GTTTAAAAACGACCTTGTTTCTACT-----------------------------------
---------------
>gi|158538696|gb|EU233746| /Environment/1(PB2)/H5N1/South Korea/2006/// Influenza A virus (A/environment/Korea/W150/2006(H5N1)) polymerase PB2 (PB2) gene, complete cds.
--------------------------------------------ATGGAGAGAATAAAGG
AATTGAGAGATCTAATGTCACAGTCCCGCACTCGCGAGATACTAACAAAGACCACTGTGG
ACCATATGGCCATAATCAAGAAATACACATCAGGAAGACAAGAGAAGAACCCTGCTCTCA
GAATGAAATGGATGATGGCAATGAAATATCCAATCACAGCGGACAAGAGAATAATAGAGA
TGATTCCTGAAAGGAATGAACAAGGACAGACACTCTGGAGCAAGACAAATGATGCTGGAT
CGGACAGGGTGATGGTGTCTCCCCTAGCTGTAACTTGGTGGAATAGGA-ATGGGCCGACG
ACAAGTACAGTTCATTATCCAAAGGTTTACAAAACATACTTTGAGAAGGTTGAAAGGTTA
AAACATGGAACCTTCGGTCCCGTTCATTTCCGAAACCAAGTTAAAATACGCCGCCGAGTT
GATACAAATCCTGGCCATGCAGATCTCAGTGCTAAAGAAGCACAAGATGTCATCATGGAG
GTCGTTTTCCCAAATGAAGTGGGAGCTAGAATATTGACTTCAGAGTCACAATTGACAATA
ACGAAAGAGAAGAAAGAAGAGCTCCAAGATTGTAAGATTGCTCCCTTAATGGTTGCATAC
ATGTTAGAAAGGGAACTGGTCCGCAAAACCAGATTCCTACCAGTAGCAGGCGGAACAAGC
AGTGTG-TACATTGAGGTATTGCATTTGACTCAAGGAACCTGCTGGGAACAGATGTACAC
TCCAGGCGGAGAAGTAAGAAATGACGATGTTGATCAGAGTTTGATCATTGCTGCCAGAAA
CATTGTTAGGAGAGCAACGGTATCAGCGGATCCACTGGCATCACTGCTGGAGATGT-GTC
ACAGTACACAAATTGGTGGGATAAGGATGGTGGACATCCTTAGGCAAAATCCAACTGAGG
AACAAGCTGTGGATATATGCAAAGCAGCAATGGG-TCTGAGGATTAGCTCATCCTTTAGC
TTTGGAGGCTTCACTTTCAAGAGAACAAGTGGATCATCCGTCACGAAGGAAGAGGAAGTG
CTTACAGGCAACCTCCAAACATTGAAAATAAGAGTACATGAGGGGTATGAGGAATTCACA
ATGGTTGGGCAGAGGGCAACAGCTATCCTGAGGAAAGCAACTAGAAGGCTGATTCAGTTG
ATAGTAAGTGGAAGAAACGAACAATCAATCGCTGAGGCAATCATTGTAGCAATGGTGTTC
TCACAGGAGGATTGCATGATAAAAGCAGTCCGAGGCGATCTGAATTTCGTAAACAGAGCA
AACCAAAGATTAAACCCCATGCATCAACTCCTGAGACATTTTCAAAAGGACGCAAAAGTG
CTATTTCAGAATTGGGGAACTGAGCCCATTGATAATGTCATGGGGATGATCGGAATATTA
CCTGACATGACTCCCAGCACAGAAACGTCACTGAGAGGAGTGAGAGTTAGTAAAATGGGA
GTAGATGAGTATTCCAGCACTGAGAGAGTAGTTGTAAGCATTGACCGCTTCTTAAGGGTT
CGAGACCAGCGGGGGAACGTACTCTTATCTCCCGAAGAGGTCAGCGAAACCCAGGGAACA
GAGAAGTTGACAATAACATATTCATCATCAATGATGTGGGAAATCAACGGTCCTGAGTCA
GTGCTTGTTAACACTTAC-CAATGGATCATCAGAAACTGGGAGACCGTGAAAATTCAGTG
GTCTCAGGACCCCACGATGTTGTACAATAAGATGGAGTTTGAACCGTTCCAATCCTTGGT
ACCTAAAGCTGCCAGAGGTCAATACAGTGGATTTGTGAGAACATTATTCCAACAAATGCG
TGACGTACTGGGGACATTTGATACTGTCCAGATAATAAAGCTGCTACCATTTGCAGCAGC
CCCACCGAAGCAGAGCAGAATGCAGTTTTCTTCTCTAACTGTGAATGTGAGAGGCTCAGG
AATGAGAATACTCATAAGGGGCAATTCCCCTGTGTTCAACTACAATAAGGCAACCAAAAG
ACTTACCGTTCTTGGAAAGGACGCAGGTGCATTAACAGAGGATCCAGATGAGGGGACAGC
CGGAGTGGAATCTGCAGTACTGAGGGGATTCCTAATTCTAGGCAAGGAGGACAAAAGATA
TGGACCAGCATTGAGCATCAATGAACTGAGCAATCTTGCAAAAGGGGAGAAAGCTAATGT
GCTGATAGGGCAAGGAGACGTGGTGTTGGTAATGAAACGGAAACGGGACTCTAGCATACT
TACTGACAGCCAGACAGCGACCAAAAGAATTCGGATGGCCATCAA-TTAGTGTCG-AATT
GTTTAAAAACGACCTTGTTTCTACT-----------------------------------
---------------
>gi|157012109|gb|CY025108| /Environment/1(PB2)/H4N6/USA/2006/// Influenza A virus (A/environment/Maryland/1101/2006(H4N6)) segment 1, complete sequence
-------------------------------AATATATT-CAATATGGAGAGAATAAAAG
AACTAAGAGATCTAATGTCACAGTCTCGCACTCGCGAGATACTCACCAAAACCACTGTGG
ACCACATGGCCATAATAAAGAAGTACACATCAGGAAGGCAAGAGAAGAACCCTGCACTCA
GGATGAAGTGGATGATGGCAATGAAATATCCAATTACAGCAGACAAGAGAATAATGGAAA
TGATTCCTGAAAGGAATGAACAGGGACAAACCCTTTGGAGCAAAACAAATGATGCTGGCT
CAGACCGAGTGATGGTATCGCCTCTGGCTGTGACATGGTGGAATAGGA-ATGGACCAACA
ACTAGTACAGTCCATTATCCGAAGGTATATAAAACTTATTTCGAAAAAGTCGAAAGGTTG
AAACACGGGACCTTTGGCCCTGTCCATTTCAGAAATCAAGTTAAAATAAGACGGAGGGTT
GACATAAACCCTGGCCACGCAGACCTCAGTGCCAAAGAGGCACAGGATGTAATCATGGAA
GTCGTTTTCCCAAATGAAGTGGGAGCGAGGATACTAACATCGGAGTCACAACTGACAATA
ACAAAAGAAAAGAAGGAAGAACTTCAGGACTGCAAGATTGCCCCTTTGATGGTTGCATAC
ATGCTAGAGAGAGAGTTGGTCCGTAAAACGAGGTTCCTCCCAGTGGCTGGTGGAACAAGC
AGTGTC-TACATTGAGGTGCTGCATTTAACCCAGGGGACATGCTGGGAGCAAATGTACAC
CCCAGGAGGGGAAGTGAGGAATGATGATGTTGACCAAAGCTTGATTATCGCTGCCAGGAA
CATAGTAAGAAGAGCAACAGTATCAGCAGACCCACTAGCATCTCTATTGGAGATGT-GTC
ACAGCACACAGATTGGAGGGATAAGGATGGTAGACATCCTTCGGCAAAATCCAACAGAGG
AACAAGCCGTGGACATATGCAAAGCAGCAATGGG-CTTAAGGATTAGCTCATCTTTCAGC
TTTGGTGGATTCACTTTCAAAAGAACAAGCGGGTCGTCAGTTAAGAGAGAAGAAGAAGTG
CTTACGGGCAACCTTCAAACATTGAAAATAAGAGTACATGAGGGGTATGAAGAGTTCACA
ATGGTTGGAAGAAGAGCAACAGCCATCCTCAGGAAGGCAACCAGAAGGTTAATCCAGCTA
ATAGTAAGTGGGAGAGACGAGCAGTCAATTGCTGAAGCAATAATTGTGGGCATGGTATTT
TCACAAGAGGATTGTATGATCAAGGCAGTTCGAGGTGATCTGAACTTTGTCAATAGGGCA
AACCAGCGGCTAAACCCAATGCATCAACTCTTGAGACACTTCCAAAAGGATGCCAAAGTG
CTTTTCCAAAACTGGGGAATTGAACCCATTGACAATGTAATGGGAATAATCGGGATATTA
CCTGACATGACCCCAAGTACTGAGATGTCGCTGAGGGGGATAAGAGTCAGTAAGATGGGA
GTAGATGAATACTCCAGCACAGAGAGAGTGGTAGTGAGCATTGACCGATTTTTAAGAGTC
CGGGATCAACGGGGGAATGTGCTATTGTCGCCTGAAGAAGTCAGCGAGACACAAGGGACA
GAGAAGCTAACAATAACTTATTCGTCATCAATGATGTGGGAGATAAATGGTCCTGAATCG
GTTTTGGTCAATACTTAC-CAGTGGATCATCAGAAATTGGGAAACTGTGAAAATTCAATG
GTCACAGGACCCCACGATGTTATATAACAAGATGGAATTCGAGCCATTTCAGTCTCTGGT
CCCTAAGGCAGCCAGAGGTCAGTACAGTGGATTCGTGAGGACACTGTTCCAGCAAATGCG
GGATGTGCTTGGAACATTCGACACTGTTCAGATAATAAAACTTCTACCCTTTGCTGCTGC
TCCACCAGAACAAAGTAGGATGCAGTTCTCCTCCTTGACTGTGAATGTGAGGGGATCAGG
AATGAGAATACTAGTAAGGGGCAATTCTCCAGTGTTCAATTACAATAAGGCCACTAAGAG
GCTTACAGTTCTCGGAAAGGATGCAGGTGCATTGACCGAAGATCCAGATGAAGGCACGGC
TGGAGTAGAGTCTGCTGTTTTGAGAGGATTCCTCATCTTGGGCAAAGAAGACAAGAGATA
TGGCCCAGCATTGAGCATCAATGAACTGAGCAATCTTGCAAAAGGAGAGAAGGCTAATGT
GCTAATCGGGCAAGGAGACGTAGTGTTGGTAATGAAACGGAAACGGGACTCTAGCATACT
TACTGACAGCCAGACAGCGACCAAAAGAATTCGGATGGCCATCAA-TTAGTGTCG-AATT
GTTTAAA-----------------------------------------------------
---------------
>gi|155016302|gb|CY024809| /Environment/1(PB2)/H3N8/USA/2005/// Influenza A virus (A/environment/Maryland/1158/2005(H3N8)) segment 1, complete sequence
-------------------------------AATATATT-CAATATGGAGAGAATAAAAG
AACTAAGAGATCTAATGTCACAGTCTCGCACTCGCGAGATACTCACCAAAACCACTGTGG
ACCACATGGCCATAATCAAAAAGTACACATCAGGAAGGCAAGAGAAGAACCCTGCACTCA
GGATGAAGTGGATGATGGCAATGAAATATCCAATCACAGCAGACAAGAGAATAATGGAGA
TGATTCCTGAAAGGAATGAACAGGGACAAACCCTTTGGAGCAAAACAAATGATGCTGGCT
CAGACCGAGTGATGGTATCACCTCTGGCTGTGACATGGTGGAATAGAA-ATGGACCAACA
ACTAGCACAGTTCATTATCCAAAGGTGTATAAAACTTATTTCGAAAAAGTCGAAAGGTTG
AAACACGGGACCTTTGGCCCTGTTCACTTCAGAAATCAAGTTAAAATAAGACGGAGGGTT
GACATAAACCCTGGTCACGCAGACCTCAGTGCCAAAGAGGCACAGGATGTAATCATGGAA
GTCGTTTTCCCAAATGAAGTGGGAGCGAGAATACTAACATCGGAGTCACAACTGACGATA
ACAAAAGAAAAGAAGGAAGAACTCCAGGACTGCAAGATTGCCCCTTTGATGGTTGCATAC
ATGCTAGAAAGGGAGTTGGTCCGTAAAACTAGGTTCCTCCCAGTGGCTGGTGGAACAAGC
AGTGTC-TACATTGAAGTGCTGCATCTAACCCAGGGGACATGCTGGGAGCAAATGTACAC
CCCAGGAGGGGAAGTGAGGAATGATGATGTTGACCAAAGCTTGATTATCGCTGCCAGGAA
CATAGTAAGAAGAGCAACAGTATCAGCAGATCCGTTAGCATCTCTATTGGAGATGT-GTC
ACAGCACACAAATTGGAGGGATAAGGATGGTAGACATTCTTCGGCAAAATCCGACAGAGG
AACAAGCCGTGGACATATGCAAGGCAGCAATGGG-CTTAAGGATTAGCTCATCTTTCAGT
TTTGGCGGATTCACTTTCAAAAGAACAAGCGGATCGTCAGTTAAGAGAGAAGAAGAAGTG
CTTACGGGCAACCTTCAAACATTGAAAATAAGAGTACATGAGGGGTATGAAGAGTTCACA
ATGGTTGGGAGAAGAGCAACAGCCATTCTCAGGAAGGCAACCAGAAGATTGATCCAGCTA
ATAGTAAGTGGGAGAGACGAGCAATCAATTGCTGAAGCAATAATTGTGGCCATGGTATTT
TCACAAGAGGATTGCATGATCAAGGCAGTTCGAGGTGATTTGAATTTTGTCAATAGAGCA
AACCAGCGGCTAAACCCAATGCATCAACTCTTGAGACACTTCCAAAAAGACGCAAAAGTG
CTTTTCCAAAATTGGGGAATTGAACCCATTGACAATGTAATGGGAATGATCGGAATATTA
CCCGACATGACTCCAAGTACTGAGATGTCACTGAGGGGGATAAGAGTCAGTAAGATGGGG
GTAGATGAATACTCCAGCACAGAGAGAGTGGTAGTGAGCATTGACCGATTTTTAAGAGTC
CGGGACCAACGGGGGAATGTTCTATTGTCGCCTGAAGAAGTCAGTGAGACACAAGGAACA
GAGAAGCTGACAATAACTTATTCGTCATCAATGATGTGGGAGATCAATGGCCCTGAATCG
GTTTTGGTCAACACTTAT-CAGTGGATCATCAGAAATTGGGAAACTGTGAAAATTCAATG
GTCACAAGACCCCACGATGTTATATAACAAGATGGAATTCGAGCCATTCCAGTCTCTGGT
CCCTAAAGCAGCCAGAGGTCAGTACAGTGGATTCGTGAGGACACTGTTCCAACAGATGCG
GGATGTGCTTGGAACTTTTGACACTGTTCAGATAATAAAACTTCTCCCCTTTGCTGCTGC
TCCACCAGAACAAAGTAGGATGCAATTCTCCTCCTTGACTGTGAATGTGAGGGGATCAGG
AATGAGAATACTAGTAAGGGGCAATTCTCCAGTGTTCAATTACAACAAGGCCACTAAGAG
GCTTACAGTTCTCGGAAAAGATGCAGGTGCATTGACCGAGGATCCAGATGAAGGCACAGC
TGGAGTAGAGTCTGCTGTTTTGAGAGGATTCCTCATATTGGGCAAAGAAGACAAGAGATA
TGGCCCAGCATTGAGCATCAATGAGCTGAGCAATCTTGCAAAAGGAGAGAAGGCAAATGT
GCTAATCGGGCAAGGAGACGTGGTGTTGGTAATGAAACGGAAACGGGACTCTAGCATACT
TACTGACAGTCAGACAGCGACCAAAAGAATTCGGATGGCCATCAA-TTAGTGTCG-AATT
GTTTAA------------------------------------------------------
---------------
>gi|149930087|gb|CY022732| /Environment/1(PB2)/H3N8/USA/2005/// Influenza A virus (A/environment/Maryland/1175/2005(H3N8)) segment 1, complete sequence
-------------------------------AATATATT-CAATATGGAGAGAATAAAAG
AACTAAGAGATCTAATGTCACAGTCTCGCACTCGCGAGATACTCACCAAAACCACTGTGG
ACCACATGGCCATAATCAAAAAGTACACATCAGGAAGGCAAGAGAAGAACCCTGCACTCA
GGATGAAGTGGATGATGGCAATGAAATATCCAATCACAGCAGACAAGAGAATAATGGAGA
TGATTCCTGAAAGGAATGAACAGGGACAAACCCTTTGGAGCAAAACAAATGATGCTGGCT
CAGACCGAGTGATGGTATCACCTCTGGCTGTGACATGGTGGAATAGAA-ATGGACCAACA
ACTAGCACAGTTCATTATCCAAAGGTGTATAAAACTTATTTCGAAAAAGTCGAAAGGTTG
AAACACGGGACCTTTGGCCCTGTTCACTTCAGAAATCAAGTTAAAATAAGACGGAGGGTT
GACATAAACCCTGGTCACGCAGACCTCAGTGCCAAAGAGGCACAGGATGTAATCATGGAA
GTCGTTTTCCCAAATGAAGTGGGAGCGAGAATACTAACATCGGAGTCACAACTGACGATA
ACAAAAGAAAAGAAGGAAGAACTCCAGGACTGCAAGATTGCCCCTTTGATGGTTGCATAC
ATGCTAGAAAGGGAGTTGGTCCGTAAAACTAGGTTCCTCCCAGTGGCTGGTGGAACAAGC
AGTGTC-TACATTGAAGTGCTGCATCTAACCCAGGGGACATGCTGGGAGCAAATGTACAC
CCCAGGAGGGGAAGTGAGGAATGATGATGTTGACCAAAGCTTGATTATCGCTGCCAGGAA
CATAGTAAGAAGAGCAACAGTATCAGCAGATCCGTTAGCATCTCTATTGGAGATGT-GTC
ACAGCACACAAATTGGAGGGATAAGGATAGTAGACATTCTTCGGCAAAATCCGACAGAGG
AACAAGCCGTGGACATATGCAAGGCAGCAATGGG-CTTAAGGATTAGCTCATCTTTCAGT
TTTGGCGGATTCACTTTCAAAAGAACAAGCGGGTCGTCAGTTAAGAGAGAAGAAGAAGTG
CTTACGGGCAACCTTCAAACATTGAAAATAAGAGTACATGAGGGGTATGAAGAGTTCACA
ATGGTTGGGAGAAGAGCAACAGCCATTCTCAGGAAGGCAACCAGAAGATTGATCCAGCTA
ATAGTAAGTGGGAGAGACGAGCAATCAATTGCTGAAGCAATAATTGTGGCCATGGTATTT
TCACAAGAGGATTGCATGATCAAGGCAGTTCGAGGTGATTTGAATTTTGTCAATAGAGCA
AACCAGCGGCTAAACCCAATGCATCAACTCTTGAGACACTTCCAAAAAGACGCAAAAGTG
CTTTTCCAAAATTGGGGAATTGAACCCATTGACAATGTAATGGGAATGATCGGAATATTA
CCCGACATGACTCCAAGTACTGAGATGTCACTGAGGGGGATAAGAGTCAGTAAGATGGGG
GTAGATGAATACTCCAGCACAGAGAGAGTGGTAGTGAGCATTGACCGATTTTTAAGAGTC
CGGGACCAACGGGGGAATGTTCTATTGTCGCCTGAAGAAGTCAGTGAGACACAAGGAACA
GAGAAGCTGACAATAACTTATTCGTCATCAATGATGTGGGAGATCAATGGCCCTGAATCG
GTTTTGGTCAACACTTAT-CAGTGGATCATCAGAAATTGGGAAACTGTGAAAATTCAATG
GTCACAAGACCCCACGATGTTATATAACAAGATGGAATTCGAGCCATTCCAGTCTCTGGT
CCCTAAAGCAGCCAGAGGTCAGTACAGTGGATTCGTGAGGACACTGTTCCAACAGATGCG
GGATGTGCTTGGAACTTTTGACACTGTTCAGATAATAAAACTTCTCCCCTTTGCTGCTGC
TCCACCAGAACAAAGTAGGATGCAATTCTCCTCCTTGACTGTGAATGTGAGGGGATCAGG
AATGAGAATACTAGTAAGGGGCAATTCTCCAGTGTTCAATTACAACAAGGCCACTAAGAG
GCTTACAGTTCTCGGAAAAGATGCAGGTGCATTGACCGAGGATCCAGATGAAGGCACAGC
TGGAGTAGAGTCTGCTGTTTTGAGAGGATTCCTCATATTGGGCAAAGAAGACAAGAGATA
TGGCCCAGCATTGAGCATCAATGAGCTGAGCAATCTTGCAAAAGGAGAGAAGGCAAATGT
GCTAATCGGGCAAGGAGACGTGGTGTTGGTAATGAAACGGAAACGGGACTCTAGCATACT
TACTGACAGTCAGACAGCGACCAAAAGAATTCGGATGGCCATCAA-TTAGTGTCG-AATT
GTTTAA------------------------------------------------------
---------------
>gi|134048180|gb|CY021316| /Environment/1(PB2)/H3N8/USA/2005/// Influenza A virus (A/environment/Maryland/1165/2005(H3N8)) segment 1, complete sequence
-------------------------------AATATATT-CAATATGGAGAGAATAAAAG
AACTAAGAGATCTAATGTCACAGTCTCGCACTCGCGAGATACTCACCAAAACCACTGTGG
ACCACATGGCCATAATCAAAAAGTACACATCAGGAAGGCAAGAGAAGAACCCTGCACTCA
GGATGAAGTGGATGATGGCAATGAAATATCCAATCACAGCAGACAAGAGAATATTGGAGA
TGATTCCTGAAAGGAATGAACAGGGACAAACCCTTTGGAGCAAAACAAATGATGCTGGCT
CAGACCGAGTGATGGTATCACCTCTGGCTGTGACATGGTGGAATAGAA-ATGGACCAACA
ACTAGCACAGTTCATTATCCAAAGGTGTATAAAACTTATTTCGAAAAAGTCGAAAGGTTG
AAACACGGGACCTTTGGCCCTGTTCACTTCAGAAATCAAGTTAAAATAAGACGGAGGGTT
GACATAAACCCTGGTCACGCAGACCTCAGTGCCAAAGAGGCACAGGATGTAATCATGGAA
GTCGTTTTCCCAAATGAAGTGGGAGCGAGAATACTAACATCGGAGTCACAACTGACGATA
ACAAAAGAAAAGAAGGAAGAACTCCAGGACTGCAAGATTGCCCCTTTGATGGTTGCATAC
ATGCTAGAAAGGGAGTTGGTCCGTAAAACTAGGTTCCTCCCAGTGGCTGGTGGAACAAGC
AGTGTC-TACATTGAAGTGCTGCATCTAACCCAGGGGACATGCTGGGAGCAAATGTACAC
CCCAGGAGGGGAAGTGAGGAATGATGATGTTGACCAAAGCTTGATTATCGCTGCCAGGAA
CATAGTAAGAAGAGCAACAGTATCAGCAGATCCGTTAGCATCTCTATTGGAGATGT-GTC
ACAGCACACAAATTGGAGGGATAAGGATGGTAGACATTCTTCGGCAAAATCCGACAGAGG
AACAAGCCGTGGACATATGCAAGGCAGCAATGGG-CTTAAGGATTAGCTCATCTTTCAGT
TTTGGCGGATTCACTTTCAAAAGAACAAGCGGGTCGTCAGTTAAGAGAGAAGAAGAAGTG
CTTACGGGCAACCTTCAAACATTGAAAATAAGAGTACATGAGGGGTATGAAGAGTTCACA
ATGGTTGGGAGAAGAGCAACAGCCATTCTCAGGAAGGCAACCAGAAGATTGATCCAGCTA
ATAGTAAGTGGGAGAGACGAGCAATCAATTGCTGAAGCAATAATTGTGGCCATGGTATTT
TCACAAGAGGATTGCATGATCAAGGCAGTTCGAGGTGATTTGAATTTTGTCAATAGAGCA
AACCAGCGGCTAAACCCAATGCATCAACTCTTGAGACACTTCCAAAAAGACGCAAAAGTG
CTTTTCCAAAATTGGGGAATTGAACCCATTGACAATGTAATGGGAATGATCGGAATATTA
CCCGACATGACTCCAAGTACTGAGATGTCACTGAGGGGGATAAGAGTCAGTAAGATGGGG
GTAGATGAATACTCCAGCACAGAGAGAGTGGTAGTGAGCATTGACCGATTTTTAAGAGTC
CGGGACCAACGGGGGAATGTTCTATTGTCGCCTGAAGAAGTCAGTGAGACACAAGGAACA
GAGAAGCTGACAATAACTTATTCGTCATCAATGATGTGGGAGATCAATGGCCCTGAATCG
GTTTTGGTCAACACTTAT-CAGTGGATCATCAGAAATTGGGAAACTGTGAAAATTCAATG
GTCACAAGACCCCACGATGTTATATAACAAGATGGAATTCGAGCCATTCCAGTCTCTGGT
CCCTAAAGCAGCCAGAGGTCAGTACAGTGGATTCGTGAGGACACTGTTCCAACAGATGCG
GGATGTGCTTGGAACTTTTGACACTGTTCAGATAATAAAACTTCTCCCCTTTGCTGCTGC
TCCACCAGAACAAAGTAGGATGCAATTCTCCTCCTTGACTGTGAATGTGAGGGGATCAGG
AATGAGAATACTAGTAAGGGGCAATTCTCCAGTGTTCAATTACAACAAGGCCACTAAGAG
GCTTACAGTTCTCGGAAAAGATGCAGGTGCATTGACCGAGGATCCAGATGAAGGCACAGC
TGGAGTAGAGTCTGCTGTTTTGAGAGGATTCCTCATATTGGGCAAAGAAGACAAGAGATA
TGGCCCAGCATTGAGCATCAATGAGCTGAGCAATCTTGCAAAAGGAGAGAAGGCAAATGT
GCTAATCGGGCAAGGAGACGTGGTGTTGGTAATGAAACGGAAACGGGACTCTAGCATACT
TACTGACAGTCAGACAGCGACCAAAAGAATTCGGATGGCCATCAA-TTAGTGTCG-AATT
GTTTAA------------------------------------------------------
---------------
>gi|134047773|gb|CY021164| /Environment/1(PB2)/H3N6/USA/2005/// Influenza A virus (A/environment/Delaware/245/2005(H3N6)) segment 1, complete sequence
-----------------------------------TATT-CAATATGGAGAGAATAAAAG
AACTAAGAGATTTAATGTCACAATCTCGCACTCGCGAGATACTCACCAAAACCACTGTGG
ACCACATGGCCATAATCAAAAAGTACACATCAGGAAGGCAAGAGAAGAACCCTGCACTAA
GGATGAAGTGGATGATGGCAATGAAATATCCAATTACAGCAGACAAAAGAATAATGGAAA
TGATCCCTGAAAGAAATGAACAGGGACAAACCCTTTGGAGCAAAACAAATGATGCCGGCT
CAGACCGAGTGATGGTATCACCTCTGGCTGTAACATGGTGGAATAGGA-ATGGACCAACA
ACTAGTACAATTCACTATCCAAAGGTGTATAAAACTTATTTCGAAAAAGTCGAAAGGTTG
AAACACGGGACCTTTGGCCCTGTCCACTTCAGAAATCAAGTTAAAATAAGAAGAAGGGTT
GACATAAACCCTGGTCACGCAGACCTCAGTGCCAAAGAGGCGCAGGATGTAATCATGGAG
GTCGTTTTCCCAAATGAAGTGGGGGCGAGAATACTAACATCGGAGTCACAACTGACGATA
ACAAAAGAGAAGAAAGAAGAACTCCAGGACTGCAAGATTGCCCCTTTGATGGTTGCATAC
ATGCTGGAAAGGGAGTTGGTCCGTAAAACAAGATTCCTCCCAGTGGCCGGTGGAACAAGC
AGTGTT-TACATTGAGGTGCTGCATTTAACTCAGGGGACATGCTGGGAGCAAATGTACAC
CCCAGGAGGGGAAGTGAGGAATGATGATGTTGATCAAAGCTTGATTATCGCTGCCAGGAA
CATAGTAAGAAGAGCTACAGTATCAGCAGACCCACTAGCATCTCTATTGGAGATGT-GCC
ACAGCACACAGATTGGAGGGATAAGGATGATAGACATTCTTCGGCAAAATCCAACAGAGG
AACAAGCTGTGGACATATGCAAAGCAGCAATGGG-CTTAAGGATTAGCTCATCTTTCAGC
TTTGGCGGATTCACTTTCAAAAGAACAAGCGGGTCGTCAGTTAAGAGAGAAGAAGAAGTG
CTTACAGGCAACCTTCAAACATTGAAAATAAGAGTACATGAAGGGTACGAAGAGTTCACA
ATGGTTGGGAGAAGAGCAACAGCCATTCTCAGGAAGGCAACCAGAAGATTGATCCAACTA
ATAGTAAGTGGGAGAGACGAGCAGTCAATTGCTGAAGCAATAATTGTGGCCATGGTATTT
TCACAAGAGGATTGCATGATCAAAGCAGTTCGAGGTGATTTGAACTTTGTCAATAGGGCG
AACCAGCGGCTAAACCCAATGCATCAACTCTTAAGACACTTCCAAAAGGACGCAAAAGTG
CTTTTCCAAAACTGGGGAATTGAACACATTGACAATGTAATGGGAATGATCGGGATATTA
CCTGACATGACTCCAAGTACTGAGATGTCGCTGAGGGGGATAAGAGTCAGTAAGATGGGA
GTAGATGAATACTCCAGCACAGAAAGAGTGGTAGTGAGCATTGACCGATTTTTAAGAGTC
CGGGACCAAAGGGGGAATGTGCTATTGTCACCTGAAGAAGTCAGCGAGACACAAGGGACA
GAGAAGCTGACAATAACTTATTCGTCTTCAATGATGTGGGAGATCAATGGTCCTGAATCG
GTTTTGGTCAATACGTAT-CAGTGGATCATCAGAAATTGGGAAACTGTGAAAATTCAATG
GTCACAAGACCCCACGATGTTATATAACAAGATGGAATTCGAGCCATTTCAGTCTCTGGT
CCCTAAAGCAGCCAGAGGTCAGTACAGTGGATTCGTGAGGACACTGTTCCAGCAAATGCG
GGATGTGCTTGGAACTTTCGACACTGTTCAGATAATAAAACTTCTCCCCTTTGCTGCTGC
TCCACCAGAACAAAGTAGGATGCAATTCTCCTCCTTGACTGTGAATGTAAGGGGATCAGG
AATGAGAATACTAGTAAGGGGCAATTCTCCAGTGTTCAATTACAATAAGGCTACTAAGAG
GCTTACAATTCTCGGGAAAGATGCAGGCGCATTGACCGAAGATCCAGATGAGGGCACAGC
TGGAGTAGAGTCTGCTGTTTTGAGAGGATTCCTCATCTTGGGCAAAGAAGACAAGAGATA
TGGCCCAGCATTGAGTATCAATGAGCTGAGCAATCTTGCAAAAGGAGAGAAGGCTAATGT
GCTAATTGGGCAAGGAGACGTGGTGTTGGTAATGAAACGGAAACGGGACTCTAGCATACT
TACTGACAGCCAGACAGCGACCAAAAGAATTCGGATGGCCATCAA-TTAGTGTCG-AATT
GTTTAA------------------------------------------------------
---------------
>gi|134047990|gb|CY021236| /Environment/1(PB2)/H3N6/USA/2005/// Influenza A virus (A/environment/Delaware/251/2005(H3N6)) segment 1, complete sequence
-------------------------------AATATATT-CAATATGGAGAGAATAAAAG
AACTAAGAGATTTAATGTCACAATCTCGCACTCGCGAGATACTCACCAAAACCACTGTGG
ACCACATGGCCATAATCAAAAAGTACACATCAGGAAGGCAAGAGAAGAACCCTGCACTAA
GGATGAAGTGGATGATGGCAATGAAATATCCAATTACAGCAGACAAAAGAATAATGGAAA
TGATCCCTGAAAGAAATGAACAGGGACAAACCCTTTGGAGCAAAACAAATGATGCCGGCT
CAGACCGAGTGATGGTATCACCTCTGGCTGTAACATGGTGGAATAGGA-ATGGACCAACA
ACTAGTACAATTCACTATCCAAAGGTGTATAAAACTTATTTCGAAAAAGTCGAAAGGTTG
AAACACGGGACCTTTGGCCCTGTCCACTTCAGAAATCAAGTTAAAATAAGAAGAAGGGTT
GACATAAACCCTGGTCACGCAGACCTCAGTGCCAAAGAGGCGCAGGATGTAATCATGGAG
GTCGTTTTCCCAAATGAAGTGGGGGCGAGAATACTAACATCGGAGTCACAACTGACGATA
ACAAAAGAGAAGAAAGAAGAACTCCAGGACTGCAAGATTGCCCCTTTGATGGTTGCATAC
ATGCTGGAAAGGGAGTTGGTCCGTAAAACAAGATTCCTCCCAGTGGCCGGTGGAACAAGC
AGTGTT-TACATTGAGGTGCTGCATTTAACTCAGGGAACATGCTGGGAGCAAATGTACAC
CCCAGGAGGGGAAGTGAGGAATGATGATGTTGACCAAAGCTTGATTATCGCTGCCAGGAA
CATAGTAAGAAGAGCTACAGTATCAGCAGACCCACTAGCATCTCTATTGGAGATGT-GCC
ACAGCACACAGATTGGAGGGATAAGGATGATAGACATTCTTCGGCAAAATCCAACAGAGG
AACAAGCTGTGGACATATGCAAAGCAGCAATGGG-CTTAAGGATTAGCTCATCTTTCAGC
TTTGGCGGATTCACTTTCAAAAGAACAAGCGGGTCGTCAGTTAAGAGAGAAGAAGAAGTG
CTTACAGGCAACCTTCAAACATTGAAAATAAGAGTACATGAAGGGTACGAAGAGTTCACA
ATGGTTGGGAGAAGAGCAACAGCCATTCTCAGGAAGGCAACCAGAAGATTGATCCAACTA
ATAGTAAGTGGGAGAGACGAGCAGTCAATTGCTGAAGCAATAATTGTGGCCATGGTATTT
TCACAAGAGGATTGCATGATCAAAGCAGTTCGAGGTGATTTGAACTTTGTCAATAGGGCG
AACCAGCGGCTAAACCCAATGCATCAACTCTTAAGACACTTCCAAAAGGACGCAAAAGTG
CTTTTCCAAAACTGGGGAATTGAACACATTGACAATGTAATGGGAATGATCGGGATATTA
CCTGACATGACTCCAAGTACTGAGATGTCGCTGAGGGGGATAAGAGTCAGTAAGATGGGA
GTAGATGAATACTCCAGCACAGAAAGAGTGGTAGTGAGCATTGACCGATTTTTAAGAGTC
CGGGACCAAAGGGGGAATGTGCTATTGTCACCTGAAGAAGTCAGCGAGACACAAGGGACA
GAGAAGCTGACAATAACTTATTCGTCATCAATGATGTGGGAGATCAATGGTCCTGAATCG
GTTTTGGTCAATACGTAT-CAGTGGATCATCAGAAATTGGGAAACTGTGAAAATTCAATG
GTCACAAGACCCCACGATGTTATATAACAAGATGGAATTCGAGCCATTTCAGTCTCTGGT
CCCTAAAGCAGCCAGAGGTCAGTACAGTGGATTCGTGAGGACACTGTTCCAGCAGATGCG
GGATGTGCTTGGAACTTTCGACACTGTTCAGATAATAAAACTTCTCCCCTTTGCTGCTGC
TCCACCAGAACAAAGTAGGATGCAATTCTCCTCCTTGACTGTGAATGTAAGGGGATCAGG
AATGAGAATACTAGTAAGGGGCAATTCTCCAGTGTTCAATTACAATAAGGCTACTAAGAG
GCTTACAATTCTCGGGAAAGATGCAGGCGCATTGACCGAAGATCCAGATGAGGGCACAGC
TGGAGTAGAGTCTGCTGTTTTGAGAGGATTCCTCATCTTGGGCAAAGAAGACAAGAGATA
TGGCCCAGCATTGAGTATCAATGAGCTGAGCAATCTTGCAAAAGGAGAGAAGGCTAATGT
GCTAATTGGGCAAGGAGACGTGGTGTTGGTAATGAAACGGAAACGGGACTCTAGCATACT
TACTGACAGCCAGACAGCGACCAAAAGAATTCGGATGGCCATCAA-TTAGTGTCG-AATT
GTTTAA------------------------------------------------------
---------------
>gi|134048123|gb|CY021292| /Environment/1(PB2)/H3N6/USA/2005/// Influenza A virus (A/environment/Maryland/1176/2005(H3N6)) segment 1, complete sequence
-------------------------------AATATATT-CAATATGGAGAGAATAAAAG
AACTAAGAGATCTAATGTCACAGTCCCGCACTCGCGAGATACTCACCAAAACCACTGTGG
ACCACATGGCCATAATCAAAAAGTACACATCAGGAAGGCAAGAGAAGAACCCTGCACTCA
GGATGAAGTGGATGATGGCAATGAAATATCCAATTACAGCAGACAAGAGAATAATGGAAA
TGATTCCTGAAAGGAATGAACAGGGACAAACCCTTTGGAGCAAAACAAATGATGCCGGCT
CAGACCGAGTGATGGTATCACCTCTGGCTGTGACATGGTGGAATAGGA-ATGGACCAACA
ACTAGTACAGTTCATTATCCAAAGGTATATAAAACTTATTTCGAAAAAGTCGAAAGGTTG
AAACACGGGACCTTTGGCCCTGTTCATTTCAGAAATCAAGTTAAAATAAGACGGAGGGTT
GACATAAACCCTGGTCACGCAGACCTCAGTGCCAAAGAGGCACAGGATGTAATCATGGAG
GTTGTTTTCCCAAATGAAGTGGGAGCGAGAATACTAACATCGGAGTCACAACTGACGATA
ACAAAAGAAAAGAAGGAAGAACTCCAGGACTGCAAGATTGCCCCTTTGATGGTTGCGTAC
ATGCTAGAAAGGGAGTTGGTCCGTAAAACGAGGTTCCTCCCAGTGGCTGGTGGAACAAGC
AGTGTC-TACATTGAGGTGCTGCATCTAACCCAAGGGACATGCTGGGAGCAAATGTACAC
CCCAGGAGGGGAAGTGAGGAATGATGATGTTGACCAAAGCTTGATTATCGCTGCCAGGAA
CATAGTAAGAAGAGCAACGGTGTCAGCAGACCCACTAGCATCTCTATTGGAGATGT-GCC
ACAGCACACAAATTGGAGGGATAAGGATGGTAGACATTCTTCGGCAAAATCCAACAGAGG
AACAAGCTGTGGACATATGCAAAGCAGCAATGGG-CTTAAGAATTAGCTCATCTTTCAGC
TTTGGCGGATTCACTTTCAAAAGAACAAGCGGGTCGTCAGTTAAAAGAGAAGAAGAAGTG
CTTACGGGCAACCTTCAAACATTAAAAATACGAGTACATGAGGGGTATGAAGAGTTCACA
ATGGTTGGGAGAAGAGCAACAGCCATTCTCAGGAAGGCAACCAGAAGATTGATCCAGCTA
ATAGTAAGTGGGAGAGACGAGCAGTCAATTGCTGAAGCAATAATTGTGGCCATGGTATTT
TCACAAGAGGATTGCATGATCAAGGCAGTTCGAGGTGATTTGAACTTTGTCAACAGGGCA
AACCAGCGGCTAAACCCAATGCATCAACTCTTGAGACACTTCCAAAAGGATGCAAAAGTG
CTTTTCCAAAACTGGGGAATTGAACCCATTGACAATGTAATGGGAATGATCGGAATATTA
CCCGACATGACCCCAAGTACTGAGATGTCGCTGAGGGGGATAAGAGTCAGTAGGATGGGA
GTAGATGAATACTCCAGCACAGAGAGAGTGGTAGTGAGCATTGACCGATTTTTAAGAGTC
CGGGACCAACGGGGGAATGTGCTATTGTCGCCTGAAGAGGTCAGCGAGACACAAGGGACA
GAAAAGCTGACAATAACTTATTCATCATCAATGATGTGGGAGATCAATGGTCCTGAATCG
GTTTTGGTCAATACTTAT-CAGTGGATCATCAGAAATTGGGAAACTGTGAAAATTCAATG
GTCACAAGACCCCACGATGTTATATAACAAGATGGAATTCGAGCCATTTCAGTCTCTGGT
CCCTAAAGCAGCCAGAGGTCAGTACAGTGGATTCGTGAGGACACTGTTCCAGCAGATGCG
GGATGTGCTTGGAACTTTCGACACTGTTCAGATAATAAAACTTCTCCCCTTTGCTGCTGC
TCCACCAGAACAAAGTAGGATGCAGTTCTCCTCCTTGACTGTGAATGTGAGGGGATCAGG
AATGAGAATACTAGTAAGGGGCAATTCTCCAGTGTTCAATTACAATAAGGCCACTAAGAG
GCTTACAGTTCTCGGAAAAGATGCAGGTGCATTGACCGAAGATCCAGATGAAGGCACAGC
TGGAGTAGAGTCTGCTGTTTTAAGAGGATTCCTCATCTTGGGCAAAGAAGACAAGAGATA
TGGCCCAGCATTGAGCATCAATGAGCTGAGCAATCTTGCAAAAGGAGAGAAGGCTAATGT
GCTAATTGGGCAAGGAGACGTGGTGTTGGTAATGAAACGGAAACGGGACTCTAGCATACT
TACTGACAGCCAGACAGCGACCAAAAGAATTCGGATGGCCATCAA-TTAGTGTCG-AATT
GTTTAA------------------------------------------------------
---------------
>gi|149930106|gb|CY022740| /Environment/1(PB2)/H3N6/USA/2005/// Influenza A virus (A/environment/Maryland/1172/2005(H3N6)) segment 1, complete sequence
-------------------------------AATATATT-CAATATGGAGAGAATAAAAG
AACTAAGAGATCTAATGTCACAGTCTCGCACTCGCGAGATACTCACCAAAACCACTGTGG
ACCACATGGCCATAATCAAAAAGTACACATCAGGAAGGCAAGAGAAGAACCCTGCACTCA
GGATGAAGTGGATGATGGCAATGAAATATCCAATCACAGCAGACAAGAGAATAATGGAGA
TGATTCCTGAAAGGAATGAACAGGGACAAACCCTTTGGAGCAAAACAAATGATGCTGGCT
CAGACCGAGTGATGGTATCACCTCTGGCTGTGACATGGTGGAATAGAA-ATGGACCAACA
ACTAGCACAGTTCATTATCCAAAGGTGTATAAAACTTATTTCGAAAAAGTCGAAAGGTTG
AAACACGGGACCTTTGGCCCTGTTCACTTCAGAAATCAAGTTAAAATAAGACGGAGGGTT
GACATAAACCCTGGTCACGCAGACCTCAGTGCCAAAGAGGCACAGGATGTAATCATGGAA
GTCGTTTTCCCAAATGAAGTGGGAGCGAGAATACTAACATCGGAGTCACAACTGACGATA
ACAAAAGAAAAGAAGGAAGAACTCCAGGACTGCAAGATTGCCCCTTTGATGGTTGCATAC
ATGCTAGAAAGGGAGTTGGTCCGTAAAACTAGGTTCCTCCCAGTGGCTGGTGGAACAAGC
AGTGTC-TACATTGAAGTGCTGCATCTAACCCAGGGGACATGCTGGGAGCAAATGTACAC
CCCAGGAGGGGAAGTGAGGAATGATGATGTTGACCAAAGCTTGATTATCGCTGCCAGGAA
CATAGTAAGAAGAGCAACAGTATCAGCAGATCCGTTAGCATCTCTATTGGAGATGT-GTC
ACAGCACACAAATTGGAGGGATAAGGATGGTAGACATTCTTCGGCAAAATCCGACAGAGG
AACAAGCCGTGGACATATGCAAGGCAGCAATGGG-CTTAAGGATTAGCTCATCTTTCAGT
TTTGGCGGATTCACTTTCAAAAGAACAAGCGGGTCGTCAGTTAAGAGAGAAGAAGAAGTG
CTTACGGGCAACCTTCAAACATTGAAAATAAGAGTACATGAGGGGCATGAAGAGTTCACA
ATGGTTGGGAGAAGAGCAACAACCATTCTCAGGAAGGCAACCAGAAGATTGATCCAGCTA
ATAGTAAGTGGGAGAGACGAGCAATCAATTGCTGAAGCAATAATTGTGGCCATGGTATTT
TCACAAGAGGATTGCATGATCAAGGCAGTTCGAGGTGATTTGAATTTTGTCAATAGAGCA
AACCAGCGGCTAAACCCAATGCATCAGCTCTTGAGACACTTCCAAAAAGACGCAAAAGTG
CTTTTCCAAAATTGGGGAATTGAACCCATTGACAATGTAATGGGAATGATCGGAATATTA
CCCGACATGACTCCAAGTACTGAGATGTCACTGAGGGGGATAAGAGTCAGTAAGATGGGG
GTAGATGAGTACTCCAGCACAGAGAGAGTGGTAGTGAGCATTGACCGATTTTTAAGAGTC
CGGGACCAACGGGGGAATGTTCTATTGTCGCCTGAAGAAGTCAGTGAGACACAAGGAACA
GAGAAGCTGACAATAACTTATTCGTCATCAATGATGTGGGAGATCAATGGCCCTGAATCG
GTTTTGGTCAACACTTAT-CAGTGGATCATCAGAAATTGGGAAACTGTGAAAATTCAATG
GTCACAAGACCCCACGATGTTATATAACAAGATGGAATTCGAGCCATTCCAGTCTCTGGT
CCCTAAAGCAGCCAGAGGTCAGTACAGTGGATTCGTGAGGACACTGTTCCAACAGATGCG
GGATGTGCTTGGAACTTTTGACACTGTTCAGATAATAAAACTTCTCCCCTTTGCTGCTGC
TCCACCAGAACAAAGTAGGATGCAATTCTCCTCCTTGACTGTGAATGTGAGGGGATCAGG
AATGAGAATACTAGTAAGGGGCAATTCTCCAGTGTTCAATTACAACAAGGCCACTAAGAG
GCTTACAGTTCTCGGAAAAGATGCAGGTGCATTGACCGAGGATCCAGATGAAGGCACAGC
TGGAGTAGAGTCTGCTGTTTTGAGAGGATTCCTCATATTGGGCAAAGAAGACAAGAGATA
TGGCCCAGCATTGAGCATCAATGAGCTGAGCAATCTTGCAAAAGGAGAGAAGGCAAATGT
GCTAATCGGGCAAGGAGACGTGGTGTTGGTAATGAAACGGAAACGGGACTCTAGCATACT
TACTGACAGTCAGACAGCGACCAAAAGAATTCGGATGGCCATCAA-TTAGTGTCG-AATT
GTTTAA------------------------------------------------------
---------------
>gi|122851621|gb|CY019220| /Environment/1(PB2)/H3N2/USA/2005/// Influenza A virus (A/environment/Ohio/994/2005(H3N2)) segment 1, complete sequence
------------------------------------ATT-CAATATGGAGAGAATAAAAG
AACTAAGAGATCTAATGTCACAGTCTCGCACTCGCGAGATACTCACCAAAACCACTGTGG
ACCACATGGCCATAATCAAAAAGTACACATCAGGAAGGCAAGAGAAGAACCCTGCACTCA
GGATGAAGTGGATGATGGCAATGAAATATCCAATTACAGCAGACAAGAGAATAATGGAAA
TGATTCCTGAAAGAAATGAACAGGGACAAACCCTTTGGAGCAAAACAAATGATGCCGGCT
CAGACCGAGTGATGGTATCACCTCTGGCTGTGACATGGTGGAATAGGA-ATGGACCAACA
ACTAGTACAGTTCATTATCCAAAGGTGTATAAAACTTATTTCGAAAAAGTCGAAAGGTTG
AAACACGGGACCTTTGGCCCTGTTCACTTCAGAAATCAAGTTAAAATAAGACGGAGGGTT
GACATAAACCCTGGTCACGCAGACCTCAGTGCCAAAGAGGCACAGGATGTAATCATGGAG
GTCGTTTTCCCAAATGAAGTGGGAGCAAGAATACTAACATCGGAGTCACAACTGACGATA
ACAAAAGAGAAGAAAGAAGAACTCCAGGACTGCAAGATTGCCCCTTTGATGGTTGCATAC
ATGCTAGAAAGGGAGCTGGTCCGTAAAACGAGGTTCCTCCCAGTGGCCGGTGGAACAAGC
AGTGTT-TACATTGAGGTGCTGCATTTAACTCAGGGGACATGCTGGGAGCAAATGTACAC
CCCAGGAGGGGAAGTGAGAAATGATGATGTTGACCAAAGCTTGATTATCGCTGCCAGGAA
CATAGTAAGAAGAGCAACAGTATCAGCAGACCCACTAGCATCTCTATTGGAGATGT-GCC
ACAGCACACAGATTGGAGGGATAAAAATGGTAGACATTCTTCGGCAAAATCCAACAGAGG
AACAAGCTGTGGACATATGCAAAGCAGCAATGGG-CTTAAGGATTAGTTCATCTTTCAGC
TTTGGCGGATTCACTTTCAAAAGAACAAGCGGGTCGTCAGTTAAGAGAGAAGAAGAAGTG
CTTACAGGCAATCTTCAAACATTGAAAATAAGAGTACATGAAGGGTATGAAGAGTTCACA
ATGGTTGGGAGAAGAGCAACAGCCATTCTCAGGAAGGCAACCAGAAGATTGATTCAACTA
ATAGTAAGTGGGAGAGACGAGCAGTCAATTGCTGAAGCAATAATTGTGGCCATGGTATTT
TCACAAGAGGATTGCATGATCAAGGCAGTTCGAGGTGATTTGAACTTTGTCAATAGGGCA
AACCAGCGGCTAAACCCAATGCATCAACTCTTGAGACACTTCCAAAAGGATGCAAAAGTG
CTTTTCCAAAACTGGGGAATTGAACCCATTGACAATGTAATGGGAATGATCGGAATACTA
CCTGACATGACCCCAAGTACTGAGATGTCGCTGAGGGGGATAAGAGTCAGTAAGATGGGA
GTAGATGAATACTCCAGCACAGAGAGAGTGGTAGTGAGCATTGACCGATTTTTAAGAGTC
AGGGACCAACGGGGGAATGTGCTATTGTCACCTGAAGAAGTCAGCGAGACACAAGGGACA
GAGAAGCTGACAATAACTTATTCGTCATCAATGATGTGGGAGATCAATGGTCCTGAATCG
GTTTTGGTCAATACTTAT-CAGTGGATCATCAGAAATTGGGAAACTGTGAAGATTCAATG
GTCACAAGACCCCACGATGTTATATAACAAGATGGAATTCGAGCCATTTCAGTCTCTGGT
CCCTAAGGCAGCCAGAGGTCAGTACAGTGGATTCGTGAGGACACTGTTTCAGCAGATGCG
GGATGTGCTTGGAACTTTTGACACTGTTCAGATAATAAAACTTCTCCCCTTTGCTGCTGC
TCCACCAGAACAAAGTAGGATGCAATTCTCCTCCTTGACTGTGAATGTAAGGGGATCAGG
AATGAGAATACTGGTAAGGGGCAATTCTCCAGTGTTCAATTACAATAAGGCCACTAAGAG
GCTTACAGTTCTCGGAAAAGATGCAGGTGCATTGACCGAAGATCCAGATGAAGGCACAGC
TGGAGTAGAGTCCGCTGTTTTGAGAGGATTCCTCATCTTGGGCAAAGAAGACAAGAGATA
TGGCCCAGCATTGAGTATCAATGAGCTGAGCAATCTTGCAAAAGGAGAGAAGGCTAATGT
GCTAATTGGGCAAGGAGACGTGGTGTTGGTAATGAAACGGAAACGGGACTCTAGCATACT
TACTGACAGCCAGACAGCGACCAAAAGAATTCGGATGGCCATCAA-TTAGTGTCG-AATT
GTTAAAAACGA-------------------------------------------------
---------------
>gi|134047386|gb|CY021004| /Environment/1(PB2)/H3N2/USA/2005/// Influenza A virus (A/environment/Ohio/1001/2005(H3N2)) segment 1, complete sequence
-------------------------------AATATATT-CAATATGGAGAGAATAAAAG
AACTAAGAGATCTAATGTCACAGTCTCGCACTCGCGAGATACTCACCAAAACCACTGTGG
ACCACATGGCCATAATCAAAAAGTACACATCAGGAAGGCAAGAGAAGAACCCTGCACTCA
GGATGAAGTGGATGATGGCAATGAAATATCCAATTACAGCAGACAAGAGAATAATGGAAA
TGATTCCTGAAAGAAATGAACAGGGACAAACCCTTTGGAGCAAAACAAATGATGCCGGCT
CAGACCGAGTGATGGTATCACCTCTGGCTGTGACATGGTGGAATAGGA-ATGGACCAACA
ACTAGTACAGTTCATTATCCAAAGGTGTATAAAACTTATTTCGAAAAAGTCGAAAGGTTG
AAACACGGGACCTTTGGCCCTGTTCACTTCAGAAATCAAGTTAAAATAAGACGGAGGGTT
GACATAAACCCTGGTCACGCAGACCTCAGTGCCAAAGAGGCACAGGATGTAATCATGGAG
GTCGTTTTCCCAAATGAAGTGGGAGCAAGAATACTAACATCGGAGTCACAACTGACGATA
ACAAAAGAGAAGAAAGAAGAACTCCAGGACTGCAAGATTGCCCCTTTGATGGTTGCATAC
ATGCTAGAAAGGGAGCTGGTCCGTAAAACGAGGTTCCTCCCAGTGGCCGGTGGAACAAGC
AGTGTT-TACATTGAGGTGCTGCATTTAACTCAGGGGACATGCTGGGAGCAAATGTACAC
CCCAGGAGGGGAAGTGAGAAATGATGATGTTGACCAAAGCTTGATTATCGCTGCCAGGAA
CATAGTAAGAAGAGCAACAGTATCAGCAGACCCACTAGCATCTCTATTGGAGATGT-GCC
ACAGCACACAGATTGGAGGGATAAAAATGGTAGACATTCTTCGGCAAAATCCAACAGAGG
AACAAGCTGTGGACATATGCAAAGCAGCAATGGG-CTTAAGGATTAGTTCATCTTTCAGC
TTTGGCGGATTCACTTTCAAAAGAACAAGCGGGTCGTCAGTTAAGAGAGAAGAAGAAGTG
CTTACAGGCAACCTTCAAACATTGAAAATAAGAGTACATGAAGGGTATGAAGAGTTCACA
ATGGTTGGGAGAAGAGCAACAGCCATTCTCAGGAAGGCAACCAGAAGATTGATTCAACTA
ATAGTAAGTGGGAGAGACGAGCAGTCAATTGCTGAAGCAATAATTGTGGCCATGGTATTT
TCACAAGAGGATTGCATGATCAAGGCAGTTCGAGGTGATTTGAACTTTGTCAATAGGGCA
AACCAGCGGCTAAACCCAATGCATCAACTCTTGAGACACTTCCAAAAGGATGCAAAAGTG
CTTTTCCAAAACTGGGGAATTGAACCCATTGACAATGTAATGGGAATGATCGGAATACTA
CCTGACATGACCCCAAGTACTGAGATGTCGCTGAGGGGGATAAGAGTCAGTAAGATGGGA
GTAGATGAATACTCCAGCACAGAGAGAGTGGTAGTGAGCATTGACCGATTTTTAAGAGTC
AGGGACCAACGGGGGAATGTGCTATTGTCACCTGAAGAAGTCAGCGAGACACAAGGGACA
GAGAAGCTGACAATAACTTATTCGTCATCAATGATGTGGGAGATCAATGGTCCTGAATCG
GTTTTGGTCAATACTTAT-CAGTGGATCATCAGAAATTGGGAAACTGTGAAGATTCAATG
GTCACAAGACCCCACGATGTTATATAACAAGATGGAATTCGAGCCATTTCAGTCTCTGGT
CCCTAAGGCAGCCAGAGGTCAGTACAGTGGATTCGTGAGGACACTGTTTCAGCAGATGCG
GGATGTGCTTGGAACTTTTGACACTGTTCAGATAATAAAACTTCTCCCCTTTGCTGCTGC
TCCACCAGAACAAAGTAGGATGCAATTCTCCTCCTTGACTGTGAATGTAAGGGGATCAGG
AATGAGAATACTGGTAAGGGGCAATTCTCCAGTGTTCAATTACAATAAGGCCACTAAGAG
GCTTACAGTTCTCGGAAAAGATGCAGGTGCATTGACCGAAGATCCAGATGAAGGCACAGC
TGGAGTAGAGTCCGCTGTTTTGAGAGGATTCCTCATCTTGGGCAAAGAAGACAAGAGATA
TGGCCCAGCATTGAGTATCAATGAGCTGAGCAATCTTGCAAAAGGAGAGAAGGCTAATGT
GCTAATTGGGCAAGGAGACGTGGTGTTGGTAATGAAACGGAAACGGGACTCTAGCATACT
TACTGACAGCCAGACAGCGACCAAAAGAATTCGGATGGCCATCAA-TTAGTGTCG-AATT
GTT---------------------------------------------------------
---------------
>gi|134047001|gb|CY020924| /Environment/1(PB2)/H1N1/USA/2005/08/10/ Influenza A virus (A/environment/Ohio/1007/2005(H1N1)) segment 1, complete sequence
-------------------------------AATATATT-CAATATGGAGAGAATAAAAG
AACTAAGAGATCTAATGTCACAGTCTCGCACTCGCGAGATACTCACCAAAACCACTGTGG
ACCACATGGCCATAATCAAAAAGTACACATCAGGAAGGCAAGAGAAGAACCCTGCACTCA
GGATGAAGTGGATGATGGCAATGAAATATCCAATTACAGCAGACAAGAGAATAATGGAAA
TGATTCCTGAAAGAAATGAACAAGGACAAACCCTTTGGAGCAAAACAAATGATGCCGGCT
CAGACCGAGTGATGGTATCACCTCTGGCTGTGACATGGTGGAATAGGA-ATGGACCAACA
ACTAGTACAGTTCATTATCCAAAGGTGTATAAAACTTATTTCGAAAAAGTCGAAAGGTTG
AAACACGGGACCTTTGGCCCTGTTCACTTCAGAAATCAAGTTAAAATAAGACGAAGGGTT
GACATAAACCCTGGTCACGCAGACCTCAGTGCCAAAGAGGCACAGGATGTAATCATGGAA
GTCGTTTTCCCAAATGAAGTGGGAGCAAGAATACTAACATCGGAGTCACAACTGACGATA
ACAAAAGAGAAGAAAGAAGAACTCCAGGACTGCAAGATTGCCCCTTTGATGGTTGCATAC
ATGCTAGAAAGGGAGTTGGTTCGTAAAACGAGGTTCCTCCCAGTGGCCGGTGGAACAAGC
AGTGTT-TACATTGAGGTGCTGCATTTAACTCAGGGGACATGCTGGGAGCAAATGTACAC
CCCAGGAGGGGAAGTGAGGAATGATGATGTTGACCAAAGCTTGATTATCGCTGCCAGGAA
CATAGTAAGAAGAGCAACAGTATCAGCAGACCCACTAGCATCTCTATTGGAGATGT-GCC
ACAGCACACAGATTGGAGGGATAAGAATGATAGACATTCTTCGGCAAAATCCAACAGAGG
AACAAGCTGTGGACATATGCAAAGCAGCAATGGG-CTTAAGGATTAGTTCATCTTTCAGC
TTTGGCGGATTCACTTTCAAAAGAACAAGCGGGTCGTCAGTTAAGAGAGAAGAAGAAGTG
CTTACAGGCAACCTTCAAACATTGAAAATAAGAGTACATGAAGGGTATGAAGAGTTCACA
ATGGTTGGGAGAAGAGCAACAGCCATTCTCAGGAAGGCAACCAGAAGATTGATTCAACTA
ATAGTAAGTGGGAGAGACGAGCAGTCAATTGCTGAAGCAATAATTGTGGCCATGGTATTT
TCCCAAGAGGATTGCATGATCAAGGCAGTTCGAGGTGATTTGAACTTTGTCAATAGGGCA
AACCAGCGGCTAAACCCAATGCATCAACTCTTGAGACACTTCCAAAAGGATGCAAAAGTG
CTTTTCCAAAACTGGGGAATTGAACCCATTGACAATGTAATGGGAATGATCGGGATATTA
CCTGACATGACTCCAAGTACTGAGATGTCGCTGAGGGGGATAAGAGTCAGTAAGATGGGA
GTAGATGAATACTCCAGCACAGAGAGGGTGGTAGTGAGCATTGACCGATTTTTAAGAGTC
CGGGACCAACGGGGGAACGTGCTATTGTCACCTGAAGAAGTCAGCGAAACACAAGGGACA
GAGAAGCTGACAATAACTTATTCGTCATCAATGATGTGGGAGATCAATGGTCCTGAATCG
GTTTTGGTCAATACTTAT-CAGTGGATCATCAGAAATTGGGAAACTGTGAAAATTCAATG
GTCACAAGACCCCACGATGTTATATAACAAGATGGAATTCGAGCCATTTCAGTCTCTGGT
CCCTAAGGCAGCCAGAGGTCAGTACAGTGGATTCGTGAGGACACTGTTTCAGCAGATGCG
GGATGTGCTTGGAACTTTCGACACTGTTCAGATAATAAAACTTCTCCCCTTTGCTGCTGC
TCCACCAGAACAAAGTAGGATGCAATTCTCCTCCTTGACTGTGAATGTAAGGGGATCAGG
AATGAGAATACTAGTAAGGGGCAATTCTCCAGTGTTCAATTACAATAAAGCCACTAAGAG
GCTTACAGTTCTCGGAAAAGATGCAGGTGCATTGACCGAAGATCCAGATGAAGGCACAGC
TGGAGTAGAGTCTGCTGTTTTGAGAGGATTCCTCATCTTGGGCAAAGAAGACAAGAGATA
TGGCCCAGCATTGAGTATCAATGAGCTGAGCAATCTTGCAAAAGGAGAGAAGGCTAATGT
GCTAATTGGGCAAGGAGACGTGGTGTTGGTAATGAAACGGAAACGGGACTCTAGCATACT
TACTGACAGCCAGACAGCGACCAAAAGAATTCGGATGGCCATCAA-TTAGTGTCG-AATT
GTTTAA------------------------------------------------------
---------------
>gi|157012090|gb|CY025100| /Environment/1(PB2)/H11N9/USA/2006/// Influenza A virus (A/environment/Maryland/763/2006(H11N9)) segment 1, complete sequence
-------------------------------AATATATT-CAATATGGAGAGAATAAAAG
AACTAAGAGATCTAATGTCACAGTCTCGCACTCGCGAGATACTCACCAAAACCACTGTGG
ACCACATGGCCATAATCAAAAAGTACACATCAGGAAGGCAAGAGAAGAACCCTGCACTCA
GGATGAAGTGGATGATGGCAATGAAATATCCAATTACAGCAGACAAGAGAATAATGGAAA
TGATTCCTGAAAGAAATGAACAGGGACAAACCCTTTGGAGCAAAACAAATGATGCCGGCT
CAGACCGAGTGATGGTATCACCTCTGGCTGTGACATGGTGGAATAGGA-ATGGACCAACA
ACTAATACAGTTCATTATCCAAAGGTGTATAAAACTTATTTCGAAAAAGTCGAAAGGTTG
AAACACGGGACCTTTGGCCCTGTTCACTTCAGAAATCAAGTTAAAATAAGACGAAGGGTT
GACATAAACCCTGGTCACGCAGACCTCAGTGCCAAAGAGGCACAGGATGTAATCATGGAG
GTCGTTTTCCCAAATGAAGTGGGAGCAAGAATACTAACATCGGAGTCACAACTGACGATA
ACAAAAGAGAAGAAAGAAGAACTCCAGGACTGCAAGATTGCCCCTTTGATGGTTGCATAC
ATGTTAGAAAGGGAGTTGGTCCGTAAAACGAGGTTCCTCCCAGTGGCCGGTGGAACAAGC
AGTGTT-TACATTGAAGTGCTGCATTTAACTCAGGGGACATGCTGGGAGCAAATGTACAC
CCCAGGAGGGGAAGTGAGGAATGATGATGTTGACCAAAGCTTGATTATCGCTGCCAGGAA
CATAGTAAGAAGAGCAACAGTATCAGCAGACCCACTAGCATCTCTATTGGAGATGT-GCC
ACAGCACACAGATTGGAGGGATAAGAATGATAGACATTCTTCGGCAAAATCCAACAGAGG
AACAAGCTGTGGACATATGCAAAGCAGCAGTGGG-CTTAAGGATTAGTTCATCTTTCAGC
TTTGGCGGATTCACTTTCAAAAGAACAAGCGGGTCGTCAGTTAAGAGAGAAGAAGAAGTG
CTTACAGGCAACCTTCAAACATTGAAAATAAGAGTACATGAAGGATATGAAGAGTTCACA
ATGGTTGGGAGAAGAGCAACAGCCATTCTCAGGAAGGCAACCAGAAGATTGATCCAACTA
ATAGTAAGTGGGAGAGACGAGCAGTCAATTGCTGAAGCAATAATTGTGGCCATGGTATTT
TCACAAGAGGATTGCATGATCAAGGCAGTTCGAGGTGATTTGAACTTTGTCAATAGGGCA
AACCAGCGGCTAAACCCAATGCATCAACTCTTGAGACACTTCCAAAAGGATGCAAAAGTG
CTTTTCCAAAACTGGGGAATTGAACCCATTGACAATGTAATGGGAATGATCGGGATATTA
CCTGACATGACTCCAAGTACTGAGATGTCGCTGAGGGGGATAAGAGTCAGTAAGATGGGA
GTAGATGAATACTCCAGCACAGAGAGGGTGGTAGTGAGCATTGACCGATTTTTAAGAGTC
CGGGACCAACGGGGGAACGTGCTATTGTCACCTGAAGAAGTCAGCGAAACACAAGGGACA
GAGAAGCTGACAATAACTTATTCGTCATCAATGATGTGGGAGATCAATGGTCCTGAATCG
GTTTTGGTCAATACTTAT-CAGTGGATCATCAGAAATTGGGAAACTGTGAAAATTCAATG
GTCACAAGACCCCACGATGTTATATAACAAAATGGAATTCGAGCCATTTCAGTCTCTGGT
CCCTAAGGCAGCCAGAGGTCAGTACAGTGGATTCGTGAGGACACTGTTTCAGCAGATGCG
GGATGTGCTTGGAACTTTCGACACTGTTCAGATAATAAAACTTCTCCCCTTTGCTGCTGC
TCCACCAGAGCAAAGTAGGATGCAATTCTCCTCCTTGACTGTGAATGTAAGAGGATCAGG
AATGAGAATACTAGTAAGGGGCAATTCTCCAGTGTTCAATTACAATAAAGCCACTAAGAG
GCTTACAGTTCTCGGAAAAGATGCAGGTGCATTGACCGAAGATCCAGATGAAGGCACAGC
TGGAGTAGAGTCTGCTGTTTTGAGAGGATTCCTCATCTTGGGCAAAGAAGACAAGAGATA
TGGCCCAGCATTGAGTATCAATGAGCTGAGCAATCTTGCAAAAGGAGAGAAGGCTAATGT
GCTAATTGGGCAAGGAGACGTGGTGTTGGTAATGAAACGGAAACGGGACTCTAGCATACT
TACTGACAGCCAGACAGCGACCAAAAGAATTCGGATGGCCATCAA-TTAGTGTCG-AATT
GTTTAA------------------------------------------------------
---------------
>gi|146133631|gb|CY021860| /Environment/1(PB2)/H11N8/USA/2005/// Influenza A virus (A/environment/Delaware/234/2005(H11N8)) segment 1, complete sequence
-------------------------------AATATATT-CAATATGGAGAGAATAAAAG
AATTAAGGGATCTAATGTTACAGTCTCGCACCCGCGAGATACTCACCAAAACCACTGTGG
ACCACATGGCCATAATCAAAAAATACACATCAGGAAGGCAAGAGAAGAACCCCGCACTCA
GGATGAAGTGGATGATGGCAATGAAATATCCAATTACAGCAGATAAGAGAATAATGGAAA
TGATTCCCGAAAGGAATGAACAGGGACAAACCCTCTGGAGCAAAACAAATGATGCCGGCT
CAGACCGAGTAATGGTATCACCTCTGGCTGTGACATGGTGGAACAGGA-ACGGACCAACA
ACAAGTACAGTTCATTACCCAAAGGTATATAAAACTTATTTCGAAAAAGTCGAAAGGTTG
AAACATGGGACCTTTGGCCCTGTCCACTTCAGAAATCAAGTTAAGATAAGACGGAGGGTC
GACATAAACCCTGGCCACGCAGATCTCAGTGCCAAAGAGGCACAGGATGTAATCATGGAA
GTTGTTTTCCCGAATGAAGTGGGAGCGAGGATACTAACATCGGAGTCACAACTGACAATA
ACAAAAGAGAAAAAGGAGGAACTCCAGGACTGCAAAATTGCCCCCTTGATGGTTGCATAC
ATGCTAGAAAGAGAATTGGTCCGCAAGACGAGGTTCCTTCCAGTGGCTGGTGGGACAAGC
AGTGTC-TATATTGAGGTGCTGCATCTAACCCAGGGGACATGTTGGGAGCAGATGTACAC
TCCGGGAGGGGAAGTGAGAAATGATGACGTTGATCAAAGCTTGATTATCGCTGCCAGGAA
CATAGTAAGAAGGGCAACAGTATCAGCAGACCCACTAGCATCGTTATTGGAGATGT-GCC
ACAGCACACAGATTGGGGGAATAAGGATGGTAGACATTCTTCGGCAAAACCCCACAGAGG
AGCAAGCAGTGGACATATGCAAGGCAGCAATGGG-ATTAAGGATTAGCTCATCTTTCAGC
TTTGGTGGATTCACTTTTAAAAGAACAAGCGGGTCATCAGTTAAAAGAGAAGAAGAAGTG
CTTACGGGCAACCTTCAAACATTGAAAATAAGAGTACATGAGGGGTATGAAGAGTTCACA
ATGGTTGGGAGAAGAGCAACGGCCATTCTCAGGAAGGCAACCAGAAGATTGATCCAGCTA
ATTGTAAGTGGGAGAGACGAACAGTCAATTGCTGAAGCAATAATTGTGGCCATGGTATTT
TCACAAGAGGATTGCATGATCAAAGCAGTTCGGGGTGATCTGAACTTCGTCAATAGGGCA
AACCAGCGGCTGAACCCAATGCATCAACTCTTGAGACACTTCCAAAAGGATGCAAAAGTA
CTTTTTCAAAATTGGGGAATTGAGCCCATTGACAATGTAATGGGAATGATCGGGATATTA
CCTGACATGACCCCAAGCATTGAGATGTCGCTGAGGGGAGTAAGAGTCAGCAAGATGGGA
GTAGATGAATACTCCAGCACAGAGAGGGTAATAGTGAGCATTGACCGGTTTCTAAGAGTT
CGGGACCAACGGGGGAACGTACTATTGTCACCCGAAGAAGTCAGCGAGACACAAGGAACA
GAGAAGCTGACAATAACTTATTCGTCATCAATGATGTGGGAGATCAATGGTCCTGAATCA
GTGTTGGTCAATACTTAT-CAGTGGATCATCAGAAACTGGGAAACTGTGAAAATTCAGTG
GTCACAAGATCCCACAATGTTATATAATAAGATGGAATTTGAGCCATTTCAATCTCTGGT
TCCTAGAGCAGCCAGAGGTCAGTACAGTGGATTCGTGAGGACACTATTCCAGCAGATGCG
GGATGTACTTGGAACGTTTGACACTGTTCAGATAATAAAACTTCTCCCCTTTGCTGCTGC
ACCACCAGAACAAAGTAGAATGCAATTCTCTTCCCTGACTGTGAATGTGAGAGGATCAGG
AATGAGGATACTGGTAAGAGGCAATTCTCCAGTATTCAATTACAACAAGGCCACCAAAAG
GCTTACTGTTCTCGGAAAAGATGCAGGTGCATTGATTGAAGACCCAGATGAAGGCACAGC
TGGAGTAGAGTCTGCTGTATTAAGAGGATTCCTCATTTTGGGCAAAGAAGACAAGAGATA
TGGCCCAGCATTGAGCATCAATGAGCTGAGCAATCTTGCAAAAGGAGAGAAGGCTAATGT
TCTGATTGGGCAAGGAGACGTGGTGTTGGTAATGAAACGGAAACGGGACTCTAGCATACT
TACTGACAGTCAGACAGCGACCAAAAGGATTCGGATGGCCATCAA-TTAATGTCG-AATT
GTCTAA------------------------------------------------------
---------------
>gi|134047746|gb|CY021156| /Environment/1(PB2)/H11N8/USA/2005/// Influenza A virus (A/environment/Delaware/232/2005(H11N8)) segment 1, complete sequence
-------------------------------AATATATT-CAATATGGAGAGAATAAAAG
AACTAAGAGATTTAATGTCACAGTCTCGCACTCGCGAGATACTCACCAAAACCACTGTGG
ACCACATGGCCATAATCAAAAAGTACACATCAGGAAGGCAAGAGAAGAACCCTGCACTAA
GGATGAAGTGGATGATGGCAATGAAATATCCAATTACAGCAGACAAAAGAATAATGGAAA
TGATCCCTGAAAGAAATGAACAGGGACAAACCCTTTGGAGCAAAACAAATGATGCCGGCT
CAGACCGAGTGATGGTATCACCTCTGGCTGTAACATGGTGGAATAGGA-ATGGACCAACA
ACTAGTACAATTCACTATCCAAAGGTGTATAAAACTTATTTCGAAAAAGTCGAAAGGTTG
AAACACGGGACCTTTGGCCCTGTCCACTTCAGAAATCAAGTTAAAATAAGAAGAAGGGTT
GACATAAACCCTGGTCACGCAGATCTCAGTGCCAAAGAGGCGCAGGATGTAATCATGGAG
GTCGTTTTCCCAAATGAAGTGGGGGCGAGAATACTAACATCGGAGTCACAACTGACGATA
ACAAAAGAGAAGAAAGAAGAACTCCAGGACTGCAAGATTGCCCCTTTGATGGTTGCATAC
ATGCTGGAAAGGGAGTTGGTCCGTAAAACAAGATTCCTCCCAGTGGCCGGTGGAACAAGC
AGTGTT-TACATTGAGGTGCTGCATTTAACTCAGGGGACATGCTGGGAGCAAATGTACAC
CCCAGGAGGGGAAGTGAGGAATGATGATGTTGACCAAAGCTTGATTATCGCTGCCAGGAA
CATAGTAAGAAGAGCTACAGTATCAGCAGACCCACTAGCATCTCTATTGGAGATGT-GCC
ACAGTACACAGATTGGAGGGATAAGGATGATAGACATTCTTCGGCAAAATCCAACAGAGG
AACAAGCTGTGGACATATGCAAAGCAGCAATGGG-CTTAAGGATTAGCTCATCTTTCAGC
TTTGGCGGATTCACTTTCAAAAGAACAAGCGGGTCGTCAGTTAAGAGAGAAGAAGAAGTG
CTTACAGGCAACCTTCAAACATTGAAAATAAGAGTACATGAAGGGTACGAAGAGTTCACA
ATGGTTGGGAGAAGAGCAACAGCCATTCTCAGGAAGGCAACCAGAAGATTGATCCAACTA
ATAGTAAGTGGGAGAGACGAGCAGTCAATTGCTGAAGCAATAATTGTGGCCATGGTATTT
TCACAAGAGGATTGCATGATCAAAGCAGTTCGAGGTGATTTGAACTTTGTCAATAGGGCG
AACCAGCGGCTAAACCCAATGCATCAACTCTTAAGACACTTCCAAAAGGACGCAAAAGTG
CTTTTCCAAAACTGGGGAATTGAACACATTGACAATGTAATGGGAATGATCGGGATATTA
CCTGACATGACTCCAAGTACTGAGATGTCGCTGAGGGGGATAAGAGTCAGTAAGATGGGA
GTAGATGAATACTCCAGCACAGAAAGAGTGGTAGTGAGCATTGACCGATTTTTAAGAGTC
CGGGACCAAAGGGGGAATGTGCTATTGTCACCTGAAGAAGTCAGCGAGACACAAGGGACA
GAGAAGCTGACAATAACTTATTCGTCATCAATGATGTGGGAGATCAATGGTCCTGAATCG
GTTTTGGTCAATACGTAT-CAGTGGATCATCAGAAATTGGGAAACTGTGAAAATTCAATG
GTCACAAGACCCCACGATGTTATATAACAAGATGGAATTCGAGCCATTTCAGTCTCTGGT
CCCTAAGGCAGCCAGAGGTCAGTACAGTGGATTCGTGAGGACACTGTTCCAGCAGATGCG
GGATGTGCTTGGAACTTTCGACACTGTTCAGATAATAAAACTTCTCCCCTTTGCTGCTGC
TCCACCAGAACAAAGTAGGATGCAATTCTCCTCCTTGACTGTGAATGTAAGGGGATCAGG
AATGAGAATACTAGTAAGGGGCAATTCTCCAGTGTTCAATTACAATAAGGCTACTAAGAG
GCTTACAGTTCTCGGGAAAGATGCAGGCGCATTGACCGAAGATCCAGATGAGGGCACAGC
TGGAGTAGAGTCTGCTGTTTTGAGAGGATTCCTCATCTTGGGCAAAGAAGACAAGAGATA
TGGCCCAGCATTGAGTATCAATGAGCTGAGCAATCTTGCAAAAGGAGAGAAGGCTAATGT
GCTAATTGGGCAAGGAGACGTGGTGTTGGTAATGAAACGGAAACGGGACTCTAGCATACT
TACTGACAGCCAGACAGCGACCAAAAGAATTCGGATGGCCATCAA-TTAGTGTCG-AATT
GTTTAA------------------------------------------------------
---------------
>gi|138392707|gb|CY021444| /Environment/1(PB2)/H11N6/USA/2005/// Influenza A virus (A/environment/Delaware/235/2005(H11N6)) segment 1, complete sequence
-------------------------------AATATATT-CAATATGGAGAGAATAAAAG
AACTAAGAGATTTAATGTCACAGTCTCGCACTCGCGAGATACTCACCAAAACCACTGTGG
ACCACATGGCCATAATCAAAAAGTACACATCAGGAAGGCAAGAGAAGAACCCTGCACTAA
GGATGAAGTGGATGATGGCAATGAAATATCCAATTACAGCAGACAAAAGAATAATGGAAA
TGATCCCTGAAAGAAATGAACAGGGACAAACCCTTTGGAGCAAAACAAATGATGCCGGCT
CAGACCGAGTGATGGTATCACCTCTGGCTGTAACATGGTGGAATAGGA-ATGGACCAACA
ACTAGTACAATTCACTATCCAAAGGTGTATAAAACTTATTTCGAAAAAGTCGAAAGGTTG
AAACACGGGACCTTTGGCCCTGTCCACTTCAGAAATCAAGTTAAAATAAGAAGAAGGGTT
GACATAAACCCTGGTCACGCAGACCTCAGTGCCAAAGAGGCGCAGGATGTAATCATGGAG
GTCGTTTTCCCAAATGAAGTGGGGGCGAGAATACTAACATCGGAGTCACAACTGACGATA
ACAAAAGAGAAGAAAGAAGAACTCCAGGACTGCAAGATTGCCCCTTTGATGGTTGCATAC
ATGCTGGAAAGGGAGTTGGTCCGTAAAACAAGATTCCTCCCAGTGGCCGGTGGAACAAGC
AGTGTT-TACATTGAGGTGCTGCATTTAACTCAGGGGACATGCTGGGAGCAAATGTACAC
CCCAGGAGGGGAAGTGAGGAATGATGATGTTGACCAAAGCTTGATTATCGCTGCCAGGAA
CATAGTAAGAAGAGCTACAGTATCAGCAGACCCACTAGCATCTCTATTGGAGATGT-GCC
ACAGTACACAGATTGGAGGGATAAGGATGATAGACATTCTTCGGCAAAATCCAACAGAGG
AACAAGCTGTGGACATATGCAAAGCAGCAATGGG-CTTAAGGATTAGCTCATCTTTCAGC
TTTGGCGGATTCACTTTCAAAAGAACAAGCGGGTCGTCAGTTAAGAGAGAAGAAGAAGTG
CTTACAGGCAACCTTCAAACATTGAAAATAAGAGTACATGAAGGGTACGAAGAGTTCACA
ATGGTTGGGAGAAGAGCAACAGCCATTCTCAGGAAGGCAACCAGAAGATTGATCCAACTA
ATAGTAAGTGGGAGAGACGAGCAGTCAATTGCTGAAGCAATAATTGTGGCCATGGTATTT
TCACAAGAGGATTGCATGATCAAAGCAGTTCGAGGTGATTTGAACTTTGTCAATAGGGCG
AACCAGCGGCTAAACCCAATGCATCAACTCTTAAGACACTTCCAAAAGGACGCAAAAGTG
CTTTTCCAAAACTGGGGAATTGAACACATTGACAATGTAATGGGAATGATCGGGATATTA
CCTGACATGACTCCAAGTACTGAGATGTCGCTGAGGGGGATAAGAGTCAGTAAGATGGGA
GTAGATGAATACTCCAGCACAGAAAGAGTGGTAGTGAGCATTGACCGATTTTTAAGAGTC
CGGGACCAAAGGGGGAATGTGCTATTGTCACCTGAAGAAGTCAGCGAGACACAAGGGACA
GAGAAGCTGACAATAACTTATTCGTCATCAATGATGTGGGAGATCAATGGTCCTGAATCG
GTTTTGGTCAATACGTAT-CAGTGGATCATCAGAAATTGGGAAACTGTGAAAATTCAATG
GTCACAAGACCCCACGATGTTATATAACAAGATGGAATTCGAGCCATTTCAGTCTCTGGT
CCCTAAGGCAGCCAGAGGTCAGTACAGTGGATTCGTGAGGACACTGTTCCAGCAGATGCG
GGATGTGCTTGGAACTTTCGACACTGTTCAGATAATAAAACTTCTCCCCTTTGCTGCTGC
TCCACCAGAACAAAGTAGGATGCAATTCTCCTCCTTGACTGTGAATGTAAGGGGATCAGG
AATGAGAATACTAGTAAGGGGCAATTCTCCAGTGTTCAATTACAATAAGGCTACTAAGAG
GCTTACAGTTCTCGGGAAAGATGCAGGCGCATTGACCGAAGATCCAGATGAGGGCACAGC
TGGAGTAGAGTCTGCTGTTTTGAGAGGATTCCTCATCTTGGGCAAAGAAGACAAGAGATA
TGGCCCAGCATTGAGTATCAATGAGCTGAGCAATCTTGCAAAAGGAGAGAAGGCTAATGT
GCTAATTGGACAAGGAGACGTGGTGTTGGTAATGAAACGGAAACGGGACTCTAGCATACT
TACTGACAGCCAGACAGCGACCAAAAGAATTCGGATGGCCATCAA-TTAGTGTCG-AATT
GTTTAA------------------------------------------------------
---------------
>gi|119514276|gb|EF124801| /Civet/1(PB2)/H5N1/Viet Nam/2005/// Influenza A virus (A/Owston's civet/Vietnam/1/2005(H5N1)) segment 1 polymerase basic subunit 2 (PB2) gene, complete cds.
--------------------------------------------ATGGAGAGAATAAAAG
AACTAAGAGATCTAATGTCACAGTCCCGCACCCGAGAGATACTGACAAAAACCACTGTGG
ACCATATGGCCATAATCAAGAAATACACATCAGGAAGACAAGAAAAGAACCCTGCCCTCA
GAATGAAATGGATGATGGCAATGAAATATCCAATCACAGCAGACAAGAGAATAATGGAGA
TGATCCCTGAACGGAATGAACAGGGACAAACGCTTTGGAGCAAGGCAAATGATGCTGGAT
CGGACAGGGTGATGGTGTCTCCCCTAGCTGTGACTTGGTGGAACAGGA-ATGGACCGACA
ACAAGTACAGTCCATTATCCAAAGGTTTACAAAACATACTTTGAGAAGGTTGAAAGGTTA
AAACATGGAACCTTTGGTCCCGTTCATTTCCGAAACCAAATTAAGATACGCCGCCGAGTG
GATATAAACCCGGGCCATGCAGATCTCAGTGCTAAAGAAGCACAAGATGTTATCATGGAG
GTTGTTTTCCCAAATGAAGTGGGAGCTAGAATATTGACATCAGAGTCGCAATTGACAATA
ACAAAAGAGAAGAAGGAAGAGCTCCAGGATTGTAAGATTGCTCCTTTAATGGTGGCATAC
ATGCTGGAAAGAGAACTGGTCCGCAAAACCAGATTTCTACCGGTAGCAGGCGGAACAAGC
AGTGTA-TACATTGAGGTATTACATTTGACTCAAGGGACCTGTTGGGAACAGATGTATAC
TCCTGGTGGAGAAGTGAGAAATGATGATGTTGACCAGAGTTTGATCATCGCTGCCAGAAA
CATTGTTAGGAGAGCAGCAGTATCAGCGGACCCACTGGCATCACTACTGGAGATGT-GTC
ACAGCACACAAATTGGTGGAATAAGGATGGTAGACATTCTTAGGCAAAATTCCACTGAGG
AACAAGCCGTGGATATATGCAAAGCAGCAATGGG-CTTGAGGATCAGTTCATCTTTTAGC
TTTGGAGGCTTCACTTTCAAAAGGACAAGTGGGTCATCCGTAAAGAAAGAAGAAGAAATG
CTTACAGGCAACCTCCAAACATTGAAAATAAAAGTGCATGAGGGGTATGAAGAATTCACA
ATGGTTGGGCGGAGAGCAACAGCTATCCTGAGGAAAGCAACTAGGAGGCTGATTCAATTG
ATAGTAAGTGGAAGAGATGAGCAATCAATCGCTGAAGCGATCATTGTAGCAATGGTGTTC
TCACAGGAGGATTGCATGATAAAGGCAGTCCGAGGCGATCTGAATTTCGTAAACAGAGCA
AACCAAAGATTGAACCCCATGCATCAGCTATTGAGGCACTTCCAAAAAGATGCAAAAGTG
CTGTTTCAGAACTGGGGAATTGAACCTATTGACAATGTCATGGGGATGATCGGGATACTA
CCTGACATGACTCCAAGCACAGAGATGTCACTGAGAGGGGTGAGAGTTAGTAAGATGGGA
GTGGATGAATATTCCAGCACTGAGAGAGTAGTTGTGAGTATTGACCGTTTCTTGAGGGTC
CGAGATCAGCGAGGGAATGTACTCTTATCCCCTGAAGAGGTTAGTGAAACACAGGGAACG
GAGAAGTTAACAATAACATATTCATCCTCAATGATGTGGGAAATCAACGGCCCTGAGTCA
GTGCTTGTTAATACTTAT-CAGTGGATCATCAGAAATTGGGAGGCTGTAAAGATTCAATG
GTCTCAAGATCCCACAATGCTATACAATAAGATGGAATTTGAACCATTCCAATCCTTGGT
GCCCAAAGCCGCCAGAGGCCAATACAGTGGGTTTGTGAGAACACTTTTCCAACAGATGCG
TGATGTTCTGGGGACGTTTGATACTGTTCAAATAATAAAGCTGCTACCATTTGCAGCAGC
CCCACCGGAACAAAGCAGAATGCAGTTTTCTTCTCTAACTGTGAATGTGAGAGGTTCAGG
AATGAGAATACTCATGAGGGGCAACTCCCCCGTGTTCAACTACAACAAGACAACTAAAAG
GCTTACAGTCCTCGGAAAGGACGCAGGTGCATTAACAGAAGATCCAGACGAGGGAACAGC
CGGGGTTGAATCTGCGGTACTGAGGGGATTTCTAATTCTAGGCAAGGAAGACAAAAGATA
TGGACCAGCATTGAGCATCAATGAACTGAGCAATCTTGCAAAAGGGGAGAAGGCTAATGT
GCTAATAGGGCAAGGGGACGTGGTGTTGGTAATGAAACGGAAACGGGACTCTAGCATACT
TACTGACAGCCAGACAGCGACCAAAAGAATTCGGATGGCCATCAA-TTAG----------
------------------------------------------------------------
---------------
>gi|99030935|gb|DQ643980| /Cat/1(PB2)/H5N1/Germany/2006/02// Influenza A virus (A/cat/Germany/606/2006(H5N1)) polymerase basic protein 2 (PB2) gene, complete cds.
----------------AGCGAAAGCAGGTCAAATATATT-CAATATGGAGAGAATAAAGG
AATTAAGAGATCTAATGTCACAGTCCCGCACTCGCGAGATACTAACAAAAACCACTGTGG
ACCATATGGCCATAATCAAGAAATACACATCAGGAAGACAAGAGAAGAACCCTGCTCTCA
GAATGAAATGGATGATGGCAATGAAATATCCAATCACAGCGGACAAGAGAATAATAGAGA
TGATTCCTGAAAGGAATGAACAGGGACAGACACTCTGGAGCAAGACAAATGATGCTGGAT
CGGACAGGGTGATGGTGTCTCCCCTAGCTGTAACTTGGTGGAATAGGA-ATGGGCCGACG
ACAAGTACAGTTCATTATCCAAAGGTTTATAAAACATACTTTGAGAAGGTTGAAAGGTTA
AAACATGGAACCTTTGGTCCCGTTCATTTCCGAAACCAAGTTAAAATACGCCGCCGAGTT
GATACAAATCCTGGCCATGCAGATCTCAGCGCTAAAGAAGCACAAGATGTCATCATGGAG
GTCGTTTTCCCAAATGAAGTGGGAGCTAGAATATTGACTTCAGAGTCACAATTGACAATA
ACGAAAGAGAAGAAAGAAGAGCTCCAAGATTGTAAGATTGCTCCCTTAATGGTTGCATAC
ATGTTGGAAAGGGAACTGGTCCGCAAAACCAGATTCCTACCAGTAGCAGGCGGAACAAGC
AGTGTG-TACATTGAGGTATTGCATTTGACTCAAGGAACTTGCTGGGAACAGATGTACAC
TCCAGGCGGAGAAGTAAGAAATGACGATGTTGACCAGAGTTTGATCATTGCTGCCAGAAA
CATTGTTAGGAGAGCAACGGTATCAGCGGATCCACTGGCATCACTGCTGGAGATGT-GTC
ACAGCACACAAATTGGTGGGATAAGGATGGTGGACATCCTTAGGCAAAATCCAACTGAGG
AACAAGCTGTGGATATATGCAAAGCAGCAATGGG-TCTGAGGATCAGTTCATCCTTTAGC
TTTGGAGGCTTCACTTTCAAAAGAACAAGTGGATCATCCGTCACGAAGGAAGAGGAAGTG
CTTACAGGCAACCTCCAAACATTGAAAATAAGAGTACATGAGGGGTATGAGGAATTCACA
ATGGTTGGGCAGAGGGCAACAGCTATCCTGAGGAAAGCAACTAGAAGGCTGATTCAGTTG
ATAGTAAGTGGAAGAAACGAACAATCAATCGCTGAGGCAATCATTGTAGCAATGGTGTTC
TCACAGGAGGATTGCATGATAAAAGCAGTCCGAGGCGATCTGAATTTCGTAAACAGAGCA
AACCAAAGATTAAACCCCATGCATCAACTCCTGAGACATTTTCAAAAGGACGCAAAAGTG
CTATTTCAGAATTGGGGAACTGAACCCATTGATAATGTCATGGGGATGATCGGAATATTA
CCTGACATGACTCCCAGCACAGAAATGTCACTGAGAGGAGTAAGAGTTAGTAAAGTGGGA
GTAGATGAATATTCCAGCACTGAGAGAGTAGTTGTAAGCATTGACCGCTTCTTAAGGGTT
CGAGACCAGCGGGGGAACGTACTCTTATCTCCCGAAGAGGTCAGCGAAACACAGGGAACA
GAGAAGTTGACAATAACATATTCATCATCAATGATGTGGGAAATCAACGGTCCTGAGTCA
GTGCTTGTTAACACCTAT-CAATGGATCATCAGAAACTGGGAGACAGTGAAAATTCAGTG
GTCTCAAGACCCCACTATGTTGTACAATAAGATGGAGTTTGAACCGTTCCAATCCTTGGT
ACCTAAAGCTGCCAGAGGTCAATACAGTGGATTTGTGAGAACATTATTCCAACAAATGCG
TGACGTACTGGGGACATTTGATACTGTCCAGATAATAAAGCTGCTACCATTTGCAGCAGC
CCCACCGAAGCAGAGCAGAATGCAGTTTTCTTCTCTAACTGTGAATGTGAGAGGCTCAGG
AATGAGAATACTCATAAGGGGCAATTCCCCTGTGTTCAACTACAATAAGGCAACCAAAAG
ACTTACCGTTCTTGGAAAGGACGCAGGTGCATTAACAGAGGATCCAGATGAGGGGACAGC
CGGAGTGGAATCTGCAGTACTGAGGGGGTTCCTAATTCTAGGCAAGGAGGACAAAAGATA
TGGACCAGCATTGAGCATCAATGAACTGAGCAATCTTGCAAAAGGGGAGAAAGCTAATGT
GCTGATAGGGCAAGGAGACGTGGTGTTGGTAATGAAACGGAAACGGGACTCTAGCATACT
TACTGACAGCCAGACAGCGACCAAAAGAATTCGGATGGCCATCAA-TTAGTGTCG-AATT
GTTTAAAAACGACCTTGTTTCTACT-----------------------------------
---------------
>gi|113496087|gb|CY014317| /Cat/1(PB2)/H5N1/Indonesia/2006/01/22/ Influenza A virus (A/feline/Indonesia/CDC1/2006(H5N1)) segment 1 sequence
--------------------------------------------ATGGAGAGAATAAAAG
AATTAAGAGATCTAATGTCACAATCCCGCACTCGCGAGATACTAACAAAAACCACTGTGG
ACCATATGGCCATAATCAAGAAATACACATCAGGAAGACAAGAGAAGAACCCTGCTCTCA
GAATGAAATGGATGATGGCAATGAAATATCCAATCACAGCGGATAAGAGAATAATAGAGA
TGATTCCTGAAAGGAATGAACAAGGGCAGACGCTCTGGAGCAAGACAAATGATGCTGGAT
CGGACAGGGTGATGGTGTCTCCCCTAGCTGTAACTTGGTGGAATAGGA-ATGGGCCAACG
ACAAGTGCAGTCCATTATCCAAAAGTTTACAAAACATACTTTGAGAAGGTTGAAAGGTTA
AAACATGGAACATTCGGTCCCGTTCATTTCCGAAACCAAGTTAAAATACGCCGCCGAGTT
GATATAAATCCTGGCCATGCAGATCTCAGTGCTAAAGAAGCACAAGATGTCATCATGGAA
GTCGTTTTCCCAAATGAAGTGGGAGCTAGAATATTGACATCAGAATCGCAATTGACAATA
ACGAAAGAGAAGAAAGAAGAGCTCCAAGACTGTAAGATTGCTCCCTTAATGGTTGCATAC
ATGTTGGAAAGGGAACTGGTCCGCAAAACCAGATTCCTACCGGTAGCAGGCGGAACAAGC
AGTGTG-TACATTGAGGTATTGCATTTGACTCAAGGGACCTGCTGGGAGCAGATGTACAC
TCCGGGCGGAGAAGTTAGAAACGACGATGTTGATCAGAGTTTGATCATCGCTGCCAGAAA
TATTGTTAGGAGAGCAACGGTATCAGCGGATCCACTGGCATCACTGCTGGAAATGT-GTC
ACAGCACACAAATTGGTGGGACAAGGATGGTGGACATCCTTAGGCAAAATCCAACTGAGG
AACAAGCTGTGGATATATGCAAAGCAGCAATGGG-TCTGAGAATCAGTTCATCCTTTAGC
TTTGGAGGCTTCACTTTCAAAAGAACAAGTGGATCATCCGTCACGAAGGAAGAGGAAGTG
CTTACAGGCAACCTCCAAACATTGAAAATAAGAGTACACGAGGGGTATGAGGAATTCACA
ATGGTTGGGCGGAGGGCAACAGCTATCCTGAGGAAAGCAACTAGAAGGCTGATTCAGTTG
ATAGTAAGTGGAAGAGACGAACAATCAATCGCTGAGGCAATCATTGTAGCAATGGTGTTC
TCACAGGAGGATTGCATGATAAAGGCAGTTCGAGGCGATCTGAATTTCGTAAACAGAGCA
AACCAAAGGTTAAACCCCATGCATCAACTCCTGAGACATTTTCAAAAGGACGCAAAAGTG
CTATTTCAGAACTGGGGAATTGAACCCATTGATAATGTCATGGGGATGATCGGAATATTA
TCTGACATGACTCCCAGCACAGAAATGTCACTGAGAGGAGTAAGAGTTAGTAAAATGGGA
GTGGATGAATATTCCAGCACTGAGAGAGTAGTTGTGAGTATTGACCGTTTTTTAAGGGTT
CGAGATCAGCGGGGGAACGTACTCTTATCTCCCGAAGAGGTCAGCGAAACCCAGGGAATA
GAGAGATTGACAATAACATATTCATCATCAATGATGTGGGAGATCAACGGTCCTGAATCA
GTGCTTGTTAACACCTAT-CAATGGATCATCAGAAACTGGGAAACTGTGAAGATTCAATG
GTCTCAAGACCCCACGATGCTGTACAATAAGATGGAGTTTGAACCGTTCCAATCCTTGGT
ACCTAAAGCTGCCAGAGGCCAATACAGTGGATTTGTGAGAACATTATTCCAACAAATGCG
TGACGTACTGGGGACATTTGATACTGTCCAGATAATAAAGCTGCTACCATTTGCAGCAGC
CCCACCAGAGCAGAGCAGAATGCAGTTTTCTTCTCTAACTGTGAATGTGAGAGGCTCTGG
AATGAGAATACTCGTAAGGGGCAATTCCCCGGTGTTCAACTACAATAAGGCAACCAAAAG
GCTCACCGTTCTTGGAAAGGACGCAGGTGCATTAACAGAGGACCCAGATGAGGGGACATC
CGGAGTGGAATCTGCAGTATTGAGGGGATTCCTAATTCTAGGCAAGGAGGACAAAAGGTA
TGGACCAGCATTGAGCATCAATGAACTGAGCAATCTTGCGAAAGGGGAGAAAGCAAATGT
ACTGATAGGGCAAGGAGATGTGGTGCTGGTAATGAAACGGAAACGAGACTCTAGCATACT
TACTGACAGCCAGACAGCGACCAAAAGAATTCGGATGGCCATCAA-TTAG----------
------------------------------------------------------------
---------------
>gi|98418142|gb|DQ530170| /Canine/1(PB2)/H5N1/Thailand/2004/// Influenza A Virus (A/dog/Thailand-Suphanburi/KU-08/04(H5N1)) polymerase basic protein 2 gene, complete cds.
--------------------------------------------ATGGAGAGAATAAAAG
AATTACGAGATCTAATGTCACAGTCCCGCACTCGCGAGATACTAACAAAAACCACTGTGG
ACCATATGGCCATAATCAAGAAATACACATCAGGAAGACAAGAGAAGAACCCTGCTCTCA
GAATGAAATGGATGATGGCAATGAAATATCCAATCACAGCGGACAAGAGAATAATAGAGA
TGATTCCTGAAAGGAATGAACAAGGGCAGACGCTCTGGAGCAAGACAAATGATGCTGGAT
CGGACAGGGTGATGGTGTCTCCCCTAGCTGTAACTTGGTGGAATAGGA-ATGGGCCGGCG
ACAAGTGCAGTCCATTATCCAAAGGTTTACAAAACATACTTTGAGAAGGTTGAAAGGTTA
AAACATGGAACCTTTGGTCCCGTTCATTTCCGAAACCAAGTTAAAATACGCCGCCGAGTT
GATATAAATCCTGGCCATGCAGATCTCAGTGCTAAAGAAGCACAAGATGTCATCATGGAG
GTCGTTTTCCCAAATGAAGTGGGAGCCAGAATATTGACATCAGAGTCGCAATTGACAATA
ACGAAAGAGAAGAAAGAAGAGCTCCAAGATTGTAAGATTGCTCCCTTAATGGTTGCATAC
ATGTTGGAAAGGGAACTAGTCCGCAAAACCAGATTCCTACCGGTAGCAGGCGGAACAAGC
AGTGTG-TACATTGAGGTATTGCATTTGACTCAAGGGACCTGCTGGGAACAGATGTACAC
TCCAGGCGGAGAAGTGAGAAATGACGATGTTGACCAGAGTTTGATCATCGCTGCCAGAAA
CATTGTTAGGAGAGCAACGGTATCAGCGGATCCACTGGCATCACTGCTGGAGATGT-GTC
ACAGCACACAAATTGGTGGGATAAGGATGGTGGACATCCTTAGGCAAAATCCAACTGAGG
AACAAGCTGTGGATATATGCAAAGCAGCAATGGG-TCTGAGGATCAGTTCTTCCTTTAGC
TTTGGAGGCTTCACTTTCAAAAGAACAAGTGGATCATCCGTCAAGAAGGAAGAGGAAGTG
CTTACAGGCAACCTCCAAACATTGAAAATAAGAGTACATGAGGGGTATGAGGAATTCACA
ATGGTTGGGCGGAGGGCAACAGCTATCCTGAGGAAAGCAACTAGAAGGCTGATTCAGTTG
ATAGTAAGTGGAAGAGACGAACAATCAATCGCTGAGGCAATCATTGTAGCAATGGTGTTC
TCACAGGAGGATTGCATGATAAAGGCAGTCCGAGGCGATCTGAATTTCGTAAACAGAGCA
AACCAAAGATTAAACCCCATGCATCAACTCCTGAGACATTTTCAAAAGGATGCAAAAGTG
CTATTTCAGAATTGGGGAATTGAACCCATTGATAATGTCATGGGGATGATCGGAATATTA
CCTGACATGACTCCCAGCACAGAAATGTCACTGAGAGGAGTAAGAGTTAGTAAAATGGGA
GTGGATGAATATTCCAGCACTGAGAGAGTAGTTGTAAGTATTGACCGTTTCTTAAGGGTT
CGAGATCAGCGGGGGAACGTACTCTTGTCTCCCGAAGAGGTCAGCGAAACCCAGGGAACA
GAGAAATTGACAATAACATATTCATCATCAATGATGTGGGAAATCAACGGTCCTGAGTCA
GTGCTTGTTAACACTTAT-CAGTGGATCATCAGAAACTGGGAGACTGTGAAGATTCAATG
GTCTCAAGACCCCACGATGCTGTACAATAAGATGGAGTTTGAACCGTTCCAATCCTTGGT
ACCCAAGGCTGCCAGAGGTCAATACAGTGGATTTGTGAGAACATTATTCCAACAAATGCG
TGACGTACTGGGGACATTTGATACTGTCCAGATAATAAAGCTGCTACCATTTGCAGCAGC
CCCACCGAAGCAGAGCAGAATGCAGTTTTCTTCTTTAACTGTGAATGTGAGAGGCTCAGG
AATGAGAATACTCGTAAGGGGCAATTCCCCTGTATTCAACTATAATAAGGCAACCAAAAG
GCTTACCGTTCTTGGAAAGGACGCAGGTGCATTAACAGAGGATCCAGATGAGGGGACAGC
CGGAGTGGAATCTGCAGTACTGAGGGGATTCTTAATTCTAGGCAAGGAGGACAAAAGGTA
TGGGCCAGCATTGAGCATCAATGAACTGAGCAATCTTGCGAAGGGGGAGAAAGCTAATGT
GCTGATAGGGCAAGGAGACGTGGTGTTGGTAATGAAACGGAAACGGGACTCTAGCATACT
TACTGACAGCCAGACAGCGACCAAAAGAATTCGGATGGCCATCAA-TTAG--TTG-AACG
------------------------------------------------------------
---------------
>gi|78096187|gb|CY004709| /Avian/1(PB2)/H3N8/Canada/2001/08/6/ Influenza A virus (A/mallard/Alberta/156/2001(H3N8)) segment 1, complete sequence
---------------AGCGAAAGCAGGTCAAATATA-TT-CAATATGGAGAGAATAAAAG
AACTAAGAGATCTAATGTCACAGTCTCGCACTCGCGAGATACTCACCAAAACCACTGTGG
ACCACATGGCCATAATCAAAAAGTACACATCAGGAAGGCAAGAGAAGAACCCTGCACTCA
GGATGAAGTGGATGATGGCAATGAAATATCCAATTACAGCAGACAAGAGAATAATGGAAA
TGATTCCTGAAAGGAATGAACAGGGACAAACCCTTTGGAGCAAAACAAATGATGCCGGCT
CAGACCGAGTGATGGTATCACCTCTGGCTGTGACATGGTGGAATAGGA-ATGGACCAACA
ACTAGTACGGTTCATTATCCAAAGGTATATAAAACTTATTTCGAAAAAGTCGAAAGGTTG
AAACACGGGACCTTTGGCCCTGTCCACTTCAGAAATCAAGTTAAAATAAGACGGAGGGTT
GACATAAACCCTGGCCACGCAGACCTCAGTGCCAAAGAGGCACAGGATGTAATCATGGAA
GTCGTTTTCCCAAATGAAGTGGGAGCGAGAATACTAACATCGGAGTCACAACTGACGATA
ACAAAAGAAAAGAAGGAAGAACTCCAGGACTGCAAGATTGCCCCTTTGATGGTTGCATAC
ATGCTAGAAAGAGAGTTGGTCCGTAAAACGAGGTTCCTCCCAGTGGCTGGTGGAACAAGC
AGTGTC-TACATTGAGGTTCTGCATCTAACCCAGGGGACATGCTGGGAGCAAATGTACAC
CCCAGGAGGGGAAGTGAGGAATGATGATGTTGACCAAAGCTTGATTATCGCTGCCAGGAA
CATAGTAAGAAGAGCAACAGTATCAGCAGACCCACTAGCATCTCTATTGGAGATGT-GCC
ACAGCACACAGATTGGAGGGATAAGGATGGTAGATATTCTTCGGCAAAATCCAACAGAGG
AACAAGCCGTGGACATATGCAAAGCAGCAATGGG-CTTAAGGATTAGCTCATCTTTCAGC
TTTGGTGGATTCACTTTCAAAAGAACAAGCGGGTCGTCAGTTAAGAGAGAAGAAGAAGTG
CTTACGGGCAACCTTCAAACATTGAAAATAAGAGTACATGAGGGGTATGAAGAATTCACA
ATGGTTGGGAGAAGAGCAACAGCCATCCTCAGGAAGGCAACCAGAAGATTGATCCAGCTA
ATAGTAAGTGGGAGAGACGAGCAGTCAATTGCTGAAGCAATAATTGTGGCCATGGTATTT
TCACAAGAGGATTGCATGATCAAGGCAGTTCGAGGTGATCTGAACTTTGTCAATAGGGCA
AACCAGCGGCTAAACCCAATGCATCAACTCTTGAGACACTTCCAAAAGGATGCAAAAGTG
CTTTTCCAAAACTGGGGAATTGAACCCATTGACAATGTAATGGGAATGATCGGGATATTA
CCCGACATGACCCCAAGTACTGAGATGTCGCTGAGGGGGATAAGAGTCAGTAAGATGGGA
GTAGATGAATACTCCAGCACAGAGAGAGTGGTAGTGAGCATTGACCGATTTTTAAGAGTC
CGGGACCAACGGGGGAATGTGCTATTGTCGCCTGAAGAAGTCAGCGAGACACAAGGGACA
GAGAAGCTGACAATAACTTATTCGTCATCAATGATGTGGGAGATCAATGGTCCTGAATCG
GTTTTGGTCAATACTTAC-CAGTGGATCATCAGAAATTGGGAAACTGTGAAAATTCAATG
GTCACAGGACCCCACGATGTTATATAACAAGATGGAATTCGAGCCATTTCAGTCTCTGGT
CCCTAAGGCAGCCAGAGGTCAGTACAGTGGATTCGTGAGGACACTGTTCCAGCAGATGCG
GGATGTGCTTGGAACATTCGACACTGTTCAGATAATAAAACTTCTCCCCTTTGCTGCTGC
TCCACCAGAACAAAGTAGGATGCAGTTCTCCTCCTTGACTGTGAATGTGAGGGGATCAGG
AATGAGAATACTAGTAAGGGGCAATTCTCCAGTGTTCAATTACAATAAGGCCACTAAGAG
GCTTACAGTTCTCGGGAAAGATGCAGGTGCATTGACCGAAGATCCAGATGAAGGCACAGC
TGGAGTAGAGTCTGCTGTTTTAAGAGGATTCCTCATCTTGGGCAAAGAAGACAAGAGATA
TGGCCCAGCACTGAGCATCAATGAACTGAGCAATCTTGCAAAAGGAGAGAAGGCTAATGT
GCTAATCGGGCAAGGAGACGTAGTGTTGGTAATGAAACGGAAACGGGACTCTAGCATACT
TACTGACAGCCAGACAGCGACCAAAAGAATTCGGATGGCCATCAA-TTAGTGTCG-AATT
GTTTAAAAACGACCTTGTTTCTACT-----------------------------------
---------------
>gi|82654341|gb|CY005475| /Avian/1(PB2)/H3N8/China/1992/12/1/ Influenza A virus (A/duck/Nanchang/1681/1992(H3N8)) segment 1, complete sequence
---------------AGCGAAAGCAGGTCAAATATA-TT-CAATATGGAGAGAATAAAAG
AATTAAGAGATCTAATGTCGCAGTCCCGCACTCGCGAGATACTAACAAAAACCACTGTGG
ACCATATGGCCATAATCAAGAAATACACATCAGGAAGACAAGAGAAGAACCCTGCTCTCA
GAATGAAATGGATGATGGCAATGAAATATCCAATCACAGCAGACAAGAGAATAATGGAGA
TGATTCCTGAAAGGAATGAACAAGGGCAGACGCTTTGGAGCAAGACAAATGATGCCGGAT
CGGACAGGGTGATGGTGTCTCCCCTAGCTGTAACTTGGTGGAACAGGA-ATGGGCCAACA
ACAAGTACAGTCCATTATCCAAAGGTTTACAAAACATACTTTGAGAAGGTCGAAAGGTTG
AAACATGGAACCTTCGGTCCCGTTCATTTCCGAAACCAAGTTAAAATACGCCGCCGAGTT
GATATAAATCCGGGGCATGCAGATCTCAGTGCCAAAGAAGCACAAGATGTTATCATGGAA
GTCGTTTTCCCAAATGAAGTGGGAGCTAGAATATTGACATCAGAGTCGCAATTGACAATA
ACAAAAGAGAAGAAGGAAGAGCTCCAGGATTGTAAGATTGCTCCTTTAATGGTGGCATAC
ATGTTGGAAAGGGAACTGGTCCGCAAAACCAGATTCCTACCGGTAGCAGGCGGAACAAGC
AGTGTG-TACATTGAAGTATTGCATTTGACTCAAGGGACCTGCTGGGAACAGATGTACAC
TCCAGGCGGAGAAGTGAGAAATGATGATGTTGACCAGAGTTTGATCATCGCTGCCAGAAA
CATTGTTAGGAGAGCAACGGTATCAGCGGATCCACTGGCATCATTACTGGAGATGT-GCC
ACAGCACACAAATTGGTGGAATAAGGATGGTGGACATCCTTAGGCAAAATCCAACTGAGG
AGCAAGCTGTGGATATATGCAAAGCAGCAATGGG-TTTGAGGATCAGTTCATCCTTTAGC
TTTGGAGGCTTCACTTTCAAAAGAACAAGTGGATCATCCGTCAAGAAGGAAGAGGAAGTG
CTTACAGGCAACCTCCAAACATTGAAAATAAGAGTGCATGAGGGGTATGAGGAATTCACA
ATGGTTGGGCGGAGAGCAACAGCTATCTTGAGGAAAGCAACTAGAAGGCTGATCCAGTTG
ATAGTAAGTGGAAGAGATGAACAATCGATCGCTGAAGCGATCATAGTAGCAATGGTGTTC
TCACAGGAGGATTGCATGATAAAGGCAGTCCGAGGCGATCTGAATTTCGTAAACAGAGCA
AACCAAAGATTGAACCCCATGCATCAACTCCTGAGGCACTTCCAAAAAGATGCAAAAGTG
CTGTTTCAGAACTGGGGAATTGAACCTATTGATAATGTCATGGGAATGATCGGAATATTA
CCTGACATGACTCCAAGCACAGAGATGTCACTGAGAGGAGTGAGAGTTAGTAAGATGGGA
GTAGATGAATATTCCAGCACTGAGAGAGTGGTTGTGAGTATTGACCGTTTCTTAAGGGTT
CGAGATCAGAGGGGGAACGTACTCTTATCTCCCGAAGAGGTTAGTGAAACACAGGGAACA
GAGAAATTGACAATAACATATTCATCATCAATGATGTGGGAAGTCAACGGTCCTGAGTCA
GTGCTTGTTAACACCTAT-CAATGGATCATCAGAAATTGGGAGACTGTAAAGATTCAATG
GTCTCAAGATCCCACAATGCTGTACAATAAGGTGGAGTTTGAACCGTTCCAATCCTTGGT
ACCTAAAGCTGCCAGAGGTCAATACAGTGGATTTGTGAGAACACTATTCCAACAAATGCG
CGATGTACTGGGGACATTTGATACTGTCCAAATAATAAAGCTACTACCATTTGCAGCAGC
CCCACCAGAGCAGAGCAGAATGCAGTTTTCCTCTCTAACTGTGAATGTGAGAGGCTCAGG
AATGAGAATACTCGTAAGGGGTAACTCCCCCGTGTTCAACTACAATAAGGCAATCAAAAG
GCTTACAGTCCTCGGGAAGGACGCAGGAGCATTAACAGAAGATCCAGATGAGGGAACAGC
TGGAGTGGAATCTGCGGTACTGAGGGGATTCCTAATTCTAGGCAAGGAGGACAAAAGATA
TGGGCCAGCATTGAGCATCAATGAACTGAGCAATCTTGCGAAAGGGGAGAAAGCTAATGT
GCTGATAGGGCAAGGAGACGTGGTGTTGGTAATGAAACGGAAACGGGACTCTAGCATACT
TACTGACAGCCAGACAGCGACCAAAAGGATTCGGATGGCCATCAA-TTAGTGTCG-AATT
GTTTAAAAACGACCTTGTTTCTACT-----------------------------------
---------------
>gi|163965173|gb|CY028651| /Avian/1(PB2)/H3N8/Australia/1992/// Influenza A virus (A/duck/Victoria/1992(H3N8)) segment 1, complete sequence
------------------------------------------ATATGGAGAGAATAAAAG
AATTAAGAGATCTGATGTCACAATCCCGCACTCGCGAGATACTAACGAGAACCACTGTGG
ACCATATGGCCATCATCAAAAAGTACACATCAGGAAGACAAGAGAAGAACCCTGCTCTCA
GGATGAAATGGATGATGGCAATGAAATATCCAATCACAGCGGACAAGAGGATAATGGAAA
TGATTCCCGAAAGAAATGAGCAAGGGCAAACGCTTTGGAGCAAAACAAATGATGCTGGAT
CGGACAGAGTGATGGTGTCTCCCCTCGCTGTAACTTGGTGGAACAGGA-ATGGACCGACA
ACAAGTACAGTCCATTATCCAAAAGTTTACAAGACATACTTTGAGAAGGTTGAAAGGTTG
AAACATGGGACCTTCGGCCCCGTTCATTTCCGAAACCAGGTGAAAATACGCCGCCGAGTA
GATATAAACCCGGGTCATGCAGATCTCAGCGCTAAAGAAGCACAAGATGTTATCATGGAG
GTCGTCTTCCCAAATGAGGTAGGAGCTAGAATATTGACATCAGAATCGCAGTTGACAATA
ACAAAAGAGAAGAAAGAAGAGCTACAAGATTGTAAAATTGCTCCTCTAATGGTGGCATAC
ATGTTGGAAAGAGAACTGGTCCGCAAAACCAGATTCCTACCGGTAGCAGGCGGAACAAGC
AGTGTG-TACATTGAAGTGTTGCATTTGACTCAAGGAACCTGTTGGGAACAGATGTACAC
TCCAGGCGGAGAAGTAAGGAATGACGATGTTGACCAGAGTTTGATCATTGCTGCAAGAAA
TATTGTCAGGAGAGCGACGGTATCAGCAGACCCACTAGCATCACTATTAGAGATGT-GCC
ACAGCACCCAGATCGGTGGAATAAGGATGGTAGACATCCTTAGACAAAATCCAACTGAAG
AGCAAGCTGTGGATATATGCAAAGCAGCAATGGG-CTTGAGGATCAGTTCATCCTTTAGC
TTTGGAGGCTTTACTTTCAAAAGAACAAGCGGATCATCCATCAAAAAGGAAGAAGAAGTG
CTTACGGGCAACCTCCAAACATTAAAAATAAGAGTACATGAGGGATATGAGGAATTCACA
ATGGTCGGGCGAAGGGCAACAGCTATCCTGAGAAAGGCAACTAGAAGGCTGATTCAGTTG
ATAGTAAGTGGACGAGATGAGCAATCAATTGCTGAAGCAATCATTGTGGCAATGGTATTC
TCACAAGAAGATTGCATGATAAAAGCAGTCCGAGGTGATCTGAATTTTGTAAACAGAGCA
AACCAGAGATTGAACCCCATGCATCAACTTCTGAGGCACTTCCAAAAAGATGCCAAAGTG
CTATTTCAGAATTGGGGAATTGAACCCATTGATAATGTCATGGGAATGATCGGAATATTA
CCTGACATGACTCCGAGCACAGAGATGTCACTAAGAGGCGTGAGAGTTAGTAAGATGGGA
GTGGACGAATACTCCAGCACCGAGAGAGTGGTTGTTAGTATTGATCGCTTCTTAAGAGTT
CGGGATCAGCGAGGGAATGTACTCTTATCTCCTGAAGAGGTTAGTGAAACACAGGGAACA
GAAAAATTAACAATAACATATTCATCATCAATGATGTGGGAAATCAACGGTCCTGAATCG
GTCCTTGTTAACACCTAT-CAATGGATCATTAGAAATTGGGAGACTGTGAAGATTCAATG
GTCTCAAGACCCCACAATGCTATACAATAAGATGGAGTTTGAACCGTTCCAATCCCTGGT
GCCTAAAGCTGCCAGAGGTCAATACAGTGGATTTGTGAGGACACTGTTCCAACAAATGCG
TGATGTGCTAGGGACATTTGACACTGTTCAAATAATAAAGCTGTTACCATTTGCAGCAGC
CCCACCAGAACAAAGCAGAATGCAGTTCTCTTCTCTAACTGTGAATGTGAGAGGCTCAGG
AATGAGAATACTCGTAAGGGGTAACTCCCCCGTGTTCAACTACAATAAGGCAACCAAAAG
GCTTACAGTCCTCGGAAAAGACGCAGGTGCATTAACAGAAGACCCAGATGAGGGAACAGC
CGGAGTAGAATCTGCAGTACTGAGGGGATTCCTCATTCTCGGCAAAGAGGACAAAAGATA
TGGACCAGCATTGAGTATCAATGAATTGAGCAATCTTGCAAAAGGGGAGAAAGCTAATGT
GCTAATAGGGCAAGGAGACGTGGTGTTGGTAATGAAACGGAAACGGGACTCTAGCATACT
TACTGACAGCCAGACAGCGACCAAAAGGATTCGGATGGCCATCAA-TTAATGTCG-AATT
GTTTAA------------------------------------------------------
---------------
>gi|115278058|gb|CY014577| /Avian/1(PB2)/H3N8/Canada/1991/08/10/ Influenza A virus (A/blue-winged teal/Alberta/120/1991(H3N8)) segment 1, complete sequence
---------------AGCGAAAGCAGGTCAAATATA-TT-CAATATGGAGAGAATAAAAG
AACTAAGAGATCTAATGTCACAGTCTCGCACCCGCGAGATACTAACCAAAACCACTGTGG
ACCACATGGCCATAATCAAAAAATACACATCAGGAAGGCAAGAGAAGAACCCTGCACTCA
GGATGAAGTGGATGATGGCAATGAAATATCCAATTACAGCAGATAAAAGAATAATGGAAA
TGATTCCCGAAAGGAATGAACAAGGACAAACCCTCTGGAGCAAAACAAACGATGCCGGCT
CAGACCGAGTGATGGTATCACCTCTAGCTGTGACATGGTGGAATAGGA-ATGGACCAACA
ACAAGTACAGTTCACTACCCAAAGGTATATAAAACTTATTTCGAAAAAGTCGAAAGATTG
AAACACGGGACCTTTGGTCCTGTCCACTTCAGAAATCAAGTTAAGATAAGACGGAGGGTT
GACATAAACCCTGGCCACGCAGACCTCAGTGCCAAAGAGGCACAAGATGTAATCATGGAA
GTTGTTTTCCCAAATGAAGTGGGAGCTAGAATACTAACATCGGAATCACAGCTGACGATA
ACAAAAGAGAAGAAGGAGGAACTCCAGGACTGCAAAATTGCCCCCTTGATGGTTGCATAC
ATGCTAGAAAGAGAGTTGGTCCGCAAAACGAGGTTCCTCCCAGTGGCTGGTGGAACAAGC
AGTGTC-TATATTGAGGTGCTGCATTTAACCCAGGGGACATGCTGGGAGCAGATGTACAC
TCCAGGAGGGGAAGTGAGAAATGATGATGTTGACCAAAGCTTGATTATCGCTGCCAGGAA
CATAGTAAGAAGAGCAACAGTATCAGCAGACCCACTAGCATCTCTATTGGAGATGT-GCC
ACAGCACACAGATTGGGGGAATAAGGATGGTAGACATTCTTCGGCAAAATCCAACAGAGG
AACAAGCTGTGGACATATGCAAGGCAGCAATGGG-CTTAAGGATTAGCTCATCTTTCAGC
TTTGGTGGATTCACTTTCAAAAGAACAAGCGGGTCGTCAGTTAAAAGAGAAGAAGAAGTG
CTTACGGGCAACCTTCAAACATTGAAAATAAGAGTACATGAGGGATATGAAGAGTTCACA
ATGGTTGGGAGAAGAGCAACAGCTATCCTCAGGAAGGCAACCAGAAGATTGATCCAGCTA
ATAGTAAGTGGGAGAGACGAGCAGTCAATTGCTGAAGCAATAATTGTGGCCATGGTATTC
TCACAAGAGGATTGCATGATCAAGGCAGTTCGGGGTGATCTGAACTTTGTCAATAGAGCA
AACCAGCGGCTGAACCCCATGCATCAACTCTTGAGACACTTCCAGAAGGATGCAAAAGTG
CTTTTCCAAAACTGGGGACTTGAACCCATTGACAATGTAATGGGAATGATCGGGATATTG
CCCGACATGACCCCAAGTACTGAGATGTCGCTGAGGGGGATAAGAGTCAGTAAGATGGGA
GTAGATGAATACTCCAGCACAGAGAGGGTGGTAGTGAGCATTGACCGATTTTTAAGAGTT
CGGGACCAACGGGGGAACGTACTATTGTCACCTGAAGAAGTCAGCGAGACACAAGGAACA
GAGAAGCTGACAATAACTTATTCGTCATCAATGATGTGGGAGATCAATGGTCCTGAGTCG
GTGTTGGTCAACACTTAT-CAGTGGATCATCAGAAACTGGGAAACTGTGAAAATTCAATG
GTCACAGGATCCCACAATGTTATATAATAAGATGGAATTCGAGCCATTTCAGTCTCTGGT
CCCTAAGGCAGCCAGAGGTCAGTACAGTGGATTCGTGAGGACACTATTCCAACAGATGCG
GGATGTGCTTGGAACGTTTGACACTGTTCAGATAATAAAACTTCTCCCCTTTGCTGCTGC
TCCACCAGAACAAAGTAGGATGCAGTTCTCCTCCCTGACTGTGAATGTAAGAGGATCAGG
AATGAGGATACTGGTAAGAGGCAATTCTCCAGTGTTCAATTACAACAAGGCCACCAAGAG
GCTCACAGTTCTCGGAAAGGATGCAGGTGCATTGACCGAAGATCCAGATGAGGGTACAGC
TGGAGTAGAGTCTGCTGTTCTAAGAGGATTCCTCATCTTGGGCAAAGAAGACAAGAGATA
TGGCCCAGCACTGAGCATCAATGAGCTAAGCAATCTTGCAAAAGGGGAGAAGGCTAATGT
GCTAATTGGGCAAGGAGACGTGGTGTTGGTAATGAAACGGAAACGGGACTCTAGCATACT
TACTGACAGCCAGACAGCGACCAAAAGGATTCGGATGGCCATCAA-TTAGTGTCG-AATT
GTTTAAAAACGACCTTGTTTCTACT-----------------------------------
---------------
>gi|115353428|gb|CY016147| /Avian/1(PB2)/H3N8/USA/1987/10/23/ Influenza A virus (A/pintail/Ohio/454/1987(H3N8)) segment 1, complete sequence
------------------------------AATATA-TT-CAATATGGAGAGAATAAAAG
AACTAAGAGATCTAATGTCACAGTCCCGCACTCGCGAGATACTCACCAAAACCACTGTGG
ACCATATGGCCATAATCAAAAAATACACATCAGGAAGACAAGAGAAGAACCCCGCACTCA
GAATGAAATGGATGATGGCAATGAAATATCCAATTACGGCGGATAAGAGAATAATGGAGA
TGATTCCTGAGAGGAATGAACAAGGACAGACCCTCTGGAGCAAAACAAATGATGCCGGTT
CAGACCGAGTGATGGTATCACCTCTGGCTGTGACATGGTGGAATAGAA-ATGGACCAACA
ACAAGTACAGTTCACTACCCAAAGGTCTATAAAACCTACTTCGAAAAGGTTGAAAGGTTA
AAACATGGGACCTTTGGCCCCGTTCACTTCAGGAACCAAGTCAAAATAAGGCGAAGAGTT
GACATAAACCCTGGCCATGCAGACCTCAGTGCCAAAGAGGCACAGGATGTAATCATGGAA
GTTGTTTTCCCAAATGAAGTGGGGGCCAGAATACTAACATCAGAATCACAGCTGACAATA
ACAAAGGAGAAGAAGGAAGAACTCCAAGATTGCAAAATTGCCCCCTTGATGGTAGCATAC
ATGCTAGAAAGAGAGTTAGTTCGCAAGACGAGGTTCCTCCCAGTGGCTGGTGGAACAAGC
AGTGTG-TATATTGAGGTGTTGCACTTGACCCAGGGGACATGCTGGGAGCAGATGTACAC
CCCAGGAGGGGAAGTAAGAAATGATGATGTTGACCAAAGTTTGATTATCGCTGCCAGAAA
TATAGTAAGAAGAGCAACGGTATCAGCAGACCCATTAGCGTCTCTATTGGAGATGT-GCC
ACAGCACACAGATTGGTGGAATAAGAATGGTAGACATCCTTAGGCAGAATCCAACAGAGG
AACAAGCTGTGGATATATGCAAGGCAGCAATGGG-CTTGAGAATTAGCTCATCTTTCAGC
TTCGGTGGATTCACCTTTAAAAGAACAAGTGGGTCATCAGTCAAAAGAGAAGAAGAAGTG
CTTACGGGCAACCTTCAAACACTGAAAATAAGAGTGCATGAGGGGTATGAAGAATTCACA
ATGGTTGGGAGAAGAGCAACAGCTATTCTCAGAAAGGCAACCAGGAGGTTAATTCAACTA
ATAGTAAGTGGAAGAGATGAGCAGTCAATTGCTGAAGCAATAATCGTAGCCATGGTATTT
TCACAAGAGGACTGCATGATAAAGGCAGTTCGAGGTGATCTGAATTTTGTCAATAGAGCA
AACCAGCGACTAAACCCCATGCATCAGCTCTTGAGACATTTCCAAAAGGATGCGAAAGTG
CTCTTCCAGAACTGGGGGATTGAACCCATCGACAATGTGATGGGGATGATCGGAATACTG
CCCGACATGACCCCAAGCACTGAGATGTCACTGCGAGGGATAAGAGTCAGCAAAATGGGA
GTAGATGAATACTCCAGCACAGAGAGAGTGGTGGTGAGCATTGACCGTTTTTTAAGGGTT
CGGGACCAACGGGGGAACGTACTATTGTCACCCGAAGAAGTTAGCGAGACACAAGGGACA
GAAAAGTTGACAATAACTTACTCATCATCAATGATGTGGGAGATCAATGGTCCTGAGTCA
GTGTTGGTCAACACCTAT-CAGTGGATCATCAGAAACTGGGAGACTGTGAAAATTCAATG
GTCACAGGACCCCACAATGTTGTACAATAAGATGGAATTTGAGCCATTTCAGTCTCTGGT
TCCTAAAGCAGCTAGAGGTCAATACAGTGGATTCGTGAGGACACTGTTCCAACAGATGCG
GGATGTGCTTGGAACTTTTGACACAGTTCAGATAATAAAACTTCTCCCCTTTGCTGCTGC
CCCACCGGAACAGAGTAGGATGCAGTTCTCCTCTTTGACTGTGAATGTAAGAGGATCAGG
AATGAGAATACTGGTGAGAGGTAATTCTCCAGTATTCAATTACAATAAGGCCACCAAGAG
GCTTACAGTCCTCGGGAAAGATGCGGGTGCATTAACTGAAGACCCAGATGAAGGCACAGC
TGGAGTGGAGTCTGCTGTTCTGAGAGGATTCCTCATTTTGGGCAAAGAAGACAAGAGATA
TGGCCCAGCGTTGAGCATCAACGAACTAAGCAATCTTGCAAAAGGAGAGAAGGCTAATGT
GCTAATTGGGCAAGGGGACGTGGTGTTGGTAATGAAACGAAAACGGGACTCTAGCATACT
TACTGACAGCCAGACAGCGACCAAAAGAATTCGGATGGCCATCAA-TTAGTGTCG-AATT
GTTTAAAAA---------------------------------------------------
---------------
>gi|122850704|gb|CY019204| /Avian/1(PB2)/H3N8/USA/1987/10/19/ Influenza A virus (A/pintail/Ohio/339/1987(H3N8)) segment 1, complete sequence
------------------------------AATATA-TT-CAATATGGAGAGAATAAAAG
AACTAAGAGATCTAATGTCACAGTCCCGCACTCGCGAGATACTCACCAAAACCACTGTGG
ACCATATGGCCATAATCAAAAAATACACATCAGGAAGACAAGAGAAGAACCCTGCACTCA
GAATGAAATGGATGATGGCAATGAAATATCCAATCACGGCGGATAAGAGAATAATGGAGA
TGATTCCTGAGAGGAATGAACAAGGACAGACCCTCTGGAGCAAAACAAATGATGCCGGTT
CAGACCGAGTGATGGTATCACCTCTGGCTGTGACATGGTGGAATAGAA-ATGGACCAACA
ACAAGTACAGTTCACTACCCAAAGGTCTATAAAACCTACTTCGAAAAGGTTGAAAGGTTA
AAACATGGGACCTTTGGCCCCGTTCACTTCAGGAACCAAGTCAAAATAAGACGAAGAGTT
GACATAAACCCTGGCCATGCAGACCTCAGTGCCAAAGAGGCACAGGATGTAATCATGGAG
GTTGTTTTTCCAAACGAAGTGGGGGCCAGAATACTAACATCAGAATCACAGCTGACAATA
ACAAAGGAGAAAAAGGAAGAACTCCAAGATTGCAAAATTGCCCCCTTGATGGTAGCATAC
ATGCTAGAAAGAGAGTTAGTTCGCAAGACGAGGTTCCTCCCAGTGGCTGGTGGAACAAGC
AGTGTG-TATATTGAGGTGTTGCACTTGACCCAGGGGACATGCTGGGAGCAGATGTACAC
TCCAGGGGGGGAAGTAAGAAATGATGATGTTGACCAAAGTTTGATTATCGCTGCCAGAAA
TATAGTAAGAAGAGCAACGGTATCAGCAGACCCATTAGCGTCTCTATTGGAGATGT-GCC
ACAGCACACAGATTGGTGGAATAAGAATGGTAGACATTCTTAGGCAGAATCCAACAGAGG
AACAAGCTGTGGATATATGCAAGGCAGCAATGGG-CTTGAGAATTAGCTCATCTTTCAGC
TTCGGTGGATTCACCTTCAAAAGAACAAGTGGGTCATCAGTCAAAAGAGAAGAAGAAGTG
CTTACGGGCAACCTTCAAACACTGAAAATAAGAGTGCATGAGGGGTATGAAGAATTCACA
ATGGTTGGGAGAAGAGCAACAGCTATTCTCAGAAAGGCAACCAGGAGGTTAATTCAACTA
ATAGTAAGTGGAAGAGATGAGCAGTCAATTGCTGAAGCAATAATCGTAGCCATGGTATTT
TCACAAGAGGATTGCATGATAAAGGCAGTTCGAGGTGATCTGAATTTTGTCAATAGAGCA
AACCAGCGACTGAATCCCATGCATCAGCTCTTGAGACATTTCCAAAAGGATGCAAAAGTG
CTCTTCCAGAACTGGGGGATTGAACCCATCGACAATGTAATGGGGATGATCGGAATACTG
CCCGACATGACCCCAAGCACTGAGATGTCACTGCGAGGGATAAGAGTCAGCAAAATGGGA
GTAGATGAATACTCCAGCACAGAGAGAGTGGTGGTGAGCATTGACCGTTTTTTAAGGGTT
CGGGACCAACGGGGGAACGTACTATTGTCACCCGAAGAAGTTAGCGAGACACAAGGGACA
GAAAAGTTGACAATAACTTACTCATCATCAATGATGTGGGAGATCAATGGTCCTGAGTCA
GTGTTGGTCAACACCTAC-CAGTGGATCATCAGAAACTGGGAGACTGTGAAAATTCAATG
GTCACAGGACCCCACAATGTTGTACAATAAAATGGAATTTGAGCCATTTCAGTCTCTGGT
TCCTAAAGCAGCTAGAGGTCAATACAGTGGATTCGTAAGGACACTGTTCCAACAGATGCG
GGATGTGCTTGGAACTTTTGACACAGTTCAGATAATAAAACTTCTCCCCTTTGCTGCTGC
CCCACCGGAACAGAGTAGGATGCAGTTCTCCTCTTTGACTGTGAATGTAAGAGGATCAGG
AATGAGGATACTGGTGAGAGGTAATTCTCCAGTATTCAATTACAATAAGGCCACCAAGAG
GCTTACAGTCCTCGGGAAAGATGCGGGTGCATTAACTGAAGATCCAGATGAAGGCACAGC
TGGAGTGGAGTCTGCTGTTCTGAGAGGATTCCTCATTTTGGGCAAAGAAGACAAGAGATA
TGGCCCAGCGTTGAGCATCAACGAACTAAGCAATCTTGCAAAAGGAGAGAAGGCTAATGT
GCTAATTGGGCAAGGAGACGTGGTGTTGGTAATGAAACGGAAACGGGACTCTAGCATACT
TACTGACAGCCAGACAGCGACCAAAAGAATTCGGATGGCCATCAA-TTAGTGTCG-AATT
GTTTAA------------------------------------------------------
---------------
>gi|119365497|gb|CY017844| /Avian/1(PB2)/H3N8/USA/1987/// Influenza A virus (A/green-winged teal/Ohio/466/1987(H3N8)) segment 1, complete sequence
--------------------------------------------ATGGAGAGAATAAAAG
AACTAAGAGATCTAATGTCACAGTCCCGCACTCGCGAGATACTCACCAAAACCACTGTGG
ACCATATGGCCATAATCAAAAAATACACATCAGGAAGACAAGAGAAGAACCCCGCACTCA
GGATGAAATGGATGATGGCAATGAAATATCCAATCACAGCAGATAAGAGAATAATGGAGA
TGATTCCCGAGAGGAATGAACAAGGGCAAACCCTCTGGGGCAAAACAAATGATGCCGGCT
CAGACCGAGTGATGGTATCACCTCTGGCTGTGACATGGTGGAATAGGA-ATGGACCAACA
ACAAGTACAGTTCACTACCCAAAGGTCTATAAAACCTATTTCGAAAAGGTCGAAAGGTTA
AAACATGGGACCTTTGGCCCCGTTCACTTCAGGAATCAAGTTAAGATAAGACGGAGAGTT
GACATAAATCCTGGCCATGCAGACCTCAGTGCCAAAGAGGCACAGGATGTGATCATGGAG
GTTGTTTTCCCAAATGAAGTGGGGGCCAGGATATTAACATCGGAATCACAGCTGACAATA
ACAAAAGAGAAAAAGGAAGAACTCCAAAATTGTAAAATTGCCCCCTTGATGGTAGCATAC
ATGCTAGAAAGAGAGTTAGTCCGCAAGACGAGGTTCCTCCCAGTGGCTGGTGGAACAAGC
AGTGTT-TATATTGAGGTGTTGCATTTGACCCAAGGAACATGCTGGGAGCAGATGTACAC
CCCAGGAGGGGAAGTGAGAAATGATGATGTTGACCAAAGCTTAATTATCGCTGCCAGGAA
TATAGTAAGAAGGGCAACAGTATCAGCAGACCCACTAGCGTCTCTATTGGAGATGT-GCC
ACAGCACACAGATTGGTGGGATAAGGATGGTAGACATCCTTAGGCAGAATCCAACAGAGG
AACAAGCCGTGGATATATGCAAGGCGGCAATGGG-CTTGAGGATTAGCTCATCTTTCAGC
TTCGGTGGATTCACTTTTAAAAGAACAAGTGGGTCATCAGTCAAAAGAGAAGAAGAAGTG
CTTACGGGCAACCTTCAAACACTGAAAATAAGAGTGCATGAGGGGTATGAAGAATTCACA
ATGGTTGGGAGAAGAGCAACAGCTATTCTCAGGAAGGCAACCAGGAGATTGATTCAGCTA
ATAGTCAGTGGGAGAGATGAACAGTCAATTGCTGAAGCAATAATTGTGGCCATGGTATTT
TCACAGGAGGATTGCATGATCAAGGCAGTTCGGGGTGATCTGAACTTTGTCAATAGAGCA
AACCAACGACTAAACCCCATGCATCAACTCTTGAGGCATTTCCAAAAGGATGCAAAAGTG
CTCTTCCAAAATTGGGGAATTGAACCCATTGACAATGTGATGGGAATGATCGGAATACTA
CCCGACATGACCCCAAGTACTGAGATGTCATTGAGAGGGATAAGAGTCAGCAAAATGGGA
GTGGATGAATACTCCAGCACAGAAAGAGTGGTGGTGAGCATTGACCGGTTTTTAAGGGTT
CGGGATCAACGGGGAAACGTACTATTGTCACCTGAAGAAGTCAGTGAGACGCAAGGGACG
GAAAAGTTGACAATAACTTACTCATCATCAATGATGTGGGAGATCAATGGTCCTGAATCA
GTGTTGGTCAATACTTAC-CAGTGGATCATCAGAAACTGGGAGACTGTGAAAATTCAATG
GTCACAGGATCCCACAATGTTGTACAATAAGATGGAATTCGAGCCATTTCAGTCTCTGGT
CCCTAAGGCAGCTAGAGGTCAATACAGCGGATTCGTGAGGACACTGTTCCAACAAATGCG
AGATGTGCTTGGAACATTTGACACTGTTCAGATAATAAAACTTCTCCCCTTTGCTGCTGC
CCCACCAGAACAGAGTAGGATGCAATTCTCCTCCTTGACTGTGAATGTAAGAGGATCAGG
AATGAGGATACTGGTAAGAGGCAATTCTCCAGTGTTTAATTACAACAAGGCCACCAAAAG
GCTTACAGTCCTCGGGAAGGATGCAGGTGCATTAACTGAAGACCCAGATGAAGGCACAGC
TGGAGTGGAGTCTGCCGTTCTGAGGGGATTCCTCATTTTGGGCAAAGAAGACAAGAGATA
TGGCCCAGCATTGAGCATCAATGAACTGAGCAGTCTTGCAAAGGGAGAGAAGGCTAATGT
GCTAATTGGGCAAGGAGACGTGGTGTTGGTAATGAAACGGAAACGGGACTCTAGCATACT
TACTGACAGCCAGACAGCGACCAAAAGGATTCGGATGGCCATCAA-TTAGTGTCG-AATT
GTCTAA------------------------------------------------------
---------------
>gi|119369509|gb|CY017868| /Avian/1(PB2)/H3N8/USA/1987/// Influenza A virus (A/northern shoveler/Ohio/454/1987(H3N8)) segment 1, complete sequence
--------------------------------------------ATGGAGAGAATAAAAG
AACTAAGAGATCTAATGTCACAGTCCCGCACTCGCGAGATACTCACCAAAACCACTGTGG
ACCATATGGCCATAATCAAAAAATACACATCAGGAAGACAAGAGAAGAACCCCGCACTCA
GAATGAAATGGATGATGGCAATGAAATATCCAATTACGGCGGATAAGAGAATAATGGAGA
TGATTCCTGAGAGGAATGAACAAGGACAGACCCTCTGGAGCAAAACAAATGATGCCGGTT
CAGACCGAGTGATGGTATCACCTCTGGCTGTGACATGGTGGAATAGAA-ATGGACCAACA
ACAAGTACAGTTCACTACCCAAAGGTCTATAAAACCTACTTCGAAAAGGTTGAAAGGTTA
AAACATGGGACCTTTGGCCCCGTTCACTTCAGGAACCAAGTCAAAATAAGGCGAAGAGTT
GACATAAACCCTGGCCATGCAGACCTCAGTGCCAAAGAGGCACAGGATGTAATCATGGAA
GTTGTTTTCCCAAATGAAGTGGGGGCCAGAATACTAACATCAGAATCACAGCTGACAATA
ACAAAGGAGAAGAAGGAAGAACTCCAAGATTGCAAAATTGCCCCCTTGATGGTAGCATAC
ATGCTAGAAAGAGAGTTAGTTCGCAAGACGAGGTTCCTCCCAGTGGCTGGTGGAACAAGC
AGTGTG-TATATTGAGGTGTTGCACTTGACCCAGGGGACATGCTGGGAGCAGATGTACAC
CCCAGGAGGGGAAGTAAGAAATGATGATGTTGACCAAAGTTTGATTATCGCTGCCAGAAA
TATAGTAAGAAGAGCAACGGTATCAGCAGACCCATTAGCGTCTCTATTGGAGATGT-GCC
ACAGCACACAGATTGGTGGAATAAGAATGGTAGACATCCTTAGGCAGAATCCAACAGAGG
AACAAGCTGTGGATATATGCAAGGCAGCAATGGG-CTTGAGAATTAGCTCATCTTTCAGC
TTCGGTGGATTCACCTTTAAAAGAACAAGTGGGTCATCAGTCAAAAGAAAAGAAGAAGTG
CTTACGGGCAACCTTCAAACACTGAAAATAAGAGTGCATGAGGGGTATGAAGAATTCACA
ATGGTTGGGAGAAGAGCAACAGCTATTCTCAGAAAGGCAACCAGGAGGTTAATTCAACTA
ATAGTAAGTGGAAGAGATGAGCAGTCAATTGCTGAAGCAATAATCGTAGCCATGGTATTT
TCACAAGAGGACTGCATGATAAAGGCAGTTCGAGGTGATCTGAATTTTGTCAATAGAGCA
AACCAGCGACTAAACCCCATGCATCAGCTCTTGAGACATTTCCAAAAGGATGCGAAAGTG
CTCTTCCAGAACTGGGGGATTGAACCCATCGACAATGTGATGGGGATGATCGGAATACTG
CCCGACATGACCCCAAGCACTGAGATGTCACTGCGAGGGATAAGAGTCAGCAAAATGGGA
GTAGATGAATACTCCAGCACAGAGAGAGTGGTGGTGAGCATTGACCGTTTTTTAAGGGTT
CGGGACCAACGGGGGAACGTACTATTGTCACCCGAAGAAGTTAGCGAGACACAAGGGACA
GAAAAGTTGACAATAACTTACTCATCATCAATGATGTGGGAGATCAATGGTCCTGAGTCA
GTGTTGGTCAACACCTAT-CAGTGGATCATCAGAAACTGGGAGACTGTGAAAATTCAATG
GTCACAGGACCCCACAATGTTGTACAATAAGATGGAATTTGAGCCATTTCAGTCTCTGGT
TCCTAAAGCAGCTAGAGGTCAATACAGTGGATTCGTGAGGACACTGTTCCAACAGATGCG
GGATGTGCTTGGAACTTTTGACACAGTTCAGATAATAAAACTTCTCCCCTTTGCTGCTGC
CCCACCGGAACAGAGTAGGATGCAGTTCTCCTCTTTGACTGTGAATGTAAGAGGATCAGG
AATGAGAATACTGGTGAGAGGTAATTCTCCAGTATTCAATTACAATAAGGCCACCAAGAG
GCTTACAGTCCTCGGGAAAGATGCGGGTGCATTAACTGAAGACCCAGATGAAGGCACAGC
TGGAGTGGAGTCTGCTGTTCTGAGAGGATTCCTCATTTTGGGCAAAGAAGACAAGAGATA
TGGCCCAGCGTTGAGCATCAACGAACTAAGCAATCTTGCAAAAGGAGAGAAGGCTAATGT
GCTAATTGGGCAAGGGGACGTGGTGTTGGTAATGAAACGAAAACGGGACTCTAGCATACT
TACTGACAGCCAGACAGCGACCAAAAGAATTCGGATGGCCATCAA-TTAGTGTCG-AATT
G-TTAAAAACGA------------------------------------------------
---------------
>gi|115521348|gb|CY016402| /Avian/1(PB2)/H3N8/USA/1986/11/08/ Influenza A virus (A/mallard/Ohio/264/1986(H3N8)) segment 1, complete sequence
------------------------------AATATA-TT-CAATATGGAGAGAATAAAAG
AACTAAGAGATCTAATGTCCCAGTCCCGCACCCGCGAGATACTCACTAAGACCACTGTGG
ACCATATGGCCATAATCAAAAAATACACATCAGGAAGGCAAGAGAAGAACCCCGCACTCA
GAATGAAGTGGATGATGGCAATGAAATATCCAATTACAGCAGACAAGAGAATAATGGAAA
TGATTCCTGAGAGGAATGAACAGGGACAAACCCTCTGGAGCAAAACAAACGATGCCGGCT
CAGACCGAGTGATGGTATCACCTCTGGCCGTGACATGGTGGAATAGGA-ATGGACCGACA
ACAAGCACAGTTCACTACCCGAAGGTATATAAAACTTACTTCGAAAAAGTCGAAAGGTTA
AAACATGGGACCTTTGGCCCAGTCCACTTCAGAAATCAAGTTAAGATAAGAAGGAGAGTT
GACATAAACCCTGGTCACGCAGATCTCAGTGCCAAGGAGGCGCAGGATGTGATCATGGAA
GTTGTTTTCCCAAATGAAGTAGGAGCTAGAATACTAACATCGGAGTCACAGCTGACAATA
ACAAAAGAGAAGAAAGAAGAGCTCCAGGATTGTAAAATTGCCCCCTTGATGGTAGCATAC
ATGCTAGAAAGAGAGTTGGTCCGCAAAACGAGGTTCCTCCCAGTGGCTGGTGGGACAAGC
AGTGTC-TACATTGAGGTGCTGCATTTAACCCAGGGAACATGCTGGGAGCAGATGTACAC
TCCAGGAGGAGAAGTGAGAAATGATGATGTTGACCAAAGTTTGATTATCGCTGCCAGGAA
CATAGTAAGAAGAGCAACGGTATCGGCAGACCCATTAGCATCTCTGTTGGAAATGT-GCC
ACAGCACGCAGATTGGGGGAATAAGGATGGTAGACATCCTTAGGCAGAATCCAACAGAGG
AACAAGCCGTGGACATATGCAAGGCAGCAATGGG-ATTGAGGATTAGCTCATCTTTCAGC
TTCGGTGGATTCACTTTCAAAAGAACAAGCGGATCGTCAGTCAAGAAAGAAGAAGAAGTG
CTTACGGGCAACCTTCAAACACTGAAAATAAGAGTACATGAGGGGTATGAAGAATTCACA
ATGGTTGGGAGAAGAGCAACAGCTATTCTCAGAAAGGCAACCAGGAGATTGATCCAGCTA
ATAGTAAGTGGGAGAGATGAGCAGTCAATTGCTGAGGCAATAATCGTGGCCATGGTATTT
TCACAAGAGGATTGCATGATCAAAGCAGTCCGAGGCGATCTGAACTTTGTCAATAGGGCA
AACCAGAGACTGAATCCTATGCATCAACTCTTGAGACATTTCCAAAAAGATGCAAAGGTG
CTTTTCCAGAACTGGGGAATTGAACCCATCGACAATGTAATGGGAATGATCGGAATATTA
CCCGACATGACCCCAAGTACTGAGATGTCGCTGAGGGGGATAAGAGTCAGCAAAATGGGA
GTAGATGAATACTCCAGCACGGAGAGAGTGGTGGTGAGCATTGACCGATTTTTGAGGGTT
CGGGATCAACGGGGAAACGTACTGTTGTCTCCCGAAGAAGTCAGCGAAACACAAGGAACA
GAGAAGCTGACAATAACTTATTCGTCATCAATGATGTGGGAGATCAATGGTCCTGAGTCG
GTGCTGGTCAATACTTAT-CAGTGGATCATTAGGAACTGGGAAACTGTGAAAATTCAATG
GTCACAAGATCCCACAATGTTATACAATAAGATGGAATTCGAACCATTTCAGTCTCTTGT
CCCTAAGGCGGCCAGAAGTCAATACAGCGGATTCGTGAGAACACTGTTCCAACAGATGCG
AGATGTGCTTGGAACATTTGACACTGTTCAAATAATAAAACTTCTCCCCTTTGCTGCTGC
TCCACCAGAGCAGAGTAGAATGCAATTCTCCTCACTGACTGTGAATGTGAGAGGATCAGG
AATGAGGATACTGGTAAGAGGCAATTCTCCAGTGTTCAATTACAACAAGGCCACCAAGAG
GCTTACAGTCCTTGGAAAAGATGCAGGTGCATTGACCGAAGATCCTGATGAAGGCACAGC
TGGAGTGGAGTCTGCTGTCCTGAGAGGATTCCTCATTTTGGGCAAAGAAGACAAGAGATA
TGGCCCAGCATTAAGCATCAATGAATTGAGCAATCTTGCAAAAGGAGAGAAGGCTAATGT
GCTAATTGGGCAAGGAGACGTAGTGTTGGTAATGAAACGGAAACGGGACTCTAGCATACT
TACTGACAGCCAGACAGCGACCAAAAGAATTCGGATGGCCATCAA-TTAGTGTCG-AATT
G-TTAAAAACGA------------------------------------------------
---------------
>gi|134047039|gb|CY020940| /Avian/1(PB2)/H3N8/USA/1986/// Influenza A virus (A/northern shoveler/Ohio/35/1986(H3N8)) segment 1, complete sequence
------------------------------------------ATATGGAGAGAATAAAAG
AACTAAGAGATCTAATGTCACAGTCCCGCACTCGCGAGATACTCACCAAAACCACTGTGG
ACCATATGGCCATAATCAAAAAATACACATCAGGAAGACAAGAGAAGAACCCCGCACTCA
GAATGAAATGGATGATGGCAATGAAATATCCAATTACGGCGGATAAGAGGATAATGGAGA
TGATTCCTGAGAGGAATGAACAAGGACAAACCCTCTGGAGCAAAACAAATGACGCCGGCT
CAGACCGAGTAATGGTATCACCTCTGGCTGTGACATGGTGGAATAGGA-ATGGGCCAACA
ACAAGTACAGTTCACTACCCAAAGGTCTATAAAACTTACTTCGAAAAGGTTGAAAGGTTA
AAACATGGGACCTTTGGCCCCGTCCACTTCAGGAATCAAGTTAAAATAAGACGGAGAGTT
GACATAAACCCTGGCCATGCAGACCTCAGTGCCAAAGAGGCACAGGATGTAATTATGGAA
GTTGTTTTCCCAAATGAGGTGGGGGCCAGAATACTAACATCAGAATCACAGCTGACAATA
ACAAAAGAGAAAAAGGAAGAACTTCAAGACTGCAAAATTGCCCCCTTGATGGTAGCATAC
ATGCTAGAAAGAGAGTTAGTCCGCAAGACGAGATTCCTCCCAGTGGCTGGTGGAACAAGC
AGTGTG-TATATTGAGGTGTTGCATTTGACCCAGGGAACATGCTGGGAGCAGATGTACAC
CCCAGGAGGGGAAGTAAGAAATGATGATGTTGACCAAAGTTTAATTATCGCTGCCAGGAA
TATAGTAAGAAGAGCAACGGTATCAGCAGACCCACTAGCATCTCTATTGGAGATGT-GCC
ACAGCACACAGATTGGTGGAATAAGGATGGTAGACATCCTTAGGCAGAATCCAACAGAGG
AACAAGCTGTGGATATATGCAAGGCAGCAATGGG-CTTGAGAATTAGCTCATCTTTCAGC
TTCGGTGGATTCACTTTTAAAAGAACAAGTGGGTCGTCAGTCAAAAGAGAAGAAGAAGTG
CTTACAGGCAACCTTCAAACACTGAAAATAAGAGTGCATGAGGGGTATGAAGAATTCACA
ATGGTTGGGAGAAGAGCAACAGCTATTCTCAGAAAGGCAACCAGGAGATTAATTCAACTA
ATAGTAAGTGGAAGAGATGAACAGTCAATTGCTGAAGCAATAATCGTGGCTATGGTATTT
TCACAAGAGGATTGCATGATAAAGGCAGTTCGGGGTGATCTGAATTTTGTCAATAGAGCA
AACCAGCGACTGAACCCCATGCATCAACTCTTGAGACATTTCCAAAAGGATGCAAAAGTG
CTTTTCCAGAACTGGGGAATTGAACCCATCGACAATGTGATGGGGATGATCGGAATACTG
CCCGACATGACCCCAAGTACTGAGATGTCACTGAGAGGGATAAGAGTCAGCAAAGTGGGA
GTAGATGAATACTCCAGCACAGAGAGAGTAGTGGTGAGCATTGACCGTTTTTTAAGAGTT
AGGGATCAACGGGGGAACGTACTATTGTCACCCGAAGAAGTTAGCGAGACGCAAGGAACA
GAAAAGTTGACAATAACTTATTCATCATCAATGATGTGGGAGATCAATGGTCCTGAGTCA
GTGTTGGTCAACACTTAC-CAATGGATCATCAGAAACTGGGAGACTGTGAAAATTCAATG
GTCACAGGATCCCACAATGTTGTACAATAAGATGGAATTTGAGCCATTTCAGTCTCTGGT
TCCTAAGGCAGCTAGAGGTCAATACAGCGGATTCGTGAGGACACTGTTCCAACAGATGCG
GGATGTGCTTGGAACTTTTGACACTGTTCAAATAATAAAACTACTCCCCTTTGCTGCTGC
CCCACCGGAACAGAGTAGGATGCAGTTCTCTTCCTTGACTGTGAATGTAAGAGGATCAGG
AATGAGGATACTGGTAAGAGGCAACTCCCCAGTATTCAATTACAACAAGGCCACCAAGAG
ACTTACGGTCCTCGGGAAAGATGCAGGTGCATTAATTGAAGACCCGGATGAAGGCACAGC
TGGAGTGGAGTCTGCTGTTCTGAGAGGATTCCTCATTTTGGGCAAAGAAGACAAGAGATA
TGGCCCAGCATTGAGCATCAATGAACTGAGCAATCTTGCAAAAGGAGAGAAGGCTAATGT
GCTAATTGGGCAAGGAGACGTAGTGTTGGTAATGAAACGGAAACGGGACTCTAGCATACT
TACTGACAGCCAGACAGCGACCAAAAGAATTCGGATGGCCATCAA-TTAGTGTCG-AA--
------------------------------------------------------------
---------------
>gi|78096108|gb|CY004669| /Avian/1(PB2)/H3N8/Canada/1985/08/22/ Influenza A virus (A/mallard duck/ALB/525/1985(H3N8)) segment 1, complete sequence
---------------AGCGAAAGCAGGTCAAATATA-TT-CAATATGGAGAGAATAAAAG
AACTAAGAGACCTAATGTCACAATCCCGCACCCGCGAGATACTCACCAAAACCACTGTGG
ACCACATGGCCATAATCAAAAAGTACACATCAGGAAGACAAGAGAAGAACCCCGCACTCA
GGATGAAGTGGATGATGGCAATGAAATATCCAATTACAGCAGATAAGAGGATAATGGAAA
TGATTCCTGAGAGAAATGAACAAGGGCAAACCCTCTGGAGCAAAACAAATGACGCCGGCT
CAGACCGAGTGATGGTATCACCTCTGGCCGTGACATGGTGGAATAGGA-ATGGCCCAACA
ACAAGTACAGTTCACTATCCAAAGGTCTATAAAACTTATTTCGAAAAAGTCGAAAGGTTA
AAACACGGGACCTTTGGCCCTGTTCACTTTAGGAATCAAGTTAAGATAAGACGGAGAGTT
GACATAAACCCTGGGCACGCAGATCTCAGTGCCAAAGAGGCACAGGATGTAATCATGGAA
GTTGTTTTCCCAAATGAAGTGGGGGCCAGAATACTAACATCAGAATCACAACTGACAATA
ACAAAAGAGAAAAAAGAAGAACTCCAGGATTGTAAAATTGCCCCCTTGATGGTAGCATAC
ATGCTAGAAAGAGAATTGGTCCGCAAAACAAGGTTCCTCCCAGTGGCTGGTGGGACAAGC
AGTGTG-TATATTGAGGTACTTCATTTGACCCAGGGAACATGCTGGGAGCAGATGTACAC
TCCAGGAGGGGAAGTGAGAAATGATGATATTGACCAAAGCTTAATTATTGCTGCCAGGAA
CATAGTGAGAAGAGCAACAGTATCAGCAGATCCATTAGCATCTCTATTGGAGATGT-GCC
ACAGCACACAGATTGGTGGAATAAGGATGGTAGACATCCTTAGGCAGAATCCAACAGAGG
AGCAAGCCGTGGACATATGCAAGGCAGCGATGGG-CTTGAGGATTAGCTCATCTTTCAGC
TTCGGTGGATTCACTTTTAAAAGAACAAGCGGATCGTCAGTTAAGAGAGAAGAAGAAGTG
CTTACGGGCAACCTTCAAACACTGAAAATACGAGTGCACGAGGGGTATGAAGAGTTCACA
ATGGTTGGGAGAAGAGCAACAGCTATCCTAAGAAAGGCAACCAGGAGATTGATTCAGCTA
ATAGTAAGTGGGAGAGACGAACAGTCAATTGCTGAAGCAATAATTGTGGCCATGGTATTT
TCACAAGAGGATTGTATGATCAAGGCAGTTCGAGGTGATCTGAACTTTGTCAACAGAGCG
AACCAGCGACTGAACCCCATGCATCAACTCTTGAGGCATTTCCAAAAGGATGCAAAGGTG
CTTTTCCAAAACTGGGGAATTGAGCCCATCGACAATGTGATGGGAATGATCGGGATATTA
CCTGACATGACCCCAAGTACTGAGATGTCACTGAGGGGAATAAGAGTCAGCAAGATGGGG
GTAGATGAATATTCCAGCACAGAGAGGGTGGTGGTGAGTATTGACCGTTTTTTAAGGGTT
CGGGATCAACGGGGGAATGTACTACTGTCACCCGAGGAAGTCAGCGAGACACAAGGGACG
GAGAAGCTGACAATAACGTATTCATCATCAATGATGTGGGAGATCAATGGTCCTGAGTCA
GTGCTGGTCAATACTTAC-CAATGGATCATCAGAAACTGGGAAACTGTGAAGATTCAATG
GTCACAGGATCCCACAATGTTATATAATAAGATGGAATTCGAGCCATTTCAGTCTCTGGT
CCCTAAGGCAGCCAGGGGTCAATACAGCGGATTCGTGAGAACACTGTTCCAGCAGATGCG
AGATGTGCTTGGAACATTTGACACTGTTCAAATAATAAAACTTCTCCCCTTTGCTGCTGC
CCCACCGGAACAGAGTAGGATGCAGTTCTCCTCCTTGACTGTGAATGTGAGAGGATCAGG
AATGAGGATACTGGTAAGAGGTAATTCTCCAGTGTTCAATTACAACAAGGCCACAAAGAG
GCTTACAGTCCTCGGAAAAGATGCAGGTGCATTAACTGAAGACCCAGATGAAGGCACAGC
CGGAGTGGAGTCTGCTGTCCTGAGAGGATTCCTCATTTTGGGCAAGGAAGACAAGAGATA
TGGCCCAGCATTAAGCATCAATGAACTGAGCAATCTTGCGAAGGGAGAGAAGGCGAATGT
GCTAATTGGGCAAGGAGACGTGGTGTTGGTAATGAAACGGAAACGGGACTCTAGCATACT
TACTGACAGCCAGACAGCGACCAAAAGAATTCGGGTGGCCATCAA-TTAGTGTCG-AATT
GTTTAAAAACGACCTTGTTTCTACT-----------------------------------
---------------
>gi|78096127|gb|CY004677| /Avian/1(PB2)/H3N8/Canada/1985/08/22/ Influenza A virus (A/blue-winged teal/ALB/569/1985(H3N8)) segment 1, complete sequence
---------------AGCGAAAGCAGGTCAAATATA-TT-CAATATGGAGAGAATAAAAG
AACTAAGAGATCTAATGTCACAGTCCCGCACTCGCGAGATACTCACCAAAACCACTGTAG
ACCATATGGCCATAATCAAAAAATACACATCCGGAAGACAAGAGAAGAACCCCGCACTCA
GGATGAAATGGATGATGGCAATGAAATATCCAATTACGGCGGATAAGAGGATAATGGAGA
TGATTCCTGAGAGGAATGAGCAAGGACAGACCCTCTGGAGCAAAACAAATGATGCCGGCT
CAGACCGAGTGATGGTATCACCTCTGGCTGTGACATGGTGGAATAGGA-ATGGACCAACA
ACAAGTACAATTCACTACCCAAAGGTCTATAAAACCTATTTCGAAAAGGTTGAAAGGTTA
AAACATGGGACCTTTGGCCCCGTTCACTTCAGGAATCAAGTTAAAATAAGACGGAGAGTT
GACATAAACCCTGGTCATGCAGACCTCAGTGCCAAAGAGGCACAGGATGTAATCATGGAA
GTTGTTTTCCCAAATGAAGTGGGGGCCAGAATACTAACATCGGAATCACAGCTGACAATA
ACAAAAGAGAAAAAGGAGGAACTCCAAGATTGCAAAATTGCCCCCTTGATGGTAGCATAC
ATGCTAGAAAGAGAGTTAGTCCGCAAGACGAGGTTCCTCCCAGTGGCTGGTGGAACAAGC
AGTGTG-TATATTGAGGTGCTGCATTTGACCCAGGGAACATGCTGGGAGCAGATGTACAC
TCCAGGAGGGGAAGTAAGAAATGATGATATTGACCAAAGTTTAATTATCGCTGCCAGGAA
TATAGTAAGAAGAGCAACGGTATCAGCAGACCCACTAGCGTCTCTATTGGAGATGT-GCC
ACAGCACACAGATTGGTGGAATAAGAATGGTAGACATCCTTAGGCAGAATCCAACAGAGG
AGCAAGCCGTGGATATATGCAAGGCAGCAATGGG-CTTGAGAATTAGCTCATCTTTCAGC
TTCGGTGGATTCACCTTTAAAAGAACAAGTGGGTCGTCAGTCAAAAGAGAAGAAGAAGTG
CTTACGGGCAATCTTCAAACACTGAAAATAAGAGTGCATGAGGGGTATGAAGAATTCACA
ATGGTTGGGAGAAGAGCAACAGCTATTCTCAGAAAGGCAACCAGGAGACTAATTCAACTA
ATAGTAAGTGGGAGAGATGAACAGTCAATTGCTGAAGCAATAATCGTGGCCATGGTATTT
TCACAAGAGGATTGCATGATCAAGGCAGTTCGGGGTGATCTGAATTTTGTCAATAGAGCA
AACCAGCGACTGAACCCCATGCATCAACTCTTGAGACATTTCCAAAAGGATGCAAAAGTG
CTTTTCCAGAACTGGGGAATTGAACCCATCGACAATGTGATGGGAATGATCGGAATACTG
CCCGACATGACCCCAAGTACTGAGATGTCACTGAGAGGGATAAGAGTCAGCAAAATGGGA
GTGGATGAATACTCCAGCACAGAGAGAGTGGTGGTGAGCATTGACCGTTTTTTAAGGGTT
CGGGATCAACGGGGGAACGTACTATTGTCACCCGAAGAAGTCAGCGAGACGCAAGGGACA
GAAAAGTTGACAATAACTTACTCATCATCAATGATGTGGGAGATCAATGGTCCTGAGTCA
GTGTTGGTCAATACTTAC-CAGTGGATCATCAGAAACTGGGAGACTGTGAAAATTCAATG
GTCACAGGATCCCACAATGTTGTACAATAAAATGGAATTTGAGCCATTTCAGTCTCTGGT
TCCTAAGGCAGCTAGAGGTCAATACAGCGGATTCGTGAGGACACTGTTCCAACAGATGCG
GGATGTGCTTGGAACTTTTGACACTGTTCAGATAATAAAACTTCTCCCCTTTGCTGCTGC
CCCACCGGAACAGACTAGGATGCAGTTCTCCTCCTTGACTGTGAATGTAAGAGGATCAGG
AATGAGGATACTGGTAAGAGGCAATTCTCCAGTATTCAATTACAACAAGGCCACCAAGAG
GCTTACAGTCCTCGGGAAAGATGCGGGTGCATTAACTGAAGACCCGGATGAAGGTACAGC
TGGAGTGGAGTCTGCTGTTCTGAGAGGATTCCTCATTTTGGGCAAAGAGGACAAGAGATA
TGGCCCAGCATTGAGCATCAATGAACTGAGCAATCTTGCAAAAGGAGAGAAGGCTAATGT
GCTAATTGGGCAAGGAGACGTAGTGTTGGTAATGAAACGGAAACGGGACTCTAGCATACT
TACTGACAGCCAGACAGCGACCAAAAGAATTCGGATGGCCATCAA-TTAGTGTCG-AATT
GTTTAAAAACGACCTTGTTTCTACT-----------------------------------
---------------
>gi|167859261|gb|CY029904| /Avian/1(PB2)/H3N8/Australia/1984/// Influenza A virus (A/red-necked stint/Western Australia/4915/1984(H3N8)) segment 1, complete sequence
------------------------------AATATA-TT-CAATATGGAGAGAATAAAAG
AACTGAGAGATCTAATGTCACAATCTCGCACTCGCGAGATACTAACAAGGACCACTGTGG
ACCACATGGCCATCATCAAGAAGTACACATCAGGAAGACAGGAAAAGAACCCTGCACTCA
GAATGAAATGGATGATGGCAATGAAGTATCCAATAACAGCAGATAAGAGAATAATGGAAA
TGATTCCTGAGAGGAATGAACAAGGGCAAACACTTTGGAGCAAGACTAATGATGCAGGAT
CAGACAGAGTAATGGTGTCCCCTCTAGCCGTGACATGGTGGAACAGGA-ACGGACCAACA
ACAAGTACAGTCCACTACCCAAAGGTCTATAGAACATACTTTGAAAAGGTTGAAAGGTTA
AAGCATGGAACCTTTGGTCCCGTTCATTTCCGAAACCAGGTCAAAATACGACGAAGAGTT
GACATAAACCCAGGCCACTCAGACCTCAGTGCCAAGGAAGCACAAGATGTCATCATGGAA
GTTGTCTTCCCAAATGAAGTAGGAGCTAGAATAATAACATCGGAGTCACAACTAACAATT
ACAAAAGAGAAAAAAGAAGAACTCCAGAACTGCAAGATCGCTCCTTTAATGGTGGCATAC
ATGTTGGAAAGGGAACTGGTTCGCAAGACCAGATTCTTACCAGTGGCCGGCGGAACAAGT
AGTGTG-TACATCGAAGTATTACATTTGACCCAAGGAACATGCTGGGAACAAATGTACAC
CCCAGGTGGGGAAGTGCGAAATGATGATGTCGACCAGAGTTTGATCATAGCTGCTAGAAA
CATTGTTAGGAGAGCGACAGTGTCTGCTGATCCATTGGCATCATTATTGGAAATGT-GCC
ACAGCACACAAATTGGGGGAATGAGAATGGTTGACATTCTTCGACAAAATCCAACAGAAG
AACAAGCCGTTGATATATGCAAAGCAGCAATGGG-CCTGAAAATAAGCTCATCTTTCAGT
TTTGGAGGTTTCACTTTCAAGAGAACAAGTGGATCATCGATCAAAAGGGAGGAAGAGGTA
CTCACAGGCAACCTCCAAACACTGAAAATAAGAGTACATGAAGGATATGAGGAGTTCACA
ATGGTTGGACGAAGAGCAACAGCTATCTTAAGAAAAGCAACCCGAAGGTTAATTCAATTA
ATAGTAAGTGGGAGAGATGAACAGTCAATCGCCGAAGCGATCATAGTAGCAATGGTATTT
TCACAAGAGGATTGCATGATAAAAGCAGTCCGAGGTGATCTGAATTTCGTAAACAGAGCG
AACCAGCGGTTGAATCCTATGCATCAACTCCTGAGGCATTTCCAAAAAGGTGCAAAAGTG
TTATTTCAAAACTGGGGGGTTGAACCCATTGACAATATTATGGGGATGATTGGAATATTG
CCTGATATGACTCCAAGCACAGAGATGTCACTGAGAGGAGTGAGGGTCAGTAGAATGGGA
GTAGATGAATATTCAAGTACTGAAAGAGTTGTTGTGAGTATTGATCGATTTTTAAGAGTT
CGAGATCAACGGGGAAATGTACTCTTGTCTCCTGAAGAAGTTAGCGAAACACAAGGAACA
GAGAAACTGACAATAACATACTCATCATCAATGATGTGGGAAATCAATGGTCCTGAGTCA
GTACTAGTCAACACTTAT-CAATGGATAATCAGAAATTGGGAAACAGTAAAGATTCAGTG
GTCCCAAGACCCTACAATGCTATACAATAGAACGGAGTTTGAACCATTTCAATCTTTGGT
GCCTAAAGCTGCCAGAGGCCAATACAGTGGATTCGTGAGAACGCTATTTCAACAAATGCG
TGACGTACTGGGGACATTTGACACTGTTCAGATAATAAAGTTGTTACCATTTGCAGCGGC
ACCGCCGGAACAGAGCAGGATGCAATTCTCTTCTCTAACCGTGAACGTAAGAGGCTCCGG
AATGAGAATACTCATAAGGGGTAACTCTCCTGTGTTCAATTACAATAAAGCAACCAAGAG
GCTTACTGTACTAGGGAAGGATGCGGGTGCATTAACAGAAGACCCAGATGAGGGCACAGC
TGGAGTGGAATCTGCGGTACTGAGAGGGTTTTTAATTCTAGGAAAGGAAGACAAAAGATA
CGGACCGGCACTGAGCATCAATGAATTGAGCAATCTTGCGAAAGGGGAGAAAGCTAATGT
GTTGATAGGACAAGGAGACGTAGTGTTGGTAATGAAACGGAAACGGGACTCTAGCATACT
TACTGACAGCCAGACAGCGACCAAAAGAATTCGGATGGCCATCAA-TTAGTGTTG-AATT
GTTTAA------------------------------------------------------
---------------
>gi|162374602|gb|CY028290| /Avian/1(PB2)/H3N8/Australia/1983/// Influenza A virus (A/red-necked stint/Western Australia/4923/1983(H3N8)) segment 1, complete sequence
--------------------------------------------ATGGAGAGAATAAAAG
AACTGAGAGATCTAATGTCACAATCTCGCACTCGCGAGATACTAACAAGGACCACTGTGG
ACCACATGGCCATAATCAAGAAGTACACATCAGGAAGACAGGAAAAGAACCCTGCACTCA
GAATGAAATGGATGATGGCAATGAAGTATCCAATAACAGCAGATAAGAGAATAATGGAAA
TGATTCCTGAGAGGAATGAACAAGGGCAAACACTTTGGAGCAAGACTAATGATGCAGGAT
CAGACAGAGTAATGGTGTCCCCTCTAGCCGTGACATGGTGGAACAGGA-ACGGACCAACA
ACAAGTACAGTCCACTACCCAAAGGTCTATAGAACATACTTTGAAAAGGTTGAAAGGTTA
AAGCATGGAACCTTTGGTCCCGTTCATTTCCGAAACCAGGTCAAAATACGACGAAGAGTT
GACATAAACCCAGGCCACTCAGACCTCAGTGCCAAGGAAGCACAAGATGTCATCATGGAA
GTTGTCTTCCCAAATGAAGTAGGAGCTAGAATAATAACATCGGAGTCACAACTAACAATT
ACAAAAGAGAAAAAAGAAGAACTCCAGAACTGCAAGATCGCTCCTTTAATGGTGGCATAC
ATGTTGGAAAGGGAACTGGTTCGCAAGACCAGATTCTTACCAGTGGCCGGCGGAACAAGT
AGTGTG-TACATCGAAGTATTACATTTGACCCAAGGAACATGCTGGGAACAAATGTACAC
CCCAGGTGGGGAAGTGCGAAATGATGATGTCGACCAGAGTTTGATCATAGCTGCTAGAAA
CATTGTTAGGAGAGCGACAGTGTCTGCTGATCCATTGGCATCATTATTGGAAATGT-GCC
ACAGCACACAAATTGGGGGAATGAGAATGGTTGACATTCTTCGACAAAATCCAACAGAAG
AACAAGCCGTTGATATATGCAAAGCAGCAATGGG-CCTGAAAATAAGCTCATCTTTCAGT
TTTGGAGGTTTCACTTTCAAGAGAACAAGTGGATCATCGATCAAAAGGGAGGAAGAGGTA
CTCACAGGCAACCTCCAAACACTGAAAATAAGAGTACATGAAGGATATGAGGAGTTCACA
ATGGTTGGACGAAGAGCAACAGCTATCTTAAGAAAAGCAACCCGAAGGTTAATTCAATTA
ATAGTAAGTGGGAGAGATGAACAGTCAATCGCCGAAGCGATCATAGTAGCAATGGTATTT
TCACAAGAGGATTGCATGATAAAAGCAGTCCGAGGTGATCTGAATTTCGTAAACAGAGCG
AACCAGCGGTTGAATCCTATGCATCAACTCCTGAGGCATTTCCAAAAAGGTGCAAAAGTG
TTATTTCAAAACTGGGGGGTTGAACCCATTGACAATATTATGGGGATGATTGGAATATTG
CCTGATATGACTCCAAGCACAGAGATGTCACTGAGAGGAGTGAGGGTCAGTAGAATGGGA
GTAGATGAATATTCAAGTACTGAAAGAGTTGTTGTGAGTATTGATCGATTTTTAAGAGTT
CGAGATCAACGGGGAAATGTACTCTTGTCTCCTGAAGAAGTTAGCGAAACACAAGGAACA
GAGAAACTGACAATAACATACTCATCATCAATGATGTGGGAAATCAATGGTCCTGAGTCA
GTACTAGTCAACACTTAT-CAATGGATAATCAGAAATTGGGAAACAGTAAAGATTCAGTG
GTCCCAAGACCCTACAATGCTATACAATAGAACGGAGTTTGAACCATTTCAATCTTTGGT
GCCTAAAGCTGCCAGAGGCCAATACAGTGGATTCGTGAGAACGCTATTTCAACAAATGCG
TGACGTACTGGGGACATTTGACACTGTTCAGATAATAAAGTTGTTACCATTTGCAGCGGC
ACCGCCGGAACAGAGCAGGATGCAATTCTCTTCTCTAACCGTGAACGTAAGAGGCTCCGG
AATGAGAATACTCATAAGGGGTAACTCTCCTGTGTTCAATTACAATAAAGCAACCAAGAG
GCTTACTGTACTAGGGAAGGATGCGGGTGCATTAACAGAAGACCCAGATGAGGGCACAGC
TGGAGTGGAATCTGCGGTACTGAGAGGGTTTTTAATTCTAGGAAAGGAAGACAAAAGATA
CGGACCGGCACTGAGCATCAATGAATTGAGCAATCTTGCGAAAGGGGAGAAAGCTAATGT
GTTGATAGGACAAGGAGACGTAGTGTTGGTAATGAAACGGAAACGGGACTCTAGCATACT
TACTGACAGCCAGACAGCGACCAAAAGAATTCGGATGGCCATCAA-TTAGTGTTG-AATT
GTTTAA------------------------------------------------------
---------------
>gi|162374564|gb|CY028274| /Avian/1(PB2)/H3N8/Australia/1983/// Influenza A virus (A/black duck/Western Australia/4954/1983(H3N8)) segment 1, complete sequence
------------------------------AATATA-TT-CAATATGGAGAGAATAAAAG
AATTAAGAGATCTAATGTCGCAGTCCCGCACTCGCGAGATACTAACAAAAACCACTGTGG
ACCATATGGCCATAATCAAGAAATACACATCAGGAAGACAAGAGAAGAACCCTGCTCTCA
GAATGAAATGGATGATGGCAATGAAATATCCAATCACAGCAGACAAGAGAATAATGGAGA
TGATTCCTGAAAGGAATGAACAAGGGCAAACACTTTGGAGCAAGACAAATGATGCTGGAT
CAGACAGGGTGATGGTGTCACCCCTAGCTGTAACTTGGTGGAACAGGA-ATGGGCCAACA
ACAAGTACAGTTCATTATCCAAAGGTTTACAAAACATACTTTGAGAAGGTTGAAAGGTTA
AAACATGGAACCTTCGGTCCCGTTCATTTCCGAAACCAAGTTAAAATACGCCGCCGAGTT
GATATAAACCCGGGCCATGCAGATCTCAGTGCTAAAGAAGCACAAGATGTTATCATGGAG
GTCGTCTTCCCAAATGAAGTGGGAGCTAGAATATTGACATCAGAGTCGCAATTGACAATA
ACAAAAGAGAAGAAAGAAGAGCTCCAGGATTGTAAGATTGCTCCTTTAATGGTGGCATAC
ATGTTGGAAAGAGAACTAGTTCGGAAAACCAGATTCCTACCGGTAGCAGGCGGAACAAGC
AGTGTG-TACATTGAGGTACTGCATTTGACTCAAGGAACCTGCTGGGAACAGATGTACAC
TCCAGGCGGAGAAGTGAGAAATGATGATGTTGACCAGAGTTTGATCATTGCTGCCAGAAA
CATTGTTAGGAGAGCAACGGTATCAGCGGATCCACTGGCATCACTACTGGAGATGT-GCC
ATAGTACACAAATTGGTGGGATAAGGATGGTGGACATCCTCAGACAAAATCCAACGGAGG
AGCAAGCTGTGGATATATGCAAAGCAGCAATGGG-TTTGAGAATCAGTTCATCCTTTAGC
TTTGGAGGCTTCACTTTCAAAAGAACAAGTGGATCATCCGTTAAGAAGGAAGAGGAAGTG
CTTACAGGCAACCTCCAAACATTGAAAATAAGAGTACATGAGGGGTATGAGGAATTCACA
ATGGTTGGGCGGAGAGCAACAGCTATCTTGAGGAAAGCAACTAGAAGGCTGATTCAGTTG
ATAGTAAGTGGAAGAGATGAACAATCAATCGCTGAAGCGATCATTGTAGCAATGGTGTTC
TCACAAGAGGATTGCATGATAAAGGCAGTCCGAGGTGATCTGAATTTTGTGAACAGAGCA
AACCAACGATTAAACCCCATGCATCAGCTCCTGAGGCACTTCCAAAAAGATGCAAAAGTG
CTGTTTCAGAATTGGGGAATTGAACCTATTGATAATGTCATGGGGATGATCGGAATATTA
CCTGACATGACTCCAAGCACAGAGATGTCACTGAGGGGAGTGAGGGTTAGTAAAATGGGA
GTGGATGAATATTCCAGCACTGAGAGAGTGGTCGTGAGTATTGACCGTTTCCTAAGGGTT
CGAGATCAGCGGGGAAATGTACTCTTATCCCCTGAAGAGGTTAGTGAAACACAAGGAACA
GAGAAATTGACAATAACATATTCATCATCAATGATGTGGGAGATAAACGGTCCTGAATCG
GTGCTTGTTAACACCTAT-CAATGGATCATCAGAAATTGGGAGACTGTGAAGATTCAATG
GTCCCAAGACCCTACAATGCTATACAATAAGATGGAATTTGAGCCATTCCAATCCTTGGT
ACCTAAAGCTGCCAGAGGTCAATACAGTGGATTTGTGAGAACACTATTCCAACAAATGCG
TGACGTACTGGGGACATTTGATACTGTCCAAATAATAAAGCTGCTACCATTTGCAGCAGC
CCCACCGGAGCAGAGCAGAATGCAGTTTTCTTCTCTAACTGTGAATGTGAGAGGCTCAGG
AATGAGAATACTAGTAAGAGGTAACTCTCCCGTGTTCAACTACAATAAGGCAACCAAAAG
GCTTACAGTCCTCGGAAAGGACGCAGGTGCGTTAAGAGAAGATCCAGATGAGGGAACAGC
CGGAGTGGAATCTGCAGTATTGAGGGGATTCCTAATTCTGGGCAAAGAGGACAAAAGATA
TGGACCAGCATTGAGCATCAATGAACTGAGCAATCTTGCGAAAGGGGAGAAAGCTAATGT
GCTGATAGGGCAAGGAGACGTGGTGTTGGTAATGAAACGGAAACGGGACTCTAGCATACT
TACTGACAGCCAGACAGCGACCAAAAGGATTCGGATGGCCATCAA-TTAGTGTCG-AATT
GTTTAA------------------------------------------------------
---------------
>gi|115279040|gb|CY014967| /Avian/1(PB2)/H3N8/USA/1982/12/1/ Influenza A virus (A/mallard duck/New York/174/1982(H3N8)) segment 1, complete sequence
---------------AGCGAAAGCAGGTCAAATATA-TT-CAATATGGAGAGAATAAAAG
AACTAAGAGATCTAATGTCACAGTCCCGCACTCGCGAGATACTCACCAAAACCACTGTGG
ACCATATGGCCATAATCAAAAAATACACATCAGGAAGGCAAGAGAAGAATCCCGCACTCA
GGATGAAATGGATGATGGCAATGAAATATCCAATTACAGCGGATAAGAGGATAATGGAGA
TGATTCCCGAGAGGAATGAACAAGGGCAAACCCTCTGGAGCAAAACAAATGATGCCGGCT
CAGATCGAGTGATGGTATCACCTCTGGCTGTGACATGGTGGAATAGGA-ATGGACCAACA
ACAAGTACAATTCACTACCCAAAGGTATATAAAACCTATTTCGAAAAGGTCGAAAGGTTA
AAACATGGGACCTTTGGCCCCGTTCACTTCAGGAATCAAGTTAAGATAAGACGGAGAGTT
GACATAAACCCTGGCCATGCAGACCTCAGTGCCAAAGAGGCACAGGATGTAATCATGGAA
GTTGTTTTCCCAAATGAAGTGGGGGCCAGGATATTAACATCGGAGTCACAGCTGACAATA
ACAAAAGAGAAAAAGGGAGAACTCCAAGATTGTAAAATTGCCCCCTTGATGGTAGCATAC
ATGCTAGAAAGAGAGTTAGTCCGCAAAACGAGGTTCCTCCCAGTGGCTGGTGGAACAAGC
AGTGTT-TATATTGAGGTGTTGCATTTGACCCAGGGAACATGCTGGGAACAGATGTACAC
TCCAGGAGGGGAAGTGAGAAATGATGATGTTGACCAAAGCTTAATTATCGCTGCCAGGAA
TATAGTAAGAAGAGCAACGGTATCAGCAGACCCACTAGCGTCTCTATTGGAGATGT-GCC
ACAGCACACAGATTGGTGGAATAAGGATGGTAGACATCCTTAGGCAGAATCCAACAGARG
AACAAGCCGTGGATATATGCAAGGCGGCAATGGG-CTTGAGGATTAGCTCATCTTTCAGC
TTCGGTGGATTCACTTTTAAAAGAACAAGTGGGTCGTCAGTCAAAAGAGAAGAAGAAGTG
CTTACGGGCAACCTTCAAACACTGAAAATAAGAGTGCATGAGGGGTATGAAGAATTCACA
ATGGTTGGGAGAAGAGCAACAGCTATTCTCAGGAAGGCAACCAGGAGATTGATTCAGCTA
ATAGTCAGTGGGAGAGATGAACAGTCAATTGCTGAAGCAATAATTGTAGCTATGGTATTT
TCACAAGAGGATTGCATGATCAAGGCAGTTCGGGGTGATCTGAACTTTGTCAATAGAGCA
AACCAGCGACTGAACCCCATGCATCAACTCTTGAGACATTTCCAAAAGGATGCAAAAGTG
CTTTTCCAAAATTGGGGAATTGAACCCATTGACAATGTGATGGGAATGATCGGAATACTA
CCCGACATGACCCCAAGTACTGAGACGTCATTGAGAGGGATAAGAGTCAGCAAAATGGGA
GTAGATGAATACTCCAGCACAGAGAGAGTGGTGGTGAGCATTGACCGTTTTTTAAGGGTT
CGGGATCAACGGGGAAACGTACTATTGTCACCTGAAGAAGTCAGCGAGACGCARGGGACG
GAAAAGTTGACAATAACTTACTCATCATCAATGATGTGGGAGATCAATGGTCCTGAATCA
GTGTTGGTCAATACTTAC-CAGTGGATCATCAGAAACTGGGAGACTGTGAAAATTCAATG
GTCACAGGATCCCACAATGTTGTACAATAAGATGGAATTCGAGCCATTTCAGTCTCTGGT
CCCTAAGGCAGCTAGAGGTCAATACAGCGGATTCGTGAGGACACTGTTCCAACAAATGCG
GGATGTGCTTGGAACATTTGACACTGTTCAGATAATAAAACTTCTCCCCTTTGCTGCTGC
CCCACCAGAACAGAGTAGGATGCAGTTCTCCTCCTTGACTGTGAATGTAAGAGGATCAGG
AATGAGGATACTGGTAAGAGGCAACTCTCCAGTGTTCAATTACAACAAGGCCACCAAGAG
GCTTACAGTCCTCGGGAAGGATGCAGGTGCATTAACTGAAGACCCAGATGAAGGCACAGC
TGGAGTGGAATCTGCTGTTCTGAGAGGATTCCTCATTTTGGGCAAAGAAGACAAGAGATA
TGGCCCAGCATTGAGCATCAATGAACTGAGCAATCTTGCAAAAGGAGAGAAGGCTAATGT
GCTAATTGGGCAAGGAGACGTGGTGTTGGTAATGAAACGGAAACGGGACTCTAGCATACT
TACTGACAGCCAGACAGCGACCAAAAGGATTCGGATGGCCATCAA-TTAGTGTCG-AATT
GTTTAAAAACGACCTTGTTTCTACT-----------------------------------
---------------
>gi|115278183|gb|CY014635| /Avian/1(PB2)/H3N8/Australia/1980/12/6/ Influenza A virus (A/red-necked stint/Australia/4500/1980(H3N8)) segment 1, complete sequence
---------------AGCGAAAGCAGGTCAAATATA-TT-CAATATGGAGAGAATAAAAG
AACTGAGAGATCTAATGTCACAATCTCGCACTCGCGAGATACTAACAAGGACCACTGTGG
ACCACATGGCCATAATCAAGAAGTACACATCAGGAAGACAGGAAAAGAACCCTGCACTCA
GAATGAAATGGATGATGGCAATGAAGTATCCAATAACAGCAGACAAGAGAATAATGGAAA
TGATTCCTGAGAGGAATGAACAAGGGCAAACACTTTGGAGCAAGACTAATGATGCAGGAT
CAGACAGAGTAATGGTGTCCCCTCTAGCCGTGACATGGTGGAACAGGA-ACGGACCAACA
ACAAGTACAGTCCACTACCCAAAGGTCTATAGAACATACTTTGAAAAGGTTGAAAGGTTA
AAGCATGGAACCTTTGGTCCCGTTCATTTCCGAAACCAGGTCAAAATACGACGAAGAGTT
GACATAAACCCAGGCCACTCAGACCTCAGTGCCAAGGAAGCACAAGATGTCATCATGGAA
GTTGTCTTCCCAAATGAAGTAGGAGCTAGAATAATAACATCGGAGTCACAACTAACAATT
ACAAAAGAGAAAAAAGAAGAACTCCAGAACTGCAAGATCGCTCCTTTAATGGTGGCATAC
ATGTTGGAAAGGGAACTGGTTCGCAAGACCAGATTCTTACCAGTGGCCGGCGGAACAAGT
AGTGTG-TACATCGAAGTATTACATTTGACCCAAGGAACATGCTGGGAACAAATGTACAC
CCCAGGTGGGGAAGTGCGAAATGATGATGTCGACCAGAGTTTGATCATAGCTGCTAGAAA
CATTGTTAGGAGAGCGACAGTGTCTGCTGATCCATTGGCATCATTATTGGAAATGT-GCC
ACAGCACACAAATTGGGGGAATGAGAATGGTTGACATTCTTCGACAAAATCCAACAGAAG
AACAAGCCGTTGATATATGCAAAGCAGCAATGGG-CCTGAAAATAAGCTCATCTTTCAGT
TTTGGAGGTTTCACTTTCAAGAGAACAAGTGGATCATCGATCAAAAGGGAGGAAGAGGTA
CTCACAGGCAACCTCCAAACACTGAAAATAAGAGTACATGAAGGATATGAGGAGTTCACA
ATGGTTGGACGAAGAGCAACAGCTATCTTAAGAAAAGCAACCCGAAGGTTAATTCAATTA
ATAGTAAGTGGGAGAGATGAACAGTCAATCGCCGAAGCGATCATAGTAGCAATGGTATTT
TCACAAGAGGATTGCATGATAAAAGCAGTCCGAGGTGATCTGAATTTCGTAAACAGAGCG
AACCAGCGGTTGAATCCTATGCATCAACTCCTGAGGCATTTCCAAAAAGGTGCAAAAGTG
TTATTTCAAAACTGGGGGGTTGAACCCATTGACAATATTATGGGGATGATTGGAATATTG
CCTGATATGACTCCAAGCACAGAGATGTCACTGAGAGGAGTGAGGGTCAGTAGAATGGGA
GTAGATGAATATTCAAGTACTGAAAGAGTTGTTGTGAGTATTGATCGATTTTTAAGAGTT
CGAGATCAACGGGGAAAWGTACTCTTGTCTCCTGAAGAAGTTAGCGAAACACAAGGAACA
GAGAAACTGACAATAACATACTCATCATCAATGATGTGGGAAATCAATGGTCCTGAGTCA
GTACTAGTCAACACTTAT-CAATGGATAATCAGAAATTGGGAAACAGTAAAGATTCAGTG
GTCCCAAGACCCTACAATGCTATACAATAGAACGGAGTTTGAACCATTTCAATCTTTGGT
GCCTAAAGCTGCCAGAGGCCAATACAGTGGATTCGTGAGAACGCTATTTCAACAAATGCG
TGACGTACTGGGGACATTTGACACTGTTCAGATAATAAAGTTGTTACCATTTGCAGCGGC
ACCGCCGGAACAGAGTAGGATGCAATTCTCTTCTCTAACCGTGAACGTAAGAGGCTCCGG
AATGAGAATACTCATAAGGGGTAACTCTCCTGTGTTCAATTACAATAAAGCAACCAAGAG
GCTTACTGTACTAGGGAAGGATGCGGGTGCATTAACAGAAGACCCAGATGAGGGCACAGC
TGGAGTGGAATCTGCGGTACTGAGAGGGTTTTTAATTCTAGGAAAGGAAGACAAAAGATA
CGGACCGGCACTGAGCATCAATGAATTGAGCAATCTTGCGAAAGGGGAGAAAGCTAATGT
GTTGATAGGACAAGGAGACGTAGTGTTGGTAATGAAACGGAAACGGGACTCTAGCATACT
TACTGACAGCCAGACAGCGACCAAAAGAATTCGGATGGCCATCAA-TTAGTGTTG-AATT
GTTTAAAAACGACCTTGTTTCTACT-----------------------------------
---------------
>gi|82653610|gb|CY005050| /Avian/1(PB2)/H3N8/Canada/1980/08/5/ Influenza A virus (A/pintail duck/ALB/169/1980(H3N8)) segment 1, complete sequence
---------------AGCGAAAGCAGGTCAAATATA-TT-CAATATGGAGAGAATAAAAG
AACTAAGAGATCTAATGTCACAGTCCCGCACTCGCGAGATACTCACTAAAACCACTGTGG
ACCATATGGCCATAATCAAAAAATACACATCAGGAAGACAAGAGAAGAACCCCGCGCTCA
GGATGAAATGGATGATGGCAATGAAATATCCGATTACGGCAGATAAGAGGATAATGGAAA
TGATCCCTGAGAGGAATGAACAAGGACAAACCCTCTGGAGCAAAACAAATGATGCCGGCT
CAGACCGAGTGATGGTATCACCTCTGGCCGTGACATGGTGGAATAGAA-ATGGACCAACA
ACAAGTACAGTTCACTATCCAAAGGTCTATAAAACTTATTTTGAAAAGGTCGAAAGATTA
AAACATGGGACCTTTGGCCCCGTCCACTTCAGGAATCAAGTTAAGATAAGACGGAGAGTT
GACATAAACCCTGGCCACGCAGACCTCAGTGCCAAGGAGGCACAGGATGTAATCATGGAA
GTTGTTTTCCCAAATGAAGTGGGAGCCAGAATACTGACATCGGAATCACAATTGACGATA
ACAAAAGAGAAAAAGAAAGAACTCCAAGATTGTAAAATTGCCCCCTTGATGGTAGCATAC
ATGCTAGAAAGAGAATTAGTCCGCAAAACGAGGTTCCTCCCAGTGGCCGGTGGAACAAGC
AGCGTG-TATATTGAGGTGTTGCATTTAACCCAGGGAACATGCTGGGAGCAGATGTACAC
TCCAGGAGGGGAAGTGAGAAATGATGATGTTGATCAAAGTTTAATTATAGCTGCCAGGAA
TATAGTAAGAAGAGCAACGGTATCAGCAGACCCACTAGCATCTCTATTGGAGATGT-GCC
ACAGCACACAGATTGGTGGGATAAGGATGGTGGACATCCTTAGGCAGAATCCAACAGAGG
AACAAGCCGTGGATATATGCAAGGCAGCAATGGG-CTTGAGGATTAGCTCATCTTTCAGC
TTCGGTGGATTCACTTTTAAAAGAACAAGCGGGTCGTCAATCAAGAGAGAAGAAGAAGTG
CTTACGGGCAACCTTCAAACACTGAAAATAAGAGTGCATGAGGGGTATGAAGAGTTTACA
ATGGTTGGGAGAAGAGCAACAGCTATCCTAAGAAAGGCAACCAGGAGATTGGTTCAGCTA
ATAGTAAGTGGAAGAGACGAACAGTCAATTGCTGAAGCAATAATTGTGGCCATGGTATTT
TCGCAAGAGGATTGCATGATCAAGGCAGTTCGGGGTGATCTGAATTTTGTTAATAGAGCA
AACCAGCGACTAAACCCCATGCATCAACTCTTAAGACATTTCCAAAAGGATGCAAAAGTG
CTTTTCCAAAACTGGGGGATTGAACCCATCGACAATGTGATGGGAATGATCGGAGTACTG
CCCGATATGACCCCAAGTACTGAGATGTCACTGAGAGGGATAAGAGTCAGCAAAATGGGA
GTAGATGAGTACTCCAGCACAGAGAGAGTGGTGGTGAGCATTGACCGTTTTTTAAGGGTC
CGGGACCAACGGGGAAACGTACTACTGTCACCAGAAGAAGTCAGCGAGACACAAGGGACA
GAGAAGCTGACAATAACTTACTCATCATCAATGATGTGGGAGATCAATGGTCCTGAGTCA
GTGTTGGTCAATACTTAT-CAGTGGATCATCAGGAACTGGGAGACTGTGAAAATTCAATG
GTCACAGGATCCCACAATGTTATATAATAAGATGGAATTCGAGCCATTTCAGTCTCTGGT
CCCTAAGGCAGCCAGAGGTCAATACAGCGGATTCGTGAGGACACTATTCCAGCAGATGCG
GGATGTGCTTGGAACGTTTGACACTGTTCAGATAATAAAACTTCTCCCCTTTGCTGCTGC
TCCACCGGAACAGAGTAGGATGCAGTTCTCCTCTTTGACTGTGAATGTAAGAGGGTCAGG
AATGAGGATACTGGTAAGAGGCAATTCTCCAGTGTTCAATTACAACAAGGCCACCAAAAG
GCTTACAGTCCTCGGGAAAGATGCAGGTGCATTAATCGAAGATCCAGATGAAGGCACAGC
TGGAGTGGAGTCTGCTGTTCTGAGAGGATTCCTCATCTTGGGCAAAGAAGACAAGAGATA
TGGTCCAGCATTAAGCATCAATGAACTGAGCAATCTTGCAAAAGGAGAGAAGGCTAATGT
GCTAATTGGGCAAGGAGACGTGGTGTTGGTCATGAAACGGAAACGGGACTCTAGCATACT
TACTGACAGCCAGACAGCGACCAAAAGAATTCGGATGGCCACCAA-TTAGTGTCG-AATT
GTTTAAAAACGACCTTGTTTCTACT-----------------------------------
---------------
>gi|162374583|gb|CY028282| /Avian/1(PB2)/H3N8/Australia/1980/06/12/ Influenza A virus (A/red-necked stint/Bunbury/4500/1980(H3N8)) segment 1, complete sequence
------------------------------AATATA-TT-CAATATGGAGAGAATAAAAG
AACTGAGAGATCTAATGTCACAATCTCGCACTCGCGAGATACTAACAAGGACCACTGTGG
ACCACATGGCCATAATCAAGAAGTACACATCAGGAAGACAGGAAAAGAACCCTGCACTCA
GAATGAAATGGATGATGGCAATGAAGTATCCAATAACAGCAGACAAGAGAATAATGGAAA
TGATTCCTGAGAGGAATGAACAAGGGCAAACACTTTGGAGCAAGACTAATGATGCAGGAT
CAGACAGAGTAATGGTGTCCCCTCTAGCCGTGACATGGTGGAACAGGA-ACGGACCAACA
ACAAGTACAGTCCACTACCCAAAGGTCTATAGAACATACTTTGAAAAGGTTGAAAGGTTA
AAGCATGGAACCTTTGGTCCCGTTCATTTCCGAAACCAGGTCAAAATACGACGAAGAGTT
GACATAAACCCAGGCCACTCAGACCTCAGTGCCAAGGAAGCACAAGATGTCATCATGGAA
GTTGTCTTCCCAAATGAAGTAGGAGCTAGAATAATAACATCGGAGTCACAACTAACAATT
ACAAAAGAGAAAAAAGAAGAACTCCAGAACTGCAAGATCGCTCCTTTAATGGTGGCATAC
ATGTTGGAAAGGGAACTGGTTCGCAAGACCAGATTCTTACCAGTGGCCGGCGGAACAAGT
AGTGTG-TACATCGAAGTATTACATTTGACCCAAGGAACATGCTGGGAACAAATGTACAC
CCCAGGTGGGGAAGTGCGAAATGATGATGTCGACCAGAGTTTGATCATAGCTGCTAGAAA
CATTGTTAGGAGAGCGACAGTGTCTGCTGATCCATTGGCATCATTATTGGAAATGT-GCC
ACAGCACACAAATTGGGGGAATGAGAATGGTTGACATTCTTCGACAAAATCCAACAGAAG
AACAAGCCGTTGATATATGCAAAGCAGCAATGGG-CCTGAAAATAAGCTCATCTTTCAGT
TTTGGAGGTTTCACTTTCAAGAGAACAAGTGGATCATCGATCAAAAGGGAGGAAGAGGTA
CTCACAGGCAACCTCCAAACACTGAAAATAAGAGTACATGAAGGATATGAGGAGTTCACA
ATGGTTGGACGAAGAGCAACAGCTATCTTAAGAAAAGCAACCCGAAGGTTAATTCAATTA
ATAGTAAGTGGGAGAGATGAACAGTCAATCGCCGAAGCGATCATAGTAGCAATGGTATTT
TCACAAGAGGATTGCATGATAAAAGCAGTCCGAGGTGATCTGAATTTCGTAAACAGAGCG
AACCAGCGGTTGAATCCTATGCATCAACTCCTGAGGCATTTCCAAAAAGGTGCAAAAGTG
TTATTTCAAAACTGGGGGGTTGAACCCATTGACAATATTATGGGGATGATTGGAATATTG
CCTGATATGACTCCAAGCACAGAGATGTCACTGAGAGGAGTGAGGGTCAGTAGAATGGGA
GTAGATGAATATTCAAGTACTGAAAGAGTTGTTGTGAGTATTGATCGATTTTTAAGAGTT
CGAGATCAACGGGGAAATGTACTCTTGTCTCCTGAAGAAGTTAGCGAAACACAAGGAACA
GAGAAACTGACAATAACATACTCATCATCAATGATGTGGGAAATCAATGGTCCTGAGTCA
GTACTAGTCAACACTTAT-CAATGGATAATCAGAAATTGGGAAACAGTAAAGATTCAGTG
GTCCCAAGACCCTACAATGCTATACAATAGAACGGAGTTTGAACCATTTCAATCTTTGGT
GCCTAAAGCTGCCAGAGGCCAATACAGTGGATTCGTGAGAACGCTATTTCAACAAATGCG
TGACGTACTGGGGACATTTGACACTGTTCAGATAATAAAGTTGTTACCATTTGCAGCGGC
ACCGCCGGAACAGAGTAGGATGCAATTCTCTTCTCTAACCGTGAACGTAAGAGGCTCCGG
AATGAGAATACTCATAAGGGGTAACTCTCCTGTGTTCAATTACAATAAAGCAACCAAGAG
GCTTACTGTACTAGGGAAGGATGCGGGTGCATTAACAGAAGACCCAGATGAGGGCACAGC
TGGAGTGGAATCTGCGGTACTGAGAGGGTTTTTAATTCTAGGAAAGGAAGACAAAAGATA
CGGACCGGCACTGAGCATCAATGAATTGAGCAATCTTGCGAAAGGGGAGAAAGCTAATGT
GTTGATAGGACAAGGAGACGTAGTGTTGGTAATGAAACGGAAACGGGACTCTAGCATACT
TACTGACAGCCAGACAGCGACCAAAAGAATTCGGATGGCCATCAA-TTAGTGTTG-AATT
GTTTAA------------------------------------------------------
---------------
>gi|115305879|gb|AB274963| /Avian/1(PB2)/H3N8/Japan/1980/// Influenza A virus (A/Duck/Hokkaido/8/80 (H3N8)) genomic RNA, segment 1, complete sequence.
--------------------------------------------ATGGAGAGAATAAAAG
AACTAAGAGATTTAATGTCACAGTCTCGCACTCGCGAGATACTGACAAAAACCACTGTGG
ACCATATGGCCATAATCAAGAAGTACACATCAGGAAGACAGGAGAAGAACCCTGCCCTCA
GGATGAAATGGATGATGGCAATGAAATACCCAATAACGGCTGACAAGAGGATAATGGAGA
TGATTCCTGAAAGAAATGAACAAGGGCAAACACTTTGGAGTAAAACGAATGATGCAGGGT
CTGACAGGGTGATGGTATCACCTCTAGCTGTAACATGGTGGAACAGGA-ATGGACCGACG
ACAAGCACAGTCCATTATCCAAAGGTCTACAAGACTTACTTTGAAAAGGTTGAAAGGTTA
AAGCATGGAACCTTTGGTCCCGTCCACTTCCGAAACCAAGTTAAAATACGCCGCAGGGTT
GACATAAACCCAGGCCACGCAGATCTAAGTGCTAAGGAAGCGCAAGACGTTATCATGGAG
GTTGTTTTCCCAAATGAAGTGGGAGCCAGAATATTAACGTCAGAGTCACAACTAACAATA
ACAAAAGAAAAGAAGGAGGAACTCCAGGACTGTAAGATTGCTCCCTTAATGGTGGCATAC
ATGTTGGAAAGAGAACTGGTGCGCAAGACCAGATTCCTCCCAGTAGCTGGCGGAACAAGC
AGTGTG-TACATCGAAGTATTGCATCTAACTCAAGGAACCTGCTGGGAGCAAATGTACAC
CCCAGGTGGGGAAGTAAGAAATGATGATGTTGACCAGAGTCTAATCATTGCTGCAAGGAA
CATTGTCAGGAGGGCAACAGTATCAGCAGATCCACTAGCATCACTGTTAGAGATGT-GCC
ATAGCACTCAAATTGGCGGTATAAGGATGGTAGACATCCTTAGGCAAAACCCAACAGAGG
AACAAGCCGTGGATATATGCAAGGCAGCGATGGG-CCTGAGGATCAGCTCTTCCTTCAGC
TTTGGAGGCTTCACTTTCAAAAGAACAAGTGGATCATCTGTCAAGAGGGAAGAAGAAGTG
CTCACAGGCAACCTCCAAACATTGAAAATAAGAGTACATGAAGGATATGAGGAATTCACA
ATGGTTGGGCGAAGGGCAACAGCTATCCTAAGGAAAGCGACCAGGAGGCTGATTCAGCTA
ATAGTAAGTGGAAGAGATGAGCAGTCAATCGCTGAAGCGATCATTGTGGCAATGGTATTT
TCACAAGAGGATTGCATGATAAAAGCAGTCCGAGGTGATCTGAATTTCGTAAACAGAGCG
AACCAACGATTGAATCCCATGCACCAACTCTTGAGGCATTTCCAAAAGGATGCAAAAGTG
CTGTTTCAAAACTGGGGAATTGAACCCATTGATAATGTCATGGGTATGATCGGAATATTG
CCTGATATGACTCCAAGCACAGAGATGTCACTGAGAGGGGTGAGGGTCAGCAAGATGGGG
GTGGATGAATATTCCAGCACTGAGAGAGTGGTCGTGAGTATTGACCGCTTTTTGAGGGTT
CGAGATCAGCGGGGAAATGTACTCTTATCTCCTGAGGAGGTTAGTGAAACACAGGGAACA
GAGAAATTGACAATAACATATTCATCATCGATGATGTGGGAAATTAATGGTCCTGAGTCA
GTGCTGGTTAACACCTAT-CAATGGATCATCAGAAATTGGGAGACTGTGAAGATCCAATG
GTCCCAGGACCCTACGATGTTATACAATAAGATGGAGTTTGAGCCATTTCAATCTTTGGT
ACCTAAAGCTGCCAGGGGCCAATACAGTGGATTTGTGAGGACGCTATTCCAGCAGATGCG
TGATGTACTAGGGACATTTGACACCGTCCAGATAATAAAGCTGCTACCATTTGCAGCAGC
CCCACCGGAGCAGAGTAGGATGCAGTTCTCTTCTCTAACTGTGAATGTAAGAGGCTCAGG
GATGAGAATACTCGTAAGAGGTAATTCTCCTGTGTTTAACTACAATAAAGCAACCAAGAG
GCTTACGGTCCTCGGAAAGGATGCAGGCGCACTAACTGAAGACCCAGATGAGGGAATAGC
TGGAGTAGAATCTGCAGTGTTGAGAGGATTTCTGATTCTAGGCAAAGAAGACAAAAGATA
TGGACCAGCACTGAGCATCAACGAACTGAGTAATCTTGCGAAAGGGGAGAAGGCTAACGT
ATTGATAGGGCAAGGAGACGTAGTGTTGGTAATGAAACGGAAACGGGACTCTAGCATACT
TACTGACAGCCAGACAGCGACCAAAAGAATTCGGATGGCCATCAA-TTAGTGTCA-AATT
GTTTAAAAACGACCT---------------------------------------------
---------------
>gi|82622683|gb|CY004113| /Avian/1(PB2)/H3N8/Canada/1979/08/11/ Influenza A virus (A/mallard duck/ALB/564/1979(H3N8)) segment 1, complete sequence
---------------AGCGAAAGCAGGTCAAATATA-TT-CAATATGGAGAGAATAAAAG
AACTAAGAAATCTAATGTCGCAATCCCGCACCCGCGAGATACTCACCAAAACCACTGTGG
ACCATATGGCCATAATCAAAAAATACACATCAGGAAGGCAAGAGAAGAACCCCGCACTCA
GGATGAAGTGGATGATGGCAATGAAATATCCAATTACGGCAGATAAGAGAATAATGGAAA
TGATTCCTGAAAGGAATGAACAAGGACAAACCCTCTGGAGCAAAACAAACGATGCCGGCT
CAGACCGAGTGATGGTATCACCTCTGGCCGTGACATGGTGGAATAGGA-ACGGACCAACA
ACAAATACAGCCCACTACCCAAAGGTATATAAAACTTATTTCGAAAAAGTTGAAAGATTA
AAGCATGGGACCTTTGGCCCCGTCCACTTCAGAAATCAAGTTAAGATACGACGGAGAGTT
GACATAAACCCTGGCCATGCAGACCTCAGTGCCAAAGAGGCACAGGATGTAATCATGGAA
GTTGTTTTCCCAAATGAAGTGGGAGCTAGAATACTAACATCGGAGTCACAACTGACAATA
ACAAAAGAGAAGAAGGAAGAACTCCAGGATTGTAAAATTGCCCCCTTGATGGTAGCATAC
ATGCTAGAAAGAGAATTGGTCCGCAAAACGAGGTTCCTCCCAGTGGCTGGTGGAACAAGC
AGTGTC-TATATTGAGGTGTTGCATTTAACCCAGGGAACATGCTGGGAGCAAATGTACAC
TCCAGGAGGGGAAGTGAGAAATGATGATGTTGACCAAAGCTTAATTATTGCTGCCAGGAA
CATAGTAAGAAGAGCAACGGTATCAGCAGACCCACTAGCATCTCTATTGGAGATGT-GCC
ACAGCACACAGATTGGGGGAATAAGGATGGTAGACATCCTTAGGCAAAATCCAACAGAAG
AGCAAGCCGTGGACATATGCAAGGCAGCAATGGG-CTTGAGGATTAGCTCATCTTTCAGC
TTCGGTGGATTCACTTTCAAAAGAACAAGCGGGTCGTCAGTCAAGAAAGAAGAAGAAGTG
CTTACGGGCAACCTTCAAACACTGAAAATAAGAGTACATGAGGGGTATGAAGAGTTCACA
ATGGTTGGGAGAAGAGCAACAGCTATTCTCAGAAAAGCAACCAGGAGATTGATCCAGCTA
ATAGTAAGTGGGAGAGACGAGCAGTCAATTGCTGAAGCAATAATTGTGGCCATGGTATTT
TCACAAGAGGATTGCATGATCAAGGCAGTTCGGGGTGATCTGAATTTTGTCAATAGGGCA
AACCAGCGACTGAACCCCATGCATCAGCTCTTGAGACATTTCCAAAAGGATGCAAAAGTG
CTTTTCCAAAACTGGGGAACTGAACCCATCGACAATGTGATGGGAATGATTGGAATATTG
CCCGACATGACCCCAAGTACTGAGATGTCGCTGAGGGGGATAAGAGTCAGCAAAATGGGA
GTAGATGAATACTCCAGCACAGAGAGGGTGGTGGTGAGCATTGACCGATTTTTAAGGGTT
CGGGATCAACGGGGAAACGTACTATTGTCACCTGAAGAAGTCAGCGAGACACAAGGAACG
GAGAAGTTGACAATAACTTATTCATCATCAATGATGTGGGAGATCAATGGTCCTGAGTCG
GTGTTGGTCAATACTTAT-CAGTGGATCATCAGGAACTGGGAGACTGTGAAAATTCAATG
GTCACAGGATCCCACAATGTTATATAATAAGATGGAATTCGAGCCATTTCAGTCTCTGGT
CCCTAAAGCAGCCAGAGGTCAATACAGCGGGTTCGTGAGGACACTGTTCCAGCAGATGCG
GGATGTGCTTGGAACATTTGACACTGTTCAGATAATAAAACTTCTTCCCTTTGCTGCTGC
TCCACCGGAACAGAGTAGGATGCAGTTTTCCTCCCTGACTGTGAATGTGAGAGGATCAGG
AATGAGGATACTGGTAAGAGGCAATTCTCCAGTGTTTAATTACAACAAGGCCACCAAGAG
GCTTACAGTCCTCGGAAAAGATGCAGGTGCATTGACCGAGGATCCAGATGAAGGCACAGC
TGGAGTGGAGTCTGCTGTTCTGAGAGGATTCCTCATTTTGGGCAAAGAAGACAAGAGATA
TGGCCCAGCATTAAGCATCAATGAACTGAGCAATCTTGCAAAAGGAGAGAAGGCTAATGT
GCTAATTGGGCAAGGAGACGTGGTGTTGGTAATGAAACGGAAACGGGACTCTAGCATACT
TACTGACAGCCAGACAGCGACCAAAAGAATTCGAATGGCCATCAA-TTAGTGTCG-AATT
GTTTAAAAACGACCTTGTTTCTACT-----------------------------------
---------------
>gi|82652597|gb|CY004613| /Avian/1(PB2)/H3N8/Canada/1979/08/10/ Influenza A virus (A/green-winged teal/ALB/438/1979(H3N8)) segment 1, complete sequence
---------------AGCGAAAGCAGGTCAAATATA-TT-CAATATGGAGAGAATAAAAG
AACTAAGAGATCTAATGTCACAGTCCCGCACTCGCGAGATACTCACCAAAACCACTGTGG
ACCATATGGCCATAATCAAAAAATACACATCAGGAAGACAAGAGAAGAACCCCGCACTCA
GAATGAAATGGATGATGGCAATGAAATATCCAATTACGGCGGATAAGAGGATAACGGAGA
TAATTCCTGAGAGGAATGAACAAGGACAGACCCTCTGGAGCAAAACAAATGATGCCGGCT
CAGACCGAGTGATGGTATCACCTCTGGCTGTGACATGGTGGAATAGGA-ATGGACCAACA
ACAAGTACAGTTCACTACCCAAAGGTCTATAAAACCTACTTCGAAAAGGTTGAAAGGTTA
AAACATGGGACCTTTGGCCCCGTCCACTTCAGGAATCAAGTTAAAATAAGACGGAGAGTT
GACATAAACCCTGGCCATGCAGACCTCAGTGCCAAAGAGGCACAGGATGTAATCATGGAA
GTTGTTTTCCCAAATGAAGTGGGGGCCAGAATACTAACATCTGAATCACAGCTAACAATA
ACAAAAGAGAAAAAGGAAGAACTCCAAGATTGCAAAATTGCCCCCTTGATGGTAGCATAC
ATGCTAGAAAGAGAGTTAGTCCGCAAGACGAGGTTCCTCCCAGTGGCTGGTGGAACAAGC
AGTGTG-TATATTGAGGTGTTGCATTTGACCCAGGGAACATGCTGGGAGCAGATGTACAC
CCCAGGAGGGGAAGTAAGAAATGATGATGTTGACCAAAGTTTAATTATCGCTGCCAGGAA
TATAGTAAGAAGAGCAACGGTATCAGCAGACCCACTAGCGTCTCTATTGGAGATGT-GCC
ACAGCACACAGATTGGTGGAATAAGGATGGTAGACATCCTTAGGCAGAATCCAACAGAGG
AACAAGCTGTGGATATATGCAAGGCAGCAATGGG-CTTGAGAATTAGCTCATCTTTCAGC
TTCGGTGGATTCACTTTTAAAAGAACAAGTGGGTCGTCAGTCAAAAGAGAAGAAGAAGTG
CTTACGGGCAACCTTCAAACACTGAAAATAAGAGTGCATGAGGGGTATGAAGAATTCACA
ATGGTTGGGAGAAGAGCAACAGCTATTCTCAGAAAAGCAACCAGGAGATTAATTCAACTA
ATAGTAAGTGGAAGAGATGAGCAGTCAATTGCTGAAGCAATAATCGTGGCCATGGTATTT
TCACAAGAGGATTGCATGATAAAGGCAGTTCGGGGTGATCTGAATTTTGTCAATAGAGCA
AACCAGCGACTGAACCCCATGCATCAACTCTTGAGACATTTCCAAAAGGATGCAAAAGTG
CTTTTCCAGAACTGGGGAATTGAACCCATCGACAATGTGATGGGGATGATCGGAATACTG
CCCGACATGACCCCAAGTACTGAGATGTCACTGAGAGGGATAAGAGTCAGCAAAATGGGA
GTAGATGAATACTCCAGCACAGAGAGAGTGGTGGTGAGCATTGACCGTTTTTTAAGGGTT
CGGGATCAACGGGGGAACGTACTATTGTCACCCGAAGAAGTTAGCGAGACGCAAGGGACA
GAAAAGTTGACAATAACTTACTCATCATCAATGATGTGGGAGATCAATGGTCCTGAGTCA
GTGTTGGTCAACACTTAC-CAGTGGATCATCAGAAACTGGGAGACTGTGAAAATTCAATG
GTCACAGGATCCCACAATGTTGTACAATAAGATGGAATTTGAGCCATTTCAGTCTCTGGT
TCCTAAGGCAGCTAGAGGTCAATACAGCGGATTCGTGAGGACACTGTTCCAACAGATGCG
GGATGTGCTTGGAACTTTTGACACTGTTCAGATAATAAAACTTCTCCCCTTTGCTGCTGC
CCCACCGGAACAGAGTAGGATGCAGTTCTCCTCCTTGACTGTGAATGTAAGAGGATCAGG
AATGAGGATACTGGTAAGAGGCAACTCTCCAGTATTCAATTACAACAAGGCCACCAAGAG
GCTTACAGTCCTCGGGAAAGATGCGGGTGCATTAACTGAAGACCCAGATGAAGGCACAGC
TGGAGTGGAGTCTGCTGTTCTGAGAGGATTCCTCATTTTGGGCAAAGAAGACAAGAGATA
TGGCCCAGCATTGAGCATCAATGAACTGAGCAATCTTGCAAAAGGAGAGAAGGCTAATGT
GCTAATTGGGCAAGGAGACGTAGTGTTGGTAATGAAACGGAAACGGGACTCTAGCATACT
TACTGACAGCCAGACAGCGACCAAAAGAATTCGGATGGCCATCAA-TTAGTGTCG-AATT
GTTTAAAAACGACCTTGTTTCTACT-----------------------------------
---------------
>gi|82654773|gb|CY005659| /Avian/1(PB2)/H3N8/Australia/1978/01/26/ Influenza A virus (A/black duck/AUS/751/1978(H3N8)) segment 1, complete sequence
---------------AGCGAAAGCAGGTCAAATATA-TT-CAATATGGAGAGAATAAAAG
AATTAAGAGATCTAATGTCGCAGTCCCGCACTCGCGAGATACTAACAAAAACCACTGTGG
ACCATATGGCCATAATCAAGAAATACACATCAGGAAGACAAGAGAAGAACCCTGCTCTCA
GAATGAAATGGATGATGGCAATGAAATATCCAATCACAGCAGACAAGAGAATAATGGAGA
TGATTCCTGAAAGGAATGAACAAGGGCAAACACTTTGGAGCAAGACAAATGATGCTGGAT
CAGACAGGGTGATGGTGTCACCCCTAGCTGTAACTTGGTGGAACAGGA-ATGGGCCAACA
ACAAGTACAGTTCATTATCCAAAGGTTTACAAAACATACTTTGAGAAGGTTGAAAGGTTA
AAACATGGAACCTTCGGTCCCGTTCATTTCCGAAACCAAGTTAAAATACGCCGCCGAGTT
GATATAAACCCGGGCCATGCAGATCTCAGTGCTAAAGAAGCACAAGATGTTATCATGGAG
GTCGTCTTCCCAAATGAAGTGGGAGCTAGAATATTGACATCAGAGTCGCAATTGACAATA
ACAAAAGAGAAGAAAGAAGAGCTCCAGGATTGTAAGATTGCTCCTTTAATGGTGGCATAC
ATGTTGGAAAGAGAACTAGTTCGGAAAACCAGATTCCTACCGGTAGCAGGCGGAACAAGC
AGTGTG-TACATTGAGGTACTGCATTTGACTCAAGGAACCTGCTGGGAACAGATGTACAC
TCCAGGCGGAGAAGTGAGAAATGATGATGTTGACCAGAGTTTGATCATTGCTGCCAGAAA
CATTGTTAGGAGAGCAACGGTATCAGCGGATCCACTGGCATCACTACTGGAGATGT-GCC
ATAGTACACAAATTGGTGGGATAAGGATGGTGGACATCCTCAGACAAAATCCAACGGAGG
AGCAAGCTGTGGATATATGCAAAGCAGCAATGGG-TTTGAGAATCAGTTCATCCTTTAGC
TTTGGAGGCTTCACTTTCAAAAGAACAAGTGGATCATCCGTTAAGAAGGAAGAGGAAGTG
CTTACAGGCAACCTCCAAACATTGAAAATAAGAGTACATGAGGGGTATGAGGAATTCACA
ATGGTTGGGCGGAGAGCAACAGCTATCTTGAGGAAAGCAACTAGAAGGCTGATTCAGTTG
ATAGTAAGTGGAAGAGATGAACAATCAATCGCTGAAGCGATCATTGTAGCAATGGTGTTC
TCACAAGAGGATTGCATGATAAAGGCAGTCCGAGGTGATCTGAATTTTGTGAACAGAGCA
AACCAACGATTAAACCCCATGCATCAGCTCCTGAGGCACTTCCAAAAAGATGCAAAAGTG
CTGTTTCAGAATTGGGGAATTGAACCTATTGATAATGTCATGGGGATGATCGGAATATTA
CCTGACATGACTCCAAGCACAGAGATGTCACTGAGGGGAGTGAGGGTTAGTAAAATGGGA
GTGGATGAATATTCCAGCACTGAGAGAGTGGTCGTGAGTATTGACCGTTTCCTAAGGGTT
CGAGATCAGCGGGGAAATGTACTCTTATCCCCTGAAGAGGTTAGTGAAACACAAGGAACA
GAGAAATTGACAATAACATATTCATCATCAATGATGTGGGAGATAAACGGTCCTGAATCG
GTGCTTGTTAACACCTAT-CAATGGATCATCAGAAATTGGGAGACTGTGAAGATTCAATG
GTCCCAAGACCCTACAATGCTATACAATAAGATGGAATTTGAGCCATTCCAATCCTTGGT
ACCTAAAGCTGCCAGAGGTCAATACAGTGGATTTGTGAGAACACTATTCCAACAAATGCG
TGACGTACTGGGGACATTTGATACTGTCCAAATAATAAAGCTGCTACCATTTGCAGCAGC
CCCACCGGAGCAGAGCAGAATGCAGTTTTCTTCTCTAACTGTGAATGTGAGAGGCTCAGG
AATGAGAATACTAGTAAGAGGTAACTCTCCCGTGTTCAACTACAATAAGGCAACCAAAAG
GCTTACAGTCCTCGGAAAGGACGCAGGTGCGTTAAGAGAAGATCCAGATGAGGGAACAGC
CGGAGTGGAATCTGCAGTATTGAGGGGATTCCTAATTCTGGGCAAAGAGGACAAAAGATA
TGGACCAGCATTGAGCATCAATGAACTGAGCAATCTTGCGAAAGGGGAGAAAGCTAATGT
GCTGATAGGGCAAGGAGACGTGGTGTTGGTAATGAAACGGAAACGGGACTCTAGCATACT
TACTGACAGCCAGACAGCGACCAAAAGGATTCGGATGGCCATCAA-TTAGTGTCG-AATT
GTTTAAAAACGACCTTGTTTCTACT-----------------------------------
---------------
>gi|78097691|gb|CY005665| /Avian/1(PB2)/H3N8/Australia/1977/10/29/ Influenza A virus (A/shearwater/Australia/405/1978(H3N8)) polymerase PB2 (PB2) gene, complete cds.
---------------AGCGAAAGCAGGTCAAATATA-TT-CAATATGGAGAGAATAAAAG
AATTAAGAGATCTAATGTCGCAGTCCCGCACTCGCGAGATACTAACAAAAACCACTGTGG
ACCATATGGCCATAATCAAGAAATACACATCAGGAAGACAAGAGAAGAACCCTGCTCTCA
GAATGAAATGGATGATGGCAATGAAATATCCAATCACAGCAGACAAGAGAATAATGGAGA
TGATTCCTGAAAGGAATGAACAAGGGCAGACACTTTGGAGCAAGACAAATGATGCTGGAT
CGGACAGGGTGATGGTGTCACCCCTAGCTGTAACTTGGTGGAACAGAA-ATGGGCCAACA
ACAAGTACAGTTCATTATCCAAAGGTTTACAAAACATACTTTGAGAAGGTTGAAAGATTA
AAACATGGAACCTTCGGTCCCGTTCATTTCCGAAACCAAGTTAAAATACGCCGCCGAGTT
GATATAAACCCGGGCCATGCAGATCTCAGTGCTAAAGAAGCACAAGATGTTATCATGGAG
GTTGTCTTCCCAAATGAAGTGGGAGCTAGAATATTGACATCAGAGTCGCAATTGACAATA
ACAAAGGAGAAGAAAGAAGAGCTCCAGGATTGTAAGATTGCTCCTTTAATGGTGGCATAC
ATGTTGGAAAGAGAACTAGTTCGGAAAACCAGATTCCTACCGGTAGCAGGCGGAACAAGC
AGTGTG-TACATTGAGGTACTGCATTTGACTCAAGGAACCTGCTGGGAACAGATGTACAC
TCCAGGCGGAGAAGTGAGAAATGATGATGTTGACCAGAGCTTGATCATTGCTGCCAGAAA
CATTGTTAGGAGAGCAACGGTATCAGCGGATCCACTGGCATCACTACTGGAGATGT-GCC
ATAGTACACAAATTGGTGGGATAAGGATGGCGGACATCCTCAGACAAAATCCAACGGAGG
AGCAAGCTGTGGATATATGCAAAGCAGCAATGGG-TTTGAGAATCAGTTCATCCTTTAGC
TTTGGAGGCTTCACTTTCAAAAGAACAAGTGGATCATCCGTTAAGAAGGAAGAGGAAGTG
CTTACAGGCAACCTCCAAACATTGAAAATAAGAGTACATGAGGGGTATGAGGAATTCACA
ATGGTCGGGCGGAGAGCAACAGCTATCTTGAGGAAAGCAACTAGAAGGCTGATTCAATTG
ATAGTAAGTGGAAGAGATGAACAATCAATCGCTGAAGCGATCATTGTAGCAATGGTGTTC
TCACAAGAGGATTGCATGATAAAGGCAGTCCGAGGTGATCTGAATTTTGTGAACAGAGCA
AACCAACGATTAAACCCCATGCATCAACTCCTGAGGCACTTCCAAAAAGATGCAAAAGTG
CTGTTTCAGAATTGGGGAATTGAACCTATTGATAATGTCATGGGGATGATCGGAATATTA
CCTGACATGACTCCAAGCACAGAGATGTCACTGAGGGGAGTGAGGGTTAGTAAAATGGGA
GTGGATGAATATTCCAGCACTGAGAGAGTGGTCGTGAGTATTGACCGTTTCCTAAGGGTT
CGAGATCAGCGGGGAAACGTGCTCTTATCCCCTGAAGAGGTTAGTGAAACACAAGGAACA
GAGAAATTGACAATAACATATTCATCATCAATGATGTGGGAGATAAACGGTCCTGAATCG
GTGCTTGTTAATACCTAT-CAATGGATCATCAGAAATTGGGAGACTGTGAAGATTCAATG
GTCCCAAGACCCTACAATGCTATACAATAAGATGGAATTTGAGCCATTCCAATCCTTGGT
ACCTAAAGCTGCCAGAGGTCAATACAGTGGATTTGTGAGAACACTATTCCAACAAATGCG
TGACGTACTGGGGACATTTGATACTGTCCAAATAATAAAGCTGCTACCATTTGCAGCAGC
CCCACCGGAGCAGAGCAGAATGCAGTTTTCTTCTCTAACTGTGAATGTGAGAGGCTCAGG
AATGAGAATACTAGTAAGAGGTAACTCTCCCGTGTTCAACTACAATAAGGCAACCAAAAG
GCTTACAGTCCTCGGAAAGGACGCAGGTGCGTTAACAGAAGATCCAGATGAGGGAACAGC
CGGAGTGGAATCTGCAGTATTGAGGGGATTCCTAATTCTGGGCAAAGAGGACAAAAGATA
TGGACCAGCATTGAGCATCAATGAACTGAGCAATCTTGCGAAAGGGGAGAAAGCTAATGT
GCTGATAGGGCAAGGAGACGTGGTGTTGGTAATGAAACGGAAACGGGACTCTAGCATACT
TACTGACAGCCAGACAGCGACCAAAAGGATTCGGATGGCCATCAA-TTAGTGTCG-AATT
GTTTAAAAACGACCTTGTTTCTACT-----------------------------------
---------------
>gi|163965192|gb|CY028659| /Avian/1(PB2)/H3N8/Australia/1977/// Influenza A virus (A/wedge-tailed shearwater/Western Australia/405/1977(H3N8)) segment 1, complete sequence
------------------------------AATATA-TT-CAATATGGAGAGAATAAAAG
AATTAAGAGATCTAATGTCGCAGTCCCGCACTCGCGAGATACTAACAAAAACCACTGTGG
ACCATATGGCCATAATCAAGAAATACACATCAGGAAGACAAGAGAAGAACCCTGCTCTCA
GAATGAAATGGATGATGGCAATGAAATATCCAATCACAGCAGACAAGAGAATAATGGAGA
TGATTCCTGAAAGGAATGAACAAGGGCAGACACTTTGGAGCAAGACAAATGATGCTGGAT
CGGACAGGGTGATGGTGTCACCCCTAGCTGTAACTTGGTGGAACAGAA-ATGGGCCAACA
ACAAGTACAGTTCATTATCCAAAGGTTTACAAAACATACTTTGAGAAGGTTGAAAGATTA
AAACATGGAACCTTCGGTCCCGTTCATTTCCGAAACCAAGTTAAAATACGCCGCCGAGTT
GATATAAACCCGGGCCATGCAGATCTCAGTGCTAAAGAAGCACAAGATGTTATCATGGAG
GTTGTCTTCCCAAATGAAGTGGGAGCTAGAATATTGACATCAGAGTCGCAATTGACAATA
ACAAAGGAGAAGAAAGAAGAGCTCCAGGATTGTAAGATTGCTCCTTTAATGGTGGCATAC
ATGTTGGAAAGAGAACTAGTTCGGAAAACCAGATTCCTACCGGTAGCAGGCGGAACAAGC
AGTGTG-TACATTGAGGTACTGCATTTGACTCAAGGAACCTGCTGGGAACAGATGTACAC
TCCAGGCGGAGAAGTGAGAAATGATGATGTTGACCAGAGCTTGATCATTGCTGCCAGAAA
CATTGTTAGGAGAGCAACGGTATCAGCGGATCCACTGGCATCACTACTGGAGATGT-GCC
ATAGTACACAAATTGGTGGGATAAGGATGGCGGACATCCTCAGACAAAATCCAACGGAGG
AGCAAGCTGTGGATATATGCAAAGCAGCAATGGG-TTTGAGAATCAGTTCATCCTTTAGC
TTTGGAGGCTTCACTTTCAAAAGAACAAGTGGATCATCCGTTAAGAAGGAAGAGGAAGTG
CTTACAGGCAACCTCCAAACATTGAAAATAAGAGTACATGAGGGGTATGAGGAATTCACA
ATGGTCGGGCGGAGAGCAACAGCTATCTTGAGGAAAGCAACTAGAAGGCTGATTCAATTG
ATAGTAAGTGGAAGAGATGAACAATCAATCGCTGAAGCGATCATTGTAGCAATGGTGTTC
TCACAAGAGGATTGCATGATAAAGGCAGTCCGAGGTGATCTGAATTTTGTGAACAGAGCA
AACCAACGATTAAACCCCATGCATCAACTCCTGAGGCACTTCCAAAAAGATGCAAAAGTG
CTGTTTCAGAATTGGGGAATTGAACCTATTGATAATGTCATGGGGATGATCGGAATATTA
CCTGACATGACTCCAAGCACAGAGATGTCACTGAGGGGAGTGAGGGTTAGTAAAATGGGA
GTGGATGAATATTCCAGCACTGAGAGAGTGGTCGTGAGTATTGACCGTTTCCTAAGGGTT
CGAGATCAGCGGGGAAACGTGCTCTTATCCCCTGAAGAGGTTAGTGAAACACAAGGAACA
GAGAAATTGACAATAACATATTCATCATCAATGATGTGGGAGATAAACGGTCCTGAATCG
GTGCTTGTTAATACCTAT-CAATGGATCATCAGAAATTGGGAGACTGTGAAGATTCAATG
GTCCCAAGACCCTACAATGCTATACAATAAGATGGAATTTGAGCCATTCCAATCCTTGGT
ACCTAAAGCTGCCAGAGGTCAATACAGTGGATTTGTGAGAACACTATTCCAACAAATGCG
TGACGTACTGGGGACATTTGATACTGTCCAAATAATAAAGCTGCTACCATTTGCAGCAGC
CCCACCGGAGCAGAGCAGAATGCAGTTTTCTTCTCTAACTGTGAATGTGAGAGGCTCAGG
AATGAGAATACTAGTAAGAGGTAACTCTCCCGTGTTCAACTACAATAAGGCAACCAAAAG
GCTTACAGTCCTCGGAAAGGACGCAGGTGCGTTAACAGAAGATCCAGATGAGGGAACAGC
CGGAGTGGAATCTGCAGTATTGAGGGGATTCCTAATTCTGGGCAAAGAGGACAAAAGATA
TGGACCAGCATTGAGCATCAATGAACTGAGCAATCTTGCGAAAGGGGAGAAAGCTAATGT
GCTGATAGGGCAAGGAGACGTGGTGTTGGTAATGAAACGGAAACGGGACTCTAGCATACT
TACTGACAGCCAGACAGCGACCAAAAGGATTCGGATGGCCATCAA-TTAGTGTCG-AATT
GTTTAA------------------------------------------------------
---------------
>gi|115278355|gb|CY014709| /Avian/1(PB2)/H3N8/Russia/1972/// Influenza A virus (A/duck/Chabarovsk/1610/1972(H3N8)) segment 1, complete sequence
---------------AGCGAAAGCAGGTCAAATATA-TT-CAATATGGAGAGAATAAAAG
AACTAAGAGATTTAATGTCACAGTCTCGCACTCGCGAGATACTGACAAAAACCACTGTGG
ACCATATGGCCATAATCAAGAAGTACACATCAGGAAGGCAGGAGAAGAACCCTGCCCTCA
GGATGAAATGGATGATGGCAATGAAATACCCAATAACGGCAGACAAGAGGATAATGGAGA
TGATTCCTGAAAGAAATGAACAAGGGCAAACGCTTTGGAGCAAGACGAATGATGCAGGGT
CTGACAGGGTGATGGTATCACCTCTAGCTGTAACATGGTGGAACAGGA-ATGGACCGACA
ACAAGTACAGTCCATTATCCAAAGGTCTACAAGACTTACTTTGAAAAGGTTGAAAGGTTA
AAGCATGGAACCTTTGGTCCCGTCCACTTCCGAAACCAAGTTAAAATACGCCGCAGGGTT
GACATAAACCCAGGCCACGCAGATCTAAGTGCTAAGGAAGCACAAGATGTTATCATGGAG
GTTGTTTTCCCAAATGAAGTGGGAGCCAGAATATTAACGTCAGAGTCACAACTGACAATA
ACAAAAGAAAAGAAGGAGGAACTCCAGGACTGTAAGATTGCTCCCTTAATGGTGGCATAC
ATGTTGGAAAGAGAACTGGTGCGCAAGACCAGATTCCTCCCAGTAGCTGGCGGAACAAGC
AGTGTG-TACATCGAAGTATTGCATCTAACTCAAGGAACCTGCTGGGAACAGATGTACAC
CCCAGGTGGAGAAGTAAGAAATGATGATGTTGACCAAAGTCTAATCATTGCTGCAAGGAA
CATTGTCAGGAGGGCAACAGTATCAGCAGATCCACTAGCATCACTGTTAGAGATGT-GCC
ATAGCACTCAAATTGGCGGTATAAGGATGGTAGACATCCTTAGGCAAAACCCAACAGAGG
AACAAGCCGTGGATATATGCAAGGCAGCGATGGG-TCTGAGGATCAGCTCTTCCTTCAGC
TTTGGAGGCTTCACTTTCAAAAGAACAAGTGGATCATCTGTCAAGAGGGAAGAAGAAGTG
CTCACAGGCAACCTCCAAACATTGAAAATAAGAGTACATGAAGGATATGAGGAATTCACA
ATGGTTGGGCGAAGGGCAACAGCTATCCTAAGGAAAGCAACCAGAAGGCTGATTCAGCTA
ATAGTAAGTGGAAGAGATGAACAGTCAATCGCTGAAGCGATCATTGTGGCAATGGTATTT
TCACAAGAGGATTGCATGATAAAAGCAGTCCGAGGTGATCTGAATTTCGTAAACAGAGCG
AACCAACGATTGAATCCCATGCACCAACTCTTGAGGCATTTCCAAAAGGATGCAAAAGTG
CTGTTTCAAAACTGGGGAGTTGAACCCATTGACAATGTCATGGGTATGATCGGAATATTG
CCTGACATGACTCCAAGCACAGAGATGTCACTGAGAGGAGTGAGGGTCAGCAAAATGGGG
GTGGATGAATATTCCAGCACTGAGAGGGTGGTCGTGAGTATTGACCGCTTTTTGAGGGTT
CGAGATCAGCGGGGAAATGTACTCTTATCTCCTGAGGAGGTTAGTGAAACACAGGGAACA
GAGAAATTGACAATAACATATTCATCATCGATGATGTGGGAAATTAATGGTCCTGAGTCA
GTGCTGGTTAACACCTAT-CAATGGATCATCAGAAATTGGGAGACTGTGAAGATCCAATG
GTCCCAGGACCCTACAATGTTATACAATAAGATGGAGTTTGAGCCATTTCAATCCTTGGT
ACCTAAAGCTGCCAGGGGCCAATACAGTGGATTTGTGAGGACGCTATTCCAGCAGATGCG
TGATGTGCTGGGGACATTTGACACCGTCCAGATAATAAAGCTGCTACCATTTGCAGCAGC
CCCACCGGAGCAGAGTAGGATGCAGTTCTCTTCCTTAACTGTGAATGTAAGAGGCTCAGG
GATGAGAATACTCGTAAGAGGTAACTCTCCTGTGTTTAACTACAATAAGGCAACCAAGAG
GCTCACGGTCCTCGGAAAGGATGCAGGCGCACTAACTGAAGACCCAGATGAGGGAACAGC
TGGAGTAGAATCTGCGGTGTTGAGAGGATTTCTGATTCTAGGCAAAGAAGACAAAAGATA
TGGACCAGCACTGACCATCAACGAACTGAGCAATCTTGCGAAAGGGGAAAAGGCTAACGT
ATTGATAGGGCAAGGAGACGTAGTGTTGGTAATGAAACGGAAACGGGACTCTAGCATACT
TACTGACAGCCAGACAGCGACCAAAAGAATTCGGATGGCCATCAA-TTAGTGTCG-AATT
GTTTAAAAACGACCTTGTTTCTACT-----------------------------------
---------------
>gi|82654874|gb|CY005819| /Avian/1(PB2)/H3N8/Ukraine/1963/12/12/ Influenza A virus (A/duck/UKR/1/1963(H3N8)) segment 1, complete sequence
---------------AGCGAAAGCAGGTCAAATATA-TT-CAATATGGAAAGAATAAAAG
AACTAAGAGATTTGATGTCACAGTCTCGCACTCGCGAGATACTGACAAAAACCACTGTGG
ACCACATGGCCATAATCAAGAAATATACATCAGGAAGACAGGAGAAGAATCCTGCTCTCA
GAATGAAATGGATGATGGCAATGAAATATCCAATCACAGCAGACAAAAGAATAATGGAGG
TGATTCCTGAAAGAAATGAACAAGGTCAGACTCTTTGGAGTAAGACAAATGATGCTGGGT
CGGACAGAGTGATGGTGTCACCTCTAGCTGTGACGTGGTGGAACAGGA-ATGGGCCGACG
ACAAGTACAGTCCATTATCCAAAGGTCTACAAAACCTACTTTGAAAAGGTTGAAAGGTTA
AAACATGGAACCTTTGGTCCAGTACACTTCCGAAACCAAGTTAAAATCCGCCGCAGGGTT
GATATAAACCCGGGCCATGCAGATCTCAGTGCTAAAGAAGCACAAGATGTTATCATGGAG
GTTGTTTTCCCAAACGAAGTGGGAGCCAGAATATTGACATCAGAGTCACAATTGACAATA
ACAAAAGAAAAGAAGGAGGAACTCCAGGACTGTAAAATCGCCCCTTTAATGGTGGCATAC
ATGTTGGAAAGAGAGCTGGTTCGCAAGACCAGATTCCTACCAGTAGCTGGCGGGACAAGC
AGTGTG-TATATCGAGGTATTGCATTTGACTCAAGGAACCTGCTGGGAACAAATGTACAC
TCCAGGAGGAGAGGTGAGAAATGATGATGTTGACCAAAGTCTAATCATTGCTGCCAGAAA
CATTGTTAGGAGAGCAACAGTATCAGCAGATCCACTGGCATCATTGTTGGAGATGT-GTC
ATAGCACACAAATTGGCGGGATAAGGATGGTGGACATACTGAGACAAAATCCAACAGAAG
AACAAGCTGTGGATATATGCAAGGCAGCAATGGG-TCTGAGAATCAGCTCATCCTTCAGC
TTTGGAGGTTTCACCTTCAAAAGGACGAGTGGGTCATCTGTCAAAAGAGAAGAAGAAGTG
CTTACAGGCAACCTCCAAACATTGAAAATAAGGGTACATGAAGGGTATGAGGAATTCACA
ATGGTTGGGCGAAGAGCAACAGCCATCCTAAGGAAAGCAACCAGAAGGCTGATTCAGTTG
ATAGTGAGTGGGAGGGATGAACAATCAATCGCTGAAGCGATCATTGTAGCAATGGTGTTC
TCACAAGAGGATTGCATGATAAAGGCAGTTCGAGGTGATCTGAATTTCGTAAACAGAGCG
AACCAACGACTGAATCCCATGCACCAACTTCTGAGGCACTTCCAAAAGGATGCAAAAGTG
CTGTTTCAAAACTGGGGAATTGAACCCATCGACAATGTCATGGGGATGGTCGGAATATTG
CCTGACATGACTCCCAGCACAGAGACGTCACTGAGAGGAGTGAGAATCAGTAAGATGGGA
GTGGATGAGTATTCCAGCACTGAGAGAGTGGTCGTAAGTATTGATCGTTTCTTAAGGGTC
CGAGATCAGCGGGGAAACGTGCTCTTATCCCCTGAAGAAGTTAGTGAAACACAGGGGACA
GAAAAGTTGACGATAACATATTCATCATCAATGATGTGGGAGATTAACGGTCCGGAGTCG
GTGCTAGTTAACACCTAT-CAATGGATCATCAGGAATTGGGAGATTGTGAAGATTCAATG
GTCCCAAGACCCTACAATGCTATACAATAAGATGGAGTTTGAGCCATTTCAATCCTTGGT
ACCTAAGGCTGCCAGAGGCCAATACAGTGGGTTTGTGAGGACACTATTCCAACAGATGCG
TGATGTGCTAGGAACATTTGACACTGTCCAAATAATAAAGCTACTACCATTTGCAGCGGC
CCCACCGGAACAGAGTAGGATGCAGTTTTCTTCTCTAACTGTGAATGTGAGAGGCTCAGG
GATGAGAATACTTGTGAGAGGTAACTCCCCTGTATTCAACTATAACAAGGCAACCAAGAG
GCTTACAGTCCTCGGAAAGGATGCAGGTGCACTGACAGAAGACCCAGATGAGGGAACAGC
GGGAGTGGAATCTGCAGTATTGAGAGGATTTCTAATTTTAGGCAAAGAAGACAAAAGGTA
TGGGCCAGCATTGAGCATCAATGAATTGAGCAATCTTGCGAAGGGGGAGAAAGCTAACGT
GTTGATAGGGCAAGGAGACGTAGTGTTGGTAATGAAACGGAAACGGGACTCTAGCATACT
TACTGACAGCCAGACAGCGACCAAAAGAATTCGGATGGCCATCAA-TTAGTGTCG-AATT
GTTTAAAAACGACCTTGTTTCTACT-----------------------------------
---------------
>gi|163965287|gb|CY028699| /Avian/1(PB2)/H3N6/USA/2006/// Influenza A virus (A/mallard/Maryland/1235/2006(H3N6)) segment 1, complete sequence
------------------------------AATATA-TT-CAATATGGAGAGAATAAAAG
AACTAAGAGATCTAATGTCACAGTCTCGCACTCGCGAGATACTCACCAAAACCACTGTGG
ACCACATGGCCATAATCAAAAAGTACACATCAGGAAGGCAAGAGAAGAACCCTGCACTCA
GGATGAAGTGGATGATGGCAATGAAATATCCAATTACAGCAGACAAGAGGATAATGGAAA
TGATTCCTGAAAGAAATGAACAGGGACAAACCCTTTGGAGCAAAACAAATGATGCCGGCT
CAGACCGAGTGATGGTATCACCTCTGGCTGTGACATGGTGGAATAGGA-ATGGACCAACA
ACTAGTACAGTTCATTATCCAAAGGTGTATAAAACTTATTTCGAAAAAGTCGAAAGGTTG
AAACACGGGACCTTTGGCCCTGTTCACTTCAGAAATCAAGTTAAAATAAGACGGAGGGTT
GACATAAACCCTGGTCACGCAGACCTCAGTGCCAAAGAGGCACAGGATGTAATCATGGAG
GTCGTTTTCCCAAATGAAGTGGGAGCAAGAATACTAACATCGGAGTCACAACTGACGATA
ACAAAAGAGAAGAAAGAAGAACTCCAGGACTGCAAGATTGCCCCTTTAATGGTTGCATAC
ATGCTAGAAAGGGAGTTGGTCCGTAAAACGAGGTTCCTCCCAGTGGCCGGTGGAACAAGC
AGTGTC-TACATTGAGGTTCTGCATTTAACTCAGGGGACGTGCTGGGAGCAAATGTACAC
CCCAGGAGGGGAAGTGAGGAATGATGATGTTGACCAAAGCTTGATTATCGCTGCCAGGAA
CATAGTAAGAAGAGCAACAGTATCAGCAGACCCACTAGCATCTCTATTGGAGATGT-GCC
ACAGCACACAGATTGGAGGGATAAGAATGATAGACATTCTTCGGCAAAATCCAACAGAGG
AACAAGCTGTGGACATATGCAAAGCGGCAATGGG-CTTAAGGATTAGTTCATCTTTCAGC
TTTGGCGGATTCACTTTCAAAAGAACAAGCGGGTCATCAGTTAAGAGAGAAGAAGAAGTG
CTTACAGGCAACCTTCAAACATTAAAAATAAGAGTACATGAAGGGTATGAAGAGTTCACA
ATGGTTGGAAGGAGAGCAACAGCCATTCTCAGGAAGGCAACCAGAAGATTGATTCAACTA
ATAGTAAGTGGGAGAGACGAGCAGTCAATTGCTGAAGCAATAATTGTGGCCATGGTATTT
TCACAAGAAGATTGCATGATCAAGGCAGTTCGAGGTGATTTGAACTTTGTCAATAGGGCA
AACCAGCGACTAAACCCAATGCATCAACTCTTGAGACACTTCCAAAAGGATGCAAAAGTG
CTTTTCCAAAACTGGGGAATTGAGCCCATTGACAATGTAATGGGAATGATCGGGATATTA
CCTGACATGACCCCAAGTACTGAGATGTCGCTGAGGGGGATAAGAGTCAGTAAAATGGGA
GTAGATGAATATTCCAGCACAGAGAGGGTGGTAGTGAGCATTGATCGATTTTTAAGAGTC
CGAGACCAACGGGGGAACGTGCTATTGTCACCTGAAGAAGTCAGCGAGACACAAGGGACA
GAGAAGCTGACAATAACTTATTCGTCATCAATGATGTGGGAGATCAATGGCCCTGAATCG
GTTTTGGTCAATACTTAT-CAGTGGATCATTAGAAATTGGGAAACTGTGAAAATTCAATG
GTCACAAGACCCCACGATGTTATATAACAAGATGGAATTCGAGCCATTTCAGTCCCTGGT
CCCTAAGGCAGCCAGAGGTCAGTATAGTGGATTTGTGAGGACACTGTTTCAGCAGATGCG
GGACGTGCTTGGAACTTTCGACACTGTTCAGATAATAAAACTTCTCCCCTTTGCTGCTGC
TCCACCAGAACAAAGTAGGATGCAATTCTCCTCCTTGACTGTGAATGTAAGGGGATCAGG
AATGAGAATACTAGTAAGGGGCAATTCTCCAGTGTTCAATTACAATAAGGCCACTAAGAG
GCTTACAGTTCTCGGAAAAGATGCAGGTGCATTGACTGAAGATCCAGATGAAGGCACAGC
TGGAGTAGAGTCTGCTGTTTTGAGAGGGTTCCTCATCTTGGGCAAAGAAGACAAGAGATA
TGGCCCAGCATTGAGTATCAATGAGCTGAGCAATCTTGCAAAAGGAGAGAAGGCTAATGT
GCTAATTGGGCAAGGAGACGTGGTGTTGGTAATGAAACGGAAACGGGACTTTAGCATACT
TACTGACAGCCAGACAGCGACCAAAAGAATTCGGATGGCCATCAA-TTAGTGTCG-AATT
GTTTAA------------------------------------------------------
---------------
>gi|112787543|gb|CY013270| /Avian/1(PB2)/H3N6/USA/2005/08/08/ Influenza A virus (A/pintail/Alaska/53/2005(H3N6)) segment 1, complete sequence
------------------------------AATATA-TT-CAATATGGAGAGAATAAAAG
AACTAAGAGATCTAATGTCACAGTCCCGCACCCGCGAGATACTCACCAAGACCACTGTGG
ACCATATGGCCATAATCAAAAAATACACATCAGGAAGACAAGAGAAGAATCCCGCACTCA
GAATGAAGTGGATGATGGCAATGAAATATCCAATTACAGCAGACAAAAGAATAATGGAAA
TGATTCCTGAGAGGAATGAACAGGGACAAACCCTCTGGAGCAAAACAAATGATGCCGGCT
CAGACCGAGTGATGGTATCACCTCTGGCTGTGACGTGGTGGAATAGGA-ATGGACCGACA
ACAAGCACAGTTCATTATCCGAAGGTATATAAAACTTATTTTGAAAAAGTCGAAAGGTTA
AAACATGGGACCTTTGGCCCCGTCCACTTCAGAAATCAAGTTAAGATAAGAAGGAGAGTT
GACATAAACCCTGGTCATGCAGATCTCAGTGCCAAGGAGGCGCAGGACGTAATCATGGAA
GTTGTCTTCCCAAATGAAGTAGGAGCTAGAATACTAATGTCGGAGTCACAGCTGACAATA
ACAAAAGAGAAGAAAGAAGAGCTCCAGGATTGTAAAATTGCCCCTTTGATGGTAGCATAC
ATGCTAGAAAGAGAGTTAGTCCGCAAAACAAGATTCCTCCCAGTGGCTGGTGGGACAAGC
AGTGTC-TATATTGAGGTGTTGCATTTAACTCAGGGAACATGCTGGGAACAGATGTACAC
TCCAGGAGGAGAAGTGAGAAATGATGATATCGACCAAAGTTTGATTATCGCTGCCAGAAA
CATAGTGAGAAGAGCAACGGTATCGGCAGACCCATTAGCATCTCTGTTGGAAATGT-GTC
ACAGCACGCAGATTGGAGGAATAAGGATGGTAGACATCCTTAGGCAGAATCCAACAGAGG
AACAAGCCGTGGACATATGCAAGGCAGCAATGGG-ACTGAGAATTAGCTCATCTTTCAGC
TTCGGCGGATTCACTTTCAAAAGGACAAGTGGGTCGTCAGTAAAGAAAGAAGAAGAAGTG
CTCACGGGCAACCTTCAAACACTGAAAATAAGAGTACATGAAGGGTATGAAGAATTCACA
ATGGTTGGGAGAAGAGCAACGGCTATTCTCAGGAAGGCAACCAGGAGATTGATCCAACTA
ATAGTAAGTGGGAGGGATGAGCAATCAATTGCTGAGGCAATAATCGTGGCCATGGTATTT
TCACAAGAGGATTGCATGATCAAGGCAGTTAGAGGCGATCTGAACTTCGTCAATAGGGCA
AACCAGCGACTAAATCCCATGCATCAACTCTTGAGACACTTCCAAAAAGATGCAAAGGTG
CTTTTCCAGAACTGGGGAATTGAACCCATTGACAATGTAATGGGAATGATCGGAATATTA
CCCGACATGACCCCAAGTACTGAGATGTCACTGAGGGGGATAAGAGTTAGCAAAATGGGA
GTAGATGAGTACTCCAGCACTGAGAGAGTTGTGGTGAGCATTGACCGATTTTTAAGGGTT
CGGGACCAACGGGGAAATGTACTATTGTCTCCCGAAGAAGTCAGCGAGACACAAGGAACA
GAGAAGTTGACAATAACTTATTCGTCATCAATGATGTGGGAGATCAACGGTCCTGAGTCA
GTGCTGGTCAACACTTAT-CAGTGGATCATTAGGAACTGGGAAACTGTGAAAATTCAATG
GTCACAAGATCCCACAATGTTATACAATAAGATGGAATTCGAACCATTTCAGTCTCTTGT
CCCTAAAGCAGCCAGAGGTCAATACAGTGGATTCGTGAGAACACTGTTCCAACAGATGCG
AGATGTGCTTGGAACATTTGACACTGTTCAAATAATAAAACTTCTCCCTTTTGCTGCTGC
TCCACCAGAGCAGAGTAGGATGCAATTCTCCTCACTGACTGTGAATGTGAGAGGATCAGG
AATGAGGATATTGGTAAGAGGCAATTCTCCAGTGTTCAATTACAACAAGGCTACCAAGAG
GCTTACAGTTCTTGGAAAGGATGCTGGTGCGTTGACCGAAGATCCTGATGAAGGCACAGC
TGGAGTTGAGTCCGCTGTTCTGAGAGGATTCCTCATTTTGGGCAAAGAAGACAAGAGATA
TGGCCCAGCATTAAGCATCAATGAATTGAGCAATCTTGCAAAAGGAGAGAAGGCTAATGT
TCTAATTGGGCAAGGAGACGTAGTGTTGGTAATGAAACGGAAACGGGACTCTAGCATACT
TACTGACAGCCAGACAGCGACCAAAAGAATTCGGATGGCCATCAA-TTAGTGTCG-AATT
GTTTAAAAACG-------------------------------------------------
---------------
>gi|149930068|gb|CY022724| /Avian/1(PB2)/H3N6/USA/2005/// Influenza A virus (A/mallard/Ohio/1717/2005(H3N6)) segment 1, complete sequence
------------------------------AATATA-TT-CAATATGGAGAGAATAAAAG
AACTAAGAGATCTAATGTCACAGTCTCGCACTCGCGAGATACTCACCAAAACCACTGTGG
ACCACATGGCCATAATCAAAAAGTACACATCAGGAAGGCAAGAGAAGAACCCTGCACTCA
GGATGAAGTGGATGATGGCAATGAAATATCCAATTACAGCAGACAAGAGAATAATGGAAA
TGATTCCTGAAAGAAATGAACAGGGACAAACCCTTTGGAGCAAAACAAATGATGCCGGCT
CAGACCGAGTGATGGTATCACTTCTGGCTGTGACATGGTGGAATAGGA-ATGGACCAACA
ACTAGTACAGTTCATTATCCAAAAGTGTATAAAACTTATTTCGAAAGAGTCGAAAGGTTG
AAACACGGGACCTTTGGCCCTGTTCACTTCAGAAATCAAGTTAAAATAAGACGGAGGGTT
GACATAAACCCTGGTCACGCAGACCTCAGTGCCAAAGAAGCACAGGATGTAATCATGGAG
GTCGTTTTCCCAAATGAAGTGGGAGCAAGAATACTAACATCGGAGTCACAACTGACGATA
ACAAAAGAGAAGAAAGAAGAACTCCAGGACTGCAAGATTGCCCCTTTGATGGTTGCATAC
ATGCTAGAAAGGGAGCTGGTCCGTAAAACGAGGTTCCTCCCAGTGGCCGGTGGAACAAGC
AGTGTT-TACATTGAGGTGCTGCATTTAACTCAGGGGACATGCTGGGAGCAAATGTACAC
CCCAGGAGGGGAAGTGAGAAATGATGATGTTGACCAAAGCTTGATTATCGCTGCCAGGAA
CATAGTAAGAAGAGCAACAGTATCAGCAGACCCACTAGCATCTCTATTGGAGATGT-GCC
ACAGCACACAGATTGGAGGGATAAGAATGGTAGACATTCTTCGGCAAAATCCAACAGAGG
AACAAGCTGTGGACATATGCAAAGCAGCAATGGG-CTTAAGGATTAGTTCATCCTTCAGC
TTTGGCGGATTCACTTTCAAAAGAACAAGCGGATCGTCAGTTAAGAGAGAAGAAGAAGTG
CTTACAGGCAATCTTCAAACATTGAAAATAAGAGTACATGAAGGGTATGAAGAGTTCACA
ATGGTTGGGAGAAGAGCAACAGCCATTCTCAGGAAGGCAACCAGAAGATTGATTCAACTA
ATAGTAAGTGGGAGAGACGAGCAGTCAATTGCTGAAGCAATAATTGTGGCCATGGTATTT
TCACAAGAGGATTGCATGATCAAGGCAGTTCGAGGTGATTTGAACTTTGTCAATAGGGCA
AACCAGCGGCTAAACCCAATGCATCAACTCTTGAGACACTTCCAAAAGGATGCAAAAGTG
CTTTTCCAAAACTGGGGAATTGAACCCATTGACAATGTAATGGGAATGATCGGAATACTA
CCTGACATGACCCCAAGCACTGAGATGTCGCTGAGGGGGATAAGAGTCAGTAAGATGGGA
GTAGATGAATACTCCAGCACAGAGAGAGTGGTAGTGAGCATTGACCGATTTTTAAGAGTC
AGGGACCAACGGGGGAATGTGCTATTGTCACCTGAAGAAGTCAGCGAGACACAAGGGACA
GAGAAGCTGACAATAACTTATTCGTCATCAATGATGTGGGAGATCAATGGTCCTGAATCG
GTTTTGGTCAATACTTAT-CAGTGGATCATCAGAAATTGGGAAACTGTGAAGATTCAATG
GTCACAAGACCCCACGATGTTATATAACAAGATGGAATTCGAGCCATTTCAGTCTCTGGT
CCCTAAGGCAGCCAGAGGTCAGTACAGTGGATTCGTGAGGACACTGTTTCAGCAGATGCG
GGATGTGCTTGGAACTTTTGACACTGTTCAGATAATAAAACTTCTCCCCTTTGCTGCTGC
TCCACCAGAACAAAGTAGGATGCAATTCTCCTCCTTGACTGTGAATGTAAGGGGATCAGG
AATGAGAATACTGGTAAGGGGCAATTCTCCAGTGTTCAATTACAATAAGGCCACTAAGAG
GCTTACAGTTCTCGGAAAAGATGCAGGTGCATTGACCGAAGATCCAGATGAAGGCACAGC
TGGAGTAGAGTCCGCTGTTTTGAGGGGATTCCTCATTTTGGGCAAAGAAGACAAGAGATA
TGGCCCAGCATTGAGTATCAATGAGCTGAGCAATCTTGCAAAAGGAGAGAAGGCTAATGT
GCTAATTGGGCAAGGAGACGTGGTGTTGGTAATGAAACGGAAACGGGACTCTAGCATACT
TACTGACAGCCAGACAGCGACCAAAAGAATTCGGATGGCCATCAA-TTAGTGTCG-AATT
GTTTAA------------------------------------------------------
---------------
>gi|78095625|gb|CY004309| /Avian/1(PB2)/H3N6/Canada/2003/08/3/ Influenza A virus (A/pintail/Alberta/166/2003(H3N6)) segment 1, complete sequence
---------------AGCGAAAGCAGGTCAAATATA-TT-CAATATGGAGAGAATAAAAG
AACTAAGAGATCTAATGTCACAGTCTCGCACTCGCGAGATACTCACCAAAACCACTGTGG
ACCACATGGCCATAATCAAAAAGTACACATCAGGAAGGCAAGAGAAGAACCCTGCACTCA
GGATGAAGTGGATGATGGCAATGAAATATCCAATTACAGCAGACAAGAGAATAATGGAAA
TGATTCCTGAAAGAAATGAACAGGGACAAACCCTTTGGAGCAAAACAAATGATGCCGGCT
CAGACCGAGTGATGGTATCACCTCTGGCTGTGACATGGTGGAATAGGA-ATGGACCAACA
ACTAGTACAGTTCATTATCCAAAGGTGTATAAAACTTATTTCGAAAAAGTCGAAAGGTTG
AAACACGGGACCTTTGGCCCTGTTCACTTCAGAAATCAAGTTAAAATAAGACGGAGGGTT
GACATAAACCCTGGTCACGCAGACCTCAGTGCCAAAGAGGCACAGGATGTAATCATGGAA
GTCGTTTTCCCAAATGAAGTGGGAGCGAGAATACTAACATCGGAGTCACAACTGACGGTA
ACAAAAGAGAAGAAAGAAGAACTCCAGGACTGCAAGATCGCCCCTTTGATGGTTGCATAC
ATGCTAGAAAGGGAGTTGGTCCGTAAAACGAGGTTCCTCCCAGTGGCCGGTGGAACAAGC
AGTGTT-TACATTGAGGTGCTGCATTTAACTCAGGGGACATGCTGGGAGCAAATGTACAC
CCCAGGAGGGGAAGTGAGGAATGATGATGTTGACCAAAGCTTAATTATCGCTGCCAGGAA
CATAGTAAGAAGAGCAACAGTATCAGCAGACCCACTAGCATCTCTATTGGAGATGT-GCC
ACAGCACACAGATTGGAGGGATAAGGATGGTAGACATTCTTCGGCAAAATCCAACAGAGG
AACAAGCTGTGGACATATGCAAAGCAGCAATGGG-CTTAAGGATTAGCTCATCTTTCAGC
TTTGGCGGATTCACTTTCAAAAGAACAAGCGGGTCGTCAGTTAAGAGAGAAGAAGAAGTG
CTTACAGGCAACCTTCAAACATTGAAAATAAGAGTACATGAGGGGTATGAAGAGTTCACA
ATGGTTGGGAGAAGAGCAACAGCCATTCTCAGGAAGGCAACCAGAAGATTGATCCAGCTA
ATAGTAAGTGGGAGAGACGAGCAGTCAATTGCTGAAGCAATAATTGTGGCCATGGTATTT
TCACAAGAGGATTGCATGATCAAGGCAGTTCGAGGTGATTTGAACTTTGTCAATAGGGCA
AACCAGCGGCTAAACCCAATGCATCAACTCTTGAGACACTTCCAAAAGGATGCAAAAGTG
CTTTTCCAAAACTGGGGAATTGAACCCATTGACAATGTAATGGGAATGATCGGGATATTA
CCTGACATGACCCCAAGTACTGAGATGTCGCTGAGAGGGATAAGAGTCAGTAAGATGGGA
GTAGATGAATACTCCAGCACAGAGAGAGTGGTAGTGAGCATTGACCGATTTTTAAGAGTC
CGGGACCAACGGGGAAATGTGCTATTGTCGCCTGAAGAAGTCAGCGAGACACAAGGGACA
GAGAAGCTGACAATAACTTATTCGTCATCAATGATGTGGGAAATCAATGGTCCTGAATCG
GTTTTGGTCAATACTTAT-CAGTGGATCATCAGAAATTGGGAAACTGTGAAAATTCAATG
GTCACAAGACCCCACGATGTTATATAACAAGATGGAATTCGAGCCATTTCAGTCTCTGGT
CCCTAAGGCAGCCAGAGGTCAGTACAGTGGATTCGTGAGGACACTGTTCCAGCAGATGCG
GGATGTGCTTGGAACTTTCGACACTGTTCAGATAATAAAACTTCTCCCCTTTGCTGCTGC
TCCACCAGAACAAAGTAGGATGCAATTCTCCTCCTTGACTGTAAATGTAAGGGGCTCAGG
AATGAGAATACTAATAAGGGGCAATTCTCCAGTGTTCAATTACAATAAGGCCACTAAGAG
GCTTACAGTTCTCGGAAAAGATGCAGGTGCATTGACCGAAGATCCAGATGAAGGCACAGC
TGGAGTAGAGTCTGCTGTTTTGAGAGGATTCCTCATCTTGGGCAAAGAAGACAAGAGATA
TGGCCCAGCATTGAGTATCAATGAGCTGAGCAATCTTGCAAAAGGAGAGAAGGCTAATGT
GCTAATTGGGCAAGGAGACGTGGTGTTGGTAATGAAACGGAAACGGGACTCTAGCATACT
TACTGACAGCCAGACAGCGACCAAAAGAATTCGGATGGCCATCAA-TTAGTGTCG-AATT
GTTTAAAAACGACCTTGTTTCTACT-----------------------------------
---------------
>gi|82654322|gb|CY005468| /Avian/1(PB2)/H3N6/China/2000/08/13/ Influenza A virus (A/Duck/Nanchang/8-174/2000(H3N6)) segment 1, complete sequence.
---------------AGCGAAAGCAGGTCAAATATA-TT-CAATATGGAGAGAATAAAAG
AATTAAGAGATCTAATGTCGCAGTCCCGCACTCGCGAGATACTAACAAAAACCACTGTGG
ACCATATGGCCATAATCAAGAAATACACATCAGGAAGACAAGAGAAGAACCCTGCTCTCA
GAATGAAATGGATGATGGCAATGAAATATCCAATCACAGCAGACAAGAGAATAATGGAGA
TGATCCCTGAAAGAAATGAACAAGGACAGACGCTTTGGAGCAAGACAAATGACGCTGGGT
CGGACAGAGTGATGGTGTCTCCCCTAGCTGTAACTTGGTGGAACAGGA-ATGGGCCAACA
ACAAGTACAGTCCATTATCCAAAAGTTTACAAAACATACTTTGAGAAGGTTGAGAGGTTA
AAACATGGAACCTTCGGTCCCGTTCATTTCCGAAACCAAGTTAAAATACGCCGCCGAGTG
GATATAAACCCGGGCCATGCAGATCTCAGTGCTAAAGAAGCACAAGATGTCATCATGGAG
GTAGTTTTCCCAAATGAAGTGGGAGCTAGAATATTGACATCAGAGTCGCAATTGACAATA
ACAAAAGAGAAGAAAGAAGAGCTCCAAGATTGTAAGATTGCTCCTTTAATGGTGGCATAC
ATGTTGGAAAGGGAACTGGTCCGCAAAACCAGATTTCTACCGGTAGCAGGCGGCACAAGC
AGTGTG-TACATTGAGGTGTTGCATTTGACTCAAGGGACCTGTTGGGAACAGATGTACAC
TCCAGGCGGAGAAGTGAGGAATGATGATGTTGACCAGAGTTTGATCATCGCTGCCAGAAA
CATTGTTAGGAGAGCAACAGTATCAGCGGATCCACTGGCATCACTACTGGAGATGT-GTC
ACAGCACACAAATTGGTGGAATAAGGATGGTGGACATCCTTAGGCAGAATCCAACTGAGG
AGCAAGCTGTGGATATATGCAAAGCTGCAATGGG-TTTGAGGATCAGTTCATCCTTTAGC
TTTGGAGGCTTCACTTTTAAAAGAACAAGTGGATCATCCGTCAAGAAGGAAGAGGAAGTG
CTTACAGGCAACCTCCAAACATTGAAAATAAGAGTACATGAGGGGTATGAGGAGTTCACA
ATGGTTGGGCGGAGAGCAACAGCTATCCTGAGGAAAGCAACTAGAAGGCTGATTCAGTTG
ATAGTAAGTGGAAGAGATGAACAATCAATCGCTGAAGCGATCATTGTAGCAATGGTGTTC
TCACAGGAGGATTGCATGATAAAAGCAGTCCGAGGCGATCTGAATTTCGTAAACAGAGCA
AACCAAAGATTGAACCCCATGCATCAACTCCTGAGGCACTTCCAAAAAGATGCAAAAGTG
CTGTTTCAAAACTGGGGAATTGAACCTATTGATAATGTCATGGGGATGATCGGAATATTA
CCTGACATGACTCCAAGCACAGAGATGTCACTGAGAGGGGTGAGAGTTAGTAAGATGGGA
GTGGATGAATATTCCAGTACTGAGAGAGTGGTTGTGAGTATTGACCGTTTCTTAAGGGTT
CGAGATCAGCGGGGGAACGTACTCTTATCTCCCGAAGAAGTTAGTGAAACACAGGGAACA
GAGAAATTGACAATAACATATTCATCATCAATGATGTGGGAAATCAACGGTCCTGAGTCA
GTGCTTGTCAATACTTAT-CAATGGATCATCAGAAATTGGGAGACTGTAAAGATTCAATG
GTCTCAAGACCCCACAATGCTGTACAATAAGATGGAGTTTGAACCGTTCCAATCCTTGGT
ACCTAAAGCTGCCAGAGGTCAATACAGTGGGTTTGTGAGAACGCTATTCCAACAAATGCG
TGATGTATTGGGGACATTTGATACTGTCCAAATAATAAAGCTGCTACCATTTGCAGCAGC
CCCACCGGAGCAGAGCAGAATGCAGTTTTCTTCTCTAACTGTGAATGTGAGAGGCTCAGG
GATGAGAATACTCGTAAGGGGTAACTCCCCTGTGTTCAACTACAACAAGGCAACCAAAAG
GCTTACAGTCCTCGGAAAGGACGCAGGCGCATTGACGGAAGATCCGGACGAGGGAACAGC
CGGGGTGGAATCTGCAGTACTACGGGGATTCCTAATTCTAGGCAAGGAGGACAAAAGATA
TGGACCAGCATTGAGCATCAATGAATTGAGCAATCTTGCAAAAGGGGAGAAAGCTAATGT
GCTGATAGGGCAAGGAGACGTGGTGTTGGTAATGAAACGGAAACGGGACTCTAGCATACT
TACTGACAGCCAGACAGCGACCAAAAGAATTCGGATGGCCATCAA-TTAGTGTCG-AATT
GTTTAAAAACGACCTTGTTTCTACT-----------------------------------
---------------
>gi|82654286|gb|CY005453| /Avian/1(PB2)/H3N6/China/2000/07/9/ Influenza A virus (A/Chicken/Nanchang/7-010/2000(H3N6)) segment 1, complete sequence.
---------------AGCGAAAGCAGGTCAAATATA-TT-CAATATGGAGAGAATAAAAG
AATTAAGAGATCTAATGTCGCAGTCCCGCACTCGCGAGATACTAACAAAAACCACTGTGG
ACCATATGGCCATAATCAAGAAATACACATCAGGAAGACAAGAGAAGAACCCTGCTCTCA
GAATGAAATGGATGATGGCAATGAAATATCCAATCACAGCAGACAAGAGAATAATGGAGA
TGATCCCTGAAAGAAATGAACAAGGACAGACGCTTTGGAGCAAGACAAATGACGCTGGGT
CGGACAGAGTGATGGTGTCTCCCCTAGCTGTAACTTGGTGGAACAGGA-ATGGGCCGACA
ACAAGTACAGTCCATTATCCAAAAGTTTACAAAACATACTTTGAGAAGGTTGAGAGGTTA
AAACATGGAACCTTCGGTCCCGTTCATTTCCGAAACCAAGTTAAAATACGCCGCCGAGTG
GATATAAACCCGGGCCATGCAGATCTCAGTGCTAAAGAAGCACAAGATGTTATCATGGAG
GTAGTTTTCCCAAATGAAGTGGGAGCTAGAATATTGACATCAGAGTCGCAATTGACAATA
ACAAAAGAGAAGAAAGAAGAGCTCCAAGATTGTAAGATTGCTCCTTTAATGGTGGCATAC
ATGTTGGAAAGGGAATTGGTCCGCAAAACCAGATTTCTACCGGTAGCAGGCGGCACAAGC
AGTGTG-TACATTGAGGTGTTGCATTTGACTCAAGGGACCTGTTGGGAACAGATGTACAC
TCCAGGCGGAGAAGTGAGGAATGATGATGTTGACCAGAGTTTGATCATCGCTGCCAGAAA
CATTGTTAGGAGAGCAACAGTATCAGCGGATCCACTGGCATCACTACTGGAGATGT-GTC
ACAGCACACAAATTGGTGGGATAAGGATGGTGGACATCCTTAGGCAGAATCCAACTGAGG
AGCAAGCTGTGGATATATGCAAAGCAGCAATGGG-TTTGAGGATCAGTTCATCCTTTAGC
TTTGGAGGCTTCACTTTCAAAAGAACAAGTGGATCATCCGTCAAGAAGGAAGAGGAAGTG
CTTACAGGCAACCTCCAAACATTGAAAATAAGAGTACATGAGGGGTATGAGGAGTTCACA
ATGGTTGGGCGGAGAGCAACAGCTATCCTGAGGAAAGCAACTAGAAGGCTGATTCAGNTG
ATAGTAAGTGGAAGAGATGAACAATCAATCGCTGAAGCGATCATTGTAGCAATGGTGTTC
TCACAGGAGGATTGCATGATAAAAGCAGTCCGAGGCGATCTGAATTTCGTAAACAGAGCA
AACCAAAGATTGAACCCCATGCATCAACTCCTGAGGCACTTCCAAAAAGATGCAAAAGTG
CTATTTCAAAACTGGGGAATTGAACCTATTGATAATGTCATGGGGATGATCGGAATATTA
CCTGACATGACTCCAAGCACAGAGATGTCACTGAGAGGGGTGAGAGTTAGTAAGATGGGA
GTGGATGAATATTCCAGTACTGAGAGAGTGGTTGTGAGTATCGACCGTTTCTTAAGGGTT
CGAGATCAGCGGGGGAACGTACTCTTATCTCCCGAAGAGGTTAGTGAAACACAGGGAACA
GAGAAATTGACAATAACATATTCATCATCAATGATGTGGGAAATCAACGGTCCTGAGTCA
GTGCTTGTCAATACTTAT-CAATGGATCATCAGAAATTGGGAGACTGTAAAGATTCAATG
GTCTCAAGACCCCACAATGCTGTACAATAAGATGGAGTTTGAACCGTTCCAATCCTTGGT
ACCTAAAGCTGCCAGAGGTCAATACAGTGGGTTTGTGAGAACGCTATTCCAACAAATGCG
TGATGTATTGGGGACATTTGATACTGTCCAAATAATAAAGCTGCTACCATTTGCAGCAGC
CCCACCGGAGCAGAGCAGAATGCAGTTTTCTTCTCTAACTGTGAATGTGAGAGGCTCAGG
AATGAGAATACTCGTAAGGGGTAACTCCCCTGTGTTCAACTACAACAAGGCAACCAAAAG
GCTTACAGTCCTCGGAAAGGACGCAGGCGCATTGACGGAAGATCCGGACGAGGGAACAGC
CGGGGTGGAATCTGCAGTACTGCGGGGATTCCTAATTCTAGGCAAGGAGGACAAAAGATA
TGGACCAGCATTGAGCATCAATGAATTGAGCAATCTTGCAAAAGGGGAGAAAGCTAATGT
GCTGATAGGGCAAGGAGACGTGGTGTTGGTAATGAAACGGAAACGGGACTCTAGCATACT
TACTGACAGCCAGACAGCGACCAAAAGAATTCGGATGGCCANCAA-TTAGTGTCG-AATT
GTTTAAAAACGACCTTGTTTCTACT-----------------------------------
---------------
>gi|82654305|gb|CY005460| /Avian/1(PB2)/H3N6/China/2000/07/9/ Influenza A virus (A/Quail/Nanchang/7-026/2000(H3N6)) segment 1, complete sequence.
---------------AGCGAAAGCAGGTCAAATATA-TT-CAATATGGAGAGAATAAAAG
AATTAAGAGATCTAATGTCGCAGTCCCGCACTCGCGAGATACTAACAAAAACCACTGTGG
ACCATATGGCCATAATCAAGAAATACACATCAGGAAGACAAGAGAAGAACCCTGCTCTCA
GAATGAAATGGATGATGGCAATGAAATATCCAATCACAGCAGACAAGAGAATAATGGAGA
TGATCCCTGAAAGAAATGAACAAGGACAGACGCTTTGGAGCAAGACAAATGACGCTGGGT
CGGACAGAGTGATGGTGTCTCCCCTAGCTGTAACTTGGTGGAACAGGA-ATGGGCCGACA
ACAAGTACAGTCCATTATCCAAAAGTTTACAAAACATACTTTGAGAAGGTTGAGAGGTTA
AAACATGGAACCTTCGGTCCCGTTCATTTCCGAAACCAAGTTAAAATACGCCGCCGAGTG
GATATAAACCCGGGCCATGCAGATCTCAGTGCTAAAGAAGCACAAGATGTTATCATGGAG
GTAGTTTTCCCAAATGAAGTGGGAGCTAGAATATTGACATCAGAGTCGCAATTGACAATA
ACAAAAGAGAAGAAAGAAGAGCTCCAAGATTGTAAGATTGCTCCTTTAATGGTGGCATAC
ATGTTGGAAAGGGAATTGGTCCGCAAAACCAGATTTCTACCGGTAGCAGGCGGCACAAGC
AGTGTG-TACATTGAGGTGTTGCATTTGACTCAAGGGACCTGTTGGGAACAGATGTACAC
TCCAGGCGGAGAAGTGAGGAATGATGATGTTGACCAGAGTTTGATCATCGCTGCCAGAAA
CATTGTTAGGAGAGCAACAGTATCAGCGGATCCACTGGCATCACTACTGGAGATGT-GTC
ACAGCACACAAATTGGTGGGATAAGGATGGTGGACATCCTTAGGCAGAATCCAACTGAGG
AGCAAGCTGTGGATATATGCAAAGCAGCAATGGG-TTTGAGGATCAGTTCATCCTTTAGC
TTTGGAGGCTTCACTTTCAAAAGAACAAGTGGATCATCCGTCAAGAAGGAAGAGGAAGTG
CTTACAGGCAACCTCCAAACATTGAAAATAAGAGTACATGAGGGGTATGAGGAGTTCACA
ATGGTTGGGCGGAGAGCAACAGCTATCCTGAGGAAAGCAACTAGAAGGCTGATTCAGCTG
ATAGTAAGTGGAAGAGATGAACAATCAATCGCTGAAGCGATCATTGTAGCAATGGTGTTC
TCACAGGAGGATTGCATGATAAAAGCAGTCCGAGGCGATCTGAATTTCGTAAACAGAGCA
AACCAAAGATTGAACCCCATGCATCAACTCCTGAGGCACTTCCAAAAAGATGCAAAAGTG
CTATTTCAAAACTGGGGAATTGAACCTATTGATAATGTCATGGGGATGATCGGAATATTA
CCTGACATGACTCCAAGCACAGAGATGTCACTGAGAGGGGTGAGAGTTAGTAAGATGGGA
GTGGATGAATATTCCAGTACTGAGAGAGTGGTTGTGAGTATCGACCGTTTCTTAAGGGTT
CGAGATCAGCGGGGGAACGTACTCTTATCTCCCGAAGAGGTTAGTGAAACACAGGGAACA
GAGAAATTGACAATAACATATTCATCATCAATGATGTGGGAAATCAACGGTCCTGAGTCA
GTGCTTGTCAATACTTAT-CAATGGATCATCAGAAATTGGGAGACTGTAAAGATTCAATG
GTCTCAAGACCCCACAATGCTGTACAATAAGATGGAGTTTGAACCGTTCCAATCCTTGGT
ACCTAAAGCTGCCAGAGGTCAATACAGTGGGTTTGTGAGAACGCTATTCCAACAAATGCG
TGATGTATTGGGGACATTTGATACTGTCCAAATAATAAAGCTGCTACCATTTGCAGCAGC
CCCACCGGAGCAGAGCAGAATGCAGTTTTCTTCTCTAACTGTGAATGTGAGAGGCTCAGG
AATGAGAATACTCGTAAGGGGTAACTCCCCTGTGTTCAACTACAACAAGGCAACCAAAAG
GCTTACAGTCCTCGGAAAGGACGCAGGCGCATTGACGGAAGATCCGGACGAGGGAACAGC
CGGGGTGGAATCTGCAGTACTGCGGGGATTCCTAATTCTAGGCAAGGAGGACAAAAGATA
TGGACCAGCATTGAGCATCAATGAATTGAGCAATCTTGCAAAAGGGGAGAAAGCTAATGT
GCTGATAGGGCAAGGAGACGTGGTGTTGGTAATGAAACGGAAACGGGACTCTAGCATACT
TACTGACAGCCAGACAGCGACCAAAAGAATTCGGATGGCCACCAA-TTAGTGTCG-AATT
GTTTAAAAACGACCTTGTTTCTACT-----------------------------------
---------------
>gi|78096144|gb|CY004691| /Avian/1(PB2)/H3N6/Canada/1991/08/26/ Influenza A virus (A/mallard/ALB/129/1991(H3N6)) segment 1, complete sequence
---------------AGCGAAAGCAGGTCAAATATA-TT-CAATATGGAGAGAATAAAAG
AACTAAGAGATCTAATGTCACAGTCCCGCACTCGCGAGATACTCACCAAAACCACTGTGG
ACCACATGGCCATAATCAAAAAATACACATCAGGAAGACAAGAGAAGAACCCCGCACTCA
GGATGAAATGGATGATGGCAATGAAATACCCAATTACGGCGGATAAGAGAATAATGGAGA
TGATCCCTGAGAGGAATGAACAAGGACAGACCCTCTGGAGCAAAACAAATGACGCCGGCT
CAGACCGAGTGATGGTATCACCTCTGGCTGTGACATGGTGGAATAGGA-ATGGACCGACA
ACAAGTACAGTTCACTACCCGAAGGTCTATAAAACCTATTTCGAAAAAGTTGAAAGGTTA
AAACATGGGACCTTTGGCCCTGTTCACTTCAGGAACCAAGTTAAAATAAGACGGAGAGTT
GACATAAACCCTGGCCATGCAGACCTCAGTGCCAAAGAGGCACAGGATGTAATCATGGAA
GTTGTTTTCCCAAATGAAGTGGGAGCCAGAATACTAACATCAGAATCACAGCTGACAATT
ACAAAAGAGAAAAAAGAAGAACTCCAAGACTGCAAAATTGCCCCCTTAATGGTAGCATAC
ATGCTAGAAAGAGAGTTAGTCCGCAAGACGAGATTCCTCCCAGTGGCTGGTGGAACAAGC
AGTGTG-TATATTGAAGTGTTGCATTTGACCCAGGGAACATGCTGGGAGCAGATGTACAC
TCCAGGAGGGGAAGTAAGAAATGATGATGTTGACCAAAGTTTAATTATCGCTGCTAGGAA
TATAGTAAGAAGAGCAACAGTATCAGCGGACCCACTAGCGTCTCTATTGGAGATGT-GCC
ACAGCACACAGATTGGTGGAATAAGGATGGTAGACATCCTTAGGCAGAATCCAACAGAGG
AGCAAGCCGTAGATATATGTAAGGCAGCAATGGG-CTTGAGAATTAGCTCATCTTTCAGT
TTTGGTGGATTCACCTTTAAAAGAACAAGTGGGTCGTCAGTCAAAAGAGAAGAAGAAGTG
CTTACGGGCAACCTTCAAACACTGAAAATAAGAGTGCATGAGGGGTATGAAGAATTCACA
ATGGTTGGGAGAAGAGCAACAGCTATTCTTAGGAAGGCAACCAGGAGATTAATTCAACTA
ATAGTGAGTGGGAGGGATGAGCAGTCAATTGCTGAAGCAATAATCGTGGCCATGGTATTT
TCACAAGAGGATTGCATGATTAAGGCAGTTCGGGGTGATTTGAATTTTGTCAATAGAGCA
AACCAAAGACTGAACCCAATGCATCAGCTCTTGAGACATTTCCAAAAGGATGCAAAAGTG
CTTTTCCAGAACTGGGGGATTGAACCCATCGACAATGTGATGGGGATGATTGGGATATTG
CCTGACATGACCCCAAGCACTGAAATGTCACTGAGAGGGATAAGAGTCAGCAAAATGGGA
GTAGATGAATACTCCAGCACAGAGAGAGTGGTGGTGAGCATTGACCGTTTCTTAAGGGTC
CGGGACCAACGGGGGAACGTACTATTATCACCCGAAGAGGTCAGCGAAACACAAGGGACA
GAAAAGTTGACAATAACTTATTCGTCATCAATGATGTGGGAGATCAATGGTCCTGAGTCA
GTGTTGGTCAACACTTAT-CAGTGGATCATCAGAAACTGGGAGACTGTGAAAATTCAATG
GTCACAGGATCCAACAATGTTGTACAACAAGATGGAATTTGAGCCATTCCAGTCTCTGGT
TCCTAAGGCAGCTAGAGGCCAATACAGCGGATTCGTGAGGACACTTTTCCAACAGATGCG
GGACGTGCTTGGAACTTTTGACACCGTTCAGATAATAAAACTCCTACCCTTTGCTGCTGC
CCCACCGGAACAGAGCAGAATGCAGTTCTCCTCCTTAACTGTGAACGTGAGGGGATCAGG
AATGAGAATACTGGTAAGAGGCAATTCTCCAGTCTTCAATTACAACAAGGCTACCAAGAG
GCTTACAGTCCTCGGGAAAGATGCGGGTGCATTAACCGAAGACCCGGATGAAGGCACAGC
TGGAGTGGAGTCTGCTGTTCTGAGAGGATTTCTCATTTTGGGCAAGGAAGACAAGAGATA
TGGCCCAGCATTGAGCATCAATGAACTGAGCAATCTTGCAAAAGGAGAGAAGGCTAATGT
GCTAATTGGGCAAGGAGACGTAGTGTTGGTAATGAAACGGAAACGGGACTCTAGCATACT
TACTGACAGCCAGACAGCGACCAAAAGAATTCGGATGGCCATCAA-TTAGTGTCG-AATT
GTTTAAAAACGACCTTGTTTCTACT-----------------------------------
---------------
>gi|119365193|gb|CY017716| /Avian/1(PB2)/H3N6/USA/1990/10/18/ Influenza A virus (A/mallard/Ohio/156/1990(H3N6)) segment 1, complete sequence
--------------------------------------------ATGGAGAGAATAAAAG
AACTAAGAGATCTAATGTCACAGTCCCGCACCCGCGAGATACTCACCAAGACCACTGTGG
ACCATATGGCCATAATCAAAAAATACACATCAGGAAGACAAGAGAAGAATCCCGCACTCA
GAATGAAGTGGATGATGGCAATGAAATATCCAATTACAGCAGACAAGAGAATAATGGAAA
TGATTCCTGAGAGGAATGAACAGGGACAAACCCTCTGGAGCAAAACAAATGATGCCGGCT
CAGACCGAGTGATGGTATCACCTCTGGCCGTGACGTGGTGGAATAGGA-ATGGACCGACA
ACAAGCACAGTTCACTATCCGAAGGTATATAAAACTTATTTCGAAAAAGTCGAAAGGTTA
AAACATGGGACCTTTGGCCCCGTCCACTTCAGAAATCAAGTTAAGATAAGAAGGAGAGTT
GACATAAACCCTGGCCACGCAGATCTCAGTGCCAAGGAGGCGCAGGATGTAATCATGGAA
GTTGTCTTCCCAAATGAAGTAGGAGCTAGAATACTAACGTCGGAGTCACAGCTGACAATA
ACAAAAGAGAAGAAAGAAGAGCTCCAGGATTGTAAAATTGCCCCTTTGATGGTAGCATAC
ATGCTAGAAAGAGAGTTAGTCCGCAAAACAAGATTCCTCCCAGTGGCTGGTGGGACAAGC
AGTGTC-TATATTGAGGTGTTGCATTTAACCCAGGGAACATGCTGGGAGCAGATGTACAC
TCCAGGAGGAGAAGTGAGAAATGATGATATCGACCAAAGTTTGATTATCGCTGCCAGGAA
CATAGTAAGAAGAGCAACGGTATCGGCAGACCCATTAGCATCTCTGTTGGAAATGT-GCC
ACAGCACACAGATTGGAGGAATAAGGATGGTAGACATCCTTAGGCAGAATCCAACAGAGG
AACAAGCCGTGGACATATGCAAGGCAGCAATGGG-ACTGAGAATTAGCTCATCTTTCAGC
TTCGGCGGATTCACTTTCAAAAGGACAAGTGGATCGTCAGTCAAGAAAGAAGAAGAAGTG
CTTACGGGCAACCTTCAAACACTGAAAATAAGAGTACATGAGGGGTATGAAGAATTCACA
ATGGTTGGGAGAAGAGCAACGGCTATTCTCAGAAAGGCAACCAGGAGATTGATCCAGCTA
ATAGTAAGTGGGAGGGATGAGCAGTCAATTGCTGAGGCAATAATCGTGGCCATGGTATTT
TCACAAGAGGATTGCATGATCAAAGCAGTTCGAGGCGATCTGAACTTTGTAAATAGGGCA
AACCAGCGACTGAATCCCATGCATCAACTCTTGAGACACTTCCAAAAAGATGCAAAGGTG
CTTTTCCAGAACTGGGGAATTGAACCCATTGACAATGTAATGGGAATGATCGGAATATTA
CCCGACATGACCCCAAGTACTGAGATGTCGCTGAGGGGGATAAGAGTTAGCAAAATGGGA
GTAGATGAGTACTCCAGCACGGAGAGAGTGGTGGTGAGCATTGACCGATTTTTGAGGGTT
CGGGACCAACGGGGAAATGTACTATTGTCTCCCGAAGAAGTCAGCGAGACACAAGGAACA
GAGAAGTTGACAATAACTTATTCGTCATCAATGATGTGGGAGATCAACGGTCCTGAGTCA
GTGCTGGTCAATACTTAT-CAGTGGATCATTAGGAACTGGGAAACTGTGAAAATTCAATG
GTCACAAGATCCCACAATGTTATACAATAAGATGGAATTCGAACCATTCCAGTCTCTTGT
CCCTAAAGCAGCCAGAAGTCAATACAGCGGATTCGTGAGAACACTGTTCCAACAGATGCG
AGATGTGCTTGGAACATTTGACACTGTTCAAATAATAAAACTTCTCCCTTTTGCTGCTGC
TCCACCAGAGCAGAGTAGGATGCAATTCTCCTCACTGACTGTGAATGTGAGAGGATCAGG
AATGAGGATACTGGTAAGAGGCAATTCTCCAGTGTTCAATTACAACAAGGCTACCAAGAG
GCTTACAGTTCTTGGAAAAGATGCTGGTGCATTGACCGAAGATCCTGATGAAGGCACAGC
TGGAGTGGAGTCTGCTGTCCTGAGAGGATTCCTCATTTTGGGCAAAGAAGACAAGAGATA
TGGCCCAGCATTAAGCATCAATGAATTGAGCAATCTTGCAAAAGGAGAGAAGGCTAATGT
GCTAATTGGGCAAGGAGACGTAGTGTTGGTAATGAAACGGAAACGGGACTCTAGCATACT
TACTGACAGCCAGACAGCGACCAAAAGAATTCGGATGGCCATCAA-TTAGTGTCG-AATT
GTTTAA------------------------------------------------------
---------------
>gi|115278812|gb|CY014871| /Avian/1(PB2)/H3N6/USA/1986/10/4/ Influenza A virus (A/mallard duck/New York/157/1986(H3N6)) segment 1, complete sequence
---------------AGCGAAAGCAGGTCAAATATA-TT-CAATATGGAGAGAATAAAAG
AACTAAGAGATCTAATGTCACAGTCCCGCACTCGCGAGATACTCACCAAAACCACTGTGG
ATCATATGGCCATAATCAAAAAATACACATCAGGAAGACAAGAGAAGAATCCCGCACTCA
GGATGAAATGGATGATGGCAATGAAATATCCAATTACAGCGGATAAGAGAATAATGGAGA
TGATTCCCGAGAGGAATGAACAAGGGCAAACCCTCTGGAGCAAAACAAATGATGCCGGCT
CAGACCGAGTGATGGTATCACCTCTGGCTGTGACATGGTGGAATAGGA-ATGGACCAACA
ACAAGTACAGTTCACTACCCAAAGGTATATAAAACCTATTTCGAAAAGGTCGAAAGGTTA
AAACATGGGACCTTTGGCCCCGTTCACTTCAGGAATCAAGTTAAGATAAGACGGAGAGTT
GACATAAACCCTGGCCATGCAGACCTCAGTGCTAAAGAGGCACAGGATGTAATCATGGAA
GTTGTTTTCCCAAATGAAGTGGGAGCCAGGATATTAACATCGGAGTCACAGCTGACAATA
ACAAGAGAGAAAAAGGAAGAACTCCAAGATTGTAAAATTGCCCCCTTGATGGTAGCATAC
ATGCTAGAAAGAGAGTTAGTCCGCAAAACGAGGTTCCTCCCAGTGGCTGGTGGAACAAGC
AGTGTT-TATATTGAAGTGTTGCATTTGACCCAGGGAACATGCTGGGAGCAGATGTACAC
TCCAGGAGGGGAAGTGAGAAATGATGATGTTGACCAAAGTTTAATTATCGCTGCCAGGAA
TATAGTAAGAAGAGCAACGGTATCAGCAGACCCACTAGCGTCTCTATTGGAGATGT-GCC
ACAGCACACAGATTGGTGGAATAAGGATGGTAGACATCCTTAGGCAGAATCCAACAGAGG
AACAAGCCGTAGATATATGCAAGGCGGCAATGGG-CTTGAGGATTAGCTCATCTTTCAGC
TTCGGTGGATTCACTTTTAAAAGAACAAGTGGGTCGTCAGTCAAAAGAGAAGAAGAAGTG
CTTACAGGCAACCTTCAAACACTGAAAATAAGAGTGCATGAGGGGTATGAAGAATTCACA
ATGGTTGGGAAAAGAGCAACAGCCATTCTCAGGAAGGCAACCAGGAGATTGATTCAGCTA
ATAGTCAGTGGGAGAGATGAACAGTCAATTGCTGAAGCAATAATTGTAGCTATGGTATTT
TCACAAGAGGATTGCATGATCAAGGCAGTTCGGGGTGATCTGAACTTTGTCAATAGAGCA
AACCAGCGCCTAAACCCCATGCATCAACTCTTGAGACATTTCCAAAAGGATGCAAAAGTG
CTTTTCCAAAATTGGGGAATTGAACCCATTGACAATGTGATGGGAATGATTGGAATACTA
CCCGACATGACCCCAAGTACTGAGATGTCATTGAGAGGGATAAGAGTCAGCAAAATGGGA
GTAGATGAATACTCCAGCACAGAGAGAGTGGTGGTGAGCATTGATCGTTTTTTAAGGGTT
CGGGACCAACGGGGAAATGTACTACTGTCACCTGAAGAAGTCAGCGAGACGCAAGGGACG
GAAAAGTTGACAATAACTTACTCATCATCAATGATGTGGGAGATCAATGGTCCTGAATCA
GTGTTGGTCAATACTTAC-CAGTGGATCATCAGAAACTGGGAGACTGTGAAAATTCAATG
GTCACAGGATCCCACAATGTTGTACAATAAGATGGAATTCGAGCCATTTCAGTCTCTGGT
CCCTAAGGCAGCTAGAGGTCAATACAGCGGATTCGTGAGGACACTGTTCCAACAAATGCG
GGATGTGCTTGGAACATTTGATACTGTTCAGATAATAAAACTTCTCCCCTTTGCTGCTGC
CCCACCAGAACAGAGTAGGATGCAGTTCTCCTCCTTGACTGTGAATGTAAGAGGATCAGG
AATGAGGATACTGGTGAGAGGCAACTCTCCAGTGTTCAATTACAACAAGGCCACCAAGAG
GCTTACAGTCCTCGGGAAAGATGCAGGTGCATTAACTGAAGACCCAGATGAAGGCACAGC
TGGAGTGGAATCTGCTGTTCTGAGAGGATTCCTCATTTTGGGCAAAGAAGACAAGAGATA
TGGCCCAGCATTGAGCATCAATGAACTGAGCAATCTTGCAAAAGGGGAGAAGGCTAACGT
GCTAATTGGGCAAGGAGACGTAGTGTTGGTAATGAAACGGAAACGGGACTCTAGCATACT
TACTGACAGCCAGACAGCGACCAAAAGGATTCGGATGGCCATCAA-TTAGTGTCG-AATT
GTTTAAAAACGACCTTGTTTCTACT-----------------------------------
---------------
>gi|115278039|gb|CY014555| /Avian/1(PB2)/H3N6/Canada/1985/08/18/ Influenza A virus (A/mallard duck/Alberta/331/1985(H3N6)) segment 1, complete sequence
---------------AGCGAAAGCAGGTCAAATATA-TT-CAATATGGAGAGAATAAAAG
AACTAAGAGATCTAATGTCACAGTCCCGCACCCGCGAGATACTCACTAAGACCACTGTGG
ACCATATGGCCATAATCAAAAAATACACATCAGGAAGGCAAGAGAAGAACCCCGCACTCA
GAATGAAGTGGATGATGGCAATGAAATATCCAATTACAGCAGACAAGAGAATAATGGAAA
TGATTCCTGAGAGGAATGAACAGGGACAAACCCTCTGGAGCAAAACAAATGATGCCGGCT
CAGACCGAGTGATGGTATCACCTCTGGCCGTGACGTGGTGGAATAGGA-ATGGACCGACA
ACAAGCACAGTTCACTATCCGAAGGTATATAAAACTTATTTCGAAAAAGTCGAAAGGTTA
AAACATGGGACCTTTGGCCCCGTCCACTTCAGAAATCAAGTTAAGATAAGAAGGAGAGTT
GACATAAACCCTGGCCACGCAGATCTCAGTGCCAAGGAGGCGCAGGATGTGATCATGGAA
GTTGTCTTCCCAAATGAAGTAGGAGCTAGAATACTAACGTCGGAGTCACAGCTGACAATA
ACAAAAGAGAAGAAAGAAGAGCTCCAGGATTGTAAAATTGCCCCCTTGATGGTAGCATAC
ATGCTAGAAAGAGAGTTGGTCCGCAAAACGAGGTTCCTCCCAGTGGCTGGTGGGACAAGC
AGTGTC-TATATTGAGGTGCTGCATTTAACCCAGGGAACATGCTGGGAGCAGATGTACAC
TCCAGGAGGAGAAGTGAGAAATGATGATGTTGACCAAAGTTTGATTATCGCTGCCAGGAA
CATAGTAAGAAGAGCAACGGTATCGGCAGACCCATTAGCATCTCTGTTGGAAATGT-GCC
ACAGCACGCAGATTGGAGGAATAAGGATGGTAGACATCCTTAGGCAGAATCCAACAGAGG
AACAAGCCGTGGACATATGCAAGGCAGCAATGGG-ATTGAGGATTAGCTCATCTTTCAGC
TTCGGCGGATTCACTTTCAAAAGAACAAGCGGATCGTCAGTCAAGAAAGAAGAAGAAGTG
CTTACGGGCAACCTTCAAACACTGAAAATAAGAGTACATGAGGGGTATGAAGAATTCACA
ATGGTTGGGAGGAGAGCAACGGCTATTCTCAGAAAGGCAACCAGGAGATTAATCCAGCTA
ATAGTAAGTGGGAGAGATGAGCAGTCAATTGCTGAGGCAATAATCGTGGCCATGGTATTT
TCACAAGAGGATTGCATGATCAAAGCAGTTCGAGGTGATCTGAACTTTGTCAATAGGGCA
AACCAGCGACTGAATCCTATGCATCAACTCTTGAGACATTTCCAAAAAGATGCAAAGGTG
CTTTTCCAGAACTGGGGAATTGAACCCATCGACAATGTAATGGGAATGATCGGAATATTA
CCCGACATGACCCCAAGTACTGAGATGTCGCTGAGGGGGATAAGAGTCAGCAAAATGGGA
GTAGATGAGTACTCCAGCACGGAGAGAGTGGTGGTGAGCATTGACCGATTTTTGAGGGTT
CGGGATCAACGGGGGAACGTACTATTGTCTCCCGAAGAAGTCAGCGAGACACAAGGAACA
GAGAAGCTGACAATAACTTATTCGTCATCAATGATGTGGGAGATCAACGGTCCTGAGTCG
GTGCTGGTCAATACTTAT-CAGTGGATCATTAGGAACTGGGAAACTGTGAAAATTCAATG
GTCACAAGATCCCACAATGTTATACAATAAGATGGAATTCGAACCATTTCAGTCTCTTGT
CCCTAAGGCGGCCAGAAGTCAATACAGCGGATTCGTGAGAACACTGTTCCAACAGATGCG
AGATGTGCTTGGAACATTTGACACTGTTCAAATAATAAAACTTCTCCCTTTTGCTGCTGC
TCCACCAGAGCAGAGTAGGATGCAATTCTCCTCACTGACTGTGAATGTGAGAGGGTCAGG
AATGAGGATACTGGTAAGAGGCAATTCTCCAGTGTTCAATTACAACAAGGCCACCAAGAG
GCTTACAGTCCTTGGAAAAGATGCAGGTGCATTGACCGAAGATCCTGATGAAGGCACAGC
TGGAGTGGAGTCTGCTGTCCTGAGAGGATTCCTCATTTTGGGCAAAGAAGACAAGAGATA
TGGCCCAGCATTAAGCATCAATGAATTGAGCAATCTTGCAAAAGGAGAGAAGGCTAATGT
ACTAATTGGGCAAGGAGACGTAGTGTTGGTAATGAAACGGAAACGGGACTCTAGCATACT
TACTGACAGCCAGACAGCGACCAAAAGAATTCGGATGGCCATCAA-TTAGTGTCG-AATT
GTTTAAAAACGACCTTGTTTCTACT-----------------------------------
---------------
>gi|82622702|gb|CY004128| /Avian/1(PB2)/H3N6/Canada/1979/08/13/ Influenza A virus (A/mallard duck/ALB/676/1979(H3N6)) segment 1, complete sequence
---------------AGCGAAAGCAGGTCAAATATA-TT-CAATATGGAGAGAATAAAAG
AACTAAGAGATCTAATGTCACAGTCCCGCACTCGCGAGATACTCACTAAAACCACTGTGG
ACCATATGGCCATAATCAAAAAATACACATCAGGAAGACAAGAGAAGAACCCCGCGCTCA
GGATGAAGTGGATGATGGCAATGAAATATCCGATTACGGCAGATAAGAGGATAATGGAAA
TGATCCCTGAGAGGAATGAACAAGGACAAACCCTCTGGAGCAAAACAAATGATGCCGGCT
CAGACCGAGTGATGGTATCACCTCTGGCCGTGACATGGTGGAATAGAA-ATGGACCAACA
ACAAGTACAGTTCACTATCCAAAGGTCTATAAAACTTATTTTGAAAAGGTCGAAAGATTA
AAACATGGGACCTTTGGCCCCGTCCACTTCAGGAATCAAGTTAAGATAAGACGGAGAGTT
GACATAAACCCTGGCCACGCAGACCTCAGTGCCAAGGAGGCACAGGATGTAATCATGGAA
GTTGTTTTCCCAAATGAAGTGGGAGCCAGAATACTGACATCGGAATCACAATTGACGATA
ACAAAAGAGAAAAAGGAAGAACTCCAAGATTGTAAAATTGCCCCCTTGATGGTAGCATAC
ATGCTAGAAAGAGAATTAGTCCGCAAAACGAGGTTCCTCCCAGTGGCCGGTGGAACAAGC
AGCGTG-TATATTGAGGTGTTGCATTTAACCCAGGGAACATGCTGGGAGCAGATGTACAC
TCCAGGAGGGGAAGTGAGAAATGATGATGTTGATCAAAGTTTAATTATAGCTGCCAGGAA
TATAGTAAGAAGAGCAACGGTATCAGCAGACCCACTAGCATCTCTATTGGAGATGT-GCC
ACAGCACACAGATTGGTGGGATAAGGATGGTGGACATCCTTAGGCAGAATCCAACAGAGG
AACAAGCCGTGGATATATGCAAGGCAGCAATGGG-CTTGAGGATTAGCTCATCTTTCAGC
TTCGGTGGATTCACTTTTAAAAGAACAAGCGGGTCGTCAATCAAGAGAGAAGAAGAAGTG
CTTACGGGCAACCTTCAAACACTGAAAATAAGAGTGCATGAGGGGTATGAAGAGTTTACA
ATGGTTGGGAGAAGAGCAACAGCTATCCTAAGAAAGGCAACCAGGAGATTGGTTCAGCTA
ATAGTAAGTGGAAGAGACGAACAGTCAATTGCTGAAGCAATAATTGTGGCCATGGTATTT
TCGCAAGAGGATTGCATGATCAAGGCAGTTCGGGGTGATCTGAATTTTGTTAATAGAGCA
AACCAGCGACTAAACCCCATGCATCAACTCTTAAGACATTTCCAAAAGGATGCAAAAGTG
CTTTTCCAAAACTGGGGGATTGAACCCATCGACAATGTGATGGGAATGATCGGAGTACTG
CCCGATATGACCCCAAGTACTGAGATGTCACTGAGAGGGATAAGAGTCAGCAAAATGGGA
GTAGATGAGTACTCCAGCACAGAGAGAGTGGTGGTGAGCATTGACCGTTTTTTAAGGGTC
CGGGACCAACGGGGAAACGTACTACTGTCACCAGAAGAAGTCAGCGAAACACAAGGGACA
GAGAAGCTGACAATAACTTACTCATCATCAATGATGTGGGAGATCAATGGTCCTGAGTCA
GTGTTGGTCAATACTTAT-CAGTGGATCATCAGGAACTGGGAGACTGTGAAAATTCAATG
GTCACAGGATCCCACAATGTTATATAATAAGATGGAATTCGAGCCATTTCAGTCTCTGGT
CCCTAAGGCAGCCAGAGGTCAATACAGCGGATTCGTGAGGACACTATTCCAGCAGATGCG
GGATGTGCTTGGAACGTTTGACACTGTTCAGATAATAAAACTTCTCCCCTTTGCTGCTGC
TCCACCGGAACAGAGTAGGATGCAGTTCTCCTCTTTGACTGTGAATGTAAGAGGGTCAGG
AATGAGGATACTGGTAAGAGGCAATTCTCCAGTGTTCAATTACAACAAGACCACCAAGAG
GCTTACAGTCCTCGGGAAGGATGCAGGTGCATTAACCGAAGATCCAGATGAAGGCACAGC
TGGAGTGGAGTCTGCTGTTCTGAGAGGATTCCTCATTTTGGGCAAAGAAGACAAGAGATA
TGGTCCAGCATTAAGCATCAATGAACTGAGCAATCTTGCAAAAGGAGAGAAGGCTAATGT
GCTAATTGGGCAAGGAGACGTGGTGTTGGTCATGAAACGGAAACGGGACTCTAGCATACT
TACTGACAGCCAGACAGCGACCAAAAGAATTCGGATGGCCATCAA-TTAGTGTCG-AATT
GTTTAAAAACGACCTTGTTTCTACT-----------------------------------
---------------
>gi|82652616|gb|CY004620| /Avian/1(PB2)/H3N6/Canada/1979/08/10/ Influenza A virus (A/pintail duck/ALB/462/1979(H3N6)) segment 1, complete sequence
---------------AGCGAAAGCAGGTCAAATATA-TT-CAATATGGAGAGAATAAAAG
AACTAAGAGACTTAATGTCACAATCCCGCACTCGCGAGATACTCACCAAAACCACTGTGG
ACCATATGGCCATAATCAAAAAATACACATCAGGAAGACAAGAGAAAAACCCCGCACTCA
GGATGAAGTGGATGATGGCAATGAAATATCCAATTACGGCAGATAAGAGGATAATGGAAA
TGATTCCTGAGAGAAATGAACAAGGACAAACCCTCTGGAGCAAAACAAATGACGCCGGCT
CAGACCGAGTGATGGTGTCACCCCTAGCCGTGACATGGTGGAATAGGA-ATGGGCCAACA
ACAAGTACAGTCCACTATCCAAAGGTCTACAAAACTTATTTCGAAAAAGTCGAAAGGTTA
AAACATGGGACCTTTGGCCCTGTCCACTTTAGGAATCAAGTTAAGATAAGACGGAGAGTT
GACATAAACCCTGGGCACGCAGACCTCAGTGCCAAAGAGGCACAGGATGTAATCATGGAA
GTTGTTTTCCCAAATGAAGTGGGAGCCAGAATACTAACATCGGAATCACAACTGACAATA
ACAAAAGAGAAAAAGGAAGAACTCCAGGATTGTAAAATTGCCCCCTTGATGGTAGCATAC
ATGCTAGAGAGGGAGTTGGTCCGCAAAACAAGATTCCTCCCAGTGGCTGGTGGGACAAGC
AGTGTA-TATATTGAGGTGTTGCATTTGACCCAGGGAACATGCTGGGAGCAGATGTACAC
TCCAGGAGGGGAAGTGAGAAATGATGATATTGACCAAAGCTTGATTATTGCTGCCAGGAA
CATAGTGAGAAGAGCAACAGTATCAGCAGACCCACTAGCATCTCTACTGGAGATGT-GCC
ACAGCACACAGATTGGTGGAATAAGGATGATAGACATCCTTAGGCAGAATCCAACAGAGG
AACAAGCCGTGGATATATGTAAGGCAGCGATGGG-CTTGAGGATTAGCTCATCTTTCAGT
TTCGGTGGATTCACTTTTAAAAGAACAAGCGGATCGTCAATCAAGAGAGAAGAAGAAGTG
CTTACTGGCAACCTTCAAACACTGAAAATACGGGTGCATGAGGGGTATGAAGAGTTCACA
ATGGTTGGGAGAAGAGCAACAGCTATCCTCAGAAAGGCAACCAGGAGATTGATCCAGCTA
ATAGTAAGTGGGAGAGACGAACAGTCAATCGCTGAAGCAATAATTGTGGCCATGGTATTT
TCACAAGAGGATTGCATGATCAAGGCAGTTCGAGGTGATCTGAACTTTGTCAATAGAGCA
AACCAGCGGCTGAACCCCATGCATCAACTCTTGAGGCATTTCCAAAAGGATGCAAAAGTG
CTTTTTCAAAATTGGGGAATTGAGCCCATCGACAATGTGATGGGAATGATCGGAATATTA
CCCGACATGACCCCAAGTACTGAGATGTCGCTGAGGGGGATAAGAGTCAGCAAGATGGGA
GTAGATGAATACTCCAGCACAGAGAGGGTGGTGGTGAGCATTGACCGTTTTTTAAGGGTT
CGGGATCAACGGGGGAATGTACTACTATCACCCGAAGAAGTCAGCGAGACACAAGGGACG
GAGAAGCTGACAATAACTTATTCATCATCAATGATGTGGGAGATCAATGGTCCTGAGTCA
GTACTGGTCAATACTTAC-CAATGGATCATCAGGAACTGGGAAACTGTGAAGATTCAATG
GTCACAGGATCCCACAATGTTATATAATAAGATGGAATTCGAGCCATTTCAGTCTCTGGT
CCCTAAGGCAGCCAGAGGTCAATATAGCGGATTCGTGAGAACATTGTTCCAGCAGATGCG
AGATGTGCTTGGAACATTTGACACTGTTCAGATAATAAAACTTCTCCCCTTTGCTGCTGC
TCCACCGGAACAGAGTAGGATGCAGTTCTCCTCCCTAACTGTGAATGTGAGAGGATCAGG
AATGAGGATACTAGTAAGAGGCAATTCTCCAGTGTTCAATTACAACAAGGCCACAAAGAG
GCTCACAGTCCTCGGAAAAGATGCAGGTGCATTAACCGAAGACCCAGATGAAGGCACAGC
TGGGGTGGAGTCTGCTGTTCTAAGAGGATTCCTCATTTTGGGCAAGGAAGACAAGAGATA
TGGCCCAGCATTAAGCATCAATGAATTGAGCAATCTTGCGAAAGGAGAGAAGGCTAATGT
GCTAATTGGGCAAGGAGACGTGGTGTTGGTAATGAAACGGAAACGGGACTCTAGCATACT
TACTGACAGCCAGACAGCGACCAAAAGAATTCGGATGGCCATCAA-TTAGTGTCG-AATT
GTTTAAAAACGACCTTGTTTCTACT-----------------------------------
---------------
>gi|78096014|gb|CY004591| /Avian/1(PB2)/H3N6/Canada/1977/08/10/ Influenza A virus (A/blue-winged teal/ALB/286/1977(H3N6)) segment 1, complete sequence
---------------AGCGAAAGCAGGTCAAATATA-TT-CAATATGGAGAGAATAAAAG
AACTAAGAGACCTAATGTCACAATCCCGCACCCGCGAGATACTCACCAAAACCACTGTGG
ACCATATGGCCATAATCAAAAAGTACACATCAGGAAGACAAGAGAAGAACCCCGCACTCA
GGATGAAGTGGATGATGGCAATGAAATATCCAATTACAGCAGATAAGAGGATAATGGAAA
TGATTCCTGAGAGGAATGAACAAGGACAAACCCTCTGGAGCAAAACAAATGACGCCGGCT
CAGACCGAGTGATGGTATCACCTCTGGCCGTGACATGGTGGAATAGGA-ATGGACCAACA
ACAAGTACAGTTCACTATCCAAAGGTCTACAAAACTTACTTCGAAAAAGTCGAAAGGTTA
AAACATGGGACCTTTGGCCCTGTCCACTTTAGGAATCAAGTTAAGATAAGACGGAGAGTT
GACATAAACCCTGGGCACGCAGACCTCAGTGCCAAAGAGGCACAGGATGTAATCATGGAA
GTTGTTTTCCCAAATGAAGTGGGAGCCAGAATACTAACATCGGAATCACAACTGACAATA
ACAAAAGAGAAAAAGGAAGAACTCCAGGATTGTAAAATTGCCCCCTTGATGGTAGCATAC
ATGCTAGAAAGAGAGTTGGTCCGCAAAACGAGATTCCTCCCAGTGGCTGGTGGGACAAGC
AGTGTG-TATATTGAAGTGTTGCATTTAACCCAGGGAACATGCTGGGAGCAGATGTACAC
TCCAGGAGGGGAAGTAAGAAATGATGATGTTGACCAAAGCTTAATTATTGCTGCCAGGAA
CATAGTGAGAAGAGCAACAGTATCAGCAGATCCACTAGCATCTCTATTGGAGATGT-GCC
ACAGCACACAGATTGGTGGAATAAGGATGGTAGACATCCTTAGACAGAATCCAACAGAGG
AACAAGCCGTGGATATATGCAAGGCAGCGATGGG-CTTGAGGATTAGCTCATCTTTCAGC
TTCGGTGGATTCACTTTTAAAAGAACAAGCGGATCGTCAGTTAAGAGAGAAGAAGAAGTG
CTTACGGGCAACCTTCAAACACTGAAAATACGAGTGCATGAGGGGTATGAAGAGTTCACA
ATGGTTGGGAGAAGAGCAACAGCTATCCTCAGAAAGGCAACCAGGAGATTGATTCAGCTA
ATAGTAAGTGGGAGAGACGAACAGTCAATTGCTGAAGCAATAATTGTGGCCATGGTATTT
TCACAAGAGGATTGCATGATCAAGGCAGTTCGGGGTGATCTGAATTTTGTCAATAGAGCG
AACCAGCGACTGAACCCCATGCATCAACTCTTGAGGCATTTCCAAAAGGATGCAAAAGTG
CTTTTCCAGAACTGGGGAATTGAGCCCATTGACAATGTGATGGGAATGATCGGGATATTA
CCCGATATGACCCCAAGTACTGAGATGTCGCTGAGGGGGATAAGAGTCAGCAAAATGGGA
GTAGATGAATACTCCAGCACAGAGAGGGTGGTGGTGAGCATTGACCGTTTTTTAAGGGTT
CGGGATCAACGGGGGAATGTACTACTGTCACCCGAGGAAGTCAGCGAGACACAAGGGACG
GAGAAGCTGACAATAACTTATTCATCGTCAATGATGTGGGAGATCAATGGTCCTGAGTCA
GTGTTGGTCAATACTTAC-CAATGGATCATCAGGAACTGGGAAACTGTGAAGATTCAATG
GTCACAGGATCCCACAATGTTATATAATAAGATGGAATTCGAGCCATTTCAGTCTCTGGT
CCCTAAGGCAGCCAGAGGTCAATACAGCGGATTCGTGAGAACACTGTTCCAGCAGATGCG
AGATGTGCTTGGAACATTTGACACTGTTCAGATAATAAAACTTCTCCCCTTTGCTGCTGC
TCCACCGGAACAGAGTAGGATGCAGTTCTCCTCCCTGACTGTGAATGTGAGAGGATCAGG
AATGAGGATACTGGTAAGAGGCAATTCTCCAGTGTTCAATTACAACAAGGCCACAAAGAG
GCTCACAGTCATCGGAAAAGATGCAGGTGCATTAACCGAAGACCCAGATGAAGGCACAGC
TGGAGTGGAGTCTGCTGTTCTGAGAGGATTCCTCATTTTGGGCAAAGAAGACAAGAGATA
TGGCCCAGCATTAAGCATCAATGAACTGAGCAATCTTGCGAAGGGAGAGAAGGCTAATGT
GCTAATTGGGCAAGGAGACGTGGTGTTGGTAATGAAACGGAAACGGGACTCTAGCATACT
TACTGACAGCCAGACAGCGACCAAAAGAATTCGGATGGCCATCAA-TTAGTGTCG-AATT
GTTTAAAAACGACCTTGTTTCTACT-----------------------------------
---------------
>gi|78096004|gb|CY004587| /Avian/1(PB2)/H3N6/Canada/1976/08/13/ Influenza A virus (A/canvasback duck/ALB/102/1976(H3N6)) segment 1, complete sequence
---------------AGCGAAAGCAGGTCAAATATA-TT-CAATATGGAGAGAATAAAAG
AACTAAGAGATCTAATGTCACAGTCCCGCACCCGCGAGATACTCACCAAAACCACTGTGG
ACCATATGGCCATAATCAAAAAATACACATCAGGAAGGCAAGAGAAGAACCCCGCACTCA
GGATGAAGTGGATGATGGCAATGAAATATCCAATTACGGCAGATAAGAGAATAATGGAAA
TGATTCCTGAGAGGAATGAACAAGGACAAACCCTCTGGAGCAAAACAAATGATGCAGGCT
CAGACCGAGTGATGGTATCACCTCTGGCCGTGACATGGTGGAATAGGA-ATGGACCAACA
ACAAGTACAGTTCACTACCCAAAGGTATATAAAACTTATTTCGAAAAAGTCGAAAGGTTG
AAACATGGGACCTTTGGCCCCGTCCACTTCAGAAATCAAGTTAAGATAAGACGGAGAGTT
GACATAAACCCTGGCCACGCAGACCTCAGTGCCAAGGAGGCACAGGATGTGATTATGGAA
GTTGTTTTCCCAAATGAAGTGGGAGCTAGAATACTAACATCGGAGTCACAACTGACAATA
ACAAAAGAGAAGAAGGAAGAGCTCCAGGATTGTAAAATTGCCCCCTTGATGGTAGCATAC
ATGCTAGAAAGAGAGTTGGTCCGCAAAACGAGGTTCCTCCCAGTGGCTGGTGGAACAAGC
AGTGTC-TATATTGAGGTGCTGCATTTAACCCAGGGGACATGCTGGGAGCAGATGTACAC
TCCAGGAGGGGAAGTGAGAAATGATGATGTTGACCAAAGTTTGATTATCGCTGCCAGGAA
CATAGTAAGAAGAGCAACGGTATCAGCAGACCCACTAGCATCTCTATTGGAGATGT-GCC
ACAGCACACAAATTGGGGGAATAAGGATGGTAGACATCCTTAGGCAGAATCCAACAGAGG
AACAAGCCGTGGACATATGCAAGGCAGCAATGGG-CTTGAGGATTAGCTCATCTTTCAGT
TTCGGTGGATTCACCTTCAAAAGAACAAGCGGGTCGTCAGTCAAGAAAGAAGAAGAAGTG
CTTACGGGCAACCTGCAAACACTGAAAATAAGAGTACATGAGGGGTATGAAGAATTCACA
ATGGTTGGGAGAAGAGCAACAGCTATTCTCAGAAAGGCAACCAGGAGATTGATCCAGCTA
ATAGTAAGTGGGAGAGACGAGCAGTCAATTGCTGAAGCAATAATTGTGGCCATGGTATTT
TCACAAGAGGATTGCATGATCAAGGCAGTTCGGGGTGATCTGAACTTTGTCAATAGGGCA
AACCAGCGACTGAACCCCATGCATCAACTCTTGAGACATTTCCAAAAAGATGCAAAAGTG
CTTTTCCAAAACTGGGGAATTGAACCCATCGACAATGTGATGGGAATGATCGGAATATTG
CCCGACATGACCCCAAGTACTGAGGTGTCGCTGAGGGGGATAAGAGTCAGTAAAATGGGA
GTAGATGAGTACTCCAGCACAGAGAGAGTGGTGGTGAGCATTGACCGATTTTTAAGGGTT
CGGGATCAACGGGGAAACGTACTATTGTCACCCGAAGAAGTCAGCGAGACACAAGGAACG
GAGAAGCTGACAATAACTTATTCGTCATCAATGATGTGGGAGATCAATGGTCCTGAGTCG
GTGTTGGTCAATACTTAT-CAGTGGATCATCAGGAACTGGGAAACTGTGAAAATTCAATG
GTCACAGGATCCCACAATGTTATACAATAAGATGGAATTTGAGCCATTCCAGTCTCTGGT
CCCTAAGGCAGCAAGAGGTCAATACAGCGGATTCGTGAGGACACTGTTCCAGCAGATGCG
GGATGTGCTTGGAACATTTGACACTGTTCAGATAATAAAACTTCTCCCCTTTGCTGCTGC
TCCACCAGAACAGAGTAGGATGCAGTTCTCCTCCCTGACTGTGAATGTGAGAGGATCAGG
AATGAGGATATTGATAAGAGGCAATTCTCCAGTGTTCAATTATAACAAGGCCACCAAGAG
GCTTACAGTCCTCGGAAAAGATGCAGGTGCATTGACCGAAGATCCAGATGAAGGCACAGC
TGGAGTGGAGTCTGCTGTTCTGAGAGGATTCCTCATTTTGGGCAAAGAAGACAAGAGATA
TGGCCCAGCATTAAGCATCAATGAACTGAGCAATCTTGCAAAAGGAGAGAAGGCTAATGT
GCTAATTGGGCAAGGAGACGTGGTGTTGGTAATGAAACGGAAACGGGACTCTAGCATACT
TACTGACAGCCAGACAGCGACCAAAAGAATTCGGATGGCCATCAA-TTAGTGTCG-AATT
GTTTAAAAACGACCTTGTTTCTACT-----------------------------------
---------------
>gi|78096163|gb|CY004699| /Avian/1(PB2)/H3N5/Canada/1995/08/1/ Influenza A virus (A/mallard/ALB/118/1995(H3N5)) segment 1, complete sequence
---------------AGCGAAAGCAGGTCAAATATA-TT-CAATATGGAGAGAATAAAAG
AACTAAGAGATCTAATGTCACAGTCCCGCACCCGCGAGATACTCACCAAGACCACTGTGG
ACCATATGGCTATAATCAAAAAATACACATCGGGAAGACAAGAGAAGAATCCCGCACTCA
GAATGAAGTGGATGATGGCAATGAAATATCCAATTACAGCAGACAAGAGAATAATGGAAA
TGATTCCTGAGAGGAATGAACAGGGACAGACCCTCTGGAGCAAAACAAATGATGCCGGCT
CAGACCGGGTGATGGTATCACCTCTGGCTGTGACGTGGTGGAATAGGA-ATGGGCCGACA
ACAAGCACAGTTCACTATCCGAAGGTATATAAAACTTATTTCGAAAAAGTCGAAAGGTTA
AAACATGGGACCTTTGGCCCCGTCCACTTCAGAAATCAAGTTAAGATAAGAAGGAGAGTT
GACATAAACCCTGGCCATGCAGATCTCAGTGCCAAGGAGGCGCAGGATGTAATCATGGAA
GTTGTCTTCCCAAATGAAGTAGGAGCTAGAATACTAACGTCGGAGTCACAGCTGACAATA
ACAAAAGAGAAGAAAGAAGAGCTCCAGGATTGTAAAATTGCCCCTTTGATGGTAGCATAC
ATGCTAGAAAGAGAGTTAGTCCGCAAAACAAGATTCCTCCCAGTGGCTGGTGGGACAAGC
AGTGTC-TATATTGAGGTGTTGCATTTAACTCAGGGAACATGCTGGGAGCAGATGTACAC
TCCAGGAGGAGAAGTGAGAAATGATGATATCGACCAAAGTTTGATTATTGCTGCCAGAAA
CATAGTGAGAAGAGCAACAGTATCGGCAGACCCATTAGCATCTCTGTTGGAAATGT-GCC
ACAGCACACAGATTGGAGGAATAAGGATGGTAGACATCCTTAGGCAGAATCCAACAGAGG
AACAAGCCGTGGACATATGCAAGGCAGCAATGGG-AATGAGAATTAGCTCATCTTTCAGC
TTCGGCGGATTCACTTTCAAAAGGACAAGTGGATCGTCAGTCAAGAAAGAAGAAGAAGTG
CTTACGGGCAACCTTCAAACACTGAAAATAAGGGTACATGAGGGGTATGAAGAATTCACA
ATGGTTGGGAGAAGAGCAACGGCTATTCTCAGAAAGGCAACCAGGAGATTGATCCAGCTA
ATAGTAAGTGGGAGGGATGAGCAGTCAATTTCTGAGGCAATAATCGTGGCCATGGTATTT
TCACAAGAGGATTGCATGATCAAAGCAGTTCGAGGCGATCTGAACTTTGTCAATAGGGCA
AACCAGCGACTAAATCCCATGCATCAACTCTTGAGACACTTCCAAAAAGATGCAAAGGTG
CTTTTCCAGAACTGGGGAATTGAACCCATTGACAATGTAATGGGAATGATCGGAATATTA
CCCGACATGACCCCAAGCACTGAAATGTCGCTGAGGGGGATAAGAGTTAGCAAAATGGGA
GTAGATGAGTACTCCAGCACGGAAAGAGTGGTGGTGAGCATTGACCGATTTTTGAGGGTT
CGGGACCAACGGGGAAATGTACTATTGTCTCCCGAAGAAGTCAGCGAGACACAAGGAACA
GAGAAGTTGACAATAACTTATTCGTCATCAATGATGTGGGAGATCAACGGTCCTGAGTCA
GTGCTGGTCAATACTTAT-CAGTGGATCATTAGGAACTGGGAAACTGTGAAAATTCAATG
GTCACAGGATCCCACAATGTTATACAATAAGATGGAATTCGAACCATTCCAGTCTCTTGT
CCCTAAAGCAGCCAGAGGCCAATACAGTGGATTCGTGAGAACACTGTTCCAACAGATGCG
AGATGTGCTTGGAACATTTGACACTGTTCAAATAATAAAACTTCTCCCTTTTGCTGCTGC
TCCACCAGAGCAGAGTAGGATGCAATTCTCCTCACTGACTGTGAATGTGAGAGGATCAGG
AATGAGGATACTGGTAAGAGGCAATTCTCCAGTGTTCAATTACAACAAGGCTACCAAGAG
GCTTACAGTTCTTGGAAAAGATGCTGGTGCATTGACCGAAGATCCTGATGAGGGCACAGC
TGGAGTGGAGTCTGCTGTCCTGAGGGGATTCCTCATTTTGGGCAAAGAAGACAAGAGATA
TGGCCCAGCATTAAGCATCAATGAATTGAGCAATCTTGCAAAAGGAGAGAAGGCTAATGT
GTTAATTGGGCAAGGAGACGTAGTGTTGGTAATGAAACGGAAACGGGACTCTAGCATACT
TACTGACAGCCAGACAGCGACCAAAAGAATTCGGATGGCCATCAA-TTAGTGTCG-AATT
GTTTAAAAACGACCTTGTTTCTACT-----------------------------------
---------------
>gi|82652668|gb|CY004656| /Avian/1(PB2)/H3N5/Canada/1983/08/19/ Influenza A virus (A/mallard duck/ALB/635/1983(H3N5)) segment 1, complete sequence
---------------AGCGAAAGCAGGTCAAATATA-TT-CAATATGGAAAGAATAAAAG
AACTAAGAGATCTAATGTCACAGTCCCGCACTCGCGAGATACTCACCAAAACCACTGTAG
ACCACATGGCCATAATCAAAAAATACACATCAGGAAGGCAGGAGAAGAACCCCGCACTCA
GAATGAAATGGATGATGGCAATGAAATATCCAATTACGGCAGATAAGAGAATAATGGAAA
TGATTCCTGAAAGGAATGAACAAGGACAAACCCTCTGGAGCAAAACAAACGATGCCGGCT
CAGATCGAGTGATGGTATCACCTCTGGCCGTGACATGGTGGAATAGGA-ACGGACCAACA
ACAAGTACAGTTCACTACCCAAAGGTATATAAAACTTATTTCGAAAAAGTCGAAAGGTTA
AAACACGGGACCTTTGGCCCCGTCCACTTCAGAAATCAAGTTAAGATAAGACGGAGGGTT
GACATAAACCCTGGCCACGCAGACCTCAGTGCCAAAGAGGCACAGGATGTAATCATGGAG
GTTGTTTTCCCAAATGAAGTGGGAGCTAGAATACTAACATCGGAGTCACAACTGACAATA
ACAAAGGAGAAGAAGGAGGAACTCCAGGACTGCAAAATTGCCCCCTTGATGGTAGCATAC
ATGCTAGAAAGAGAGTTGGTTCGCAAAACGAGGTTCCTTCCAGTGGCTGGTGGAACAAGC
AGTGTC-TATATTGAGGTGTTGCATTTAACCCAGGGGACATGCTGGGAGCAGATGTACAC
TCCAGGAGGGGAAGTGAGAAATGATGATGTTGACCAAAGTTTAATTATCGCTGCCAGGAA
CATAGTGAGAAGAGCAACCGTATCAGCAGACCCACTAGCATCTCTATTGGAGATGT-GCC
ACAGCACACAGATTGGGGGAATAAGGATGGTAGACATTCTTCGGCAAAATCCAACAGAGG
AACAAGCCGTGGACATATGCAAAGCAGCAATGGG-CTTAAGGATTAGCTCATCTTTCAGC
TTTGGTGGATTCACTTTCAAAAGAACAAGCGGGTCATCGGTTAAAAAAGAAGAAGAAGTG
CTTACGGGCAACCTTCAAACATTGAAAATAAGAGTGCATGAAGGGTATGAAGAGTTCACA
ATGGTTGGGAGAAGAGCAACAGCTATTCTCAGAAAGGCAACCAGAAGATTGATCCAGCTA
ATAGTAAGTGGGAGAGACGAGCAGTCAATCGCTGAAGCAATAATTGTGGCCATGGTATTT
TCACAAGAGGATTGCATGATCAAGGCAGTTCGAGGTGATCTGAACTTTGTCAATAGGGCA
AACCAGCGACTGAACCCCATGCATCAACTCTTGAGACACTTTCAAAAGGATGCAAAAGTG
CTTTTCCAAAACTGGGGAATTGAATCCATTGACAATGTAATGGGAATGATCGGAATATTG
CCCGACATGACCCCAAGTACCGAGATATCGCTGAGGGGGATAAGAGTCAGCAAGATGGGA
GTAGATGAATACTCCAGCACAGAGAGGGTGGTGGTGAGCATTGACCGGTTTTTAAGAGTA
CGGGACCAACGGGGGAATGTACTATTGTCACCCGAAGAAGTCAGCGAGACACAAGGAACG
GAGAAGCTGACAATAACTTATTCGTCGTCAATGATGTGGGAGATCAATGGCCCTGAGTCG
GTGTTGGTCAATACTTAT-CAGTGGATCATCAGGAACTGGGAGACTGTGAAAATTCAATG
GTCACAGGATCCCACGATGTTATATAATAAGATGGAATTCGAGCCATTTCAGTCTCTGGT
CCCTAAGGCAGCCAGAGGTCAATACAGCGGATTCGTGAGAACACTGTTCCAGCAGATGCG
GGATGTGCTTGGAACGTTTGACACTGTTCAGATAATAAAACTTCTCCCCTTTGCTGCTGC
TCCACCAGAACAGAGTAGGATGCAGTTCTCCTCCCTGACTGTAAATGTGAGAGGATCAGG
AATGAGGATACTGGTAAGAGGCAATTCTCCAGTGTTTAATTACAACAAGGCCACCAAGAG
GCTTACAGTTCTCGGAAAAGATGCAGGTGCATTGACCGAAGATCCAGATGAAGGCACAGG
TGGAGTGGAGTCTGCTGTTCTAAGAGGGTTCCTCATTTTGGGCAAAGAAGACAAGAGATA
TGGCCCTGCATTGAGCATCAATGAGCTGAGCAATCTTGCGAAAGGAGAGAAGGCTAATGT
GCTAATTGGGCAAGGAGACGTGGTGTTGGTAATGAAACGGAAACGGGACTCTAGCATACT
TACTGACAGCCAGACAGCGACCAAAAGAATTCGGATGGCCATCAA-TTAGTGTCG-AATT
GTTTAAAAACGACCTTGTTTCTACT-----------------------------------
---------------
>gi|78096046|gb|CY004630| /Avian/1(PB2)/H3N5/Canada/1979/08/13/ Influenza A virus (A/mallard duck/ALB/663/1979(H3N5)) segment 1, complete sequence
---------------AGCGAAAGCAGGTCAAATATA-TT-CAATATGGAGAGAATAAAAG
AACTAAGAGATCTAATGTCACAATCCCGCACTCGCGAGATACTCACCAAAACCACTGTGG
ACCATATGGCCATAATCAAAAAATACACATCAGGGAGGCAAGAGAAGAACCCCGCACTCA
GGATGAAATGGATGATGGCAATGAAATATCCAATTACGGCAGATAAGAGAATAATGGAAA
TGATTCCTGAAAGGAATGAACAAGGACAAACCCTCTGGAGCAGAACAAACGATGCCGGCT
CAGACCGAGTGATGGTATCACCTCTGGCCGTGACATGGTGGAATAGGA-ATGGACCAACA
ACAAGTACAGTTCACTACCCAAAGGTATATAAAACTTATTTCGAAAAAGTCGAAAGGTTA
AAACATGGGACCTTCGGCCCCGTCCACTTCAGAAATCAAGTTAAGATAAGACGGAGAGTT
GACATAAACCCTGGCCACGCAGACCTCAGTGTCAAAGAGGCACAGGATGTAATCATGGAA
GTTGTTTTCCCAAATGAAGTGGGAGCTAGAATATTAACATCGGAGTCACAACTGACAATA
ACAAAAGAGAAGAAGGAAGAACTCCAGGATTGTAAAATTGCCCCTTTGATGGTAGCATAC
ATGCTAGAAAGAGAGTTGGTCCGCAAAACGAGGTTCCTCCCAGTGGCTGGTGGAACAAGC
AGTGTC-TATATTGAGGTGTTACATTTAACCCAGGGGACATGCTGGGAGCAGATGTACAC
TCCAGGAGGGGAAGTGAGAAATGATGATGTTGACCAAAGCTTAATTATTGCTGCCAGGAA
CATAGTAAGAAGAGCAACGGTATCAGCAGACCCACTAGCATCTCTATTGGAGATGT-GCC
ACAGCACACAGATTGGGGGAATAAGGATGGTAGACATCCTTAGGCAAAATCCAACAGAGG
AACAAGCCGTGGACATATGCAAGGCAGCAATGGG-CTTGAGGATTAGCTCATCTTTCAGC
TTCGGTGGATTCACTTTCAAAAGAACAAGCGGGTCGTCAGTCAAGAGAGAAGAAGAAGTG
CTTACGGGCAACCTTCAAACACTGAAAATAAGAGTACATGAGGGGTATGAAGAATTCACA
ATGGTTGGGAGAAGAGCAACAGCTATCCTCAGAAAGGCAACCAGGAGATTGATCCAGCTA
ATAGTAAGTGGGAGAGACGAGCAGTCAATTGCTGAAGCAATAATTGTGGCCATGGTGTTT
TCACAAGAGGATTGCATGATCAAGGCAGTTCGGGGTGATCTGAATTTTGTCAATAGGGCA
AACCAGCGACTGAACCCCATGCATCAACTCTTGAGACATTTCCAAAAGGATGCAAAGGTG
CTTTTCCAAAACTGGGGAATTGAACCCATCGACAATGTGATGGGAATGATCGGAATATTG
CCCGACATGACCCCAAGTACTGAGATGTCGCTGAGGGGAATAAGAGTCAGCAAAATGGGA
GTAGATGAATACTCCAGCACGGAGAGGGTGGTGGTGAGCATTGACCGGTTTTTAAGGGTT
CGGGATCAACGGGGAAACGTGCTATTGTCACCCGAAGAAGTCAGCGAGACACAAGGAACG
GAGAAGCTGACAATAACTTATTCATCATCAATGATGTGGGAAATCAATGGTCCTGAGTCG
GTGTTGGTCAATACTTAT-CAGTGGATCATCAGAAACTGGGAGACTGTGAAAATTCAATG
GTCACAGGATCCCACAATGTTATATAATAAGATGGAATTCGAGCCATTTCAGTCTCTGGT
CCCTAAGGCAGCCAGAGGTCAATACAGCGGATTCGTGAGGACACTGTTCCAGCAGATGCG
GGATGTACTTGGAACATTTGACACTGTTCAGATAATAAAACTTCTCCCCTTTGCTGCTGC
TCCACCAGAACAAAGTAGGATGCAGTTCTCCTCCCTGACTGTGAATGTGAGAGGATCAGG
AATGAGGATACTGGTAAGAGGCAATTCTCCAGTGTTCAATTACAACAAGGCCACCAAGAG
GCTTACAGTCCTCGGGAAAGATGCAGGTGCATTGACCGAAGATCCAGATGAAGGCACAGC
TGGAGTGGAGTCTGCTGTTCTGAGAGGATTCCTCATTTTGGGCAAAGAAGACAAGAGATA
TGGCCCGGCATTAAGCATCAATGAACTGAGCAATCTTGCAAAAGGGGAGAAGGCTAATGT
GCTAATTGGGCAAGGAGACGTGGTGTTGGTAATGAAACGGAAACGGGACTCTAGCATACT
TACTGACAGCCAGACAGCGACCAAAAGAATTCGGATGGCCATCAA-TTAGTGTCG-AATT
GTTTAAAAACGACCTTGTTTCTACT-----------------------------------
---------------
>gi|78096089|gb|CY004661| /Avian/1(PB2)/H3N4/Canada/1985/08/20/ Influenza A virus (A/mallard duck/ALB/438/1985(H3N4)) segment 1, complete sequence
---------------AGCGAAAGCAGGTCAAATATA-TT-CAATATGGAGAGAATAAAAG
AACTAAGAGATCTAATGTCACAGTCCCGCACTCGCGAGATACTCACCAAAACCACTGTAG
ACCATATGGCCATAATCAAAAAATACACATCCGGAAGACAAGAGAAGAACCCCGCACTCA
GGATGAAATGGATGATGGCAATGAAATATCCAATTACGGCGGATAAGAGGATAATGGAGA
TGATTCCTGAGAGGAATGAGCAAGGACAGACCCTCTGGAGCAAAACAAATGATGCCGGCT
CAGATCGAGTGATGGTATCACCTCTGGCTGTGACATGGTGGAATAGGA-ATGGACCAACA
ACAAGTACAATTCACTACCCAAAGGTCTATAAAACCTATTTCGAAAAGGTTGAAAGGTTA
AAACATGGGACCTTTGGCCCCGTTCACTTCAGGAATCAAGTTAAAATAAGACGGAGAGTT
GACACAAACCCTGGTCATGCAGACCTCAGTGCCAAAGAGGCACAGGATGTAATCATGGAA
ATTGTTTTCCCAAATGAAGTGGGGGCCAGAATACTAACATCGGAATCACAGCTGACAATA
ACAAAAGAGAAAAAGGAGGAACTCCAAGATTGCAAAATTGCCCCCTTGATGGTAGCATAC
ATGCTAGAAAGAGAGTTAGTCCGCAAGACGAGGTTCCTCCCAGTGGCTGGTGGAACAAGC
AGTGTG-TATATTGAGGTGCTGCATTTGACCCAGGGAACATGCTGGGAGCAGATGTACAC
TCCAGGAGGGGAAGTAAGAAATGATGATGTTGACCAAAGTTTAATTATCGCTGCCAGGAA
TATAGTAAGAAGAGCAACGGTATCAGCAGACCCACTAGCGTCTCTATTGGAAATGT-GCC
ACAGCACACAGATTGGTGGAATAAGAATGGTAGACATCCTTAGGCAGAATCCAACAGAGG
AGCAAGCCGTGGATATATGCAAGGCAGCAATGGG-CTTGAGAATTAGCTCATCTTTCAGC
TTCGGTGGATTCACCTTTAAAAGAACAAGTGGGTCGTCAGTCAAAAGAGAAGAAGAAGTG
CTTACGGGCAATCTTCAAACACTGAAAATAAGAGTGCATGAGGGGTATGAAGAATTCACA
ATGGTTGGGAGAAGAGCAACAGCTATTCTCAGAAAGGCAACCAGGAGACTAATTCAACTA
ATAGTAAGTGGGAGAGATGAACAGTCAATTGCTGAAGCAATAATCGTGGCCATGGTATTT
TCACAAGAGGATTGCATGATCAAGGCAGTTCGGGGTGATCTGAATTTTGTCAATAGAGCA
AACCAGCGACTGAACCCCATGCATCAACTCTTGAGACATTTCCAAAAGGATGCAAAAGTG
CTTTTCCAGAACTGGGGAATTGAACCCATCGACAATGTGATGGGAATGATCGGAATACTG
CCCGACATGACCCCAAGTACTGAGATGTCACTGAGAGGGATAAGAGTCAGCAAAATGGGA
GTGGATGAATACTCCAGCACAGAGAGAGTGGTGGTGAGCATTGACCGTTTTTTAAGGGTT
CGGGATCAACGGGGGAACGTACTATTGTCACCCGAAGAAGTCAGCGAGACGCAAGGGACA
GAAAAGTTGACAATAACTTACTCATCATCAATGATGTGGGAGATCAATGGTCCTGAGTCA
GTGTTGGTCAATACTTAC-CAGTGGATCATCAGAAACTGGGAGACTGTGAAAATTCAATG
GTCACAGGATCCCACAATGTTGTACAATAAAATGGAATTTGAGCCATTTCAGTCTCTGGT
TCCTAAGGCAGCTAGAGGTCAATACAGCGGATTCGTGAGGACACTGTTCCAACAGATGCG
GGATGTGCTTGGAACTTTTGACACTGTTCAGATAATAAAACTTCTCCCCTTTGCTGCTGC
CCCACCGGAACAGAGTAGGATGCAGTTCTCCTCCTTGACTGTGAATGTAAGAGGATCAGG
AATGAGGATACTGGTAAGAGGCAATTCTCCAGTATTCAATTACAACAAGGCCACCAAGAG
GCTTACAGTCCTCGGGAAAGATGCGGGTGCATTAACTGAAGACCCGGATGAAGGTACAGC
TGGAGTGGAGTCTGCTGTTCTGAGAGGATTCCTCATTTTGGGCAAAGAGGACAAGAGATA
TGGCCCAGCATTGAGCATCAATGAACTGAGCAATCTTGCAAAAGGAGAGAAGGCTAATGT
GCTAATTGGGCAAGGAGACGTAGTGTTGGTAATGAAACGGAAACGGGACTCTAGCATACT
TACTGACAGCCAGACAGCGACCAAAAGAATTCGGATGGCCATCAA-TTAGTGTCG-AATT
GTTTAAAAACGACCTTGTTTCTACT-----------------------------------
---------------
>gi|78096057|gb|CY004634| /Avian/1(PB2)/H3N4/Canada/1979/08/20/ Influenza A virus (A/mallard duck/ALB/1012/1979(H3N4)) segment 1, complete sequence
---------------AGCGAAAGCAGGTCAAATATA-TT-CAATATGGAGAGAATAAAAG
AACTAAGAGATTTAATGTCACAGTCCCGCACCCGCGAGATACTCACCAAAACCACTGTGG
ACCACATGGCCATAATCAAAAAATACACATCAGGAAGGCAAGAGAAGAACCCCGCACTCA
GGATGAAGTGGATGATGGCAATGAAATATCCAATTACGGCAGATAAGAGAATAATGGAAA
TGATTCCTGAAAGGAATGAACAGGGACAAACCCTCTGGAGCAAAACAAACGATGCCGGCT
CAGACCGAGTGATGGTATCACCTCTGGCCGTGACATGGTGGAATAGAA-ATGGACCAACA
ACAAGTACAGTTCACTACCCAAAGGTATATAAAACTTATTTCGAAAAAGTCGAAAGGTTA
AAACACGGGACCTTTGGCCCCGTCCACTTCAGAAACCAAGTTAAGATAAGACGGAGGGTT
GACATAAATCCTGGCCACGCAGACCTCAGTGCCAAAGAGGCACAGGATGTAATCATGGAA
GTTGTTTTCCCAAATGAAGTGGGAGCTAGAATACTAACATCGGAGTCACAACTGACAATA
ACAAAAGAGAAGAAAGAAGAACTCCAGGACTGTAAAATTGCCCCCTTGATGGTAGCATAC
ATGCTAGAAAGAGAGTTGGTCCGCAAAACGAGGTTCCTCCCAGTAGCTGGTGGAACAAGC
AGTGTC-TATATTGAGGTATTGCATTTAACCCAGGGGACATGCTGGGAGCAGATGTACAC
TCCAGGAGGGGAAGTGAGAAATGATGATGTTGACCAAAGCTTGATTATCGCTGCCAGGAA
CATAGTAAGAAGAGCAACGGTATCAGCAGACCCACTAGCATCTCTATTGGAGATGT-GCC
ACAGCACACAGATTGGGGGAATAAGGATGGTAGACATCCTTCGGCAAAATCCAACAGAGG
AACAAGCCGTGGACATATGCAAGGCAGCAATGGG-CTTGAGGGTTAGCTCATCTTTCAGC
TTTGGTGGATTCACTTTCAAAAGAACAAGCGGGTCGTCAGTTAAGAGAGAAGAAGAAGTG
CTTACGGGCAACCTTCAAACATTGAAAATAAGAATACATGAGGGGTATGAAGAGTTCACA
ATGGTCGGGAGAAGAGCAACAGCTATTCTCAGAAAGGCAACCAGGAGATTGATCCAGCTA
ATAGTAAGTGGGAGAGACGAGCAGTCAATTGCTGAAGCAATAATTGTAGCCATGGTATTT
TCACAAGAGGATTGCATGATCAAGGCAGTTCGGGGTGATCTGAACTTTGTCAATAGGGCA
AACCAGAGACTGAACCCCATGCATCAACTCTTGAGACACTTCCAAAAGGATGCAAAAGTG
CTTTTCCAAAACTGGGGAATTGAACCCATTGACAATGTGATGGGGATGATCGGAATATTG
CCCGACATGACCCCAAGTACTGAGATGTCGCTGAGGGGGATAAGAGTCAGCAAAATGGGA
GTAGATGAATACTCCAGCACAGAGAGGGTGGTGGTGAGCATTGACCGATTTTTAAGGGTT
CGGGATCAACGGGGAAACGTACTATTGTCACCCGAAGAAGTCAGCGAGACACAAGGAACG
GAGAAGCTGACAATAACTTATTCGTCATCAATGATGTGGGAGATCAATGGTCCTGAATCG
GTGTTGGTCAATACTTAT-CAGTGGATCATCAGGAACTGGGAGACTGTGAAGATTCAATG
GTCACAGGATCCCACAATGTTATATAATAAGATGGAATTCGAGCCATTTCAGTCTCTGGT
CCCTAAGGCAGCCAGAGGTCAATACAGCGGATTCGTGAGGACACTGTTCCAGCAGATGCG
GGATGTGCTTGGAACATTTGACACTGTTCAGATAATAAAACTTCTCCCCTTTGCTGCTGC
TCCACCAGAACAGAGTAGGATGCAGTTCTCCTCCCTGACTGTGAATGTGAGAGGATCAGG
AATGAGGATACTGGTAAGAGGCAATTCTCCAGTGTTCAATTACAACAAGGCCACCAAGAG
GCTTACAGTCCTCGGTAAAGATGCAGGTGCATTGACCGAAGATCCAGATGAAGGCACAGC
TGGAGTGGAGTCTGCTGTTCTAAGAGGATTCCTCATTTTGGGCAAAGAAGACAAGAGATA
TGGCCCAGCATTAAGCATCAATGAGCTGAGCAATCTTGCAAAAGGAGAGAAGGCTAATGT
GCTAATTGGGCAAGGAGACGTGGTGTTGGTAATGAAACGGAAACGGGACTCTAGCATACT
TACTGACAGCCAGACAGCGACCAAAAGAATTCGGATGGCCATCAA-TTAGTGTCG-AATT
GTTTAAAAACGACCTTGTTTCTACT-----------------------------------
---------------
>gi|82652687|gb|CY004687| /Avian/1(PB2)/H3N3/Canada/1988/09/4/ Influenza A virus (A/mallard/ALB/394/1988(H3N3)) segment 1, complete sequence
---------------AGCGAAAGCAGGTCAAATATA-TT-CAATATGGAGAGAATAAAAG
AACTAAGAGATCTAATGTCACAGTCCCGCACTCGCGAGATACTCACCAAAACCACTGTGG
ACCATATGGCCATAATCAAAAAATACACATCAGGAAGACAAGAGAAGAACCCTGCACTCA
GAATGAAATGGATGATGGCAATGAAATATCCAATTACAGCGGATAAGAGAATAATGGAGA
TGATCCCTGAGAGGAACGAACAAGGACAGACCCTCTGGAGCAAAACAAATGATGCCGGTT
CAGACCGAGTAATGGTATCACCTCTGGCTGTGACATGGTGGAATAGAA-ATGGACCAACA
ACAAGCACAGTTCACTACCCAAAGGTCTATAAAACCTACTTCGAAAAGGTTGAAAGGTTA
AAACATGGGACCTTTGGCCCCGTCCACTTCAGGAACCAAGTCAAAATAAGACGAAGAGTT
GACATAAACCCTGGCCATGCAGACCTCAGTGCCAAAGAGGCACAGGATGTAATCATGGAA
GTTGTTTTCCCAAATGAAGTGGGGGCCAGAATACTAACATCAGAATCACAGCTGACAATA
ACAAAGGAGAAAAAGGAAGAACTCCAAGATTGCAAAATTGCCCCCTTAATGGTAGCATAC
ATGCTGGAAAGAGAGTTAGTTCGCAAGACGAGGTTCCTCCCAGTGGCTGGTGGAACAAGC
AGTGTG-TATATTGAGGTGTTGCACTTGACCCAGGGGACATGCTGGGAACAAATGTACAC
CCCAGGAGGGGAAGTAAGAAATGATGATGTTGACCAAAGTTTGATTATCGCTGCCAGAAA
TATAGTAAGAAGAGCAACGGTATCAGCAGACCCATTAGCGTCTCTATTGGAGATGT-GCC
ACAGCACACAGATTGGTGGAATAAGAATGGTAGACATCCTTAGGCAGAATCCAACAGAGG
AACAAGCTGTGGATATATGCAAGGCAGCAATGGG-CCTGAGAATTAGCTCATCTTTCAGC
TTCGGTGGATTCACCTTTAAAAGAACAAGTGGGTCATCAGTCAAAAGAGAGGAAGAAGTG
CTTACGGGCAACCTTCAAACACTGAAAATAAGGGTGCATGAGGGGTATGAAGAATTCACA
ATGGTTGGGAGAAGAGCAACAGCTATTCTCAGAAAGGCAACCAGGAGGTTAATTCAACTA
ATAGTAAGTGGAAGAGATGAGCAGTCGATTGCTGAAGCAATAATCGTAGCCATGGTATTT
TCACAAGAGGACTGCATGATAAAGGCAGTTCGAGGTGATCTGAATTTTGTCAATAGAGCA
AACCAGCGACTGAACCCCATGCATCAGCTCTTGAGACATTTCCAAAAGGATGCAAAAGTG
CTCTTCCAGAACTGGGGGATTGAACCCATCGACAATGTGATGGGAATGATCGGAATACTG
CCCGACATGACCCCAAGCACTGAGATGTCACTGCGAGGAATAAGAGTCAGCAAAATGGGA
GTAGATGAGTACTCCAGCACAGAGAGAGTGGTGGTGAGCATTGACAGTTTTTTAAGGGTT
CGGGACCAACGGGGGAACGTACTATTGTCACCCGAAGAAGTTAGCGAAACACAAGGGACA
GAAAAATTGACAATAACTTACTCATCATCAATGATGTGGGAGATCAATGGTCCTGAGTCA
GTGTTGGTCAACACCTAC-CAGTGGATCATCAGAAACTGGGAGACTGTGAAAATTCAATG
GTCACAGGACCCCACAATGTTGTACAATAAGATGGAATTTGAGCCATTTCAGTCTCTGGT
TCCTAAGGCAGCTAGAGGTCAATACAGTGGATTCGTGAGGACACTGTTCCAACAGATGCG
GGATGTGCTTGGGACTTTTGACACAGTTCAGATAATAAAACTTCTCCCCTTTGCTGCTGC
CCCACCGGAACAGAGTAGGATGCAGTTCTCCTCTTTAACTGTGAATGTAAGAGGATCAGG
AATGAGGATACTGGTGAGAGGTAATTCTCCAGTGTTCAATTACAATAAGGCCACCAAGAG
GCTTACAGTCCTTGGGAAAGATGCGGGTGCATTAACTGAAGACCCAGATGAAGGCACAGC
TGGAGTGGAGTCTGCTGTTCTGAGAGGATTCCTCATTTTGGGCAAAGAAGACAAGAGATA
TGGCCCAGCATTGAGCATCAACGAACTAAGCAATCTTGCAAAAGGAGAGAAGGCTAATGT
GCTAATTGGGCAAGGAGACGTGGTGTTGGTAATGAAACGGAAACGGGACTCTAGCATACT
TACTGACAGCCAGACAGCGACCAAAAGAATTCGGATGGCCATCAA-TTAGTGTCG-AATT
GTTTAAAAACGACCTTGTTTCTACT-----------------------------------
---------------
>gi|82652578|gb|CY004606| /Avian/1(PB2)/H3N3/Canada/1978/08/15/ Influenza A virus (A/mallard duck/ALB/712/1978(H3N3)) segment 1, complete sequence
---------------AGCGAAAGCAGGTCAAATATA-TT-CAATATGGAGAGAATAAAAG
AACTAAGAGACCTAATGTCACAATCCCGCACCCGCGAGATACTCACCAAAACCACTGTGG
ACCATATGGCCATAATCAAAAAGTACACATCAGGAAGACAAGAGAAGAACCCCGCACTCA
GGATGAAGTGGATGATGGCAATGAAATATCCAATTACGGCAGATAAGAGGATAATGGAAA
TGATTCCTGAGAGGAATGAACAAGGACAAACCCTCTGGAGCAAAACAAATGACGCCGGCT
CAGACCGAGTGATGGTATCACCTCTGGCTGTGACATGGTGGAATAGGA-ATGGGCCAACA
ACAAGTACAGTTCACTATCCAAAGGTCTATAAAACTTATTTCGAAAAAGTCGAAAGGTTA
AAACATGGGACCTTTGGCCCTGTCCACTTTAGGAATCAAGTTAAGATAAGACGGAGAGTT
GACATAAACCCTGGGCACGCAGACCTCAGTGCCAAAGAGGCACAAGATGTAATCATGGAA
GTTGTTTTCCCAAATGAAGTGGGAGCCAGAATACTAACATCGGAATCACAACTGACAATA
ACAAAAGAGAAAAAGGAAGAACTCCAGGATTGTAAAATTGCCCCCTTGATGGTAGCATAC
ATGCTAGAAAGAGAGTTGGTCCGCAAAACAAGATTCCTCCCAGTGGCTGGTGGGACAAGC
AGTGTG-TATATTGAGGTGTTGCACTTGACCCAGGGAACATGCTGGGAGCAGATGTACAC
TCCAGGAGGGGAAGTGAGAAATGATGATATTGACCAAAGCTTAATTATTGCTGCCAGGAA
CATAGTGAGAAGAGCAACAGTATCAGCAGATCCACTAGCATCTCTATTGGAGATGT-GCC
ACAGCACACAGATTGGTGGAATAAGGATGGTAGATATCCTTAGGCAGAATCCAACAGAGG
AACAAGCCGTGGATATATGCAAGGCAGCGATGGG-CTTGAGGATTAGCTCATCTTTCAGC
TTCGGTGGATTCACTTTTAAAAGAACAAGCGGATCGTCAATCAAGAGAGAAGAAGAAGTG
CTTACTGGCAACCTTCAAACACTGAAAATACGAGTGCATGAGGGGTATGAAGAGTTCACA
ATGGTTGGGAGAAGAGCAACAGCTATCCTAAGAAAGGCAACCAGGAGATTGATTCAGCTA
ATAGTAAGTGGGAGAGACGAACAGTCAATTGCTGAAGCTATAATTGTGGCCATGGTATTT
TCACAAGAGGATTGTATGATCAAGGCAGTTCGAGGTGATCTGAACTTTGTCAATAGAGCA
AACCAGCGGCTGAACCCCATGCATCAACTCTTGAGGCATTTCCAAAAGGATGCAAAAGTG
CTTTTCCAAAACTGGGGAATTGAGCCCATTGACAATGTGATGGGAATGATCGGGATATTA
CCCGACATGACCCCAAGTACTGAGATGTCGCTGAGGGGGATAAGAGTCAGCAAGATGGGA
GTAGATGAATACTCCAGCACAGAGAGAGTGGTGGTGAGCATCGACCGTTTTTTAAGGGTT
CGGGATCAACGGGGGAATGTACTACTATCACCCGAGGAAGTCAGCGAGACACAAGGGACG
GAGAAGCTGACAATAACTTATTCATCATCAATGATGTGGGAGATCAATGGTCCTGAGTCA
GTGCTGGTCAATACTTAC-CAATGGATCATCAGGAACTGGGAAACTGTGAAGATTCAATG
GTCACAGGACCCCACAATGTTATATAATAAGATGGAATTCGAGCCATTTCAGTCTCTGGT
CCCTAAGGCAGCCAGAGGTCAATACAGCGGATTCGTGAGAACACTGTTCCAGCAGATGCG
GGATGTGCTTGGAACATTTGACACTGTTCAGATAATAAAACTTCTCCCCTTTGCTGCTGC
TCCACCGGAACAGAGCAGGATGCAGTTCTCCTCCCTAACTGTGAATGTGAGAGGATCAGG
AATGAGAATACTAGTAAGAGGCAATTCTCCAGTGTTCAATTACAACAAGGCCACAAAGAG
GCTCACAGTCCTCGGAAAAGATGCAGGTGCATTAACCGAAGACCCAGACGAAGGCACAGC
TGGAGTGGAGTCTGCTGTTCTGAGAGGATTCCTCATTTTGGGCAAGGAAGACAAGAGATA
TGGCCCAGCATTAAGTATCAATGAACTAAGCAATCTTGCGAAGGGAGAGAAGGCTAATGT
GCTAATTGGGCAAGGAGACGTGGTGTTGGTAATGAAACGGAAACGAGACTCTAGCATACT
TACTGACAGCCAGACAGCGACCAAAAGAATTCGGATGGCCATCAA-TTAGTGTCG-AATT
GTTTAAAAACGACCTTGTTTCTACT-----------------------------------
---------------
>gi|149930125|gb|CY022748| /Avian/1(PB2)/H3N2/USA/2005/// Influenza A virus (A/mallard/Maryland/712/2005(H3N2)) segment 1, complete sequence
------------------------------AATATA-TT-CAATATGGAGAGAATAAAAG
AACTAAGAGATCTAATGTCACAGTCTCGCACTCGCGAGATACTCACCAAAACCACTGTGG
ACCACATGGCCATAATCAAAAAGTACACATCAGGAAGGCAAGAGAAGAACCCTGCACTCA
GGATGAAGTGGATGATGGCAATGAAATATCCAATTACAGCAGACAAGAGAATAATGGAAA
TGATTCCTGAAAGAAATGAACAGGGACAAACCCTTTGGAGTAAAACAAATGATGCCGGCT
CAGACCGAGTGATGGTATCACCTCTGGCTGTGACATGGTGGAACAGGA-ATGGACCAACA
GCTAGTACAGTCCATTATCCAAAGGTGTATAAAACTTATTTCGAAAAGGTCGAAAGGTTG
AAGCACGGGACCTTTGGCCCTGTTCACTTCAGAAATCAAGTCAAAATAAGACGGAGGGTT
GACATAAACCCTGGTCACGCAGACCTCAGTGCCAAAGAGGCACAGGATGTAATCATGGAA
GTCGTTTTCCCAAATGAAGTGGGAGCGAGAATACTAACATCGGAGTCACAACTGACGATA
ACAAAAGAGAAGAAGGAAGAACTCCAGGACTGCAAGATTGCCCCTTTGATGGTTGCATAC
ATGCTAGAAAGGGAGTTGGTCCGCAAAACGAGGTTCCTCCCAGTGGCCGGTGGAACAAGC
AGTGTT-TACATTGAGGTGCTGCATTTAACTCAGGGGACATGCTGGGAGCAAATGTACAC
CCCAGGAGGGGAAGTGAGGAATGATGATGTTGACCAAAGCTTGATTATCGCTGCCAGGAA
CATAGTAAGGAGAGCAACAGTATCAGCAGACCCACTAGCATCTCTATTGGAGATGT-GCC
ACAGCACACAGATTGGGGGGATAAGGATGGTAGACATTCTTCGGCAAAATCCAACAGAGG
AACAAGCTGTGGACATATGCAAAGCAGCAATGGG-CTTAAGGATTAGCTCATCTTTCAGT
TTTGGCGGATTCACTTTCAAAAGAACAAGCGGTTCGTCAGTTAAGAGAGAAGAAGAAGTG
CTTACAGGCAACCTTCAAACATTGAAAATAAGAGTACATGAGGGGTATGAAGAGTTCACA
ATGGTTGGGAGAAGAGCAACAGCCATTCTCAGGAAGGCAACCAGAAGATTGATCCAGCTA
ATAGTAAGTGGGAGAGATGAGCAGTCAATTGCTGAAGCAATAATTGTGGCCATGGTATTT
TCACAAGAGGATTGCATGATTAAGGCAGTTCGAGGTGATTTGAACTTTGTCAATAGGGCA
AACCAGCGGCTAAACCCAATGCATCAACTCTTGAGACACTTCCAAAAGGATGCAAAAGTG
CTTTTCCAAAACTGGGGAATTGAACCCATTGACAATGTAATGGGAATGATCGGGATATTA
CCTGACATGACCCCAAGTACTGAGATGTCGCTGAGGGGGATAAGAGTCAGTAAGATGGGA
GTAGATGAATACTCCAGCACAGAGAGAGTGGTAGTGAGCATTGACCGATTTTTAAGAGTT
CGGGATCAACGGGGGAATGTGCTATTGTCGCCTGAAGAAGTCAGCGAGACACAAGGGACA
GAGAAGCTGACAATAACTTATTCGTCATCAATGATGTGGGAAATCAACGGTCCTGAATCG
GTTTTGGTCAATACTTAT-CAGTGGATCATCAGAAATTGGGAAATTGTGAAAATTCAGTG
GTCACAAGACCCCACGATGTTATATAACAAGATGGAATTCGAGCCATTTCAGTCTCTGGT
CCCTAAGGCAGCCAGAGGTCAGTACAGTGGATTTGTGAGGACACTGTTCCAGCAGATGCG
GGATGTGCTTGGAACTTTCGACACTGTTCAGATAATAAAACTTCTCCCCTTTGCTGCTGC
TCCACCAGAACAAAGTAGGATGCAATTCTCCTCCTTGACTGTGAATGTAAGGGGATCAGG
AATGAGAATACTAGTAAGGGGCAATTCTCCAGTGTTCAATTACAATAAGGCCACTAAGAG
GCTCACAGTTCTCGGGAAAGATGCAGGTGCATTGACCGAAGATCCAGATGAAAGTACAGC
TGGGGTAGAGTCTGCTGTTTTGAGAGGATTCCTCATCTTGGGCAAAGAAGACAAGAGATA
TGGCCCAGCATTGAGTATCAATGAGCTGAGCAATCTTGCAAAAGGAGAGAAGGCTAATGT
GCTAATTGGGCAAGGAGACGTGGTGTTGGTAATGAAACGGAAACGGGACTCTAGCATACT
TACTGACAGCCAGACAGCGACCAAAAGAATTCGGATGGCCATCAA-TTAGTGTCG-AATT
GTTTAA------------------------------------------------------
---------------
>gi|155016321|gb|CY024817| /Avian/1(PB2)/H3N2/USA/2005/// Influenza A virus (A/mallard.Maryland/708/2005(H3N2)) segment 1, complete sequence
------------------------------AATATA-TT-CAATATGGAGAGAATAAAAG
AACTAAGAGATCTAATGTCACAGTCTCGCACTCGCGAGATACTCACCAAAACCACTGTGG
ACCACATGGCCATAATCAAAAAGTACACATCAGGAAGGCAAGAGAAGAACCCTGCACTCA
GGATGAAGTGGATGATGGCAATGAAATATCCAATTACAGCAGACAAGAGAATAATGGAAA
TGATTCCTGAAAGAAATGAACAGGGACAAACCCTTTGGAGTAAAACAAATGATGCCGGCT
CAGACCGAGTGATGGTATCACCTCTGGCTGTGACATGGTGGAACAGGA-ATGGACCAACA
GCTAGTACAGTCCATTATCCAAAGGTGTATAAAACTTATTTCGAAAAGGTCGAAAGGTTG
AAGCACGGGACCTTTGGCCCTGTTCACTTCAGAAATCAAGTTAAAATAAGACGGAGGGTT
GACATAAACCCTGGTCACGCAGACCTCAGTGCCAGAGAGGCACAGGATGTAATCATGGAA
GTCGTTTTCCCAAATGAAGTGGGAGCGAGAATACTAACATCGGAGTCACAACTGACGATA
ACAAAAGAGAAGAAGGAAGAACTCCAGGACTGCAAGATTGCCCCTTTGATGGTTGCATAC
ATGCTAGAAAGGGAGTTGGTCCGCAAAACGAGGTTCCTCCCAGTGGCCGGTGGAACAAGC
AGTGTT-TACATTGAGGTGCTGCATTTAACTCAGGGGACATGCTGGGAGCAAATGTACAC
CCCAGGAGGGGAAGTGAGGAATGATGATGTTGACCAAAGCTTGATTATCGCTGCCAGGAA
CATAGTAAGGAGAGCAACAGTATCAGCAGACCCACTAGCATCTCTATTGGAGATGT-GCC
ACAGCACACAGATTGGGGGGATAAGGATGGTAGACATTCTTCGGCAAAATCCAACAGAGG
AACAAGCTGTGGACATATGCAAAGCAGCAATGGG-CTTAAGGATTAGCTCATCTTTCAGT
TTTGGCGGATTCACTTTCAAAAGAACAAGCGGTTCGTCAGTTAAGAGAGAAGAAGAAGTG
CTTACAGGCAACCTTCAAACATTGAAAATAAGAGTACATGAGGGGTATGAAGAGTTCACA
ATGGTTGGGAGAAGAGCAACAGCCATTCTCAGGAAGGCAACCAGAAGATTGATCCAGCTA
ATAGTAAGTGGGAGAGATGAGCAGTCAATTGCTGAAGCAATAATTGTGGCCATGGTATTT
TCACAAGAGGATTGCATGATTAAGGCAGTTCGAGGTGATTTGAACTTTGTCAATAGGGCA
AACCAGCGGCTAAACCCAATGCATCAACTCTTGAGACACTTCCAAAAGGATGCAAAAGTG
CTTTTCCAAAACTGGGGAATTGAACCCATTGACAATGTAATGGGAATGATCGGGATATTA
CCTGACATGACCCCAAGTACTGAGATGTCGCTGAGGGGGATAAGAGTCAGTAAGATGGGA
GTAGATGAATACTCCAGCACAGAGAGAGTGGTAGTGAGCATTGACCGATTTTTAAGAGTT
CGGGATCAACGGGGGAATGTGCTATTGTCGCCTGAAGAAGTCAGCGAGACACAAGGGACA
GAGAAGCTGACAATAACTTATTCGTCATCAATGATGTGGGAAATCAACGGTCCTGAATCG
GTTTTGGTCAATACTTAT-CAGTGGATCATCAGAAATTGGGAAATTGTGAAAATTCAATG
GTCACAAGACCCCACGATGTTATATAACAAGATGGAATTCGAGCCATTTCAGTCTCTGGT
CCCTAAGGCAGCCAGAGGTCAGTACAGTGGATTTGTGAGGACACTGTTCCAGCAGATGCG
GGATGTGCTTGGAACTTTCGACACTGTTCAGATAATAAAACTTCTCCCCTTTGCTGCTGC
TCCACCAGAACAAAGTAGGATGCAATTCTCCTCCTTGACTGTGAATGTAAGGGGATCAGG
AATGAGAATACTAGTAAGGGGCAATTCTCCAGTGTTCAATTACAATAAGGCCACTAAGAG
GCTCACAGTTCTCGGGAAAGATGCAGGTGCATTGACCGAAGATCCAGATGAAGGTACAGT
TGGGGTAGAGTCTGCTGTTTTGAGAGGATTCCTCATCTTGGGCAAAGAAGACAAGAGATA
TGGCCCAGCATTGAGTATCAATGAGCTGAGCAATCTTGCAAAAGGAGAGAAGGCTAATGT
GCTAATTGGGCAAGGAGACGTGGTGTTGGTAATGAAACGGAAACGGGACTCTAGCATACT
TACTGACAGCCAGACAGCGACCAAAAGAATTCGGATGGCCATCAA-TTAGTGTCG-AATT
ATTTAA------------------------------------------------------
---------------
>gi|138393094|gb|CY021460| /Avian/1(PB2)/H3N2/USA/2005/// Influenza A virus (A/mallard/Maryland/615/2005(H3N2)) segment 1, complete sequence
------------------------------AATATA-TT-CAATATGGAGAGAATAAAAG
AACTAAGAGATCTAATGTCACAGTCTCGCACTCGCGAGATACTCACCAAAACCACTGTGG
ACCACATGGCCATAATCAAAAAGTACACATCAGGAAGGCAAGAGAAGAACCCTGCACTCA
GGATGAAGTGGATGATGGCAATGAAATATCCAATTACAGCAGACAAGAGAATAATGGAAA
TGATTCCTGAAAGAAATGAACAGGGACAAACCCTTTGGAGTAAAACAAATGATGCCGGCT
CAGACCGAGTGATGGTATCACCTCTGGCTGTGACATGGTGGAACAGGA-ATGGACCAACA
GCTAGTACAGTCCATTATCCAAAGGTGTATAAAACTTATTTCGAAAAGGTCGAAAGGTTG
AAGCACGGGACCTTTGGCCCTGTTCACTTCAGAAATCAAGTTAAAATAAGACGGAGGGTT
GACATAAACCCTGGTCACGCAGACCTCAGTGCCAAAGAGGCACAGGATGTAATCATGGAA
GTCGTTTTCCCAAATGAAGTGGGAGCGAGAATACTAACATCGGAGTCACAACTGACGATA
ACAAAAGAGAAGAAGGAAGAACTCCAGGACTGCAAGATTGCCCCTTTGATGGTTGCATAC
ATGCTAGAAAGGGAGTTGGTCCGCAAAACGAGGTTCCTCCCAGTGGCCGGTGGAACAAGC
AGTGTT-TACATTGAGGTGCTGCATTTAACTCAGGGGACATGCTGGGAGCAAATGTACAC
CCCAGGAGGGGAAGTGAGGAATGATGATGTTGACCAAAGCTTGATTATCGCTGCCAGGAA
CATAGTAAGGAGAGCAACAGTATCAGCAGACCCACTAGCATCTCTATTGGAGATGT-GCC
ACAGCACACAGATTGGGGGGATAAGGATGGTAGACATTCTTCGGCAAAATCCAACAGAGG
AACAAGCTGTGGACATATGCAAAGCAGCAATGGG-CTTAAGGATTAGCTCATCTTTCAGT
TTTGGCGGGTTCACTTTCAAAAGAACAAGCGGTTCGTCAGTTAAGAGAGAAGAAGAAGTG
CTTACAGGCAACCTTCAAACATTGAAAATAAGAGTACATGAGGGGTATGAAGAGTTCACA
ATGGTTGGGAGAAGAGCAACAGCCATTCTCAGGAAGGCAACCAGAAGATTGATCCAGCTA
ATAGTAAGTGGGAGAGATGAGCAGTCAATTGCTGAAGCAATAATTGTGGCCATGGTATTT
TCACAAGAGGATTGCATGATTAAGGCAGTTCGAGGTGATTTGAACTTTGTCAATAGGGCA
AACCAGCGGCTAAACCCAATGCATCAACTCTTGAGACACTTCCAAAAGGATGCAAAAGTG
CTTTTCCAAAACTGGGGAATTGAACCCATTGACAATGTAATGGGAATGATCGGGATATTA
CCTGACATGACCCCAAGTACTGAGATGTCGCTGAGGGGGATAAGAGTCAGTAAGATGGGA
GTAGATGAATACTCCAGCACAGAGAGAGTGGTAGTGAGCATTGACCGATTTTTAAGAGTT
CGGGATCAACGGGGGAATGTGCTATTGTCGCCTGAAGAAGTCAGCGAGACACAAGGGACA
GAGAAGCTGACAATAACTTATTCGTCATCAATGATGTGGGAAATCAACGGTCCTGAATCG
GTTTTGGTCAATACTTAT-CAGTGGATCATCAGAAATTGGGAAATTGTGAAAATTCAATG
GTCACAAGACCCCACGATGTTATATAACAAGATGGAATTCGAGCCATTTCAGTCTCTGGT
CCCTAAGGCACCCAGAGGTCAGTACAGTGGATTTGTGAGGACACTGTTCCAGCAGATGCG
GGATGTGCTTGGAACTTTCGACACTGTTCAGATAATAAAACTTCTCCCCTTTGCTGCTGC
TCCACCAGAACAAAGTAGGATGCAATTCTCCTCCTTGACTGTGAATGTAAGGGGATCAGG
AATGAGAATACTAGTAAGGGGCAATTCTCCAGTGTTCAATTACAATAAGGCCACTAAGAG
GCTCACAGTTCTCGGGAAAGATGCAGGTGCATTGACCGAAGATCCAGATGAAGGTACAGC
TGGGGTAGAGTCTGCTGTTTTGAGAGGATTCCTCATCTTGGGCAAAGAAGACAAGAGATA
TGGCCCAGCATTGAGTATCAATGAGCTGAGCAATCTTGCAAAAGGAGAGAAGGCTAATGT
GCTAATTGGGCAAGGAGACGTGGTGTTGGTAATGAAACGGAAACGGGACTCTAGCATACT
TACTGACAGCCAGACAGCGACCAAAAGAATTCGGATGGCCATCAA-TTAGTGTCG-AATT
GTTTAA------------------------------------------------------
---------------
>gi|138393287|gb|CY021468| /Avian/1(PB2)/H3N2/USA/2005/// Influenza A virus (A/mallard/Maryland/710/2005(H3N2)) segment 1, complete sequence
------------------------------AATATA-TT-CAATATGGAGAGAATAAAAG
AACTAAGAGATCTAATGTCACAGTCTCGCACTCGCGAGATACTCACCAAAACCACTGTGG
ACCACATGGCCATAATCAAAAAGTACACATCAGGAAGGCAAGAGAAGAACCCTGCACTCA
GGATGAAGTGGATGATGGCAATGAAATATCCAATTACAGCAGACAAGAGAATAATGGAAA
TGATTCCTGAAAGAAATGAACAGGGACAAACCCTTTGGAGTAAAACAAATGATGCCGGCT
CAGACCGAGTGATGGTATCACCTCTGGCTGTGACATGGTGGAACAGGA-ATGGACCAACA
GCTAGTACAGTCCATTATCCAAAGGTGTATAAAACTTATTTCGAAAAGGTCGAAAGGTTG
AAGCACGGGACCTTTGGCCCTGTTCACTTCAGAAATCAAGTTAAAATAAGACGGAGGGTT
GACATAAACCCTGGTCACGCAGACCTCAGTGCCAAAGAGGCACAGGATGTAATCATGGAA
GTCGTTTTCCCAAATGAAGTGGGAGCGAGAATACTAACATCGGAGTCACAACTGACGATA
ACAAAAGAGAAGAAGGAAGAACTCCAGGACTGCAAGATTGCCCCTTTGATGGTTGCATAC
ATGCTAGAAAGGGAGTTGGTCCGCAAAACGAGGTTCCTCCCAGTGGCCGGTGGAACAAGC
AGTGTT-TACATTGAGGTGCTGCATTTAACTCAGGGGACATGCTGGGAGCAAATGTACAC
CCCAGGAGGGGAAGTGAGGAATGATGATGTTGACCAAAGCTTGATTATCGCTGCCAGGAA
CATAGTAAGGAGAGCAACAGTATCAGCAGACCCACTAGCATCTCTATTGGAGATGT-GCC
ACAGCACACAGATTGGGGGGATAAGGATGGTAGACATTCTTCGGCAAAATCCAACAGAGG
AACAAGCTGTGGACATATGCAAAGCAGCAATGGG-CTTAAGGATTAGCTCATCTTTCAGT
TTTGGCGGATTCACTTTCAAAAGAACAAGCGGTTCGTCAGTTAAGAGAGAAGAAGAAGTG
CTTACAGGCAACCTTCAAACATTGAAAATAAGAGTACATGAGGGGTATGAAGAGTTCACA
ATGGTTGGGAGAAGAGCAACAGCCATTCTCAGGAAGGCAACCAGAAGATTGATCCAGCTA
ATAGTAAGTGGGAGAGATGAGCAGTCAATTGCTGAAGCAATAATTGTGGCCATGGTATTT
TCACAAGAGGATTGCATGATTAAGGCAGTTCGAGGTGATTTGAACTTTGTCAATAGGGCA
AACCAGCGGCTAAACCCAATGCATCAACTCTTGAGACACTTCCAAAAGGATGCAAAAGTG
CTTTTCCAAAACTGGGGAATTGAACCCATTGACAATGTAATGGGAATGATCGGGATATTA
CCTGACATGACCCCAAGTACTGAGATGTCGCTGAGGGGGATAAGAGTCAGTAAGATGGGA
GTAGATGAATACTCCAGCACAGAGAGAGTGGTAGTGAGCATTGACCGATTTTTAAGAGTT
CGGGATCAACGGGGGAATGTGCTATTGTCGCCTGAAGAAGTCAGCGAGACACAAGGGACA
GAGAAGCTGACAATAACTTATTCGTCATCAATGATGTGGGAAATCAACGGTCCTGAATCG
GTTTTGGTCAATACTTAT-CAGTGGATCATCAGAAATTGGGAAATTGTGAAAATTCAATG
GTCACAAGACCCCACGATGTTATATAACAAGATGGAATTCGAGCCATTTCAGTCTCTGGT
CCCTAAGGCAGCCAGAGGTCAGTACAGTGGATTTGTGAGGACACTGTTCCAGCAGATGCG
GGATGTGCTTGGAACTTTCGACACTGTTCAGATAATAAAACTTCTCCCCTTTGCTGCTGC
TCCACCAGAACAAAGTAGGATGCAATTCTCCTCCTTGACTGTGAATGTGAGGGGATCAGG
AATGAGAATACTAGTAAGGGGCAATTCTCCAGTGTTCAATTACAATAAGGCCACTAAGAG
GCTCACAGTTCTCGGGAAAGATGCAGGTGCATTGACCGAAGATCCAGATGAAGGTACAGC
TGGGGTAGAGTCTGCTGTTTTGAGAGGATTCCTCATCTTGGGCAAAGAAGACAAGAGATA
TGGCCCAGCATTGAGTATCAATGAGCTGAGCAATCTTGCAAAAGGAGAGAAGGCTAATGT
GCTAATTGGGCAAGGAGACGTGGTGTTGGTAATGAAACGGAAACGGGACTCTAGCATACT
TACTGACAGCCAGACAGCGACCAAAAGAATTCGGATGGCCATCAA-TTAGTGTCG-AATT
GTTTAA------------------------------------------------------
---------------
>gi|134048066|gb|CY021268| /Avian/1(PB2)/H3N2/USA/2005/// Influenza A virus (A/mallard/Maryland/681/2005(H3N2)) segment 1, complete sequence
------------------------------AATATA-TT-CAATATGGAGAGAATAAAAG
AACTAAGAGATCTAATGTCACAGTCTCGCACTCGCGAGATACTCACCAAAACCACTGTGG
ACCACATGGCCATAATCAAAAAGTACACATCAGGAAGGCAAGAGAAGAACCCTGCACTCA
GGATGAAGTGGATGATGGCAATGAAATATCCAATTACAGCAGACAAGAGAATAATGGAAA
TGATTCCTGAAAGAAATGAACAGGGACAAACCCTTTGGAGTAAAACAAATGATGCCGGCT
CAGACCGAGTGATGGTATCACCTCTGGCTGTGACATGGTGGAACAGGA-ATGGACCAACA
GCTAGTACAGTCCATTATCCAAAGGTGTATAAAACTTATTTCGAAAAGGTCGAAAGGTTG
AAGCACGGGACCTTTGGCCCTGTTCACTTCAGAAATCAAGTTAAAATAAGACGGAGGGTT
GACATAAACCCTGGTCACGCAGACCTCAGTGCCAAAGAGGCACAGGATGTAATCATGGAA
GTCGTTTTCCCAAATGAAGTGGGAGCGAGAATACTAACATCGGAGTCACAACTGACGATA
ACAAAAGAGAAGAAGGAAGAACTCCAGGACTGCAAGATTGCCCCTTTGATGATTGCATAC
ATGCTAGAAAGGGAGTTGGTCCGCAAAACGAGGTTCCTCCCAGTGGCCGGTGGAACAAGC
AGTGTT-TACATTGAGGTGCTGCATTTAACTCAGGGGACATGCTGGGAGCAAATGTACAC
CCCAGGAGGGGAAGTGAGGAATGATGATGTTGACCAAAGCTTGATTATCGCTGCCAGGAA
CATAGTAAGGAGAGCAACAGTATCAGCAGACCCACTAGCATCTCTATTGGAGATGT-GCC
ACAGCACACAGATTGGGGGGATAAGGATGGTAGACATTCTTCGGCAAAATCCAACAGAGG
AACAAGCTGTGGACATATGCAAAGCAGCAATGGG-CTTAAGGATTAGCTCATCTTTCAGT
TTTGGCGGATTCACTTTCAAAAGAACAAGCGGTTCGTCAGTTAAGAGAGAAGAAGAAGTG
CTTACAGGCAACCTTCAAACATTGAAAATAAGAGTACATGAGGGGTATGAAGAGTTCACA
ATGGTTGGGAGAAGAGCAACAGCCATTCTCAGGAAGGCAACCAGAAGATTGATCCAGCTA
ATAGTAAGTGGGAGAGATGAGCAGTCAATTGCTGAAGCAATAATTGTGGCCATGGTATTT
TCACAAGAGGATTGCATGATTAAGGCAGTTCGAGGTGATTTGAACTTTGTCAATAGGGCA
AACCAGCGGCTAAACCCAATGCATCAACTCTTGAGACACTTCCAAAAGGATGCAAAAGTG
CTTTTCCAAAACTGGGGAATTGAACCCATTGACAATGTAATGGGAATGATCGGGATATTA
CCTGACATGACCCCAAGTACTGAGATGTCGCTGAGGGGGATAAGAGTCAGTAAGATGGGA
GTAGATGAATACTCCAGCACAGAGAGAGTGGTAGTGAGCATTGACCGATTTTTAAGAGTT
CGGGATCAACGGGGGAATGTGCTATTGTCGCCTGAAGAAGTCAGCGAGACACAAGGGACA
GAGAAGCTGACAATAACTTATTCGTCATCAATGATGTGGGAAATCAACGGTCCTGAATCG
GTTTTGGTCAATACTTAT-CAGTGGATCATCAGAAATTGGGAAATTGTGAAAATTCAATG
GTCACAAGACCCCACGATGTTATATAACAAGATGGAATTCGAGCCATTTCAGTCTCTGGT
CCCTAAGGCAGCCAGAGGTCAGTACAGTGGATTTGTGAGGACACTGTTCCAGCAGATGCG
GGATGTGCTTGGAACTTTCGACACTGTTCAGATAATAAAACTTCTCCCCTTTGCTGCTGC
TCCACCAGAACAAAGTAGGATGCAATTCTCCTCCTTGACTGTGAATGTAAGGGGATCAGG
AATGAGAATACTAGTAAGGGGCAATTCTCCAGTGTTCAATTACAATAAGGCCACTAAGAG
GCTCACAGTTCTCGGGAAAGATGCAGGTGCATTGACCGAAGATCCAGATGAAGGTACAGC
TGGGGTAGAGTCTGCTGTTTTGAGAGGATTCCTCATCTTGGGCAAAGAAGACAAGAGATA
TGGCCCAGCATTGAGTATCAATGAGCTGAGCAATCTTGCAAAAGGAGAGAAGGCTAATGT
GCTAATTGGGCAAGGAGACGTGGTGTTGGTAATGAAACGGAAACGGGACTCTAGCATACT
TACTGACAGCCAGACAGCGACCAAAAGAATTCGGATGGCCATCAA-TTAGTGTCG-AATT
GTTTAA------------------------------------------------------
---------------
>gi|134048085|gb|CY021276| /Avian/1(PB2)/H3N2/USA/2005/// Influenza A virus (A/mallard/Maryland/691/2005(H3N2)) segment 1, complete sequence
------------------------------AATATA-TT-CAATATGGAGAGAATAAAAG
AACTAAGAGATCTAATGTCACAGTCTCGCACTCGCGAGATACTCACCAAAACCACTGTGG
ACCACATGGCCATAATCAAAAAGTACACATCAGGAAGGCAAGAGAAGAACCCTGCACTCA
GGATGAAGTGGATGATGGCAATGAAATATCCAATTACAGCAGACAAGAGAATAATGGAAA
TGATTCCTGAAAGAAATGAACAGGGACAAACCCTTTGGAGTAAAACAAATGATGCCGGCT
CAGACCGAGTGATGGTATCACCTCTGGCTGTGACATGGTGGAACAGGA-ATGGACCAACA
GCTAGTACAGTCCATTATCCAAAGGTGTATAAAACTTATTTCGAAAAGGTCGAAAGGTTG
AAGCACGGGACCTTTGGCCCTGTTCACTTCAGAAATCAAGTTAAAATAAGACGGAGGGTT
GACATAAACCCTGGTCACGCAGACCTCAGTGCCAAAGAGGCACAGGATGTAATCATGGAA
GTCGTTTTCCCAAATGAAGTGGGAGCGAGAATACTAACATCGGAGTCACAACTGACGATA
ACAAAAGAGAAGAAGGAAGAACTCCAGGACTGCAAGATTGCCCCTTTGATGGTTGCATAC
ATGCTAGAAAGGGAGTTGGTCCGCAAAACGAGGTTCCTCCCAGTGGCCGGTGGAACAAGC
AGTGTT-TACATTGAGGTGCTGCATTTAACTCAGGGGACATGCTGGGAGCAAATGTACAC
CCCAGGAGGGGAAGTGAGGAATGATGATGTTGACCAAAGCTTGATTATCGCTGCCAGGAA
CATAGTAAGGAGAGCAACAGTATCAGCAGACCCACTAGCATCTCTATTGGAGATGT-GCC
ACAGCACACAGATTGGGGGGATAAGGATGGTAGACATTCTTCGGCAAAATCCAACAGAGG
AACAAGCTGTGGACATATGCAAAGCAGCAATGGG-CTTAAGGATTAGCTCATCTTTCAGT
TTTGGCGGATTCACTTTCAAAAGAACAAGCGGTTCGTCAGTTAAGAGAGAAGAAGAAGTG
CTTACAGGCAACCTTCAAACATTGAAAATAAGAGTACATGAGGGGTATGAAGAGTTCACA
ATGGTTGGGAGAAGAGCAACAGCCATTCTCAGGAAGGCAACCAGAAGATTGATCCAGCTA
ATAGTAAGTGGGAGAGATGAGCAGTCAATTGCTGAAGCAATAATTGTGGCCATGGTATTT
TCACAAGAGGATTGCATGATTAAGGCAGTTCGAGGTGATTTGAACTTTGTCAATAGGGCA
AACCAGCGGCTAAACCCAATGCATCAACTCTTGAGACACTTCCAAAAGGATGCAAAAGTG
CTTTTCCAAAACTGGGGAATTGAACCCATTGACAATGTAATGGGAATGATCGGGATATTA
CCTGACATGACCCCAAGTACTGAGATGTCGCTGAGGGGGATAAGAGTCAGTAAGATGGGA
GTAGATGAATACTCCAGCACAGAGAGAGTGGTAGTGAGCATTGACCGATTTTTAAGAGTT
CGGGATCAACGGGGGAATGTGCTATTGTCGCCTGAAGAAGTCAGCGAGACACAAGGGACA
GAGAAGCTGACAATAACTTATTCGTCATCAATGATGTGGGAAATCAACGGTCCTGAATCG
GTTTTGGTCAATACTTAT-CAGTGGATCATCAGAAATTGGGAAATTGTGAAAATTCAATG
GTCACAAGACCCCACGATGTTATATAACAAGATGGAATTCGAGCCATTTCAGTCTCTGGT
CCCTAAGGCAGCCAGAGGTCAGTACAGTGGATTTGTGAGGACACTGTTCCAGCAGATGCG
GGATGTGCTTGGAACTTTCGACACTGTTCAGATAATAAAACTTCTCCCCTTTGCTGCTGC
TCCACCAGAACAAAGTAGGATGCAATTCTCCTCCTTGACTGTGAATGTAAGGGGATCAGG
AATGAGAATACTAGTAAGGGGCAATTCTCCAGTGTTCAATTACAATAAGGCCACTAAGAG
GCTCACAGTTCTCGGGAAAGATGCAGGTGCATTGACCGAAGATCCAGATGAAGGTACAGC
TGGGGTAGAGTCTGCTGTTTTGAGAGGATTCCTCATCTTGGGCAAAGAAGACAAGAGATA
TGGCCCAGCATTGAGTATCAATGAGCTGAGCAATCTTGCAAAAGGAGAGAAGGCTAATGT
GCTAATTGGGCAAGGAGACGTGGTGTTGGTAATGAAACGGAAACGGGACTCTAGCATACT
TACTGACAGCCAGACAGCGACCAAAAGAATTCGGATGGCCATCAA-TTAGTGTCG-AATT
GTTTAA------------------------------------------------------
---------------
>gi|134048104|gb|CY021284| /Avian/1(PB2)/H3N2/USA/2005/// Influenza A virus (A/mallard/Maryland/631/2005(H3N2)) segment 1, complete sequence
------------------------------------------ATATGGAGAGAATAAAAG
AACTAAGAGATCTAATGTCACAGTCTCGCACTCGCGAGATACTCACCAAAACCACTGTGG
ACCACATGGCCATAATCAAAAAGTACACATCAGGAAGGCAAGAGAAGAACCCTGCACTCA
GGATGAAGTGGATGATGGCAATGAAATATCCAATTACAGCAGACAAGAGAATAATGGAAA
TGATTCCTGAAAGAAATGAACAGGGACAAACCCTTTGGAGTAAAACAAATGATGCCGGCT
CAGACCGAGTGATGGTATCACCTCTGGCTGTGACATGGTGGAACAGGA-ATGGACCAACA
GCTAGTACAGTCCATTATCCAAAGGTGTATAAAACTTATTTCGAAAAGGTCGAAAGGTTG
AAGCACGGGACCTTTGGCCCTGTTCACTTCAGAAATCAAGTTAAAATAAGACGGAGGGTT
GACATAAACCCTGGTCACGCAGACCTCAGTGCCAAAGAGGCACAGGATGTAATCATGGAA
ATCGTTTTCCCAAATGAAGTGGGAGCGAGAATACTAACATTGGAGTCACAACTGACGATA
ACAAAAGAGAAGAAGGAAGAACTCCAGGACTGCAAGATTGCCCCTTTGATGGTTGCATAC
ATGCTAGAAAGGGAGTTGGTCCGCAAAACGAGGTTCCTCCCAGTGGCCGGTGGAACAAGC
AGTGTT-TACATTGAGGTGCTGCATTTAACTCAGGGGACATGCTGGGAGCAAATGTACAC
CCCAGGAGGGGAAGTGAGGAATGATGATGTTGACCAAAGCTTGATTATCGCTGCCAGGAA
CATAGTAAGGAGAGCAACAGTATCAGCAGACCCACTAGCATCTCTATTGGAGATGT-GCC
ACAGCACACAGATTGGGGGGATAAGGATGGTAGACATTCTTCGGCAAAATCCAACAGAGG
AACAAGCTGTGGACATATGCAAAGCAGCAATGGG-CTTAAGGATTAGCTCATCTTTCAGT
TTTGGCGGATTCACTTTCAAAAGAACAAGCGGTTCGTCAGTTAAGAGAGAAGAAGAAGTG
CTTACAGGCAACCTTCAAACATTGAAAATAAGAGTACATGAGGGATATGAAGAGTTCACA
ATGGTTGGGAGAAGAGCAACAGCCATTCTCAGGAAGGCAACCAGAAGATTGATCCAGCTA
ATAGTAAGTGGGAGAGATGAGCAGTCAATTGCTGAAGCAATAATTGTGGCCATGGTATTT
TCACAAGAGGATTGCATGATTAAGGCAGTTCGAGGTGATTTGAACTTTGTCAATAGGGCA
AACCAGCGGCTAAACCCAATGCATCAACTCTTGAGACACTTCCAAAAGGATGCAAAAGTG
CTTTTCCAAAACTGGGGAATTGAACCCATTGACAATGTAATGGGAATGATCGGGATATTA
CCTGACATGACCCCAAGTACTGAGATGTCGCTGAGGGGGATAAGAGTCAGTAAGATGGGA
GTAGATGAATACTCCAGCACAGAGAGAGTGGTAGTGAGCATTGACCGATTTTTAAGAGTT
CGGGATCAACGGGGGAATGTGCTATTGTCGCCTGAAGAAGTCAGCGAGACACAAGGGACA
GAGAAGCTGACAATAACTTATTCGTCATCAATGATGTGGGAAATCAACGGTCCTGAATCG
GTTTTGGTCAATACTTAT-CAGTGGATCATCAGAAATTGGGAAATTGTGAAAATTCAATG
GTCACAAGACCCCACGATGTTATATAACAAGATGGAATTCGAGCCATTTCAGTCTCTGGT
CCCTAAGGCAGCCAGAGGTCAGTACAGTGGATTTGTGAGGACACTGTTCCAGCAGATGCG
GGATGTGCTTGGAACTTTCGACACTGTTCAGATAATAAAACTTCTCCCCTTTGCTGCTGC
TCCACCAGAACAAAGTAGGATGCAATTCTCCTCCTTGACTGTGAATGTAAGGGGATCAGG
AATGAGAATACTAGTAAGGGGCAATTCTCCAGTGTTCAATTACAATAAGGCCACTAAGAG
GCTCACAGTTCTCGGGAAAGATGCAGGTGCATTGACCGAAGATCCAGATGAAGGTACAGT
TGGGGTAGAGTCTGCTGTTTTGAGAGGATTCCTCATCTTGGGCAAAGAAGACAAGAGATA
TGGCCCAGCATTGAGTATCAATGAGCTGAGCAATCTTGCAAAAGGAGAGAAGGCTAATGT
GCTAATTGGGCAAGGAGACGTGGTGTTGGTAATGAAACGGAAACGGGACTCTAGCATACT
TACTGACAGCCAGACAGCGACCAAAAGAATTCGGATGGCCATCAA-TTAGTGTCG-AATT
GTT---------------------------------------------------------
---------------
>gi|94404677|gb|DQ469995| /Avian/1(PB2)/H3N2/Canada/2005/// Influenza A virus (A/turkey/Ontario/31232/2005(H3N2)) polymerase subunit PB2 (PB2) gene, complete cds.
--------------------------------------------ATGGAGAGAATAAAAG
AACTAAGAGATCTAATGTCGCAGTCCCGCACTCGCGAGATACTCACTAAGACCACTGTGG
ACCATATGGCCATAATCAAAAAGTACACATCAGGAAGGCAAGAGAAGAACCCCGCACTCA
GAATGAAGTGGATGATGGCAATGAAATACCCAATTACAGCAGACAAAAGAATAATGGACA
TGATTCCAGAGAGGAATGAACAAGGACAAACCCTCTGGAGCAAAACAAACGATGCTGGAT
CGGACCGCGTGATGGTATCACCTCTGGCCGTAACATGGTGGAATAGGA-ATGGCCCAACA
ACAAGCACAGTTCACTACCCTAAGGTATATAAAACTTATTTCGAAAAAGTCGAAAGGTTA
AAACATGGTACCTTTGGCCCTGTCCACTTCAGAAATCAAGTTAAAATAAGAAGGAGGGTT
GACACAAACCCTGGTCACGCAGATCTCAGTGCCAAGGAGGCACAGGATGTGATCATGGAA
GTTGTTTTCCCAAATGAAGTGGGGGCAAGAATACTGACATCAGAGTCACAGCTGACAATA
ACAAAAGAAAAGAAAGAAGAGCTCCAGGATTGTAAAATTGCTCCCTTGATGGTGGCATAC
ATGCTAGAAAGAGAGTTGGTTCGTAAGACGAGGTTTCTCCCGGTGGCTGGTGGGACAGGC
AGTGTT-TATATTGAAGTGCTGCACTTAACTCAGGGAACATGCTGGGAGCAAATGTACAC
TCCAGGAGGAGAAGTGAGAAATGATGATGTTGACCAAAGTTTGATTATCGCTGCTAGAAA
CATAGTAAGAAGAGCAGCAGTGTCAGCAGACCCATTAGCATCTCTCTTGGAAATGT-GCC
ACAGCACACAGATTGGAGGAATAAGGATGGTGGACATCCTTAGGCAGAATCCAACGGAGG
AACAAGCCGTAGACATATGCAAGGCAGCAATGGG-GCTGAGGATTAGCTCCTCTTTCAGC
TTTGGTGGGTTCACCTTCAAAAGAACAAGCGGATCATCAGTTAAGAAAGAAGAAGAAGTG
CTCACGGGCAACCTCCAAACACTGAAAATAAGAGTACATGAAGGATATGAAGAATTCACA
ATGGTCGGGAGAAGAGCAACAGCTATTCTCAGAAAAGCAACCAGGAGATTGATCCAGTTA
ATAGTAAGTGGGAGAGACGAGCAGTCAATTGCTGAGGCAATAATTGTTGCCATGGTATTT
TCACAAGAGGATTGCATGATCAAGGCAGTTAGGGGCGATCTGAACTTTGTCAATAGGGCA
AACCAGCGACTGAATCCCATGCACCAACTCTTGAGGCATTTCCAAAAAGATGCAAAAGTG
CTTTTCCAGAACTGGGGAATTGAACCCATCGACAGTGTGATGGGAATGATCGGGATATTG
CCTGATATGACCCCAAGCACGGAAATGTCGCTGAGAGGGATAAGAGTCAGCAAAATGGGA
GTAGATGAATATTCCAGCACGGAGAGAGTGGTGGTGAGCATTGACCGATTTTTGAGGGTT
CGGGATCAACGAGGGAACGTACTATTGTCTCCCGAAGAGGTCAGCGAGACACAAGGAACG
GAGAAATTGACAATAACTTATTCGTCATCAATGATGTGGGAGATCAATGGTCCTGAGTCA
GTGCTGGTCAACACTTAT-CAATGGATCATAAGGAACTGGGAAAGTTTGAAAATTCAATG
GTCACAAGATCCCACGATGTTATACAACAAAATGGAATTTGAACCATTCCAGTCTCTTGT
CCCTAAGGCAACCAGAAGTCGTTACAGTGGATTCGTGAGGACACTGTTCCAGCAAATGCG
GGATGTGCTTGGAACATTTGACACTGTCCAAATAATAAAACTTCTCCCCTTTGCTGCTGC
TCCACCGGAACAGAGTAGGATGCAGTTCTCCTCACTGACTGTGAATGTGAGAGGATCAGG
GTTGAGGATACTGGTAAGAGGCAATTCTCCAGTGTTCAATTACAACAAAGCAACCAAAAG
GCTTACAATTCTTGGAAAGGATGCAGGTGCATTGACTGAAGATCCAGATGAAGGCACAGC
TGGAGTGGAGTCTGCTGTCCTGAGGGGATTTCTCATTTTGGGCAAAGAAGACAAGAGATA
TGGCCCAGCATTAAGCATCAATGAACTGAGCAATCTTGCAAAAGGAGAGAAGGCTAATGT
GCTAATTGGGCAAGGAGACGTGGTGTTGGTAATGAAACGGAAACGGGACTCTAGCATACT
TACTGACAGCCAGACAGCGACCAAAAGAATTCGGATGGCCATCAA-TTAG----------
------------------------------------------------------------
---------------
>gi|146454441|gb|EF551042| /Avian/1(PB2)/H3N2/USA/2004/// Influenza A virus (A/turkey/Illinois/2004(H3N2)) segment 1 polymerase PB2 (PB2) gene, complete cds.
---------------AGCGAAAGCAGGTCAAATATA-TT-CAATATGGAGAGAATAAAAG
AACTAAGAGATCTAATGTCGCAGTCCCGCACTCGCGAGATACTCACTAAGACCACTGTGG
ACCATATGGCCATAATCAAAAAGTACACATCAGGAAGGCAAGAGAAGAACCCCGCACTCA
GAATGAAGTGGATGATGGCAATGAAATACCCAATTACAGCAGACAAGAGAATAATGGACA
CGATTCCAGAGAGGAATGAACAAGGACAAACCCTCTGGAGCAAAACAAACGATGCTGGAT
CGGACCGCGTGATGGTATCACCTCTGGCCGTAACATGGTGGAATAGGA-ATGGCCCAACA
ACAAGCACAGTTCACTACCCTAAGGTATATAAAACTTATTTCGAAAAAGTCGAAAGGTTA
AAACATGGTACCTTTGGCCCTGTCCACTTCAGGAATCAAGTTAAAATAAGAAGGAGGGTT
GACACAAACCCTGGTCACGCAGATCTCAGTGCCAAGGAGGCACAGGATGTGATCATGGAA
GTTGTTTTCCCAAATGAAGTGGGGGCAAGAATACTGACATCAGAGTCACAGCTGACAATA
ACAAAAGAAAAGAAAGAAGAGCTCCAGGATTGTAAAATTGCTCCCTTGATGGTGGCATAC
ATGCTAGAAAGAGAGTTGGTTCGTAAGACGAGGTTTCTCCCGGTGGCTGGTGGGACAGGC
AGTGTT-TATATTGAAGTGCTGCACTTAACTCAGGGAACATGCTGGGAGCAAATGTACAC
TCCAGGAGGAGAAGTGAGAAATGATGATGTTGACCAAAGTTTGATTATCGCTGCTAGAAA
CATAGTAAGAAGAGCAGCAGTGTCAGCAGACCCATTAGCATCTCTCTTGGAAATGT-GCC
ACAGCACACAGATTGGAGGAATAAGGATGGTGGACATCCTTAGACAGAATCCAACGGAGG
AACAAGCCGTAGACATATGCAAGGCAGCAATGGG-GCTGAGGATTAGCTCCTCTTTCAGC
TTTGGTGGGTTCACCTTCAAAAGAACAAGCGGATCATCAGTTAAGAAAGAAGAAGAAGTG
CTCACGGGCAACCTCCAAACACTGAAAATAAGAGTACATGAAGGATATGAAGAATTCACA
ATGGTCGGGAGAAGAGCAACAGCTATTCTCAGAAAAGCAACCAGGAGATTGATCCAGTTA
ATAGTAAGTGGGAGAAACGAGCAGTCAATTGCTGAGGCAATAATTGTGGCCATGGTATTT
TCACAAGAGGATTGCATGATCAAGGCAGTTAGGGGCGATCTGAACTTTGTCAATAGGGCA
AACCAGCGACTGAATCCCATGCACCAACTTTTGAGGCATTTCCAAAAAGATGCAAAAGTG
CTTTTCCAGAACTGGGGAATTGAACCCATCGACAGTGTGATGGGAATGATCGGGATATTG
CCTGATATGACCCCAAGCACGGAAATGTCGCTGAGAGGGATAAGAGTCAGCAAAATGGGA
GTAGATGAATATTCCAGCACGGAGAGAGTGGTGGTGAGCATTGACCGATTTTTGAGGGTT
CGGGATCAACGCGGGAACGTACTATTGTCTCCCGAAGAGGTCAGCGAGACACAAGGAACG
GAGAAATTGACAATAACTTATTCGTCATCAATGATGTGGGAGATCAATGGTCCTGAGTCA
GTGCTGGTCAACACTTAT-CAATGGATCATAAGGAACTGGGAAAGTTTGAAAATTCAATG
GTCACAAGATCCCACGATGTTATACAACAAAATGGAATTTGAACCATTCCAGTCTCTTGT
CCCTAAGGCAACCAGAAGTCGTTACAGTGGATTCGTGAGGACACTGTTCCAGCAAATGCG
GGATGTGCTTGGAACATTTGACACTGTCCAAATAATAAAACTTCTCCCCTTTGCTGCTGC
TCCACCGGAACAGAGTAGGATGCAGTTCTCCTCACTGACTGTGAATGTGAGAGGATCAGG
GTTGAGGATACTGGTAAGAGGCAATTCTCCAGTGTTCAATTACAACAAAGCAACCAAAAG
GCTTACAATTCTTGGAAAGGATGCAGGTGCATTGACTGAAGATCCAGATGAAGGCACAAC
TGGAGTGGAGTCTGCTGTCCTGAGGGGATTTCTCATTTTGGGCAAAGAAGACAAGAGATA
TGGCCCAGCATTAAGCATCAATGAACTGAGCAATCTTGCAAAAGGAGAGAAGGCTAATGT
GCTAATTGGGCAAGGAGACGTGGTGTTGGTAATGAAACGGAAACGGGACTCTAGCATACT
TACTGACAGCCAGACAGCGACCAAAAGAATTCGGATGGCCATCAA-TTAGTGTCG-AATT
GTTTAAAAACGACCTTGTTTCTACT-----------------------------------
---------------
>gi|84626349|gb|DQ335778| /Avian/1(PB2)/H3N2/USA/2004/// Influenza A virus (A/turkey/Ohio/313053/04(H3N2)) polymerase PB2 (PB2) gene, complete cds.
--------------------------------------------ATGGAGAGAATAAAAG
AACTAAGAGATCTAATGTCGCAGTCCCGCACTCGCGAGATACTCACTAAGACCACTGTGG
ACCATATGGCCATAATCAAAAAGTACACATCAGGAAGGCAAGAGAAGAACCCCGCACTCA
GAATGAAGTGGATGATGGCAATGAAATACCCAATTACAGCAGACAAGAGAATAATGGACA
TGATTCCAGAGAGGAATGAACAAGGACAAACCCTCTGGAGCAAAACAAACGATGCTGGAT
CGGACCGCGTGATGGTATCACCTCTGGCCGTAACATGGTGGAATAGGA-ATGGCCCAACA
ACAAGCACAGTTCACTACCCTAAGGTATATAAAACTTATTTCGAAAAAGTCGAAAGGTTA
AAACATGGTACCTTTGGCCCTGTCCACTTCAGAAATCAAGTTAAAATAAGAAGGAGGGTT
GACACAAACCCTGGTCACGCAGATCTCAGTGCCAAGGAGGCACAGGATGTGATCATGGAA
GTTGTTTTCCCAAATGAAGTGGGGGCAAGAATACTGACATCAGAGTCACAGCTGACAATA
ACAAAAGAAAAGAAAGAAGAGCTCCAGGATTGTAAAATTGCTCCCTTGATGGTGGCATAC
ATGCTAGAAAGAGAGTTGGTTCGTAAGACGAGGTTTCTCCCGGTGGCTGGTGGAACAGGC
AGTGTT-TATATTGAAGTGCTGCACTTAACTCAGGGAACATGCTGGGAGCAAATGTACAC
TCCAGGAGGAGAAGTGAGAAATGATGATGTTGACCAAAGTTTGATTATCGCTGCTAGAAA
CATAGTAAGAAGAGCAGCAGTGTCAGCAGACCCATTAGCATCTCTCTTGGAAATGT-GCC
ACAGCACACAGATTGGAGGAATAAGGATGGTGGACATCCTTAGACAGAATCCAACGGAGG
AACAAGCCGTAGACATATGCAAGGCAGCAATGGG-GCTGAGGATTAGCTCCTCTTTCAGC
TTTGGTGGGTTCACCTTCAAAAGAACAAGCGGATCATCAGTTAAGAAAGAAGAAGAAGTG
CTCACGGGCAACCTCCAAACACTGAAAATAAGAGTACATGAAGGATATGAAGAATTCACA
ATGGTCGGGAGAAGAGCAACAGCTATTCTCAGAAAAGCAACCAGGAGATTGATCCAGTTA
ATAGTAAGTGGGAGAGACGAGCAGTCAATTGCTGAGGCAATAATTGTGGCCATGGTATTT
TCACAAGAGGATTGCATGATCAAGGCAGTTAGGGGCGATCTGAACTTTGTCAATAGGGCA
AACCAGCGACTGAATCCCATGCACCAACTCTTGAGGCATTTCCAAAAAGATGCAAAAGTG
CTTTTCCAGAACTGGGGAATTGAACCCATCGACAGTGTGATGGGAATGATCGGGATATTG
CCTGATATGACCCCAAGCACGGAAATGTCGCTGAGAGGGATAAGAGTCAGCAAAATGGGA
GTAGATGAATATTCCAGCACGGAGAGAGTGGTAGTGAGCATTGACCGATTTTTGAGGGTT
CGGGATCAACGAGGGAACGTACTATTGTCTCCCGAAGAGGTCAGCGAGACACAAGGAACG
GAGAAATTGACAATAACTTATTCGTCATCAATGATGTGGGAGATCAATGGTCCTGAGTCA
GTGCTGGTCAACACTTAT-CAATGGATCATAAGGAACTGGGAAAGCTTGAAAATTCAATG
GTCACAAGATCCCACGATGTTATACAACAAAATGGAATTTGAACCATTCCAGTCTCTTGT
CCCTAAGGCAACCAGAAGTCGTTACAGTGGATTCGTGAGGACACTGTTCCAGCAAATGCG
GGATGTGCTTGGAACATTTGACACTGTCCAAATAATAAAACTTCTCCCCTTTGCTGCTGC
TCCACCGGAACAGAGTAGGATGCAGTTCTCCTCACTGACTGTGAATGTGAGAGGATCAGG
GTTAAGGATACTGGTAAGAGGCAATTCTCCAGTGTTCAATTACAACAAAGCAACCAAAAG
GCTTACAATTCTTGGAAAGGATGCAGGTGCATTGACTGAAGATCCAGATGAAGGCACAGC
TGGAGTGGAGTCTGCTGTCCTGAGGGGATTCCTCATTTTGGGCAAAGAAGACAAGAGATA
TGGCCCAGCATTAAGCATCAATGAACTGAGCAATCTTGCAAAAGGAGAGAAGGCTAATGT
GCTAATTGGGCAAGGAGACGTGGTGTTGGTAATGAAACGGAAACGGGACTCTAGCATACT
TACTGACAGCCAGACAGCGACCAAAAGAATTCGGATGGCCATCAA-TTAG----------
------------------------------------------------------------
---------------
>gi|134044287|gb|CY011055| /Avian/1(PB2)/H3N2/USA/2002/09/07/ Influenza A virus (A/blue-winged teal/Ohio/908/2002(H3N2)) segment 1, complete sequence
--------------------------------------------ATGGAGAGAATAAAAG
AACTAAGAGATCTAATGTCACAGTCTCGCACCCGCGAGATACTCACCAAAACCACTGTGG
ACCACATGGCCATAATCAAAAAATACACATCAGGAAGGCAAGAAAAGAACCCCGCACTCA
GGATGAAGTGGATGATGGCAATGAAATATCCAATTACAGCAGATAAGAGAATAATGGAAA
TGATCCCTGAAAGGAATGAACAAGGACAAACCCTCTGGAGCAAAACAAACGATGCCGGCT
CAGACCGAGTGATGGTATCACCTCTGGCTGTGACATGGTGGAATAGGA-ACGGGCCAACA
ACAAGTACAGTTCACTACCCAAAGGTATATAAAACTTATTTTGAAAAGGTCGAAAGATTG
AAACATGGGACCTTTGGCCCTGTCCACTTCAGAAATCAAGTTAAGATAAGACGAAGGGTC
GACATAAACCCTGGCCACGCAGATCTCAGTGCCAAAGAGGCACAGGATGTGATCATGGAG
GTTGTTTTCCCAAATGAAGTGGGAGCGAGAATACTAACATCGGAGTCACAACTTACAATA
ACAAAAGAGAAAAAGGAGGAACTCCAGGACTGCAAAATTGCCCCCTTGATGGTTGCCTAC
ATGCTAGAAAGAGAATTGGTCCGCAAAACGAGGTTCCTCCCAGTGGCTGGTGGAACGAGC
AGTGTC-TATATTGAGGTGCTGCATCTAACCCAGGGGACATGCTGGGAGCAGATGTACAC
TCCAGGAGGGGAAGTGAGAAATGATGACGTTGACCAAAGCTTGATCATCGCTGCCAGGAA
CATAGTAAGAAGAGCAACAGTATCAGCAGATCCATTAGCATCTCTATTGGAAATGT-GCC
ACAGCACACAGATTGGGGGAATAAGGATGGTAGATATTCTTCGGCAAAATCCAACAGAGG
AGCAGGCAGTGGACATATGCAAGGCAGCAATGGG-CTTGAGGATTAGCTCATCTTTCAGC
TTTGGTGGGTTCACTTTTAAAAGGACAAGCGGGTCGTCAGTTAAAAAAGAAGAAGAAGTG
CTTACGGGCAACCTTCAAACATTGAAAATAAGAGTACATGAGGGGTATGAAGAGTTCACA
ATGGTTGGGAGAAGAGCAACGGCTATTCTCAGAAAGGCAACCAGAAGATTGATCCAGCTA
ATTGTAAGTGGGAGAGACGAGCAGTCAATTGCTGAAGCAATAATTGTGGCCATGGTATTT
TCACAAGAGGATTGCATGATCAAGGCAGTTCGGGGTGATCTGAACTTTGTCAATAGGGCA
AACCAGCGGCTGAATCCAATGCATCAACTCTTGAGACACTTCCAAAAGGATGCAAAAGTG
CTTTTTCAAAACTGGGGAATTGAACCCATTGACAATGTGATGGGAATGATCGGGATATTG
CCTGATATGACTCCAAGCACTGAGATGTCGCTGAGAGGGATAAGAGTCAGTAAGATGGGA
GTAGATGAATACTCCAGCACAGAGAGGGTAGTAGTGAGCATTGACCGATTTTTAAGAGTT
CGGGACCAACGGGGGAACGTACTATTGTCACCCGAAGAAGTCAGCGAGACACAGGGGACA
GAGAAGTTGACAATAACTTATTCGTCATCAATGATGTGGGAGATCAATGGTCCTGAATCG
GTGTTGGTCAATACTTAT-CAGTGGATCATCAGAAACTGGGAAACTGTGAAAATTCAATG
GTCACAAGATCCCACAATGTTATATAATAAGATGGAATTCGAACCATTTCAATCTCTGGT
TCCTAAGGCAGCCAGAGGTCAATACAGTGGATTCGTGAGGACACTATTCCAGCAAATGCG
GGATGTGCTTGGAACATTTGACACTGTTCAGATAATAAAACTTCTCCCTTTTGCTGCTGC
CCCACCAGAACAAAGTAGAATGCAGTTCTCCTCCCTGACTGTGAATGTGAGAGGATCAGG
AATGAGGATACTGGTAAGAGGCAATTCTCCAGTATTCAATTACAACAAGGCCACCAAAAG
GCTCACTGTTCTCGGAAAAGATGCAGGTGCATTGGCCGAAGACCCAGATGAAGGCACAGC
TGGAGTAGAGTCTGCTGTCCTAAGAGGATTCCTCATTTTGGGCAAAGAAGACAAGAGATA
TGGCCCAGCATTGAGCATCAATGAGTTGAGCAATCTTGCAAAAGGAGAGAAGGCTAACGT
GCTGATTGGGCAAGGAGACGTGGTGTTGGTAATGAAACGGAAACGGGACTCTAGCATACT
TACTGACAGCCAGACAGCGACCAAAAGAATTCGGATGGCCATCAA-TTAATGTCG-AATT
GTTTAAAAACGA------------------------------------------------
---------------
>gi|119502427|gb|CY018006| /Avian/1(PB2)/H3N2/USA/1999/10/16/ Influenza A virus (A/blue-winged teal/Ohio/31/1999(H3N2)) segment 1, complete sequence
------------------------------AATATA-TT-CAATATGGAGAGAATAAAAG
AACTAAGAGATCTAATGTCGCAGTCTCGCACTCGCGAGATACTCACTAAGACCACTGTGG
ACCATATGGCCATAATCAAAAAGTACACATCAGGAAGGCAAGAGAAGAACCCCGCACTCA
GAATGAAGTGGATGATGGCAATGAAATACCCAATTACAGCAGACAAGAGAATAATGGAAA
TGATTCCAGAGAGGAATGAACAAGGACAAACCCTCTGGAGCAAAACAAACGATGCTGGAT
CAGACCGCGTGATGGTATCACCTCTGGCTGTAACATGGTGGAATAGGA-ATGGCCCAACA
ACAAGTACAGTCCACTACCCGAAGGTGTATAAAACTTATTTCGAAAAAGTCGAAAGGTTA
AAACATGGTACCTTTGGCCCCGTCCACTTCCGAAATCAAGTTAAGATAAGAAGGAGAGTT
GACATAAACCCTGGTCACGCAGATCTCAGTGCCAAGGAGGCGCAGGATGTGATCATGGAA
GTTGTTTTCCCAAATGAAGTGGGAGCAAGAATACTAACATCGGAGTCACAGCTGACAATA
ACAAAAGAGAAGAAAGAAGAGCTCCAGGATTGTAAAATAGCTCCCTTGATGGTGGCATAC
ATGCTAGAAAGAGAGTTGGTCCGCAAAACGAGGTTTCTCCCAGTGGCTGGTGGGACAAGC
AGTGTT-TATATTGAGGTGCTGCATTTAACCCAGGGGACATGCTGGGAGCAGATGTACAC
TCCAGGAGGAGAAGTGAGAAATGATGATGTTGACCAAAGTCTGATCATCGCTGCTAGAAA
CATAGTAAGAAGAGCAACGGTATCAGCAGACCCATTAGCATCTCTCTTGGAAATGT-GCC
ACAGCACACAGATTGGAGGAATAAGGATGGTGGACATCCTTAGGCAGAATCCGACAGAGG
AACAAGCCGTAGACATATGCAAGGCAGCAATGGG-ATTGAGAATTAGCTCATCTTTCAGC
TTCGGTGGGTTCACTTTCAAAAGGACAAGCGGATCATCAGTCAAGAAAGAAGAAGAAGTG
CTCACGGGTAACCTTCAAACACTGAAAATAAGAGTACATGAAGGGTATGAAGAATTCACA
ATGGTCGGGAGACGAGCGACAGCTATTCTCAGGAAGGCAACCAGGAGATTGATCCAGTTA
ATAGTAAGTGGGAGAGACGAGCAATCAATTGCTGAGGCAATAATTGTGGCCATGGTATTC
TCACAAGAGGATTGCATGATCAAGGCAGTTAGGGGCGATTTGAACTTTGTCAATAGGGCA
AACCAGCGACTAAATCCCATGCACCAACTCTTGAGACATTTCCAAAAAAATGCAAAAGTG
CTTTTCCAGAATTGGGGAATTGAACCCATTGACAATGTGATGGGAATGATCGGAATATTG
CCCGATATGACCCCAAGCACAGAGGTGTCGCTGAGAGGGATAAGAGTCAGCAAAATGGGA
GTAGATGAATACTCCAGCACGGAGAGGGTGGTGGTGAGCATTGACCGATTTTTGAGGGTT
CGGGATCAACGGGGGAACGTACTATTGTCTCCCGAAGAAGTCAGCGAGACACAAGGAACG
GAGAAGTTGACAATAACTTATTCGTCATCAATGATGTGGGAGATCAATGGTCCTGAGTCA
GTGCTGGTCAACACTTAT-CAGTGGATCATCAGGAACTGGGAAACTGTGAAAATTCAATG
GTCACAAGATCCCACGATGTTATACAATAAAATGGAATTCGAACCATTTCAGTCTCTTGT
CCCTAAGGCAGCCAGAAGTCAATACAGTGGATTCGTAAGGACACTGTTCCAGCAAATGCG
GGATGTGCTTGGAACATTTGACACTGTTCAAATAATAAAACTTCTCCCCTTTGCTGCTGC
TCCACCAGAACAGAGTAGGATGCAGTTTTCCTCACTGACTGTGAACGTGAGAGGATCAGG
AATGAGGATACTAGTAAGAGGCAATTCTCCAGTATTCAATTACAACAAGGCAACCAAAAG
GCTTACAGTTCTTGGAAAGGATGCAGGTGCATTGACCGAGGATCCAGATGAAGGCACAGC
TGGGGTGGAGTCTGCTGTCCTGAGAGGATTCCTCATTTTGGGCAAAGAAGACAAGAGATA
TGGCCCAGCATTAAGCATCAATGAACTGAGCAATCTTGCAAAAGGAGAGAAGGCTAATGT
GCTAATTGGGCAAGGAGACGTAGTGTTGGTAATGAAACGGAAACGGGACTCTAGCATACT
TACTGACAGCCAGACAGCGACCAAAAGAATTCGGATGGCCATCAA-TTAGTGTCG-AATT
G-TTAAAAACGACCT---------------------------------------------
---------------
>gi|134047063|gb|CY017418| /Avian/1(PB2)/H3N2/USA/1988/// Influenza A virus (A/mallard/Ohio/424/1988(H3N2)) segment 1, complete sequence
------------------------------------------ATATGGAGAGAATAAAAG
AACTAAGAGATCTAATGTCACAGTCCCGCACTCGCGAGATACTCACCAAAACCACTGTGG
ACCATATGGCCATAATCAAAAAATACACATCAGGAAGACAAGAGAAGAACCCTGCACTCA
GAATGAAATGGATGATGGCAATGAAATATCCAATTACGGCGGATAAGAGAATAATGGAGA
TGATCCCTGAGAGGAATGAACAAGGACAAACCCTCTGGAGCAAAACAAATGATGCCGGTT
CAGACCGAGTGATGGTATCACCTCTGGCTGTGACATGGTGGAATAGAA-ATGGACCAACA
ACAAGCACAGTTCACTACCCAAAGGTCTATAAAACCTACTTCGAAAAGGTTGAAAGGTTA
AAACATGGGACCTTTGGCCCCGTTCACTTTAGGAACCAAGTCAAAATAAGACGAAGAGTT
GACATAAACCCTGGCCATGCAGACCTCAGTGCCAAAGAGGCACAGGATGTAATCATGGAA
GTTGTTTTCCCAAATGAAGTGGGGGCCAGAATACTAACATCAGAATCACAACTGACAATA
ACAAAGGAGAAAAAGGAAGAACTCCAAGATTGCAAAATTGCCCCCTTGATGGTAGCATAC
ATGCTAGAAAGAGAGTTAGTTCGCAAGACGAGGTTCCTCCCAGTGGCTGGTGGAACAAGC
AGTGTG-TATATTGAGGTGTTGCACTTGACCCAGGGGACATGCTGGGAGCAGATGTACAC
CCCAGGAGGGGAAGTAAGAAATGATGATGTTGACCAAAGTTTGATTATCGCTGCCAGAAA
TATAGTAAGAAGAGCAACGGTATCAGCAGACCCATTAGCGTCTCTATTGGAGATGT-GCC
ACAGCACACAGATTGGTGGAATAAGAATGGTAGACATCCTTAGGCAGAATCCAACAGAGG
AACAAGCTGTGGATATATGCAAGGCAGCAATGGG-CCTGAGAATTAGCTCATCTTTCAGC
TTCGGTGGATTCACCTTTAAAAGAACAAGTGGATCATCAGTCAAAAGAGAAGAAGAAGTG
CTTACGGGCAACCTTCAAACACTGAAAATAAGGGTGCATGAGGGGTATGAAGAATTCACA
ATGGTTGGGAGAAGAGCAACAGCTATTCTCAGAAAGGCAACCAGGAGGCTAATTCAATTA
ATAGTAAGTGGAAGAGATGAGCAGTCGATTGCTGAAGCAATAATCGTAGCCATGGTATTT
TCACAAGAGGACTGCATGATAAAGGCAGTTCGAGGTGATCTGAATTTTGTCAATAGAGCA
AACCAGCGACTGAACCCCATGCATCAGCTCTTGAGACATTTCCAAAAGGATGCAAAAGTG
CTCTTCCAGAACTGGGGGATTGAACCCATCGACAATGTGATGGGAATGATCGGAATACTG
[truncated: 8,799,097 more chars]
