# Supplementary material for: Identification of novel conserved functional motifs across most Influenza A viral strains
Source: Virol J. 2011 Jan 27;8:44. doi: 10.1186/1743-422X-8-44 (PMC3036627; doi:10.1186/1743-422X-8-44)
Supplement: Additional file 2 — Multiple sequence alignments of the PB1 segment. [file 1743-422X-8-44-S2.AFA]

>gi|159156193|gb|EU182305| /Unknown/2(PB1)/H5N2/USA/2001/// Influenza A virus (A/unknown/NY/118547-11/2001(H5N2)) polymerase PB1 (PB1) and PB1-F2 protein (PB1-F2) genes, complete cds.
----------------------------------AAACCATTTG-AATGGATGTCAATCC
GA--CTTTACTTTT-CTTGAAAGTTCCAGCGCAAAATGCCATAAGCACCACATTCCCATA
TACTGGAGATCCTCCATACAGCCATGGAACGGGAACAGGATACACGATGGACACAGTCAA
CAGGACACATCAATATTCAGAAAAAGGGAAATGGACAACAAACACAGAGACTGGAGCACC
CCAACTTAACCCGATTGATGGACCACTACCTGAGGACAACGAGCCCAGTGGATATGCACA
AACAGACTGTGTCCTTGAAGCAATGGCTTTTCTTGAAGAGTCCCACCCAGGAATCTTTGA
AAATTCGTGTCTTGAGACGATGGAAGTTGTCCAACAAACAAGAGTGGACAAACTGACCCA
AGGTCGTCAGACCTATGATTGGACATTAAACAGGAATCAGCCGGCTGCAACTGCATTAGC
TAACACTATAGAGGTCTTCAGATCGAACGGCCTGACAGCTAATGAATCAGGAAGATTAAT
AGACTTTCTCAAAGATGTGATGGAATCAATGGATAAAAGGGAAATGGAAATAACAACGCA
TTTCCAAAGGAAAAGAAGAGTAAGAGACAACATGACCAAGAAAATGGTCACACAAAGAAC
AATAGGGAAAAAGAAGCAGAGGCTAAACAAAAGAAGCTATCTAATAAGAGCATTGACACT
GAACACAATGACAAAAGACGCTGAAAGAGGCAAATTAAAGAGAAGAGCAATTGCAACACC
CGGAATGCAAATCAGAGGGTTTGTATACTTTGTTGAAACATTAGCGAGGAGCATTTGTGA
GAAGCTTGAACAATCTGGACTCCCAGTTGGAGGCAATGAAAAGAAGGCTAAACTGGCAAA
TGTTGTGAGGAAAATGATGACTAATTCACAAGACACGGAAGTCTCTTTCACAATCACTGG
AGACAACACCAAATGGAATGAAAATCAGAACCCTAGGATGTTTCTGGCAATGATAACATA
TATAACAAGAGACCAACCTGAATGGTTTAGGAATGTCTTGAGCATTGCACCTATAATGTT
CTCGAATAAAATGGCAAGACTGGGGAAAGGGTACATGTTCGAAAGTAAGAGCATGAAGCT
TCGAACACAGATACCAGCAGAAATGCTAGCAAATATTGATCTGAAATATTTCAATGAGTC
AACAAGGAAGAAAATAGAGAAGATAAGGCCTCTTCTAATAGATGGTACAGCCTCATTGAG
CCCTGGAATGATGATGGGCATGTTCAACATGCTAAGTACAGTTTTGGGAGTCTCTATCCT
AAATTTAGGGCAAAAGAGGTACACCAAAACAACATACTGGTGGGACGGACTTCAATCCTC
TGATGACTTTGCTCTCATAGTGAATGCTCCGAATCATGAGGGAATACAAGCAGGAGTAGA
CAGATTCTATAGGACTTGCAAGCTGGTCGGAATCAACATGAGCAAAAAGAAGTCCTACAT
AAACAGAACAGGGACATTTGAATTCACAAGCTTTTTCTATCGCTATGGATTTGTAGCCAA
CTTTAGCATGGAGCTGCCCAGCTTTGGAGTATCTGGGATCAATGAATCTGCCGATATGAG
CATTGGAGTAACAGTGATAAAAAACAACATGATAAACAATGATCTTGGGCCAGCAACAGC
TCAAATGGCTCTTCAGCTGTTCATCAAGGATTACAGATACACGTATCGGTGTCATAGAGG
GGACACACAAATTCAGACAAGGAGGTCATTCGAGCTGAAGAAGTTGTGGGAACAAACCCG
CTCAAAGGCAGGACTGCTGGTTTCAGATGGAGGACCAAACTTATACAATATCCGGAATCT
CCACATTCCGGAAGTCTGCCTGAAATGGGAGCTAATGGACGAAGACTATCAGGGAAGACT
TTGTAACCCCCTGAATCCATTTGTCAGCCACAAAGAGATAGAGTCTGTAAACAATGCTGT
GGTAATGCCAGCTCATGGCCCAGCCAAGAGCATGGAATATGATGCTGTTGCTACTACACA
CTCCTGGATTCCTAAGAGGAACCGCTCC--------------------------------
-------------------------------------------------ATCCTCAACAC
AAGCCAAAGGGGAATCCTCGAAGATGAACAGATGTATCAAAAATGCTGCAATCTATTCGA
GAAATTCTTCCCTAGCAGTTCATACAGGAGACCAGTTGGGATTTCTAGCATGGTGGAGGC
CATGGTCTCTAGGGCCAGAATTGATGCGCGAATTGACTTCGAATCTGGACGGATCAAGAA
GGAGGAGTTTGCTGAGATCATGAAGATCTGTTCCACCATTGAAGAGCTCAGACGGCAGAA
-ATAGTGAATTTAGCTTGT-CCTTCATGA-------------------------------
------------------------------------------------------------
------------------------------------------------------
>gi|39725246|gb|AX822040| /Unknown/2(PB1)////// Sequence 14 from Patent WO03063899.
--------------------RAGCGAAAGCAGGCAAACCATTTG-AATGGATGTCAATCC
GA--CCTTACTTTT-CTTAAAAGTGCCAGCACAAAATGCTATAAGCACAACTTTCCCTTA
TACTGGAGACCCTCCTTACAGCCATGGGACAGGAACAGGATACACCATGGATACTGTCAA
CAGGACACATCAGTACTCAGAAAAGGGAAGATGGACAACAAACACCGAAACTGGAGCACC
GCAACTCAACCCGATTGATGGGCCACTGCCAGAAGACAATGAACCAAGTGGTTATGCCCA
AACAGATTGTGTATTGGAGGCGATGGCTTTCCTTGAGGAATCCCATCCTGGTATTTTTGA
AAACTCGTGTATTGAAACGATGGAGGTTGTTCAGCAAACACGAGTAGACAAGCTGACACA
AGGCCGACAGACCTATGACTGGACTCTAAATAGAAACCAACCTGCTGCAACAGCATTGGC
CAACACAATAGAAGTGTTCAGATCAAATGGCCTCACGGCCAATGAGTCTGGAAGGCTCAT
AGACTTCCTTAAGGATGTAATGGAGTCAATGAACAAAGAAGAAATGGGGATCACAACTCA
TTTTCAGAGAAAGAGACGGGTGAGAGACAATATGACTAAGAAAATGATAACACAGAGAAC
AATGGGTAAAAAGAAGCAGAGATTGAACAAAAGGAGTTATCTAATTAGAGCATTGACCCT
GAACACAATGACCAAAGATGCTGAGAGAGGGAAGCTAAAACGGAGAGCAATTGCAACCCC
AGGGATGCAAATAAGGGGGTTTGTATACTTTGTTGAGACACTGGCAAGGAGTATATGTGA
GAAACTTGAACAATCAGGGTTGCCAGTTGGAGGCAATGAGAAGAAAGCAAAGTTGGCAAA
TGTTGTAAGGAAGATGATGACCAATTCTCAGGACACCGAACTTTCTTTCACCATCACTGG
AGATAACACCAAATGGAACGAAAATCAGAATCCTCGGATGTTTTTGGCCATGATCACATA
TATGACCAGAAATCAGCCCGAATGGTTCAGAAATGTTCTAAGTATTGCTCCAATAATGTT
CTCAAACAAAATGGCGAGACTGGGAAAAGGGTATATGTTTGAGAGCAAGAGTATGAAACT
TAGAACTCAAATACCTGCAGAAATGCTAGCAAGCATCGATTTGAAATATTTCAATGATTC
AACAAGAAAGAAGATTGAAAAAATCCGATCGCTCTTAATAGAGGGGACTGCATCATTGAG
CCCTGGAATGATGATGGGCATGTTCAATATGTTAAGCACTGTATTAGGCGTCTCCATCCT
GAATCTTGGACAAAAGAGATACACCAAGACTACTTACTGGTGGGATGGTCTTCAATCCTC
TGACGATTTTGCTCTGATTGTGAATGCACCCAATCATGAAGGGATTCAAGCCGGAGTCGA
CAGGTTTTATCGAACCTGTAAGCTACTTGGAATCAATATGAGCAAGAAAAAGTCTTACAT
AAACAGAACAGGTACATTTGAATTCACAAGTTTTTTCTATCGTTATGGGTTTGTTGCCAA
TTTCAGCATGGAGCTTCCCAGTTTTGGGGTGTCTGGGATCAACGAGTCAGCGGACATGAG
TATTGGAGTTACTGTCATCAAAAACAATATGATAAACAATGATCTTGGTCCAGCAACAGC
TCAAATGGCCCTTCAGTTGTTCATCAAAGATTACAGGTACACGTACCGATGCCATAGAGG
TGACACACAAATACAAACCCGAAGATCATTTGAAATAAAGAAACTGTGGGAGCAAACCCG
TTCCAAAGCTGGACTGCTGGTCTCCGACGGAGGCCCAAATTTATACAACATTAGAAATCT
CCACATTCCTGAAGTCTGCCTAAAATGGGAATTGATGGATGAGGATTACCAGGGGCGTTT
ATGCAACCCACTGAACCCATTTGTCAGCCATAAAGAAATTGAATCAATGAACAATGCAGT
GATGATGCCAGCACATGGTCCAGCCAAAAACATGGAGTATGATGCTGTTGCAACAACACA
CTCCTGGATCCCCAAAAGAAATCGATCC--------------------------------
-------------------------------------------------ATCTTGAATAC
AAGTCAAAGAGGAGTACTTGAGGATGAACAAATGTACCAAAGGTGCTGCAATTTATTTGA
AAAATTCTTCCCCAGCAGTTCATACAGAAGACCAGTCGGGATATCCAGTATGGTGGAGGC
TATGGTTTCCAGAGCCCGAATTGATGCACGGATTGATTTCGAATCTGGAAGGATAAAGAA
AGAAGAGTTCACTGAGATCATGAAGATCTGTTCCACCATTGAAGAGCTCAGACGGCAAAA
-ATAGTGAATTTAGCTTGT-CCTTCATGAAAAAATGCCTTGTTTCTACT-----------
------------------------------------------------------------
------------------------------------------------------
>gi|145337040|gb|EF178523| /Tiger/2(PB1)/H5N1/Thailand/2004/// Influenza A virus (A/Tiger/Thailand/VSMU-1-SPB/2004(H5N1)) polymerase basic protein 1 (PB1) gene, complete cds.
-------------------------------------CCACTTG-AATGGATGTCAATCC
GA--CTTTACTTTT-CTTGAAAGTACCAGTGCAAAATGCTATAAGTACCACATTCCCTTA
TACTGGAGACCCTCCATACAGCCATGGAACAGGGACAGGATACACCATGGACACAGTCAA
CAGAACACACCAATATTCAGAAAAGGGGAAGTGGACAACAAACACAGAGACTGGAGCACC
CCAACTCAACCCGATTGATGGACCACTGCCTGAGGATAATGAGCCCAGTGGGTATGCACA
AACAGATTGTGTATTGGAAGCAATGGCTTTCCTTGAAGAATCCCACCCAGGGATCTTTGA
AAACTCGTGTCTTGAAACAATGGAAATTGTTCAACAAACAAGAGTGGATAAACTGACCCA
AGGTCGCCAGACCTATGACTGGACATTGAATAGAAACCAACCGGCTGCAACTGCTTTGGC
CAACACTATAGAAATCTTCAGATCAAACGGTCTAACAGCCAATGAATCGGGACGGCTAAT
AGATTTCCTCAAGGATGTGATGGAATCAATGGATAAGGAAGAAATGGAGATAACAACACA
TTTCCAGAGAAAGAGAAGGGTGAGGGACAACATGACCAAAAAAATGGTCACACAAAGAAC
AATAGGGAAGAAAAAACAAAGGCTGAACAAAAAGAGCTACCTGATAAGAGCACTGACACT
GAACACAATGACAAAAGATGCAGAAAGAGGCAAATTGAAGAGGCGAGCGATTGCAACACC
CGGAATGCAAATCAGAGGATTCGTGTACTTTGTTGAAACACTAGCGAGGAGTATCTGTGA
GAAACTTGAGCAATCTGGACTCCCAGTCGGAGGGAATGAGAAGAAGGCTAAATTGGCAAA
CGTCGTGAGGAAGATGATGACTAACTCACAAGATACTGAACTCTCCTTTACAATTACTGG
AGACAATACCAAATGGAATGAGAATCAGAATCCTAGGATGTTTCTGGCAATGATAACGTA
CATCACAAGGAACCAGCCAGAATGGTTTCGGAATGTCTTAAGCATTGCTCCTATAATGTT
CTCAAACAAAATGGCGAGACTAGGAAAAGGATACATGTTCGAAAGTAAGAGCATGAAGTT
ACGAACACAAATACCAGCAGAAATGCTTGCAAACATTGATCTTAAATACTTCAATGAATT
AACGAAAAAGAAAATTGAGAAAATAAGGCCTCTATTAATAGATGGTACAGCCTCATTGAG
CCCTGGAATGATGATGGGCATGTTCAACATGCTGAGTACAGTCCTAGGAGTTTCAATCCT
GAATCTTGGACAGAAAAGGTACACCAAAACCACATATTGGTGGGACGGACTCCAATCCTC
TGATGATTTCGCTCTCATCGTAAATGCACCGAATCATGAGGGAATACAAGCAGGAGTGGA
TAGGTTTTATAGGACTTGTAAACTAGTTGGAATCAATATGAGCAAGAAGAAGTCTTACAT
AAATCGGACAGGGACATTTGAATTCACGAGCTTTTTCTACCGCTATGGATTTGTAGCCAA
TTTCAGTATGGAGCTGCCCAGTTTTGGAGTGTCTGGAATTAATGAATCGGCCGACATGAG
CATTGGTGTTACAGTGATAAAAAACAATATGATAAACAACGACCTTGGGCCAGCAACAGC
TCAGATGGCTCTTCAGTTATTCATCAAGGACTACAGATACACATACCGATGCCACAGAGG
GGATACGCAAATCCAAACAAGGAGATCATTCGAGCTGAAGAAGCTGTGGGAGCAAACCCG
TTCAAAGGCAGGACTGTTGGTTTCAGATGGAGGACCAAATCTATACAATATCCGAAATCT
CCATATTCCTGAAGTCTGCTTAAAATGGGAATTGATGGATGAAGATTACCAGGGCAGACT
GTGTAATCCTCTGAATCCATTCGTCAGCCATAAGGAAATTGAATCTGTCAACAATGCTGT
AGTAATGCCAGCTCATGGCCCGGCCAAGAGTATGGAATATGATGCCGTTGCAACTACACA
TTCATGGATTCCTAAAAGGAACCGTTCC--------------------------------
-------------------------------------------------ATTCTCAATAC
GAGTCAAAGGGGAATTCTTGAGGATGAACAGATATACCAGAAGTGCTGCAATCTATTCGA
GAAATTCTTCCCCAGCAGTTCATATCGGAGGCCAGTTGGAATTTCCAGCATGGTGGAGGC
CATGGTGTCTAGGGCCCGAATTGACGCACGAATTGATTTCGAGTCTGGAAGGATTAAGAA
AGAAGAGTTTGCTGAGATCATGAAGATCTGTTCCACCATTGAAGAACTCAGACGGCAAAA
-ATAG-------------------------------------------------------
------------------------------------------------------------
------------------------------------------------------
>gi|62466168|gb|AY972554| /Tiger/2(PB1)/H5N1/Thailand/2004/// Influenza A virus (A/tiger/Thailand/CU-T7/2004(H5N1)) polymerase basic protein 1 (PB1) gene, partial cds.
--------------------------------------------------ATGTCAATCC
GA--CTTTACTTTT-CTTGAAAGTACCAGTGCAAAATGCTATAAGTACCACATTCCCTTA
TACTGGAGACCCTCCATACAGCCATGGAACAGGGACAGGATACACCATGGACACAGTCAA
CAGAACACACCAATATTCAGAAAAGGGGAAGTGGACAACAAACACAGAGACTGGAGCACC
TCAACTCAACCCGATTGATGGACCACTGCCTGAGGATAATGAGCCCAGTGGGTATGCACA
AACAGATTGTGTATTGGAAGCAATGGCTTTCCTTGACGAATCCCACCCAGGGATCTTTGA
AAACTCGTGTCTTGAAACAATGGAAATTGTTCAACAAACAAGAGTGGATAAACTGACCCA
AGGTCGCCAGACCTATGACTGGACATTGAATAGAAACCAACCGGCTGCAACTGCTTTGGC
CAACACTATAGAAATCTTCAGATCAAACGGTCTAACAGCCAATGAATCGGGACGGCTAAT
AGATTTCCTCAAGGATGTGATGGAATCAATGGATAAGGAAGAAATGGAGATAACAACACA
TTTCCAGAGAAAGAGAAGGGTGAGGGACAACATGACCAAAAAAATGGTCACACAAAGAAC
AATAGGGAAGAAAAAACAAAGGCTGAACAAAAAGAGCTACCTGATAAGAGCACTGACACT
AAACACAATGACAAAAGATGCAGAAAGAGGCAAATTGAAGAGGCGAGCGATTGCAACACC
CGGAATGCAAATCAGAGGATTCGTGTACTTTGTTGAAACACTAGCGAGGAGTATCTGTGA
GAAACTTGAGCAATCTGGACTCCCAGTCGGAGGGAATGAGAAGAAGGCTAAATTGGCAAA
CGTCGTGAGGAAGATGATGACTAACTCACAAGATACTGAACTCTCCTTTACAATTACTGG
AGACAATACCAAATGGAATGAGAATCAGAATCCTAGGATGTTTCTGGCAATGATAACGTA
CATCACAAGGAACCAGCCAGAATGGTTTCGGAATGTCTTAAGCATTGCACCTATAATGTT
CTCAAACAAAATGGCGAGACTAGGAAAAGGATACATGTTCGAAAGTAAGAGCATGAAGTT
ACGAACACAAATACCAGCAGAAATGCTTGCAAACATTGATCTTAAATACTTCAATGAATT
AACGAAAAAGAAAATTGAGAAAATAAGGCCTCTATTAATAGATGGTACAGCCTCATTGAG
CCCTGGAATGATGATGGGCATGTTCAACATGCTGAGTACAGTCCTAGGAGTTTCAATCCT
GAATCTTGGACAGAAAAGGTACACCAAAACCACATATTGGTGGGACGGACTCCAATCCTC
TGATGATTTCGCTCTCATCGTAAATGCACCGAATCATGAGGGAATACAAGCAGGAGTGGA
TAGGTTTTATAGGACTTGTAAACTAGTTGGAATCAATATGAGCAAGAAGAAGTCTTACAT
AAATCGGACAGGGACATTTGAATTCACGAGCTTTTTCTACCGCTATGGATTTGTAGCCAA
TTTCAGTATGGAGCTGCCCAGTTTTGGAGTGTCTGGAATTAATGAATCGGCCGACATGAG
CATTGGTGTTACAGTGATAAAAAACAATATGATAAACAACGACCTTGGGCCAGCAACAGC
TCAGATGGCTCTTCAGTTATTCATCAAGGACTACAGATACACATACCGATGCCACAGAGG
GGATACGCAAATCCAAACAAGGAGATCATTCGAGCTGAAGAAGCTGTGGGAGCAAACCCG
TTCAAAGGCAGGACTGTTGATTTCAGATGGAGGACCAAATCTATACAATATCCGAAATCT
CCATATTCCTGAAGTCTGCTTAAAATGGGAATTGATGGATGAAGATTACCAGGGCAGACT
GTGTAATCCTCTGAATCCATTCGTCAGCCATAAGGAAATTGAATCTGTCAACAATGCTGT
AGTAATGCCAGCTCATGGCCCGGCCAAGAGTATGGAATATGATGCCGTTGCAACTACACA
TTCATGGATTCCTAAAAGGAACCGTTCC--------------------------------
-------------------------------------------------ATTCTCAATAC
GAGTCAAAGGGGAATTCTTGAGGATGAACAGATGTACCAGAAGTGCTGCAATCTATTCGA
GAAATTCTTCCCCAGCAGTTCATATCGGAGGCCAGTTGGAATTTCCAGCATGGTGGAGGC
CATGGTGTCTAGGGCCCGAATTGACGCACGAATTGATTTCGAGTCTGGAAGGATTAAGAA
AGAAGAGTTTGCTGAGATCATGAAGATCTGTTCCACCATTGAAGAACTCAGACGGCAAAA
-ATAGGAG---TAGT---------------------------------------------
------------------------------------------------------------
------------------------------------------------------
>gi|324951|gb|M25928| /Equine/2(PB1)/H7N7/United Kingdom/1973/// Influenza A virus (A/equine/London/1416/1973(H7N7)) PB1 polymerase subunit gene, complete cds.
---------------------AGCAAAAGCAGGCAAACTATTTG-AATGGATGTCAACCC
GA--CTCTACTCTT-CTTAAAAGTGCCAGCGCAAAATGCTATAAGCACAACATTCCCTTA
TACTGGAGATCCTCCCTACAGTCATGGAACAGGAACAGGATACACCATGGATACTGTCAA
CAGAACACACCAATACTCAGAAAAGGGGAAATGGACAACAAACACTGAGATTGGAGCACC
ACAACTCAATCCAATCGATGGGCCGCTGCCTGAAGACAATGAACCAAGCGGATACGCCCA
AACAGATTGTGTATTGGAAGCAATGGCTTCCCTTGAAGAGTCCCATCCCGGGATCTTTGA
AAACTCGTGTCTTGAAACGATGGAGGTGGTTCAGCAGACAAGAGTGGACAAACTAACACA
AGGTCGACAAACTTACGATTGGACCTTGAATAGGAATCAACCTGCTGCAACAGCACTTGC
TAATACAATTGAAGTGTTCAGATCAAATGATCTGACTTCCAATGAGTCAGGGAGATTAAT
GGACTTCCTCAAAGATGTCATGGAGTCCATGAACAAGGAAGAAATGGAAATAACAACACA
CTTCCAACGGAAGAGGAGAGTGAGAGACAACATGACAAAGAAAATGGTGACACAAAGAAC
CATAGGGAAGAAAAAACAACGATTGAACAGAAAGAGCTATCTGATCAGGGCATTAACCCT
GAACACAATGACCAAGGATGCTGAGAGAGGGAAATTGAAACGACGAGCAATTGCAACCCC
AGGAATGCAGATAAGAGGGTTTGTATACTTTGTTGAAACATTGGCCCGAAGGATATGTGA
AAAGCTTGAACAATCAGGATTGCCAGTTGGCGGTAATGAGAAGAAGGCCAAACTGGCTAA
TGTCGTCAGAAAGATGATGACTAATTCCCAAGACACTGAACTCTCTTTCACCATCACTGG
GGACAATACCAAATGGAATGAAAATCAGAACCCACGCATGTTCCTGGCAATGATCACATA
CATAACTAGAAACCAGCCAGAATGGTTCAGAAATGTTCTAAGCCTTGCACCGATTATGTT
CTCAAATAAAATGGCAAGACTGGGGAAGGGATATATGTTTGAAAGCAAAAGTATGAAATT
GAGAACTCAGATACCAGCCGAAATGCTTGCAAGCATTGATCTGAAATATTTCAATGACTC
AACCAAAAAGAAAATTGAGAAGATACGACCACTTCTAATCGATGGGACTGCTTCACTGAG
TCCTGGCATGATGATGGGGATGTTCAACATGTTAAGCACTGTACTAGGTGTATCCATATT
AAACCTAGGTCAAAGGAAATACACAAAGACCACATACTGGTGGGATGGTCTGCAATCATC
CGATGATTTTGCTTTGATAGTGAATGCGCCCAATCATGAGGGAATACAAGCTGGAGTAGA
CAGATTCTACAGGACTTGCAAACTGGTCGGAATCAACATGAGCAAAAAGAAGTCCTACAT
AAATAGAACCGGTACATTCGAATTCACAAGCTTTTTCTACCGCTACGGTTTTGTTGCCAA
TTTCAGCATGGAGCTACCCAGTTTTGGGGTTTCCGGGATAAATGAATCTGCAGACATGAG
CATCGGAGTGACAGTCATCAAAAACAACATGATAAACAATGACCTCGGTCCCGCCACGGC
ACAAATGGCACTCCAACTCTTCATCAAGGATTATCGGTATACATACCGATGCCATAGAGG
CGACACCCAGATACAAACCAGGAGATCTTTTGAGCTGAAGAAGCTGTGGGAACAGACTCG
ATCAAAGACTGGTCTACTGGTCTCAGATGGGGGTCCAAACCTATACAACATCAGAAATCT
ACACATCCCGGAAGTCTGTTTGAAATGGAGGCTGATGGATGAAGATTATAAGGGGAGACT
ATGTAATCCACTGAATCCTTTCGTCAGCCACAAAGAAATTGAATCAGTGAACAGTGCAGT
AGTAATGCCTGCGCATGGCCCTGCCAAAAGCATGGAGTATGATGCTGTTGCAACAACACA
CTCTTGGATCCCCAAGAGAAACCGGTCC--------------------------------
-------------------------------------------------ATACTGAACAC
GAGCCAAAGGGGAGTACTCGAAGATGAGCAGATGTACCAGAAATGTTGCAACCTGTTTGA
AAAATTCTTCCCCAGCAGCTCATACAGAAGACCAGTCGGAATTTCTAGTATGGTTGAGGC
CATGGTGTCCAGGGCCCGCATTGACGCACGGATTGACTTCGAATCTGGACGGATAAAGAA
GGAGGAGTTCGCTGAGATCATGAAAATCTGTTCCACCATTGAAGAGCTCAGACGGCAAAA
-ATAGTGAATTTAGCTTGA-CCTTCGTGAAAAAATGCCTTGTTTCTACT-----------
------------------------------------------------------------
------------------------------------------------------
>gi|71084264|gb|DQ124176| /Equine/2(PB1)/H3N8/USA/2003/// Influenza A virus (A/equine/California/191/2003(H3N8)) PB1 gene, complete cds.
---------------------AGCGAAAGCAGGCAAACCATTTG-AATGGATGTCAATCC
GA--CTCTACTTTT-CTTAAAGGTGCCAGCGCAAAATGCTATAAGCACAACATTCCCTTA
TACTGGAGATCCTCCCTACAGTCATGGAACAGGGACAGGATACACCATGGATACTGTCAA
CAGAACACACCAATATTCAGAAAAAGGGAAATGGACAACAAACACTGAGATTGGAGCACC
ACAACTTAATCCAATCGATGGACCACTTCCTGAAGACAATGAACCAAGTGGGTACGCCCA
AACAGATTGTGTATTGGAAGCAATGGCTTTCCTTGAAGAATCCCATCCCGGAATCTTTGA
AAATTCGTGTCTTGAAACGATGGAGGTGATTCAGCAGACAAGAGTGGACAAACTAACACA
AGGCCGACAAACTTATGATTGGACCTTGAATAGGAATCAACCTGCCGCAACAGCACTTGC
TAATACGATTGAAGTATTCAGATCAAATGGTCTGACTTCCAATGAATCGGGGAGATTGAT
GGACTTCCTCAAAGATGTCATGGAGTCCATGAACAAGGAAGAAATGGAAATAACAACACA
CTTCCAACGGAAGAGAAGAGTAAGAGACAACATGACAAAGAGAATGGTAACACAGAGAAC
CATAGGGAAGAAGAAACAACGATTAAACAGAAAGAGCTATCTAATCAGAACATTAACCCT
AAACACAATGACCAAGGACGCTGAGAGAGGGAAATTGAAACGACGAGCAATCGCTACCCC
AGGGATGCAGATAAGAGGGTTTGTATATTTTGTTGAAACACTAGCCCGAAGAATATGTGA
AAAGCTTGAACAATCAGGATTGCCAGTTGGCGGTAATGAGAAAAAGGCCAAACTGGCTAA
TGTCGTCAGAAAAATGATGACTAATTCCCAAGACACTGAACTCTCCTTCACCATCACTGG
GGACAATACCAAATGGAATGAAAATCAGAACCCACGCATATTCCTGGCAATGATCACATA
CATAACTAGAAACCAGCCAGAATGGTTCAGAAATGTTCTAAGCATTGCACCGATTATGTT
CTCAAATAAAATGGCAAGACTGGGGAAAGGATATATGTTTGAAAGCAAAAGTATGAAATT
GAGAACTCAAATACCAGCAGAAATGCTAGCAAGCATTGACCTGAAATATTTCAATGATTC
AACAAAAAAGAAAATTGAAAAGATACGACCACTTCTGGTTGACGGGACTGCTTCACTGAG
TCCTGGCATGATGATGGGAATGTTCAACATGTTGAGCACTGTGCTGGGTGTATCCATATT
AAACCTGGGCCAGAGGAAATACACAAAGACCACATACTGGTGGGATGGTCTGCAATCATC
CGATGACTTTGCTTTGATAGTGAATGCGCCTAATCATGAAGGAATACAAGCTGGAGTAGA
CAGATTCTATAGAACTTGCAAACTGGTCGGGATCAACATGAGCAAAAAGAAGTCCTACAT
AAATAGAACTGGAACATTCGAATTCACAAGCTTTTTCTACCGGTATGGTTTTGTAGCCAA
TTTCAGCATGGAACTACCCAGTTTTGGGGTTTCCGGAATAAATGAATCTGCAGACATGAG
CATTGGAGTGACAGTCATCAAAAACAACATGATAAATAATGATCTCGGTCCTGCCACGGC
ACAAATGGCACTCCAACTCTTCATTAAGGATTATCGGTACACATACCGGTGCCATAGAGG
TGATACCCAGATACAAACCAGAAGATCTTTTGAGTTGAAGAAACTGTGGGAACAGACTCG
ATCAAAGACTGGTCTACTGGTATCAGATGGGGGTCCAAACCTATATAACATCAGAAACCT
ACACATCCCGGAAGTCTGTTTGAAATGGGAGCTAATGGATGAAGATTATAAGGGGAGGCT
ATGCAATCCATTGAATCCTTTCGTTAGTCACAAAGAAATTGAATCAGTCAACAGTGCAGT
AGTAATGTCTGCGCATGGCCCTGCCAAAAGCATGGAGTATGATGCTGTTGCAACAACACA
TTCTTGGATCCCCAAGAGGAACCGGTCC--------------------------------
-------------------------------------------------ATATTGAACAC
AAGCCAAAGGGGAATACTCGAAGATGAGCAGATGTATCAGAAATGCTGCAACCTGTTTGA
AAAATTCTTCCCCAGCAGCTCATACAGAAGACCAGTCGGAATTTCTAGTATGGTTGAGGC
CATGGTGTCCAGGGCCCGCATTGATGCACGAATTGACTTCGAATCTGGACGGATAAAGAA
GGATGAGTTCGCTGAGATCATGAAGATCTGTTCCACCATTGAAGAGCTCAGACGGCAAAA
-ATAGTGAATTTAGCTTGA-TCTTCATGAAAAAATGCCTTGTTTCTACT-----------
------------------------------------------------------------
------------------------------------------------------
>gi|78057314|gb|DQ222919| /Equine/2(PB1)/H3N8/USA/2003/// Influenza A virus (A/equine/Wisconsin/1/03(H3N8)) polymerase subunit PB1 (PB1) gene, complete cds.
----------------------------------------------ATGGATGTCAATCC
GA--CTCTACTTTT-CTTAAAGGTGCCAGCGCAAAATGCTATAAGCACAACATTTCCTTA
TACTGGAGATCCTCCCTACAGTCATGGAACAGGGACAGGATACACCATGGATACTGTCAA
CAGAACACACCAATATTCAGAAAAAGGGAAATGGACAACAAACACTGAGATTGGAGCACC
ACAACTTAATCCAATCGATGGACCACTTCCTGAAGACAATGAACCAAGTGGGTACGCCCA
AACAGATTGTGTATTGGAAGCAATGGCTTTCCTTGAAGAATCCCATCCCGGAATCTTTGA
AAATTCGTGTCTTGAAACGATGGAGGTGATTCAGCAGACAAGAGTGGACAAACTAACACA
AGGCCGACAAACTTATGATTGGACCTTGAATAGGAATCAACCTGCCGCAACAGCACTTGC
TAATACGATTGAAGTATTCAGATCAAATGGTCTGACTTCCAATGAATCGGGGAGATTGAT
GGACTTCCTCAAAGATGTCATGGAGTCCATGAACAAGGAAGAAATGGAAATAACAACACA
CTTCCAACGGAAGAGAAGAGTAAGAGACAACATGACAAAGAGAATGGTAACACAGAGAAC
CATAGGGAAGAAAAAACAACGATTAAACAGAAAGAGCTATCTAATCAGAACATTAACCCT
AAACACAATGACCAAGGACGCTGAGAGAGGGAAATTGAAACGACGAGCAATCGCTACCCC
AGGGATGCAGATAAGAGGGTTTGTATATTTTGTTGAAACACTAGCCCGAAGAATATGTGA
AAAGCTTGAACAATCAGGATTGCCAGTTGGCGGTAATGAGAAAAAGGCCAAACTGGCTAA
TGTCGTCAGAAAAATGATGACTAATTCCCAAGACACTGAACTCTCCTTCACCATCACTGG
GGACAATACCAAATGGAATGAAAATCAGAACCCACGCATATTCCTGGCAATGATCACATA
CATAACTAGAAACCAGCCAGAATGGTTCAGAAATGTTCTAAGCATTGCACCGATTATGTT
CTCAAATAAAATGGCAAGACTGGGGAAAGGATATATGTTTGAAAGCAAAAGTATGAAATT
GAGAACTCAAATACCAGCAGGAATGCTTGCAAGCATTGACCTGAAATATTTCAATGATCC
AACAAAAAAGAAAATTGAAAAGATACGACCACTTCTGGTTGACGGGACTGCTTCACTGAG
TCCTGGCATGATGATGGGAATGTTCAACATGTTGAGCACTGTGCTAGGTGTATCCATATT
AAACCTGGGCCAGAGGAAATACACAAAGACCACATACTGGTGGGATGGTCTGCAATCATC
CGATGACTTTGCTTTGATAGTGAATGCGCCTAATCATGAAGGAATACAAGCTGGAGTAGA
CAGATTCTATAGGACTTGCAAACTGGTCGGGATCAACATGAGCAAAAAGAAGTCCTACAT
AAATAGAACTGGAACATTCGAATTCACAAGCTTTTTCTACCGGTATGGTTTTGTAGCCAA
TTTCAGCATGGAACTACCCAGTTTTGGGGTTTCCGGAATAAATGAATCTGCAGACATGAG
CATTGGAGTGACAGTCATCAAAAACAACATGATAAATAATGATCTCGGTCCTGCCACGGC
ACAAATGGCACTCCAACTCTTCATTAAGGATTATCGGTACACATACCGGTGCCATAGAGG
TGATACCCAGATACAAACCAGAAGATCTTTTGAGTTGAAGAAACTGTGGGAACAGACTCG
ATCAAAGACTGGTCTACTGGTATCAGATGGGGGTCCAAACCTATATAACATCAGAAACCT
ACACATCCCGGAAGTCTGTTTAAAATGGGAGCTAATGGATGAAGATTATAAGGGGAGGCT
ATGCAATCCATTGAATCCTTTCGTTAGTCACAAAGAAATTGAATCAGTCAACAGTGCAGT
AGTAATGCCTGCGCATGGCCCTGCCAAAAGCATGGAGTATGATGCTGTTGCAACAACACA
TTCTTGGATCCCCAAGAGGAACCGGTCC--------------------------------
-------------------------------------------------ATATTGAACAC
AAGCCAAAGGGGAATACTCGAAGATGAGCAGATGTATCAGAAATGCTGCAACCTGTTTGA
AAAATTCTTCCCCAGCAGCTCATACAGAAGACCAGTCGGGATTTCTAGTATGGTTGAGGC
CATGGTGTCCAGGGCCCGCATTGATGCACGAATTGACTTCGAATCTGGACGGATAAAGAA
GGATGAGTTCGCTGAGATCATGAAGATCTGTTCCACCATTGAAGAGCTCAGACGGCAAAA
-ATAG-------------------------------------------------------
------------------------------------------------------------
------------------------------------------------------
>gi|71084254|gb|DQ124171| /Equine/2(PB1)/H3N8/USA/2003/// Influenza A virus (A/equine/Massachussetts/213/2003(H3N8)) PB1 gene, complete cds.
---------------------AGCGAAAGCAGGCAAACCATTTG-AATGGATGTCAATCC
GA--CTCTACTTTT-CTTAAAGGTGCCAGCGCAAAATGCTATAAGCACAACATTCCCTTA
TACTGGAGATCCTCCCTACAGTCATGGAACAGGGACAGGATACACCATGGATACTGTCAA
CAGAACACACCAATATTCAGAAAAAGGGAAATGGACAACAAACACTGAGATTGGAGCACC
ACAACTTAATCCAATCGATGGACCACTTCCTGAAGACAATGAACCAAGTGGGTACGCCCA
AACAGATTGTGTATTGGAAGCAATGGCTTTCCTTGAAGAATCCCATCCCGGAATCTTTGA
AAATTCGTGTCTTGAAACGATGGAGGTGATTCAGCAGACAAGAGTGGACAAACTAACACA
AGGCCGACAAACTTATGATTGGACCTTGAATAGGAATCAACCTGCCGCAACAGCACTTGC
TAATACGATTGAAGTATTCAGATCAAATGGTCTGACTTCCAATGAATCGGGGAGATTGAT
GGACTTCCTCAAAGATGTCATGGAGTCCATGAACAAGGAAGAAATGGAAATAACAACACA
CTTCCAACGGAAGAGAAGAGTAAGAGACAACATGACAAAGAGAATGGTAACACAGAGAAC
CATAGGGAAGAAAAAACAACGATTAAACAGAAAGAGCTATCTAATCAGAACATTAACCCT
AAACACAATGACCAAGGACGCTGAGAGAGGGAAATTGAAACGACGAGCAATCGCTACCCC
AGGGATGCAGATAAGAGGGTTTGTATATTTTGTTGAAACACTAGCCCGAAGAATATGTGA
AAAGCTTGAACAATCAGGATTGCCAGTTGGCGGTAATGAGAAAAAGGCCAAACTGGCTAA
TGTCGTCAGAAAAATGATGACTAATTCCCAAGACACTGAACTCTCCTTCACCATCACTGG
GGACAATACCAAATGGAATGAAAATCAGAACCCACGCATATTCCTGGCAATGATCACGTA
CATAACTAGAAACCAGCCAGAATGGTTCAGAAATGTTCTAAGCATTGCACCGATTATGTT
CTCAAATAAAATGGCAAGACTGGGGAAAGGATATATGTTTGAAAGCAAAAGTATGAAATT
GAGAACTCAAATACCAGCAGAAATGCTAGCAAGCATTGACCTGAAATATTTCAATGATTC
AACAAAAAAGAAAATTGAAAAGATACGACCACTTCTGGTTGACGGGACTGCTTCACTGAG
TCCTGGCATGATGATGGGAATGTTCAACATGTTGAGCACTGTGCTGGGTGTATCCATATT
AAACCTGGGCCAGAGGAAATACACAAAGACCACATACTGGTGGGATGGTCTGCAATCATC
CGATGACTTTGCTTTGATAGTGAATGCGCCTAATCATGAAGGAATACAAGCTGGAGTAGA
CAGATTCTATAGAACTTGCAAACTGGTCGGGATCAACATGAGCAAAAAGAAGTCCTACAT
AAATAGAACTGGAACATTCGAATTCACAAGCTTTTTCTACCGGTATGGTTTTGTAGCCAA
TTTCAGCATGGAACTACCCAGTTTTGGGGTTTCCGGAATAAATGAATCTGCAGACATGAG
CATTGGAGTGACAGTCATCAAAAACAACATGATAAATAATGATCTCGGTCCTGCCACGGC
ACAAATGGCACTCCAACTCTTCATTAAGGATTATCGGTACACATACCGGTGCCATAGAGG
TGATACCCAGATACAAACCAGAAGATCTTTTGAGTTGAAGAAACTGTGGGAACAGACTCG
ATCAAAGACTGGTCTACTGGTATCAGATGGGGGTCCAAACCTATATAACATCAGAAACCT
ACACATCCCGGAAGTCTGTTTAAAATGGGAGCTAATGGATGAAGATTATAAGGGGAGGCT
ATGCAATCCATTGAATCCTTTCGTTAGTCACAAAGAAATTGAATCAGTCAACAGTGCAGT
AGTAATGCCTGCGCATGGCCCTGCCAAAAGCATGGAGTATGATGCTGTTGCAACAACACA
TTCTTGGATCCCCAAGAGGAACCGGTCC--------------------------------
-------------------------------------------------ATATTGAACAC
AAGCCAAAGGGGAATACTCGAAGATGAGCAGATGTATCAGAAATGCTGCAACCTGTTTGA
AAAATTCTTCCCCAGCAGCTCATACAGAAGACCAGTCGGAATTTCTAGTATGGTTGAGGC
CATGGTGTCCAGGGCCCGCATTGATGCACGAATTGACTTCGAATCTGGACGGATAAAGAA
GGATGAGTTCGCTGAGATCATGAAGATCTGTTCCACCATTGAAGAGCTCAGACGGCAAAA
-ATAGTGAATTTAGCTTGA-TCTTCATGAAAAAATGCCTTGTTTCTACT-----------
------------------------------------------------------------
------------------------------------------------------
>gi|71084256|gb|DQ124172| /Equine/2(PB1)/H3N8/USA/2003/// Influenza A virus (A/equine/Ohio/1/2003(H3N8)) PB1 gene, complete cds.
---------------------AGCGAAAGCAGGCAAACCATTTG-AATGGATGTCAATCC
GA--CTCTACTTTT-CTTAAAGGTGCCAGCGCAAAATGCTATAAGCACAACATTCCCTTA
TACTGGAGATCCTCCCTACAGTCATGGAACAGGGACAGGATACACCATGGATACTGTCAA
CAGAACACACCAATATTCAGAAAAAGGGAAATGGACAACAAACACTGAGATTGGAGCACC
ACAACTTAATCCAATCGATGGACCACTTCCTGAAGACAATGAACCAAGTGGGTACGCCCA
AACAGATTGTGTATTGGAAGCAATGGCTTTCCTTGAAGAATCCCATCCCGGAATCTTTGA
AAATTCGTGTCTTGAAACGATGGAGGTGATTCAGCAGACAAGAGTGGACAAACTAACACA
AGGCCGACAAACTTATGATTGGACCTTGAATAGGAATCAACCTGCCGCAACAGCACTTGC
TAATACGATTGAAGTATTCAGATCAAATGGTCTGACTTCCAATGAATCGGGGAGATTGAT
GGACTTCCTCAAAGATGTCATGGAGTCCATGAACAAGGAAGAAATGGAAATAACAACACA
CTTCCAACGGAAGAGAAGAGTAAGAGACAACATGACAAAGAGAATGGTAACACAGAGAAC
CATAGGGAAGAAGAAACAACGATTAAACAGAAAGAGCTATCTAATCAGAACATTAACCCT
AAACACAATGACCAAGGACGCTGAGAGAGGGAAATTGAAACGACGAGCAATCGCTACCCC
AGGGATGCAGATAAGAGGGTTTGTATATTTTGTTGAAACACTAGCCCGAAGAATATGTGA
AAAGCTTGAACAATCAGGATTGCCAGTTGGCGGTAATGAGAAAAAGGCCAAACTGGCTAA
TGTCGTCAGAAAAATGATGACTAATTCCCAAGACACTGAACTCTCCTTCACCATCACTGG
GGACAATACCAAATGGAATGAAAATCAGAACCCACGCATATTCCTGGCAATGATCACATA
CATAACTAGAAACCAGCCAGAATGGTTCAGAAATGTTCTAAGCATTGCACCGATTATGTT
CTCAAATAAAATGGCAAGACTGGGGAAAGGATATATGTTTGAAAGCAAAAGTATGAAATT
GAGAACTCAAATACCAGCAGAAATGCTAGCAAGCATTGACCTGAAATATTTCAATGATTC
AACAAAAAAGAAAATTGAAAAGATACGACCACTTCTGGTCGACGGGACTGCTTCACTGAG
TCCTGGCATGATGATGGGAATGTTCAACATGTTGAGCACTGTGCTGGGTGTATCCATATT
AAACCTGGGCCAGAGGAAATACACAAAGACCACATACTGGTGGGATGGTCTGCAATCATC
CGATGACTTTGCTTTGATAGTGAATGCGCCTAATCATGAAGGAATACAAGCTGGAGTAGA
CAGATTCTATAGAACTTGCAAACTGGTCGGGATCAACATGAGCAAAAAGAAGTCCTACAT
AAATAGAACTGGAACATTCGAATTCACAAGCTTTTTCTACCGGTATGGTTTTGTAGCCAA
TTTCAGCATGGAACTACCCAGTTTTGGGGTTTCCGGAATAAATGAATCTGCAGACATGAG
CATTGGAGTGACAGTCATCAAAAACAACATGATAAATAATGATCTCGGTCCTGCCACGGC
ACAAATGGCACTCCAACTCTTCATTAAGGATTATCGGTACACATACCGGTGCCATAGAGG
TGATACCCAGATACAAACCAGAAGATCTTTTGAGTTGAAGAAACTGTGGGAACAGACTCG
ATCAAAGACTGGTCTACTGGTATCAGATGGGGGTCCAAACCTATATAACATCAGAAACCT
ACACATCCCGGAAGTCTGTTTAAAATGGGAGCTAATGGATGAAGATTATAAGGGGAGGCT
ATGCAATCCATTGAATCCTTTCGTTAGTCACAAAGAAATTGAATCAGTCAACAGTGCAGT
AGTAATGCCTGCGCATGGCCCTGCCAAAAGCATGGAGTATGATGCTGTTGCAACAACACA
TTCTTGGATCCCCAAGAGGAACCGGTCC--------------------------------
-------------------------------------------------ATATTGAACAC
AAGCCAAAGGGGAATACTCGAAGATGAGCAGATGTATCAGAAATGCTGCAACCTGTTTGA
AAAATTCTTCCCCAGCAGCTCATACAGAAGACCAGTCGGAATTTCTAGTATGGTTGAGGC
CATGGTGTCCAGGGCCCGCATTGATGCACGAATTGACTTCGAATCTGGACGGATAAAGAA
GGATGAGTTCGCTGAGATCATGAAGATCTGTTCCACCATTGAAGAGCTCAGACGGCAAAA
-ATAGTGAATTTAGCTTGA-TCTTCATGAAAAAATGCCTTGTTTCTACT-----------
------------------------------------------------------------
------------------------------------------------------
>gi|71084258|gb|DQ124173| /Equine/2(PB1)/H3N8/USA/2003/// Influenza A virus (A/equine/New York/452/2003(H3N8)) PB1 gene, complete cds.
---------------------AGCGAAAGCAGGCAAACCATTTG-AATGGATGTCAATCC
GA--CTCTACTTTT-CTTAAAGGTGCCAGCGCAAAATGCTATAAGCACAACATTCCCTTA
TACTGGAGATCCTCCCTACAGTCATGGAACAGGGACAGGATACACCATGGATACTGTTAA
CAGAACACACCAATATTCAGAAAAAGGGAAATGGACAACAAACACTGAGATTGGAGCACC
ACAACTTAATCCAATCGATGGACCACTTCCTGAAGACAATGAACCAAGTGGGTACGCCCA
AACAGATTGTGTATTGGAAGCAATGGCTTTCCTTGAAGAATCCCATCCCGGAATCTTTGA
AAATTCGTGTCTTGAAACGATGGAGGTGATTCAGCAGACAAGAGTGGACAAACTAACACA
AGGCCGACAAACTTATGATTGGACCTTGAATAGGAATCAACCTGCCGCAACAGCACTTGC
TAATACGATTGAAGTATTCAGATCAAATGGTCTGACTTCCAATGAATCGGGGAGATTGAT
GGACTTCCTCAAAGATGTCATGGAGTCCATGAACAAGGAAGAAATGGAAATAACAACACA
CTTCCAACGGAAGAGAAGAGTAAGAGACAACATGACAAAGAGAATGGTAACACAGAGAAC
CATAGGGAAGAAAAAACAACGATTAAACAGAAAGAGCTATCTAATCAGAACATTAACCCT
AAACACAATGACCAAGGACGCTGAGAGAGGGAAATTGAAACGACGAGCAATCGCTACCCC
AGGGATGCAGATAAGAGGGTTTGTATATTTTGTTGAAACACTAGCCCGAAGAATATGTGA
AAAGCTTGAACAATCAGGATTGCCAGTTGGCGGCAATGAGAAAAAGGCCAAACTGGCTAA
TGTCGTCAGAAAAATGATGACTAATTCCCAAGACACTGAACTCTCCTTCACCATCACTGG
GGACAATACCAAATGGAATGAAAATCAGAACCCACGCATATTCCTGGCAATGATCACATA
CATAACTAGAAACCAGCCAGAATGGTTCAGAAATGTTCTAAGCATTGCACCGATTATGTT
CTCAAATAAAATGGCAAGACTGGGGAAAGGATATATGTTTGAAAGCAAAAGTATGAAATT
GAGAACTCAAATACCAGCAGAAATGCTAGCAAGCATTGACCTGAAATATTTCAATGATTC
AACAAAAAAGAAAATTGAAAAGATACGACCACTTCTGGTTGACGGGACTGCTTCACTGAG
TCCTGGCATGATGATGGGAATGTTCAACATGTTGAGCACTGTGCTGGGTGTATCCATATT
AAACCTGGGCCAGAGGAAATACACAAAGACCACATACTGGTGGGATGGTCTGCAATCATC
CGATGACTTTGCTTTGATAGTGAATGCGCCTAATCATGAAGGAATACAAGCTGGAGTAGA
CAGATTCTATAGAACTTGCAAACTGGTCGGGATCAACATGAGCAAAAAGAAGTCCTACAT
AAATAGAACTGGAACATTCGAATTCACAAGCTTTTTCTACCGGTATGGTTTTGTAGCCAA
TTTCAGCATGGAACTACCCAGTTTTGGGGTTTCCGGAATAAATGAATCTGCAGACATGAG
CATTGGAGTGACAGTCATCAAAAACAACATGATAAATAATGATCTCGGTCCTGCCACGGC
ACAAATGGCACTCCAACTCTTCATTAAGGATTATCGGTACACATACCGGTGCCATAGAGG
TGATACCCAGATACAAACCAGAAGATCTTTTGAGTTGAAGAAACTGTGGGAACAGACTCG
ATCAAAGACTGGTCTACTGGTATCAGATGGGGGTCCAAACCTATATAACATCAGAAACCT
ACACATCCCGGAAGTTTGTTTAAAATGGGAGCTAATGGATGAAGATTATAAGGGGAGGCT
ATGCAATCCATTGAATCCTTTCGTTAGTCACAAAGAAATTGAATCAGTCAACAGTGCAGT
AGTAATGCCTGCGCATGGCCCTGCCAAAAGCATGGAGTATGATGCTGTTGCAACAACACA
TTCTTGGATCCCCAAGAGGAACCGGTCC--------------------------------
-------------------------------------------------ATATTGAACAC
AAGCCAAAGGGGAATACTCGAAGATGAGCAGATGTATCAGAAATGCTGCAACCTGTTTGA
AAAATTCTTCCCCAGCAGCTCATACAGAAGACCAGTCGGAATTTCTAGTATGGTTGAGGC
CATGGTGTCCAGGGCCCGCATTGATGCACGAATTGACTTCGAATCTGGACGGATAAAGAA
GGATGAGTTCGCTGAGATCATGAAGATCTGTTCCACCATTGAAGAGCTCAGACGGCAAAA
-ATAGTGAATTTAGCTTGA-TCTTCATGAAAAAATGCCTTGTTTCTACT-----------
------------------------------------------------------------
------------------------------------------------------
>gi|71084262|gb|DQ124175| /Equine/2(PB1)/H3N8/USA/2002/// Influenza A virus (A/equine/Kentucky/5/2002(H3N8)) PB1 gene, complete cds.
---------------------AGCGAAAGCAGGCAAACCATTTG-AATGGATGTCAATCC
GA--CTCTACTTTT-CTTAAAGGTGCCAGCGCAAAATGCTATAAGCACAACATTCCCTTA
TACTGGAGATCCTCCCTACAGTCATGGAACAGGGACAGGATACACCATGGATACTGTCAA
CAGAACACACCAATATTCAGAAAAGGGGAAATGGACAACAAACACTGAGATTGGAGCACC
ACAACTTAATCCAATCGATGGACCACTTCCTGAAGACAATGAACCAAGTGGGTACGCCCA
AACAGATTGTGTATTGGAAGCAATGGCTTTCCTTGAAGAATCCCATCCCGGAATCTTTGA
AAATTCGTGTCTTGAAACGATGGAGGTGATTCAGCAGACAAGAGTGGACAAACTAACACA
AGGCCGACAAACTTATGATTGGACCTTGAATAGGAATCAACCTGCCGCAACAGCACTTGC
TAATACGATTGAAGTATTCAGATCAAATGGTCTGACTTCCAATGAATCGGGGAGATTGAT
GGACTTCCTCAAAGATGTCATGGAGTCCATGAACAAGGAAGAAATGGAAATAACAACACA
CTTCCAACGAAAGAGAAGAGTAAGAGACAACATGACAAAGAGAATGGTAACACAGAGAAC
CATAGGGAAGAAAAAACAACGATTAAACAGAAAGAGTTATCTAATCAGAACATTAACCCT
AAACACAATGACCAAGGACGCTGAGAGAGGGAAATTGAAACGACGAGCAATCGCAACCCC
AGGGATGCAGATAAGAGGATTTGTATATTTTGTTGAAACACTAGCCCGAAGAATATGTGA
AAAGCTTGAACAATCAGGATTGCCAGTTGGCGGTAATGAGAAAAAGGCCAAACTGGCTAA
TGTCGTCAGAAAAATGATGACTAATTCCCAAGACACTGAACTCTCCTTCACCATCACTGG
GGACAATACCAAATGGAATGAAAATCAGAACCCACGCATATTCCTGGCAATGATCACATA
CATAACTAGAAACCAGCCAGAATGGTTCAGAAATGTTCTAAGCATTGCACCGATTATGTT
CTCAAATAAAATGGCAAGACTGGGGAAAGGATATATGTTTGAAAGCAAAAGTATGAAACT
GAGAGCTCAAATACCAGCAGAAATGCTAGCAAGCATTGACCTGAAATATTTCAATGATTC
AACAAAAAAGAAAATTAAAAAGATACGACCACTTCTGGTTGACGGGACTGCTTCACTGAG
TCCTGGCATGATGATGGGAATGTTCAACATGTTGAGCACTGTGCTGGGTGTATCCATATT
AAACCTGGGCCAGAGGAAATACACAAAGACCACATACTGGTGGGATGGTCTGCAATCATC
CGATGACTTTGCTTTGATAGTGAATGCGCCTAATCATGAAGGAATACAAGCTGGAGTAGA
CAGATTCTATAGAACTTGCAAACTGGTCGGGATCAACATGAGCAAAAAGAAGTCCTACAT
AAATAGAACCGGAACATTCGAATTCACAAGCTTTTTCTACCGGTATGGTTTTGTAGCCAA
TTTCAGCATGGAACTACCCAGTTTTGGGGTTTCCGGAATAAATGAATCTGCAGACATGAG
CATTGGAGTGACAGTCATCAAAAACAACATGATAAATAATGATCTCGGTCCTGCCACGGC
ACAAATGGCACTCCAACTCTTCATTAAGGATTACCGGTACACATACCGGTGCCATAGAGG
TGATACCCAGATACAAACCAGAAGATCTTTTGAGTTGAAGAAACTGTGGGAACAGACTCG
ATCAAAGACTGGTCTACTGGTATCAGATGGGGGTCCAAACCTATATAACATCAGAAACCT
ACACATCCCGGAAGTTTGTTTAAAATGGGAGCTAATGGATGAAGATTATAAGGGGAGGCT
ATGCAATCCATTAAATCCTTTCGTTAGTCACAAAGAAATTGAATCAGTCAACAGTGCAGT
AGTAATGCCTGCGCATGGCCCTGCCAAAAGCATGGAGTATGATGCTGTTGCAACAACACA
TTCTTGGATCCCCAAGAGGAACCGGTCC--------------------------------
-------------------------------------------------ATATTGAACAC
AAGCCAAAGGGGAATACTCGAAGATGAGCAGATGTATCAGAAATGCTGCAACCTGTTTGA
AAAATTCTTCCCCAGCAGCTCATACAGAAGACCAGTCGGAATTTCTAGTATGGTTGAGGC
CATGGTGTCCAGGGCCCGCATTGATGCACGAATTGACTTCGAATCTGGACGGATAAAGAA
GGATGAGTTCGCTGAGATCATGAAGATCTGTTCCACCATTGAAGAGCTCAGACGGCAAAA
-ATAGTGAATTTAGCTTGA-TCTTCATGAAAAAATGCCTTGTTTCTACT-----------
------------------------------------------------------------
------------------------------------------------------
>gi|60547102|gb|AY855339| /Equine/2(PB1)/H3N8/USA/2002/// Influenza A virus (A/equine/Kentucky/5/02(H3N8)) PB1 polymerase 1 gene, complete cds.
---------------------AGCGAAAGCAGGCAAACCATTTG-AATGGATGTCAATCC
GA--CTCTACTTTT-CTTAAAGGTGCCAGCGCAAAATGCTATAAGCACAACATTCCCTTA
TACTGGAGATCCTCCCTACAGTCATGGAACAGGGACAGGATACACCATGGATACTGTCAA
CAGAACACACCAATATTCAGAAAAGGGGAAATGGACAACAAACACTGAGATTGGAGCACC
ACAACTTAATCCAATCGATGGACCACTTCCTGAAGACAATGAACCAAGTGGGTACGCCCA
AACAGATTGTGTATTGGAAGCAATGGCTTTCCTTGAAGAATCCCATCCCGGAATCTTTGA
AAATTCGTGTCTTGAAACGATGGAGGTGATTCAGCAGACAAGAGTGGACAAACTAACACA
AGGCCGACAAACTTATGATTGGACCTTGAATAGGAATCAACCTGCCGCAACAGCACTTGC
TAATACAATTGAAGTGTTCAGATCAAATGGTCTGACTTCCAATGAATCAGGGAGGTTGAT
GGACTTCCTCAAAGATGTCATGGAGTCCATGAACAAGGAAGAAATGGAAATAACAACACA
CTTCCAACGAAAGAGAAGAGTAAGAGACAACATGACAAAGAGAATGGTAACACAGAGAAC
CATAGGGAAGAAAAAACAACGATTAAACAGAAAGAGTTATCTAATCAGAACATTAACCCT
AAACACAATGACCAAGGACGCTGAGAGAGGGAAATTGAAACGACGAGCAATCGCAACCCC
AGGGATGCAGATAAGAGGATTTGTATATTTTGTTGAAACACTAGCCCGAAGAATATGTGA
AAAGCTTGAACAATCAGGATTGCCAGTTGGCGGTAATGAGAAAAAGGCCAAACTGGCTAA
TGTCGTCAGAAAAATGATGACTAATTCCCAAGACACTGAACTCTCCTTCACCATCACTGG
GGACAATACCAAATGGAATGAAAATCAGAACCCACGCATATTCCTGGCAATGATCACATA
CATAACTAGAAACCAGCCAGAATGGTTCAGAAATGTTCTAAGCATTGCACCGATTATGTT
CTCAAATAAAATGGCAAGACTGGGGAAAGGATATATGTTTGAAAGCAAAAGTATGAAACT
GAGAGCTCAAATACCAGCAGAAATGCTAGCAAGCATTGACCTGAAATATTTCAATGATTC
AACAAAAAAGAAAATTAAAAAGATACGACCACTTCTGGTTGACGGGACTGCTTCACTGAG
TCCTGGCATGATGATGGGAATGTTCAACATGTTGAGCACTGTGCTGGGTGTATCCATATT
AAACCTGGGCCAGAGGAAATACACAAAGACCACATACTGGTGGGATGGTCTGCAATCATC
CGATGACTTTGCTTTGATAGTGAATGCGCCTAATCATGAAGGAATACAAGCTGGAGTAGA
CAGATTCTATAGAACTTGCAAACTGGTCGGGATCAACATGAGCAAAAAGAAGTCCTACAT
AAATAGAACCGGAACATTCGAATTCACAAGCTTTTTCTACCGGTATGGTTTTGTAGCCAA
TTTCAGCATGGAACTACCCAGTTTTGGGGTTTCCGGAATAAATGAATCTGCAGACATGAG
CATTGGAGTGACAGTCATCAAAAACAACATGATAAATAATGATCTCGGTCCTGCCACGGC
ACAAATGGCACTCCAACTCTTCATTAAGGATTACCGGTACACATACCGGTGCCATAGAGG
TGATACCCAGATACAAACCAGAAGATCTTTTGAGTTGAAGAAACTGTGGGAACAGACTCG
ATCAAAGACTGGTCTACTGGTATCAGATGGGGGTCCAAACCTATATAACATCAGAAACCT
ACACATCCCGGAAGTTTGTTTAAAATGGGAGCTAATGGATGAAGATTATAAGGGGAGGCT
ATGCAATCCATTAAATCCTTTCGTTAGTCACAAAGAAATTGAATCAGTCAACAGTGCAGT
AGTAATGCCTGCGCATGGCCCTGCCAAAAGCATGGAGTATGATGCTGTTGCAACAACACA
TTCTTGGATCCCCAAGAGGAACCGGTCC--------------------------------
-------------------------------------------------ATATTGAACAC
AAGCCAAAGGGGAATACTCGAAGATGAGCAGATGTATCAGAAATGCTGCAACCTGTTTGA
AAAATTCTTCCCCAGCAGCTCATACAGAAGACCAGTCGGAATTTCTAGTATGGTTGAGGC
CATGGTGTCCAGGGCCCGCATTGATGCACGAATTGACTTCGAATCTGGACGGATAAAGAA
GGATGAGTTCGCTGAGATCATGAAGATCTGTTCCACCATTGAAGAGCTCAGACGGCAAAA
-ATAGTGAATTTAGCTTGA-TCTTCATGAAAAAATGCCTTGTTTCTACT-----------
------------------------------------------------------------
------------------------------------------------------
>gi|71084260|gb|DQ124174| /Equine/2(PB1)/H3N8/USA/1999/// Influenza A virus (A/equine/New York/1/1999(H3N8)) PB1 gene, complete cds.
---------------------AGCGAAAGCAGGCAAACCATTTG-AATGGATGTCAATCC
GA--CTCTACTTTT-CTTAAAGGTGCCAGCGCAAAATGCTATAAGCACAACATTCCCTTA
TACTGGAGATCCTCCCTACAGTCATGGAACAGGGACAGGATACACCATGGATACTGTCAA
CAGAACACACCAATATTCAGAAAAAGGGAAATGGACAACAAACACTGAGATTGGAGCACC
ACAACTTAATCCAATCGATGGACCACTTCCTGAAGACAATGAACCAAGTGGGTACGCCCA
AACAGATTGTGTATTGGAAGCAATGGCTTTCCTTGAAGAATCCCATCCCGGAATCTTTGA
AAATTCGTGTCTTGAAACGATGGAGGTGATTCAGCAGACAAGAGTGGACAAACTAACACA
AGGCCGACAAACTTACGATTGGACCTTGAATAGGAATCAACCTGCCGCAACAGCACTTGC
TAATACGATTGAAGTGTTCAGATCAAATGATCTGACTTCCAATGAGTCGGGGAGATTGAT
GGACTTCCTCAAAGATGTCATGGAGTCCATGAACAAGGAAGAAATGGAAATAACAACACA
CTTCCAACGGAAGAGAAGAGTAAGAGACAACATGACAAAGAGAATGGTGACACAGAGAAC
CATAGGGAAGAAAAAACAACGATTAAACAGAAAGAGCTATCTAATCAGAACATTAACCCT
AAACACAATGACCAAGGACGCTGAGAGAGGGAAATTGAAACGACGAGCAATCGCAACCCC
AGGGATGCAGATAAGAGGGTTTGTATATTTTGTTGAAACACTAGCCCGAAGAATATGTGA
AAAGCTTGAACAATCAGGATTGCCAGTTGGCGGTAATGAGAAAAAGGCCAAACTGGCTAA
TGTCGTCAGAAAAATGATGACTAATTCCCAAGACACTGAACTCTCCTTCACCATCACTGG
GGACAATACCAAATGGAATGAAAATCAGAACCCACGCATATTCCTGGCAATGATCACGTA
CATAACTAGAAACCAGCCAGAATGGTTCAGAAATGTTCTAAGCATTGCACCGATTATGTT
CTCAAATAAAATGGCAAGACTGGGGAAAGGATATATGTTTGAAAGCAAAAGTATGAAATT
GAGAACTCAGATACCAGCAGAAATGCTAGCAAGCATTGACCTGAAATATTTCAATGATTC
AACAAAAAAGAAAATTGAGAAGATACGACCACTTCTGGTTGACGGGACTGCTTCACTGAG
TCCTGGCATGATGATGGGAATGTTCAACATGTTGAGCACTGTGCTAGGTGTATCCATATT
AAACCTGGGCCAGAGGAAATACACAAAGACCACATACTGGTGGGATGGTCTGCAATCATC
CGATGACTTTGCTTTGATAGTGAATGCGCCTAATCATGAAGGAATACAAGCTGGAGTAGA
CAGATTCTATAGAACTTGCAAACTGGTCGGGATCAACATGAGCAAAAAGAAGTCCTACAT
AAATAGAACCGGAACATTCGAATTCACAAGCTTTTTCTACCGGTATGGTTTTGTAGCCAA
TTTCAGCATGGAACTACCCAGTTTTGGGGTTTCCGGAATAAATGAATCTGCAGACATGAG
CATTGGAGTGACAGTCATCAAAAACAACATGATAAATAATGATCTCGGTCCCGCCACGGC
ACAAATGGCACTCCAACTCTTCATTAAGGATTATCGGTACACATACCGGTGCCATAGAGG
TGATACCCAGATACAAACCAGAAGATCTTTTGAGTTGAAGAAACTGTGGGAACAGACTCG
ATCAAAGACTGGTCTACTGGTATCAGATGGGGGTCCAAACCTATATAACATCAGAAACCT
ACACATCCCGGAAGTCTGTTTAAAATGGGAGCTAATGGATGAAGATTATAAGGGGAGGCT
ATGTAATCCATTGAATCCTTTCGTTAGTCACAAAGAAATTGAATCAGTCAACAGTGCAGT
AGTAATGCCTGCGCATGGCCCTGCCAAAAGCATGGAGTATGATGCTGTTGCAACAACACA
TTCTTGGATCCCCAAGAGGAACCGGTCC--------------------------------
-------------------------------------------------ATATTGAACAC
AAGCCAAAGGGGAATACTCGAAGATGAGCAGATGTATCAGAAATGCTGCAACCTGTTTGA
AAAATTCTTCCCCAGCAGCTCATACAGAAGACCAGTCGGAATTTCTAGTATGGTTGAGGC
CATGGTGTCCAGGGCCCGCATTGATGCACGAATTGACTTCGAATCTGGACGGATAAAGAA
GGATGAGTTCGCTGAGATCATGAAGATCTGTTCCACCATTGAAGAGCTCAGACGGCAAAA
-ATAGTGAATTTAGCTTGA-TCTTCATGAAAAAATGCCTTGTTTCTACT-----------
------------------------------------------------------------
------------------------------------------------------
>gi|120433617|gb|CY018875| /Equine/2(PB1)/H3N8/USA/1991/// Influenza A virus (A/equine/Idaho/37875/1991(H3N8)) segment 2, complete sequence
-------------------------------------CCATTTG-AATGGATGTCAATCC
GA--CTCTACTCTT-CTTAAAGGTGCCAGCGCAAAATGCTATAAGCACAACATTCCCTTA
TACTGGAGATCCTCCCTACAGTCATGGAACAGGGACAGGATACACCATGGATACTGTCAA
CAGAACACACCAATACTCAGAAAAGGGGAAATGGACAACAAACACTGAGATTGGAGCACC
ACAACTTAATCCAATCGATGGACCGCTTCCTGAAGACAATGAACCAAGTGGGTACGCCCA
AACAGATTGTGTATTGGAAGCAATGGCTTTCCTTGAAGAATCCCATCCCGGAATCTTTGA
AAATTCGTGTCTTGAAACGATGGAGGTGGTTCAGCAGACAAGAGTGGACAAACTAACACA
AGGCCGACAAACTTACGATTGGACCTTGAATAGGAATCAACCTGCCGCAACAGCACTTGC
TAATACAATTGAAGTGTTCAGATCAAATGATCTGACTTCCAATGAGTCAGGGAGATTAAT
GGACTTCCTCAAAGATGTCATGGAGTCCATGAACAAGGAAGAAATGGAAATAACAACACA
CTTCCAACGGAAGAGAAGAGTAAGAGACAACATGACAAAGAGAATGGTGACACAGAGAAC
CATAGGGAAGAAAAAACAACGATTAAACAGAAAGAGCTATCTGATCAGGGCATTAACCCT
AAACACAATGACCAAGGACGCTGAGAGAGGGAAATTGAAACGACGAGCAATTGCAACCCC
AGGAATGCAGATAAGAGGGTTTGTATATTTTGTTGAAACATTAGCCCGAAGAATATGTGA
AAAGCTTGAACAATCAGGATTGCCAGTTGGCGGTAATGAGAAAAAGGCCAAACTGGCTAA
TGTCGTCAGAAAAATGATGACTAATTCCCAAGACACTGAACTCTCCTTCACCATCACTGG
GGACAATACCAAATGGAATGAAAATCAGAACCCACGCATGTTCCTGGCAATGATCACATA
CATAACTAGAAACCAGCCAGAATGGTTCAGAAATGTTCTAAGCATTGCACCGATTATGTT
CTCAAATAAAATGGCAAGACTGGGGAAAGGATATATGTTTGAAAGCAAAAGTATGAAATT
GAGAACTCAGATACCAGCAGAAATGCTAGCAAGCATTGATCTGAAATATTTCAATGATTC
AACAAAAAAGAAAATTGAGAAGATACGACCACTTCTGGTCGATGGAACTGCTTCACTGAG
TCCTGGCATGATGATGGGAATGTTCAACATGTTGAGCACTGTACTAGGTGTATCCATATT
AAACCTGGGCCAGAGGAAATACACAAAGACCACATACTGGTGGGATGGTCTGCAATCATC
CGATGATTTTGCTTTGATAGTGAATGCGCCTAATCATGAAGGAATACAGGCTGGAGTAGA
CAGATTCTATAGAACTTGCAAACTGGTCGGGATCAACATGAGCAAAAAGAAGTCCTACAT
AAATAGAACCGGCACATTCGAATTCACAAGCTTTTTCTACCGGTATGGTTTTGTCGCCAA
TTTCAGCATGGAGCTACCCAGTTTTGGGGTTTCCGGGATAAATGAATCTGCAGACATGAG
CATTGGAGTGACAGTCATCAAAAACAACATGATAAATAATGATCTCGGTCCCGCCACGGC
ACAAATGGCACTCCAACTCTTCATTAAGGATTATCGGTACACATACCGGTGCCATAGAGG
CGATACCCAGATACAAACCAGAAGATCTTTTGAGTTGAAGAAACTGTGGGAACAGACTCG
ATCAAAGACTGGTCTACTGGTATCAGATGGGGGTCCAAACCTATACAACATCAGAAACCT
ACACATCCCGGAAGTCTGTTTGAAATGGGAGCTGATGGATGAAGATTATAAGGGGAGGCT
ATGTAATCCATTGAATCCTTTCGTTAGCCACAAAGAAATTGAATCAGTGAACAGTGCAGT
AGTAATGCCTGCGCATGGCCCTGCCAAAAGCATGGAGTATGATGCTGTTGCAACAACACA
CTCTTGGATCCCCAAGAGGAACCGGTCC--------------------------------
-------------------------------------------------ATATTGAACAC
AAGCCAAAGGGGAATACTCGAAGATGAGCAGATGTATCAGAAATGCTGCAACCTGTTTGA
AAAATTCTTCCCCAGCAGCTCATACAGAAGACCAGTCGGAATTTCTAGTATGGTTGAGGC
CATGGTGTCCAGGGCCCGCATTGATGCACGAATTGACTTCGAATCTGGACGGATAAAGAA
GGATGAGTTCGCTGAGATCATGAAGATCTGTTCCACCATTGAAGAGCTCAGACGGCAAAA
-ATAGTGAATTT------------------------------------------------
------------------------------------------------------------
------------------------------------------------------
>gi|324953|gb|M25929| /Equine/2(PB1)/H3N8/USA/1986/// Influenza A virus (A/equine/Tennessee/5/1986(H3N8)) PB1 polymerase subunit gene, complete cds.
---------------------AGCAAAAGCAGGCAAACTATTTG-AATGGATGTCAATCC
GA--CTCTACTCTT-CTTAAAGGTGCCAGCGCAAAATGCTATAAGCACAACATTCCCTTA
TACTGGAGATCCTCCCTACAGTCATGGAACAGGGACAGGATACACCATGGATACTGTCAA
CAGAACACACCAATACTCAGAAAAGGGGAAATGGACAACAAACACTGAGATTGGAGCACC
ACAACTTAATCCAATCGATGGACCGCTTCCTGAAGACAATGAACCAAGCGGGTACGCCCA
AACAGATTGTGTATTGGAAGCAATGGCTTTCCTTGAAGAATCCCATCCCGGAATCTTTGA
AAATTCGTGTCTTGAAACGATGGAGGTGGTTCAGCAGACAAGAGTGGACAAACTAACACA
AGGCCGACAAACTTACGATTGGACCTTGAATAGGAATCAACCTGCCGCAACAGCACTTGC
TAATACAATTGAAGTGTTCAGATCAAATGATCTGACTTCCAATGAGTCAGGGAGATTAAT
GGACTTCCTCAAAGATGTCATGGAGTCCATGAACAAGGAAGAAATGGAAATAACAACACA
CTTCCAACGGAAGAGAAGAGTAAGAGACAACATGACAAAGAAAATGGTGACACAGAGAAC
CATAGGGAAGAAAAAACAACGATTGAACAGAAAGAGCTATCTGATCAGGGCATTAACCCT
GAACACAATGACCAAGGACGCTGAGAGAGGGAAATTGAAACGACGAGCAATTGCAACCCC
AGGAATGCAGATAAGAGGGTTTGTATATTTTGTTGAAACATTAGCCCGAAGAATATGTGA
AAAGCTTGAACAATCAGGATTGCCAGTTGGCGGTAATGAGAAAAAGGCCAAACTGGCTAA
TGTCGTCAGAAAAATGATGACTAATTCCCAAGACACTGAACTCTCCTTCACCATCACTGG
GGACAATACCAAATGGAATGAAAATCAGAACCCACGCATGTTCCTGGCAATGATCACATA
CATAACTAGAAACCAGCCAGAATGGTTCAGAAATGTTCTAAGCATTGCACCGATTATGTT
CTCAAATAAAATGGCAAGACTGGGGAAAGGATATATGTTTGAAAGCAAAAGTATGAAATT
GAGAACTCAGATACCAGCAGGAATGCTCGCAAGCATTGATCTGAAATATTTCAATGACTC
AACAAAAAAGAAAATTGAGAAGATACGACCACTTCTGGTCGATGGGACTGCTTCACTGAG
TCCTGGCATGATGATGGGAATGTTCAACATGTTGAGCACTGTACTAGGTGTATCCATATT
AAACCTAGGCCAGAGGAAATACACAAAGACCACATACTGGTGGGATGGTCTGCAATCATC
CGATGATTTTGCTTTGATAGTGAATGCGCCCAATCATGAAGGAATACAGGCTGGAGTAGA
CAGATTCTATAGGACTTGCAAACTGGTCGGGATCAACATGAGCAAAAAGAAGTCCTACAT
AAATAGAACCGGCACATTCGAATTCACAAGCTTTTTCTACCGGTATGGTTTTGTCGCCAA
TTTCAGCATGGAGCTACCCAGTTTTGGGGTTTCCGGGATAAATGAATCTGCAGACATGAG
CATTGGAGTGACAGTCATCAAAAACAACATGATAAATAATGATCTCGGTCCCGCCACGGC
ACAAATGGCACTCCAACTCTTCATTAAGGATTATCGGTACACATACCGGTGCCATAGAGG
CGATACCCAGATACAAACCAGAAGATCTTTTGAGTTGAAGAAACTGTGGGAACAGACTCG
ATCAAAGACTGGTCTACTGGTATCAGATGGGGGTCCAAACCTATACAACATCAGAAACCT
ACACATCCCGGAAGTCTGTTTGAAATGGGAGCTGATGGATGAAGATTATAAGGGGAGGCT
ATGTAATCCATTGAATCCTTTCGTTAGCCACAAAGAAATTGAATCAGTGAACAGTGCAGT
AGTAATGCCTGCGCATGGCCCTGCCAAAAGCATGGAGTATGATGCTGTTGCAACAACACA
CTCTTGGATCCCCAAGAGAAACCGGTCC--------------------------------
-------------------------------------------------ATACTGAACAC
GAGCCAAAGGGGAATACTCGAAGATGAGCAGATGTATCAGAAATGCTGCAACCTGTTTGA
AAAATTCTTCCCCAGCAGCTCATACAGAAGACCAGTCGGAATTTCTAGTATGGTTGAGGC
CATGGTGTCCAGGGCCCGCATTGATGCACGGATTGACTTCGAATCTGGACGGATAAAGAA
GGAGGAGTTCGCTGAGATCATGAAAATCTGTTCCACCATTGAAGAGCTCAGACGGCAAAA
-ATAGTGAATTTAGCTTGA-TCTTCGTGAAAAAATGCCTTGTTTCTACT-----------
------------------------------------------------------------
------------------------------------------------------
>gi|15555131|gb|AX225058| /Equine/2(PB1)/H3N8///// Sequence 68 from Patent WO0160849.
---------------------AGCAAAAGCAGGCAAACTATTTG-AATGGATGTCAATCC
GA--CTCTACTCTT-CTTAAAGGTGCCAGCGCAAAATGCTATAAGCACAACATTCCCTTA
TACTGGAGATCCTCCCTACAGTCATGGAACAGGGACAGGATACACCATGGATACTGTCAA
CAGAACACATCAATACTCAGAAAAGGGGAAATGGACAACAAACACTGAGATTGGAGCACC
ACAACTTAATCCAATCGATGGACCGCTTCCTGAAGACAATGAACCAAGTGGGTACGCCCA
AACAGATTGTGTATTGGAAGCAATGGCTTTCCTTGAAGAATCCCATCCCGGAATCTTTGA
AAATTCGTGTCTTGAAACAATGGAGGTGGTTCAGCAGACAAGAGTGGACAAACTAACACA
AGGCCGACAAACTTACGATTGGACCTTGAATAGGAATCAACCTGCCGCAACAGCACTTGC
TAATACAATTGAAGTGTTCAGATCAAATGATCTGACTTCCAGTGAGTCAGGGAGATTAAT
GGACTTCCTCAAAGATGTCATGGAGTCCATGAACAAGGAAGAAATGGAAATAACAACACA
CTTCCAACGGAAGAGAAGAGTAAGAGACAACATGACAAAGAGAATGGTGACACAGAGAAC
CATAGGGAAGAAAAAACAACGATTAAACAGAAAGAGCTATCTGATCAGGGCATTAACCTT
AAACACAATGACCAAGGACGCTGAGAGAGGGAAATTGAAACGACGAGCAATTGCAACCCC
AGGAATGCAGATAAGAGGGTTTGTATATTTTGTTGAAACATTAGCCCGAAGAATATGTGA
AAAGCTTGAACAATCAGGATTGCCAGTTGGCGGTAATGAGAAAAAGGCCAAACTGGCTAA
TGTCGTCAGAAAAATGATGACTAATTCCCAAGACACTGAACTCTCCTTCACCATCACTGG
GGACAATACCAAATGGAATGAAAATCAGAACCCACGCATGTTCCTGGCAATGATCACATA
CATAACTAGAAACCAGCCAGAATGGTTCAGAAATGTTCTAAGCATTGCACCGATTATGTT
CTCAAATAAAATGGCAAGACTGGGGAAAGGATATATGTTTGAAAGCAAAAGTATGAAATT
GAGAACTCAAATACCAGCAGAAATGCTCGCAAGCATTGATCTGAAATATTTCAATGATTC
AACAAAAAAGAAAATTGAGAAGATACGACCACTTCTGGTCGATGGGACTGCTTCACTGAG
TCCTGGCATGATGATGGGAATGTTCAACATGTTGAGCACTGTACTAGGTGTATCCATATT
AAACCTGGGCCAGAGGAAATACACAAAGACCACATACTGGTGGGATGGTCTGCAATCATC
CGATGATTTTGCTTTGATAGTGAATGCGCCTAATCATGAAGGAATACAGGCTGGAGTAGA
CAGATTCTATAGAACTTGCAAACTGGTCGGGATCAACATGAGCAAAAAGAAGTCCTACAT
AAATAGAACCGGCWCATTCGAATTCACAAGCTTTTTCTACCGGTATGGTTTTGTCGCCAA
TTTCAGCATGGAGCTACCCAGTTTTGGGGTTTCCGGGATAAATGAATCTGCAGACATGAG
CATTGGAATGACAGTTATCAAAAACAACATGATAAATAATGATCTCGGTCCCGCCACGGC
ACAAATGGCACTCCAACTCTTCATTAAGGATTATCGGTACACATACCGGTGCCATAGAGG
CGATACCCAGATACAAACCAGAAGATCCTTTGAGTTGAAGAAACTGTGGGAACAGACTCG
ATCAAAGACTGGTCTACTGGTATCAGATGGGGGTCCAAACCTATACAACATCAGAAACCT
ACACATCCCGGAAGTCTGTTTGAAATGGGAGCTGATGGATGAAGATTATAAAGGGAGGCT
ATGTAATCCATTGAATCCTTTCGTTAGCCACAAAGAAATTGAATCAGTGAACAGTGCAGT
AGTAATGCCTGCGCATGGCCCTGCCAAAAGCATGGAGTATGATGCTGTTGCAACAACACA
CTCTTGGATCCCCAAGAGGAACCGGTCC--------------------------------
-------------------------------------------------ATATTGAACAC
AAGTCAAAGGGGAATACTCGAAGATGAGCAGATGTATCAGAAATGCTGCAACCTGTTTGA
AAAATTCTTCCCCAGCAGCTCATACAGAAGACCAGTCGGAATTTCTAGTATGGTTGAGGC
CATGGTGTCCAGGGCCCGCATTGATGCACGAATTGACTTCGAATCTGGACGGATAAAGAA
GGATGAGTTCGCTGAGATCATGAAGATCTGTTCCACCATTGAAGAGCTCAGACGGCAAAA
-ATAGTGAATTTAGCTTGA-TCTTCGTGAAAAAATGCCTTGTTTCTACT-----------
------------------------------------------------------------
------------------------------------------------------
>gi|15555134|gb|AX225061| /Equine/2(PB1)/H3N8///// Sequence 71 from Patent WO0160849.
---------------------AGCAAAAGCAGGCAAACTATTTG-AATGGATGTCAATCC
GA--CTCTACTCTT-CTTAAAGGTGCCAGCGCAAAATGCTATAAGCACAACATTCCCTTA
TACTGGAGATCCTCCCTACAGTCATGGAACAGGGACAGGATACACCATGGATACTGTCAA
CAGAACACATCAATACTCAGAAAAGGGGAAATGGACAACAAACACTGAGATTGGAGCACC
ACAACTTAATCCAATCGATGGACCGCTTCCTGAAGACAATGAACCAAGTGGGTACGCCCA
AACAGATTGTGTATTGGAAGCAATGGCTTTCCTTGAAGAATCCCATCCCGGAATCTTTGA
AAATTCGTGTCTTGAAACAATGGAGGTGGTTCAGCAGACAAGAGTGGACAAACTAACACA
AGGCCGACAAACTTACGATTGGACCTTGAATAGGAATCAACCTGCCGCAACAGCACTTGC
TAATACAATTGAAGTGTTCAGATCAAATGATCTGACTTCCAGTGAGTCAGGGAGATTAAT
GGACTTCCTCAAAGATGTCATGGAGTCCATGAACAAGGAAGAAATGGAAATAACAACACA
CTTCCAACGGAAGAGAAGAGTAAGAGACAACATGACAAAGAGAATGGTGACACAGAGAAC
CATAGGGAAGAAAAAACAACGATTAAACAGAAAGAGCTATCTGATCAGGGCATTAACCTT
AAACACAATGACCAAGGACGCTGAGAGAGGGAAATTGAAACGACGAGCAATTGCAACCCC
AGGAATGCAGATAAGAGGGTTTGTATATTTTGTTGAAACATTAGCCCGAAGAATATGTGA
AAAGCTTGAACAATCAGGATTGCCAGTTGGCGGTAATGAGAAAAAGGCCAAACTGGCTAA
TGTCGTCAGAAAAATGATGACTAATTCCCAAGACACTGAACTCTCCTTCACCATCACTGG
GGACAATACCAAATGGAATGAAAATCAGAACCCACGCATGTTCCTGGCAATGATCACATA
CATAACTAGAAACCAGCCAGAATGGTTCAGAAATGTTCTAAGCATTGCACCGATTATGTT
CTCAAATAAAATGGCAAGACTGGGGAAAGGATATATGTTTGAAAGCAAAAGTATGAAATT
GAGAACTCAAATACCAGCAGAAATGCTCGCAAGCATTGATCTGAAATATTTCAATGATTC
AACAAAAAAGAAAATTGAGAAGATACGACCACTTCTGGTCGATGGGACTGCTTCACTGAG
TCCTGGCATGATGATGGGAATGTTCAACATGTTGAGCACTGTACTAGGTGTATCCATATT
AAACCTGGGCCAGAGGAAATACACAAAGACCACATACTGGTGGGATGGTCTGCAATCATC
CGATGATTTTGCTTTGATAGTGAATGCGCCTAATCATGAAGGAATACAGGCTGGAGTAGA
CAGATTCTATAGAACTTGCAAACTGGTCGGGATCAACATGAGCAAAAAGAAGTCCTACAT
AAATAGAACCGGCACATTCGAATTCACAAGCTTTTTCTACCGGTATGGTTTTGTCGCCAA
TTTCAGCATGGAGCTACCCAGTTTTGGGGTTTCCGGGATAAATGAATCTGCAGACATGAG
CATTGGAATGACAGTTATCAAAAACAACATGATAAATAATGATCTCGGTCCCGCCACGGC
ACAAATGGCACTCCAACTCTTCATTAAGGATTATCGGTACACATACCGGTGTCAAAGAGG
CGATACCCAGATACAAACCAGAAGATCCTTTGAGTTGAAGAAACTGTGGGAACAGACTCG
ATCAAAGACTGGTCTACTGGTATCAGATGGGGGTCCAAACCTATACAACATCAGAAACCT
ACACATCCCGGAAGTCTGTTTGAAATGGGAGCTGATGGATGAAGATTATAAAGGGAGGCT
ATGTAATCCATTGAATCCTTTCGTTAGCCACAAAGAAATTGAATCAGTGAACAGTGCAGT
AGTAATGCCTGCGCATGGCCCTGCCAAAAGCATGGAGTATGATGCTGTTGCAACAACACA
CTCTTGGATCCCCAAGAGGAACCGGTCC--------------------------------
-------------------------------------------------ATATTGAACAC
AAGTCAAAGGGGAATACTCGAAGATGAGCAGATGTATCAGAAATGCTGCAACCTGTTTGA
AAAATTCTTCCCCAGCAGCTCATACAGAARACCAGTCGGAATTTCTAGTATGGTTGAGGC
CATGGTGTCCAGGGCCCGCATTGATGCACGAATTGACTTCGAATCTGGACGGATAAAGAA
GGATGAGTTCGCTGAGATCATGAAGATCTGTTCCACCATTGAAGAGCTCAGACGGCAAAA
-ATAGTGAATTTAGCTTGA-TCTTCGTGAAAAAATGCCTTGTTTCTACT-----------
------------------------------------------------------------
------------------------------------------------------
>gi|155016337|gb|CY024824| /Environment/2(PB1)/H7N9/USA/2006/// Influenza A virus (A/environment/Maryland/566/2006(H7N9)) segment 2, complete sequence
-----------------------------------AACCATTTG-AATGGATGTCAATCC
GA--CTTTACTTTT-CTTGAAAGTTCCAGCGCAAAATGCCATAAGCACCACATTCCCGTA
TACTGGAGATCCTCCATACAGCCATGGAACAGGAACAGGATACACCATGGACACGGTTAA
CAGAACACATCAATATTCAGAAAAGGGGAAATGGACAACAAACTCAGAGACTGGAGCACC
CCAACTCAACCCAATTGATGGACCACTGCCTGAGGACAATGAGCCAAGTGGATATGCACA
AACGGACTGTGTTCTTGAAGCAATGGCTTTCCTTGAAGAGTCCCACCCAGGAATCTTTGA
AAACTCGTGTCTTGAAACGATGGAAGTTGTTCAACAAACAAGAGTGGACAAATTGACCCA
AGGCCGTCAGACCTATGATTGGACATTAAACAGGAATCAGCCGGCTGCAACTGCATTAGC
TAATACTATAGAGGTCTTCAGATCGAACGGTCTGACAGCTAATGAATCAGGAAGGCTAAT
AGATTTTCTCAAGGATGTAATGGAATCAATGGATAAAGAGGAAATGGAAATAACAACGCA
CTTCCAAAGGAAAAGAAGAGTGAGAGACAACATGACCAAGAAAATGGTCACACAAAGAAC
AATAGGAAAAAAGAAGCAGAGGCTAAACAAAAGGAGCTATCTAATAAGAGCATTGACACT
GAACACAATGACAAAAGACGCAGAAAGAGGCAAATTAAAGAGAAGAGCAATTGCAACACC
CGGAATGCAAATCAGAGGATTTGTGTACTTTGTTGAAACATTAGCAAGGAGCATTTGTGA
GAAGCTTGAACAATCTGGACTCCCAGTTGGAGGCAATGAAAAGAAGGCTAAACTGGCAAA
TGTTGTGAGAAAGATGATGACTAATTCGCAAGACACAGAACTCTCTTTCACAATCACTGG
AGACAACACCAAATGGAATGAGAATCAGAACCCCAGGATGTTTCTGGCAATGATAACATA
TATAACAAGAAACCAACCTGAATGGTTTAGGAATGTCTTGAGCATTGCACCTATAATGTT
CTCAAATAAAATGGCAAGACTAGGGAAAGGATACATGTTTGAAAGTAAGAGCATGAAGCT
TCGGACACAGATACCGGCAGAAATGCTAGCAAGTATTGATCTGAAGTATTTCAATGAGTC
AACAAGAAAGAAAATAGAGAAGATAAGGCCTCTTCTAATAGATGGTACAGCCTCATTGAG
CCCTGGAATGATGATGGGCATGTTCAACATGCTAAGTACAGTTTTGGGAGTTTCGATTCT
AAATCTAGGGCAAAAGAGGTACACCAAAACAACATACTGGTGGGACGGACTCCAATCCTC
TGATGACTTTGCTCTCATAGTGAATGCTCCGAATCATGAGGGAATACAAGCAGGAGTAGA
CAGATTCTATAGAACCTGCAAGCTGGTCGGAATCAACATGAGCAAAAAGAAGTCCTACAT
AAACAGGACAGGAACATTTGAATTCACAAGTTTTTTCTATCGCTATGGATTTGTAGCCAA
TTTCAGCATGGAGTTGCCCAGCTTTGGAGTGTCTGGAATTAATGAGTCTGCAGACATGAG
CATTGGAGTAACAGTGATAAAGAACAACATGATAAACAATGATCTTGGACCAGCAACAGC
TCAAATGGCTCTTCAGCTATTCATCAAGGATTACAGATACACGTATCGGTGTCACAGAGG
AGACACACAAACTCAGACAAGGAGGTCATTCGAGCTGAAGAAGTTGTGGGAACAAACCCG
CTCAAAAGCAGGACTGCTGGTCTCAGATGGAGGACCAAATCTATACAATATCCGGAATCT
CCATATTCCGGAAGTCTGCTTGAAATGGGAGCTAATGGACGAAGACTATCAGGGAAGGCT
TTGTAATCCCCTGAACCCATTTGTCAGCCACAAAGAGATAGAATCTGTAAACAATGCTGT
GGTGATGCCAGCTCATGGCCCAGCCAAGAGCATGGAATATGATGCTGTTGCTACCACGCA
CTCCTGGATCCCTAAGAGGAACCGCTCC--------------------------------
-------------------------------------------------ATTCTCAATAC
AAGCCAAAGGGGAATCCTTGAAGACGAACAGATGTATCAAAAGTGCTGCAATCTATTCGA
GAAATTCTTCCCTAGCAGTTCATACAGGAGGCCGGTTGGAATTTCCAGCATGGTGGAGGC
CATGGCTTCTAGGGCCCGAATTGATGCGCGAATTGACTTCGAATCTGGACGGATTAAGAA
GGAGGAGTTTGCTGAGATCATGAAGATCTGTTCCACCATTGAAGAGCTCAGACGGCAGAA
-ATAGTGAATTTGGCTTGT-CCTTCATGAAA-----------------------------
------------------------------------------------------------
------------------------------------------------------
>gi|149930141|gb|CY022755| /Environment/2(PB1)/H7N3/USA/2006/// Influenza A virus (A/environment/Maryland/261/2006(H7N3)) segment 2, complete sequence
-----------------------------------AACCATTTG-AATGGATGTCAACCC
GA--CTTTACTCTT-CTTGAAAGTTCCAGCGCAAAATGCCATAAGCACCACATTCCCCTA
TACTGGAGACCCTCCATACAGCCATGGAACGGGAACAGGATACACCATGGACACAGTCAA
CAGGACACATCAATATTCAGAAAAGGGAAAATGGACAACAAACACAGAGACTGGAGCACC
TCAACTCAACCCGATTGATGGGCCACTGCCTGAGGACAATGAGCCAAGTGGATATGCACA
AACAGACTGTGTTCTTGAGGCAATGGCTTTCCTTGAAGAGTCCCACCCAGGGATCTTTGA
AAACTCGTGTCTTGAGACGATGGAAGTTGTCCAACAAACAAGAGTGGACAAACTGACCCA
AGGTCGTCAGACCTACGATTGGACATTAAACAGGAATCAGCCGGCTGCAACTGCATTAGC
TAATACTATAGAGGTCTTCAGATCGAACGGTCTGACAGCCAATGAATCAGGAAGACTAAT
AGATTTTCTCAAGGACGTGATGGAATCAATGGATAAAGAGGAAATGGAAATAACAACACA
TTTTCAAAGGAAGAGGAGAGTGAGAGACAACATGACCAAGAAAATGGTCACACAAAGAAC
AATAGGGAAAAAGAAGCAGAGATTAAACAAAAGAAGCTATCTAATAAGAGCATTGACACT
GAACACAATGACAAAAGACGCTGAAAGAGGCAAATTAAAGAGAAGAGCAATTGCAACACC
CGGAATGCAAATCAGAGGATTTGTATATTTTGTTGAAACATTAGCGAGAAGCATTTGTGA
GAAGCTTGAACAATCTGGACTCCCCGTTGGAGGCAATGAAAAGAAGGCAAAACTGGCAAA
TGTTGTGAGAAAAATGATGACCAACTCACAAGACACAGAACTCTCTTTCACAATCACGGG
AGACAACACCAAATGGAATGAAAATCAAAACCCTAGGATGTTCCTGGCAATGATAACATA
TATAACAAGAAATCAACCTGAATGGTTTAGGAACGTCTTGAGCATTGCGCCCATAATGTT
TTCAAACAAAATGGCAAGACTAGGGAAAGGGTATATGTTCGAAAGTAAGAGCATGAAGCT
CCGAACACAGATACCGGCAGAAATGCTAGCAAGTATTGATCTGAAATATTTCAATGAATC
AACAAGAAAGAAAATAGAGAGGATAAGGCCTCTTTTAATAGATGGTACAGCCTCATTGAG
CCCTGGAATGATGATGGGCATGTTCAACATGCTAAGTACAGTTTTGGGAGTCTCAATTCT
AAATCTAGGGCAAAAGAGGTACACCAAAACAACGTACTGGTGGGACGGACTCCAATCTTC
TGACGACTTTGCTCTCATAGTGAATGCTCCGAATCATGAGGGGATACAAGCAGGAGTAGA
CAGATTCTATAGGACCTGCAAGCTGGTCGGAATCAACATGAGCAAAAAGAAGTCCTACAT
AAACAGGACGGGGACATTTGAGTTCACGAGCTTTTTCTATCGCTATGGGTTTGTAGCCAA
CTTTAGCATGGAGCTACCCAGCTTTGGAGTGTCTGGGATCAATGAATCTGCCGACATGAG
CATCGGAGTAACAGTGATAAAGAACAACATGATAAACAATGATCTTGGACCAGCAACAGC
TCAAATGGCTCTCCAGCTGTTCATCAAGGATTACAGATACACATATCGGTGCCACAGAGG
GGACACACAAATTCAGACAAGGAGGTCATTCGAGCTGAAGAAATTGTGGGAACAAACCCG
CTCAAAGGCAGGACTACTGGTTTCAGATGGAGGGCCAAATTTATACAACATTCGGAATCT
CCACATTCCAGAAGTCTGTCTGAAATGGGAGCTAATGGACGAAGACTATCAGGGGAGGCT
TTGTAATCCCCTGAATCCATTTGTCAGCCACAAAGAGATAGAGTCTGTAAACAATGCTGT
GGTGATGCCAGCTCATGGCCCAGCCAAGAGCATGGAATATGATGCTGTTGCTACTACACA
CTCCTGGATTCCTAAGAGGAACCGCTCC--------------------------------
-------------------------------------------------ATCCTCAATAC
CAGCCAAAGAGGAATCCTTGAAGATGAACAGATGTATCAAAAGTGCTGCAATCTATTCGA
GAAGTTCTTCCCTAGCAGCTCATACAGGAGACCAGTTGGGATTTCCAGTATGGTGGAGGC
CATGGTTTCTAGGGCCCGAATTGATGCGCGAATTGACTTCGAATCTGGACGGATTAAGAA
GGAGGAGTTTGCTGAGATCATGAAGATCTGTTCCACCATTGAAGAGCTCAGACGGCAGAA
-ATAGTGAATTTAGCTTGT-CCTTCATGAAA-----------------------------
------------------------------------------------------------
------------------------------------------------------
>gi|115279127|gb|CY015004| /Environment/2(PB1)/H7N3/Canada/2004/04/23/ Influenza A virus (A/environment/Canada/av41/2004(H7N3)) segment 2, complete sequence
---------------------AGCGAAAGCAGGCAAACCATTTG-AATGGATGTCAATCC
GA--CTTTACTTTT-CTTGAAAGTTCCAGCGCAAAATGCCATAAGCACCACATTCCCATA
CACTGGAGATCCTCCATACAGCCATGGAACGGGAACAGGATACACCATGGACACAGTCAA
CAGAACACACCAATATTCAGAAAAGGGGAAATGGACAACCAACACAGAGACTGGAGCACC
CCAACTTAACCCAATTGACGGACCACTGCCTGAGGACAATGAGCCAAGTGGATATGCACA
AACAGACTGTGTCCTTGAAGCAATGGCTTTCCTTGAAGAGTCCCACCCAGGAATCTTTGA
AAACTCGTGTCTTGAAACGATGGAAGTTGTTCAACAAACAAGAGTGGACAAACTAACTCA
AGGTCGTCAGACCTATGATTGGACATTAAACAGGAATCAACCGGCTGCAACTGCATTAGC
CAATACTATAGAGGTCTTCAGATTGAACGGTCTGACAGCTAATGAATCAGGAAGGCTAAT
AGATTTCCTCAAAGATGTGATGGAGTCAATGGATAAAGAGGAAATGGAAATAACAACACA
CTTCCAAAGAAAAAGAAGAGTGAGGGACAACATGACCAAGAAAATGGTCACACAAAGAAC
AATAGGAAAGAAGAAACAAAGGCTAAACAAGAGAAGCTATCTAATAAGAGCACTGACACT
GAACACAATGACAAAAGACGCTGAAAGAGGCAAACTGAAGAGAAGAGCAATTGCAACACC
CGGAATGCAAATCAGAGGATTTGTATACTTTGTTGAAACATTGGCAAGGAGCATTTGTGA
GAAGCTTGAACAATCTGGGCTCCCGGTTGGAGGTAATGAAAAGAAGGCTAAACTGGCAAA
TGTTGTGAGAAAAATGATGACTAATTCACAAGACACAGAGCTCTCTTTCACAATCACTGG
AGACAACACCAAATGGAACGAAAATCAAAACCCCAGAATGTTTCTGGCAATGATAACATA
CATAACAAGAAACCAACCTGAATGGTTTAGGAATGTCTTGAGCATTGCACCTGTAATGTT
CTCAAATAAAATGGCAAGACTAGGGAAAGGATACATGTTCGAAAGCAAGAGCATGAAGCT
TCGAACACAAATACCGGCAGAAATGCTAGCAAATATTGATCTGAAATATTTCAATGAGTC
AACAAAGAAGAAAATAGAGAAGATAAGGCCTCTTCTGATAGATGGTACAGCCTCATTGAG
CCCTGGAATGATGATGGGCATGTTCAACATGCTAAGTACAGTCTTGGGAGTCTCGATTCT
AAATCTAGGGCAAAAGAGGTACACCAAAACAACATACTGGTGGGACGGACTCCAATCCTC
CGATGACTTTGCTCTCATAGTGAATGCTCCGAATCATGAGGGAATACAAGCAGGAATAGA
TAGATTCTATAGGACCTGCAAGCTGGTCGGAATCAACATGAGCAAAAAGAAGTCCTACAT
AAACAGGACAGGAACATTTGAATTCACAAGCTTTTTCTATCGCTACGGATTTGTAGCCAA
TTTTAGCATGGAACTGCCCAGTTTTGGAGTATCTGGAATTAATGAATCTGCCGACATGAG
CATTGGAGTAACAGTGATAAAGAACAACATGATAAACAATGACCTTGGACCAGCAACAGC
TCAAATGGCTCTTCAGCTGTTCATCAAGGATTACAGATACACGTACCGGTGCCACAGGGG
GGACACACAAATTCAGACAAGGAGGTCATTCGAACTGAAAAAGTTGTGGGAACAAACCCG
CTCAAAGGCAGGACTGTTGGTTTCAGATGGAGGGCCAAACTTATACAATATTCGGAATCT
CCACATTCCGGAAGTCTGCCTGAAGTGGGGGCTGATGGACGAAGACTATCAGGGAAGGCT
CTGTAATCCTCTGAATCCATTTGTCAGCCACAAAGAGATAGAGTCTGTAAACAATGCTGT
GGTGATGCCAGCTCATGGTCCTGCCAAGAGCATGGAATATGATGCTGTTGCTACCACACA
CTCCTGGATCCCTAAGAGGAACCGCTCC--------------------------------
-------------------------------------------------ATCCTCAACAC
AAGCCAAAGGGGAATCCTTGAAGATGAACAGATGTATCAAAAGTGCTGCAATCTATTCGA
GAAATTCTTCCCTAGCAGTTCATACAGGAGACCGGTTGGAATTTCCAGCATGGTGGAGGC
CATGGTTTCCAGGGCCCGAATTGATGCGCGAATTGACTTCGAATCTGGACGGATTAAGAA
GGAGGAGTTTGCTGAGATCATGAAGATCTGTTCCACCATTGAAGAGCTCAGACGGCAGAA
-ATAGTGAATTTAGCTTGT-CCTTCATGAAAAAATGCCTTGTTTCTACT-----------
------------------------------------------------------------
------------------------------------------------------
>gi|163964901|gb|CY028537| /Environment/2(PB1)/H7N2/USA/2006/// Influenza A virus (A/environment/New York/3181-1/2006(H7N2)) segment 2, complete sequence
----------------------------------------------ATGGATGTCAATCC
GA--CTTTACTTTT-CTTGAAAGTTCCAGTGCAGAATGCCATAAGCACCACATTCCCATA
TACTGGAGATCCTCCATACAGCCATGGAACGGGAACAGGGTACACCATGGACACAGTCAA
CAGAACACATCAATATTCAGAGAAGGGGAAGTGGACAACAAACACAGAGACCGGAGCACC
CCAACTTAACCCAATTGACGGACCATTGCCTGAGGACAATGAGCCAAGTGGATATGCACA
AACAGACTGTGTCCTTGAAGCAATGGCTTTCCTTGAAGAGTCCCACCCAGGAATCTTTGA
AAACTCGTGTCTTGAAACGATGGAAGTTGTTCAACAAACAAGAGTGGACAAACTGACCCA
AGGTCGTCAGACCTATGATTGGACATTAAACAGGAATCAGCCGGCTGCAACTGCATTAGC
CAATACTATAGAGGTCTTCAGATCGAACGGTCTGACAGCTAGTGAATCAGGAAGGCTAAT
AGATTTCCTCAAGGATGTGATGGAGTCAATGGACAAAGAGGAGATGGAAATAACAACGCA
CTTCCAAAGAAAAAGAAGAGTGAGGGACAACATGACCAAGAAAATGGTCACACAAAGAAC
AATAGGGAAGAAGAAGCAGAGGCTGAACAAGAGAAGCTATCTAATAAGAGCACTGACACT
GAATACAATGACAAAAGACGCTGAAAGAGGGAAATTGAAGAGAAGAGCAATTGCAACACC
CGGAATGCAAATCAGAGGATTTGTATACTTTGTTGAAACATTAGCAAGGAGCATTTGTGA
GAAACTTGAACAATCTGGACTCCCGGTTGGAGGCAATGAAAAGAAGGCTAAACTGGCAAA
TGTTGTGAGAAAAATGATGACTAATTCACAAGACACAGAACTCTCTTTCACAATCACTGG
AGACAACACCAAATGGAACGAGAATCAGAACCCTAGAATGTTCCTGGCAATGATAACATA
CATAACAAGGTACCAACCTGAATGGTTTAGGAATGTCTTGAGCATTGCACCTATAATGTT
CTCGAATAAAATGGCAAGACTAGGGAAAGGATACATGTTCGAAAGTAAGAGCATGAAGCT
TCGAACACAAATACCGGCAGAAATGCTAACAAATATTGACCTGAAATACTTCAATGAGTC
AACAAAGAAGAAAATAGAGAAGATAAGGCCTCTTCTAATAGATGGTACAGCCTCATTGAG
CCCTGGAATGATGATGGGCATGTTCAACATGCTAAGTACAGTCTTGGGAGTCTCGATTCT
AAATCTAGGGCAAAAGAGGTACACCAAAACAACATACTGGTGGGACGGACTCCAGTCCTC
TGATGACTTTGCTCTCATAGTGAATGCCCCGAATCATGAGGGAATACAAGCAGGAGTAGA
TAGATTCTATAGAACCTGCAAGCTGGTCGGAATCAACATGAGCAAAAAGAAGTCCTACAT
AAACAGGACAGGGACATTTGAATTCACAAGCTTTTTTTATCGCTATGGATTTGTAGCCAA
TTTTAGCATGGAGCTGCCCAGCTTTGGAGTATCTGGAATTAATGAATCGGCCGACATGAG
CATTGGAGTAACAGTGATAAAGAACAATATGATAAACAATGACCTTGGACCAGCAACAGC
TCAAATGGCTCTTCAGCTGTTCATCAAGGATTACAGATACACGTACCGGTGCCACAGAGG
GGACACACAAATTCAGACAAGGAGGTCATTCGAGCTGAAAAAGTTGTGGGAACAAAGCCG
CTCAAAAGCAGGACTGTTGGTTTCAGATGGAGGACCAAACTTATACAATATCCGGAATCT
CCACATTCCAGAAGTCTGCCTGAAGTGGGAGCTAATGGATGAAGACTATCAGGGAAGGCT
TTGCAACCCTCTGAATCCATTTGTCAGCCACAAAGAGATAGAGTCTGTAAACAATGCTGT
GGTGATGCCAGCTCATGGCCCGGCCAAGAGCATGGAATATGATGCTGTTGCTACTACTCA
CTCCTGGATTCCTAAGAGGAACCGATCC--------------------------------
-------------------------------------------------ATTCTCAATAC
AAGCCAACGGGGAATCCTTGAAGATGAGCAAATGTATCAAAAGTGCTGCAATCTATTCGA
GAAATTCTTCCCTAGCAGTTCATACAGGAGACCAGTTGGGATTTCCAGCATGGTGGAGGC
CATGGTTTCCAGGGCCCGAATCGATGCGCGAATTGACTTTGAATCTGGACGGATTAAGAA
GGAGGAGTTTGCTGAGATCCTAAAGATCTGTTCCACCATTGAAGAGCTCAGACGGCAGAA
-ATAGTGAATTTAGCTTGT-CCTTCATGAA------------------------------
------------------------------------------------------------
------------------------------------------------------
>gi|163964906|gb|CY028539| /Environment/2(PB1)/H7N2/USA/2006/// Influenza A virus (A/environment/New York/3181-2/2006(H7N2)) segment 2, complete sequence
---------------------------------------ATTTG-AATGGATGTCAATCC
GA--CTTTACTTTT-CTTGAAAGTTCCAGTGCAGAATGCCATAAGCACCACATTCCCATA
TACTGGAGATCCTCCATACAGCCATGGAACGGGAACAGGGTACACCATGGACACAGTCAA
CAGAACACATCAATATTCAGAGAAGGGGAAGTGGACAACAAACACAGAGACCGGAGCACC
CCAACTTAACCCAATTGACGGACCATTGCCTGAGGACAATGAGCCAAGTGGATATGCACA
AACAGACTGTGTCCTTGAAGCAATGGCTTTCCTTGAAGAGTCCCACCCAGGAATCTTTGA
AAACTCGTGTCTTGAAACGATGGAAGTTGTTCAACAAACAAGAGTGGACAAACTGACCCA
AGGTCGTCAGACCTATGATTGGACATTAAACAGGAATCAGCCGGCTGCAACTGCATTAGC
CAATACTATAGAGGTCTTCAGATCGAACGGTCTGACAGCTAGTGAATCAGGAAGGCTAAT
AGATTTCCTCAAGGATGTGATGGAGTCAATGGACAAAGAGGAGATGGAAATAACAACGCA
CTTCCAAAGAAAAAGAAGAGTGAGAGACAACATGACCAAGAAAATGGTCACACAAAGAAC
AATAGGGAAGAAGAAGCAGAGGCTGAACAAGAGAAGCTATCTAATAAGAGCACTGACACT
GAATACAATGACAAAAGACGCTGAAAGAGGGAAACTGAAGAGAAGAGCAATTGCAACACC
CGGAATGCAAATCAGAGGATTTGTATACTTTGTTGAAACATTAGCAAGGAGCATTTGTGA
GAAACTTGAACAATCTGGACTCCCGGTTGGAGGCAATGAAAAGAAGGCTAAACTGGCAAA
TGTTGTGAGAAAAATGATGACTAATTCACAAGACACAGAACTCTCTTTCACAATCACTGG
AGACAACACCAAATGGAACGAGAATCAGAACCCTAGAATGTTCCTGGCAATGATAACATA
CATAACAAGGTACCAACCTGAATGGTTTAGGAATGTCTTGAGCATTGCACCTATAATGTT
CTCGAATAAAATGGCAAGACTAGGGAAAGGATACATGTTCGAAAGTAAGAGCATGAAGCT
TCGAACACAAATACCGGCAGAAATGCTAACAAATATTGACCTGAAATACTTCAATGAGTC
AACAAAGAAGAAAATAGAGAAGATAAGGCCTCTTCTAATAGATGGTACAGCCTCATTGAG
CCCTGGAATGATGATGGGCATGTTCAACATGCTAAGTACAGTCTTGGGAGTCTCAATTCT
AAATCTAGGGCAAAAGAGGTACACCAAAACAACATACTGGTGGGACGGACTCCAGTCCTC
TGATGACTTTGCTCTCATAGTGAATGCCCCGAATCATGAGGGAATACAAGCAGGAGTAGA
TAGATTCTATAGAACCTGCAAGCTGGTCGGAATCAACATGAGCAAAAAGAAGTCCTACAT
AAACAGGACAGGGACATTTGAATTCACAAGCTTTTTTTATCGCTATGGATTTGTAGCCAA
TTTTAGCATGGAGCTGCCCAGCTTTGGAGTATCTGGAATTAATGAATCGGCCGACATGAG
CATTGGAGTAACAGTGATAAAGAACAATATGATAAACAATGACCTTGGACCAGCAACAGC
TCAAATGGCTCTTCAGCTGTTCATCAAGGATTACAGATACACGTACCGGTGCCACAGAGG
GGACACACAAATTCAGACAAGGAGGTCATTCGAGCTGAAAAAGTTGTGGGAACAAAGCCG
CTCAAAAACAGGACTGTTGGTTTCAGATGGAGGACCAAACTTATACAATATCCGGAATCT
CCACATTCCAGAAGTCTGCCTGAAGTGGGAGCTAATGGATGAAGACTATCAGGGAAGGCT
TTGCAACCCTCTGAATCCATTTGTCAGCCACAAAGAGATAGAGTCTGTAAACAATGCTGT
GGTGATGCCAGCTCATGGCCCGGCCAAGAGCATGGAATATGATGCTGTTGCTACTACTCA
CTCCTGGATTCCTAAGAGGAACCGATCC--------------------------------
-------------------------------------------------ATTCTCAATAC
AAGCCAACGGGGAATCCTTGAAGATGAGCAAATGTATCAAAAATGCTGCAATCTATTCGA
GAAATTCTTCCCTAGCAGTTCATACAGGAGACCAGTTGGGATTTCCAGCATGGTGGAGGC
CATGGTTTCCAGGGCCCGAATCGATGCGCGAATTGAATTTGAATCTGGACGGATTAAGAA
GGAGGAGTTTGCTGAGATCATAAAGATCTGTTCCACCATTGAAGAGCTCAGACGGCAGAA
-ATAGTGAATTTAGCTTGT-CCTTCATGAA------------------------------
------------------------------------------------------------
------------------------------------------------------
>gi|163964942|gb|CY028554| /Environment/2(PB1)/H7N2/USA/2006/// Influenza A virus (A/environment/New York/3185-2/2006(H7N2)) segment 2, complete sequence
---------------------------------------ATTTG-AATGGATGTCAATCC
GA--CTTTACTTTT-CTTGAAAGTTCCAGTGCAGAATGCCATAAGCACCACATTCCCATA
TACTGGAGATCCTCCATACAGCCATGGAACGGGAACAGGGTACACCATGGACACAGTCAA
CAGAACACATCAATATTCAGAGAAGGGGAAGTGGACAACAAACACAGAGACCGGAGCACC
CCAACTTAACCCAATTGACGGACCATTGCCTGAGGACAATGAGCCAAGTGGGTATGCACA
AACAGACTGTGTCCTTGAAGCAATGGCTTTCCTTGAAGAGTCCCACCCAGGAATCTTTGA
AAACTCGTGTCTTGAAACGATGGAAGTTGTTCAACAAACAAGAGTGGACAAACTGACCCA
AGGTCGTCAGACCTATGATTGGACATTAAACAGGAATCAGCCGGCTGCAACTGCATTAGC
CAATACTATAGAGGTCTTCAGATCGAACGGTCTGACAGCTAGTGAATCAGGAAGGCTAAT
AGATTTCCTCAAGGATGTGGTGGAGTCAATGGACAAAGAGGAGATGGAAATAACAACGCA
CTTCCAAAGAAAAAGAAGAGTGAGGGACAACATGACCAAGAAAATGGTCACACAAAGAAC
AATAGGGAAGAAGAAGCAGAGGCTGAACAAGAGAAGCTATCTAATAAGAGCACTGACACT
GAACACAATGACAAAAGACGCTGAAAGAGGGAAACTGAAGAGAAGAGCAATTGCAACACC
CGGAATGCAAATCAGAGGATTTGTATACTTTGTTGAAACATTAGCAAGGAGCATTTGTGA
GAAACTTGAACAATCTGGACTCCCGGTTGGAGGCAATGAAAAGAAGGCTAAACTGGCAAA
TGTTGTGAGAAAAATGATGACTAATTCACAAGACACAGAACTCTCTTTCACAATCACTGG
AGACAACACCAAATGGAACGAGAATCAGAACCCTAGAATGTTCCTGGCAATGATAACATA
CATAACAAGGAACCAACCTGAATGGTTTAGGAATGTCTTAAGCATTGCACCTATAATGTT
CTCGAATAAAATGGCAAGACTAGGGAAAGGATACATGTTCGAAAGTAAGAGCATGAAGCT
TCGAACACAAATACCGGCAGAAATGCTAGCAAATATTGACCTGAAATATTTCAATGAGTC
AACAAAGAAGAAAATAGAGAAGATAAGGCCTCTTCTAATAGATGGTACAGCCTCATTGAG
CCCTGGAATGATGATGGGCATGTTCAACATGCTAAGTACAGTCTTGGGAGTCTCGATTCT
AAATCTAGGGCAAAAGAGGTACACCAAAACAACATACTGGTGGGACGGACTCCAGTCCTC
TGATGACTTTGCTCTCATAGTGAATGCCCCGAATCATGAGGGAATACAAGCAGGAGTAGA
TAGATTCTATAGAACCTGCAAGCTGGTCGGAATCAACATGAGCAAAAAGAAGTCCTACAT
AAACAGGACAGGGACATTTGAGTTCACAAGCTTTTTCTATCGCTATGGATTTGTAGCCAA
TTTTAGCATGGAGCTGCCCAGCTTTGGAGTATCTGGAATTAATGAATCGGCCGACATGAG
CATTGGAGTAACAGTGATAAAGAACAATATGATAAACAATGATCTTGGACCAGCAACAGC
TCAAATGGCTCTTCAGCTGTTCATCAAGGATTACAGATACACGTACCGGTGCCACAGAGG
GGACACACAAATTCAGACAAGGAGGTCATTCGAACTGAAAAAGTTGTGGGAACAAAGCCG
CTCAAAAGCAGGACTGTTGGTTTCAGATGGAGGACCAAACTTATACAATATCCGGAATCT
CCACATTCCAGAAGTCTGCCTGAAGTGGGAGCTAATGGATGAAGACTATCAGGGAAGGCT
TTGTAACCCTCTGAATCCATTTGTCAGCCACAAAGAGATAGAGTCTGTAAACAATGCTGT
GGTGATGCCAGCTCATGGCCCGGCCAAGAGCATGGAATATGATGCTGTTGCTACTACTCA
CTCCTGGATTCCTAAGAGAAACCGATCC--------------------------------
-------------------------------------------------ATTCTCAATAC
AAGCCAAAGGGGAATCCTTGAAGATGAGCAAATGTATCAAAAGTGCTGCAATCTATTCGA
GAAATTCTTCCCTAGCAGTTCATACAGGAGACCAGTTGGGATTTCCAGCATGGTGGAGGC
CATGGTTTCCAGGGCCCGAATTGATGCGCGAATTGAATTTGAATCTGGACGGATTAAGAA
GGAGGAGTTTGCTGAGATCATAAAGATCTGTTCCACCATTGAAGAGCTCAGACGGCAGAA
-ATAGTGAATTTAGCTTGT-CCTTCATGAAAA----------------------------
------------------------------------------------------------
------------------------------------------------------
>gi|163964961|gb|CY028562| /Environment/2(PB1)/H7N2/USA/2006/// Influenza A virus (A/environment/New York/3185-3/2006(H7N2)) segment 2, complete sequence
---------------------------------------ATTTG-AATGGATGTCAATCC
GA--CTTTACTTTT-CTTGAAAGTTCCAGTGCAGAATGCCATAAGCACCACATTCCCATA
TACTGGAGATCCTCCATACAGCCATGGAACGGGAACAGGGTACACCATGGACACAGTCAA
CAGAACACATCAATATTCAGAGAAGGGGAAGTGGACAACAAACACAGAGACCGGAGCACC
CCAACTTAACCCAATTGACGGACCATTGCCTGAGGACAATGAGCCAAGTGGGTATGCACA
AACAGACTGTGTCCTTGAAGCAATGGCTTTCCTTGAAGAGTCCCACCCAGGAATCTTTGA
AAACTCGTGTCTTGAAACGATGGAAGTTGTTCAACAAACAAGAGTGGACAAACTGACCCA
AGGTCGTCAGACCTATGATTGGACATTAAACAGGAATCAGCCGGCTGCAACTGCATTAGC
CAATACTATAGAGGTCTTCAGATCGAACGGTCTGACAGCTAGTGAATCAGGAAGGCTAAT
AGATTTCCTCAAGGATGTGGTGGAGTCAATGGACAAAGAGGAGATGGAAATAACAACGCA
CTTCCAAAGAAAAAGAAGAGTGAGGGACAACATGACCAAGAAAATGGTCACACAAAGAAC
AATAGGGAAGAAGAAGCAGAGGCTGAACAAGAGAAGCTATCTAATAAGAGCACTGACACT
GAACACAATGACAAAAGACGCTGAAAGAGGGAAACTGAAGAGAAGAGCAATTGCAACACC
CGGAATGCAAATCAGAGGATTTGTATACTTTGTTGAAACATTAGCAAGGAGCATTTGTGA
GAAACTTGAACAATCTGGACTCCCGGTTGGAGGCAATGAAAAGAAGGCTAAACTGGCAAA
TGTTGTGAGAAAAATGATGACTAATTCACAAGACACAGAACTCTCTTTCACAATCACTGG
AGACAACACCAAATGGAACGAGAATCAGAACCCCAGAATGTTCCTGGCAATGATAACATA
CATAACAAGGAACCAACCTGAATGGTTTAGGAATGTCTTAAGCATTGCACCTATAATGTT
CTCGAATAAAATGGCAAGACTAGGGAAAGGATACATGTTCGAAAGTAAGAGCATGAAGCT
TCGAACACAAATACCGGCAGAAATGCTAGCAAATATTGACCTGAAATATTTCAATGAGTC
AACAAAGAAGAAAATAGAGAAGATAAGGCCTCTTCTAATAGATGGTACAGCCTCATTGAG
CCCTGGAATGATGATGGGCATGTTCAACATGCTAAGTACAGTCTTGGGAGTCTCGATTCT
AAATCTAGGGCAAAAGAGGTACACCAAAACAACATACTGGTGGGATGGACTCCAGTCCTC
TGATGACTTTGCTCTCATAGTGAATGCCCCGAATCATGAGGGAATACAAGCAGGAGTAGA
TAGATTCTATAGAACCTGCAAGCTGGTCGGAATCAACATGAGCAAAAAGAAGTCCTACAT
AAACAGGACAGGGACATTTGAGTTCACAAGCTTTTTCTATCGCTATGGATTTGTAGCCAA
TTTTAGCATGGAGCTGCCCAGCTTTGGAGTATCTGGAATTAATGAATCGGCCGACATGAG
CATTGGAGTAACAGTGATAAAGAACAATATGATAAACAATGATCTTGGACCAGCAACAGC
TCAAATGGCTCTTCAGCTGTTCATCAAGGATTACAGATACACGTACCGGTGCCACAGAGG
GGACACACAAATTCAGACAAGGAGGTCATTCGAACTGAAAAAGTTGTGGGAACAAAGCCG
CTCAAAAGCAGGACTGTTGGTTTCAGATGGAGGACCAAACTTATACAATATCCGGAATCT
CCACATTCCAGAAGTCTGCCTGAAGTGGGAGCTAATGGATGAAGACTATCAGGGAAGGCT
TTGTAACCCTCTGAATCCATTTGTCAGCCACAAAGAGATAGAGTCTGTAAACAATGCTGT
GGTGATGCCAGCTCATGGCCCGGCCAAGAGCATGGAATATGATGCTGTTGCTACTACTCA
CTCCTGGATTCCTAAGAGAAACCGATCC--------------------------------
-------------------------------------------------ATTCTCAATAC
AAGCCAAAGGGGAATCCTTGAAGATGAGCAAATGTATCAAAAGTGCTGCAATCTATTCGA
GAAATTCTTCCCTAGCAGTTCATACAGGAGACCAGTTGGGATTTCCAGCATGGTGGAGGC
CATGGTTTCCAGGGCCCGAATTGATGCGCGAATTGACTTTGAATCTGGACGGATTAAGAA
GGAGGAGTTTGCTGAGATCATAAAGATCTGTTCCACCATTGAAGAGCTCAGACGGCAGAA
-ATAGTGAATTTAGCTTGT-CCTTCATGAA------------------------------
------------------------------------------------------------
------------------------------------------------------
>gi|163964980|gb|CY028570| /Environment/2(PB1)/H7N2/USA/2006/// Influenza A virus (A/environment/New York/3185-5/2006(H7N2)) segment 2, complete sequence
---------------------------------------ATTTG-AATGGATGTCAATCC
GA--CTTTACTTTT-CTTGAAAGTTCCAGTGCAGAATGCCATAAGCACCACATTCCCATA
TACTGGAGATCCTCCATACAGCCATGGAACGGGAACAGGGTACACCATGGACACAGTCAA
CAGAACACATCAATATTCAGAGAAGGGGAAGTGGACAACAAACACAGAGACCGGAGCACC
CCAACTTAACCCAATTGACGGACCATTGCCTGAGGACAATGAGCCAAGTGGGTATGCACA
AACAGACTGTGTCCTTGAAGCAATGGCTTTCCTTGAAGAGTCCCACCCAGGAATCTTTGA
AAACTCGTGTCTTGAAACGATGGAAGTTGTTCAACAAACAAGAGTGGACAAACTGACCCA
AGGTCGTCAGACCTATGATTGGACATTAAACAGGAATCAGCCGGCTGCAACTGCATTAGC
CAATACTATAGAGGTCTTCAGATCGAACGGTCTGACAGCTAGTGAATCAGGAAGGCTAAT
AGATTTCCTCAAGGATGTGGTGGAGTCAATGGACAAAGAGGAGATGGAAATAACAACGCA
CTTCCAAAGAAAAAGAAGAGTGAGGGACAACATGACCAAGAAAATGGTCACACAAAGAAC
AATAGGGAAGAAGAAGCAGAGGCTGAACAAGAGAAGCTATCTAATAAGAGCACTGACACT
GAACACAATGACAAAAGACGCTGAAAGAGGGAAACTGAAGAGAAGAGCAATTGCAACACC
CGGAATGCAAATCAGAGGATTTGTATACTTTGTTGAAACATTAGCAAGGAGCATTTGTGA
GAAACTTGAACAATCTGGACTCCCGGTTGGAGGCAATGAAAAGAAGGCTAAACTGGCAAA
TGTTGTGAGAAAAATGATGACTAATTCACAAGACACAGAACTCTCTTTCACAATCACTGG
AGACAACACCAAATGGAACGAGAATCAGAACCCTAGAATGTTCCTGGCAATGATAACATA
CATAACAAGGAACCAACCTGAATGGTTTAGGAATGTCTTAAGCATTGCACCTATAATGTT
CTCGAATAAAATGGCAAGACTAGGGAAAGGATACATGTTCGAAAGTAAGAGCATGAAGCT
TCGAACACAAATACCGGCAGAAATGCTAGCAAATATTGACCTGAAATATTTCAATGAGTC
AACAAAGAAGAAAATAGAAAAGATAAGGCCTCTTCTAATAGATGGTACAGCCTCATTGAG
CCCTGGAATGATGATGGGCATGTTCAACATGCTAAGTACAGTCTTGGGAGTCTCGATTCT
AAATCTAGGGCAAAAGAGGCACACAAAAACAACATACTGGTGGGACGGACTCCAGTCCTC
TGATGACTTTGCTCTCATAGTGAATGCCCCGAATCATGAGGGAATACAAGCAGGAGTAGA
TAGATTCTATAGAACCTGCAAGCTGGTCGGAATCAACATGAGCAAAAAGAAGTCCTACAT
AAACAGGACAGGGACATTTGAGTTCACAAGCTTTTTCTATCGCTATGGATTTGTAGCCAA
TTTTAGCATGGAGCTGCCCAGCTTTGGAGTATCTGGAATTAATGAATCGGCCGACATGAG
CATTGGAGTAACAGTGATAAAGAACAATATGATAAACAATGATCTTGGACCAGCAACAGC
TCAAATGGCTCTTCAGCTGTTCATCAAGGATTACAGATACACGTACCGGTGCCACAGAGG
GGACACACAAATTCAGACAAGGAGGTCATTCGAACTGAAAAAGTTGTGGGAACAAAGCCG
CTCAAAAGCAGGACTGTTGGTTTCAGATGGAGGACCAAACTTATACAATATCCGGAATCT
CCACATTCCAGAAGTCTGCCTGAAGTGGGAGCTAATGGATGAAGACTATCAGGGAAGGCT
TTGTAACCCTCTGAATCCATTTGTCAGCCACAAAGAGATAGAGTCTGTAAACAATGCTGT
GGTGATGCCAGCTCATGGCCCGGCCAAGAGCATGGAATATGATGCTGTTGCTACTACTCA
CTCCTGGATTCCTAAGAGAAACCGATCC--------------------------------
-------------------------------------------------ATTCTCAATAC
AAGCCAAAGGGGAATCCTTGAAGATGAGCAAATGTATCAAAAGTGCTGCAATCTATTCGA
GAAATTCTTCCCTAGCAGTTCATACAGGAGACCAGTTGGGATTTCCAGCATGGTGGAGGC
CATGGTTTCCAGGGCCCGAATTGATGCGCGAATTGACTTTGAATCTGGACGGATTAAGAA
GGAGGAGTTTGCTGAGATCATAAAGATCTGTTCCACCATTGAAGAGCTCAGACGGCAGAA
-ATAGTGAATTTAGCTTGT-CCTTCATGAAAAA---------------------------
------------------------------------------------------------
------------------------------------------------------
>gi|163965037|gb|CY028594| /Environment/2(PB1)/H7N2/USA/2006/// Influenza A virus (A/environment/New York/19501-1/2006(H7N2)) segment 2, complete sequence
-----------------------------------AACCATTTG-AATGGATGTCAATCC
GA--CTTTACTTTT-CTTGAAAGTTCCAGTGCAGAATGCCATAAGCACCACATTCCCATA
TACTGGAGATCCTCCATACAGCCATGGAACGGGAACAGGGTACACCATGGACACAGTCAA
CAGAACACATCAATATTCAGAGAAGGGGAAGTGGACAACAAACACAGAGACCGGAGCACC
CCAACTTAACCCAATTGACGGACCATTGCCTGAGGACAATGAGCCAAGTGGATATGCACA
AACAGACTGTGTCCTTGAAGCAATGGCTTTCCTTGAAGAGTCCCACCCAGGAATCTTTGA
AAACTCGTGTCTTGAAACGATGGAAGTTGTTCAACAAACAAGAGTGGACAAACTGACCCA
AGGTCGTCAGACCTATGATTGGACATTAAACAGGAATCAGCCGGCTGCAACTGCATTAGC
CAATACTATAGAGGTCTTCAGATCGAACGGTCTGACAGCTAGTGAATCAGGAAGGCTAAT
AGATTTCCTCAAGGATGTGATGGAGTCAATGGACAAAGAGGAGATGGAAATAACAACGCA
CTTCCAAAGAAAAAGAAGAGTGAGGGACAACATGACCAAGAAAATGGTCACACAAAGAAC
AATAGGGAAGAAGAAGCAGAGGCTGAACAAGAGAAGCTATCTAATAAGAGCACTGACACT
GAATACAATGACAAAAGACGCTGAAAGAGGGAAACTGAAGAGAAGAGCAATTGCAACACC
CGGAATGCAAATCAGAGGATTTGTATACTTTGTTGAAACATTAGCAAGGAGCATTTGTGA
GAAACTTGAACAATCTGGACTCCCGGTTGGAGGCAATGAAAAGAAGGCTAAACTGGCAAA
TGTTGTGAGAAAAATGATGACTAATTCACAAGACACAGAACTCTCTTTCACAATCACTGG
AGACAACACCAAATGGAACGAGAATCAGAATCCTAGAATGTTCCTGGCAATGATAACATA
CATAACAAGGTACCAACCTGAATGGTTTAGGAATGTCTTGAGCATTGCACCTATAATGTT
CTCGAATAAAATGGCAAGACTAGGGAAAGGATACATGTTCGAAAGTAAGAGCATGAAGCT
CCGAACACAAATACCGGCAGAAATGCTAACAAATATTGACCTGAAATACTTCAATGAGTC
AACAAAGAAGAAAATAGAGAAGATAAGGCCTCTTCTAATAGATGGTACAGCCTCATTGAG
CCCTGGAATGATGATGGGCATGTTCAACATGCTAAGTACAGTCTTGGGAGTCTCGATTCT
AAATCTAGGGCAAAAGAGGTACACCAAAACAACATACTGGTGGGACGGACTCCAGTCCTC
TGATGACTTTGCTCTCATAGTGAATGCCCCGAATCATGAGGGAATACAAGCAGGAGTAGA
TAGATTCTATAGAACCTGCAAGCTGGTCGGAATCAACATGAGCAAAAAGAAGTCCTACAT
AAACAGGACAGGGACATTTGAATTCACAAGCTTTTTTTATCGCTATGGATTTGTAGCCAA
TTTTAGCATGGAGCTGCCCAGCTTTGGAGTATCTGGAATTAATGAATCAGCCGACATGAG
CATTGGAGTAACAGTGATAAAGAACAATATGATAAACAATGACCTTGGACCAGCAACAGC
TCAAATGGCTCTTCAGCTGTTCATCAAGGATTACAGATACACGTACCGGTGCCACAGAGG
GGACACACAAATTCAGACAAGGAGGTCATTCGAGCTGAAAAAGTTGTGGGAACAAAGCCG
CTCAAAAGCAGGACTGTTGGTTTCAGATGGAGGACCAAACTTATACAATATCCGGAATCT
CCACATTCCAGAAGTCTGCCTGAAGTGGGAGCTAATGGATGAAGACTATCAGGGAAGGCT
TTGCAACCCTCTGAATCCATTTGTCAGCCACAAAGAGATAGAGTCTGTAAACAATGCTGT
GGTGATGCCAGCTCATGGCCCGGCCAAGAGCATGGAATATGATGCTGTTGCTACTACTCA
CTCCTGGATTCCTAAGAGGAACCGATCC--------------------------------
-------------------------------------------------ATTCTCAATAC
AAGCCAACGGGGAATCCTTGAAGATGAGCAAATGTATCAAAAGTGCTGCAATCTATTCGA
GAAATTCTTCCCTAGCAGTTCATACAGGAGACCAGTTGGGATTTCCAGCATGGTGGAGGC
CATGGTTTCCAGGGCCCGAATCGATGCGCGAATTGACTTTGAATCTGGACGGATTAAGAA
GGAGGAGTTTGCTGAGATCATAAAGATCTGTTCCACCATTGAAGAGCTCAGACGGCAGAA
-ATAGTGAATTTAGCTTGT-CCTTCATGAAAAATGC------------------------
------------------------------------------------------------
------------------------------------------------------
>gi|163965075|gb|CY028610| /Environment/2(PB1)/H7N2/USA/2006/// Influenza A virus (A/environment/New York/29047-1/2006(H7N2)) segment 2, complete sequence
---------------------------------------ATTTG-AATGGATGTCAATCC
GA--CTTTACTTTT-CTTGAAAGTTCCAGTGCAGAATGCCATAAGCACCACATTCCCATA
TACTGGAGATCCTCCATACAGCCATGGAACGGGAACAGGGTACACCATGGACACAGTCAA
CAGAACACATCAATATTCAGAGAAGGGGAAGTGGACAACAAACACAGAGACCGGAGCACC
CCAACTTAATCCAATTGACGGACCATTGCCTGAGGACAATGAGCCAAGTGGGTATGCACA
AACAGACTGTGTCCTTGAAGCAATGGCTTTCCTTGAAGAGTCCCACCCAGGAATCTTTGA
AAACTCGTGTCTTGAAACGATGGAAGTTGTTCAACAAACAAGAGTGGACAAACTGACCCA
AGGTCGTCAGACCTATGATTGGACATTAAACAGGAATCAGCCGGCTGCAACTGCATTAGC
CAATACTATAGAGGTCTTCAGATCGAACGGTCTGACAGCTAGTGAATCAGGAAGGCTAAT
AGATTTCCTCAAGGATGTGGTGGAGTCAATGGACAAAGAGGAGATGGAAATAACAACGCA
CTTCCAAAGAAAAAGAAGAGTGAGGGACAACATGACCAAGAAAATGGTCACACAAAGAAC
AATAGGGAAGAAGAAGCAGAGGCTGAACAAGAGAAGCTATCTAATAAGAGCACTGACACT
GAACACAATGACAAAAGACGCTGAAAGAGGGAAACTGAAGAGAAGAGCAATTGCAACACC
CGGAATGCAAATCAGAGGATTTGTATACTTTGTTGAAACATTAGCAAGGAGCATTTGTGA
GAAACTTGAACAATCTGGACTCCCGGTTGGAGGCAATGAAAAGAAGGCTAAACTGGCAAA
TGTTGTGAGAAAAATGATGACTAATTCACAAGACACAGAACTCTCTTTCACAATCACTGG
AGACAACACCAAATGGAACGAGAATCAGAACCCTAGAATGTTCCTGGCAATGATAACATA
CATAACAAGGAACCAACCTGAATGGTTTAGGAATGTCTTAAGCATTGCACCTATAATGTT
CTCGAATAAAATGGCAAGACTAGGGAAAGGATACATGTTCGAAAGTAAGAGCATGAAGCT
TCGAACTCAAATACCGGCAGAAATGCTAGCAAATATTGACCTGAAATATTTCAATGAGTC
AACAAAGAAGAAAATAGAGAAGATAAGGCCTCTTCTAATGGATGGTACAGCCTCATTGAG
CCCTGGAATGATGATGGGCATGTTCAACATGCTAAGTACAGTCTTGGGAGTCTCGATTTT
AAATCTAGGGCAAAAGAGGTACACCAAAACAACATACTGGTGGGACGGACTCCAGTCCTC
TGATGACTTTGCTCTCATAGTGAATGCCCCGAATCATGAGGGAATACAAGCAGGAGTAGA
TAGATTCTATAGAACCTGCAAGCTGGTCGGAATCAACATGAGCAAAAAGAAGTCCTACAT
AAACAGGACAGGGACATTTGAGTTCACAAGCTTTTTCTATCGCTATGGATTTGTAGCCAA
TTTTAGCATGGAGCTGCCCAGCTTTGGAGTATCTGGAATTAATGAATCGGCCGACATGAG
CATTGGAGTAACAGTGATAAAAAACAATATGATAAACAATGATCTTGGACCAGCAACAGC
TCAAATGGCTCTTCAGCTGTTCATCAAGGATTACAGATACACGTACCGGTGCCACAGAGG
GGACACACAAATTCAGACAAGGAGGTCATTCGAACTGAAAAAGTTGTGGGAACAAAGCCG
CTCAAAAGCAGGACTGTTGGTTTCAGATGGAGGACCAAACTTATACAATATCCGGAATCT
CCACATTCCAGAAGTCTGCCTGAAGTGGGAGCTAATGGATGAAGACTATCAGGGAAGGCT
TTGTAACCCTCTGAATCCATTTGTCAGCCACAAAGAGATAGAGTCTGTAAACAATGCTGT
GGTGATGCCGGCTCATGGCCCGGCCAAGAGCATGGAATATGATGCTGTTGCTACTACTCA
CTCCTGGATTCCTAAGAGAAACCGATCC--------------------------------
-------------------------------------------------ATTCTCAATAC
AAGCCAAAGGGGAATCCTTGAAGATGAGCAAATGTATCAAAAGTGCTGCAATCTATTCGA
GAAATTCTTCCCTAGCAGTTCATACAGGAGACCAGTTGGGATTTCCAGCATGGTGGAGGC
CATGGTTTCCAGGGCCCGAATTGATGCGCGAATTGACTTTGAATCTGGACGGATTAAGAA
GGAGGAGTTTGCTGAGATCATAAAGATCTGTTCCACCATTGAAGAGCTCAGACGGCAGAA
-ATAGTGAATTTAGCTTGT-CCTTCATGAA------------------------------
------------------------------------------------------------
------------------------------------------------------
>gi|163965113|gb|CY028626| /Environment/2(PB1)/H7N2/USA/2006/// Influenza A virus (A/environment/New York/29047-3/2006(H7N2)) segment 2, complete sequence
---------------------------------------ATTTG-AATGGATGTCAATCC
GA--CTTTACTTTT-CTTGAAAGTTCCAGTGCAGAATGCCATAAGCACCACATTCCCATA
TACTGGAGATCCTCCATACAGCCATGGAACGGGAACAGGGTACACCATGGACACAGTCAA
CAGAACACATCAATATTCAGAGAAGGGGAAGTGGACAACAAACACAGAGACCGGAGCACC
CCAACTTAATCCAATTGACGGACCATTGCCTGAGGACAATGAGCCAAGTGGGTATGCACA
AACAGACTGTGTCCTTGAAGCAATGGCTTTCCTTGAAGAGTCCCACCCAGGAATCTTTGA
AAACTCGTGTCTTGAAACGATGGAAGTTGTTCAACAAACAAGAGTGGACAAACTGACCCA
AGGTCGTCAGACCTATGATTGGACATTAAACAGGAATCAGCCGGCTGCAACTGCATTAGC
CAATACTATAGAGGTCTTCAGATCGAACGGTCTGACAGCTAGTGAATCAGGAAGGCTAAT
AGATTTCCTCAAGGATGTGGTGGAGTCAATGGACAAAGAGGAGATGGAAATAACAACGCA
CTTCCAAAGAAAAAGAAGAGTGAGGGACAACATGACCAAGAAAATGGTCACACAAAGAAC
AATAGGGAAGAAGAAGCAGAGGCTGAACAAGAGAAGCTATCTAATAAGAGCACTGACACT
GAACACAATGACAAAAGACGCTGAAAGAGGGAAACTGAAGAGAAGAGCAATTGCAACACC
CGGAATGCAAATCAGAGGATTTGTATACTTTGTTGAAACATTAGCAAGGAGCATTTGTGA
GAAACTTGAACAATCTGGACTCCCGGTTGGAGGCAATGAAAAGAAGGCTAAACTGGCAAA
TGTTGTGAGAAAAATGATGACTAATTCACAAGACACAGAACTCTCTTTCACAATCACTGG
AGACAACACCAAATGGAACGAGAATCAGAACCCTAGAATGTTCCTGGCAATGATAACATA
CATAACAAGGAACCAACCTGAATGGTTTAGGAATGTCTTAAGCATTGCACCTATAATGTT
CTCGAATAAAATGGCAAGACTAGGGAAAGGATACATGTTCGAAAGTAAGAGCATGAAGCT
TCGAACTCAAATACCGGCAGAAATGCTAGCAAATATTGACCTGAAATATTTCAATGAGTC
AACAAAGAAGAAAATAGAGAAGATAAGGCCTCTTCTAATGGATGGTACAGCCTCATTGAG
CCCTGGAATGATGATGGGCATGTTCAACATGCTAAGTACAGTCTTGGGAGTCTCGATTCT
AAATCTAGGGCAAAAGAGGTACACCAAAACAACATACTGGTGGGACGGACTCCAGTCCTC
TGATGACTTTGCTCTCATAGTGAATGCCCCGAATCATGAGGGAATACAAGCAGGAGTAGA
TAGATTCTATAGAACCTGCAAGCTGGTCGGAATCAACATGAGCAAAAAGAAGTCCTACAT
AAACAGGACAGGGACATTTGAGTTCACAAGCTTTTTCTATCGCTATGGATTTGTAGCCAA
TTTTAGCATGGAGCTGCCCAGCTTTGGAGTATCTGGAATTAATGAATCGGCCGACATGAG
CATTGGAGTAACAGTGATAAAAAACAATATGATAAACAATGATCTTGGACCAGCAACAGC
TCAAATGGCTCTTCAGCTGTTCATCAAGGATTACAGATACACGTACCGGTGCCACAGAGG
GGACACACAAATTCAGACAAGGAGGTCATTCGAACTGAAAAAGTTGTGGGAACAAAGCCG
CTCAAAAGCAGGACTGTTGGTTTCAGATGGAGGACCAAACTTATACAATATCCGGAATCT
CCACATTCCAGAAGTCTGCCTGAAGTGGGAGCTAATGGATGAAGACTATCAGGGAAGGCT
TTGTAACCCTCTGAATCCATTTGTCAGCCACAAAGAGATAGAGTCTGTAAACAATGCTGT
GGTGATGCCGGCTCATGGCCCGGCCAAGAGCATGGAATATGATGCTGTTGCTACTACTCA
CTCCTGGATTCCTAAGAGAAACCGATCC--------------------------------
-------------------------------------------------ATTCTCAATAC
AAGCCAAAGGGGAATCCTTGAAGATGAGCAAATGTATCAAAAGTGCTGCAATCTATTCGA
GAAATTCTTCCCTAGCAGTTCATACAGGAGACCAGTTGGGATTTCCAGCATGGTGGAGGC
CATGGTTTCCAGGGCCCGAATTGATGCGCGAATTGACTTTGAATCTGGACGGATTAAGAA
GGAGGAGTTTGCTGAGATCATAAAGATCTGTTCCACCATTGAAGAGCTCAGACGGCAGAA
-ATAGTGAATTTAGCTTGT-CCTTCATGAAA-----------------------------
------------------------------------------------------------
------------------------------------------------------
>gi|149930274|gb|CY022811| /Environment/2(PB1)/H7N2/USA/2005/02/16/ Influenza A virus (A/environment/New York/16326-1/2005(H7N2)) segment 2, complete sequence
-----------------------------------AACCATTTG-AATGGATGTCAATCC
GA--CTTTACTTTT-CTTGAAAGTTCCAGTGCAGAATGCCATAAGCACCACATTCCCATA
TACTGGAGATCCTCCATACAGCCATGGAACGGGAACAGGGTACACCATGGACACAGTCAA
CAGAACACATCAATATTCAGAGAAGGGGAAGTGGACAACAAACACAGAGACCGGAGCACC
CCAACTTAACCCAATTGACGGACCATTGCCTGAGGACAATGAGCCAAGTGGATATGCACA
AACAGACTGTGTCCTTGAAGCAATGGCTTTCCTTGAAGAGTCCCACCCAGGAATCTTTGA
AAACTCGTGTCTTGAAACGATGGAAGTTGTTCAACAAACAAGAGTGGACAAACTGACCCA
AGGTCGTCAGACCTATGATTGGACATTAAACAGGAATCAGCCGGCTGCAACTGCATTAGC
CAATACTATAGAGGTCTTCAGATCGAACGGTCTGACAGCTAGTGAATCAGGAAGGCTAAT
AGATTTCCTCAAGGATGTGATGGAGTCAATGGACAAAGAGGAAATGGAAATAACAACGCA
CTTCCAAAGAAAAAGAAGAGTGAGGGACAACATGACCAAGAAAATGGTCACACAAAGAAC
AATAGGGAAGAAGAAGCAGAGGCTGAACAAGAGAAGCTATCTAATAAGAGCACTGACACT
GAACACAATGACAAAAGACGCTGAAAGAGGGAAACTGAAGAGAAGAGCAATTGCAACACC
CGGAATGCAAATCAGAGGATTTGTATACTTTGTTGAAACATTAGCAAGGAGCATTTGTGA
GAAACTTGAACAATCTGGACTCCCGGTTGGAGGCAATGAAAAGAAGGCTAAACTGGCAAA
TGTTGTGAGAAAAATGATGACTAATTCACAAGACACAGAACTCTCTTTCACAATCACTGG
AGACAACACCAAATGGAACGAGAATCAGAACCCTAGAATGTTCCTGGCAATGATAACATA
CATAACAAGGAACCAACCTGAATGGTTTAGGAATGTCTTGAGCATTGCACCTATAATGTT
CTCGAATAAAATGGCAAGACTAGGGAAAGGATACATGTTCGAAAGTAAGAGCATGAAGCT
TCGAACACAAATACCGGCAGAAATGCTAGCAAATATTGACCTGAAATATTTCAATGAGTC
AACAAAGAAGAAAATAGAGAAGATAAGGCCTCTTCTGATAGATGGTACAGCCTCATTGAG
CCCTGGAATGATGATGGGCATGTTCAACATGCTAAGTACAGTCTTGGGAGTCTCGATTCT
AAATCTAGGGCAAAAGAGGTACACCAAAACAACATACTGGTGGGACGGACTCCAGTCCTC
TGATGACTTTGCTCTCATAGTGAATGCCCCAAATCATGAGGGAATACAAGCAGGAGTAGA
TAGATTCTATAGAACCTGCAAGCTGGTCGGAATCAACATGAGCAAAAAGAAGTCCTACAT
AAACAGGACAGGAACATTTGAATTCACAAGCTTTTTCTATCGCTATGGATTTGTAGCCAA
TTTTAGCATGGAGCTGCCCAGCTTTGGAGTATCTGGAATTAATGAATCGGCCGACATGAG
CATTGGAGTAACAGTGATAAAGAACAATATGATAAACAATGACCTTGGACCAGCAACAGC
TCAAATGGCTCTTCAGCTGTTCATCAAGGATTACAGATACACGTACCGGTGCCACAGAGG
GGACACACAAATTCAGACAAGGAGGTCATTCGAACTGAAAAAGTTGTGGGAACAAAGCCG
CTCAAAAGCAGGACTGTTGGTTTCAGATGGAGGACCAAACTTATACAATATCCGGAATCT
CCACATTCCAGAAGTCTGCCTGAAGTGGGAGCTAATGGATGAAGACTATCAGGGAAGGCT
TTGTAACCCTCTGAATCCATTTGTCAGCCACAAAGAGATAGAGTCTGTAAACAATGCTGT
GGTGATGCCAGCTCATGGCCCGGCCAAGAGCATGGAATATGATGCTGTTGCTACTACTCA
CTCCTGGATTCCTAAGAGGAACCGATCC--------------------------------
-------------------------------------------------ATTCTCAATAC
AAGCCAAAGGGGAATCCTTGAAGATGAGCAAATGTATCAAAAGTGCTGCAATCTATTCGA
GAAATTCTTCCCTAGCAGTTCATACAGGAGACCAGTTGGGATTTCCAGCATGGTGGAGGC
CATGGTTTCCAGGGCCCGAATTGATGCGCGAATTGACTTTGAATCTGGACGGATTAAAAA
GGAGGAGTTTGCTGAGATCATAAAGATCTGTTCCACCATTGAAGAGCTCAGACGGCAGAA
-ATAGTGAATTTAGCTTGT-CCTTCATGAAAAA------------TGCT-----------
------------------------------------------------------------
------------------------------------------------------
>gi|163964787|gb|CY028489| /Environment/2(PB1)/H7N2/USA/2005/02/16/ Influenza A virus (A/environment/New York/16326-2/2005(H7N2)) segment 2, complete sequence
-----------------------------------AACCATTTG-AATGGATGTCAATCC
GA--CTTTACTTTT-CTTGAAAGTTCCAGTGCAGAATGCCATAAGCACCACATTCCCATA
TACTGGAGATCCTCCATACAGCCATGGAACGGGAACAGGGTACACCATGGACACAGTCAA
CAGAACACATCAATATTCAGAGAAGGGGAAGTGGACAACAAACACAGAGACCGGAGCACC
CCAACTTAACCCAATTGACGGACCATTGCCTGAGGACAATGAGCCAAGTGGATATGCACA
AACAGACTGTGTCCTTGAAGCAATGGCTTTCCTTGAAGAGTCCCACCCAGGAATCTTTGA
AAACTCGTGTCTTGAAACGATGGAAGTTGTTCAACAAACAAGAGTGGACAAACTGACCCA
AGGTCGTCAGACCTATGATTGGACATTAAACAGGAATCAGCCGGCTGCAACTGCATTAGC
CAATACTATAGAGGTCTTCAGATCGAACGGTCTGACAGCTAGTGAATCAGGAAGGCTAAT
AGATTTCCTCAAGGATGTGATGGAGTCAATGGACAAAGAGGAAATGGAAATAACAACGCA
CTTCCAAAGAAAAAGAAGAGTGAGGGACAACATGACCAAGAAAATGGTCACACAAAGAAC
AATAGGGAAGAAGAAGCAGAGGCTGAACAAGAGAAGCTATCTAATAAGAGCACTGACACT
GAACACAATGACAAAAGACGCTGAAAGAGGGAAACTGAAGAGAAGAGCAATTGCAACACC
CGGAATGCAAATCAGAGGATTTGTATACTTTGTTGAAACATTAGCAAGGAGCATTTGTGA
GAAACTTGAACAATCTGGACTCCCGGTTGGAGGCAATGAAAAGAAGGCTAAACTGGCAAA
TGTTGTGAGAAAAATGATGACTAATTCACAAGACACAGAACTCTCTTTCACAATCACTGG
AGACAACACCAAATGGAACGAGAATCAGAACCCTAGAATGTTCCTGGCAATGATAACATA
CATAACAAGGAACCAACCTGAATGGTTTAGGAATGTCTTGAGCATTGCACCTATAATGTT
CTCGAATAAAATGGCAAGACTAGGGAAAGGATACATGTTCGAAAGTAAGAGCATGAAGCT
TCGAACACAAATACCGGCAGAAATGCTAGCAAATATTGACCTGAAATATTTCAATGAGTC
AACAAAGAAGAAAATAGAGAAGATAAGGCCTCTTCTGATAGATGGTACAGCCTCATTGAG
CCCTGGAATGATGATGGGCATGTTCAACATGCTAAGTACAGTCTTGGGAGTCTCGATTCT
AAATCTAGGGCAAAAGAGGTACACCAAAACAACATACTGGTGGGACGGACTCCAGTCCTC
TGATGACTTTGCTCTCATAGTGAATGCCCCAAATCATGAGGGAATACAAGCAGGAGTAGA
TAGATTCTATAGAACCTGCAAGCTGGTCGGAATCAACATGAGCAAAAAGAAGTCCTACAT
AAACAGGACAGGAACATTTGAATTCACAAGCTTTTTCTATCGCTATGGATTTGTAGCCAA
TTTTAGCATGGAGCTGCCCAGCTTTGGAGTATCTGGAATTAATGAATCGGCCGACATGAG
CATTGGAGTAACAGTGATAAAGAACAATATGATAAACAATGACCTTGGACCAGCAACAGC
TCAAATGGCTCTTCAGCTGTTCATCAAGGATTACAGATACACGTACCGGTGCCACAGAGG
GGACACACAAATTCAGACAAGGAGGTCATTCGAACTGAAAAAGTTGTGGGAACAAAGCCG
CTCAAAAGCAGGACTGTTGGTTTCAGATGGAGGACCAAACTTATACAATATCCGGAATCT
CCACATTCCAGAAGTCTGCCTGAAGTGGGAGCTAATGGATGAAGACTATCAGGGAAGGCT
TTGTAACCCTCTGAATCCATTTGTCAGCCACAAAGAGATAGAGTCTGTAAACAATGCTGT
GGTGATGCCAGCTCATGGCCCGGCCAAGAGCATGGAATATGATGCTGTTGCTACTACTCA
CTCCTGGATTCCTAAGAGGAACCGATCC--------------------------------
-------------------------------------------------ATTCTCAATAC
AAGCCAAAGGGGAATCCTTGAAGATGAGCAAATGTATCAAAAGTGCTGCAATCTATTCGA
GAAATTCTTCCCTAGCAGTTCATACAGGAGACCAGTTGGGATTTCCAGCATGGTGGAGGC
CATGGTTTCCAGGGCCCGAATTGATGCGCGAATTGACTTTGAATCTGGACGGATTAAAAA
GGAGGAGTTTGCTGAGATCATAAAGATCTGTTCCACCATTGAAGAGCTCAGACGGCAGAA
-ATAGTGAATTTAGCTTGT-CCTTCATGAAA-----------------------------
------------------------------------------------------------
------------------------------------------------------
>gi|149930198|gb|CY022779| /Environment/2(PB1)/H7N2/USA/2005/02/02/ Influenza A virus (A/environment/New York/11678-1/2005(H7N2)) segment 2, complete sequence
-----------------------------------AACCATTTG-AATGGATGTCAATCC
GA--CTTTACTTTT-CTTGAAAGTTCCAGCGCAAAATGCCATAAGCACCACATTCCCATA
CACTGGAGATCCTCCATACAGCCATGGAACGGGAACAGGATACACCATGGACACAGTCAA
CAGAACACATCAATATTCAGAAAAGGGGAAATGGACAACAAACACAGAAACTGGAGCACC
ACAACTTAACCCAATTGATGGACCATTACCTGAGGATAATGAGCCAAGTGGATATGCACA
AACAGATTGTGTCCTGGAAGCAATGGCTTTCCTTGAAGAGTCCCACCCAGGAATCTTTGA
AAACTCGTGTCTCGAAACGATGGAAGTTGTTCAGCAAACAAGAGTGGACAAGCTGACTCA
AGGTCGCCAGACCTATGATTGGACATTGAACAGGAATCAGCCGGCTGCAACTGCATTAGC
TAATACTATAGAGGTTTTCAGATCGAACGGTCTAACGGCCAATGAATCAGGAAGGCTGAT
AGACTTCCTCAAGGATGTGATGGAATCAATGGACAAAGAAGACATGGAAATAACAACGCA
CTTCCAAAGAAAGAGAAGAGTAAGGGACAACATGACCAAAAAAATGGTCACACAAAGAAC
AATAGGAAAGAAGAAGCAGAGATTAAACAAGAGAAGTTACTTAATAAGGGCATTGACACT
GAACACAATGACAAAAGATGCTGAAAGAGGCAAGTTAAAAAGAAGAGCAATTGCGACACC
CGGAATGCAAATCAGAGGATTTGTGTATTTTGTTGAAACATTGGCGAGAAGCATCTGTGA
GAAGCTTGAACAGTCTGGGCTCCCAGTCGGAGGCAATGAAAAGAAGGCTAAACTGGCAAA
TGTCGTGAGGAAAATGATGACTAACTCACAGGACACAGAGCTTTCTTTCACAATCACTGG
AGACAACACCAAATGGAATGAAAATCAGAACCCTAGAATGTTTCTGGCAATGATAACATA
CATAACAAGAAATCAACCTGAATGGTTCAGGAATGTCTTGAGCATCGCACCTATAATGTT
CTCGAATAAAATGGCAAGGCTGGGGAAAGGATACATGTTTGAAAGCAAGAGCATGAAGCT
TCGAACACAGGTATCAGCAGAAATGCTAGCAAATATTGACCTGAAATATTTCAATGAGTC
AACAAAAAAGAAAATAGAGAAGATAAGGCCTCTTTTAATAGAGGGCACAGCCTCATTGAG
TCCCGGAATGATGATGGGCATGTTCAACATGCTAAGCACAGTTTTAGGAGTTTCAATCCT
AAATCTGGGACAAAAGAGATACACCAAAACAACGTATTGGTGGGACGGACTCCAATCCTC
CGATGACTTTGCTCTCATAGTGAATGCACCGAATCATGAGGGAATACAAGCAGGAGTAGA
TAGATTCTATAGGACTTGCAAACTAGTCGGAATCAATATGAGCAAAAAGAAGTCCTACAT
AAACAGGACAGGAACGTTTGAATTCACAAGCTTTTTCTATCGCTATGGGTTCGTAGCCAA
TTTCAGCATGGAACTGCCCAGCTTTGGAGTGTCTGGGATCAATGAATCAGCTGACATGAG
CATTGGGGTAACAGTGATAAAGAACAACATGATAAACAATGACCTTGGGCCAGCAACGGC
CCAAATGGCTCTCCAGCTGTTCATCAAGGATTACAGATATACATACCGGTGCCACAGAGG
GGACACACAAATCCAGACAAGGAGATCATTCGAACTGAAGAAATTATGGGAACAAACCCG
ATCAAAGGCAGGGCTGCTGGTTTCCGATGGGGGACCAAACCTGTACAATATCCGAAATCT
CCACATCCCGGAGGTCTGCCTGAAATGGGAGCTGATGGACGAAGAATATCAGGGAAGGCT
TTGTAATCCCTTGAACCCATTTGTCAGCCATAAGGAGATAGAGTCTGTGAACAGTGCAGT
GGTGATGCCAGCTCACGGCCCAGCCAAAAGCATGGAATATGATGCTGTTGCTACTACGCA
CTCCTGGATCCCCAAGAGGAATCGCTCC--------------------------------
-------------------------------------------------ATTCTTAACAC
GAGTCAAAGGGGAATCCTCGAAGATGAACAGATGTATCAAAAGTGCTGCAATCTATTCGA
AAAGTTCTTCCCTAGCAGTTCGTACAGAAGACCGGTCGGGATTTCTAGCATGGGGGAGGC
CATGGTGTCCAGGGCCCGAATTGATGCTCGAATTGACTTCGAATCTGGACGGATTAAGAA
AGAGGAGTTTGCTGAGATCATGAAGATCTGTTCCACCATTGAAGAACTCAGACGGCAGAA
-ATAGTGAATTTAGCTTGT-CCTTCATGAAA-----------------------------
------------------------------------------------------------
------------------------------------------------------
>gi|149930217|gb|CY022787| /Environment/2(PB1)/H7N2/USA/2005/02/02/ Influenza A virus (A/environment/New York/11678-2/2005(H7N2)) segment 2, complete sequence
-----------------------------------AACCATTTG-AATGGATGTCAATCC
GA--CTTTACTTTT-CTTGAAAGTTCCAGCGCAAAATGCCATAAGCACCACATTCCCATA
CACTGGAGATCCTCCATACAGCCATGGAACGGGAACAGGATACACCATGGACACAGTCAA
CAGAACACATCAATATTCAGAAAAGGGGAAATGGACAACAAACACAGAGACTGGAGCACC
ACAACTTAACCCAATTGATGGACCATTACCTGAGGATAATGAGCCAAGTGGATATGCACA
AACAGATTGTGTCCTGGAAGCAATGGCTTTCCTTGAAGAGTCCCACCCAGGAATCTTTGA
AAACTCGTGTCTCGAAACGATGGAAGTTGTTCAGCAAACAAGAGTGGACAAGCTGACTCA
AGGTCGCCAGACCTATGATTGGACATTGAACAGGAATCAGCCGGCTGCAACTGCATTAGC
TAATACTATAGAGGTTTTCAGATCGAACGGTCTAACGGCCAATGAATCAGGAAGGCTGAT
AGACTTCCTCAAGGATGTGATGGAATCAATGGACAAAGAAGACATGGAAATAACAACGCA
CTTCCAAAGAAAGAGAAGAGTAAGGGACAACATGACCAAAAAAATGGTCACACAAAGAAC
AATAGGAAAGAAGAAGCAGAGATTAAACAAGAGAAGTTACTTAATAAGGGCATTGACACT
GAACACAATGACAAAAGATGCTGAAAGAGGCAAGTTAAAGAGAAGAGCAATTGCGACACC
CGGAATGCAAATCAGAGGATTTGTGTATTTTGTTGAAACATTGGCGAGAAGCATCTGTGA
GAAGCTTGAACAGTCTGGGCTCCCAGTCGGAGGCAATGAAAAGAAGGCTAAACTGGCAAA
TGTCGTGAGGAAAATGATGACTAACTCACAGGACACAGAGCTTTCTTTCACAATCACTGG
AGACAACACCAAATGGAATGAAAATCAGAACCCTAGAATGTTTCTGGCAATGATAACATA
CATAACAAGAAATCAACCTGAATGGTTCAGGAATGTCTTGAGCATCGCACCTATAATGTT
CTCGAATAAAATGGCAAGGCTAGGGAAAGGATACATGTTTGAAAGCAAGAGCATGAAGCT
TCGAACACAGGTATCAGCAGAAATGCTAGCAAATATTGACCTGAAATATTTCAATGAGTC
AACAAAAAAGAAAATAGAGAAGATAAGGCCTCTTTTAATAGAGGGCACAGCCTCATTGAG
TCCCGGAATGATGATGGGCATGTTCAACATGCTAAGCACAGTTTTAGGAGTTTCAATCCT
AAATCTGGGACAAAAGAGATACACCAAAACAACGTATTGGTGGGACGGACTCCAATCCTC
CGATGACTTTGCTCTCATAGTGAATGCACCGAATCATGAGGGAATACAAGCAGGAGTAGA
TAGATTCTATAGGACTTGCAAACTAGTCGGAATCAATATGAGCAAAAAGAAGTCCTACAT
AAACAGGACAGGAACGTTTGAATTCACAAGCTTTTTCTATCGCTATGGGTTCGTAGCCAA
TTTCAGCATGGAACTGCCCAGCTTTGGAGTGTCTGGGATCAATGAATCAGCTGACATGAG
CATTGGGGTAACAGTGATAAAGAACAACATGATAAACAATGACCTTGGGCCAGCAACGGC
CCAAATGGCTCTCCAGCTGTTCATCAAGGATTACAGATATACATACCGGTGCCACAGAGG
GGACACACAAATCCAGACAAGGAGATCATTCGAACTGAAGAAATTATGGGAACAAACCCG
ATCAAAGGCAGGGCTGCTGGTTTCCGATGGGGGACCAAACCTGTACAATATCCGAAATCT
CCACATCCCGGAGGTCTGCCTGAAATGGGAGCTGATGGACGAAGAATATCAGGGAAGGCT
TTGTAATCCCTTGAACCCATTTGTCAGCCATAAGGAGATAGAGTCTGTGAACAGTGCAGT
GGTGATGCCAGCTCACGGCCCAGCCAAAAGCATGGAATATGATGCTGTTGCTACTACGCA
TTCCTGGATCCCCAAGAGGAATCGCTCC--------------------------------
-------------------------------------------------ATTCTTAACAC
GAGTCAAAGGGGAATCCTCGAAGATGAACAGATGTATCAAAAGTGCTGCAATCTATTCGA
AAAGTTCTTCCCTAGCAGTTCGTACAGAAGACCGGTCGGGATTTCTAGCATGGGGGAGGC
CATGGTGTCCAGGGCCCGAATTGATGCTCGAATTGACTTCGAATCTGGACGGATTAAGAA
AGAGGAGTTTGCTGAGATCATGAAGATCTGTTCCACCATTGAAGAACTCAGACGGCAGAA
-ATAGTGAATTTAGCTTGT-CCTTCATGAAAA----------------------------
------------------------------------------------------------
------------------------------------------------------
>gi|149930236|gb|CY022795| /Environment/2(PB1)/H7N2/USA/2005/02/02/ Influenza A virus (A/environment/New York/11678-3/2005(H7N2)) segment 2, complete sequence
-----------------------------------AACCATTTG-AATGGATGTCAATCC
GA--CTTTACTTTT-CTTGAAAGTTCCAGCGCAAAATGCCATAAGCACCACATTCCCATA
CACTGGAGATCCTCCATACAGCCATGGAACGGGAACAGGATACACCATGGACACAGTCAA
CAGAACACATCAATATTCAGAAAAGGGGAAATGGACAACAAACACAGAGACTGGAGCACC
ACAACTTAACCCAATTGATGGACCATTACCTGAGGATAATGAGCCAAGTGGATATGCACA
AACAGATTGTGTCCTGGAAGCAATGGCTTTCCTTGAAGAGTCCCACCCAGGAATCTTTGA
AAACTCGTGTCTCGAAACGATGGAAGTTGTTCAGCAAACAAGAGTGGACAAGCTGACTCA
AGGTCGCCAGACCTATGATTGGACATTGAACAGGAATCAGCCGGCTGCAACTGCATTAGC
TAATACTATAGAGGTTTTCAGATCGAACGGTCTAACGGCCAATGAATCAGGAAGGCTGAT
AGACTTCCTCAAGGATGTGATGGAATCAATGGACAAAGAAGACATGGAAATAACAACGCA
CTTCCAAAGAAAGAGAAGAGTAAGGGACAACATGACCAAAAAAATGGTCACACAAAGAAC
AATAGGAAAGAAGAAGCAGAGATTAAACAAGAGAAGTTACTTAATAAGGGCATTGACACT
GAACACAATGACAAAAGATGCTGAAAGAGGCAAGTTAAAGAGAAGAGCAATTGCGACACC
CGGAATGCAAATCAGAGGATTTGTGTATTTTGTTGAAACATTGGCGAGAAGCATCTGTGA
GAAGCTTGAACAGTCTGGGCTCCCAGTCGGAGGCAATGAAAAGAAGGCTAAACTGGCAAA
TGTCGTGAGGAAAATGATGACTAACTCACAGGACACAGAGCTTTCTTTCACAATCACTGG
AGACAACACCAAATGGAATGAAAATCAGAACCCTAGAATGTTTCTGGCAATGATAACATA
CATAACAAGAAATCAACCTGAATGGTTCAGGAATGTCTTGAGCATCGCACCTATAATGTT
CTCGAATAAAATGGCAAGGCTAGGGAAAGGATACATGTTTGAAAGCAAGAGCATGAAGCT
TCGAACACAGGTATCAGCAGAAATGCTAGCAAATATTGACCTGAAATATTTCAATGAGTC
AACAAAAAAGAAAATAGAGAAGATAAGGCCTCTTTTAATAGAGGGCACAGCCTCATTGAG
TCCCGGAATGATGATGGGCATGTTCAACATGCTAAGCACAGTTTTAGGAGTTTCAATCCT
AAATCTGGGACAAAAGAGATACACCAAAACAACGTATTGGTGGGACGGACTCCAATCCTC
CGATGACTTTGCTCTCATAGTGAATGCACCGAATCATGAGGGAATACAAGCAGGAGTAGA
TAGATTCTATAGGACTTGCAAACTAGTCGGAATCAATATGAGCAAAAAGAAGTCCTACAT
AAACAGGACAGGAACGTTTGAATTCACAAGCTTTTTCTATCGCTATGGGTTCGTAGCCAA
TTTCAGCATGGAACTGCCCAGCTTTGGAGTGTCTGGGATCAATGAATCAGCTGACATGAG
CATTGGGGTAACAGTGATAAAGAACAACATGATAAACAATGACCTTGGGCCAGCAACGGC
CCAAATGGCTCTCCAGCTGTTCATCAAGGATTACAGATATACATACCGGTGCCACAGAGG
GGACACACAAATCCAGACAAGGAGATCATTCGAACTGAAGAAATTATGGGAACAAACCCG
ATCAAAGGCAGGGCTGCTGGTTTCCGATGGGGGACCAAACCTGTACAATATCCGAAATCT
CCACATCCCGGAGGTCTGCCTGAAATGGGAGCTGATGGACGAAGAATATCAGGGAAGGCT
TTGTAATCCCTTGAACCCATTTGTCAGCCATAAGGAGATAGAGTCTGTGAACAGTGCAGT
GGTGATGCCAGCTCACGGCCCAGCCAAAAGCATGGAATATGATGCTGTTGCTACTACGCA
TTCCTGGATCCCCAAGAGGAATCGCTCC--------------------------------
-------------------------------------------------ATTCTTAACAC
GAGTCAAAGGGGAATCCTCGAAGATGAACAGATGTATCAAAAGTGCTGCAATCTATTCGA
AAAGTTCTTCCCTAGCAGTTCGTACAGAAGACCGGTCGGGATTTCTAGCATGGGGGAGGC
CATGGTGTCCAGGGCCCGAATTGATGCTCGAATTGACTTCGAATCTGGACGGATTAAGAA
AGAGGAGTTTGCTGAGATCATGAAGATCTGTTCCACCATTGAAGAACTCAGACGGCAGAA
-ATAGTGAATTTAGCT--------------------------------------------
------------------------------------------------------------
------------------------------------------------------
>gi|149930255|gb|CY022803| /Environment/2(PB1)/H7N2/USA/2005/02/02/ Influenza A virus (A/environment/New York/11678-4/2005(H7N2)) segment 2, complete sequence
-----------------------------------AACCATTTG-AATGGATGTCAATCC
GA--CTTTACTTTT-CTTGAAAGTTCCAGCGCAAAATGCCATAAGCACCACATTCCCATA
CACTGGAGATCCTCCATACAGCCATGGAACGGGAACAGGATACACCATGGACACAGTCAA
CAGAACACATCAATATTCAGAAAAGGGGAAATGGACAACAAACACAGAGACTGGAGCACC
ACAACTTAACCCAATTGATGGACCATTACCTGAGGATAATGAGCCAAGTGGATATGCACA
AACAGATTGTGTCCTGGAAGCAATGGCTTTCCTTGAAGAGTCCCACCCAGGAATCTTTGA
AAACTCGTGTCTCGAAACGATGGAAGTTGTTCAGCAAACAAGAGTGGACAAGCTGACTCA
AGGTCGCCAGACCTATGATTGGACATTGAACAGGAATCAGCCGGCTGCAACTGCATTAGC
TAATACTATAGAGGTTTTCAGATCGAACGGTCTAACGGCCAATGAATCAGGAAGGCTGAT
AGACTTCCTCAAGGATGTGATGGAATCAATGGACAAAGAAGACATGGAAATAACAACGCA
CTTCCAAAGAAAGAGAAGAGTAAGGGACAACATGACCAAAAAAATGGTCACACAAAGAAC
AATAGGAAAGAAGAAGCAGAGATTAAACAAGAGAAGTTACTTAATAAGGGCATTGACACT
GAACACAATGACAAAAGATGCTGAAAGAGGCAAGTTAAAGAGAAGAGCAATTGCGACACC
CGGAATGCAAATCAGAGGATTTGTGTATTTTGTTGAAACATTGGCGAGAAGCATCTGTGA
GAAGCTTGAACAGTCTGGGCTCCCAGTCGGAGGCAATGAAAAGAAGGCTAAACTGGCAAA
TGTCGTGAGGAAAATGATGACTAACTCACAGGACACAGAGCTTTCTTTCACAATCACTGG
AGACAACACCAAATGGAATGAAAATCAGAACCCTAGAATGTTTCTGGCAATGATAACATA
CATAACAAGAAATCAACCTGAATGGTTCAGGAATGTCTTGAGCATCGCACCTATAATGTT
CTCGAATAAAATGGCAAGGCTAGGGAAAGGATACATGTTTGAAAGCAAGAGCATGAAGCT
TCGAACACAGGTATCAGCAGAAATGCTAGCAAATATTGACCTGAAATATTTCAATGAGTC
AACAAAAAAGAAAATAGAGAAGATAAGGCCTCTTTTAATAGAGGGCACAGCCTCATTGAG
TCCCGGAATGATGATGGGCATGTTCAACATGCTAAGCACAGTTTTAGGAGTTTCAATCCT
AAATCTGGGACAAAAGAGATACACCAAAACAACGTATTGGTGGGACGGACTCCAATCCTC
CGATGACTTTGCTCTCATAGTGAATGCACCGAATCATGAGGGAATACAAGCAGGAGTAGA
TAGATTCTATAGGACTTGCAAACTAGTCGGAATCAATATGAGCAAAAAGAAGTCCTACAT
AAACAGGACAGGAACGTTTGAATTCACAAGCTTTTTCTATCGCTATGGGTTCGTAGCCAA
TTTCAGCATGGAACTGCCCAGCTTTGGAGTGTCTGGGATCAATGAATCAGCTGACATGAG
CATTGGGGTAACAGTGATAAAGAACAACATGATAAACAATGACCTTGGGCCAGCAACGGC
CCAAATGGCTCTCCAGCTGTTCATCAAGGATTACAGATATACATACCGGTGCCACAGAGG
GGACACACAAATCCAGACAAGGAGATCATTCGAACTGAAGAAATTATGGGAACAAACCCG
ATCAAAGGCAGGGCTGCTGGTTTCCGATGGGGGACCAAACCTGTACAATATCCGAAATCT
CCACATCCCGGAGGTCTGCCTGAAATGGGAGCTGATGGACGAAGAATATCAGGGAAGGCT
TTGTAATCCCTTGAACCCATTTGTCAGCCATAAGGAGATAGAGTCTGTGAACAGTGCAGT
GGTGATGCCAGCTCACGGCCCAGCCAAAAGCATGGAATATGATGCTGTTGCTACTACGCA
TTCCTGGATCCCCAAGAGGAATCGCTCC--------------------------------
-------------------------------------------------ATTCTTAACAC
GAGTCAAAGGGGAATCCTCGAAGATGAACAGATGTATCAAAAGTGCTGCAATCTATTCGA
AAAGTTCTTCCCTAGCAGTTCGTACAGAAGACCGGTCGGGATTTCTAGCATGGGGGAGGC
CATGGTGTCCAGGGCCCGAATTGATGCTCGAATTGACTTCGAATCTGGACGGATTAAGAA
AGAGGAGTTTGCTGAGATCATGAAGATCTGTTCCACCATTGAAGAACTCAGACGGCAGAA
-ATAGTGAATTTAGCTTGT-CCTTCATGA-------------------------------
------------------------------------------------------------
------------------------------------------------------
>gi|155016356|gb|CY024832| /Environment/2(PB1)/H7N2/USA/2005/02/02/ Influenza A virus (A/chicken/New York/11678-5/2005(H7N2)) segment 2, complete sequence
-----------------------------------AACCATTTG-AATGGATGTCAATCC
GA--CTTTACTTTT-CTTGAAAGTTCCAGCGCAAAATGCCATAAGCACCACATTCCCATA
CACTGGAGATCCTCCATACAGCCATGGAACGGGAACAGGATACACCATGGACACAGTCAA
CAGAACACATCAATATTCAGAAAAGGGGAAATGGACAACAAACACAGAAACTGGAGCACC
ACAACTTAACCCAATTGATGGACCATTACCTGAGGATAATGAGCCAAGTGGATATGCACA
AACAGATTGTGTCCTGGAAGCAATGGCTTTCCTTGAAGAGTCCCACCCAGGAATCTTTGA
AAACTCGTGTCTCGAAACGATGGAAGTTGTTCAGCAAACAAGAGTGGACAAGCTGACTCA
AGGTCGCCAGACCTATGATTGGACATTGAACAGGAATCAGCCGGCTGCAACTGCATTAGC
TAATACTATAGAGGTTTTCAGATCGAACGGTCTAACGGCCAATGAATCAGGAAGGCTGAT
AGACTTCCTCAAGGATGTGATGGAATCAATGGACAAAGAAGACATGGAAATAACAACGCA
CTTCCAAAGAAAGAGAAGAGTAAGGGACAACATGACCAAAAAAATGGTCACACAAAGAAC
AATAGGAAAGAAGAAGCAGAGATTAAACAAGAGAAGTTACTTAATAAGGGCATTGACACT
GAACACAATGACAAAAGATGCTGAAAGAGGCAAGTTAAAGAGAAGAGCAATTGCGACACC
CGGAATGCAAATCAGAGGATTTGTGTATTTTGTTGAAACATTGGCGAGAAGCATCTGTGA
GAAGCTTGAACAGTCTGGGCTCCCAGTCGGAGGCAATGAAAAGAAGGCTAAACTGGCAAA
TGTCGTGAGGAAAATGATGACTAACTCACAGGACACAGAGCTTTCTTTCACAATCACTGG
AGACAACACCAAATGGAATGAAAATCAGAACCCTAGAATGTTTCTGGCAATGATAACATA
CATAACAAGAAATCAACCTGAATGGTTCAGGAATGTCTTGAGCATCGCACCTATAATGTT
CTCGAATAAAATGGCAAGGCTAGGGAAAGGATACATGTTTGAAAGCAAGAGCATGAAGCT
TCGAACACAGGTATCAGCAGAAATGCTAGCAAATATTGACCTGAAATATTTCAATGAGTC
AACAAAAAAGAAAATAGAGAAGATAAGGCCTCTTTTAATAGAGGGCACAGCCTCATTGAG
TCCCGGAATGATGATGGGCATGTTCAACATGCTAAGCACAGTTTTAGGAGTTTCAATCCT
AAATCTGGGACAAAAGAGATACACCAAAACAACGTATTGGTGGGACGGACTCCAATCCTC
CGATGACTTTGCTCTCATAGTGAATGCACCGAATCATGAGGGAATACAAGCAGGAGTAGA
TAGATTCTATAGGACTTGCAAACTAGTCGGAATCAATATGAGCAAAAAGAAGTCCTACAT
AAACAGGACAGGAACGTTTGAATTCACAAGCTTTTTCTATCGCTATGGGTTCGTAGCCAA
TTTCAGCATGGAACTGCCCAGCTTTGGAGTGTCTGGGATCAATGAATCAGCTGACATGAG
CATTGGGGTAACAGTGATAAAGAACAACATGATAAACAATGACCTTGGGCCAGCAACGGC
CCAAATGGCTCTCCAGCTGTTCATCAAGGATTACAGATATACATACCGGTGCCACAGAGG
GGACACACAAATCCAGACAAGGAGATCATTCGAACTGAAGAAATTATGGGAACAAACCCG
ATCAAAGGCAGGGCTGCTGGTTTCCGATGGGGGACCAAACCTGTACAATATCCGAAATCT
CCACATCCCGGAGGTCTGCCTGAAATGGGAGCTGATGGACGAAGAATATCAGGGAAGGCT
TTGTAATCCCTTGAACCCATTTGTCAGCCATAAGGAGATAGAGTCTGTGAACAGTGCAGT
GGTGATGCCAGCTCACGGCCCAGCCAAAAGCATGGAATATGATGCTGTTGCTACTACGCA
TTCCTGGATCCCCAAGAGGAATCGCTCC--------------------------------
-------------------------------------------------ATTCTTAACAC
GAGTCAAAGGGGAATCCTCGAAGATGAACAGATGTATCAAAAGTGCTGCAATCTATTCGA
AAAGTTCTTCCCTAGCAGTTCGTACAGAAGACCGGTCGGGATTTCTAGCATGGGGGAGGC
CATGGTGTCCAGGGCCCGAATTGATGCTCGAATTGACTTCGAATCTGGACGGATTAAGAA
AGAGGAGTTTGCTGAGATCATGAAGATCTGTTCCACCATTGAAGAACTCAGACGGCAGAA
-ATAGTGAATTTAGCTTGT-CCTTCATGAAA-----------------------------
------------------------------------------------------------
------------------------------------------------------
>gi|155016675|gb|CY024856| /Environment/2(PB1)/H7N2/USA/2005/// Influenza A virus (A/environment/New York/22067-3/2005(H7N2)) segment 2, complete sequence
-----------------------------------AACCATTTG-AATGGATGTCAATCC
GA--CTTTACTTTT-CTTGAAAGTTCCAGCGCAAAATGCCATAAGCACCACATTCCCATA
TACTGGAGATCCTCCATACAGCCATGGAACGGGAACAGGATACACCATGGACACAGTCAA
CAGAACACATCAATATTCAGAAAAGGGGAAATGGACAACAAACACAGAAACTGGAGCACC
ACAACTCAACCCAATTGATGGACCATTACCTGAGGATAATGAGCCAAGTGGTTATGCACA
AACAGATTGTGTCCTGGAAGCAATGGCTTTCCTTGAAGAGTCCCACCCAGGAATCTTTGA
AAACTCGTGTCTCGAAACGATGGAAGTTGTTCAGCAAACAAGAGTGGACAAGCTGACTCA
AGGTCGCCAGACCTATGATTGGACATTGAACAGGAATCAGCCGGCTGCAACTGCATTAGC
TAATACTATAGAGGTTTTCAGATCGAACGGTCTAACGGCCAATGAATCAGGAAGGCTGAT
AGACTTCCTCAAGGATGTGATGGAATCAATGGACAAAGAAGAAATGGAAATAACAACGCA
CTTCCAAAGAAAGAGAAGAGTAAGGGACAACATGACCAAGAAAATGGTCACACAAAGAAC
AATAGGAAAGAAGAAGCAGAGATTAAACAAGAGAAGTTACTTAATAAGAGCATTGACACT
GAACACAATGACAAAAGACGCTGAAAGAGGCAAGTTAAAGAGAAGAGCAATTGCAACACC
CGGAATGCAAATCAGAGGATTTGTGTATTTTGTTGAAACATTGGCGAGAAGCATCTGTGA
GAAGCTTGAACAGTCTGGGCTCCCAGTCGGAGGCAATGAAAAGAAGGCTAAACTGGCAAA
TGTCGTGAGGAAAATGATGACTAACTCACAGGACACAGAGCTTTCTTTCACAATCACTGG
AGACAACACCAAATGGAATGAAAATCAGAACCCTAGAATGTTTCTGGCAATGATAACATA
CATAACAAGAAATCAACCTGAATGGTTCAGGAATGTCTTGAGCATCGCACCTATAATGTT
CTCAAATAAAATGGCAAGGCTAGGGAAAGGATACATGTTTGAAAGCAAGAGCATGAAGCT
TCGAACACAGATATCAGCAGAAATGCTAGCAAATATTGACCTGAAATATTTCAATGAGTC
AACAAAAAAGAAAATAGAGAAGATAAGGCCTCTTTTAATAGAGGGCACAGCCTCATTGAG
TCCCGGAATGATGATGGGCATGTTCAACATGCTAAGCACAGTTTTAGGAGTTTCAATCCT
AAATCTGGGACAAAAGAGATACACCAAAACAACGTATTGGTGGGACGGGCTCCAATCCTC
CGATGACTTTGCTCTCATAGTGAATGCACCAAATCATGAGGGAATACAAGCAGGAGTAGA
TAGATTCTATAGGACTTGCAAACTAGTCGGAATCAATATGAGCAAAAAGAAGTCCTACAT
AAACAGGACAGGAACGTTTGAATTCACAAGCTTTTTCTATCGCTATGGGTTCGTAGCCAA
TTTCAGCATGGAACTGCCCAGCTTTGGAGTGTCTGGGATCAATGAATCAGCTGACATGAG
CATTGGGGTAACAGTGATAAAGAACAACATGATAAACAATGACCTTGGGCCAGCAACGGC
CCAAATGGCTCTCCAGCTGTTCATCAAGGATTACAGATATACATACCGGTGCCACAGAGG
TGACACACAAATCCAGACAAGGAGATCATTCGAGCTGAAGAAATTATGGGAACAAACCCG
ATCAAAGGCAGGGCTGCTGGTTTCCGATGGGGGACCAAACCTGTACAATATCCGAAATCT
CCACATCCCGGAGGTCTGCCTTAAATGGGAGCTGATGGACGAAGAATATCAAGGAAGGCT
TTGCAATCCCTTGAACCCATTTGTCAGCCATAAGGAGATAGAGTCTGTGAACAGTGCAGT
GGTGATGCCAGCTCACGGCCCAGCCAAAAGCATGGAATATGATGCTGTTGCTACTACGCA
TTCCTGGATCCCCAAGAGGAATCGCTCC--------------------------------
-------------------------------------------------ATTCTTAACAC
GAGTCAAAGGGGAATCCTCGAAGATGAACAGATGTATCAAAAGTGCTGTAATCTATTCGA
AAAGTTCTTCCCTAGCAGTTCGTACAGAAGACCGGTCGGGATTTCTAGCATGGGGGAGGC
CATGGTATCCAGGGCCCGAATTGATGCGCGAATTGACTTCGAATCTGGACGGATTAAGAA
AGAGGAGTTTGCTGAGATCATGAAGATCTGTTCCACCATTGAAGAACTCAGACGGCAGAA
-ATAGTGAATTTAGCTTGT-CCTTCATGAAA-----------------------------
------------------------------------------------------------
------------------------------------------------------
>gi|163964806|gb|CY028497| /Environment/2(PB1)/H7N2/USA/2005/// Influenza A virus (A/environment/New York/139052/2005(H7N2)) segment 2, complete sequence
-----------------------------------AACCATTTG-AATGGATGTCAATCC
GA--CTTTACTTTT-CTTGAAAGTTCCAGTGCAGAATGCCATAAGCACCACATTCCCATA
TACTGGAGATCCTCCATACAGCCATGGAACGGGAACAGGGTACACCATGGACACAGTCAA
CAGGACACATCAATATTCAGAGAAGGGGAAGTGGACAACAAACACAGAGACCGGAGCACC
CCAACTTAACCCAATTGACGGACCATTGCCTGAGGACAATGAGCCAAGTGGATATGCACA
AACAGACTGTGTCCTTGAAGCAATGGCTTTCCTTGAAGAGTCCCACCCAGGAATCTTTGA
AAACTCGTGTCTTGAAACGATGGAAGTTGTTCAACAAACAAGAGTGGACAAACTGACCCA
AGGTCGTCAGACCTATGATTGGACATTAAACAGGAATCAGCCGGCTGCAACTGCATTAGC
CAATACTATAGAGGTCTTCAGATCGAACGGTCTGACAGCTAGTGAATCAGGAAGGCTAAT
AGATTTCCTCAAGGATGTGATGGAGTCAATGGACAAAGAGGAGATGGAAATAACGACGCA
CTTCCAAAGAAAAAGAAGAGTGAGGGACAATATGACCAAGAAAATGGTCACACAAAGAAC
AATAGGGAAGAAGAAGCAGAGGCTGAACAAGAGAAGCTATCTAATAAGAGCACTGACACT
GAACACAATGACAAAAGACGCTGAAAGAGGGAAACTGAAGAGAAGAGCAATTGCAACACC
CGGAATGCAAATCAGAGGATTTGTATACTTTGTTGAAACATTAGCAAGGAGCATTTGTGA
GAAACTTGAACAATCTGGACTCCCGGTTGGAGGCAATGAAAAGAAGGCTAAACTGGCAAA
TGTTGTGAGAAAAATGATGGCTAATTCACAAGACACAGAACTCTCTTTCACAATCACTGG
AGACAACACCAAATGGAACGAGAATCAGAACCCTAGAATGTTCCTGGCAATGATAACATA
CATAACAAGGAACCAACCTGAATGGTTTAGGAATGTCTTAATCATTGCACCTATAATGTT
CTCGAATAAAATGGCAAGACTAGGGAAAGGATACATGTTCGAAAGTAAGAGCATGAAGCT
TCGAACACAAATACCGGCAGAAATGCTAACAAATATTGACCTGAAATATTTCAATGAGTC
AACAAAGAAGAAAATAGAGAAGATAAGGCCTCTTCTAATAGATGGTACAGCCTCATTGAG
CCCTGGAATGATGATGGGCATGTTCAACATGCTAAGTACAGTCTTGGGAGTCTCGATTCT
AAATCTAGGGCAAAAGAGGTACACCAAAACAACATACTGGTGGGACGGACTCCAGTCCTC
TGATGACTTTGCTCTCATAGTGAATGCCCCGAATCATGAGGGAATACAAGCAGGAGTAGA
TAGATTCTATAGAACCTGCAAGCTGGTCGGAATCAACATGAGCAAAAAGAAGTCCTACAT
AAACAGGACAGGGACATTTGAATTCACAAGCTTTTTCTATCGCTATGGATTTGTAGCCAA
TTTTAGCATGGAGCTGCCCAGCTTTGGAGTATCTGGAATTAATGAATCGGCCGACATGAG
CATTGGAGTAACAGTGATAAAGAACAATATGATAAACAATGACCTTGGACCAGCAACAGC
TCAAATGGCTCTTCAGCTGTTCATCAAGGATTACAGATACACGTACCGGTGCCACAGAGG
GGACACACAAATTCAGACAAGGAGGTCATTCGAACTGAAAAAGTTGTGGGAACAAAGCCG
CTCAAAAGCAGGACTGTTGGTTTCAGATGGAGGACCAAACTTATACAATATCCGGAATCT
CCACATTCCAGAAGTCTGCCTGAAGTGGGAGCTAATGGATGAAGACTATCAGGGAAGGCT
TTGTAACCCTCTGAATCCATTTGTCAGCCACAAAGAGATAGAGTCTGTAAACAATGCTGT
GGTGATGCCAGCTCATGGCCCGGCCAAGAGCATGGAATATGATGCTGTTGCTACTACTCA
CTCCTGGATTCCTAAGAGGAACCGATCC--------------------------------
-------------------------------------------------ATTCTCAATAC
AAGCCAAAGGGGAATCCTTGAAGATGAGCAAATGTATCAAAAGTGCTGCAATCTATTCGA
GAAATTCTTCCCTAGCAGTTCATACAGGAGACCAGTTGGGATTTCCAGCATGGTGGAGGC
CATGGTTTCCAGGGCCCGAATTGATGCGCGAATTGACTTTGAATCTGGACGGATTAAGAA
GGAGGAGTTTGCTGAGATCATAAAGATCTGTTCCACCATTGAAGAGCTCAGACGGCAGAA
-ATAGTGAATTTAGCTTGT-CCTTCATGAAA-----------------------------
------------------------------------------------------------
------------------------------------------------------
>gi|163964825|gb|CY028505| /Environment/2(PB1)/H7N2/USA/2005/// Influenza A virus (A/environment/New York/143646-1/2005(H7N2)) segment 2, complete sequence
----------------------------------------------ATGGATGTCAATCC
GA--CTTTACTTTT-CTTGAAAGTTCCAGTGCAGAATGCCATAAGCACCACATTCCCATA
TACTGGAGATCCTCCATACAGCCATGGAACGGGAACAGGGTACACCATGGACACAGTCAA
CAGAACACATCAATATTCAGAGAAGGGGAAGTGGACAACAAACACAGAGACCGGAGCACC
CCAACTTAACCCAATTGACGGACCATTGCCTGAGGACAATGAGCCAAGTGGGTATGCACA
AACAGACTGTGTCCTTGAAGCAATGGCTTTCCTTGAAGAGTCCCACCCAGGAATCTTTGA
AAACTCGTGTCTTGAAACGATGGAAGTTGTTCAACAAACAAGAGTGGACAAACTGACCCA
AGGTCGTCAGACCTATGATTGGACATTAAACAGGAATCAGCCGGCTGCAACTGCATTAGC
CAATACTATAGAGGTCTTCAGATCGAACGGTCTGACAGCTAGTGAATCAGGAAGGCTAAT
AGATTTCCTCAAGGATGTGGTGGAGTCAATGGACAAAGAGGAGATGGAAATAACAACGCA
CTTCCAAAGAAAAAGAAGAGTGAGGGACAACATGACCAAGAAAATGGTCACACAAAGAAC
AATAGGGAAGAAGAAGCAGAGGCTGAACAAGAGAAGCTATCTAATAAGAGCACTGACACT
GAACACAATGACAAAAGACGCTGAAAGAGGGAAACTGAAGAGAAGAGCAATTGCAACACC
CGGAATGCAAATCAGAGGATTTGTATACTTTGTTGAAACATTAGCAAGGAGCATTTGTGA
GAAACTTGAACAATCTGGACTCCCGGTTGGAGGCAATGAAAAGAAGGCTAAACTGGCAAA
TGTTGTGAGAAAAATGATGACTAATTCACAAGACACAGAACTCTCTTTCACAATCACTGG
AGACAACACCAAATGGAACGAGAATCAGAACCCTAGAATGTTCCTGGCAATGATAACATA
CATAACAAGGAACCAACCTGAATGGTTTAGGAATGTCTTAAGCATTGCACCTATAATGTT
CTCGAATAAAATGGCAAGACTAGGGAAAGGATACATGTTCGAAAGTAAGAGCATGAAGCT
TCGAACACAAATACCGGCAGAAATGCTAGCAAATATTGACCTGAAATATTTCAATGAGTC
AACAAAGAAGAAAATAGAGAAGATAAGGCCTCTTCTAATAGATGGTACAGCCTCATTGAG
CCCTGGAATGATGATGGGCATGTTCAACATGCTAAGTACAGTCTTGGGAGTCTCGATTCT
AAATCTAGGGCAAAAGAGGTACACCAAAACAACATACTGGTGGGACGGACTCCAGTCCTC
TGATGACTTTGCTCTCATAGTGAATGCCCCGAATCATGAGGGAATACAAGCAGGAGTAGA
TAGATTCTATAGAACCTGCAAGCTGGTCGGAATCAACATGAGCAAAAAGAAGTCCTACAT
AAACAGGACAGGGACATTTGAGTTCACAAGCTTTTTCTATCGCTATGGATTTGTAGCCAA
TTTTAGCATGGAGCTGCCCAGCTTTGGAGTATCTGGAATTAATGAATCGGCCGACATGAG
CATTGGAGTAACAGTGATAAAGAACAATATGATAAACAATGATCTTGGACCAGCAACAGC
TCAAATGGCTCTTCAGCTGTTCATCAAGGATTACAGATACACGTACCGGTGCCACAGAGG
GGACACACAAATTCAGACAAGGAGGTCATTCGAACTGAAAAAGTTGTGGGAACAAAGCCG
CTCAAAAGCAGGACTGTTGGTTTCAGATGGAGGACCAAACTTATACAATATCCGGAATCT
CCACATTCCAGAAGTCTGCCTGAAGTGGGAGCTAATGGATGAAGACTATCAGGGAAGGCT
TTGTAACCCTCTGAATCCATTTGTCAGCCACAAAGAGATAGAGTCTGTAAACAATGCTGT
GGTGATGCCAGCTCATGGCCCGGCCAAGAGCATGGAATATGATGCTGTTGCTACTACTCA
CTCCTGGATTCCTAAGAGAAACCGATCC--------------------------------
-------------------------------------------------ATTCTCAATAC
AAGCCAAAGGGGAATCCTTGAAGATGAGCAAATGTATCAAAAGTGCTGCAATCTATTCGA
GAAATTCTTCCCTAGCAGTTCATACAGGAGACCAGTTGGGATTTCCAGCATGGTGGAGGC
CATGGTTTCCAGGGCCCGAATTGATGCGCGAATTGACTTTGAATCTGGACGGATTAAGAA
GGAGGAGTTTGCTGAGATCATAAAGATCTGTTCCACCATTGAAGAGCTCAGACGGCAGAA
-ATAGTGAATTTAGCTTGT-CCTTCATGAAAAAT--------------------------
------------------------------------------------------------
------------------------------------------------------
>gi|158538712|gb|EU233737| /Environment/2(PB1)/H5N1/South Korea/2006/// Influenza A virus (A/environment/Korea/W149/2006(H5N1)) polymerase PB1 (PB1) and PB1-F2 protein (PB1-F2) genes, complete cds.
---------------------AGCGAAAGCAGGCAAACCATTTG-AATGGATGTCAATCC
GA--CTTTACTTTT-CTTGAAAGTACCAGTGCAAAATGCTATAAGTACCACATTCCCTTA
TACTGGAGACCCTCCATACAGCCATGGGACAGGGACAGGATACACCATGGACACAGTCAA
CAGAACACACCAATATTCAGAAAAGGGGAAGTGGACAACAAACACAGAGACTGGAGCACC
CCAACTCAACCCGATTGATGGACCACTACCTGAGGATAATGAGCCCAGTGGTTATGCACA
AACAGATTGTGTATTGGAAGCAATGGCTTTCCTTGAAGAATCCCACCCAGGGATCTTTGA
AAACTCGTGTCTTGAAACGATGGAAATTGTTCAACAAACAAGAGTGGATAAACTGACCCA
AGGTCGTCAGACCTATGACTGGACATTGAATAGAAACCAACCGGCTGCAACCGCTTTGGC
CAACACTATAGAAATCTTCAGATCGAACGGTCTAACAGCCAATGAATCGGGACGGCTAAT
AGATTTCCTTAAGGATGTGATGGAATCAATGGATAAGGAAGAAATGGAGATAATAACACA
TTTCCAGAGAAAGAGAAGAGTGAGAGACAACATGACCAAAAAGATGGTCACACAAAGAAC
AATAGGGAAGAAAAAACAAAGGCTGAACAAAAAGAGCTACCTGATAAGAGCACTGACACT
GAATACAATGACAAAAGATGCAGAAAGAGGTAAATTGAAGAGGCGAGCAATTGCAACACC
CGGAATGCAAATCAGAGGATTCGTGTACTTTGTTGAAACATTAGCGAGGAGTATCTGTGA
GAAACTTGAGCAATCTGGACTCCCAGTTGGAGGGAATGAGAAGAAGGCTAAATTGGCAAA
CGTCGTGAGGAAGATGATGACTAACTCACAAGATACTGAACTCTCCTTTACAATTACTGG
AGACAATACTAAATGGAATGAGAATCAGAATCCTAGGATGTTTCTGGCAATGATAACATA
CATCACAAGGAACCAGCCAGAATGGTTTCGGAATGTCTTAAGCATTGCCCCTATAATGTT
CTCAAACAAAATGGCAAGATTAGGAAGAGGATACATGTTCGAAAGTAAGAGCATGAAGTT
GCGAACACAAATACCAGCAGAAATGCTTGCAAACATTGATCTTAAATACTTCAATGAATT
AACGAAAAGGAAAATTGAAAAAATAAGACCTCTATTAATAGATGGTACAGCCTCATTGAG
CCCTGGAATGATGATGGGCATGTTCAACATGCTGAGTACAGTTCTGGGAGTCTCAATCTT
GAACCTTGGACAGAAAAGGTACACCAAAACCACATATTGGTGGGACGGACTCCAATCCTC
TGATGATTTTGCTCTCATCTTAAATGCACCGAATCATGAGGGAATACAAGCAGGAGTGGA
TAGATTTTATAGGACTTGTAAATTAGTTGGAATCAACATGAGCAAGAAGAAGTCTTACAT
AAATCGGACAGGGACATTTGAATTCACGAGCTTTTTCTACCGCTATGGATTTGTAGCCAA
TTTCAGTATGGAGCTGCCCAGTTTTGGAGTGTCTGGAATTAATGAATCGGCCGACATGAG
CATTGGTGTTACAGTGATAAAGAACAATATGATAAACAACGACCTTGGGCCAGCAACAGC
TCAGATGGCTCTTCAGCTATTCATCAAGGACTACAGATACACATACCGATGCCACAGAGG
GGATACGCAAATACAAACGAGGAGATCATTCGAGCTGAAGAAGCTGTGGGAGCAAACCCG
TTCAAAGGCAGGACTGTTGGTTTCAGATGGAGGACCAAATCTATACAATATCCGAAATCT
CCATATTCCTGAGGTCTGCTTGAAATGGGAGTTGATGGATGAAGATTACCAGGGCAGACT
GTGTAATCCTCTGAATCCGTTCGTCAGCCATAAGGAAATTGAATCTGTCAACAATGCTGT
AGTAATGCCAGCTCATGGCCCGGCCAAGAGTATGGAATATGATGCCGTTGCAACTACGCA
TTCATGGATTCCTAAAAGGAATCGTTCC--------------------------------
-------------------------------------------------ATTCTCAATAC
GAGTCAAAGGGGAATTCTTGAGGATGAACAGATGTACCAGAAGTGCTGCAATCTATTCGA
GAAATTCTTCCCCAGCAGTTCATATCGAAGGCCAGTTGGAATTTCCAGCATGGTGGAGGC
CATGGTGTCTAGGGCCCGAATTGACGCACGAATCGATTTCGAGTCTGGAAGGATTAAGAA
AGAAGAGTTTGCTGAGATCATGAAGATCTGTTCCACCATTGAAGAGCTCAGACGGCCAAA
-ATAGTGAATTTAGCTTGT-CCTTCGTGAAAAAATGCCTTGTTTCTACT-----------
------------------------------------------------------------
------------------------------------------------------
>gi|158538693|gb|EU233745| /Environment/2(PB1)/H5N1/South Korea/2006/// Influenza A virus (A/environment/Korea/W150/2006(H5N1)) polymerase PB1 (PB1) and PB1-F2 protein (PB1-F2) genes, complete cds.
---------------------AGCGAAAGCAGGCAAACCATTTG-AATGGATGTCAATCC
GA--CTTTACTTTT-CTTGAAAGTACCAGTGCAAAATGCTATAAGTACCACATTCCCTTA
TACCGGAGACCCTCCATACAGCCATGGGACAGGGACAGGATACACCATGGACACAGTCAA
CAGAACACACCAATATTCAGAAAAGGGGAAGTGGACAACAAACACAGAGACTGGAGCACC
CCAACTCAACCCGATTGATGGACCACTACCTGAGGATAATGAGCCCAGTGGTTATGCACA
AACAGATTGTGTATTGGAAGCAATGGCTTTCCTTGAAGAATCCCACCCAGGGATCTTTGA
AAACTCGTGTCTTGAAACGATGGAAATTGTTCAACAAACAAGAGTGGATAAACTGACCCA
AGGTCGTCAGACCTATGACTGGACATTGAATAGAAACCAACCGGCTGCAACCGCTTTGGC
CAACACTATAGAAATCTTCAGATCGAACGGTCTAACAGCCAATGAATCGGGACGGCTAAT
AGATTTCCTCAAGGATGTGATGGAATCAATGGATAAGGAAGAAATGGAGATAATAACACA
TTTCCAGAGAAAGAGAAGAGTGAGAGACAACATGACCAAAAAGATGGTCACACAAAGAAC
AATAGGGAAGAAAAAACAAAGGCTGAACAAAAAGAGCTACCTAATAAGAGCACTGACACT
GAATACAATGACAAAAGATGCAGAAAGAGGCAAATTGAAGAGGCGAGCAATTGCAACACC
CGGAATGCAAATCAGAGGATTCGTGTACTTTGTTGAAACATTAGCGAGGAGTATCTGTGA
GAAACTTGAGCAATCTGGACTCCCAGTTGGAGGGAATGAGAAGAAGGCTAAATTGGCAAA
CGTCGTGAGGAAGATGATGACTAACTCACAAGATACTGAACTCTCCTTTACAATTACTGG
AGACAATACTAAATGGAATGAGAATCAGAATCCTAGGATGTTTCTGGCAATGATAACATA
CATCACAAGGAACCAGCCAGAATGGTTTCGGAATGTTTTAAGCATTGCCCCTATAATGTT
CTCAAACAAAATGGCAAGATTAGGAAGAGGATACATGTTCGAAAGTAAGAGCATGAAGTT
GCGAACACAAATACCAGCAGAAATGCTTGCAAACATTGATCTTAAATACTTCAATGAATT
AACGAAAAAGAAAATTGAAAAAATAAGACCTCTATTAATAGATGATACAGCCTCATTGAG
CCCTGGAATGATGATGGGCATGTTCAACATGCTGAGTACAGTTCTGGGAGTCTCAATCTT
GAACCTTGGACAGAAAAGGTACACCAAAACCACATATTGGTGGGACGGACTCCAATCCTC
TGATGATTTCGCTCTCATTTTAAATGCACCGAATCATGAGGGAATACAAGCAGGAGTGGA
TAGATTTTATAGGACTTGTAAATTAGTTGGAATCAACATGAGCAAGAAGAAGTCTTACAT
AAATCGGACAGGGACATTTGAATTCACGAGCTTTTTCTACCGCTATGGATTTGTAGCCAA
TTTCAGTATGGAGCTGCCCAGTTTTGGAGTGTCTGGAATTAATGAATCGGCCGACATGAG
CATTGGTGTTACAGTGATAAAGAACAATATGATAAACAACGACCTTGGGCCAGCAACAGC
TCAGATGGCTCTTCAGCTATTCATCAAGGACTACAGATACACATACCGATGCCACAGAGG
GGATACGCAAATCCAAACGAGGAGATCATTCGAGCTGAAGAAGCTGTGGGAGCAAACCCG
TTCAAAGGCAGGACTGTTGGTTTCAGATGGAGGACCAAATCTATACAATATCCGAAATCT
CCATATTCCTGAGGTCTGCTTGAAATGGGAATTGATGGATGAAGATTACCAGGGCAGACT
GTGTAATCCTCTGAATCCGTTCGTCAGTCATAAGGAAATTGAATCTGTCAACAATGCTGT
AGTAATGCCAGCTCATGGCCCGGCCAAGAGTATGGAATATGATGCCGTTGCAACTACGCA
TTCATGGATTCCTAAAAGGAATCGTTCC--------------------------------
-------------------------------------------------ATTCTCAATAC
GAGTCAAAGGGGAATTCTTGAGGATGAACAGATGTACCAGAAGTGCTGCAATCTATTCGA
GAAATTCTTCCCCAGCAGTTCATATCGGAGGCCAGTTGGGATTTCCAGCATGGTGGAGGC
CATGGTGTCTAGGGCCCGAATTGACGCACGAATCGATTTCGAGTCTGGAAGGATTAAGAA
AGAAGAGTTTGCTGAGATCATGAAGATCTGTTCCACCATTGAAGAGCTCAGACGGCCAAA
-ATAGTGAATTTAGCTTGT-CCTTCGTGAAAAAATGCCTTGTTTCTACT-----------
------------------------------------------------------------
------------------------------------------------------
>gi|157012106|gb|CY025107| /Environment/2(PB1)/H4N6/USA/2006/// Influenza A virus (A/environment/Maryland/1101/2006(H4N6)) segment 2, complete sequence
-----------------------------------AACCATTTG-AATGGATGTCAATCC
GA--CTTTACTTTT-CTTAAAAGTTCCAGCGCAAAATGCCATAAGCACCACATTCCCATA
TACTGGAGATCCTCCATACAGCCATGGGACAGGAACAGGATACACCATGGACACAGTCAA
CAGAACACACCAATATTCAGAAAAGGGGAAATGGACCACAAACACAGAAACTGGAGCACC
ACAACTTAACCCAATTGATGGACCATTACCTGAGGACAACGAGCCAAGTGGATATGCACA
AACAGACTGTGTCCTGGAAGCAATGGCTTTCCTTGAAGAGTCCCACCCAGGAATCTTTGA
AAACTCGTGTCTCGAAACGATGGAAGTTGTTCAACAAACAAGAGTGGACAAGCTGACCCA
AGGTCGCCAGACCTATGATTGGACACTAAACAGAAATCAGCCAGCTGCAACTGCATTGGC
TAATACTATAGAAGTTTTCAGATCGAACGGTTTGACGGCCAATGAATCAGGGAGGCTAAT
AGATTTCCTCAAGGATGTCATGGAATCAATGGATAAAGAGGAGATGGAAATAACAACACA
CTTCCAAAGAAAAAGAAGAGTAAGGGACAACATGACCAAGAAAATGGTCACACAAAGAAC
AATAGGAAAAAAGAAGCAGAGATTAAACAAGAGAAGCTATCTAATAAGAGCATTGACACT
GAACACAATGACAAAAGACGCTGAGAGAGGCAAGTTAAAGAGAAGAGCAATTGCAACACC
CGGGATGCAAATCAGAGGATTTGTGTATTTTGTTGAAACATTAGCGAGGAGCATTTGTGA
AAAACTTGAGCAATCTGGACTCCCAGTCGGGGGCAATGAGAAGAAGGCTAAATTGGCAAA
CGTCGTGAGGAAAATGATGACTAACTCACAAGACACAGAGCTCTCTTTCACAATCACTGG
AGACAACACCAAATGGAATGAAAATCAGAACCCTAGAATGTTTCTGGCAATGATAACTTA
CATAACAAGAAATCAACCCGAATGGTTTAGGAATGTTTTGAGCATTGCACCTATAATGTT
CTCAAATAAAATGGCAAGACTAGGGAAAGGATACATGTTCGAAAGCAAGAGTATGAAACT
TCGAACACAGATACCAGCAGAAATGCTAGCAAATATTGACTTGAAATATTTCAATGAGTC
AACAAAAAAGAAAATAGAGAAAATAAGACCTCTTCTAATAGATGGCACAGCCTCATTGAG
TCCTGGAATGATGATGGGCATGTTCAACATGCTAAGTACAGTTTTAGGAGTTTCAATCCT
AAATCTGGGACAAAAGAAATATACAAAAACAACGTATTGGTGGGACGGGCTCCAATCTTC
TGATGACTTTGCTCTCATAGTGAATGCACCAAATCATGAGGGAATACAAGCAGGAGTGGA
CAGATTCTACAGAACTTGCAAGCTAGTCGGAATCAATATGAGCAAAAAGAAGTCCTACAT
AAACAGGACAGGAACATTTGAATTCACAAGTTTTTTCTATCGCTATGGGTTTGTAGCCAA
TTTTAGCATGGAACTGCCCAGCTTTGGAGTGTCTGGGATCAATGAATCAGCTGACATGAG
CATTGGGGTAACGGTGATAAAGAACAACATGATAAACAATGACCTTGGACCAGCAACGGC
CCAAATGGCTCTTCAGCTGTTTATCAAAGATTACAGATACACATATCGGTGCCACAGAGG
GGACACACAGATCCAGACGAGGAGGTCATTCGAGCTGAAGAAATTGTGGGAACAAACCCG
CTCAAAGGCAGGACTGCTGGTTTCAGACGGGGGACCAAACTTGTACAATATCCGGAATCT
CCACATCCCGGAAGTCTGCCTGAAATGGGAGTTGATGGACGAAGACTATCAGGGGAGGCT
TTGTAACCCCCTGAACCCGTTTGTCAGCCATAAGGAGATAGAATCTGTGAACAGTGCTGT
GGTGATGCCAGCTCATGGCCCAGCCAAGAGCATGGAATACGATGCTGTTGCTACTACGCA
CTCCTGGATCCCCAAGAGGAACCGATCC--------------------------------
-------------------------------------------------ATCCTTAACAC
GAGTCAGAGGGGAATCCTTGAAGATGAACAGATGTATCAAAAGTGCTGCAATCTATTCGA
GAAGTTCTTTCCTAGCAGTTCATACAGAAGACCAGTTGGAATTTCTAGCATGGTGGAGGC
CATGGTGTCTAGGGCCCGAATTGATGCACGAATTGACTTCGAATCTGGACGGATTAAGAA
GGAGGAGTTTGCTGAGATCATGAAGATCTGTTCCACCATTGAAGAGCTCAGACGGCAGAA
-ATAGTGAATTTAGCTTGT-----------------------------------------
------------------------------------------------------------
------------------------------------------------------
>gi|155016299|gb|CY024808| /Environment/2(PB1)/H3N8/USA/2005/// Influenza A virus (A/environment/Maryland/1158/2005(H3N8)) segment 2, complete sequence
-----------------------------------AACCATTTG-AATGGATGTCAATCC
GA--CTTTACTTTT-CTTGAAAGTTCCAGCGCAAAATGCCATAAGCACCACATTCCCATA
TACTGGAGATCCTCCATACAGCCATGGAACGGGAACAGGATACACAATGGACACAGTCAA
CAGAACACATCAATATTCAGAAAAGGGGAAATGGACAACAAACACAGAGACTGGAGCACC
CCAACTTAACCCAATCGACGGACCACTGCCTGACGACAATGAGCCAAGTGGATATGCACA
AACAGACTGTGTCCTTGAAGCAATGGCTTTCCTTGAAGAGTCCCACCCAGGAATCTTTGA
AAACTCGTGTCTTGAAACGATGGAAGTTGTTCAACAAACAAGAGTGGACAAGCTGACCCA
AGGTCGTCAGACCTATGATTGGACACTAAACAGGAATCAGCCGGCTGCAACTGCATTAGC
TAATACTATAGAAGTCTTCAGATCGAACGGTCTGACAGCTAATGAATCGGGAAGGCTAAT
AGATTTTCTCAAGGATGTGATGGAATCAATGGATAAAGAGGAAATGGAAATAACAACGCA
CTTCCAAAGAAAGAGAAGAGTGAGGGACAATATGACCAAGAAAATGGTCACACAAAGAAC
AATAGGAAAGAAGAAGCAGAGGCTAAACAAGAGAAGCTATCTAATAAGAGCACTGACACT
GAACACAATGACAAAAGACGCTGAAAGAGGCAAATTGAAGAGAAGAGCAATTGCAACACC
CGGAATGCAAATCAGAGGATTTGTATACTTTGTTGAAACATTAGCAAGGAGCATTTGTGA
GAAGCTTGAACAATCTGGGCTCCCAGTTGGAGGTAATGAAAAGAAGGCTAAACTGGCAAA
TGTTGTGAGAAAAATGATGACTAATTCGCAAGACACAGAACTCTCTTTCACAATCACTGG
AGACAACACTAAATGGAATGAAAATCAGAACCCTAGAATGTTTCTGGCAATGATAACATA
CATAACAAGAAACCAACCTGAATGGTTTAGGAATGTCTTGAGCATTGCACCTATAATGTT
CTCGAATAAAATGGCAAGACTAGGGAAAGGATACATGTTCGAAAGTAAGAGCATGAAACT
TCGAACACAGATACCGGCAGAAATGCTAGCAAACATTGACCTGAAATATTTCAATGAGTC
AACAAGGAAGAAAATAGAAAAAATAAGGCCTCTTCTGATAGATGGTACAGCCTCATTGAG
CCCTGGAATGATGATGGGCATGTTCAACATGCTAAGTACAGTTTTGGGGGTCTCAATTCT
AAATCTAGGGCAAAAGAGGTACACCAAAACAACATACTGGTGGGACGGACTCCAATCCTC
CGATGACTTTGCTCTCATAGTGAATGCTCCGAATCATGAGGGAATACAAGCGGGAGTAGA
TAGATTCTATAGGACCTGCAAGCTGGTCGGAATCAACATGAGCAAAAAGAAGTCCTACAT
AAACAGGACAGGAACATTTGAATTCACAAGCTTTTTCTATCGCTATGGATTTGTAGCCAA
TTTTAGTATGGAGCTGCCCAGCTTTGGAGTATCTGGAATTAATGAATCTGCCGACATGAG
CATTGGAGTAACAGTGATAAAAAACAACATGATAAACAATGACCTTGGACCAGCAACAGC
TCAAATGGCTCTTCAGCTGTTCATCAAGGATTACAGATACACGTACCGATGCCACAGAGG
GGACACACAAATTCAGACAAGGAGGTCATTCGAGCTGAAAAAGTTGTGGGAACAAACCCG
CTCAAAGGCAGGACTACTGGTTTCAGATGGAGGACCAAATTTATACAATATCCGGAATCT
CCACATTCCGGAAGTTTGCCTGAAGTGGGAGCTAATGGACGAAGACTATCAGGGAAGGCT
TTGTAACCCTCTGAATCCATTTGTCAGCCACAAAGAGATAGAGTCTGTAAATAATGCTGT
GGTGATGCCAGCTCATGGCCCGGCCAAGAGCATGGAATATGATGCTGTTGCTACTACGCA
CTCCTGGATCCCTAAGAGGAACCGCTCC--------------------------------
-------------------------------------------------ATCCTCAACAC
AAGCCAAAGGGGAATCCTTGAAGATGAACAGATGTATCAAAAGTGCTGCAATCTATTCGA
GAAGTTCTTCCCTAGCAGTTCATACAGGAGACCGGTTGGAATTTCCAGCATGGTGGAGGC
CATGGTTTCCAGGGCCCGAATTGATGCTCGAATTGACTTCGAATCTGGACGGATTAAGAA
GGAGGAGTTTGCTGAGATCATGAAGATCTGTTCCACCATTGAAGAGCTCAGACGGCAGAA
-ATAGTGAATTTAGC---------------------------------------------
------------------------------------------------------------
------------------------------------------------------
>gi|149930084|gb|CY022731| /Environment/2(PB1)/H3N8/USA/2005/// Influenza A virus (A/environment/Maryland/1175/2005(H3N8)) segment 2, complete sequence
-----------------------------------AACCATTTG-AATGGATGTCAATCC
GA--CTTTACTTTT-CTTGAAAGTTCCAGCGCAAAATGCCATAAGCACCACATTCCCATA
TACTGGAGATCCTCCATACAGCCATGGAACGGGAACAGGATACACAATGGACACAGTCAA
CAGAACACATCAATATTCAGAAAAGGGGAAATGGACAACAAACACAGAGACTGGAGCACC
CCAACTTAACCCAATCGACGGACCACTGCCTGACGACAATGAGCCAAGTGGATATGCACA
AACAGACTGTGTCCTTGAAGCAATGGCTTTCCTTGAAGAGTCCCACCCAGGAATCTTTGA
AAACTCGTGTCTTGAAACGATGGAAGTTGTTCAACAAACAAGAGTGGACAAGCTGACCCA
AGGTCGTCAGACCTATGATTGGACACTAAACAGGAATCAGCCGGCTGCAACTGCATTAGC
TAATACTATAGAAGTCTTCAGATCGAACGGTCTGACAGCTAATGAATCGGGAAGGCTAAT
AGATTTTCTCAAGGATGTGATGGAATCAATGGATAAAGAGGAAATGGAAATAACAACGCA
CTTCCAAAGAAAGAGAAGAGTGAGGGACAACATGACCAAGAAAATGGTCACACAAAGAAC
AATAGGAAAGAAGAAGCAGAGGCTAAACAAGAGAAGCTATCTAATAAGAGCACTGACACT
GAACACAATGACAAAAGACGCTGAAAGAGGCAAATTGAAGAGAAGAGCAATTGCAACACC
CGGAATGCAAATCAGAGGATTTGTATACTTTGTTGAAACATTAGCAAGGAGCATTTGTGA
GAAGCTTGAACAATCTGGGCTCCCAGTTGGAGGTAATGAAAAGAAGGCTAAACTGGCAAA
TGTTGTGAGAAAAATGATGACTAATTCGCAAGACACAGAACTCTCTTTCACAATCACTGG
AGACAACACTAAATGGAATGAAAATCAGAACCCTAGAATGTTTCTGGCAATGATAACATA
CATAACAAGAAACCAACCTGAATGGTTTAGGAATGTCTTGAGCATTGCACCTATAATGTT
CTCGAATAAAATGGCAAGACTAGGGAAAGGATACATGTTCGAAAGTAAGAGCATGAAACT
TCGAACACAGATACCGGCAGAAATGCTAGCAAACATTGACCTGAAATATTTCAATGAGTC
AACAAGGAAGAAAATAGAAAAAATAAGGCCTCTTCTGATAGATGGTACAGCCTCATTGAG
CCCTGGAATGATGATGGGCATGTTCAACATGCTAAGTACAGTTTTGGGGGTCTCAATTCT
AAATCTAGGGCAAAAGAGGTACACCAAAACAACATACTGGTGGGACGGACTCCAATCCTC
CGATGACTTTGCTCTCATAGTGAATGCTCCGAATCATGAGGGAATACAAGCGGGAGTAGA
TAGATTCTATAGGACCTGCAAGCTGGTCGGAATCAACATGAGCAAAAAGAAGTCCTACAT
AAACAGGACAGGAACATTTGAATTCACAAGCTTTTTCTATCGCTATGGATTTGTAGCCAA
TTTTAGTATGGAGCTGCCCAGCTTTGGAGTATCTGGAATTAATGAATCTGCCGACATGAG
CATTGGAGTAACAGTGATAAAAAACAACATGATAAACAATGACCTTGGACCAGCAACAGC
TCAAATGGCTCTTCAGCTGTTCATCAAGGATTACAGATACACGTACCGATGCCACAGAGG
GGACACACAAATTCAGACAAGGAGGTCATTCGAGCTGAAAAAGTTGTGGGAACAAACCCG
CTCAAAGGCAGGACTACTGGTTTCAGATGGAGGACCAAATTTATACAATATCCGGAATCT
CCACATTCCGGAAGTTTGCCTGAAGTGGGAGCTAATGGACGAAGACTATCAGGGAAGGCT
TTGTAACCCTCTGAATCCATTTGTCAGCCACAAAGAGATAGAGTCTGTAAATAATGCTGT
GGTGATGCCAGCTCATGGCCCGGCCAAGAGCATGGAATATGATGCTGTTGCTACTACGCA
CTCCTGGATCCCTAAGAGGAACCGCTCC--------------------------------
-------------------------------------------------ATCCTCAACAC
AAGCCAAAGGGGAATCCTTGAAGATGAACAGATGTATCAAAAGTGCTGCAATCTATTCGA
GAAGTTCTTCCCTAGCAGTTCATACAGGAGACCGGTTGGAATTTCCAGCATGGTGGAGGC
CATGGTTTCCAGGGCCCGAATTGATGCTCGAATTGACTTCGAATCTGGACGGATTAAGAA
GGAGGAGTTTGCTGAGATCATGAAGATCTGTTCCACCATTGAAGAGCTCAGACGGCAGAA
-ATAGTGAATTTAGCTTGT-CCTTCATGAAA-----------------------------
------------------------------------------------------------
------------------------------------------------------
>gi|134048177|gb|CY021315| /Environment/2(PB1)/H3N8/USA/2005/// Influenza A virus (A/environment/Maryland/1165/2005(H3N8)) segment 2, complete sequence
-----------------------------------AACCATTTG-AATGGATGTCAATCC
GA--CTTTACTTTT-CTTGAAAGTTCCAGCGCAAAATGCCATAAGCACCACATTCCCATA
TACTGGAGATCCTCCATACAGCCATGGAACGGGAACAGGATACACCATGGACACAGTCAA
CAGAACACATCAATATTCAGAAAAGGGGAAATGGACAACAAACACAGAGACTGGAGCACC
CCAACTTAACCCAATCGACGGACCACTGCCTGAGGACAATGAGCCAAGTGGATATGCACA
AACAGACTGTGTCCTTGAAGCAATGGCTTTCCTTGAAGAGTCCCACCCAGGAATCTTTGA
AAACTCGTGTCTTGAAACGATGGAAGTTGTTCAACAAACAAGAGTGGACAAGCTGACCCA
AGGTCGTCAGACCTATGATTGGACACTAAACAGGAATCAGCCGGCTGCAACTGCATTAGC
TAATACTATAGAAGTCTTCAGATCGAACGGTCTGACAGCTAATGAATCGGGAAGGCTAAT
AGATTTTCTCAAGGATGTGATGGAATCAATGGATAAAGAGGAAATGGAAATAACAACGCA
CTTCCAAAGAAAGAGAAGAGTGAGGGACAACATGACCAAGAAAATGGTCACACAAAGAAC
AATAGGAAAGAAGAAGCAGAGGCTAAACAAGAGAAGCTATCTAATAAGAGCACTGACACT
GAACACAATGACAAAAGACGCTGAAAGAGGCAAATTGAAGAGAAGAGCAATTGCAACACC
CGGAATGCAAATCAGAGGATTTGTATACTTTGTTGAAACATTAGCAAGGAGCATTTGTGA
GAAGCTTGAACAATCTGGGCTCCCAGTTGGAGGTAATGAAAAGAAGGCTAAACTGGCAAA
TGTTGTGAGAAAAATGATGACTAATTCGCAAGACACAGAACTCTCTTTCACAATCACTGG
AGACAACACTAAATGGAATGAAAATCAGAACCCTAGAATGTTTCTGGCAATGATAACATA
CATAACAAGAAACCAACCTGAATGGTTTAGGAATGTCTTGAGCATTGCACCTATAATGTT
CTCGAATAAAATGGCAAGACTAGGGAAAGGATACATGTTCGAAAGTAAGAGCATGAAACT
TCGAACACAGATACCGGCAGAAATGCTAGCAAACATTGACCTGAAATATTTCAATGAGTC
AACAAGGAAGAAAATAGAAAAAATAAGGCCTCTTCTGATAGATGGTACAGCCTCATTGAG
CCCTGGAATGATGATGGGCATGTTCAACATGCTAAGTACAGTTTTGGGGGTCTCAATTCT
AAATCTAGGGCAAAAGAGGTACACCAAAACAACATACTGGTGGGACGGACTCCAATCCTC
CGATGACTTTGCTCTCATAGTGAATGCTCCTAATCATGAGGGAATACAAGCGGGAGTAGA
TAGATTCTATAGGACCTGCAAGCTGGTCGGAATCAACATGAGCAAAAAGAAGTCCTACAT
AAACAGGACAGGAACATTTGAATTCACAAGCTTTTTCTATCGCTATGGATTTGTAGCCAA
TTTTAGTATGGAGCTGCCCAGCTTTGGAGTATCTGGAATTAATGAATCTGCCGACATGAG
CATTGGAGTAACAGTGATAAAAAACAACATGATAAACAATGACCTTGGACCAGCAACAGC
TCAAATGGCTCTTCAGCTGTTCATCAAGGATTACAGATACACGTACCGATGCCACAGAGG
GGACACACAAATTCAGACAAGGAGGTCATTCGAGCTGAAAAAGTTGTGGGAACAAACCCG
CTCAAAGGCAGGACTACTGGTTTCAGATGGAGGACCAAATTTATACAATATCCGGAATCT
CCACATTCCGGAAGTTTGCCTGAAGTGGGAGCTAATGGACGAAGACTATCAGGGAAGGCT
TTGTAACCCTCTGAATCCATTTGTCAGCCACAAAGAGATAGAGTCTGTAAATAATGCTGT
GGTGATGCCAGCTCATGGCCCGGCCAAGAGCATGGAATATGATGCTGTTGCTACTACGCA
CTCCTGGATCCCTAAGAGGAACCGCTCC--------------------------------
-------------------------------------------------ATCCTCAACAC
AAGCCAAAGGGGAATCCTTGAAGATGAACAGATGTATCAAAAGTGCTGCAATCTATTCGA
GAAGTTCTTCCCTAGCAGTTCATACAGGAGACCGGTTGGAATTTCCAGCATGGTGGAGGC
CATGGTTTCCAGGGCCCGAATTGATGCTCGAATTGACTTCGAATCTGGACGGATTAAGAA
GGAGGAGTTTGCTGAGATCATGAAGATCTGTTCCACCATTGAAGAGCTCAGACGGCAGAA
-ATAGTGAATTTAGCTTGT-CCTTCATGAAA-----------------------------
------------------------------------------------------------
------------------------------------------------------
>gi|134047769|gb|CY021163| /Environment/2(PB1)/H3N6/USA/2005/// Influenza A virus (A/environment/Delaware/245/2005(H3N6)) segment 2, complete sequence
---------------------------------------ATTTG-AATGGATGTCAATCC
GA--CTTTACTTTT-CTTGAAAGTTCCAGCGCAAAATGCTATAAGCACCACATTCCCATA
TACTGGAGATCCTCCATACAGCCATGGAACGGGAACAGGGTACACCATGGACACAGTCAA
CAGAACACATCAATATTCAGAAAAGGGGAAATGGACAACAAACACTGAGACTGGAGCACC
CCAACTCAACCCAATTGACGGACCACTGCCTGAGGATAATGAACCAAGTGGATATGCACA
AACAGACTGCGTCCTTGAAGCAATGGCTTTCCTTGAAGAGTCCCACCCAGGAATCTTTGA
AAACTCGTGTCTTGAAACGATGGAAGTTGTTCAACAAACAAGAGTGGACAAACTGACCCA
AGGTCGTCAGACCTATGATTGGACATTAAACAGGAACCAGCCGGCTGCAACTGCATTAGC
CAATACTATAGAGGTCTTCAGATCGAACGGTCTGACAGCTAATGAATCAGGAAGGCTAAT
AGATTTCCTCAAGGATGTGATGGAGTCAATGGATAAAGAGGAAATGGAAATAACAACGCA
CTTCCAAAGAAAAAGGAGAGTGAGGGACAACATGACCAGGAAAATGGTCACACAAAGAAC
AATAGGAAAGAAGAAACAGAGGCTAAACAAGAGAAGCTATCTAATAAGGGCACTGACACT
GAATACAATGACAAAAGACGCTGAAAGAGGCAAACTGAAGAGGAGAGCAATTGCAACGCC
CGGGATGCAAATCAGGGGATTTGTATACTTTGTTGAAACATTAGCAAGGAGCATTTGTGA
GAAACTTGAACAATCTGGACTCCCGGTTGGAGGCAATGAAAAGAAGGCCAAACTGGCAAA
TGTTGTGAGAAAAATGATGACTAATTCACAAGACACAGAGCTCTCTTTCACAATCACTGG
AGACAATACCAAATGGAACGAAAATCAGAACCCTAGAATGTTTCTGGCAATGATAACATA
CATAACAAGAAACCAACCTGAATGGTTTAGGAATGTCTTGAGCATTGCACCTATAATGTT
CTCGAATAAAATGGCAAGACTAGGGAAAGGATACATGTTCGAAAGCAAGAGTATGAAGCT
TCGTACACAAATACCGGCAGAAATGCTAACAAATATTGACCTGAAATATTTCAATGAGTC
AACAAAGAAGAAAATAGAGAAAATAAGGCCTCTTCTGATAGATGGTACAGCCTCATTGAG
CCCTGGAATGATGATGGGCATGTTCAACATGCTAAGTACAGTGTTGGGAGTCTCGATTCT
AAATCTAGGGCAAAAGAGATACACCAAAACAACATACTGGTGGGACGGGCTCCAATCCTC
CGATGACTTTGCTCTCATAGTGAATGCTCCAAATCATGAGGGAATACAAGCAGGAGTAGA
CAGATTCTATAGGACCTGCAAGCTGGTCGGAATCAACATGAGTAAAAAGAAGTCCTACAT
AAACAGGACAGGAACATTTGAATTCACAAGCTTTTTCTATCGCTATGGATTCGTAGCCAA
TTTTAGCATGGAGCTGCCCAGCTTTGGAGTATCTGGAATTAATGAATCTGCCGACATGAG
CATTGGAGTAACGGTGATAAAGAACAATATGATAAACAATGACCTTGGACCAGCAACAGC
TCAAATGGCTCTTCAGCTGTTCATCAAGGATTACAGATACACGTATCGGTGCCACAGAGG
GGACACACAAATTCAGACAAGGAGATCATTCGAACTGAAAAAGTTGTGGGAACAAACCCG
CTCAAAGGCAGGACTGTTGGTTTCAGATGGAGGGCCAAACTTATACAATATCCGGAATCT
CCACATTCCAGAAGTCTGCCTGAAGTGGGAGCTAATGGACGAAGACTATCAAGGAAGGCT
TTGTAACCCTCAGAATCCATTTGTCAGCCACAAGGAGATAGAGTCTGTAAACAATGCTGT
GGTGATGCCAGCTCATGGCCCGGCCAAGAGCATGGAATATGATGCTGTTGCTACTACTCA
CTCCTGGATCCCTAAGAGGAACCGCTCC--------------------------------
-------------------------------------------------ATCCTCAACAC
AAGCCAGAGGGGAATCCTCGAAGATGAACAGATGTATCAAAAGTGCTGCAATCTATTCGA
GAAATTCTTCCCTAGCAGTTCATACAGGAGACCGGTTGGAATTTCCAGCATGGTAGAGGC
CATGGTTTCCAGGGCCCGAATTGATGCGCGAATTGACTTCGAATCTGGACGGATTAAGAA
GGAGGAGTTTGCTGAGATCATGAAGATCTGTTCCACCATTGAAGAGCTCAGACGGCAGAA
-ATAGTGAATTTAGCTTGT-CCTTCATGAAA-----------------------------
------------------------------------------------------------
------------------------------------------------------
>gi|134047987|gb|CY021235| /Environment/2(PB1)/H3N6/USA/2005/// Influenza A virus (A/environment/Delaware/251/2005(H3N6)) segment 2, complete sequence
-----------------------------------AACCATTTG-AATGGATGTCAATCC
GA--CTTTACTTTT-CTTGAAAGTTCCAGCGCAAAATGCTATAAGCACCACATTCCCATA
TACTGGAGATCCTCCATACAGCCATGGAACGGGAACAGGGTACACCATGGACACAGTCAA
CAGAACACATCAATATTCAGAAAAGGGGAAATGGACAACAAACACTGAGACTGGAGCACC
CCAACTCAACCCAATTGACGGACCACTGCCTGAGGATAATGAACCAAGTGGATATGCACA
AACAGACTGCGTCCTTGAAGCAATGGCTTTCCTTGAAGAGTCCCACCCAGGAATCTTTGA
AAACTCGTGTCTTGAAACGATGGAAGTTGTTCAACAAACAAGAGTGGACAAACTGACCCA
AGGTCGTCAGACCTATGATTGGACATTAAACAGGAACCAGCCGGCTGCAACTGCATTAGC
CAATACTATAGAGGTCTTCAGATCGAACGGTCTGACAGCTAATGAATCAGGAAGGCTAAT
AGATTTCCTCAAGGATGTGATGGAGTCAATGGATAAAGAGGAAATGGAAATAACAACGCA
CTTCCAAAGAAAAAGGAGAGTGAGGGACAACATGACCAGGAAAATGGTCACACAAAGAAC
AATAGGAAAGAAGAAACAGAGGCTAAACAAGAGAAGCTATCTAATAAGGGCACTGACACT
GAATACAATGACAAAAGACGCTGAAAGAGGCAAACTGAAGAGGAGAGCAATTGCAACGCC
CGGGATGCAAATCAGGGGATTTGTATACTTTGTTGAAACATTAGCAAGGAGCATTTGTGA
GAAACTTGAACAATCTGGACTCCCGGTTGGAGGCAATGAAAAGAAGGCCAAACTGGCAAA
TGTTGTGAGAAAAATGATGACTAATTCACAAGACACAGAGCTCTCTTTCACAATCACTGG
AGACAATACCAAATGGAACGAAAATCAGAACCCTAGAATGTTTCTGGCAATGATAACATA
CATAACAAGAAACCAACCTGAATGGTTTAGGAATGTCTTGAGCATTGCACCTATAATGTT
CTCGAATAAAATGGCAAGACTAGGGAAAGGATACATGTTCGAAAGCAAGAGTATGAAGCT
TCGTACACAAATACCGGCAGAAATGCTAACAAATATTGACCTGAAATATTTCAATGAGTC
AACAAAGAAGAAAATAGAGAAAATAAGGCCTCTTCTGATAGATGGTACAGCCTCATTGAG
CCCTGGAATGATGATGGGCATGTTCAACATGCTAAGTACAGTGTTGGGAGTCTCGATTCT
AAATCTAGGGCAAAAGAGATACACCAAAACAACATACTGGTGGGACGGGCTCCAATCCTC
CGATGACTTTGCTCTCATAGTGAATGCTCCAAATCATGAGGGAATACAAGCAGGAGTAGA
CAGATTCTATAGGACCTGCAAGCTGGTCGGAATCAACATGAGTAAAAAGAAGTCCTACAT
AAACAGGACAGGAACATTTGAATTCACAAGCTTTTTCTATCGCTATGGATTCGTAGCCAA
TTTTAGCATGGAGCTGCCCAGCTTTGGAGTATCTGGAATTAATGAATCTGCCGACATGAG
CATTGGAGTAACGGTGATAAAGAACAATATGATAAACAATGACCTTGGACCAGCAACAGC
TCAAATGGCTCTTCAGCTGTTCATCAAGGATTACAGATACACGTATCGGTGCCACAGAGG
GGACACACAAATTCAGACAAGGAGATCATTCGAACTGAAAAAGTTGTGGGAACAAACCCG
CTCAAAGGCAGGACTGTTGGTTTCAGATGGAGGGCCAAACTTATACAATATCCGGAATCT
CCACATTCCAGAAGTCTGCCTGAAGTGGGAGCTAATGGACGAAGACTATCAAGGAAGGCT
TTGTAACCCTCAGAATCCATTTGTCAGCCACAAGGAGATAGAGTCTGTAAACAATGCTGT
GGTGATGCCAGCTCATGGCCCGGCCAAGAGCATGGAATATGATGCTGTTGCTACTACTCA
CTCCTGGATCCCTAAGAGGAACCGCTCC--------------------------------
-------------------------------------------------ATCCTCAACAC
AAGCCAGAGGGGAATCCTCGAAGATGAACAGATGTATCAAAAGTGCTGCAATCTATTCGA
GAAATTCTTCCCTAGCAGTTCATACAGGAGACCGGTTGGAATTTCCAGCATGGTAGAGGC
CATGGTTTCCAGGGCCCGAATTGATGCGCGAATTGACTTCGAATCTGGACGGATTAAGAA
GGAGGAGTTTGCTGAGATCATGAAGATCTGTTCCACCATTGAAGAGCTCAGACGGCAGAA
-ATAGTGAATTTAGCTTGT-CCTTCATGAAA-----------------------------
------------------------------------------------------------
------------------------------------------------------
>gi|134048120|gb|CY021291| /Environment/2(PB1)/H3N6/USA/2005/// Influenza A virus (A/environment/Maryland/1176/2005(H3N6)) segment 2, complete sequence
-----------------------------------AACCATTTG-AATGGATGTCAATCC
GA--CTTTACTTTT-CTTGAAAGTTCCAGCGCAAAATGCCATAAGCACCACATTCCCATA
TACTGGAGATCCTCCATACAGCCATGGAACGGGAACAGGATACACAATGGACACAGTCAA
CAGAACACATCAATATTCAGAAAAGGGGAAATGGACAACAAACACAGAGACTGGAGCACC
CCAACTTAACCCAATCGACGGACCACTGCCTGACGACAATGAGCCAAGTGGATATGCACA
AACAGACTGTGTCCTTGAAGCAATGGCTTTCCTTGAAGAGTCCCACCCAGGAATCTTTGA
AAACTCGTGTCTTGAAACGATGGAAGTTGTTCAACAAACAAGAGTGGACAAGCTGACCCA
AGGTCGTCAGACCTATGATTGGACACTAAACAGGAATCAGCCGGCTGCAACTGCATTAGC
TAATACTATAGAAGTCTTCAGATCGAACGGTCTGACAGCTAATGAATCGGGAAGGCTAAT
AGATTTTCTCAAGGATGTGATGGAATCAATGGATAAAGAGGAAATGGAAATAACAACGCA
CTTCCAAAGAAAGAGAAGAGTGAGGGACAACATGACCAAGAAAATGGTCACACAAAGAAC
AATAGGAAAGAAGAAGCAGAGGCTAAACAAGAGAAGCTATCTAATAAGAGCACTGACACT
GAACACAATGACAAAAGACGCTGAAAGAGGCAAATTGAAGAGAAGAGCAATTGCAACACC
CGGAATGCAAATCAGAGGATTTGTATACTTTGTTGAAACATTAGCAAGGAGCATTTGTGA
GAAGCTTGAACAATCTGGGCTCCCAGTTGGAGGTAATGAAAAGAAGGCTAAACTGGCAAA
TGTTGTGAGAAAAATGATGACTAATTCGCAAGACACAGAACTCTCTTTCACAATCACTGG
AGACAACACTAAATGGAATGAAAATCAGAACCCTAGAATGTTTCTGGCAATGATAACATA
CATAACAAGAAACCAACCTGAATGGTTTAGGAATGTCTTGAGCATTGCACCTATAATGTT
CTCGAATAAAATGGCAAGACTAGGGAAAGGATACATGTTCGAAAGTAAGAGCATGAAACT
TCGAACACAGATACCGGCAGAAATGCTAGCAAACATTGACCTGAAATATTTCAATGAGTC
AACAAGGAAGAAAATAGAAAAAATAAGGCCTCTTCTGATAGATGGTACAGCCTCATTGAG
CCCTGGAATGATGATGGGCATGTTCAACATGCTAAGTACAGTTTTGGGGGTCTCAATTCT
AAATCTAGGGCAAAAGAGGTACACCAAAACAACATACTGGTGGGACGGACTCCAATCCTC
CGATGACTTTGCTCTCATAGTGAATGCTCCGAATCATGAGGGAATACAAGCGGGAGTAGA
TAGATTCTATAGGACCTGCAAGCTGGTCGGAATCAACATGAGCAAAAAGAAGTCCTACAT
AAACAGGACAGGAACATTTGAATTCACAAGCTTTTTCTATCGCTATGGATTTGTAGCCAA
TTTTAGTATGGAGCTGCCCAGCTTTGGAGTATCTGGAATTAATGAATCTGCCGACATGAG
CATTGGAGTAACAGTGATAAAAAACAACATGATAAACAATGACCTTGGACCAGCAACAGC
TCAAATGGCTCTTCAGCTGTTCATCAAGGATTACAGATACACGTACCGATGCCACAGAGG
GGACACACAAATTCAGACAAGGAGGTCATTCGAGCTGAAAAAGTTGTGGGAACAAACCCG
CTCAAAGGCAGGACTACTGGTTTCAGATGGAGGACCAAATTTATACAATATCCGGAATCT
CCACATTCCGGAAGTTTGCCTGAAGTGGGAGCTAATGGACGAAGACTATCAGGGAAGGCT
TTGTAACCCTCTGAATCCATTTGTCAGCCACAAAGAGATAGAGTCTGTAAATAATGCTGT
GGTGATGCCAGCTCATGGCCCGGCCAAGAGCATGGAATATGATGCTGTTGCTACTACGCA
CTCCTGGATCCCTAAGAGGAACCGCTCC--------------------------------
-------------------------------------------------ATCCTCAACAC
AAGCCAAAGGGGAATCCTTGAAGATGAACAGATGTATCAAAAGTGCTGCAATCTATTCGA
GAAGTTCTTCCCTAGCAGTTCATACAGGAGACCGGTTGGAATTTCCAGCATGGTGGAGGC
CATGGTTTCCAGGGCCCGAATTGATGCTCGAATTGACTTCGAATCTGGACGGATTAAGAA
GGAGGAGTTTGCTGAGATCATGAAGATCTGTTCCACCATTGAAGAGCTCAGACGGCAGAA
-ATAGTGAATTTAG----------------------------------------------
------------------------------------------------------------
------------------------------------------------------
>gi|149930103|gb|CY022739| /Environment/2(PB1)/H3N6/USA/2005/// Influenza A virus (A/environment/Maryland/1172/2005(H3N6)) segment 2, complete sequence
-----------------------------------AACCATTTG-AATGGATGTCAATCC
GA--CTTTACTTTT-CTTGAAAGTTCCAGCGCAAAATGCCATAAGCACCACATTCCCATA
TACTGGAGATCCTCCATACAGCCATGGAACGGGAACAGGATACACCATGGACACAGTCAA
CAGAACACATCAATATTCAGAAAAGGGGAAATGGACAACAAACACAGAGACTGGAGCACC
CCAACTTAACCCAATCGACGGACCACTGCCTGAGGACAATGAGCCAAGTGGATATGCACA
AACAGACTGTGTCCTTGAAGCAATGGCTTTCCTTGAAGAGTCCCACCCAGGAATCTTTGA
AAACTCGTGTCTTGAAACGATGGAAGTTGTTCAACAAACAAGAGTGGACAAGCTGACCCA
AGGTCGTCAGACCTATGATTGGACACTAAACAGGAATCAGCCGGCTGCAACTGCATTAGC
TAATACTATAGAAGTCTTCAGATCGAACGGTCTGACAGCTAATGAATCGGGAAGGCTAAT
AGATTTTCTCAAGGATGTGATGGAATCAATGGATAAAGAGGAAATGGAAATAACAACGCA
CTTCCAAAGAAAGAGAAGAGTGAGGGACAACATGACCAAGAAAATGGTCACACAAAGAAC
AATAGGAAAGAAGAAGCAGAGGCTAAACAAGAGAAGCTATCTAATAAGAGCACTGACACT
GAACACAATGACAAAAGACGCTGAAAGAGGCAAATTGAAGAGAAGAGCAATTGCAACACC
CGGAATGCAAATCAGAGGATTTGTATACTTTGTTGAAACATTAGCAAGGAGCATTTGTGA
GAAGCTTGAACAATCTGGGCTCCCAGTTGGAGGTAATGAAAAGAAGGCTAAACTGGCAAA
TGTTGTGAGAAAAATGATGACTAATTCGCAAGACACAGAACTCTCTTTCACAATCACTGG
AGACAACACTAAATGGAATGAAAATCAGAACCCTAGAATGTTTCTGGCAATGATAACATA
CATAACAAGAAACCAACCTGAATGGTTTAGGAATGTCTTGAGCATTGCACCTATAATGTT
CTCGAATAAAATGGCAAGACTAGGGAAAGGATACATGTTCGAAAGTAAGAGCATGAAACT
TCGAACACAGATACCGGCAGAAATGCTAGCAAACATTGACCTGAAATATTTCAATGAGTC
AACAAGGAAGAAAATAGAAAAAATAAGGCCTCTTCTGATAGATGGTACAGCCTCATTGAG
CCCTGGAATGATGATGGGCATGTTCAACATGCTAAGTACAGTTTTGGGGGTCTCAATTCT
AAATCTAGGGCAAAAGAGGTACACCAAAACAACATACTGGTGGGACGGACTCCAATCCTC
CGATGACTTTGCTCTCATAGTGAATGCTCCGAATCATGAGGGAATACAAGCGGGAGTAGA
TAGATTCTATAGGACCTGCAAGCTGGTCGGAATCAACATGAGCAAAAAGAAGTCCTACAT
AAACAGGACAGGAACATTTGAATTCACAAGCTTTTTCTATCGCTATGGATTTGTAGCCAA
TTTTAGTATGGAGCTGCCCAGCTTTGGAGTATCTGGAATTAATGAATCTGCCGACATGAG
CATTGGAGTAACAGTGATAAAAAACAACATGATAAACAATGACCTTGGACCAGCAACAGC
TCAAATGGCTCTTCAGCTGTTCATCAAGGATTACAGATACACGTACCGATGCCACAGAGG
GGACAAACAAATTCAGACAAGGAGGTCATTCGAGCTGAAAAAGTTGTGGGAACAAACCCG
CTCAAAGGCAGGACTACTGGTTTCAGATGGAGGACCAAATTTATACAATATCCGGAATCT
CCACATTCCGGAAGTTTGCCTGAAGTGGGAGCTAATGGACGAAGACTATCAGGGAAGGCT
TTGTAACCCTCTGAATCCATTTGTCAGCCACAAAGAGATAGAGTCTGTAAATAATGCTGT
GGTGATGCCAGCTCATGGCCCGGCCAAGAGCATGGAATATGATGCTGTTGCTACTACGCA
CTCCTGGATCCCTAAGAGGAACCGCTCC--------------------------------
-------------------------------------------------ATCCTCAACAC
AAGCCAAAGGGGAATCCTTGAAGATGAACAGATGTATCAAAAGTGCTGCAATCTATTCGA
GAAGTTCTTCCCTAGCAGTTCATACAGGAGACCGGTTGGAATTTCCAGCATGGTGGAGGC
CATGGTTTCCAGGGCCCGAATTGATGCTCGAATTGACTTCGAATCTGGACGGATTAAGAA
GGAGGAGTTTGCTGAGATCATGAAGATCTGTTCCACCATTGAAGAGCTCAGACGGCAGAA
-ATAGTGAATTTAGCTTGT-CCTTCATGAAA-----------------------------
------------------------------------------------------------
------------------------------------------------------
>gi|157012068|gb|CY025091| /Environment/2(PB1)/H3N6/USA/2005/// Influenza A virus (A/environment/Maryland/1174/2005(H3N6)) segment 2, complete sequence
-----------------------------------AACCATTTG-AATGGATGTCAATCC
GA--CTTTACTTTT-CTTGAAAGTTCCAGCGCAAAATGCCATAAGCACCACATTCCCATA
TACTGGAGATCCTCCATACAGCCATGGAACGGGAACAGGATACACAATGGACACAGTCAA
CAGAACACATCAATATTCAGAAAAGGGGAAATGGACAACAAACACAGAGACTGGAGCACC
CCAACTTAACCCAATCGACGGACCACTGCCTGACGACAATGAGCCAAGTGGATATGCACA
AACAGACTGTGTCCTTGAAGCAATGGCTTTCCTTGAAGAGTCCCACCCAGGAATCTTTGA
AAACTCGTGTCTTGAAACGATGGAAGTTGTTCAACAAACAAGAGTGGACAAGCTGACCCA
AGGTCGTCAGACCTATGATTGGACACTAAACAGGAATCAGCCGGCTGCAACTGCATTAGC
TAATACTATAGAAGTCTTCAGATCGAACGGTCTGACAGCTAATGAATCGGGAAGGCTAAT
AGATTTTCTCAAGGATGTGATGGAATCAATGGATAAAGAGGAAATGGAAATAACAACGCA
CTTCCAAAGAAAGAGAAGAGTGAGGGACAACATGACCAAGAAAATGGTCACACAAAGAAC
AATAGGAAAGAAGAAGCAGAGGCTAAACAAGAGAAGCTATCTAATAAGAGCACTGACACT
GAACACAATGACAAAAGACGCTGAAAGAGGCAAATTGAAGAGAAGAGCAATTGCAACACC
CGGAATGCAAATCAGAGGATTTGTATACTTTGTTGAAACATTAGCAAGGAGCATTTGTGA
GAAGCTTGAACAATCTGGGCTCCCAGTTGGAGGTAATGAAAAGAAGGCTAAACTGGCAAA
TGTTGTGAGAAAAATGATGACTAATTCGCAAGACACAGAACTCTCTTTCACAATCACTGG
AGACAACACTAAATGGAATGAAAATCAGAACCCTAGAATGTTTCTGGCAATGATAACATA
CATAACAAGAAACCAACCTGAATGGTTTAGGAATGTCTTGAGCATTGCACCTATAATGTT
CTCGAATAAAATGGCAAGACTAGGGAAAGGATACATGTTCGAAAGTAAGAGCATGAAACT
TCGAACACAGATACCGGCAGAAATGCTAGCAAACATTGACCTGAAATATTTCAATGAGTC
AACAAGGAAGAAAATAGAAAAAATAAGGCCTCTTCTGATAGATGGTACAGCCTCATTGAG
CCCTGGAATGATGATGGGCATGTTCAACATGCTAAGTACAGTTTTGGGGGTCTCAATTCT
AAATCTAGGGCAAAAGAGGTACACCAAAACAACATACTGGTGGGACGGACTCCAATCCTC
CGATGACTTTGCTCTCATAGTGAATGCTCCGAATCATGAGGGAATACAAGCGGGAGTAGA
TAGATTCTATAGGACCTGCAAGCTGATCGGAATCAACATGAGCAAAAAGAAGTCCTACAT
AAACAGGACAGGAACATTTGAATTCACAAGCTTTTTCTATCGCTATGGATTTGTAGCCAA
TTTTAGTATGGAGCTGCCCAGCTTTGGAGTATCTGGAATTAATGAATCTGCCGACATGAG
CATTGGAGTAACAGTGATAAAAAACAACATGATAAACAATGACCTTGGACCAGCAACAGC
TCAAATGGCTCTTCAGCTGTTCATCAAGGATTACAGATACACGTACCGATGCCACAGAGG
GGACACACAAATTCAGACAAGGAGGTCATTCGAGCTGAAAAAGTTGTGGGAACAAACCCG
CTCAAAGGCAGGACTACTGGTTTCAGATGGAGGACCAAATTTATACAATATCCGGAATCT
CCACATTCCGGAAGTTTGCCTGAAGTGGGAGCTAATGGACGAAGACTATCAGGGAAGGCT
TTGTAACCCTCTGAGTCCATTTGTCAGCCACAAAGAGATAGAGTCTGTAAATAATGCTGT
GGTGATGCCAGCTCATGGCCCGGCCAAGAGCATGGAATATGATGCTGTTGCTACTACGCA
CTCCTGGATCCCTAAGAGGAACCGCTCC--------------------------------
-------------------------------------------------ATCCTCAACAC
AAGCCAAAGGGGAATCCTTGAAGATGAACAGATGTATCAAAAGTGCTGCAATCTATTCGA
GAAGTTCTTCCCTAGCAGTTCATACAGGAGACCGGTTGGAATTTCCAGCATGGTGGAGGC
CATGGTTTCCAGGGCCCGAATTGATGCTCGAATTGACTTCGAATCTGGACGGATTAAGAA
GGAGGAGTTTGCTGAGATCATGAAGATCTGTTCCACCATTGAAGAGCTCAGACGGCAGAA
-ATAGTGAATTTAGCTTGT-CCTTCATGAAA-----------------------------
------------------------------------------------------------
------------------------------------------------------
>gi|122851609|gb|CY019219| /Environment/2(PB1)/H3N2/USA/2005/// Influenza A virus (A/environment/Ohio/994/2005(H3N2)) segment 2, complete sequence
---------------------------------------ATTTG-AATGGATGTCAATCC
GA--CTTTACTTTT-CTTGAAAGTTCCAGCGCAAAATGCCATAAGCACCACATTCCCATA
TACTGGAGACCCTCCATACAGCCATGGAACGGGAACAGGATACACCATGGACACGGTCAA
CAGAACACACCAATACTCAGAAAAGGGGAAATGGACAACAAACACAGAAACCGGAGCACC
ACAACTTAATCCAATTGATGGACCATTACCTGAGGATAATGAGCCAAGTGGATATGCACA
AACAGACTGTGTCCTGGAAGCAATGGCTTTCCTTGAAGAGTCCCATCCAGGAATCTTTGA
AAACTCGTGTCTCGAAACGATGGAAGTTGTTCAGCAAACAAGAGTGGACAAACTGACTCA
AGGTCGCCAAACCTATGATTGGACATTAAACAGGAATCAGCCGGCTGCAACTGCATTAGC
TAATACTATAGAGGTCTTCAGATCGAACGGTCTGACGGCCAATGAATCAGGAAGGCTAAT
AGATTTCCTCAAGGATGTGACGGAATCAATGGACAAAGAGGAGATGGAAATAACAACGCA
TTTCCAAAGAAAAAGAAGAGTAAGAGACAACATGACCAAGAAAATGGTCACACAAAGAAC
AATAGGAAAGAAGAAGCAGAGATTAAACAAGAGAAGCTATCTAATAAGAGCATTGACACT
TAACACAATGACCAAAGATGCTGAAAGAGGCAAATTAAAGAGAAGAGCAATTGCAACACC
CGGGATGCAAATCAGAGGATTTGTGTATTTTGTTGAAACATTAGCGAGGAGCATTTGTGA
GAAACTTGAACAATCTGGACTCCCAGTCGGGGGCAATGAAAAGAAGGCTAAACTGGCAAA
TGTCGTGAGGAAAATGATGACTAACTCACAAGACACAGAGCTCTCTTTCACAATCACTGG
AGACAACACCAAATGGAATGAAAATCAGAACCCTAGAATGTTTCTGGCAATGATAACATA
CATAACAAGAAATCAACCTGAATGGTTTAGGAATGTTTTGAGCATTGCACCTATAATGTT
CTCGAATAAAATGGCAAGACTAGGGAAAGGGTACATGTTCGAAAGCAAGAGCATGAAACT
TCGAACACAGATACCAGCAGAAATGCTAGCAAATATTGACTTGAAATATTTCAATGATTC
AACAAAAAAGAAAATAGAGAAGATAAGGCCCCTTCTAATAGATGGCACAGCCTCCTTGAG
TCCTGGAATGATGATGGGCATGTTCAACATGCTAAGTACAGTTTTAGGAGTTTCAATCCT
AAATCTGGGACAAAAGAGATACACCAAGACAACGTATTGGTGGGACGGGCTCCAATCCTC
TGATGACTTTGCTCTCATAGTGAATGCACCGAATCATGAGGGAATACAAGCAGGAGTAGA
TAGATTCTATAGGACCTGCAAGCTAGTCGGAATCAATATGAGCAAAAAGAAGTCCTACAT
AAACAGGACAGGAACATTTGAATTCACAAGCTTTTTCTACCGCTATGGATTCGTGGCCAA
TTTTAGCATGGAACTGCCCAGTTTTGGGGTATCTGGGATCAATGAGTCAGCTGACATGAG
CATTGGGGTAACAGTGATAAAGAACAACATGGTAAACAATGACCTTGGACCAGCAACGGC
CCAAATGGCTCTCCAGCTGTTCATCAAGGATTACAGATACACATATCGGTGCCACAGAGG
GGACACACAAATCCAGACGAGGAGATCATTCGAGCTGAAGAAATTGTGGGAACAAACCCG
CTCTAAGGCAGGACTGCTGGTTTCAGATGGGGGACCAAACTTGTACAATATCAGGAATCT
CCACATCCCAGAAGTCTGCCTGAAATGGGAGTTGATGGATGAAGACTATCAGGGAAGGCT
TTGTAATCCCCTGAACCCATTTGTCAGCCACAAGGAAATAGAGTCTGTGAACAATGCTGT
GGTGATGCCAGCACACGGCCCAGCCAAGAGCATGGAATATGATGCTGTTGCTACTACGCA
CTCCTGGATCCCCAAGAGGAACCGCTCC--------------------------------
-------------------------------------------------ATCCTTAACAC
GAGTCAAAGGGGAATCCTTGAAGATGAACAGATGTATCAAAAGTGCTGCAATCTATTCGA
GAAGTTCTTCCCTAGCAGTTCGTACAGAAGACCGGTTGGGATTTCTAGCATGGTAGAGGC
CATGGTTTCTAGGGCCCGAATTGATGCGCGAATTGACTTCGAATCTGGACGGATTAAGAA
GGAGGAGTTTGCTGAGATCATGAAGATCTGTTCCACCATTGAAGAGCTCAGACGGCAGAA
-ATAGTGAATTT------------------------------------------------
------------------------------------------------------------
------------------------------------------------------
>gi|134047383|gb|CY021003| /Environment/2(PB1)/H3N2/USA/2005/// Influenza A virus (A/environment/Ohio/1001/2005(H3N2)) segment 2, complete sequence
-----------------------------------AACCATTTG-AATGGATGTCAATCC
GA--CTTTACTTTT-CTTGAAAGTTCCAGCGCAAAATGCCATAAGCACCACATTCCCATA
TACTGGAGACCCTCCATACAGCCATGGAACGGGAACAGGATACACCATGGACACGGTCAA
CAGAACACACCAATACTCAGAAAAGGGGAAATGGACAACAAACACAGAAACCGGAGCACC
ACAACTTAATCCAATTGATGGACCATTACCTGAGGATAATGAGCCAAGTGGATATGCACA
AACAGACTGTGTCCTGGAAGCAATGGCTTTCCTTGAAGAGTCCCATCCAGGAATCTTTGA
AAACTCGTGTCTCGAAACGATGGAAGTTGTTCAGCAAACAAGAGTGGACAAACTGACTCA
AGGTCGCCAAACCTATGATTGGACATTAAACAGGAATCAGCCGGCTGCAACTGCATTAGC
TAATACTATAGAGGTCTTCAGATCGAACGGTCTGACGGCCAATGAATCAGGAAGGCTAAT
AGATTTCCTCAAGGATGTGACGGAATCAATGGACAAAGAGGAGATGGAAATAACAACGCA
TTTCCAAAGAAAAAGAAGAGTAAGAGACAACATGACCAAGAAAATGGTCACACAAAGAAC
AATAGGAAAGAAGAAGCAGAGATTAAACAAGAGAAGCTATCTAATAAGAGCATTGACACT
TAACACAATGACCAAAGATGCTGAAAGAGGCAAATTAAAGAGAAGAGCAATTGCAACACC
CGGGATGCAAATCAGAGGATTTGTGTATTTTGTTGAAACATTAGCGAGGAGCATTTGTGA
GAAACTTGAACAATCTGGACTCCCAGTCGGGGGCAATGAAAAGAAGGCTAAACTGGCAAA
TGTCGTGAGGAAAATGATGACTAACTCACAAGACACAGAGCTCTCTTTCACAATCACTGG
AGACAACACCAAATGGAATGAAAATCAGAACCCTAGAATGTTTCTGGCAATGATAACATA
CATAACAAGAAATCAACCTGAATGGTTTAGGAATGTTTTGAGCATTGCACCTATAATGTT
CTCGAATAAAATGGCAAGACTAGGGAAAGGGTACATGTTCGAAAGCAAGAGCATGAAACT
TCGAACACAGATACCAGCAGAAATGCTAGCAAATATTGACTTGAAATATTTCAATGATTC
AACAAAAAAGAAAATAGAGAAGATAAGGCCCCTTCTAATAGATGGCACAGCCTCCTTGAG
TCCTGGAATGATGATGGGCATGTTCAACATGCTAAGTACAGTTTTAGGAGTTTCAATCCT
AAATCTGGGACAAAAGAGATACACCAAGACAATGTATTGGTGGGACGGGCTCCAATCCTC
TGATGACTTTGCTCTCATAGTGAATGCACCGAATCATGAGGGAATACAAGCAGGAGTAGA
TAGATTCTATAGGACCTGCAAGCTAGTCGGAATCAATATGAGCAAAAAGAAGTCCTACAT
AAACAGGACAGGAACATTTGAATTCACAAGCTTTTTCTACCGCTATGGATTCGTGGCCAA
TTTTAGCATGGAACTGCCCAGTTTTGGGGTATCTGGGATCAATGAGTCAGCTGACATGAG
CATTGGGGTAACAGTGATAAAGAACAACATGGTAAACAATGACCTTGGACCAGCAACGGC
CCAAATGGCTCTCCAGCTGTTCATCAAGGATTACAGATACACATATCGGTGCCACAGAGG
GGACACACAAATCCAGACGAGGAGATCATTCGAGCTGAAGAAATTGTGGGAACAAACCCG
CTCAAAGGCAGGACTGCTGGTTTCAGATGGGGGACCAAACTTGTACAATATCAGGAATCT
CCACATCCCAGAAGTCTGCCTGAAATGGGAGTTGATGGATGAAGACTATCTGGGAAGGCT
TTGTAATCCCCTGAACCCATTTGTCAGCCACAAGGAAATAGAGTCTGTGAACAATGCTGT
GGTGATGCCAGCACACGGCCCAGCCAAGAGCATGGAATATGATGCTGTTGCTACTACGCA
CTCCTGGATCCCCAAGAGGAACCGCTCC--------------------------------
-------------------------------------------------ATCCTCAACAC
GAGTCAAAGGGGAATCCTTGAAGATGAACAGATGTATCAAAAGTGCTGCAATCTATTCGA
GAAGTTCTTCCCTAGCAGTTCGTACAGAAGACCGGTTGGGATTTCTAGCATGGTAGAGGC
CATGGTTTCTAGGGCCCGAATTGATGCGCGAATTGACTTCGAATCTGGACGGATTAAGAA
GGAGGAGTTTGCTGAGATCATGAAGATCTGTTCCACCATTGAAGAGCTCAGACGGCAGAA
-ATAGTGAATTTA-----------------------------------------------
------------------------------------------------------------
------------------------------------------------------
>gi|134046998|gb|CY020923| /Environment/2(PB1)/H1N1/USA/2005/08/10/ Influenza A virus (A/environment/Ohio/1007/2005(H1N1)) segment 2, complete sequence
-----------------------------------AACCATTTG-AATGGATGTCAATCC
GA--CTTTACTTTT-CTTGAAAGTTCCAGCGCAAAATGCCATAAGCACCACATTCCCATA
TACTGGAGATCCTCCATATAGCCATGGAACGGGAACAGGGTACACCATGGACACAGTCAA
CAGAACACATCAATATTCAGAAAAGGGGAAATGGACAACAAACACTGAGACTGGAGCACC
CCAACTCAACCCAATTGACGGACCACTGCCTGAGGACAATGAACCAAGTGGATATGCACA
AACAGACTGCGTCCTTGAAGCAATGGCTTTCCTTGAAGAGTCACACCCAGGAATCTTTGA
AAACTCGTGTCTTGAAACGATGGAAGTTGTTCAACAAACAAGAGTGGACAAACTGACTCA
AGGTCGTCAGACCTATGATTGGACATTAAACAGGAATCAGCCGGCTGCAACTGCATTAGC
CAATACTATAGAGGTCTTCAGATCGAACGGTCTGACAGCTAATGAATCAGGAAGGCTAAT
AGATTTCCTCAAGGATGTGATGGAGTCAATGGATAAAGAGGAAATGGAAATAACAACGCA
CTTCCAAAGAAAAAGGAGAGTGAGGGACAACATGACCAAGAAAATGGTCACACAAAGAAC
AATAGGAAAGAAGAAACAGAGGCTAAACAAGAGAAGCTATCTAATAAGAGCACTGACACT
GAACACAATGACAAAAGACGCTGAAAGAGGCAAACTGAAGAGGAGAGCAATTGCAACACC
CGGGATGCAAATCAGAGGATTTGTATACTTTGTTGAAACATTAGCAAGGAGCATTTGTGA
GAAGCTTGAACAATCTGGACTCCCGGTTGGAGGCAATGAAAAGAAGGCCAAACTGGCAAA
TGTTGTGAGAAAAATGATGACTAATTCACAAGATACAGAGCTCTCTTTCACAATCACTGG
AGACAACACCAAATGGAACGAAAATCAGAACCCTAGAATGTTTCTGGCAATGATAACATA
CATAACAAGAAACCAACCTGAATGGTTTAGGAATGTCTTGAGCATTGCACCTATAATGTT
CTCGAATAAAATGGCAAGACTAGGGAAAGGATACATGTTCGAAAGCAAGAGCATGAAGCT
TCGGACACAAATACCGGCAGAAATGCTAGCAAATATTGACCTGAAATATTTCAATGAGTC
AACAAAGAAGAAAATAGAAAAAATAAGGCCTCTTCTAATAGATGGTACAGCCTCATTGAG
CCCTGGAATGATGATGGGCATGTTCAACATGCTAAGTACAGTTTTGGGAGTCTCGATTCT
AAATCTAGGGCAAAAGAGATACACCAAAACAACATACTGGTGGGACGGACTCCAGTCCTC
CGATGACTTTGCTCTCATAGTGAATGCTCCGAATCATGAGGGAATACAAGCAGGAGTAGA
CAGATTCTATAGGACCTGCAAGCTGGTCGGAATCAACATGAGCAAAAAGAAGTCCTACAT
AAACAGGACAGGAACATTTGAATTCACAAGCTTTTTCTATCGCTATGGATTTGTAGCCAA
TTTTAGCATGGAGCTGCCCAGCTTTGGAGTATCTGGAATTAATGAATCTGCCGACATGAG
CATTGGAGTAACAGTGATAAAGAACAATATGATAAACAATGACCTTGGACCTGCAACAGC
TCAAATGGCTCTTCAGCTGTTCATCAAGGATTACAGATACACGTACCGGTGCCACAGAGG
GGACACACAAATTCAGACAAGGAGGTCATTCGAACTGAAAAAGTTGTGGGAACAAACCCG
CTCAAAGGCAGGACTGTTGGTTTCAGATGGAGGGCCAAACTTATACAATATCCGGAATCT
CCACATTCCAGAAGTCTGCCTGAAGTGGGAGCTAATGGACGAAGACTATCAGGGAAGGCT
TTGTAACCCTCTGAATCCATTTGTCAGCCACAAAGAGATAGAGTCTGTAAACAATGCTGT
GGTGATGCCAGCTCATGGCCCGGCCAAGAGCATGGAATATGATGCTGTTGCTACTACTCA
CTCCTGGATCCCTAAGAGGAACCGCTCC--------------------------------
-------------------------------------------------ATCCTCAACAC
AAGCCAAAGGGGAATCCTTGAAGATGAACAGATGTATCAAAAGTGCTGCAATCTATTCGA
GAAATTCTTCCCTAGCAGTTCATACAGGAGACCGGTTGGAATTTCCAGCATGGTAGAGGC
CATGGTTTCTAGGGCCCGAATTGATGCGCGAATTGACTTCGAATCTGGACGGATTAAGAA
GGAGGAGTTTGCTGAGATCATGAAGATCTGTTCCACCATTGAAGAGCTCAGACGGCAGAA
-ATAGTGAATTTAGCTTGT-CCTTCATGAAA-----------------------------
------------------------------------------------------------
------------------------------------------------------
>gi|157012087|gb|CY025099| /Environment/2(PB1)/H11N9/USA/2006/// Influenza A virus (A/environment/Maryland/763/2006(H11N9)) segment 2, complete sequence
-----------------------------------AACCATTTG-AATGGATGTCAATCC
GA--CTTTACTTTT-CTTGAAAGTTCCAGCGCAAAATGCCATAAGCACCACATTCCCGTA
TACTGGAGATCCTCCATACAGCCATGGAACAGGAACAGGATATACCATGGACACGGTTAA
CAGAACACATCAATATTCAGAAAAAGGGAAATGGACAACAAACTCAGAGACTGGAGCACC
TCAACTCAATCCAATTGATGGACCACTGCCTGAGGACAATGAGCCAAGTGGATATGCACA
AACGGACTGTGTCCTTGAAGCAATGGCTTTCCTTGAAGAGTCCCACCCAGGAATCTTTGA
AAACTCGTGTCTTGAAACGATGGAAGTTGTTCAACAAACAAGAGTGGACAAATTGACCCA
AGGCCGTCAGACCTATGATTGGACATTAAACAGGAATCAGCCGGCTGCAACTGCATTAGC
TAATACTATAGAGGTCTTCAGGTCGAACGGTCTGACAGCTAATGAATCAGGAAGGCTAAT
AGATTTTCTCAAGGATGTGATGGAATCAATGGATAAAGAGGAAATGGAAATAACAACGCA
TTTCCAAAGGAAAAGAAGAGTGAGGGACAACATGACCAAGAAAATGGTCACACAAAGAAC
AATAGGAAAGAAGAAGCAGAGGCTAAATAAAAGGAGCTATCTAATAAGAGCATTGACATT
GAACACAATGACAAAAGACGCCGAAAGAGGCAAATTAAAGAGAAGAGCAATTGCAACACC
CGGAATGCAAATCAGAGGGTTTGTGTACTTTGTTGAAACATTAGCAAGGAGCATTTGTGA
GAAGCTTGAACAATCTGGACTCCCAGTTGGAGGCAATGAAAAGAAGGCTAAACTGGCAAA
TGTTGTGAGAAAAATGATGACTAATTCGCAAGACACAGAGCTCTCTTTCACAATCACTGG
AGACAACACCAAATGGAATGAAAATCAGAACCCTAGGATGTTTCTGGCAATGATAACGTA
TATAACAAGAAACCAACCTGAATGGTTTAGGAATGTCTTGAGCATTGCACCTATAATGTT
CTCAAATAAAATGGCAAGACTAGGGAAAGGATACATGTTCGAAAGTAAGAGCATGAAGCT
TCGAACACAAATACCGGCAGAAATGCTAGCAAGCATTGATCTGAAGTATTTCAATGAGTC
AACAAGAAAGAAAATAGAGAAGATAAGACCTCTTCTAATAGATGGTACAGCCTCATTGAG
CCCTGGAATGATGATGGGCATGTTCAACATGCTGAGTACAGTTTTGGGAGTTTCGATTCT
AAATCTAGGGCAAAAGAGGTACACCAAAACAACATACTGGTGGGACGGACTCCAATCCTC
TGATGACTTTGCTCTCATAGTGAATGCTCCGAATCATGAGGGAATACAAGCAGGAGTAGA
CAGATTCTATAGAACCTGCAAGCTGGTCGGAATCAACATGAGCAAAAAGAAGTCCTACAT
AAACAGGACAGGAACATTTGAATTCACAAGTTTTTTCTACCGCTATGGATTTGTAGCCAA
CTTCAGCATGGAGTTGCCCAGCTTTGGAGTGTCTGGGATCAATGAATCTGCAGACATGAG
CATTGGAGTAACAGTGATAAAGAACAACATGATAAACAATGATCTTGGACCAGCAACAGC
TCAAATGGCTCTTCAGCTATTCATTAAGGATTACAGATACACGTATCGGTGTCACAGAGG
AGACACACAAATTCAGACAAGGAGGTCATTCGAGCTGAAGAAGTTGTGGGAACAAACCCG
CTCAAAAGCAGGACTGCTGGTCTCAGATGGAGGACCAAATCTATACAATATCCGGAATCT
CCACATTCCGGAAGTCTGCTTGAAATGGGAGCTAATGGACGAAGACTATCAGGGAAGGCT
TTGTAACCCCCTGAATCCGTTTGTCAGCCACAAAGAGATAGAGTCTGTAAACAATGCTGT
GGTGATGCCAGCTCATGGCCCAGCCAAGAGCATGGAATATGATGCTGTTGCCACCACGCA
CTCCTGGATCCCTAAGAGGAACCGCTCC--------------------------------
-------------------------------------------------ATTCTCAATAC
AAGCCAAAGGGGAATCCTTGAAGACGAACAGATGTATCAAAAGTGCTGCAATCTATTCGA
GAAATTCTTCCCTAGCAGTTCATACAGGAGGCCGGTTGGAATTTCCAGCATGGTGGAGGC
CATGGTTTCTAGGGCCCGAATTGATGCGCGAATTGACTTCGAATCTGGACGGATTAAGAA
GGAGGAGTTTGCTGAGATCATGAAGATCTGTTCCACCATTGAAGAGCTCAGACGGCAGAA
-ATAGTGAATTTGGCTTGT-CCTTCATGAAA-----------------------------
------------------------------------------------------------
------------------------------------------------------
>gi|134047743|gb|CY021155| /Environment/2(PB1)/H11N8/USA/2005/// Influenza A virus (A/environment/Delaware/232/2005(H11N8)) segment 2, complete sequence
-----------------------------------AACCATTTG-AATGGATGTCAATCC
GA--CTTTACTTTT-CTTGAAAGTTCCAGCGCAAAATGCCATAAGCACCACATTCCCATA
TACTGGAGATCCTCCATACAGCCATGGAACAGGAACAGGATACACCATGGACACAGTTAA
CAGAACACATCAATACTCAGAAAAGGGAAAATGGACAACAAACTCAGAGACTGGAGCACC
CCAACTTAACCCAATTGATGGACCACTGCCTGAGGACAATGAGCCAAGTGGATATGCACA
AACGGACTGTGTCCTTGAAGCAATGGCTTTCCTTGAAGAGTCCCACCCAGGAATCTTTGA
AAACTCGTGTCTTGAAACGATGGAAGTTGTTCAACAAACAAGAGTGGACAAATTGACTCA
AGGTCGTCAGACCTATGATTGGACATTAAACAGGAATCAGCCGGCTGCAACTGCATTAGC
TAATACTATAGAGGTCTTCAGATCGAACGGTCTGACAGCTAATGAGTCAGGAAGGTTAAT
AGATTTTCTCAAGGATGTGATGGAATCAATGGATAAAGAGGAAATGGAAATAACAACGCA
TTTCCAAAGGAAAAGAAGAGTGAGAGACAACATGACCAAGAAAATGGTCACACAAAGAAC
AATAGGAAAGAAGAAGCAGAGGCTAAACAAAAGGAGCTACCTAATAAGAGCATTGACACT
GAACACAATGACAAAAGACGCCGAAAGAGGCAAACTAAAGAGAAGAGCAATTGCAACACC
CGGAATGCAAATCAGAGGATTTGTATACTTTGTTGAAACATTAGCAAGGAGCATTTGTGA
GAAGCTTGAACAATCCGGACTCCCAGTTGGAGGCAATGAAAAGAAGGCTAAACTGGCAAA
TGTTGTGAGAAAAATGATGACTAATTCACAAGACACAGAACTCTCTTTCACAATCACCGG
GGACAACACCAAATGGAATGAAAATCAGAATCCTAGGATGTTTCTGGCAATGATAACATA
TATAACAAGAAACCAACCTGAATGGTTTAGGAATGTCTTGAGCATTGCACCTATAATGTT
CTCAAATAAAATGGCAAGACTAGGGAAAGGATACATGTTCGAAAGTAAGAGCATGAAGCT
TCGAACACAAATACCGGCAGAGATGCTAGCAAGTATTGATTTGAAATATTTCAATGAGTC
AACAAGAAAGAAAATAGAGAAGATAAGGCCTCTTCTAATAGATGGTACAGCCTCATTGAG
TCCCGGAATGATGATGGGCATGTTCAACATGTTAAGTACAGTTTTGGGGGTTTCGATTCT
AAATCTAGGGCAAAAGAAGTACACCAAGACAACATACTGGTGGGACGGACTTCAATCCTC
CGACGACTTTGCTCTCATAGTGAATGCTCCGAATCATGAGGGAATACAAGCAGGAGTAGA
CAGATTCTATAGAACCTGCAAGCTGGTCGGAATCAACATGAGCAAGAAGAAGTCCTACAT
AAACAGGACAGGAACATTTGAATTCACAAGCTTTTTCTATCGTTATGGATTTGTAGCCAA
CTTTAGCATGGAATTGCCCAGCTTTGGAGTGTCTGGGATTAATGAATCTGCAGACATGAG
CATTGGAGTAACAGTGATAAAGAACAACATGATAAACAATGATCTTGGACCAGCAACAGC
TCAAATGGCTCTTCAGCTGTTCATCAAGGATTACAGATACACGTATCGGTGTCACAGGGG
GGACACACAAATTCAGACAAGGAGGTCATTCGAGCTGAAGAAGTTGTGGGAACAAACTCG
CTCAAAAGCAGGACTGCTGGTCTCAGATGGAGGACCAAATCTATACAATATCCGGAATCT
CCACATTCCGGAAGTCTGCTTGAAATGGGAGCTAATGGATGAAGACTACCAGGGAAGGCT
TTGTAACCCCCTGAATCCGTTTGTCAGCCACAAAGAGATAGAGTCTGTAAACAATGCTGT
GGTGATGCCAGCTCATGGCCCAGCCAAAAACATGGAATATGATGCTGTTGCTACCACGCA
CTCCTGGATCCCTAAGAGGAATCGCTCC--------------------------------
-------------------------------------------------ATCCTCAATAC
AAGCCAGAGGGGAATCCTTGAAGATGAACAGATGTATCAAAAGTGCTGCAATCTGTTCGA
GAAATTCTTCCCTAGCAGTTCATACAGGAGACCGGTTGGGATTTCAAGCATGGTGGAGGC
CATGGTTTCTAGGGCCCGAATTGATGCGCGAATTGACTTCGAATCTGGACGGATTAAGAA
AGAGGAGTTTGCTGAGATCATGAAGATCTGTTCCACCATTGAAGAGCTCAGACGGCAGAA
-ATAGTGAATTTAGCTTGT-CCTTCATGAA------------------------------
------------------------------------------------------------
------------------------------------------------------
>gi|146133628|gb|CY021859| /Environment/2(PB1)/H11N8/USA/2005/// Influenza A virus (A/environment/Delaware/234/2005(H11N8)) segment 2, complete sequence
-----------------------------------AACCATTTG-AATGGATGTCAATCC
GA--CTTTACTTTT-CTTGAAAGTTCCAGCGCAAAATGCCATAAGCACCACATTCCCATA
TACTGGAGATCCTCCATACAGCCATGGAACAGGAACAGGATACACCATGGACACAGTTAA
CAGAACACATCAATACTCAGAAAAGGGAAAATGGACAACAAACTCAGAGACTGGAGCACC
CCAACTTAACCCAATTGATGGACCACTGCCTGAGGACAATGAGCCAAGTGGATATGCACA
AACGGACTGTGTCCTTGAAGCAATGGCTTTCCTTGAAGAGTCCCACCCAGGAATCTTTGG
AAACTCGTGTCTTGAAACGATGGAAGTTGTTCAACAAACAAGAGTGGACAAATTGACTCA
AGGTCGTCAGACCTATGATTGGACATTAAACAGGAATCAGCCGGCTGCAACTGCATTAGC
TAATACTATAGAGGTCTTCAGATCGAACGGTCTGACAGCTAATGAGTCAGGAAGGTTAAT
AGATTTTCTCAAGGATGTGATGGAATCAATGGATAAAGAGGAAATGGAAATAACAACGCA
TTTCCAAAGGAAAAGAAGAGTGAGAGACAACATGACCAAGAAAATGGTCACACAAAGAAC
AATAGGAAAGAAGAAGCAGAGGCTAAACAAAAGGAGCTACCTAATAAGAGCATTGACACT
GAACACAATGACAAAAGACGCCGAGAGAGGCAAACTAAAGAGAAGAGCAATTGCAACACC
CGGAATGCAAATCAGAGGATTTGTATACTTTGTTGAAACATTAGCAAGGAGCATTTGTGA
GAAGCTTGAACAATCCGGACTCCCAGTTGGAGGCAATGAAAAGAAGGCTAAACTGGCAAA
TGTTGTGAGAAAAATGATGACTAATTCACAAGACACAGAACTCTCTTTCACAATCACCGG
GGACAACACCAAATGGAATGAAAATCAGAATCCTAGGATGTTTCTGGCAATGATAACATA
TATAACAAGAAACCAACCTGAATGGTTTAGGAATGTCTTGAGCATTGCACCTATAATGTT
CTCAAATAAAATGGCAAGACTAGGGAAAGGATACATGTTCGAAAGTAAGAGCATGAAGCT
TCGAACACAAATACCGGCAGAGATGCTAGCAAGTATTGATTTGAAATATTTCAATGAGTC
AACAAGAAAGAAAATAGAGAAGATAAGGCCTCTTCTAATAGATGGTACAGCCTCATTGAG
TCCCGGAATGATGATGGGCATGTTCAACATGTTAAGTACAGTTTTGGGGGTTTCGATTCT
AAATCTAGGGCAAAAGAGGTACACCAAAACAACATACTGGTGGGACGGACTTCAATCCTC
CGATGACTTTGCTCTCATAGTGAATGCTCCGAATCATGAGGGAATACAAGCAGGAGTAGA
CAGATTCTATAGAACCTGCAAGCTGGTCGGAATCAACATGAGCAAGAAGAAGTCCTACAT
AAACAGGACAGGAACATTTGAATTCACAAGCTTTTTCTATCGTTATGGATTTGTAGCCAA
CTTTAGCATGGAATTGCCCAGCTTTGGAGTGTCTGGGATTAATGAATCTGCAGACATGAG
CATTGGAGTAACAGTGATAAAGAACAACATGATAAACAATGATCTTGGACCAGCAACAGC
TCAAATGGCTCTTCAGCTGTTCATCAAGGATTACAGATACACGTATCGGTGTCACAGGGG
GGACACACAAATTCAGACAAGGAGGTCATTCGAGCTGAAGAAGTTGTGGGAACAAACTCG
CTCAAAAGCAGGACTGCTGGTCTCAGATGGAGGACCAAATCTATACAATATTCGGAATCT
CCACATTCCGGAAGTCTGCTTGAAATGGGAGCTAATGGATGAAGACTACCAGGGAAGGCT
TTGTAACCCCCTGAATCCGTTTGTCAGCCACAAAGAGATAGAGTCTGTAAACAATGCTGT
GGTGATGCCAGCTCATGGCCCAGCCAAAAACATGGAATATGATGCTGTTGCTACCACGCA
CTCCTGGATCCCTAAGAGGAATCGCTCC--------------------------------
-------------------------------------------------ATCCTCAATAC
AAGCCAGAGGGGAATCCTTGAAGATGAACAGATGTATCAAAAGTGCTGCAATCTGTTCGA
GAAATTCTTCCCTAGCAGTTCATACAGGAGACCGGTTGGGATTTCAAGCATGGTGGAGGC
CATGGTTTCTAGGGCCCGAATTGATGCGCGAATTGACTTCGAATCTGGACGGATTAAGAA
AGAGGAGTTTGCTGAGATCATGAAGATCTGTTCCACCATTGAAGAGCTCAGACGGCAGAA
-ATAGTGAATT-------------------------------------------------
------------------------------------------------------------
------------------------------------------------------
>gi|138392701|gb|CY021443| /Environment/2(PB1)/H11N6/USA/2005/// Influenza A virus (A/environment/Delaware/235/2005(H11N6)) segment 2, complete sequence
-----------------------------------AACCATTTG-AATGGATGTCAATCC
GA--CTTTAATTTT-CTTGAAAGTTCCATCGCAAAATGCCATAAGCACCACATTCCCATA
TACTGGAGATCCTCCATACAGCCATGGAACAGGAACAGGATACACCATGGACACAGTTAA
CAGAACACATCAATACTCAGAAAAGGGAAAATGGACAACAAACTCAGAGACTGGAGCACC
CCAACTTAACCCAATTGATGGACCACTGCCTGAGGACAATGAGCCAAGTGGATATGCACA
AACGGACTGTGTCCTTGAAGCAATGGCTTTCCTTGAAGAGTCCCACCCAGGAATCTTTGA
AAACTCGTGTCTTGAAACGATGGAAGTTGTTCAACAAACAAGAGTGGACAAATTGACTCA
AGGTCGTCAGACCTATGATTGGACATTAAACAGGAATCAGCCGGCTGCAACTGCATTAGC
TAATACTATAGAGGTCTTCAGATCGAACGGTCTGACAGCTAATGAGTCAGGAAGGTTAAT
AGATTTTCTCAAGGATGTGATGGAATCAATGGATAAAGAGGAAATGGAAATAACAACGCA
TTTCCAAAGGAAAAGAAGAGTGAGAGACAACATGACCAAGAAAATGGTCACACAAAGAAC
AATAGGAAAGAAGAAGCAGAGGCTAAACAAAAGGAGCTACCTAATAAGAGCATTGACACT
GAACACAATGACAAAAGACGCCGAAAGAGGCAAACTAAAGAGAAGAGCAATTGCAACACC
CGGAATGCAAATCAGAGGATTTGTATACTTTGTTGAAACATTAGCAAGGAGCATTTGTGA
GAAGCTTGAACAATCCGGACTCCCAGTTGGAGGCAATGAAAAGAAGGCTAAACTGGCAAA
TGTTGTGAGAAAAATGATGACTAATTCACAAGACACAGAACTCTCTTTCACAATCACCGG
GGACAACACCAAATGGAATGAAAATCAGAATCCTAGGATGTTTCTGGCAATGATAACATA
TATAACAAGAAACCAACCTGAATGGTTTAGGAATGTATTGAGCATTGCACCTATAATGTT
CTCAAATAAAATGGCAAGACTAGGGAAAGGATACATGTTCGAAAGTAAGAGCATGAAGCT
TCGAACACAAATACCGGCAGAGATGCTAGCAAGTATTGATTTGAAATATTTCAATGAGTC
AACAAGAAAGAAAATAGAGAAGATAAGGCCTCTTCTAATAGATGGTACAGCCTCATTGAG
TCCCGGAATGATGATGGGCATGTTCAACATGTTAAGTACAGTTTTGGGGGTTTCGATTCT
AAATCTAGGGCAAAAGAAGTACACCAAGACAACATACTGGTGGGACGGACTTCAATCCTC
CGACGACTTTGCTCTCATAGTGAATGCTCCGAATCATGAGGGAATACAAGCAGGAGTAGA
CAGATTCTATAGAACCTGCAAGCTGGTCGGAATCAACATGAGCAAGAAGAAGTCCTACAT
AAACAGGACAGGAACATTTGAATTCACAAGCTTTTTCTATCGTTATGGATTTGTAGCCAA
CTTTAGCATGGAATTGCCCAGCTTTGGAGTGTCTGGGATTAATGAATCTGCAGACATGAG
CATTGGAGTAACAGTGATAAAGAACAACATGATAAACAATGATCTTGGACCAGCAACAGC
TCAAATGGCTCTTCAGCTGTTCATCAAGGATTACAGATACACGTATCGGTGTCACAGGGG
GGACACACAAATTCAGACAAGGAGGTCATTCGAGCTGAAGAAGTTGTGGGAACAAACTCG
CTCAAAAGCAGGACTGCTGGTCTCAGATGGAGGACCAAATCTATACAATATCCGGAATCT
CCACATTCCGGAAGTCTGCTTGAAATGGGAGCTAATGGATGAAGACTACCAGGGAAGGCT
TTGTAACCCCCTGAATCCGTTTGTCAGCCACAAAGAGATAGAGTCTGTAAACAATGCTGT
GGTGATGCCAGCTCATGGCCCAGCCAAAAACATGGAATATGATGCTGTTGCTACCACGCA
CTCCTGGATCCCTAAGAGGAATCGCTCC--------------------------------
-------------------------------------------------ATCCTCAATAC
AAGCCAGAGGGGAATCCTTGAAGATGAACAGATGTATCAAAAGTGCTGCAATCTGTTCGA
GAAATTCTTCCCTAGCAGTTCATACAGGAGACCGGTTGGGATTTCAAGCATGGTGGAGGC
CATGGTTTCTAGGGCCCGAATTGATGCGCGAATTGACTTCGAATCTGGACGGATTAAGAA
AGAGGAGTTTGCTGAGATCATGAAGATCTGTTCCACCATTGAAGAGCTCAGACGGCAGAA
-ATAGTGAATTTAGCTTGT-C---------------------------------------
------------------------------------------------------------
------------------------------------------------------
>gi|119514274|gb|EF124800| /Civet/2(PB1)/H5N1/Viet Nam/2005/// Influenza A virus (A/Owston's civet/Vietnam/1/2005(H5N1)) segment 2 polymerase basic subunit 1 (PB1) gene, complete cds.
----------------------------------------------ATGGATGTCAATCC
GA--CTTTACTTTT-CTTGAAAGTACCAGTGCAAAATGCTATAAGTACCACATTCCCTTA
TACCGGAGACCCCCCATACAGCCATGGAACGGGGACAGGCTACACCATGGACACAGTCAA
CAGAACACACCAATATTCAGAAAAGGGGAAGTGGACAACAAACACAGAGACTGGAGCACC
CCAACTCAACCCGATTGATGGACCGCTACCCGAGGACAATGAGCCCAGTGGGTATGCACA
AACAGATTGTGTATTGGAAGCAATGGCTTTCCTTGAAAATTCCCACCCAGGGATCTTTGA
AAACTCGTGTCTTGAAACGATGGAAATTATTCAACAAACCAGAGTGGATAAACTGACCCA
AGGTCGCCAGACCTATGACTGGACATTGAATAGAAACCAGCCGGCTGCAACTGCTTTGGC
CAACACTATAGAAATCTTCAGATCGAACGGCCTAACAGCCAATGAATCGGGACGGCTAAT
AGATTTCCTCAAGGATGAGATGGAATCAATGGATAAGGAAGAAATGGAGATAACAACACA
TTTCCAGAGAAAGAGAAGAGTGAGGGACAACATGACCAAGAAAATGGTCACACAAAGAAC
AATAGGGAAGAAAAAACAAAGGCTGAACAAAAAGAGCTACCTGATAAGAGCACTGACACT
GAACACAATGACAAAAGATGCAGAAAGAGGCAAGTTGAAGAGACGAGCAATTGCAACACC
CGGAATGCAAATCAGAGGATTCGTGTACTTTGTTGAAACACTAGCGAGGAGTATCTGTGA
GAAACTTGAGCAATCTGGACTCCCAGTCGGAGGGAATGAGAAGAAGGCTAAATTGGCAAA
CGTCGTGAGGAAGATGATGACTAACTCACAAGATACTGAACTCTCCTTTACAATCACTGG
AGACAATACCAAATGGAATGAGAATCAGAATCCTAGGATGTTTCTAGCAATGATAACGTA
CATCACAAGGAACCAGCCAGAATGGTTTCGGAATGTCTTAAGCATTGCCCCTATAATGTT
CTCAAACAAAATGGCGAGATTAGGAAAAGGATACATGTTCGAAAGTAAGAGCATGAAGTT
ACGAACACAAATACCAGCAGAAATGCTTGCAAACATTGATCTTAAATACTTTAATGAATT
AACGAAAAAGAAAATTGAGAAAATAAGACCTCTATTAATAGATGGTACAGCCTCATTGAG
CCCTGGAATGATGATGGGCATGTTCAACATGCTGAGTACAGTCCTAGGAGTCTCAATCCT
GAATCTTGGACAGAAAAGGTACACCAAAACCACATATTGGTGGGATGGACTCCAATCCTC
TGATGATTTCGCTCTCATCGTAAATGCACCAAATCATGAGGGAATACAAGCAGGAGTGGA
TAGGTTTTATAGGACTTGTAAACTAGTTGGAATCAATATGAGCAAGAAGAAGTCTTACAT
AAATCGGACAGGGACATTTGAATTCACGAGCTTCTTCTACCGCTATGGATTTGTAGCCAA
TTTCAGTATGGAGCTGCCCAGTTTTGGAGTGTCTGGAATTAATGAATCGGCCGACATGAG
CATTGGTGTTACAGTGATAAAGAACAATATGATAAACAACGACCTTGGGCCTGCAACAGC
TCAGATGGCTCTTCAGCTATTCATCAAGGACTATAGATACACATACCGATGCCATAGAGG
GGATACGCAAATCCAAACGAGAAGATCGTTCGAGCTGAAGAAGCTGTGGGAGCAAACCCG
TTCAAAGGCAGGACTGTTGGTTTCAGATGGAGGACCAAACCTATACAACATCCGAAATCT
CCATATCCCTGAGGTCTGCTTGAAATGGGAATTGATGGATGAAGATTACCAGGGCAGACT
GTGTAATCCTCTGAATCCGTTCGTCAGCCATAAGGAAATTGAATCTGTCAACAATGCTGT
AGTAATGCCAGCCCATGGCCCGGCCAAGAGTATGGAATATGATGCCGTTGCAACTACACA
TTCATGGATTCCTAAAAGGAATCGTTCC--------------------------------
-------------------------------------------------ATTCTCAATAC
GAGTCAAAAGGGAATTCTTGAGGATGAACAGATGTACCAGAAGTGCTGCAATCTATTCGA
GAAATTCTTCCCCAGCAGTTCATATCGGAGGCCAGTTGGAATTTCCAGCATGGTGGAGGC
CATGGTGTCTAGGGCCCGAATTGACGCACGAATTGATTTCGAGTCTGGAAGGATTAAGAA
AGAAGAGTTTGCTGAGATCATGAAGATCTGTTCCACCATTGAAGAGCTCAGACGGCAAAA
-ATAG-------------------------------------------------------
------------------------------------------------------------
------------------------------------------------------
>gi|114801944|gb|DQ643979| /Cat/2(PB1)/H5N1/Germany/2006/02// Influenza A virus (A/cat/Germany/606/2006(H5N1)) polymerase basic protein 1 (PB1) gene, complete cds.
---------------------AGCAAAAGCAGGCAAACCATTTG-AATGGATGTCAATCC
GA--CTTTACTTTT-CTTGAAAGTACCAGTGCAAAATGCTATAAGTACCACATTCCCTTA
TACTGGAGACCCTCCATACAGCCATGGGACAGGGACAGGATACACCATGGACACAGTCAA
CAGAACACACCAATATTCAGAAAAGGGGAAGTGGACAACAAACACAGAGACTGGAGCACC
CCAACTCAACCCGATTGATGGACCACTACCTGAGGATAATGAGCCCAGTGGTTATGCACA
AACAGATTGTGTATTGGAAGCAATGGCTTTCCTTGAAGAATCCCACCCAGGGATCTTTGA
AAACTCGTGTCTTGAAACGATGGAAATTGTTCAACAAACAAGAGTGGATAAACTGACCCA
AGGTCGTCAGACCTATGACTGGACATTGAATAGAAACCAACCGGCTGCAACCGCTTTGGC
CAACACTATAGAAATCTTCAGATCGAACGGTCTAACAGCCAATGAATCGGGACGGCTAAT
AGATTTCCTCAAGGATGTGATGGAATCAATGGATAAGGAAGAAATGGAGATAACAACACA
CTTCCAGAGGAAGAGAAGAGTGAGAGACAACATGACCAAAAAGATGGTCACACAAAGAAC
AATAGGGAAGAAAAAGCAAAGGCTGAACAAAAAGAGCTACCTGATAAGAGCACTGACACT
GAATACAATGACAAAAGATGCAGAAAGAGGCAAATTGAAGAGGCGAGCAATTGCAACACC
CGGAATGCAAATCAGAGGATTCGTGTACTTTGTTGAAACATTAGCGAGGAGTATCTGTGA
GAAACTTGAGCAATCTGGACTCCCAGTTGGAGGGAATGAAAAGAAGGCTAAATTGGCAAA
CGTCGTGAGGAAGATGATGACTAACTCACAAGATACTGAACTCTCCTTTACAATTACTGG
AGACAATACTAAATGGAATGAGAATCAGAATCCTAGGATGTTTCTGGCAATGATAACATA
CATCACAAGGAACCAGCCAGAATGGTTTCGGAATGTCTTAAGCATTGCCCCTATAATGTT
CTCAAACAAAATGGCAAGATTAGGAAGAGGATACATGTTCGAAAGTAAGAGCATGAAGTT
GCGAACACAAATACCAGCAGAAATGCTTGCAAACATTGATCTTAAATACTTCAATGAATT
AACGAAAAAGAAAATTGAAAAAATAAGACCTCTATTAATAGATGGTACAGCCTCATTGAG
CCCTGGAATGATGATGGGCATGTTCAACATGCTGAGTACAGTTCTGGGAGTCTCAATCTT
GAACCTTGGACAGAAAAGGTACACCAAAACCACATATTGGTGGGACGGACTCCAATCCTC
TGATGATTTCGCTCTCATCGTAAATGCACCGAATCATGAGGGAATACAAGCAGGAGTGGA
TAGATTTTATAGGACTTGTAAATTAGTTGGAATCAACATGAGCAAGAAGAAGTCTTACAT
AAATCGGACAGGGACATTTGAATTCACGAGCTTTTTCTACCGCTATGGATTTGTAGCCAA
TTTCAGTATGGAGCTGCCCAGTTTTGGAGTGTCTGGAATTAATGAATCGGCCGACATGAG
CATTGGTAGCACAGTGATAAGGAACAATATGATAAACAACGACCTTGGGCCAGCAACAGC
TCAGATGGCTCTTCAGCTATTCATCAAGGACTACAGATACACATACCGATGCCACAGAGG
GGATACGCAAATCCAAACGAGGAGATCATTCGAGCTGAAGAAGCTGTGGGAGCAAACCCG
TTCAAAGGCAGGACTGTTGGTTTCAGATGGAGGACCAAATCTATACAATATCCGAAATCT
CCATATCCCTGAGGTCTGCTTGAAATGGGAATTGATGGATGAAGATTACCAGGGCAGACT
GTGTAATCCTCTGAATCCGTTCGTCAGCCATAAGGAAATTGAATCTGTCAACAATGCTGT
AGTAATGCCAGCTCATGGCCCGGCCAAGGGTATGGAATATGATGCCGTTGCAACTACGCA
TTCATGGATTCCTAAAAGGAATCGTTCC--------------------------------
-------------------------------------------------ATTCTCAATAC
GAGTCAAAGGGGAATTCTTGAGGATGAACAGATGTACCAGAAGTGCTGCAATCTATTTGA
GAAATTCTTCCCCAGCAGTTCATATCGGAGGCCAGTTGGAATTTCCAGCATGGTGGAGGC
CATGGTGTCTAGGGCCCGAATTGACGCACGAATTGATTTCGAGTCTGGAAGGATTAAGAA
AGAAGAGTTTGCTGAGATCATGAAGATCTGTTCCACCATTGAAGAGCTCAGACGGCCAAA
-ATAGTGAATTTAGCTTGT-CCTTCGTGAAAAAATGCCTTGTTTCTACT-----------
------------------------------------------------------------
------------------------------------------------------
>gi|113496078|gb|CY014316| /Cat/2(PB1)/H5N1/Indonesia/2006/01/22/ Influenza A virus (A/feline/Indonesia/CDC1/2006(H5N1)) segment 2 sequence
----------------------------------------------ATGGATGTCAATCC
GA--CTTTACTTTT-CTTGAAAGTACCAGTGCAAAATGCTATAAGTACCACATTCCCTTA
TACTGGAGACCCTCCATACAGCCATGGAACAGGGACAGGATACACCATGGACACCGTCAA
CAGAACACACCAATATTCAGAAAAGGGGAAGTGGACAACAAACACAGAGACTGGAGCACC
CCAACTCAACCCGATTGATGGACCACTACCTGAGGATAATGAGCCCAGTGGATATGCACA
AACAGATTGTGTATTGGAAGCAATGGCTTTCCTTGAAGAATCCCACCCAGGGATCTTTGA
AAACTCGTGTCTTGAAACGATGGAAATTGTTCAACAAACAAGAGTGGATAAACTGACCCA
AGGTCGCCAGACTTATGACTGGACATTGAATAGAAACCAACCGGCTGCAACTGCTTTGGC
CAACACTATAGAAATCTTCAGATCGAACGGTCTAACAGCCAATGAATCGGGACGGCTAAT
AGATTTCCTCAAGGATGTGATGGAATCAATGGATAAGGAAGAAATGGAAATAACAACACA
TTTCCAGAGAAAGAGAAGAGTGAGGGACAACATGACCAAGAAAATGGTCACACAAAGAAC
AATAGGGAAGAAAAAACAAAGGCTGAACAAAAGGAGCTATCTGATAAGAGCACTGACACT
GAACACAATGACAAAAGATGCAGAAAGAGGCAAATTGAAGAGGCGAGCGATTGCAACACC
CGGAATGCAAATCAGAGGATTCGTGTACTTTGTTGAAACACTAGCGAGGAGTATCTGTGA
GAAACTTGAGCAATCTGGACTCCCAGTCGGAGGGAATGAGAAAAAGGCTAAATTGGCAAA
CGTCGTGAGGAAGATGATGACTAACTCACAAGATACTGAACTCTCCTTTACAATTACTGG
GGACAATACCAAATGGAATGAGAATCAGAATCCTAGGATGTTTCTGGCAATGATAACGTA
CATCACAAGGAACCAGCCAGAATGGTTTCGAAATGTCTTAAGCATTGCCCCTATAATGTT
CTCAAACAAGATGGCGAGATTAGGGAAAGGATACATGTTCGAAAGTAAGAGCATGAAGTT
ACGAACACAAATACCAGCAGAAATGCTTGCAAACATTGATCTTAAATACTTCAATGAATC
AACGAAAAAGAAAATTGAGAAAATAAGACCTCTATTAATAGATGGTGCAGCCTCATTGAG
CCCTGGAATGATGATGGGCATGTTCAACATGCTGAGTACAGTCCTAGGAGTCTCAATCCT
GAATCTTGGACAGAAAAGGTACACCAAAACCACATATTGGTGGGACGGACTTCAATCCTC
TGATGATTTCGCTCTCATCGTAAATGCACCGAATCATGAGGGAATACAAGCAGGAGTGGA
TAGGTTTTATAGAACTTGTAAACTAGTTGGAATCAATATGAGCAAGAAGAAGTCTTACAT
AAATCGGACAGGGACATTTGAATTCACGAGTTTTTTCTACCGCTATGGATTTGTAGCCAA
TTTCAGTATGGAGCTGCCCAGTTTTGGAGTGTCTGGAATTAACGAATCGGCCGACATGAG
CATTGGTGTTACAGTGATAAAGAACAATATGATAAACAACGACCTTGGGCCAGCAACAGC
TCAGATGGCTCTTCAGCTATTCATCAAGGACTACAGATACACATACCGATGCCACAGAGG
GGATACGCAAATCCAAACGAGGAGATCATTCGAGCTAAAGAAGCTGTGGGAGCAAACCCG
TTCAAAGGCAGGACTGTTGGTTTCAGATGGAGGACCAAATCTGTACAATATCCGAAATCT
CCATATTCCTGAGGTCTGCTTGAAATGGGAATTGATGGATGAAGATTACCAGGGCAGACT
GTGTAATCCTCTGAATCCATTCGCCAGCCATAAGGAAATTGAATCTGTCAACAATGCCGT
AGTAATGCCAGCTCATGGGCCGGCCAAAAGTATGGAATATGATGCCGTTGCAACCACACA
TTCATGGATTCCTAAAAGGAATCGTTCC--------------------------------
-------------------------------------------------ATTCTCAATAC
GAGTCAAAGGGGAATTCTTGAGGATGAACAGATGTACCAGAAGTGTTGCAATCTATTCGA
GAAATTCTTCCCCAGCAGTTCATATCGGAGGCCAGTTGGAATTTCCAGCATGGTGGAGGC
CATGGTGTCTAGGGCCCGAATTGACGCACGAATTGATTTCGAGTCTGGGAGGATCAAGAA
AGAAGAGTTTGCTGAGATCATGAAGATCTGTTCCACCATTGAAGAGCTCAGACGGCAAAA
-ATAG-------------------------------------------------------
------------------------------------------------------------
------------------------------------------------------
>gi|78458690|gb|DQ236080| /Cat/2(PB1)/H5N1/Thailand/2004/// Influenza A virus (A/cat/Thailand/KU-02/04(H5N1)) polymerase basic protein 1 (PB1) gene, partial cds.
--------------------------------------------------ATGTCAATCC
GA--CTTTACTTTT-CTTGAAAGTACCAGTGCAAAATGCTATAAGTACCACATTCCCTTA
TACTGGAGACCCTCCATACAGCCATGGAACAGGGACAGGATACACCATGGACACAGTCAA
CAGAACACACCAATATTCAGAAAAGGGGAAGTGGACAACAAACACAGAGACTGGAGCACC
CCAACTCAACCCGATTGATGGACCACTGCCTGAGGATAATGAGCCCAGTGGGTATGCACA
AACAGATTGTGTATTGGAAGCAATGGCTTTCCTTGAAGAATCCCACCCAGGGATCTTTGA
AAACTCGTGTCTTGAAACAATGGAAATTGTTCAACAAACAAGAGTGGATAAACTGACCCA
AGGTCGCCAGACCTATGACTGGACATTGAATAGAAACCAACCGGCTGCAACTGCTTTGGC
CAACACTATAGAAATCTTCAGATCAAACGGTCTAACAGCCAATGAATCGGGACGGCTAAT
AGATTTCCTCAAGGATGTGATGGAATCAATGGATAAGGAAGAAATGGAGATAACAACACA
TTTCCAGAGAAAGAGAAGGGTGAGGGACAACATGACCAAAAAAATGGTCACACAAAGAAC
AATAGGGAAGAAAAAACAAAGGCTGAACAAAAAGAGCTACCTGATAAGAGCACTGACACT
GAACACAATGACAAAAGATGCAGAAAGAGGCAAATTGAAGAGGCGAGCGATTGCAACACC
CGGAATGCAAATCAGAGGATTCGTGTACTTTGTTGAAACACTAGCGAGGAGTATCTGTGA
GAAACTTGAGCAATCTGGACTCCCAGTCGGAGGGAATGAGAAGAAGGCTAAATTGGCAAA
CGTCGTGAGGAAGATGATGACTAACTCACAAGATACTGAACTCTCCTTTACAATTACTGG
AGACAATACCAAATGGAATGAGAATCAGAATCCTAGGATGTTTCTGGCAATGATAACGTA
CATCACAAGGAACCAGCCAGAATGGTTTCGGAATGTCTTAAGCATTGCACCTATAATGTT
CTCAAACAAAATGGCGAGACTAGGAAAAGGATACATGTTCGAAAGTAAGAGCATGAAGTT
ACGAACACAAATACCAGCAGAAATGCTTGCAAACATTGATCTTAAATACTTCAATGAATT
AACGAAAAAGAAAATTGAGAAAATAAGGCCCCTATTAATAGATGGTACAGCCTCATTGAG
CCCTGGAATGATGATGGGCATGTTCAACATGCTGAGTACAGTCCTAGGAGTTTCAATCCT
GAATCTTGGACAGAAAAGGTATACCAAAACCACATATTGGTGGGACGGACTCCAATCCTC
TGATGATTTCGCTCTCATCGTAAATGCACCGAATCATGAGGGAATACAAGCAGGAGTGGA
TAGGTTTTATAGGACTTGTAAACTAGTTGGAATCAATATGAGCAAGAAGAAGTCTTACAT
AAATCGGACAGGGACATTTGAATTCACGAGCTTTTTCTACCGCTATGGATTTGTAGCCAA
TTTCAGTATGGAGCTGCCCAGTTTTGGAGTGTCTGGAATTAATGAATCGGCCGACATGAG
CATTGGTGTTACAGTGATAAAAAACAATATGATAAACAACGACCTTGGGCCAGCAACAGC
TCAGATGGCTCTTCAGTTATTCATCAAGGACTACAGATACACATACCGATGCCACAGAGG
GGATACGCAAATCCAAACAAGGAGATCATTCGAGCTGAAGAAGCTGTGGGAGCAAACCCG
TTCAAAGGCAGGACTGTTGATTTCAGATGGAGGACCAAATCTATACAATATCCGAAATCT
CCATATTCCTGAAGTCTGCTTAAAATGGGAATTGATGGATGAAGATTACCAGGGCAGACT
GTGTAATCCTCTGAATCCATTCGTCAGCCATAAGGAAATTGAATCTGTCAACAATGCTGT
AGTAATGCCAGCTCATGGCCCGGCCAAGAGTATGGAATATGATGCCGTTGCAACTACACA
TTCATGGATTCCTAAAAGGAACCGTTCC--------------------------------
-------------------------------------------------ATTCTCAATAC
GAGTCAAAGGGGAATTCTTGAGGATGAACAGATGTACCAGAAGTGCTGCAATCTATTCGA
GAAATTCTTCCCCAGCAGTTCATATCGGAGGCCAGTTGGAATTTCCAGCATGGTGGAGGC
CATGGTGTCTAGGGCCCGAATTGACGCACGAATTGATTTCGAGTCTGGAAGGATTAAGAA
AGAAGAGTTTGCTGAGATCATGAAGATCTGTTCCACCATTGAAGAATTCAGACGGCAAAA
-ATAGTGAATT-------------------------------------------------
------------------------------------------------------------
------------------------------------------------------
>gi|71084250|gb|DQ124148| /Canine/2(PB1)/H3N8/USA/2004/// Influenza A virus (A/canine/Florida/43/2004(H3N8)) PB1 gene, complete cds.
----------------------------------------------ATGGATGTCAATCC
GA--CTCTACTCTT-CTTAAAGGTGCCAGCGCAGAATGCTATAAGCACAACATTCCCTTA
TACTGGAGATCCTCCCTACAGTCATGGAACAGGGACAGGATACACCATGGATACTGTCAA
CAGAACACACCAATATTCAGAAAAAGGGAAATGGACAACAAACACTGAGATTGGAGCACC
ACAACTTAATCCAATCGATGGACCACTTCCTGAAGACAATGAACCAAGCGGGTACGCCCA
AACAGATTGTGTATTGGAAGCAATGGCTTTCCTTGAAGAATCCCATCCAGGAATCTTTGA
AAATTCGTGTCTTGAAACGATGGAGGTGATTCAGCAGACAAGAGTGGACAAACTAACACA
AGGCCGACAAACTTATGATTGGACCTTGAATAGGAATCAACCTGCCGCAACAGCACTTGC
TAATACGATTGAAGTATTCAGATCAAATGGTCTGACTTCCAATGAATCGGGGAGATTGAT
GGACTTCCTCAAAGATGTCATGGAGTCCATGAACAAGGAAGAAATGGAAATAACAACACA
CTTCCAACGGAAGAGAAGAGTAAGAGACAACATGACAAAGAGAATGGTAACACAGAGAAC
CATAGGGAAGAAAAAACAACGATTAAACAGAAAGAGCTATCTAATCAGAACATTAACCCT
AAACACAATGACCAAGGACGCTGAGAGAGGGAAATTGAAACGACGAGCAATCGCTACCCC
AGGGATGCAGATAAGAGGGTTTGTATATTTTGTTGAAACACTAGCTCGAAGAATATGTGA
AAAGCTTGAACAATCAGGATTGCCAGTTGGCGGTAATGAGAAAAAGGCCAAACTGGCTAA
TGTCGTCAGAAAAATGATGACTAATTCCCAAGACACTGAACTCTCCTTCACCATCACTGG
GGACAATACCAAATGGAATGAAAATCAGAACCCACGCATATTCCTGGCAATGATCACATA
CATAACTAGAAACCAGCCAGAATGGTTCAGAAATGTTCTAAGCATTGCACCGATTATGTT
CTCAAATAAAATGGCAAGACTGGGGAAAGGATATATGTTTGAAAGCAAAAGTATGAAATT
GAGAACTCAAATACCAGCAGAAATGCTAGCAAGCATTGACCTAAAATATTTCAATGATTC
AACAAAAAAGAAAATTGAGAAGATACGACCACTTCTGGTTGACGGGACTGCTTCACTGAG
TCCTGGCATGATGATGGGAATGTTCAACATGTTGAGCACTGTGCTGGGTGTATCCATATT
AAACCTGGGCCAGAGGAAATACACAAAGACCACATACTGGTGGGATGGTCTGCAATCATC
CGATGACTTTGCTTTGATAGTGAATGCGCCTAATCATGAAGGAGTACAAGCTGGAGTAGA
CAGATTCTATAGAACTTGCAAACTGGTCGGGATCAACATGAGCAAAAAGAAGTCCTACAT
AAATAGAACTGGAACATTCGAATTCACAAGCTTTTTCTACCGGTATGGTTTTGTAGCCAA
TTTCAGCATGGAACTACCCAGTTTTGGGGTTTCCGGAATAAATGAATCTGCAGACATGAG
CATTGGAGTGACAGTCATCAAAAACAACATGATAAATAATGATCTCGGTCCTGCCACGGC
ACAAATGGCACTCCAACTCTTCATTAAGGATTATCGGTACACATACCGGTGCCATAGAGG
TGATACCCAGATACAAACCAGAAGATCTTTTGAGTTGAAGAAACTGTGGGAACAGACTCG
ATCAAAGACTGGTCTACTGGTATCAGATGGGGGTCCAAACCTATATAACATCAGAAACCT
ACACATCCCGGAAGTCTGTTTAAAATGGGAGCTAATGGATGAAGATTATAAGGGGAGGCT
ATGCAATCCATTGAATCCTTTCGTTAGTCACAAAGAAATTGAATCAGTCAACAGTGCAGT
AGTAATGCCTGCGCATGGCCCTGCCAAAAGCATGGAGTATGATGCTGTTGCAACAACACA
TTCTTGGATCCCCAAGAGGAACCGGTCC--------------------------------
-------------------------------------------------ATATTGAACAC
AAGCCAAAGGGGAGTACTCGAAGATGAGCAGATGTATCAGAAATGCTGCAACCTGTTTGA
AAAATTCTTCCCCAGCAGCTCATACAGAAGACCAGTCGGAATTTCTAGTATGGTTGAGGC
CATGGTGTCCAGGGCCCGCATTGATGCACGAATTGACTTCGAATCTGGACGGATAAAGAA
GGATGAGTTCGCTGAGATCATGAAGATCTGTTCCACCATTGAAGAGCTCAGACGGCAAAA
-ATAG-------------------------------------------------------
------------------------------------------------------------
------------------------------------------------------
>gi|71084252|gb|DQ124155| /Canine/2(PB1)/H3N8/USA/2003/// Influenza A virus (A/canine/Florida/242/2003(H3N8)) PB1 gene, complete cds.
----------------------------------------------ATGGATGTCAATCC
GA--CTCTACTTTT-CTTAAAGGTGCCAGCGCAAAATGCTATAAGCACAACATTCCCTTA
TACTGGAGATCCTCCCTACAGTCATGGAACAGGGACAGGATACACCATGGATACTGTCAA
CAGAACACACCAATATTCAGAAAAAGGGAAATGGACAACAAACACTGAGATTGGAGCACC
ACAACTTAATCCAATCGATGGACCACTTCCTGAAGACAATGAACCAAGTGGGTACGCCCA
AACAGATTGTGTATTGGAAGCAATGGCTTTCCTTGAAGAATCCCATCCCGGAATCTTTGA
AAATTCGTGTCTTGAAACGATGGAGGTGATTCAGCAGACAAGAGTGGACAAACTAACACA
AGGCCGACAAACTTATGATTGGACCTTGAATAGGAATCAACCTGCCGCAACAGCACTTGC
TAATACGATTGAAGTATTCAGATCAAATGGTCTGACTTCCAATGAATCGGGGAGATTGAT
GGACTTCCTCAAAGATGTCATGGAGTCCATGAACAAGGAAGAAATGGAAATAACAACACA
CTTCCAACGGAAGAGAAGAGTAAGAGACAACATGACAAAGAGAATGGTAACACAGAGAAC
CATAGGGAAGAAAAAACAACGATTAAACAGAAAGAGCTATCTAATCAGAACATTAACCCT
AAACACAATGACCAAGGACGCTGAGAGAGGGAAATTGAAACGACGAGCAATCGCTACCCC
AGGGATGCAGATAAGAGGGTTTGTATATTTTGTTGAAACACTAGCCCGAAGAATATGTGA
AAAGCTTGAACAATCAGGATTGCCAGTTGGCGGTAATGAGAAAAAGGCCAAACTGGCTAA
TGTCGTCAGAAAAATGATGACTAATTCCCAAGACACTGAACTCTCCTTCACCATCACTGG
GGACAATACCAAATGGAATGAAAATCAGAACCCACGCATATTCCTGGCAATGATCACATA
CATAACTAGAAACCAGCCAGAATGGTTCAGAAATGTTCTAAGCATTGCACCGATTATGTT
CTCAAATAAAATGGCAAGACTGGGGAAAGGATATATGTTTGAAAGCAAAAGTATGAAATT
GAGAACTCAAATACCAGCAGAAATGCTAGCAAGCATTGACCTAAAATATTTCAATGATTC
AACAAAAAAGAAAATTGAAAAGATACGACCACTTCTGGTTGACGGGACTGCTTCACTGAG
TCCTGGCATGATGATGGGAATGTTCAACATGTTGAGCACTGTGCTGGGTGTATCCATATT
AAACCTGGGCCAGAGGAAATACACAAAGACCACATACTGGTGGGATGGTCTGCAATCATC
CGATGACTTTGCTTTGATAGTGAATGCGCCTAATCATGAAGGAATACAAGCTGGAGTAGA
CAGATTCTATAGAACTTGCAAACTGGTCGGGATCAACATGAGCAAAAAGAAATCCTACAT
AAATAGAACTGGAACATTCGAATTCACAAGCTTTTTCTACCGGTATGGTTTTGTAGCCAA
TTTCAGCATGGAACTACCCAGTTTTGGGGTTTCCGGAATAAATGAATCTGCAGACATGAG
CATTGGAGTGACAGTCATCAAAAACAACATGATAAATAATGATCTCGGTCCTGCCACGGC
ACAAATGGCACTCCAACTCTTCATTAAGGATTATCGGTACACATACCGGTGCCATAGAGG
TGATACCCAGATACAAACCAGAAGATCTTTTGAGTTGAAGAAACTGTGGGAACAGACTCG
ATCAAAGACTGGTCTACTGGTATCAGATGGGGGTCCAAACCTATATAACATCAGAAACCT
ACACATCCCGGAAGTCTGTTTAAAATGGGAGCTAATGGATGAAGATTATAAGGGGAGGCT
ATGCAATCCATTGAATCCTTTCGTTAGTCACAAAGAAATTGAATCAGTCAACAGTGCAGT
AGTAATGCCTGCGCATGGCCCTGCCAAAAGCATGGAGTATGATGCTGTTGCAACAACACA
TTCTTGGATCCCCAAGAGGAACCGGTCC--------------------------------
-------------------------------------------------ATATTGAACAC
AAGCCAAAGGGGAATACTCGAAGATGAGCAGATGTATCAGAAATGCTGCAACCTGTTTGA
AAAATTCTTCCCCAGCAGCTCATACAGAAGACCAGTCGGAATTTCTAGTATGGTTGAGGC
CATGGTGTCCAGGGCCCGCATTGATGCACGAATTGACTTCGAATCTGGACGGATAAAGAA
GGATGAGTTCGCTGAGATCATGAAGATCTGTTCCACCATTGAAGAGCTCAGACGGCAAAA
-ATAG-------------------------------------------------------
------------------------------------------------------------
------------------------------------------------------
>gi|78097720|gb|CY005677| /Avian/2(PB1)/H4N4/Australia/1979/01/1/ Influenza A virus (A/grey teal/Australia/2/1979(H4N4)) segment 2, complete sequence.
---------------------AGCGAAAGCAGGCAAACCATTTG-AATGGATGTCAATCC
GA--CTCTACTTTT-CTTGAAAGTTCCAGCGCAGAATGCCATAAGCACCACGTTCCCTTA
TACTGGAGATCCTCCATACAGCCATGGAACAGGAACAGGATACACCATGGATACAGTCAA
CAGAACACATCAATATTCAGAAAAGGGAAAGTGGACAACAAACACGGAAACTGGAGCACC
CCAACTCAACCCAATTGATGGACCACTACCTGAGGATAATGAACCAAGTGGATATGCACA
AACAGACTGTGTCCTGGAAGCAATGGCTTTTCTTGAAGAATCCCACCCAGGGATCTTTGA
AAACTCGTGTCTTGAGACGATGGAAATTGTTCAACAAACAAGGGTGGACAAATTGACCCA
AGGTCGTCAAACCTATGATTGGACATTGAACAGAAATCAACCGGCCGCAACTGCATTAGC
CAACACTATAGAGGTCTTCAGATCGAATGGTCTAACAGCTAATGAATCAGGGAGGCTAAT
AGATTTCCTCAAAGATGTGGTGGAATCAATGGATAAAAAAGAAATGGAAATAACAACACA
CTTCCAAAGAAAAAGAAGAGTAAGGGACAACATGACCAAGAAGATGGTCACACAGAGAAC
AATAGGAAAGAAGAAGCAGAGATTGAACAAGAAAAGCTATCTAATAAGAGCATTAACACT
GAATACAATGACCAAGGATGCAGAAAGAGGTAAATTAAAAAGAAGAGCAATTGCAACACC
CGGGATGCAAATCAGAGGTTTCGTGTACTTTGTTGAAACGCTAGCTAGGAGCATTTGTGA
GAAGCTAGAACAGTCTGGACTTCCAGTTGGAGGTAATGAGAAGAAGGCTAAACTGGCAAA
TGTAGTGAGAAAGATGATGACCAATTCACAAGACACAGAGCTTTCTTTCACAATTACTGG
AGACAACACTAAATGGAATGAAAATCAAAACCCTCGGATGTTCCTGGCGATGATAACATA
CATCACAAGAAATCAACCTGAATGGTTCAGAAATGTTCTGAGCATCGCACCTATAATGTT
CTCAAATAAAATGGCGAGGCTAGGGAAAGGATATATGTTCGAAAGTAAGAGCATGAAGCT
CCGAACACAAATACCAGCAGAAATGCTGGCAAGCATTGACTTAAAATACTTCAATGAATC
AACAAGAAAGAAAATCGAGAAAATAAGGCCTCTTCTAATAGATGGCACAGCCTCATTGAG
CCCTGGGATGATGATGGGCATGTTCAACATGCTAAGTACAGTTTTAGGTGTCTCAATCCT
GAATCTTGGACAAAAGAGATACACCAAAACAACATACTGGTGGGATGGACTCCAATCCTC
TGATGATTTTGCTCTCATAGTGAATGCACCAAATCATGAGGGAATACAAGCAGGGGTGGA
CAGATTCTACAGAACCTGCAAGTTGGTCGGAATCAATATGAGCAAAAAGAAATCCTATAT
AAATAGGACAGGAACATTTGAATTCACAAGTTTTTTCTACCGCTATGGGTTTGTGGCCAA
TTTTAGCATGGAACTGCCCAGTTTTGGAGTGTCTGGGATTAATGAGTCAGCTGATATGAG
CATTGGAGTGACAGTGATAAAGAACAACATGATAAACAATGATCTTGGACCAGCAACTGC
CCAAATGGCCCTCCAACTGTTCATCAAGGACTACAGATACACATACCGATGCCACAGAGG
AGACACACAAATTCAGACTAGGAGATCATTCGAGCTAAAGAAGCTGTGGGAGCAAACCCG
CTCAAAGGCGGGACTGTTGGTTTCAGATGGAGGACCAAACTTATACAATATCCGGAATCT
TCACATTCCAGAAGTCTGCTTGAAGTGGGAATTAATGGATGAAGATTATCAGGGAAGACT
TTGTAATCCCCTGAATCCATTTGTCAGCCATAAGGAGATTGAGTCTGTAAACAATGCTGT
GGTGATGCCAGCTCATGGTCCAGCCAAAAGCATGGAATATGACGCTGTTGCAACTACACA
CTCCTGGATTCCCAAGAGGAACCGCTCT--------------------------------
-------------------------------------------------ATACTCAACAC
AAGCCAGAGGGGAATACTTGAAGATGAGCAGATGTATCAGAAGTGCTGCAACCTGTTCGA
GAAATTCTTCCCCAGTAGTTCATACAGGAGACCGGTTGGAATTTCCAGCATGGTGGAGGC
CATGGTGTCTAGGGCCCGGATTGATGCCAGGATTGACTTCGAGTCTGGACGGATTAAGAA
AGAAGAATTCGCTGAGATCATGAAGATCTGTTCCACCATTGAAGAGCTCAGACGGCAAAA
-ATAGTGAATTTAGCTTGTCCTTCATGAAAAAATGCCTTG-TTTCTACT-----------
------------------------------------------------------------
------------------------------------------------------
>gi|78096195|gb|CY004720| /Avian/2(PB1)/H4N4/Canada/1977/08/10/ Influenza A virus (A/mallard duck/ALB/299/1977(H4N4)) segment 2, complete sequence
---------------------AGCGAAAGCAGGCAAACCATTTG-AATGGATGTCAATCC
GA--CTTTACTTTT-CTTGAAAGTTCCAGCGCAAAATGCCATAAGCACCACATTCCCATA
TACTGGAGATCCTCCATACAGCCATGGAACGGGAACAGGATACACCATGGACACAGTCAA
CAGAACACATCAATATTCAGAAAAGGGAAAATGGACAACAAACACAGAAACTGGAGCGCC
CCAACTCAACCCAATTGATGGACCATTACCTGAGGATAATGAACCAAGTGGATATGCACA
AACAGACTGCGTCCTGGAAGCAATGGCTTTCCTTGAAGAATCCCACCCAGGAATCTTTGA
AAACTCGTGTCTTGAAACGATGGAAGTTGTTCAACAAACAAGGGTGGACAAGCTGACCCA
AGGTCGCCAGACCTATGATTGGACATTAAATAGGAACCAGCCGGCTGCAACTGCATTAGC
TAATACTATAGAGGTCTTCAGATCGAACGGTTTAACAACTAATGAATCGGGAAGGCTAAT
AGATTTCCTCAAGGATGTGGTGGAATCAATGGATAAAGAGGAAATGGAAATAACAACACA
CTTCCAAAGAAAGAGAAGGGTGAGGGACAACATGACCAAGAAAATGGTCACACAAAGAAC
AATAGGAAAGAAGAAGCAGAGATTAAACAAGAAAAGCTATCTAATAAGAGCATTGACATT
GAACACAATGACAAAAGATGCTGAAAGAGGTAAGCTAAAGAGAAGAGCAATTGCAACACC
CGGGATGCAAATCAGAGGATTTGTGTATTTTGTTGAAACATTAGCGAGGAGCATTTGTGA
GAAGCTCGAACAATCTGGACTTCCAGTTGGGGGCAATGAAAAGAAGGCTAAACTGGCAAA
TGTTGTGAGAAAGATGATGACTAATTCACAAGACACAGAGCTCTCTTTCACAATCACTGG
AGACAACACCAAATGGAATGAAAATCAAAACCCTCGAATGTTCCTGGCAATGATAACATA
CATCACAAGAAATCAACCTGAATGGTTTAGAAACGTCTTGAGCATTGCACCTATAATGTT
CTCGAATAAAATGGCAAGGCTAGGAAAAGGGTACATGTTCGAAAGTAAGAGCATGAAGCT
TCGAACACAGATACCAGCAGAAATGCTAGCAAATATTGACCTGAAATACTTCAATGAGTC
AACAAGAAAGAAAATTGAGAAGATAAGGCCTCTTCTAATAGATGGTACAGCTTCATTGAG
TCCCGGAATGATGATGGGAATGTTCAACATGCTAAGTACAGTTTTGGGAGTCTCAATCCT
GAATCTAGGGCAAAAGAGGTACACCAAAACAACATACTGGTGGGACGGACTACAATCCTC
TGATGATTTTGCCCTCATAGTGAATGCACCGAATCATGAGGGGATACAAGCAGGGGTAGA
TAGATTCTATAGAACCTGCAAGCTAGTCGGGATCAATATGAGCAAAAAGAAGTCCTACAT
AAATAGGACAGGAACATTTGAATTCACAAGCTTTTTCTATCGCTATGGATTTGTGGCCAA
TTTTAGTATGGAGCTGCCCAGTTTTGGAGTGTCTGGAATTAATGAATCAGCTGACATGAG
CATTGGAGTAACAGTGATAAAGAACAACATGATAAACAATGACCTTGGACCAGCAACGGC
TCAAATGGCTCTTCAGCTATTCATCAAGGATTACAGATATACGTATCGGTGCCACAGAGG
GGACACGCAAATCCAGACGAGGAGGTCATTCGAGCTAAAGAAATTGTGGGAACAAACCCG
CTCAAAGGCAGGACTGCTGGTTTCAGATGGAGGACCAAATTTATACAATATCCGGAACCT
CCACATCCCGGAAGTCTGCTTGAAATGGGAGCTAATGGACGAAGACTATCAGGGAAGGCT
TTGTAATCCCCTGAACCCATTTGTCAGTCATAAGGAGATAGAGTCTGTAAACAATGCTGT
GGTAATGCCAGCTCATGGCCCAGCCAAGAGCATGGAATATGATGCTGTTGCTACTACACA
CTCCTGGATCCCTAAGAGAAACCGCTCC--------------------------------
-------------------------------------------------ATTCTCAACAC
AAGCCAAAGGGGAATCCTTGAAGATGAACAGATGTATCAAAAGTGCTGCAATCTATTCGA
GAAATTCTTCCCTAGCAGTTCATACAGGAGACCGGTTGGGATTTCCAGCATGGTGGAGGC
CATGGTATCTAGGGCCCGAATTGATGCGCGGATTGACTTCGAATCTGGACGGATTAAGAA
AGAGGAGTTCGCTGAGATCATGAAGATCTGTTCCACCATTGAAGAGCTCAGACGGCAGAA
-ATAGTGAATTTAGCTTGTCCTTCATGAAAAAATGCCTTG-TTTCTACT-----------
------------------------------------------------------------
------------------------------------------------------
>gi|82653060|gb|CY004902| /Avian/2(PB1)/H4N3/Canada/1990/08/22/ Influenza A virus (A/blue-winged teal/ALB/136/1990(H4N3)) segment 2, complete sequence
---------------------AGCGAAAGCAGGCAAACCATTTG-AATGGATGTCAATCC
GA--CTTTACTTTT-CTTGAAAGTTCCAGCGCAAAATGCCATAAGCACCACATTCCCATA
CACTGGAGATCCTCCATACAGCCATGGGACGGGAACAGGATACACCATGGACACAGTCAA
CAGAACACATCAATATTCAGAAAAGGGGAAATGGACAACAAACACAGAAACTGGAGCACC
CCAACTTAACCCAATTGATGGACCATTACCTGAGGATAATGAGCCAAGTGGATATGCACA
AACAGACTGTGTCCTGGAGGCAATGGCTTTCCTTGAAGAGTCCCACCCAGGAATCTTTGA
AAACTCGTGTCTTGAAACGATGGAAGTTGTTCAACAAACAAGAGTGGACAAGCTGACCCA
AGGTCGCCAGACCTATGATTGGACACTAAACAGGAATCAGCCGGCTGCAACTGCATTAGC
TAACACTATAGAGGTCTTCAGATCGAACGGTTTGACGGCCAATGAATCAGGAAGGCTAAT
AGATTTCCTCAAGGATGTGATGGAATCAATGGACAAAGAGGAGATGGAAATAACAACACA
CTTCCAAAGAAAAAGAAGAGTAAGGGACAACATGACCAAGAAAATGGTCACACAAAGAAC
AATAGGAAAGAAGAAGCAGAGACTGAACAAGAGAAGCTATCTAATAAGAGCATTGACACT
GAACACAATGACAAAAGACGCTGAAAGGGGCAAATTAAAGAGAAGAGCAATTGCAACACC
CGGGATGCAAATCAGAGGATTTGTGTATTTTGTTGAAACATTAGCGAGGAGCATTTGTGA
GAAACTTGAACAATCTGGGCTCCCAGTTGGAGGCAATGAGAAGAAGGCTAAACTGGCAAA
TGTTGTGAGAAAAATGATGACTAACTCACAAGACACAGAGCTCTCTTTCACAATCACTGG
AGACAACACCAAATGGAATGAAAATCAAAACCCTAGGATGTTCCTGGCAATGATAACATA
CATAACAAGAAATCAACCTGAATGGTTTAGGAATGTCTTGAGCATTGCACCTATAATGTT
CTCGAACAAAATGGCAAGGCTGGGGAAAGGGTACATGTTCGAGAGTAAGAGCATGAAGCT
TCGGACACAGATACCAGCAGAATTGCTAGCAAATATTGACCTGAAATATTTCAATGAGTC
AACGAGAAAGAAAATAGAGAAAATAAGGCCTCTTCTGATAGATGGTACAGCCTCATTGAG
TCCTGGAATGATGATGGGCATGTTCAACATGCTAAGTACAGTTTTAGGAGTCTCAATCCT
AAATCTAGGACAAAAGAGGTACACCAGAACAACGTATTGGTGGGACGGACTCCAATCCTC
TGATGACTTTGCTCTCATTGTGAATGCACCGAACCATGAGGGGATACAAGCAGGGGTAGA
TAGATTCTATAGGACCTGCAAGCTAGTCGGAATCAATATGAGCAAAAAGAAGTCCTACAT
AAACAGGACAGGAACATTCGAATTCACAAGCTTTTTCTATCGCTATGGATTTGTAGCTAA
TTTTAGCATGGAACTGCCCAGCTTTGGAGTGTCTGGGATTAATGAATCGGCTGACATGAG
TATTGGAGTAACAGTGATAAAGAACAACATGATAAACAATGACCTTGGACCAGCAACGGC
CCAAATGGCTCTTCAGCTGTTCATCAAAGATTACAGATACACATATCGGTGTCACAGAGG
AGACACACAAATTCAGACGAGGAGGTCATTCGAATTGAAGAAATTGTGGGAACAAACCCG
CTCAAAGGCCGGGCTGCTGGTTTCAGATGGAGGACCAAACTTGTACAATATCCGGAATCT
CCACATCCCGGAAGTCTGCCTGAAATGGGAGTTAATGGATGAAGACTATCAGGGAAGGCT
TTGTAACCCCCTGAACCCATTTGTCAGCCATAAGGAGATAGAGTCTGTAAACAATGCTGT
GGTAATGCCAGCTCATGGCCCAGCCAAGAGCATGGAATATGATGCTGTTGCTACTACGCA
CTCCTGGATCCCTAAGAGGAACCGCTCC--------------------------------
-------------------------------------------------ATCCTCAACAC
AAGCCAAAGGGGAATCCTTGAAGACGAACAGATGTATCAAAAGTGCTGCAATCTATTCGA
GAAATTCTTCCCTAGCAGTTCATACAGGAGACCGGTTGGGATTTCCAGCATGATGGAGGC
CATGGTGTCTAGGGCCCGAATTGATGCACGAATTGACTTCGAATCTGGACGGATTAAGAA
AGAGGAGTTTGCTGAGATCATGAAGATCTGTTCCACCATTGAAGAGCTCAGACGGCAGAA
-ATAGTGAATTTAGCTTGTCCTTCATGAAAAAATGCCTTG-TTTCTACT-----------
------------------------------------------------------------
------------------------------------------------------
>gi|115278982|gb|CY014943| /Avian/2(PB1)/H4N3/USA/1982/12/1/ Influenza A virus (A/pintail duck/New York/155/1982(H4N3)) segment 2, complete sequence
---------------------AGCGAAAGCAGGCAAACCATTTG-AATGGATGTCAATCC
GA--CTTTACTTTT-CTTGAAAGTTCCAGCGCAAAATGCCATAAGCACCACATTCCCATA
TACTGGAGACCCTCCATACAGCCATGGGACGGGAACAGGATACACCATGGACACGGTCAA
CAGAACACATCAATATTCAGAAAAGGGGAAATGGACAACAAACACAGAAACTGGAGCACC
CCAACTCAACCCAATTGATGGACCATTACCCGAGGATAATGAGCCAAGTGGATATGCACA
AACAGACTGTGTCCTGGAAGCAATGGCTTTCCTTGAAGAGTCCCACCCAGGAATCTTTGA
AAACTCGTGTCTTGAAACGATGGAAGTTGTCCAACAAACAAGAGTGGATAAGCTGACTCA
GGGTCGCCAGACCTATGATTGGACATTAAACAGGAATCAGCCAGCTGCAACTGCATTAGC
TAATACTATAGAGGTTTTCAGATCGAACGGTTTAACGGCTAATGAATCAGGAAGGCTAAT
AGATTTTCTCAAGGATGTGATGGAATCAATGGATAAAGAAGAAATGGAAATAACAACGCA
TTTCCAAAGAAAAAGAAGGGTAAGGGACAACATGACCAAGAAAATGGTCACACAAAGAAC
AATAGGAAAGAAGAAACAGAGACTAAACAAGAGAAGCTATYTGATAAGAGCATTGACACT
GAACACAATGACCAAAGACGCTGAAAGGGGCAAATTAAAGAGAAGAGCAATTGCAACACC
CGGGATGCAAATCAGAGGGTTTGTGTATTTTGTTGAAACGTTAGCGAGGAGCATTTGTGA
GAAGCTTGAGCAATCTGGACTCCCAGTTGGAGGCAATGAAAAGAAGGCTAAACTGGCAAA
TGTTGTGAGAAAAATGATGACTAATTCACAAGACACAGAGCTCTCTTTCACAATCACTGG
AGACAACACCAAATGGAATGAAAATCAGAACCCTAGGATGTTCCTGGCAATGATAACATA
CATAACAAGAAATCAACCTGAATGGTTTAGGAATGTCTTGAGCATTGCACCTATAATGTT
CTCGAATAAAATGGCAAGACTAGGAAAAGGATACATGTTCGAAAGTAAGAGCATGAAGCT
TCGAACACAGATACCAGCAGAGATGCTAGCAAATATTGACCTGAAATATTTCAATGAATC
AACAAGAAAGAAAATAGAGAAGATAAGGCCTCTTCTGATAGATGGTACAGCCTCACTGAG
TCCTGGAATGATGATGGGCATGTTCAACATGCTAAGTACAGTTTTAGGAGTCTCAATCCT
AAATCTAGGACAAAAGAGATACACCAAAACAACATACTGGTGGGATGGACTCCAATCCTC
TGATGACTTTGCTCTCATAGTGAATGCACCGAATCATGAGGGAATACAAGCAGGGGTCGA
CAGATTCTATAGGACCTGCAAGTTAGTTGGAATCAATATGAGCAAAAAGAAGTCCTACAT
AAACAGGACAGGAACATTTGAATTCACAAGCTTTTTCTATCGCTATGGATTTGTAGCCAA
TTTTAGCATGGAGCTGCCCAGTTTTGGAGTGTCTGGGATTAACGAATCGGCTGACATGAG
CATTGGAGTGACAGTGATAAAAAACAACATGATAAACAATGACCTTGGGCCAGCAACGGC
TCAAATGGCTCTTCAGCTGTTCATCAAGGATTACAGATACACGTATCGGTGTCACAGAGG
GGACACACAAATTCAGACGAGGAGGTCATTCGAGCTGAAGAAGCTGTGGGAACAAACCCG
CTCAAAGGCAGGACTGCTGGTTTCAGATGGAGGACCAAACTTATACAATATCCGGAATCT
CCACATTCCGGAAGTCTGCCTGAAATGGGAGCTAATGGACGAAGAATATCAGGGAAGGCT
TTGTAACCCCCTGAACCCATTTGTCAGCCATAAGGAGATAGAGTCTGTAAACAATGCTGT
GGTGATGCCAGCTCATGGCCCAGCCAAGAGCATGGAATATGATGCTGTCGCTACTACACA
CTCCTGGATCCCTAAGAGAAACCGCTCC--------------------------------
-------------------------------------------------ATCCTCAACAC
AAGCCAAAGGGGAATCCTTGAAGATGAACAGATGTATCAAAAATGCTGCAATCTATTCGA
GAAATTCTTCCCTAGCAGTTCATACAGGAGACCGGTTGGAATTTCCAGCATGGTGGAGGC
CATGGTGTCTAGGGCCCGAATTGATGCGCGGATTGATTTCGAGTCTGGACGGATTAAGAA
GGAGGAGTTTGCTGAGATCATGAAGATCTGTTCCACCATTGAAGAGCTCAGACGGCAGAA
-ATAGTGAATTTAGCTTGTCCTTCATGAAAAAATGCCTTG-TTTCTACT-----------
------------------------------------------------------------
------------------------------------------------------
>gi|82754851|gb|CY005949| /Avian/2(PB1)/H4N3/Canada/1977/08/30/ Influenza A virus (A/mallard/Alberta/300/1977(H4N3)) segment 2, complete sequence.
---------------------AGCGAAAGCAGGCAAACCATTTG-AATGGATGTCAACCC
GA--CTTTACTTTT-CTTGAAAGTTCCAGCGCAAAATGCCATAAGTACTACATTTCCTTA
TACTGGAGATCCTCCATACAGCCATGGAACAGGAACAGGATACACCATGGACACAGTAAA
CAGAACACATCAATATTCAGAAAAGGGGAAGTGGACAACAAACACGGAAACTGGAGCGCC
CCAACTTAACCCAATTGATGGACCACTGCCCGAGGACAACGAGCCAAGTGGATATGCACA
AACAGACTGTGTCCTAGAAGCAATGGCTTTCCTTGAAGAGTCCCACCCAGGGATCTTTGA
AAACTCGTGTCTTGAAACGATGGAAGTTGTTCAACAAACAAGAGTAGACAAACTGACCCA
AGGCCGTCAGACCTATGATTGGACATTAAACAGAAATCAACCGGCTGCAACTGCATTAGC
CAACACTATAGAGGTCTTCAGGTCGAATGGTCTAACAGCCAATGAGTCGGGAAGGCTAAT
AGATTTCCTCAAAGATGTGATGGAATCAATGGATAAAGAGGAAATGGAGATAACAACACA
CTTCCAAAGAAAACGAAGAGTAAGAGACAATATGACCAAGAAAATGGTCACACAAAGAAC
TATAGGGAAAAAGAAGCAGAGATTGAACAAGAGAAGCTATCTAATAAGAGCATTAACACT
GAACACAATGACTAAAGATGCAGAAAGAGGTAAATTAAAGAGAAGAGCAATTGCGACACC
CGGAATGCAAATCAGAGGGTTCGTGTACTTTGTTGAAACGCTAGCTAGGAGCATATGTGA
GAAGCTTGAACAGTCTGGACTTCCAGTTGGAGGTAATGAAAAGAAAGCCAAACTGGCAAA
TGTCGTGAGAAAGATGATGACTAATTCGCAAGACACAGAGCTTTCTTTCACAATCACTGG
AGACAATACCAAATGGAATGAAAATCAAAATCCTCGAATGTTCCTGGCGATGATCACATA
CATCACAAGAAATCAACCTGAATGGTTCAGAAACGTTCTGAGCATCGCACCCATAATGTT
CTCAAACAAAATGGCGAGGCTAGGGAAAGGATATATGTTCGAAAGTAAGAGCATGAAGCT
CCGAACACAAATACCAGCAGAAATGCTAGCAAGCATTGATCTAAAATATTTCAATGAATC
AACAAGAAAGAAAATTGAGAAAATAAGGCCTCTTCTGATAGATGGCACAGCTTCATTGAG
CCCTGGAATGATGATGGGCATGTTCAACATGCTAAGTACTGTCTTAGGAGTCTCAATCCT
GAATCTTGGACAAAAGAGATACACCAAAACAACATATTGGTGGGATGGACTCCAATCCTC
TGATGATTTTGCTCTAATAGTGAATGCACCAAATCATGAGGGAATACAAGCAGGGGTGGA
TAGATTCTACAGAACCTGCAAGTTAGTCGGAATCAATATGAGCAAAAAGAAGTCCTATAT
AAATAGAACAGGGACATTTGAATTCACAAGCTTTTTCTATCGCTATGGGTTTGTGGCCAA
TTTTAGCATGGAGCTGCCCAGTTTTGGAGTGTCTGGGATCAATGAGTCAGCTGATATGAG
CATTGGAGTGACAGTGATAAAGAACAACATGATAAACAATGACCTCGGACCAGCAACAGC
CCAAATGGCTCTTCAACTGTTCATCAAGGACTACAGATATACATACCGATGCCACAGAGG
AGACACACAAATTCAGACGAGGAGATCATTCGAACTAAAGAAGTTGTGGGAGCAAACCCG
CTCAAAGGCAGGACTGTTAGTTTCAGATGGGGGACCAAACTTATACAACATCCGGAATCT
TCACATCCCAGAAGTCTGTTTGAAATGGGAACTAATGGACGAAGAATATCAGGGAAGGCT
TTGTAATCCCCTGAATCCATTTGTCAGCCATAAGGAGATTGAGTCTGTAAACAATGCTGT
GGTAATGCCAGCTCATGGTCCAGCCAAAAGCATGGAATATGATGCTGTTGCAACTACACA
CTCCTGGATACCTAAGAGGAACCGCTCT--------------------------------
-------------------------------------------------ATCCTCAACAC
GAGCCAAAGGGGAATTCTTGAGGATGAACAGATGTATCAAAAGTGCTGCAACCTGTTCGA
GAAATTCTTCCCCAGTAGTTCATACAGAAGACCGGTTGGAATTTCCAGCATGGTGGAGGC
CATGGTGTCTAGGGCCCGGATTGATGCCAGGATTGACTTCGAGTCTGGGCGGATTAAGAA
GGAAGAGTTCGCTGAGATCATGAAGATCTGTTCCACCATTGAAGAGCTCAGACGGCAAAA
-GTAGTGAATTTGGCTTGTCCTTCATGAAAAAATGCCTTG-TTTCTACT-----------
------------------------------------------------------------
------------------------------------------------------
>gi|110733329|gb|CY012822| /Avian/2(PB1)/H4N2/USA/1989/10/19/ Influenza A virus (A/mallard/Ohio/97/1989(H4N2)) segment 2, complete sequence
-----------------------------------AACCATTTG-AATGGATGTCAATCC
GA--CTTTACTTTT-CTTGAAAGTTCCAGCGCAAAATGCCATAAGCACCACATTCCCATA
TACTGGAGATCCTCCATACAGCCATGGAACGGGAACAGGATACACTATGGACACAGTCAA
CAGAACACATCAATATTCGGAAAAGGGAAAATGGACAACAAACACAGAAACTGGAGCACC
CCAACTTAACCCAATTGATGGACCATTGCCTGAGGATAATGAGCCAAGTGGATATGCACA
AACAGATTGCGTCCTGGAAGCAATGGCTTTCCTTGAAGAGTCCCACCCAGGAATCTTTGA
AAACTCGTGTCTTGAAACGATGGAAGTTGTTCAACAAACAAGAGTGGACAAGCTGACCCA
AGGTCGCCAGACCTATGATTGGACACTAAACAGGAATCAGCCAGCTGCAACAGCATTAGC
TAATACTATAGAGGTCTTCAGATCGAATGGTTTGACGACTAATGAATCAGGAAGGCTAAT
AGATTTCCTCAAAGATGTGATGGAATCAATGGATAAAGAGGAGATGGAAATAACAACACA
CTTTCAAAGAAAAAGAAGAGTAAGGGACAACATGACCAAGAAAATGGTCACACAAAGAAC
AATAGGAAAGAAGAAACAGAGACTAAACAAGAGGAGCTATCTAATAAGAGCATTGACACT
GAACACAATGACAAAAGATGCTGAAAGAGGAAAATTGAAAAGAAGAGCAATTGCAACACC
TGGGATGCAAATCAGAGGATTTGTGTATTTTGTTGAAACATTAGCGAGGAGCATTTGTGA
GAAGCTTGAACAATCTGGACTCCCAGTTGGAGGCAATGAAAAGAAGGCTAAACTGGCAAA
TGTTGTGAGAAAAATGATGACTAATTCACAAGACACAGAGCTCTCTTTCACAATCACTGG
AGACAACACCAAATGGAATGAAAATCAGAACCCCAGGATGTTCCTGGCAATGATAACATA
CATAACAAGAAACCAACCTGAATGGTTTAGGAATGTCTTGAGCATTGCACCTATAATGTT
CTCAAATAAAATGGCAAGGCTAGGGAAGGGATACATGTTCGAAAGCAAAAGCATGAAGCT
CCGAACACAGATACCAGCAGAAATGCTAGCAAATATTGACCTGAAATATTTCAATGAGTC
AACAAGGAAGAAAATAGAGAAAATAAGGCCTCTTCTAATAGATGGTACAGCCTCATTGAG
TCCTGGAATGATGATGGGCATGTTCAACATGCTAAGTACAGTTTTAGGAGTCTCAATCCT
AAACCTAGGGCAAAAGAGGTACACCAAGACAACGTATTGGTGGGACGGACTCCAATCCTC
TGATGACTTTGCTCTCATAGTGAATGCACCAAATCATGAGGGAATACAAGCAGGAGTAGA
TAGATTCTATAGGACCTGCAAGCTAGTTGGAATCAATATGAGCAAAAAGAAGTCCTACAT
AAACAGGACAGGAACATTTGAATTCACAAGCTTTTTCTACCGCTATGGATTTGTAGCCAA
TTTTAGCATGGAACTGCCCAGCTTTGGAGTGTCTGGGATTAATGAATCAGCTGACATGAG
CATTGGGGTGACCGTGATAAAGAACAACATGATAAACAATGACCTTGGACCAGCAACGGC
CCAAATGGCCCTTCAGCTGTTCATCAAGGACTACAGATACACGTATCGGTGTCACAGAGG
GGACACACAAATTCAAACGAGGAGGTCATTCGAGCTGAAGAAGTTGTGGGAACAAACCCG
CTCAAAGGCAGGACTGCTGATTTCAGATGGAGGGCCAAACTTGTACAATATCCGAAATCT
CCACATCCCGGAAGTCTGTCTAAAATGGGAGTTAATGGATGAAGACTATCAGGGAAGGCT
CTGTAATCCCCTGAACCCATTTGTCAGCCATAAGGAGATAGAGTCTGTAAACAACGCTGT
GGTGATGCCAGCTCATGGTCCAGCCAAGAGCATGGAATATGATGCTGTTGCTACTACACA
CTCCTGGATCCCTAAGAGGAACCGCTCT--------------------------------
-------------------------------------------------ATCCTCAATAC
AAGCCAAAGGGGAATCCTTGAGGATGAACAGATGTATCAAAAATGCTGCAACCTATTCGA
GAAATTCTTCCCTAGCAGTTCGTACAGGAGACCGGTTGGGATTTCCAGCATGGTGGAGGC
CATGGTATCTAGGGCCCGAATTGATGCGCGAATTGACTTCGAATCTGGACGGATTAAGAA
AGAGGAGTTTGCTGAGATCATGAAGATCTGTTCCACCATTGAAGAGCTCAGACGGCAGAA
-ATAGTGAATTTAGCTTGTCCTTCATGAAA------------------------------
------------------------------------------------------------
------------------------------------------------------
>gi|115432894|gb|CY016154| /Avian/2(PB1)/H4N2/USA/1989/10/19/ Influenza A virus (A/mallard/Ohio/94/1989(H4N2)) segment 2, complete sequence
-----------------------------------AACCATTTG-AATGGATGTCAATCC
GA--CTTTACTTTT-CTTGAAAGTTCCAGCGCAAAATGCCATAAGCACCACATTCCCATA
TACTGGAGATCCTCCATACAGCCATGGAACGGGAACAGGATACACTATGGACACAGTCAA
CAGAACACATCAATATTCGGAAAAGGGAAAATGGACAACAAACACAGAAACTGGAGCACC
CCAACTTAACCCAATTGATGGACCATTGCCTGAGGATAATGAGCCAAGTGGATATGCACA
AACAGATTGCGTCCTGGAAGCAATGGCTTTCCTTGAAGAGTCCCACCCAGGAATCTTTGA
AAACTCGTGTCTTGAAACGATGGAAGTTGTTCAACAAACAAGAGTGGACAAGCTGACCCA
AGGTCGCCAGACCTATGATTGGACACTAAACAGGAATCAGCCAGCTGCAACAGCATTAGC
TAATACTATAGAGGTCTTCAGATCGAATGGTTTGACGACTAATGAATCAGGAAGGCTAAT
AGATTTCCTCAAAGATGTGATGGAATCAATGGATAAAGAGGAGATGGAAATAACAACACA
CTTTCAAAGAAAAAGAAGAGTAAGGGACAACATGACCAAGAAGATGGTCACACAAAGAAC
AATAGGAAAGAAGAAGCAGAGACTAAACAAGAGGAGCTATCTAATAAGAGCATTGACACT
GAACACAATGACAAAAGATGCTGAAAGAGGAAAATTGAAAAGAAGAGCAATTGCAACACC
TGGGATGCAAATCAGAGGATTTGTGTATTTTGTTGAAACATTAGCGAGGAGCATTTGTGA
GAAGCTTGAACAATCTGGACTCCCAGTTGGAGGCAATGAAAAGAAGGCTAAACTGGCAAA
TGTTGTGAGAAAAATGATGACTAATTCACAAGACACAGAGCTCTCTTTCACAATCACTGG
AGACAACACCAAATGGAATGAAAATCAGAACCCCAGGATGTTCCTGGCAATGATAACATA
CATAACAAGAAACCAACCTGAATGGTTTAGGAATGTCTTGAGCATTGCACCTATAATGTT
CTCAAATAAAATGGCAAGGCTAGGGAAGGGATACATGTTCGAAAGCAAAAGCATGAAGCT
CCGAACACAGATACCAGCAGAAATGCTAGCAAATATTGACCTGAAATATTTCAATGAGTC
AACAAGGAAGAAAATAGAGAAAATAAGGCCTCTTCTAATAGATGGTACAGCCTCATTGAG
TCCTGGAATGATGATGGGCATGTTCAACATGCTAAGTACAGTTTTAGGAGTCTCAATCCT
AAACCTAGGGCAAAAGAGGTACACCAAGACAACGTATTGGTGGGACGGACTCCAATCCTC
TGATGACTTTGCTCTCATAGTGAATGCACCAAATCATGAGGGAATACAAGCAGGAGTAGA
TAGATTCTATAGGACCTGCAAGCTAGTTGGAATCAATATGAGCAAAAAGAAGTCCTACAT
AAACAGGACAGGAACATTTGAATTCACAAGCTTTTTCTACCGCTATGGATTTGTAGCCAA
TTTTAGCATGGAACTGCCCAGCTTTGGAGTGTCTGGGATTAATGAATCAGCTGACATGAG
CATTGGGGTGACCGTGATAAAGAACAACATGATAAACAATGACCTTGGACCAGCAACGGC
CCAAATGGCCCTTCAGCTGTTCATCAAGGACTACAGATACACGTATCGGTGTCACAGAGG
GGACACACAAATTCAAACGAGGAGGTCATTCGAGCTGAAGAAGTTGTGGGAACAAACCCG
CTCAAAGGCAGGACTGCTGATTTCAGATGGAGGACCAAACTTGTACAATATCCGAAATCT
CCACATCCCGGAAGTCTGTCTAAAATGGGAGTTAATGGATGAAGACTATCAGGGAAGGCT
CTGTAATCCCCTGAACCCATTTGTCAGCCATAAGGAGATAGAGTCTGTAAACAACGCTGT
GGTGATGCCAGCTCATGGTCCAGCCAAGAGCATGGAATATGATGCTGTTGCTACTACACA
CTCCTGGATCCCTAAGAGGAACCGCTCT--------------------------------
-------------------------------------------------ATCCTCAATAC
AAGCCAAAGGGGAATCCTTGAGGATGAACAGATGTATCAAAAATGCTGCAACCTATTCGA
GAAATTCTTCCCTAGCAGTTCGTACAGGAGACCGGTTGGGATTTCCAGCATGGTGGAGGC
CATGGTATCTAGGGCCCGAATTGATGCGCGAATTGACTTCGAATCTGGACGGATTAAGAA
AGAGGAGTTTGCTGAGATCATGAAGATCTGTTCCACCATTGAAGAGCTCAGACGGCAGAA
-ATAGTGAATTTAGC---------------------------------------------
------------------------------------------------------------
------------------------------------------------------
>gi|134044292|gb|CY011062| /Avian/2(PB1)/H4N2/USA/1987/10/19/ Influenza A virus (A/mallard/Ohio/275/1987(H4N2)) segment 2, complete sequence
---------------------------------------ATTTG-AATGGATGTCAATCC
GA--CTTTACTTTT-CTTGAAGGTTCCAGCGCAAAATGCCATAAGCACCACATTCCCATA
TACTGGAGATCCTCCATACAGCCATGGAACGGGAACAGGATACACCATGGACACGGTCAA
CAGAACACATCAATACTCAGAAAAGGGAAAATGGACAACAAACACAGAAACTGGGGCACC
ACAGCTTAATCCAATTGATGGACCATTACCTGAGGATAATGAACCAAGTGGATATGCACA
GACAGACTGCGTATTGGAAGCAATGGCTTTCCTTGAAGAATCCCACCCAGGAATCTTTGA
AAACTCGTGTCTTGAAACGATGGAGGTTGTTCAGCAGACAAGGGTGGACAAGCTGACCCA
AGGTCGCCAGACTTATGATTGGACATTAAACAGGAATCAACCGGCTGCAACTGCATTGGC
TAATACTATAGAGGTCTTCAGATCGAACGGTTTAACAGCTAATGAATCGGGAAGACTAAT
AGATTTCCTCAAGGATGTGATGGAATCAATGGATAAAGAGGAAATGGAAATAACAACGCA
CTTCCAAAGAAAAAGAAGGGTTAGGGACAATATGACCAAGAAAATGGTCACACAAAGAAC
AATAGGAAAAAAGAAGCAGAGATTAAACAAAAGAGGCTACCTAATAAGAGCATTGACATT
GAACACAATGACCAAAGATGCTGAAAGAGGCAAACTAAAGAGAAGAGCAATTGCAACACC
CGGGATGCAAATCAGAGGATTTGTGTATTTTGTTGAAACACTAGCGAGGAGCATTTGCGA
GAAGCTCGAACAATCTGGACTTCCAGTTGGAGGCAATGAAAAGAAGGCTAAATTGGCAAA
CGTTGTGAGGAAAATGATGACTAATTCACAAGACACAGAACTCTCTTTCACAATAACTGG
AGACAACACCAAATGGAATGAAAACCAAAACCCTCGGATGTTCCTAGCAATGATAACATA
CATAACAAGAAATCAACCTGAGTGGTTTAGAAACGTTTTGAGCATCGCACCTATAATGTT
CTCAAACAAAATGGCAAGGCTAGGAAAAGGGTACATGTTCGAAAGTAAGAGCATGAAGCT
TCGAACACAGATACCAGCAGAAATGCTAGCAAATATTGACCTGAAATATTTCAATGAGTC
AACAAGAAAGAAAATTGAGAAGATAAGGCCTCTCCTAATAGATGGCACAGCCTCATTGAG
TCCCGGAATGATGATGGGCATGTTCAACATGCTAAGTACAGTTTTGGGAGTCTCAATCCT
AAATCTAGGACAAAAGAGGTATACCAAAACAACATACTGGTGGGATGGACTCCAATCTTC
TGATGACTTTGCCCTCATAGTGAATGCACCAAATCATGAGGGAATACAGGCAGGGGTAGA
TAGATTCTATAGGACTTGCAAGTTAGTCGGGATCAATATGAGCAAAAAGAAGTCCTACAT
AAACAGGACAGGAACATTTGAATTCACAAGCTTTTTCTACCGCTATGGGTTTGTAGCCAA
TTTTAGTATGGAGCTGCCCAGCTTTGGAGTGTCTGGAATCAATGAATCAGCTGACATGAG
CATTGGAGTGACAGTGATAAAGAACAACATGATAAACAATGACCTTGGACCAGCAACGGC
TCAAATGGCTCTTCAGCTATTTATCAAGGATTACAGATATACATACCGGTGCCATAGAGG
GGACACACAAATTCAGACGAGGAGATCATTCGAACTGAAGAAATTGTGGGAACAAACCCG
TTCAAAGGCAGGACTGCTGGTTTCAGATGGAGGACCAAACTTATACAACATCCGGAATCT
CCACATCCCGGAAGTCTGCTTGAAGTGGGAGCTGATGGACGAGGACTATCAGGGAAGGCT
TTGTAATCCTCTGAACCCATTTGTCAGCCATAAGGAGATAGAATCTGTGAACAATGCTGT
GGTAATGCCGGCTCACGGCCCGGCCAAGAGCATGGAATATGACGCTGTTGCCACCACACA
TTCCTGGATCCCTAAGAGAAACCGCTCC--------------------------------
-------------------------------------------------ATTCTCAACAC
AAGCCAAAGGGGAATCCTTGAAGATGAACAGATGTATCAAAAGTGCTGCAATCTATTCGA
GAAATTCTTCCCTAGCAGTTCATACAGGAGACCGGTTGGGATTTCTAGCATGGTAGAGGC
CATGGTGTCTAGGGCCAGAATTGATGCACGGATTGATTTCGAGTCTGGACGGATTAAGAA
GGAGGAGTTCGCTGAGATCATGAAGATCTGTTCCACCATTGAAGAGCTCAGACGGCAGAA
-ATAGTGAATTTAGCTTGTCC---------------------------------------
------------------------------------------------------------
------------------------------------------------------
>gi|115289172|gb|CY015465| /Avian/2(PB1)/H4N2/USA/1986/10/30/ Influenza A virus (A/green-winged teal/Ohio/344/1986(H4N2)) segment 2, complete sequence
-----------------------------------------TTG-AATGGATGTCAATCC
GA--CTTTACTTTT-CTTGAAAGTTCCAGCGCAAAATGCCATAAGCACCACATTCCCATA
TACTGGAGATCCTCCATACAGCCATGGAACGGGAACAGGATACACCATGGACACGGTCAA
CAGAACACATCAATACTCAGAAAAGGGAAAATGGACAACAAACACAGAGACTGGGGCGCC
CCAACTTAATCCAATTGATGGACCATTACCTGAGGATAATGAACCAAGTGGATATGCACA
AACAGACTGCGTCCTGGAAGCAATGGCTTTCCTTGAAGAGTCCCACCCAGGAATCTTTGA
AAACTCATGTCTTGAAACGATGGAGGTTGTTCAACAAACAAGGGTGGACAAGCTGACCCA
AGGTCGCCAGACTTATGATTGGACATTAAACAGGAATCAACCGGCTGCAACTGCATTGGC
TAATACTATAGAGGTCTTCAGATCGAACGGTCTAACAGCTAATGAATCTGGAAGACTGAT
AGATTTCCTCAAGGATGTGATGGAATCAATGGATAAAGAGGAAATGGAAATAACAACGCA
CTTCCAAAGAAAAAGAAGGGTTAGGGACAATATGACCAAGAAAATGGTCACACAAAGGAC
AATAGGAAAAAAGAAACAGAGATTAAACAAAAGAAGCTACCTAATAAGAGCATTGACATT
GAACACAATGACCAAAGATGCTGAAAGAGGCAAACTAAAGAGAAGAGCAATTGCAACACC
CGGGATGCAGATCAGAGGATTTGTGTATTTTGTCGAAACACTAGCGAGGAGCATTTGTGA
GAAGCTCGAACAATCTGGACTTCCAGTTGGGGGCAATGAAAAGAAGGCTAAATTGGCAAA
CGTTGTGAGGAAAATGATGACTAATTCACAAGACACAGAGCTCTCTTTCACAATAACTGG
AGACAACACCAAATGGAATGAAAATCAAAACCCTCGGATGTTCCTAGCGATGATAACATA
CATAACAAGAAATCAACCTGAGTGGTTTAGAAATGTTTTGAGCATTGCACCAATAATGTT
CTCAAACAAAATGGCAAGGCTAGGAAAAGGGTATATGTTCGAAAGTAAGAGCATGAAGCT
TCGAACACAGATACCAGCAGAAATGCTAGCAAATATTGACCTGAAATATTTCAATGAGTC
AACAAGAAAGAAAATTGAGAAGATAAGGCCTCTCCTAATAGATGGCACAGCCTCATTGAG
CCCCGGAATGATGATGGGCATGTTCAACATGCTAAGTACAGTTTTGGGAGTCTCAATCCT
AAATCTAGGACAAAAGAGGTACACCAAAACAACATACTGGTGGGATGGACTTCAATCCTC
TGATGACTTTGCCCTCATAGTGAATGCACCAAATCATGAGGGAATACAAGCAGGGGTAGA
TAGGTTCTATAGAACCTGCAAGCTAGTCGGGATCAATATGAGTAAAAAGAAGTCATACAT
AAACAGGACAGGAACATTTGAATTCACAAGTTTTTTCTACCGCTATGGGTTTGTAGCCAA
TTTTAGTATGGAGCTGCCAAGCTTTGGAGTATCTGGAATCAACGAATCGGCTGACATGAG
CATTGGAGTGACAGTGATAAAGAACAACATGATAAACAATGACCTTGGACCAGCAACGGC
TCAAATGGCTCTTCAGCTATTCATCAAAGATTACAGATATACATATCGGTGCCACAGAGG
GGACACACAAATTCAGACGAGGAGATCATTCGAACTGAAGAAATTGTGGGAACAAACCCG
TTCAAAGGCAGGACTGCTGGTTTCAGATGGAGGACCAAACTTATACAACATCCGGAATCT
CCACATCCCGGAAGTCTGCTTGAAGTGGGAGTTGATGGACGAGGACTATCAGGGAAGGCT
TTGTAATCCCCTGAACCCATTTGTCAGCCATAAGGAGATAGAATCTGTGAACAATGCTGT
GGTAATGCCGGCTCACGGCCCGGCCAAGAGCATGGAATATGACGCTGTTGCTACCACACA
CTCCTGGATCCCTAAGAGAAACCGCTCC--------------------------------
-------------------------------------------------ATTCTCAACAC
AAGCCAAAGGGGAATCCTTGAAGATGAACAGATGTATCAAAAGTGCTGCAATCTATTCGA
GAAATTCTTCCCTAGCAGTTCATACAGGAGACCGGTTGGGATTTCTAGCATGGTGGAGGC
CATGGTGTCTAGGGCCAGAATTGATGCACGGATTGATTTCGAATCTGGACGGATTAAGAA
GGAGGAGTTCGCTGAGATCATGAAGATCTGTTCCACCATTGAAGAGCTCAGACGGCAGAA
-ATAGTGAATTTAGCT-GTCCT-CATGAAAAAAT--------------------------
------------------------------------------------------------
------------------------------------------------------
>gi|82652989|gb|CY004836| /Avian/2(PB1)/H4N2/Canada/1984/08/6/ Influenza A virus (A/mallard duck/ALB/630/1984(H4N2)) segment 2, complete sequence
---------------------AGCGAAAGCAGGCAAACCATTTG-AATGGATGTCAATCC
GA--CTTTACTTTT-CTTGAAAGTTCCAGCGCAAAATGCCATAAGCACCACATTCCCATA
CACTGGAGATCCTCCATACAGCCATGGAACGGGAACAGGATACACCATGGACACAGTCAA
CAGAACACATCAATATTCAGAAAAGGGAAAATGGACAACAAACACAGAAACTGGAGCGCC
TCAACTTAACCCAATCGATGGACCATTACCTGAGGATAATGAACCAAGTGGATATGCACA
AACAGACTGCGTTCTGGAAGCAATGGCTTTCCTTGAAGAATCCCACCCAGGAATCTTTGA
AAACTCGTGTCTTGAAACGATGGAGGTTGTTCAACAAACAAGAGTGGACAAGCTGACCCA
AGGTCGCCAGACCTATGATTGGACATTAAACAGGAATCAACCGGCCGCAACTGCATTGGC
TAATACTATAGAGGTCTTCAGATCGAACGGTTTAACAGCTAATGAATCGGGAAGACTAAT
AGATTTCCTCAAGGATGTAATGGAATCAATGGATAAAGAGGAAATGGAAATAACGACGCA
CTTCCAAAGAAAAAGAAGGGTGAGGGACAACATGACCAAGAAAATGGTCACACAAAGAAC
AATAGGAAAGAAAAAACAGAGATTAAACAAAAGAAGCTATCTAATAAGGGCATTGACATT
GAACACAATGACCAAAGATGCCGAAAGAGGCAAACTAAAGAGAAGAGCAATTGCAACACC
TGGAATGCAAATCAGAGGATTTGTGTATTTTGTTGAAACATTAGCGAGGAGCATTTGTGA
GAAGCTCGAACAATCTGGACTTCCAGTTGGAGGCAACGAAAAGAAAGCTAAACTGGCAAA
TGTTGTGAGGAAAATGATGACTAATTCACAAGATACAGAACTCTCTTTCACAATAACTGG
AGACAACACCAAATGGAATGAAAATCAAAACCCTCGGATGTTCCTAGCAATGATAACATA
CATAACGAGAAATCAGCCTGAATGGTTTAGAAACGTCTTGAGCATAGCACCTATAATGTT
CTCAAACAAAATGGCAAGACTAGGAAAAGGGTACATGTTCGAAAGTAAGAGCATGAAGCT
TCGAACACAGATACCAGCAGAAATGCTAGCAAATATTGACCTGAAATATTTCAATGAGTC
AACAAGAAAGAAAATTGAGAAGATAAGGCCTCTTCTAATAGATGGTACAGCTTCATTGAG
TCCCGGAATGATGATGGGCATGTTCAACATGCTAAGCACAGTTTTGGGAGTCTCAATCCT
AAATCTGGGACAAAAGAAGTACACCAAAACAACATACTGGTGGGATGGACTCCAATCTTC
TGATGACTTTGCCCTCATAGTGAATGCACCGAATCATGAGGGAATACAAGCAGGGGTAGA
TAGATTCTATAGAACCTGCAAGCTAGTTGGGATCAATATGAGCAAAAAGAAGTCCTACAT
AAATAGGACGGGAACATTTGAATTCACAAGCTTTTTCTACCGCTATGGATTTGTGGCCAA
TTTTAGTATGGAGCTGCCCAGCTTTGGAGTATCTGGAATCAATGAATCGGCTGACATGAG
CATTGGAGTGACAGTGATAAAGAACAACATGATAAACAATGATCTTGGACCGGCAACGGC
TCAAATGGCTCTTCAGCTGTTCATCAAGGACTACAGATATACGTATCGGTGCCACAGAGG
GGACACGCAAATTCAAACGAGGAGGTCATTCGAGCTGAAGAAATTGTGGGAACAAACCCG
CTCAAAGGCAGGACTGCTGGTTTCAGATGGAGGACCAAACCTATACAATATCCGGAATCT
CCACATCCCGGAAGTCTGCTTGAAGTGGGAGCTAATGGACGAGGACTATCAGGGAAGGCT
TTGTAATCCCCTGAACCCATTTGTCAGCCATAAGGAGATAGAGTCTGTAAACAATGCTGT
GGTAATGCCAGCTCATGGCCCAGCCAAGAGCATGGAATATGATGCTGTTGCTACTACACA
CTCCTGGATCCCTAAGAGAAACCGCTCC--------------------------------
-------------------------------------------------ATCCTCAATAC
AAGTCAAAGGGGAATCCTTGAAGATGAACAGATGTATCAAAAGTGCTGCAACCTATTCGA
GAAATTCTTCCCTAGCAGTTCATACAGGAGACCGGTTGGAATTTCCAGCATGGTGGAGGC
CATGGTGTCTAGGGCCAGAATTGATGCGCGAATTGACTTCGAGTCTGGACGGATTAAGAA
GGAGGAGTTCGCTGAGATCATGAAGATCTGTTCCACCATTGAAGAGCTCAGACGGCAGAA
-ATAGTGAATTTAGCTTGTCCTTCATGAAAAAATGCCTTG-TTTCTACT-----------
------------------------------------------------------------
------------------------------------------------------
>gi|324945|gb|M25925| /Avian/2(PB1)/H4N2/USA/1980/// Influenza A virus (A/turkey/Minnesota/833/1980(H4N2)) PB1 polymerase subunit gene, complete cds.
---------------------AGCAAAAGCAGGCAAACCATTTG-AATGGATGTCAATCC
GA--CTTTACTTTT-CTTGAAAGTTCCAGCGCAAAATGCCATAAGCACCACATTCCCATA
TACTGGAGATCCTCCATACAGCCATGGAACGGGAACAGGATACACCATGGACACAGTCAA
CAGAACACATCAATATTCAGAAAAGGGGAAATGGACAACAAACACAGAAACTGGAGCACC
CCAACTTAACCCAATTGATGGACCATTACCTGAGGATAATGAGCCAAGTGGATATGCACA
AACAGACTGTGTCCTGGAAGCAATGGCTTTCCTTGAAGAGTCCCACCCAGGAATCTTTGA
AAACTCGTGTCTTGAAACGATGGAAGTTGTTCAACAAACAAGAGTGGACAAGCTGACCCA
AGGTCGCCAGACCTATGATTGGACATTAAACAGGAATCAGCCGGCTGCAACTGCATTAGC
TAATACTATAGAGGTCTTCAGATCGAACGGTTTAACGGCTAATGAATCAGGAAGGCTAAT
AGATTTCCTCAAGGATGTGATGGAATCAATGGATAAAGAGGAAATGGAAATAACAACGCA
CTTTCAAAGAAAAAGAAGGGTAAGGGACAACATGACCAAGAAAATGGTCACACAAAGAAC
AATAGGAAAGAAGAAACAGAGACTAAACAAGAGAAGCTATCTAATAAGAGCATTGACACT
GAACACAATGACAAAAGACGCTGAAAGAGGCAAATTAAAGAGAAGAGCAATTGCAACACC
TGGGATGCAAATCAGAGGATTTGTGTATTTTGTTGAAACATTAGCGAGGAGCATCTGTGA
GAAGCTTGAACAATCTGGACTTCCAGTTGGAGGCAATGAAAAGAAGGCTAAACTGGCAAA
TGTTGTGAGAAAAATGATGACTAATTCACAAGACACAGAGCTCTCTTTCACAATCACTGG
AGACAACACCAAATGGAATGAAAATCAGAACCCTAGGATGTTCCTGGCAATGATAACATA
CATAACAAGAAATCAACCTGAATGGTTTAGGAATGTCTTGAGTATTGCACCTATAATGTT
CTCGAATAAAATGGCAAGGCTAGGAAAAGGATACATGTTCGAAAGTAAGAGCATGAAGCT
TCGAACACAGATACCAGCAGAAATGTTAGCAAATATTGACCTGAAATATTTCAATGAGTC
AACAAGAAAGAAAATAGAGAAGATAAGGCCTCTTCTAATAGATGGTACAGCTTCATTGAG
TCCTGGAATGATGATGGGCATGTTCAACATGCTAAGTACAGTTTTAGGAGTCTCAATCCT
AAATCTAGGACAAAAGAGGTACACCAAAACAACATACTGGTGGGACGGACTCCAATCCTC
TGATGACTTTGCTCTCATAGTGAATGCACCGAATCATGAGGGAATACAAGCAGGAGTAGA
TAGATTCTATAGGACCTGCAAGCTAGTCGGAATCAATATGAGCAAAAAGAAGTCCTACAT
AAACAGGACAGGAACATTTGAATTCACAAGCTTTTTCTATCGCTATGGATTTGTAGCCAA
TTTTAGCATGGAGCTGCCCAGCTTTGGAGTGTCTGGGATTAATGAATCGGCTGACATGAG
CATTGGAGTAACAGTGATAAAGAACAACATGATAAACAATGACCTTGGACCAGCAACGGC
TCAAATGGCTCTTCAGCTGTTCATCAAGGATTACAGATACACGTATCGGTGTCACAGAGG
GGACACACAAATTCAGACGAGGAGGTCATTCGAACTGAAAAAGTTGTGGGAACAAACCCG
CTCAAAGGCAGGACTGCTGGTTTCAGATGGAGGACCAAACTTATACAATATCCGTAATCT
CCACATCCCGGAAGTCTGCCTGAAATGGGAGCTAATGGACGAAGACTATCAGGGAAGGCT
TTGTAACCCCCTGAACCCATTTGTCAGCCATAAGGAGATAGAGTCTGTAAACAATGCTGT
GGTGATGCCAGCTCATGGCCCAGCCAAGAACATGGAATATGATGCTGTTGCTACTACACA
CTCCTGGATCCCTAAGAGGAACCGCTCC--------------------------------
-------------------------------------------------ATCCTCAACAC
AAGCCAAAGGGGAATCCTTGAGGACGAACAGATGTATCAAAAGTGCTGCAATCTATTTGA
GAAATTCTTCCCTAGCAGTTCATACAGGAGACCGGTTGGGATTTCCAGCATGGTGGAGGC
CATGGTGTCTAGGGCCCGAATTGATGCACGAATTGACTTCGAGTCTGGACGGATTAAGAA
GGAGGAGTTTGCTGAGATCATGAAGATCTGTTCCACCATTGAAGAGCTCAGACGGCAGAA
-ATAGTGAATTTAGCTTGTCCTTCATGAAAAAATGCCTTG-TTTCTACT-----------
------------------------------------------------------------
------------------------------------------------------
>gi|115278944|gb|CY014927| /Avian/2(PB1)/H4N2/USA/1979/11/20/ Influenza A virus (A/blue-winged teal/New York/370ac/1979(H4N2)) segment 2, complete sequence
---------------------AGCGAAAGCAGGCAAACCATTTG-AATGGATGTCAATCC
GA--CTTTACTTTT-CTTGAAAGTTCCAGCGCAAAATGCCATAAGCACCACATTCCCATA
TACTGGAGATCCTCCATACAGCCATGGAACGGGAACAGGATACACCATGGACACAGTCAA
CAGAACACACCAATATTCAGAAAAGGGGAAATGGACAACAAACACAGAAACTGGAGCACC
CCAACTTAACCCAATTGATGGACCATTACCTGAGGATAATGAGCCAAGTGGATATGCACA
AACAGACTGTGTCCTGGAAGCAATGGCTTTCCTTGAAGAGTCCCACCCAGGAATCTTTGA
AAATTCGTGTCTTGAAACGATGGAAGTTGTTCAACAAACAAGAGTGGACAAGCTGACCCA
AGGCCGCCAGACCTATGATTGGACATTAAACAGGAATCAGCCGGCTGCAACTGCATTAGC
TAATACTATAGAGGTCTTCAGATCGAACGGTTTAACGGCTAATGAATCAGGAAGGCTAAT
AGATTTCCTCAAGGATGTGATGGAATCAATGGATAAAGAGGAAATGGAAATAACAACGCA
CTTCCAAAGAAAAAGAAGGGTAAGGGACAACATGACCAAGAAAATGGTCACACAAAGAAC
AATAGGAAAGAAGAAACAGAGACTAAACAAGAGAAGCTACCTAATAAGAGCATTGACACT
GAACACAATGACGAAAGACGCTGAAAGAGGCAAATTAAAGAGAAGAGCAATTGCAACACC
CGGGATGCAAATCAGAGGATTTGTGTATTTTGTTGAAACATTAGCGAGGAGCATCTGTGA
GAAGCTTGAACAATCTGGACTTCCAGTTGGAGGCAATGAAAAGAAGGCTAAACTGGCAAA
TGTTGTGAGAAAAATGATGACTAATTCACAAGACACAGAGCTCTCCTTCACAATCACTGG
AGACAACACCAAATGGAATGAAAATCAGAACCCTAGGATGTTCCTGGCAATGATAACATA
CATAACAAGAAATCAACCTGAATGGTTTAGGAATGTCTTGAGCATTGCACCTATAATGTT
CTCGAATAAAATGGCAAGGCTAGGAAAAGGATACATGTTCGAAAGTAAGAGCATGAAGCT
TCGAACACAGATACCAGCAGAAATGCTAGCAAATATTGACCTGAAATATTTCAATGAGTC
AACAAGAAAGAAAATAGAGAAAATAAGGCCTCTTCTAATAGATGGTACAGCTTCATTGAG
TCCTGGAATGATGATGGGCATGTTCAACATGCTAAGTACAGTTTTAGGAGTCTCAATCCT
AAATCTAGGACAAAAGAGGTACACCAAAACAACATACTGGTGGGACGGACTCCAATCCTC
TGATGACTTTGCTCTCATAGTGAATGCACCGAATCATGAGGGAATACAAGCAGGAGTAGA
TAGATTCTATAGGACCTGCAAGCTAGTCGGAATCAATATGAGCAAAAAGAAGTCCTACAT
AAACAGGACAGGAACATTTGAATTCACAAGCTTTTTCTATCGCTATGGATTTGTAGCCAA
TTTTAGCATGGAGCTGCCCAGCTTTGGAGTGTCTGGGATTAATGAATCGGCTGACATGAG
CATTGGAGTAACAGTGATAAAGAACAACATGATAAACAATGACCTTGGACCAGCAACGGC
TCAAATGGCTCTTCAGCTGTTCATCAAGGATTACAGATACACGTATCGGTGTCACAGAGG
GGACACACAAATTCAAACGAGGAGGTCGTTCGAGCTGAAAAAGTTGTGGGAACAAACCCG
CTCAAAGGCAGGACTGCTGGTTTCAGATGGAGGACCAAACTTATACAATATCCGTAATCT
CCACATCCCGGAAGTCTGCCTGAAATGGGGGCTAATGGATGAAGACTATCAGGGAAGGCT
TTGTAACCCCCTGAACCCATTTGTCAGCCATAAGGAGATAGAGTCTGTAAACAATGCTGT
GGTGATGCCAGCTCATGGCCCAGCCAAGAACATGGAATATGATGCTGTTGCTACTACACA
CTCCTGGATCCCTAAGAGGAACCGCTCC--------------------------------
-------------------------------------------------ATCCTCAACAC
AAGCCAAAGGGGAATCCTTGAAGATGAACAGATGTATCAAAAGTGCTGCAATCTATTTGA
GAAATTCTTCCCTAGCAGTTCATACAGGAGACCGGTTGGGATTTCCAGCATGGTGGAGGC
CATGGTGTCTAGGGCCCGAATTGATGCGCGAATTGACTTCGAGTCTGGACGGATTAAGAA
GGAGGAGTTTGCTGAGATCATGAAGATCTGTTCCACCATTGAAGAGCTCAGACGGCAGAA
-ATAGTGAATTTAGCTTGTCCTTCATGAAAAAATGCCTTG-TTTCTACT-----------
------------------------------------------------------------
------------------------------------------------------
>gi|78110674|gb|CY005912| /Avian/2(PB1)/H4N2/USA/1979/09/1/ Influenza A virus (A/turkey/Minnesota/833/1980(H4N2)) segment 2, complete sequence.
---------------------AGCGAAAGCAGGCAAACCATTTG-AATGGATGTCAATCC
GA--CTTTACTTTT-CTTGAAAGTTCCAGCGCAAAATGCCATAAGCACCACATTCCCATA
TACTGGAGATCCTCCATACAGCCATGGAACGGGAACAGGATACACCATGGACACAGTCAA
CAGAACACATCAATATTCAGAAAAGGGGAAATGGACAACAAACACAGAAACTGGAGCACC
CCAACTTAACCCAATTGATGGACCATTACCTGAGGATAATGAGCCAAGTGGATATGCACA
AACAGACTGTGTCCTGGAAGCAATGGCTTTCCTTGAAGAGTCCCACCCAGGAATCTTTGA
AAACTCGTGTCTTGAAACGATGGAAGTTGTTCAACAAACAAGAGTGGACAAGCTGACCCA
AGGTCGCCAGACCTATGATTGGACATTAAACAGGAATCAGCCGGCTGCAACTGCATTAGC
TAATACTATAGAGGTCTTCAGATCGAACGGTTTAACGGCTAATGAATCAGGAAGGCTAAT
AGATTTCCTCAAGGATGTGATGGAATCAATGGATAAAGAGGAAATGGAAATAACAACGCA
CTTTCAAAGAAAAAGAAGGGTAAGGGACAACATGACCAAGAAAATGGTCACACAAAGAAC
AATAGGAAAGAAGAAACAGAGACTAAACAAGAGAAGCTATCTAATAAGAGCATTGACACT
GAACACAATGACAAAAGACGCTGAAAGAGGCAAATTAAAGAGAAGAGCAATTGCAACACC
TGGGATGCAAATCAGAGGATTTGTGTATTTTGTTGAAACATTAGCGAGGAGCATCTGTGA
GAAGCTTGAACAATCTGGACTTCCAGTTGGAGGCAATGAAAAGAAGGCTAAACTGGCAAA
TGTTGTGAGAAAAATGATGACTAATTCACAAGACACAGAGCTCTCTTTCACAATCACTGG
AGACAACACCAAATGGAATGAAAATCAGAACCCTAGGATGTTCCTGGCAATGATAACATA
CATAACAAGAAATCAACCTGAATGGTTTAGGAATGTCTTGAGTATTGCACCTATAATGTT
CTCGAATAAAATGGCAAGGCTAGGAAAAGGATACATGTTCGAAAGTAAGAGCATGAAGCT
TCGAACACAGATACCAGCAGAAATGTTAGCAAATATTGACCTGAAATATTTCAATGAGTC
AACAAGAAAGAAAATAGAGAAGATAAGGCCTCTTCTAATAGATGGTACAGCTTCATTGAG
TCCTGGAATGATGATGGGCATGTTCAACATGCTAAGTACAGTTTTAGGAGTCTCAATCCT
AAATCTAGGACAAAAGAGGTACACCAAAACAACATACTGGTGGGACGGACTCCAATCCTC
TGATGACTTTGCTCTCATAGTGAATGCACCGAATCATGAGGGAATACAAGCAGGAGTAGA
TAGATTCTATAGGACCTGCAAGCTAGTCGGAATCAATATGAGCAAAAAGAAGTCCTACAT
AAACAGGACAGGAACATTTGAATTCACAAGCTTTTTCTATCGCTATGGATTTGTAGCCAA
TTTTAGCATGGAGCTGCCCAGCTTTGGAGTGTCTGGGATTAATGAATCGGCTGACATGAG
CATTGGAGTAACAGTGATAAAGAACAACATGATAAACAATGACCTTGGACCAGCAACGGC
TCAAATGGCTCTTCAGCTGTTCATCAAGGATTACAGATACACGTATCGGTGTCACAGAGG
GGACACACAAATTCAGACGAGGAGGTCATTCGAACTGAAAAAGTTGTGGGAACAAACCCG
CTCAAAGGCAGGACTGCTGGTTTCAGATGGAGGACCAAACTTATACAATATCCGTAATCT
CCACATCCCGGAAGTCTGCCTGAAATGGGAGCTAATGGACGAAGACTATCAGGGAAGGCT
TTGTAACCCCCTGAACCCATTTGTCAGCCATAAGGAGATAGAGTCTGTAAACAATGCTGT
GGTGATGCCAGCTCATGGCCCAGCCAAGAACATGGAATATGATGCTGTTGCTACTACACA
CTCCTGGATCCCTAAGAGAAACCGCTCC--------------------------------
-------------------------------------------------ATCCTCAACAC
AAGCCAAAGGGGAATCCTTGAGGACGAACAGATGTATCAAAAGTGCTGCAATCTATTTGA
GAAATTCTTCCCTAGCAGTTCATACAGGAGACCGGTTGGGATTTCCAGCATGGTGGAGGC
CATGGTGTCTAGGGCCCGAATTGATGCACGAATTGACTTCGAGTCTGGACGGATTAAGAA
GGAGGAGTTTGCTGAGATCATGAAGATCTGTTCCACCATTGAAGAGCTCAGACGGCAGAA
-ATAGTGAATTTAGCTTGTCCTTCATGAAAAAATGCCTTG-TTTCTACT-----------
------------------------------------------------------------
------------------------------------------------------
>gi|82652896|gb|CY004796| /Avian/2(PB1)/H4N2/Canada/1979/08/7/ Influenza A virus (A/mallard duck/ALB/106/1979(H4N2)) segment 2, complete sequence
---------------------AGCGAAAGCAGGCAAACCATTTG-AATGGATGTCAATCC
GA--CTTTACTTTT-CTTGAAAGTTCCAGCGCAAAATGCCATAAGCACCACATTCCCATA
TACTGGAGATCCTCCATACAGCCATGGAACGGGAACAGGATACACCATGGACACAGTCAA
CAGAACACACCAATATTCAGAAAAGGGAAAATGGACAACAAACACAGAAACTGGAGCGCC
TCAACTTAATCCAATTGATGGACCATTACCTGAGGATAATGAACCAAGTGGATATGCACA
AACAGACTGCGTTTTGGAAGCAATGGCTTTCCTTGAAGAATCCCACCCAGGAATCTTTGA
AAACTCGTGTCTTGAAACGATGGAGGTTGTTCAACAAACAAGAGTGGACAAGCTGACCCA
AGGTCGCCAGACCTATGATTGGACATTAAACAGGAATCAACCGGCCGCAACTGCATTAGC
TAATACTATAGAGGTCTTCAGATCGAACGGCTTAACAGCTAATGAATCGGGAAGACTAAT
AGATTTTCTCAAGGATGTGATGGAATCAATGGATAAAGAGGAAATGGAAATAACAACACA
CTTCCAAAGAAAAAGAAGGGTTAGGGACAACATGACCAAGAAAATGGTCACACAAAGAAC
AATAGGAAAGAAAAAGCAGAGATTAAGCAAAAGAAGCTATCTAATAAGAGCGTTGACATT
GAATACGATGACCAAAGATGCTGAAAGAGGCAAACTAAAGAGAAGAGCAATTGCAACACC
CGGAATGCAAATCAGAGGATTTGTGTATTTTGTTGAAACATTAGCGAGGAGCATCTGTGA
GAAGCTCGAACAATCTGGACTTCCAGTTGGAGGCAACGAAAAGAAGGCTAAACTGGCAAA
TGTTGTGAGGAAAATGATGACTAATTCACAAGACACAGAACTCTCTTTCACAATAACTGG
AGACAACACCAAATGGAATGAAAATCAAAATCCTCGGATGTTCCTAGCAATGATAACATA
CATAACAAGAAATCAACCTGAATGGTTTAGAAATGTCTTGAGCATTGCACCTATAATGTT
CTCAAACAAGATGGCAAGGCTAGGAAAAGGGTACATGTTCGAAAGTAAGAGCATGAAGCT
TCGAACACAGATACCAGCAGAAATGCTAGCAAATATTGACTTGAAATATTTCAATGAGTC
AACAAGAAAGAAAATTGAGAAGATAAGGCCTCTTCTAATAGATGGTACAGCTTCGCTGAG
TCCCGGAATGATGATGGGCATGTTCAACATGCTAAGTACAGTTTTGGGAGTCTCAATCCT
AAATCTAGGACAAAAGAGGTACACCAAAACAACATACTGGTGGGACGGACTCCAATCTTC
TGATGACTTTGCCCTCATAGTGAATGCACCGAATCATGAGGGAATACAAGCAGGGGTAGA
TAGATTCTATAGGACCTGCAAGCTAGTCGGGATCAATATGAGCAAAAAGAAGTCCTACAT
AAATAGGACAGGAACATTTGAATTCACAAGCTTTTTCTATCGCTATGGATTTGTGGCCAA
TTTTAGTATGGAGCTGCCCAGCTTTGGAGTGTCTGGAATCAACGAATCGGCTGACATGAG
CATTGGAGTGACAGTGATAAAGAACAACATGATAAACAATGATCTTGGACCAGCAACGGC
TCAAATGGCTCTTCAGCTATTCATCAAGGATTACAGATACACGTATCGGTGCCACAGAGG
GGACACGCAAATTCAGACGAGGAGGTCATTCGAGCTGAAGAAGTTGTGGGAACAAACCCG
CTCAAAGGCAGGACTGCTGGTTTCAGATGGGGGACCAAACTTATACAATATTCGGAATCT
CCATATCCCGGAAGTTTGCTTGAAATGGGAGCTAATGGACGAGGACTATCAGGGAAGGCT
TTGTAATCCCCTGAACCCATTTGTCAGCCATAAGGAGATAGAATCTGTAAACAATGCTGT
GGTAATGCCAGCTCATGGCCCAGCCAAGAGCATGGAATATGATGCTGTTGCTACTACACA
TTCTTGGATCCCTAAGAGAAACCGCTCC--------------------------------
-------------------------------------------------ATCCTCAACAC
AAGTCAAAGGGGAATCCTTGAAGATGAACAGATGTATCAGAAGTGCTGCAATCTATTCGA
GAAATTCTTCCCTAGCAGTTCATACAGGAGACCGGTTGGGATTTCCAGCATGGTGGAGGC
CATGGTGTCTAGGGCCAGAATTGATGCGCGGATTGACTTCGAGTCTGGACGGATTAAGAA
AGAGGAGTTCGCTGAGATCATGAAGATCTGTTCCACCATTGAAGAGCTCAGACGGCAGAA
-ATAGTGAATTTAGCTTGTCCTTCATGAAAAAATGCCTTG-TTTCTACT-----------
------------------------------------------------------------
------------------------------------------------------
>gi|82652915|gb|CY004803| /Avian/2(PB1)/H4N2/Canada/1979/08/11/ Influenza A virus (A/blue-winged teal/ALB/580/1979(H4N2)) segment 2, complete sequence
---------------------AGCGAAAGCAGGCAAACCATTTG-AATGGATGTCAATCC
GA--CTTTACTTTT-CTTGAAAGTTCCAGCGCAAAATGCCATAAGCACCACATTCCCATA
TACTGGAGATCCTCCATACAGCCATGGAACGGGAACAGGATACACCATGGACACAGTCAA
CAGAACACACCAATATTCAGAAAAGGGAAAATGGACAACAAACACAGAAACTGGAGCGCC
TCAACTTAATCCAATTGATGGACCATTACCTGAGGATAATGAACCAAGTGGATATGCACA
AACAGACTGCGTTTTGGAAGCAATGGCTTTCCTTGAAGAATCCCACCCAGGAATCTTTGA
AAACTCGTGTCTTGAAACGATGGAGGTTGTTCAACAAACAAGAGTGGACAAGCTGACCCA
AGGTCGCCAGACCTATGATTGGACATTAAACAGGAATCAACCGGCCGCAACTGCATTAGC
TAATACTATAGAGGTCTTCAGATCGAACGGCTTAACAGCTAATGAATCGGGAAGACTAAT
AGATTTTCTCAAGGATGTGATGGAATCAATGGATAAAGAGGAAATGGAAATAACAACACA
CTTCCAAAGAAAAAGAAGGGTTAGGGACAACATGACCAAGAAAATGGTCACACAAAGAAC
AATAGGAAAGAAAAAGCAGAGATTAAGCAAAAGAAGCTATCTAATAAGAGCGTTGACATT
GAATACGATGACCAAAGATGCTGAAAGAGGCAAACTAAAGAGAAGAGCAATTGCAACACC
CGGAATGCAAATCAGAGGATTTGTGTATTTTGTTGAAACATTAGCGAGGAGCATCTGTGA
GAAGCTCGAACAATCTGGACTTCCAGTTGGAGGCAACGAAAAGAAGGCTAAACTGGCAAA
TGTTGTGAGGAAAATGATGACTAATTCACAAGACACAGAACTCTCTTTCACAATAACTGG
AGACAACACCAAATGGAATGAAAATCAAAATCCTCGGATGTTCCTAGCAATGATAACATA
CATAACAAGAAATCAACCTGAATGGTTTAGAAATGTCTTGAGCATTGCACCTATAATGTT
CTCAAACAAGATGGCAAGGCTAGGAAAAGGGTACATGTTCGAAAGTAAGAGCATGAAGCT
TCGAACACAGATACCAGCAGAAATGCTAGCAAATATTGACTTGAAATATTTCAATGAGTC
AACAAGAAAGAAAATTGAGAAGATAAGGCCTCTTCTAATAGATGGTACAGCTTCGCTGAG
TCCCGGAATGATGATGGGCATGTTCAACATGCTAAGTACAGTTTTGGGAGTCTCAATCCT
AAATCTAGGACAAAAGAGGTACACCAAAACAACATACTGGTGGGACGGACTCCAATCCTC
TGATGACTTTGCCCTCATAGTGAATGCACCGAATCATGAGGGAATACAAGCAGGGGTAGA
TAGATTCTATAGGACCTGCAAGCTAGTCGGGATCAATATGAGCAAAAAGAAGTCCTACAT
AAATAGGACAGGAACATTTGAATTCACAAGCTTTTTCTATCGCTATGGATTTGTGGCCAA
TTTTAGTATGGAGCTGCCCAGCTTTGGAGTGTCTGGAATCAACGAATCGGCTGACATGAG
CATTGGAGTGACAGTGATAAAGAACAACATGATAAACAATGATCTTGGACCAGCAACGGC
TCAAATGGCTCTTCAGCTATTCATCAAGGATTACAGATACACGTATCGGTGCCACAGAGG
GGACACGCAAATTCAGACGAGGAGGTCATTCGAGCTGAAGAAGTTGTGGGAACAAACCCG
CTCAAAGGCAGGACTGCTGGTTTCAGATGGGGGACCAAACTTATACAATATTCGGAATCT
CCATATCCCGGAAGTTTGCTTGAAATGGGAGCTAATGGACGAGGACTATCAGGGAAGGCT
TTGTAATCCCCTGAACCCATTCGTCAGCCATAAGGAGATAGAATCTGTAAACAATGCTGT
GGTAATGCCAGCTCATGGCCCAGCCAAGAGCATGGAATATGATGCTGTTGCTACTACACA
TTCTTGGATCCCTAAGAGAAACCGCTCC--------------------------------
-------------------------------------------------ATCCTCAACAC
AAGTCAAAGGGGAATCCTTGAAGATGAACAGATGTATCAGAAGTGCTGCAATCTATTCGA
GAAATTCTTCCCTAGCAGTTCATACAGGAGACCGGTTGGGATTTCCAGCATGGTGGAGGC
CATGGTGTCTAGGGCCAGAATTGATGCGCGGATTGACTTCGAGTCTGGACGGATTAAGAA
AGAGGAGTTCGCTGAGATCATGAAGATCTGTTCCACCATTGAAGAGCTCAGACGGCAGAA
-ATAGTGAATTTAGCTTGTCCTTCATGAAAAAATGCCTTG-TTTCTACT-----------
------------------------------------------------------------
------------------------------------------------------
>gi|82652877|gb|CY004789| /Avian/2(PB1)/H4N2/Canada/1978/08/10/ Influenza A virus (A/mallard duck/ALB/354/1978(H4N2)) segment 2, complete sequence
---------------------AGCGAAAGCAGGCAAACCATTTG-AATGGATGTCAATCC
GA--CTTTACTTTT-CTTGAAAGTTCCAGCGCAAAATGCCATAAGCACTACATTCCCATA
TACTGGAGATCCTCCATACAGCCATGGAACGGGAACAGGATACACCATGGACACAGTCAA
CAGAACACATCAATATTCAGAAAAGGGAAAATGGACAACAAACACAGAAACTGGAGCACC
TCAACTTAACCCAATTGATGGACCATTACCTGAGGATAATGAACCAAGTGGATATGCACA
AACAGACTGTGTTCTGGAAGCAATGGCTTTCCTTGAAGAGTCCCACCCAGGAATCTTTGA
AAACTCGTGTCTTGAAACGATGGAGGTTGTTCAACAAACAAGAGTGGACAAGCTGACCCA
AGGTCGCCAGACCTATGATTGGACATTAAACAGGAATCAACCGGCCGCGACTGCATTAGC
TAATACTATCGAGGTCTTCAGATCGAACGGTTTAACAGCTAATGAATCGGGAAGACTAAT
AGATTTCCTCAAGGATGTGATGGAATCAATGGATAAAGAGGAAATGGAAATAACAACGCA
CTTCCAAAGAAAAAGAAGGGTTAGGGACAACATGACCAAAAAAATGGTCACACAAAGAAC
AATAGGAAAGAAGAAACAGAGATTAAACAAAAGAAGCTACCTAATAAGAGCATTGACATT
GAACACAATGACCAAAGATGCTGAAAGAGGCAAACTAAAGAGAAGAGCAATTGCAACACC
CGGGATGCAAATCAGAGGATTTGTGTATTTTGTTGAAACATTAGCGAGGAGCATTTGTGA
GAAGCTCGAACAATCTGGACTTCCAGTTGGAGGCAACGAAAAGAAGGCTAAACTAGCAAA
TGTTGTGAGGAAAATGATGACTAATTCACAAGACACAGAACTCTCTTTCACAATAACTGG
AGACAACACCAAATGGAATGAAAATCAAAACCCTCGGATGTTCCTAGCAATGATAACATA
CATAACAAGAAATCAACCTGAATGGTTTAGAAATGTCTTGAGCATTGCACCTATAATGTT
CTCAAACAAAATGGCAAGGCTAGGAAAAGGGTACATGTTCGAAAGTAAGAGCATGAAGCT
TCGAACACAGATACCAGCAGAAATGCTAGCAAATATTGACCTGAAATATTTCAATGAGTC
AACAAGAAAGAAAATTGAGAAGATAAGGCCTCTTCTAATAGATGGTACAGCTTCATTGAG
TCCCGGAATGATGATGGGCATGTTCAACATGCTAAGTACAGTTCTGGGAGTCTCAATCCT
AAATCTAGGACAAAAGAGGTACACCAAAACAACATACTGGTGGGACGGACTCCAATCTTC
TGATGACTTTGCCCTCATAGTGAATGCACCGAATCATGAGGGAATACAAGCAGGGGTAGA
TAGATTCTATAGAACCTGCAAGCTAGTTGGGATCAATATGAGCAAAAAGAAGTCCTACAT
AAATAGGACAGGAACATTTGAATTCACAAGCTTTTTCTATCGCTATGGATTTGTGGCCAA
TTTTAGTATGGAGCTGCCCAGCTTTGGAGTGTCTGGAATCAATGAATCGGCTGACATGAG
CATTGGAGTGACAGTGATAAAGAACAACATGATAAACAATGACCTTGGACCAGCAACGGC
TCAAATGGCTCTTCAGCTATTCATCAAGGATTACAGATATACGTATCGGTGCCACAGAGG
GGACACGCAAATTCAGACGAGGAGGTCATTCGAGCTGAAGAAGTTGTGGGAACAAACCCG
CTCAAAGGCAGGACTGCTAGTTTCAGATGGAGGACCAAATTTATACAATATTCGGAATCT
CCACATCCCGGAAGTCTGTTTGAAATGGGAGCTAATGGACGAGGACTATCAGGGAAGGCT
TTGTAATCCCCTGAACCCATTTGTCAGCCATAAGGAGATAGAGTCTGTAAACAATGCTGT
GGTAATGCCAGCTCATGGCCCAGCCAAGAGCATGGAATATGATGCTGTCGCTACTACACA
CTCCTGGATCCCTAAGAGAAACCGCTCC--------------------------------
-------------------------------------------------ATCCTCAACAC
AAGCCAAAGGGGAATCCTTGAAGATGAACAGATGTATCAAAAGTGCTGCAATCTATTCGA
GAAATTCTTCCCTAGCAGTTCATACAGGAGACCGGTTGGGATTTCCAGCATGGTGGAGGC
CATGGTGTCTAGGGCCAGAATTGATGCGCGGATTGACTTCGAGTCTGGACGGATTAAGAA
AGAGGAGTTCGCTGAGATCATGAAGATCTGTTCCACCATTGAAGAGCTCAGACGGCAGAA
-ATAGTGAATTTAGCTTGTCCTTCATGAAAAAATGCCTTG-TTTCTACT-----------
------------------------------------------------------------
------------------------------------------------------
>gi|82654751|gb|CY005630| /Avian/2(PB1)/H4N2/Hong Kong/1976/// Influenza A virus (A/duck/Hong Kong/24/1976(H4N2)) segment 2, complete sequence
---------------------AGCGAAAGCAGGCAAACCATTTG-AATGGATGTCAATCC
GA--CTTTACTTTT-CTTGAAAGTGCCAGCGCAAAATGCTATAAGTACTACATTCCCTTA
TACTGGAGATCCTCCATACAGCCATGGAACAGGAACAGGATACACCATGGACACAGTCAA
CAGAACACATCAATATTCAGAGAAAGGAAAGTGGACAACAAACACAGAGACTGGAGCACC
CCAGCTTAACCCGATTGATGGACCGCTACCCGAGGACAATGAACCGAGCGGATACGCACA
AACAGATTGTGTCTTGGAGGCAATGGCTTTCCTTGAAGAGTCCCACCCAGGGATCTTTGA
AAACTCGTGTCTCGAAACGATGGAAGTTGTTCAACAAACAAGAGTGGACAAACTGACTCA
AGGTCGCCAGACCTATGACTGGACATTAAATAGAAACCAGCCGGCCGCAACTGCTTTGGC
CAACACTATAGAGGTCTTCAGGTCGAACGGTCTAACAGCCAATGAATCGGGGAGGCTAAT
AGATTTCCTCAAAGATGTGATGGAATCAATGGATAAAAAAGAAATGGAAATAACAACACA
TTTCCAAAGAAAAAGAAGAGTAAGAGACAACATGACCAAGAAAATGGTCACACAAAGAAC
AATAGGAAAGAAGAAACAGAGATTGAACAAGAAAAGCTATTTGATAAGAGCATTGACATT
GAACACAATGACCAAAGATGCAGAAAGAGGCAAGTTGAAGAGGCGGGCAATTGCAACACC
CGGGATGCAGATCAGAGGGTTCGTATACTTTGTCGAAACACTAGCGAGGAGCATCTGTGA
GAAACTTGAACAATCTGGGCTCCCAGTCGGGGGGAATGAGAAGAAGGCTAAATTGGCAAA
TGTTGTGAGAAAGATGATGACTAACTCACAAGATACAGAACTCTCCTTTACAATTACTGG
AGACAACACCAAATGGAATGAGAATCAAAACCCTCGGATGTTTCTGGCAATGATAACATA
TATCACAAGAAACCAACCGGAATGGTTCAGAAATGTCTTGAGCATTGCCCCTATAATGTT
CTCAAACAAAATGGCAAGATTGGGAAAAGGATACATGTTCGAAAGTAAGAGCATGAAGCT
ACGGACACAAATACCAGCAGAAATGCTCGCAAATATTGACCTGAAATACTTCAACGAATC
AACGAGGAAGAAAATCGAGAAAATAAGACCTCTCCTAATAGATGGTACAGCCTCATTGAG
TCCTGGAATGATGATGGGCATGTTTAACATGCTGAGCACAGTCTTAGGAGTCTCAATCCT
GAATCTTGGGCAAAAGAGGTACACCAAAACCACATACTGGTGGGATGGACTCCAATCCTC
TGATGACTTCGCCCTCATAGTGAATGCACCTAATCATGAGGGAATACAAGCAGGAGTGGA
TAGGTTCTATCGGACCTGCAAACTAGTTGGGATCAATATGAGCAAAAAGAAGTCTTACAT
AAATAGGACAGGAACATTTGAATTCACTAGCTTTTTCTATCGCTATGGATTTGTAGCCAA
CTTTAGTATGGAGCTGCCTAGCTTTGGAGTGTCTGGGATTAATGAATCGGCTGATATGAG
CATTGGGGTGACAGTGATAAAGAACAATATGATAAACAACGACCTTGGACCAGCAACAGC
CCAAATGGCTCTTCAGCTATTCATTAAGGACTACAGATACACATATCGGTGTCACAGGGG
AGACACACAAATCCAAACGAGGAGATCATTCGAGCTGAAGAAGCTGTGGGAGCAGACCCG
TTCAAAGGCAGGGCTGTTGGTTTCAGATGGAGGACCAAATCTATATAATATCCGAAACCT
CCACATTCCAGAGGTCTGTCTGAAGTGGGAACTAATGGATGAAGATTATCAGGGCAGGCT
GTGTAATCCCCTGAATCCGTTTGTCAGCCATAAGGAAATCGAGTCCGTAAACAATGCTGT
GGTAATGCCAGCCCATGGTCCGGCCAAGAGCATGGAATATGATGCTGTTGCAACTACACA
CTCCTGGATTCCTAAGAGAAACCGTTCC--------------------------------
-------------------------------------------------ATTCTCAATAC
CAGCCAAAGGGGAATTCTTGAGGATGAACAGATGTATCAGAAGTGCTGCAATCTATTCGA
GAAATTCTTTCCTAGCAGTTCATACAGGAGACCAGTTGGAATTTCCAGCATGGTGGAGGC
CATGGTGTCTAGGGCCCGGATTGACGCACGAATTGACTTCGAGTCTGGAAGGATTAAGAA
AGAAGAGTTTGCTGAGATCATGAAGATCTGTTCCACCATTGAAGAGCTCAGACGGCAAAA
-ATAGTGAATTTAGCTTGTCCTTCATGAAAAAATGCCTTG-TTTCTACT-----------
------------------------------------------------------------
------------------------------------------------------
>gi|78096719|gb|CY004931| /Avian/2(PB1)/H4N1/Canada/1998/08/5/ Influenza A virus (A/mallard/ALB/47/1998(H4N1)) segment 2, complete sequence
---------------------AGCGAAAGCAGGCAAACCATTTG-AATGGATGTCAATCC
GA--CTTTACTTTT-CTTGAAAGTTCCAGCGCAAAATGCCATAAGCACCACATTCCCATA
TACTGGAGATCCTCCATACAGCCATGGAACGGGAACAGGATACACCATGGACACAGTCAA
CAGAACACATCAATATTCAGAAAAGGGGAAATGGACGACAAACACAGAAACTGGAGCACC
ACAACTTAACCCAATTGACGGACCATTACCTGAGGACAATGAGCCAAGTGGATATGCACA
AACAGACTGTGTCCTGGAAGCAATGGCTTTCCTTGAAGAGTCCCACCCAGGAATCTTTGA
AAACTCGTGTCTCGAAACGATGGAAGTTGTTCAGCAAACAAGAGTGGACAAGCTGACCCA
AGGTCGCCAGACCTACGATTGGACACTAAACAGGAACCAGCCGGCTGCAACTGCATTAGC
TAATACTATAGAGGTCTTCAGATCGAACGGTTTGGCGGCCAATGAATCAGGAAGGCTAAT
AGATTTCCTCAAGGATGTGATGGAATCAATGGATAAAGAGGAGATGGAAATAACAACGCA
CTTCCAAAGAAAAAGAAGAGTAAGGGACAACATGACCAAGAAAATGGTCACACAAAGAAC
AATAGGAAAGAAGAAGCAGAGATTAAACAAAAGAAGCTATCTAATAAGAGCATTGACACT
GAACACAATGACAAAGGACGCTGAGAGAGGCAAGTTAAAGAGAAGAGCAATTGCAACACC
CGGGATGCAAATCAGAGGATTTGTGTATTTTGTTGAAACATTAGCGAGGAGCATTTGTGA
AAAGCTGGAACAATCTGGACTCCCAGTCGGAGGCAATGAGAAGAAGGCTAAACTGGCAAA
TGTCGTGAGGAAAATGATGACCAACTCACAAGACACAGAGCTCTCTTTCACAATCACTGG
AGACAACACCAAATGGAATGAAAATCAGAACCCTAGAATGTTTCTGGCAATGATAACATA
CATAACAAGAAATCAACCCGAATGGTTTAGGAATGTTTTGAGCATCGCACCTATAATGTT
CTCGAATAAAATGGCAAGGCTAGGGAAAGGATACATGTTCGAAAGCAAGAGCATGAAGCT
TCGAACACAGATACCAGCAGAAATGCTAGCAAATATTGACTTGAAATATTTCAATGAGTC
AACAAAAAAGAAGATAGAGAAGATAAGGCCTCTTCTAATAGATGGCACAGCCTCATTGAG
TCCTGGAATGATGATGGGCATGTTCAACATGCTAAGTACAGTTTTAGGAGTTTCAATCCT
AAATCTGGGACAAAAGAGATACACCAAAACAACGTATTGGTGGGACGGACTCCAATCCTC
TGATGATTTTGCACTCATAGTGAATGCGCCGAATCATGAGGGAATACAAGCAGGAGTAGA
TAGATTCTATAGGACTTGCAAACTAGTCGGAATCAATATGAGCAAAAAGAAGTCCTACAT
AAACAGGACAGGAACATTTGAATTCACAAGCTTTTTCTATCGCTATGGATTCGTAGCCAA
TTTTAGCATGGAACTGCCCAGTTTTGGAGTGTCTGGGATCAATGAATCAGCTGACATGAG
CATTGGGGTAACAGTGATAAAGAACAACATGATAAACAATGACCTTGGACCAGCAACGGC
CCAAATGGCTCTTCAGCTGTTCATCAAGGATTACAGATACACGTATCGGTGCCACAGAGG
GGACACACAAATCCAGACGAGGAGGTCATTCGAGCTGAAGAAATTGTGGGAACAAACCCG
CTCAAAGGCAGGATTGCTGGTTTCAGATGGGGGACCAAACTTGTACAATATCCGGAATCT
CCACATCCCGGAAGTCTGCCTGAAATGGGAGTTGATGGACGAAGACTATCAGGGAAGACT
TTGTAACCCCCTGAACCCATTTGTCAGCCATAAAGAGATAGAGTCTGTGAACAATGCTGT
GGTGATGCCAGCTCATGGCCCAGCCAAGAGCATGGAATATGATGCTGTTGCTACTACGCA
CTCCTGGATCCCCAAGAGGAACCGCTCC--------------------------------
-------------------------------------------------ATCCTCAACAC
GAGTCAGAGGGGAATCCTTGAAGATGAACAGATGTATCAAAAATGCTGCAATCTATTTGA
GAAGTTCTTCCCTAGCAGTTCATACAGAAGACCGGTTGGAATTTCTAGCATGGTGGAGGC
CATGGTGTCTAGGGCCCGAATTGATGCACGAATTGACTTCGAGTCTGGACGGATTAAGAA
AGAGGAGTTTGCTGAGATCATGAAGATCTGTTCCACCATTGAAGAGCTCAGACGGCAGAA
-GTAGTGAATTTGGCTTGTCCTTCATGAAAAAATGCCTTG-TTTCTACT-----------
------------------------------------------------------------
------------------------------------------------------
>gi|82653136|gb|CY004966| /Avian/2(PB1)/H4N1/Canada/1977/08/28/ Influenza A virus (A/mallard duck/ALB/291/1977(H4N1)) segment 2, complete sequence
---------------------AGCGAAAGCAGGCAAACCATTTG-AATGGATGTCAATCC
GA--CTTTACTTTT-CTTGAAAGTTCCAGCGCAAAATGCCATAAGCACTACATTCCCATA
TACTGGAGATCCTCCATACAGCCATGGAACGGGAACAGGATACACCATGGACACAGTCAA
CAGAACACATCAATATTCAGAAAAGGGAAAATGGACAACAAACACAGAAACTGGAGCGCC
CCAACTCAACCCAATTGATGGACCATTACCTGAGAATAATGAACCAAGTGGATATGCACA
AACAGACTGCGTCCTGGAAGCAATGGCTTTCCTTGAAGAATCCCACCCAGGAATCTTTGA
AAACTCGTGTCTTGAAACGATGGAAGTTGTTCAACAAACGAGGGTGGACAAGCTGACCCA
AGGTCGCCAGACCTATGATTGGACATTAAACAGGAATCAGCCGGCTGCAACTGCATTAGC
TAATACTATAGAAGTCTTCAGATCGAACGGTTTAACAGCTAATGAATCGGGAAGGCTAAT
AGATTTCCTCAAGGATGTGATGGAATCAATGGATAAAGAGGAAATGGAAATAACAACGCA
CTTCCAAAGAAAAAGAAGGGTGAGGGACAACATGACCAAGAAAATGGTCACACAAAGAAC
AATAGGAAAGAAGAAGCAGAGATTAAACAAGAGAAGCTATCTAATAAGAGCATTGACATT
GAATACAATGACAAAAGATGCTGAAAGAGGTAAACTAAAGAGAAGAGCGATTGCAACACC
CGGGATGCAAATCAGAGGATTTGTGTATTTTGTTGAAACATTAGCAAGGAGCATTTGTGA
GAAGCTCGAACAATCTGGACTTCCAGTTGGAGGCAATGAAAAGAAGGCTAAACTGGCAAA
TGTTGTGAGAAAGATGATGACTAATTCACAGGACACAGAGCTCTCTTTCACAATCACTGG
AGACAACACCAAATGGAATGAAAATCAAAACCCTCGGATGTTCCTGGCAATGATAACATA
CATCACAAGAAATCAACCTGAATGGTTTAGAAACATCTTGAGCATTGCACCTATAATGTT
CTCGAATAAAATGGCAAGGTTAGGAAAAGGATACATGTTCGAAAGTAAGAGCATGAAGCT
TCGAACACAGATACCAGCAGAAATGCTAGCAAATATTGACCTGAAATACTTCAATGAGTC
AACAAGAAAGAAAATTGAGAAGATAAGGCCTCTTCTAATAGATGGTACAGCTTCATTGAG
TCCCGGAATGATGATGGGAATGTTCAACATGCTAAGTACAGTTTTGGGAGTCTCAATCCT
AAATCTAGGGCAAAAGAGGTACACCAAAACAACATACTGGTGGGACGGACTACAATCCTC
TGATGACTTTGCCCTCATAGTGAATGCACCGAATCATGAGGGGATACAAGCAGGAGTGGA
TAGATTCTATAGAACCTGCAAACTAGTCGGGATCAATATGAGCAAAAAGAAGTCCTACAT
AAATAGGACAGGAACATTTGAATTCACAAGCTTTTTCTATCGCTATGGATTTGTGGCCAA
TTTTAGTATGGAGCTGCCCAGTTTTGGAGTGTCTGGAATTAATGAATCAGCTGACATGAG
CATTGGAGTAACAGTAATAAAGAACAACATGATAAACAATGACCTTGGACCAGCAACAGC
CCAAATGGCTCTTCAGCTATTCATCAAGGATTACAGATACACGTATCGATGCCACAGAGG
AGACACGCAAATCCAGACGAGGAGGTCATTCGAGCTAAAGAAATTGTGGGAACAAACCCG
CTCAAAGGCAGGGTTGCTGGTTTCAGATGGAGGACCAAACTTATACAATATCCGGAACCT
CCACATCCCTGAAGTCTGCTTGAAATGGGAGCTAATGGACGAAGACTACCAGGGAAGGCT
TTGTAATCCCCTTAACCCATTTGTCAGTCATAAGGAGATAGAGTCTGTAAACAATGCTGT
GGTAATGCCAGCTCATGGCCCAGCCAAGAGCATGGAATATGATGCTGTTGCTACTACACA
CTCCTGGATCCCTAAGAGAAACCGCTCC--------------------------------
-------------------------------------------------ATTCTCAACAC
AAGCCAAAGGGGAATCCTTGAAGATGAACAGATGTATCAAAAGTGCTGCAATCTATTCGA
GAAATTCTTCCCTAGTAGTTCATACAGGAGACCGGTTGGGATTTCCAGCATGGTGGAGGC
CATGGTGTCTAGGGCCCGAATTGATGCGCGGATTGACTTCGAATCTGGACGGATTAAGAA
AGAGGAGTTCGCTGAGATCATGAAGATCTGTTGCACCATTGAAGAGCTCAGACGGCAGAA
-ATAGTGAATTTAGCTTGTCCTTCATGAAAAAATGCCTTG-TTTCTACT-----------
------------------------------------------------------------
------------------------------------------------------
>gi|119365342|gb|CY017779| /Avian/2(PB1)/H3N8/USA/2005/12/05/ Influenza A virus (A/longtail duck/Maryland/291/2005(H3N8)) segment 2, complete sequence
-----------------------------------AACCATTTG-AATGGATGTCAATCC
GA--CTTTACTTTT-CTTGAAAGTTCCAGCGCAAAATGCCATAAGCACCACATTCCCATA
TACTGGAGATCCTCCATACAGCCATGGAACAGGAACAGGATACACCATGGACACAGTTAA
CAGAACACATCAATACTCAGAAAAGGGAAAATGGACAACAAACTCAGAGACTGGAGCACC
CCAACTCAACCCAATTGATGGACCACTGCCTGAGGACAATGAGCCAAGTGGATATGCACA
AACGGACTGTGTTCTTGAAGCAATGGCTTTCCTTGAAGAGTCTCACCCAGGGATCTTTGA
AAACTCGTGTCTTGAAACGATGGAAGTTGTTCAACAAACAAGAGTGGACAAATTGACCCA
AGGTCGTCAGACCTATGATTGGACATTAAACAGGAATCAGCCGGCTGCAACTGCATTAGC
TAATACTATAGAGGTCTTCAGATCGAACGGTCTGACAGCTAATAAGTCAGGAAGGTTAAT
AGATTTTCTCAAGGATGTGATGGAATCAATGGATAAAGAGGAAATGGAAATAACAACGCA
TTTCCAAAGGAAAAGAAGAGTGAGAGACAACATGACCAAGAAAATGGTCACACAAAGAAC
AATAGGAAAGAAGAAGCAGAGGCTAAACAAAAGGAGCTACTTAATAAGAGCATTGACACT
GAACACAATGACAAAAGACGCCGAAAGAGGCAAACTAAAGAGAAGAGCAATTGCAACACC
CGGAATGCAAATCAGAGGATTTGTATACTTTGTTGAAACATTAGCAAGGAGCATTTGTGA
GAAGCTTGAACAATCCGGACTCCCAGTTGGAGGCAATGAAAAGAAGGCTAAACTGGCAAA
TGTTGTGAGAAAAATGATGACTAATTCACAAGACACAGAACTCTCTTTCACAATCACCGG
GGACAACACCAAATGGAATGAAAATCAAAACCCTAGGATGTTTCTGGCAATGATAACATA
TATAACAAGAAACCAACCTGAATGGTTTAGGAATGTCTTGAGCATTGCACCTATAATGTT
CTCAAATAAAATGGCAAGACTAGGGAAAGGATACATGTTCGAAAGTAAGAGCATGAAGCT
TCGAACACAAATACCGGCAGAGATGCTAGCAAGTATTGATTTGAAATATTTCAATGAGTC
AACAAGAAAGAAAATAGAGAAGATAAGGCCTCTTCTAATAGATGGTACAGCCTCATTGAG
TCCCGGAATGATGATGGGCATGTTCAACATGTTAAGTACAGTTTTGGGGGTTTCGATTCT
AAATCTAGGGCAAAAGAGGTACACCAAAACAACATACTGGTGGGACGGACTTCAATCCTC
CGATGACTTTGCTCTCATAGTGAATGCTCCGAATCATGAGGGAATACAAGCAGGAGTAGA
CAGATTCTATAGAACCTGCAAGCTAGTCGGAATTAACATGAGCAAGAAAAAGTCCTACAT
AAACAGGACAGGAACATTTGAATTCACAAGCTTTTTCTATCGTTATGGATTTGTAGCCAA
CTTTAGCATGGAGTTGCCCAGCTTTGGAGTGTCTGGGATCAATGAATCTGCAGACATGAG
CATTGGAGTAACAGTGATAAAGAACAACATGATAAACAATGATCTTGGGCCAGCAACAGC
TCAAATGGCTCTTCAGCTGTTCATCAAGGATTACAGATACACGTATCGGTGCCACAGGGG
GGACACACAAATTCAGACAAGGAGGTCATTCGAGCTGAAGAAGTTGTGGGAGCAAACCCG
CTCAAAAGCAGGACTACTGGTTTCAGATGGAGGACCAAATCTATACAATATCCGGAATCT
CCACATTCCGGAAGTCTGCTTGAAATGGGAGCTAATGGATGAAGACTACCAGGGAAGGCT
TTGTAACCCCCTGAATCCGTTTGTCAGTCACAAAGAGATAGAATCTGTAAACAATGCTGT
GGTAATGCCAGCTCATGGCCCAGCCAAAAGCATGGAATATGATGCTGTTGCTACCACGCA
CTCCTGGATACCTAAGAGGAATCGCTCC--------------------------------
-------------------------------------------------ATCCTCAATAC
AAGCCAGAGGGGAATCCTTGAAGATGAACAGATGTATCAAAAGTGCTGCAATCTGTTCGA
GAAATTCTTCCCTAGCAGTTCATACAGGAGACCGGTTGGGATTTCAAGCATGGTGGAGGC
CATGGTTTCTAGGGCCCGAATTGATGCGCGAATTGACTTCGAATCTGGACGGATTAAGAA
AGAGGAATTTGCTGAGATCATGAAGATCTGTTCCACCATTGAAGAGCTCAGACGGCAGAA
-ATAGTGAATTTAGC---------------------------------------------
------------------------------------------------------------
------------------------------------------------------
>gi|119365304|gb|CY017763| /Avian/2(PB1)/H3N8/USA/2005/08/20/ Influenza A virus (A/pintail/Alaska/779/2005(H3N8)) segment 2, complete sequence
----------------------------------------------ATGGATGTCAATCC
GA--CTTTACTTTT-CTTGAAAGTTCCAGCGCAAAATGCCATAAGCACCACATTCCCATA
TACTGGAGATCCTCCATACAGCCATGGAACAGGAACAGGATACACCATGGACACGGTTAA
CAGAACACATCAATATTCAGAAAAGGGAAAATGGACAACAAACTCAGAGACTGGAGCACC
CCAACTTAACCCAATTGATGGACCACTGCCTGAGGACAATGAGCCAAGTGGATATGCACA
AACGGACTGTGTCCTTGAAGCAATGGCTTTCCTTGAAGAGTCCCACCCAGGAATCTTTGA
AAACTCGTGTCTTGAAACGATGGAAGTTGTCCAACAAACGAGAGTGGACAAATTGACCCA
AGGCCGTCAGACCTATGATTGGACATTAAACAGGAATCAGCCGGCTGCAACTGCATTAGC
TAATACTATAGAGGTCTTCAGATCGAACGGTCTGACAGCTAATGAATCAGGAAGGCTAAT
AGATTTTCTCAAGGATGTGATGGAATCAATGGATAAGGAGGAAATGGAAATAACAACGCA
TTTCCAAAGGAAAAGAAGAGTGAGAGACAATATGACCAAGAAAATGGTCACACAAAGAAC
AATAGGGAAGAAGAAGCAGAGGCTAAACAAAAGGAGCTATCTAATAAGAGCATTGACACT
GAACACAATGACAAAAGACGCCGAAAGAGGCAAATTAAAGAGAAGAGCAATTGCAACACC
CGGAATGCAAATCAGAGGATTTGTATACTTTGTTGAAACATTAGCAAGGAGCATTTGTGA
GAAGCTTGAACAATCTGGACTCCCAGTTGGAGGCAATGAAAAGAAGGCTAAACTGGCAAA
TGTTGTGAGAAAAATGATGACTAATTCACAAGACACAGAACTCTCTTTCACAATCACTGG
AGACAACACCAAATGGAATGAAAATCAGAACCCTAGGATGTTTCTGGCAATGATAACATA
TATAACAAGAAACCAACCTGAATGGTTTAGGAATGTCTTGAGCATTGCACCCATAATGTT
CTCAAATAAAATGGCTAGACTAGGGAAAGGATACATGTTCGAAAGTAAGAGCATGAAGCT
TCGAACACAAATACCGGCAGAAATGCTAGCAAGTATTGATCTAAAATATTTCAATGAGTC
GACAAGAAAGAAAATAGAGAAAATAAGGCCTCTTCTAATAGATGGTACAGCCTCATTGAG
CCCTGGAATGATGATGGGCATGTTCAACGTGCTAAGTACAGTTTTGGGAGTTTCGATTCT
AAATCTAGGGCAGAAGAGGTACACCAAAACAACATACTGGTGGGACGGACTCCAATCCTC
TGATGACTTTGCTCTCATAGTGAATGCACCGAATCATGAGGGAATACAAGCAGGAGTAGA
CAGATTCTATAGAACCTGCAAGCTGGTCGGGATCAACATGAGCAAAAAGAAGTCCTACAT
AAACAGGACAGGAACATTTGAATTCACAAGTTTTTTCTATCGCTATGGGTTTGTAGCCAA
CTTTAGCATGGAGTTGCCCAGTTTTGGAGTGTCTGGGATTAATGAATCTGCAGACATGAG
CATTGGAGTGACAGTGATAAAAAACAACATGATAAACAATGATCTTGGACCAGCAACTGC
TCAAATGGCTCTTCAGCTGTTCATTAAGGATTACAGGTACACGTATCGGTGTCACAGAGG
AGACACACAAATTCAGACAAGGAGGTCATTCGAGCTAAAGAAGTTGTGGGAGCAAACCCG
CTCAAAAGCAGGACTGCTGGTCTCAGATGGAGGACCAAATCTATACAATATCCGGAATCT
CCACATTCCGGAAGTCTGTTTGAAGTGGGAGCTAATGGACGACGACTATCAGGGAAGGCT
TTGTAATCCCCTGAATCCGTTTGTCAGCCACAAAGAGATAGAGTCTGTAAACAATGCTGT
GGTGATGCCAGCTCATGGCCCAGCCAAGAGCATGGAATATGATGCTGTTGCTACCACGCA
CTCCTGGATCCCTAAGAGGAACCGCTCC--------------------------------
-------------------------------------------------ATCCTCAATAC
AAGCCAAAGGGGAATCCTTGAAGATGAACAGATGTATCAAAAGTGCTGCAATCTATTCGA
GAAATTCTTCCCCAGCAGTTCATACAGGAGACCGGTTGGGATTTCCAGCATGGTGGAGGC
CATGGTTTCTAGGGCCCGAATTGATGCGCGAATTGACTTCGAATCTGGACGGATTAAGAA
GGAGGAGTTTGCTGAGATCATGAAGATCTGTTCCACCATTGAAGAGCTCAGACGGCAGAA
-ATAGTGAATTTAGCT--------------------------------------------
------------------------------------------------------------
------------------------------------------------------
>gi|115521383|gb|CY016417| /Avian/2(PB1)/H3N8/USA/2005/08/19/ Influenza A virus (A/mallard/Alaska/715/2005(H3N8)) segment 2, complete sequence
-----------------------------------AACCATTTG-AATGGATGTCAATCC
GA--CTTTACTTTT-CTTGAAAGTTCCAGCGCAAAATGCCATAAGCACCACATTCCCATA
TACTGGAGATCCTCCATACAGCCATGGAACAGGAACAGGATACACCATGGACACAGTTAA
CAGAACACATCAATATTCAGAAAAGGGGAAATGGACAACAAACTCAGAGACTGGAGCACC
CCAACTTAACCCAATTGATGGACCACTGCCTGAGGACAATGAGCCAAGTGGATATGCACA
AACGGACTGTGTCCTTGAAGCAATGGCTTTCCTTGAAGAGTCCCACCCAGGAATCTTTGA
AAACTCGTGTCTTGAAACGATGGAAATTGTCCAACAAACAAGAGTGGACAAATTGACCCA
AGGCCGTCAGACCTATGATTGGACATTAAACAGGAATCAGCCGGCTGCAACTGCATTGGC
TAATACTATAGAGGTCTTCAGATCGAATGGTCTGACAGCTAATGAATCAGGAAGGCTAAT
AGATTTTCTCAAGGATGTGATGGAATCAATGGATAAAGAGGAAATGGAAATAACAACGCA
TTTCCAAAGAAAAAGAAGAGTGAGAGACAACATGACCAAGAAAATGGTCACACAAAGAAC
AATAGGAAAGAAGAAGCAGAGGCTAAACAAAAGGAGCTATCTAATAAGAGCACTGACACT
GAACACAATGACAAAAGACGCCGAAAGAGGAAAATTAAAGAGAAGAGCAATTGCAACACC
CGGAATGCAAATCAGAGGATTTGTATACTTTGTTGAAACACTAGCAAGGAGCATTTGTGA
GAAGCTTGAACAATCTGGACTCCCAGTAGGAGGCAATGAAAAGAAGGCTAAACTGGCAAA
TGTTGTGAGAAAAATGATGACTAATTCACAAGACACAGAACTCTCTTTCACAATCACTGG
AGACAACACCAAATGGAATGAAAATCAGAACCCTAGGATGTTCCTGGCAATGATAACATA
TATAACAAGAAACCAACCTGAATGGTTTAGGAATGTCTTGAGCATTGCACCCATAATGTT
CTCAAATAAAATGGCAAAACTAGGGAAAGGATACATGTTCGAAAGTAAGAGCATGAAGCT
TCGAACACAAATACCGGCAGAAATGCTAGCAAGTATTGATCTGAAATATTTCAATGAGTC
AACAAGAAAGAAAATAGAGAAAATAAGGCCTCTTCTAATAGATGGTACAGCCTCATTGAG
CCCTGGAATGATGATGGGCATGTTCAACATGCTAAGCACAGTTTTGGGAGTTTCGATTCT
AAATCTAGGACAAAAGAGGTACACCAAAACAACATACTGGTGGGACGGACTCCAATCCTC
CGATGACTTTGCTCTCATAGTGAATGCTCCGAACCATGAGGGAATACAAGCAGGAGTAGA
CAGATTCTATAGAACCTGCAAGCTGGTTGGAATCAACATGAGCAAAAAGAAGTCCTACAT
AAACAGAACAGGAACATTTGAATTCACAAGCTTTTTCTATCGCTATGGATTTGTAGCCAA
CTTTAGCATGGAGTTGCCCAGCTTTGGAGTGTCTGGGGTTAATGAATCTGCAGACATGAG
CATTGGAGTAACAGTGATAAAGAACAACATGATAAACAATGATCTTGGACCAGCAACAGC
TCAAATGGCTCTCCAGCTGTTCATCAAGGATTACAGGTATACGTATCGGTGTCACAGAGG
GGACACACAGATTCAGACAAGGAGGTCATTCGAGCTGAAAAAGTTGTGGGAACAAACCCG
TTCAAAAGCAGGACTGCTGGTCTCAGATGGAGGACCAAATCTATACAATATCCGGAATCT
CCACATTCCGGAAGTCTGCTTGAAATGGGAGCTAATGGACGAGGACTATCAGGGAAGGCT
TTGTAACCCCCTGAATCCATTTGTCAGCCACAAAGAGATAGAGTCTGTAAACAATGCTGT
GGTGATGCCAGCTCATGGCCCAGCCAAGAGCATGGAATATGATGCTGTTGCTACCACGCA
CTCCTGGATCCCTAAAAGGAACCGCTCC--------------------------------
-------------------------------------------------ATTCTCAATAC
AAGCCAAAGGGGGATCCTTGAAGATGAACAGATGTATCAAAAATGTTGCAATCTATTCGA
GAAATTCTTCCCTAGCAGTTCATACAGGAGACCGGTTGGGATTTCCAGTATGGTGGAGGC
CATGGTTTCTAGGGCCCGAATTGATGCGCGAATTGACTTCGAATCTGGACGGATTAAGAA
GGAGGAGTTTGCTGAGATCATGAAGATCTGTTCCACCATTGAAGAGCTCAGACGGCAGAA
-ATAGTGAATTTAGCTTGTCCTTCATGAAA------------------------------
------------------------------------------------------------
------------------------------------------------------
>gi|115289267|gb|CY015498| /Avian/2(PB1)/H3N8/USA/2005/08/11/ Influenza A virus (A/mallard/Alaska/256/2005(H3N8)) segment 2, complete sequence
-----------------------------------AACCATTTG-AATGGATGTCAATCC
GA--CTTTACTTTT-CTTGAAAGTTCCAGCGCAAAATGCCATAAGCACCACATTCCCATA
TACTGGAGATCCTCCATACAGCCATGGAACAGGAACAGGATACACCATGGACACAGTTAA
CAGAACACATCAATATTCAGAAAAGGGGAAATGGACAACAAACTCAGAGACTGGAGCACC
CCAACTTAACCCAATTGATGGACCACTGCCTGAGGACAATGAGCCAAGTGGATATGCACA
AACGGACTGTGTCCTTGAAGCAATGGCTTTCCTTGAAGAGTCCCACCCAGGAATCTTTGA
AAACTCGTGTCTTGAAACGATGGAAATTGTCCAACAAACAAGAGTGGACAAATTGACCCA
AGGCCGTCAGACCTATGATTGGACATTAAACAGAAATCAGCCGGCTGCAACTGCATTGGC
TAATACTATAGAGGTCTTCAGATCGAATGGTCTGACAGCTAATGAATCAGGAAGGCTAAT
AGATTTTCTCAAGGATGTGATGGAATCAATGGATAAAGAGGAAATGGAAATAACAACGCA
TTTCCAAAGAAAAAGAAGAGTGAGAGACAACATGACCAAGAAAATGGTCACACAAAGAAC
AATAGGAAAGAAGAAGCAGAGGCTAAACAAAAGGAGCTATCTAATAAGAGCACTGACACT
GAACACAATGACAAAAGACGCCGAAAGAGGCAAATTAAAGAGAAGAGCAATTGCAACACC
CGGAATGCAAATCAGAGGATTTGTATACTTTGTTGAAACATTAGCAAGGAGCATTTGTGA
GAAGCTTGAACAATCTGGACTCCCAGTTGGAGGCAATGAAAAGAAGGCTAAACTGGCAAA
TGTTGTGAGAAAAATGATGACTAATTCACAAGACACAGAACTCTCTTTCACAATCACTGG
AGACAACACCAAATGGAATGAAAATCAGAACCCTAGGATGTTCCTGGCAATGATAACATA
TATAACAAGAAACCAACCTGAATGGTTTAGGAATGTCTTGAGCATTGCACCCATAATGTT
CTCAAATAAAATGGCAAGACTAGGGAAAGGATACATGTTCGAAAGTAAGAGCATGAAGCT
TCGAACACAAATACCGGCAGAAGTGCTAGCAAGTATTGATCTGAAATATTTCAATGAGTC
AACAAGAAAGAAAATAGAGAAAATAAGGCCTCTTCTAATAGATGGTACAGCCTCATTGAG
CCCTGGAATGATGATGGGCATGTTCAACATGCTAAGCACAGTTTTGGGAGTTTCGATTCT
AAATCTAGGACAAAAGAGGTACACCAAAACAACATACTGGTGGGACGGACTCCAATCCTC
CGATGACTTTGCTCTCATAGTGAATGCTCCGAACCATGAGGGAATACAAGCAGGAGTAGA
CAGATTCTATAGAACCTGCAAGCTGGTTGGAATCAACATGAGCAAAAAGAAGTCCTACAT
AAACAGAACAGGAACATTTGAATTCACAAGCTTTTTCTACCGCTATGGATTTGTAGCCAA
CTTTAGCATGGAGTTGCCCAGCTTTGGAGTGTCTGGGATTAATGAATCTGCAGACATGAG
CATTGGAGTAACAGTGATAAAGAACAACATGATAAACAATGATCTTGGACCAGCAACAGC
TCAAATGGCTCTCCAGCTGTTCATCAAGGATTACAGGTACACGTATCGGTGTCACAGAGG
GGACACACAGATTCAGACAAGGAGGTCATTCGAGCTGAAGAAGTTGTGGGAACAAACCCG
TTCAAAAGCAGGACTGCTGGTCTCAGATGGAGGACCAAATCTATACAATATCCGGAATCT
CCACATTCCGGAAGTCTGCTTGAAATGGGAGCTAATGGACGAAGACTATCAGGGAAGGCT
TTGTAACCCCATGAATCCATTTGTCAGCCACAAAGAGATAGAGTCTGTAAACAATGCTGT
GGTGATGCCAGCTCATGGCCCAGCCAAGAGCATGGAATATGATGCTGTTGCTACCACGCA
CTCCTGGATCCCTAAAAGGAACCGCTCC--------------------------------
-------------------------------------------------ATTCTCAATAC
AAGCCAAAGGGGGATCCTTGAAGATGAACAGATGTATCAAAAATGTTGCAATCTATTCGA
GAAATTCTTCCCTAGCAGTTCATACAGGAGACCGGTTGGAATTTCCAGCATGGTGGAGGC
CATGGTTTCTAGGGCCCGAATTGATGCGCGAATTGACTTCGAATCTGGACGGATTAAGAA
GGAGGAGTTTGCTGAGATCATGAAGATCTGTTCCACCATTGAAGAGCTCAGACGGCAGAA
-ATAGTGAATTTAGCTTGTCCTTCATGAAA------------------------------
------------------------------------------------------------
------------------------------------------------------
>gi|115289286|gb|CY015506| /Avian/2(PB1)/H3N8/USA/2005/08/11/ Influenza A virus (A/pintail/Alaska/279/2005(H3N8)) segment 2, complete sequence
----------------------------------------------ATGGATGTCAATCC
GA--CTTTACTTTT-CTTGAAAGTTCCAGCGCAAAATGCCATAAGCACCACATTCCCATA
TACTGGAGATCCTCCATACAGCCATGGAACAGGAACAGGATACACCATGGACACAGTTAA
CAGAACACATCAATATTCAGAAAAGGGGAAATGGACAACAAACTCAGAGACTGGAGCACC
CCAACTTAACCCAATTGATGGACCACTGCCTGAGGACAATGAGCCAAGTGGATATGCACA
AACGGACTGTGTCCTTGAAGCAATGGCTTTCCTTGAAGAGTCCCACCCAGGAATCTTTGA
AAACTCGTGTCTTGAAACGATGGAAATTGTCCAACAAACAAGAGTGGACAAATTGACCCA
AGGCCGTCAGACCTATGATTGGACATTAAACAGGAATCAGCCGGCTGCAACTGCATTGGC
TAATACCATAGAGGTCTTCAGATCGAATGGTCTGACAGCTAATGAATCAGGAAGGCTAAT
AGATTTTCTCAAGGATGTGATGGAATCAATGGATAAAGAGGAAATGGAAATAACAACGCA
TTTCCAAAGAAAAAGAAGAGTGAGAGACAACATGACCAAGAAAATGGTCACACAAAGAAC
AATAGGAAAGAAGAAGCAGAGGCTAAACAAAAGGAGCTATCTAATAAGAGCACTGACACT
GAACACAATGACAAAAGACGCCGAAAGAGGCAAATTAAAGAGAAGAGCAATTGCAACACC
CGGAATGCAAATCAGAGGATTTGTATACTTTGTTGAAACATTAGCAAGGAGCATTTGTGA
GAAGCTTGAACAATCTGGACTCCCAGTAGGAGGCAATGAAAAAAAGGCTAAACTGGCAAA
TGTTGTGAGAAAAATGATGACTAATTCACAAGACACAGAACTCTCTTTCACAATCACTGG
AGACAACACCAAATGGAATGAAAATCAGAACCCTAGGATGTTCCTGGCAATGATAACATA
TATAACAAGAAACCAACCTGAATGGTTTAGGAATGTCTTGAGCATTGCACCCATAATGTT
CTCAAATAAAATGGCAAGACTAGGGAAAGGATACATGTTCGAAAGTAAGAGCATGAAGCT
TCGAACACAAATACCGGCAGAAATGCTAGCAAGTATTGATCTGAAATATTTCAATGAGTC
AACAAGAAAGAAAATAGAGAAAATAAGGCCTCTTCTAATAGATGGTACAGCCTCATTGAG
CCCTGGAATGATGATGGGCATGTTCAACATGCTAAGCACAGTTTTGGGAGTTTCGATTCT
AAATCTAGGACAAAAGAGGTACACCAAAACAATATACTGGTGGGACGGACTCCAATCCTC
CGATGACTTTGCTCTCATAGTGAATGCTCCGAACCATGAGGGAATACAAGCAGGAGTAGA
CAGATTCTATAGAACCTGCAAGCTGGTTGGAATCAACATGAGCAAAAAGAAGTCCTACAT
AAACAGAACAGGAACATTTGAATTCACAAGCTTTTTCTATCGCTATGGATTTGTAGCCAA
CTTTAGCATGGAGTTGCCCAGCTTTGGAGTGTCTGGGGTTAATGAATCTGCAGACATGAG
CATTGGAGTAACAGTGATAAAGAACAACATGATAAACAATGATCTTGGACCAGCAACAGC
TCAAATGGCTCTCCAGCTGTTCATCAAGGATTACAGGTACACGTATCGGTGTCACAGAGG
GGACACACAGATTCAGACAAGGAGGTCATTCGAGCTGAAAAAGTTGTGGGAACAAACCCG
TTCAAAAGCAGGACTGCTGGTCTCAGATGGAGGACCAAATCTATACAATATCCGGAATCT
CCACATTCCGGAAGTCTGCTTGAAATGGGAGCTAATGGACGAAGACTATCAGGGAAGGCT
TTGTAACCCCCTGAATCCATTTGTCAGCCACAAAGAGATAGAGTCTGTAAACAATGCTGT
GGTGATGCCAGCTCATGGCCCAGCCAAGAGCATGGAATATGATGCTGTTGCTACCACGCA
CTCCTGGATCCCTAAAAGGAACCGCTCC--------------------------------
-------------------------------------------------ATTCTCAATAC
AAGCCAAAGGGGGATCCTTGAAGATGAACAGATGTATCAAAAATGTTGCAATCTATTCGA
GAAATTCTTCCCTAGCAGTTCATACAGGAGACCGGTTGGGATTTCCAGCATGGTGGAGGC
CATGGTTTCTAGGGCCCGAATTGATGCGCGAATTGACTTCGAATCTGGACGGATTAAGAA
GGAGGAGTTTGCTGAGATCATGAAGATCTGTTCCACCATTGAAGAGCTCAGACGGCAGAA
-ATAGTGAATTTAGCTTGTCCT-CATGAAAA-----------------------------
------------------------------------------------------------
------------------------------------------------------
>gi|118312953|gb|CY016186| /Avian/2(PB1)/H3N8/USA/2005/08/10/ Influenza A virus (A/pintail/Alaska/211/2005(H3N8)) segment 2, complete sequence
-----------------------------------AACCATTTG-AATGGATGTCAATCC
GA--CTTTACTTTT-CTTGAAAGTTCCAGCGCAAAATGCCATAAGCACCACATTCCCATA
TACTGGAGATCCTCCATACAGCCATGGAACAGGAACAGGATACACCATGGACACAGTTAA
CAGAACACATCAATATTCAGAAAAGGGGAAATGGACAACAAACTCAGAGACTGGAGCACC
CCAACTTAACCCAATTGATGGACCACTGCCTGAGGACAATGAGCCAAGTGGATATGCACA
AACGGACTGTGTCCTTGAAGCAATGGCTTTCCTTGAAGAGTCCCACCCAGGAATCTTTGA
AAACTCGTGTCTTGAAACGATGGAAATTGTCCAACAAACAAGAGTGGACAAATTGACCCA
AGGCCGTCAGACCTATGATTGGACATTAAACAGGAATCAGCCGGCTGCAACTGCATTGGC
TAATACTATAGAGGTCTTCAGATCGAATGGTCTGACAGCTAATGAATCAGGAAGGCTAAT
AGATTTTCTCAAGGATGTGATGGAATCAATGGATAAAGAGGAAATGGAAATAACAACGCA
TTTCCAAAGAAAAAGAAGAGTGAGAGACAACATGACCAAGAAAATGGTCACACAAAGAAC
AATAGGAAAGAAGAAGCAGAGGCTAAACAAAAGGAGCTATCTAATAAGAGCACTGACACT
GAACACAATGACAAAAGACGCCGAAAGAGGCAAATTAAAGAGAAGAGCAATTGCAACACC
CGGAATGCAAATCAGAGGATTTGTATACTTTGTTGAAACATTAGCAAGGAGCATTTGTGA
GAAGCTTGAACAATCTGGACTCCCAGTTGGAGGCAATGAAAAGAAGGCTAAACTGGCAAA
TGTTGTGAGAAAAATGATGACTAATTCACAAGACACAGAACTCTCTTTCACAATCACTGG
AGACAACACCAAATGGAATGAAAATCAGAACCCTAGGATGTTCCTGGCAATGATAACATA
TATAACAAGAAACCAACCTGAATGGTTTAGAAATGTCTTGAGCATTGCACCCATAATGTT
CTCAAATAAAATGGCAAGACTAGGGAAAGGGTACATGTTCGAAAGTAAGAGCATGAAGCT
TCGAACACAAATACCGGCAGAAGTGCTAGCAAGTATTGATCTGAAATATTTCAATGAGTC
AACAAGAAAGAAAATAGAGAAAATAAGGCCTCTTCTAATAGATGGTACAGCCTCATTGAG
CCCTGGAATGATGATGGGCATGTTCAACATGCTAAGCACAGTTTTGGGAGTTTCGATTCT
AAATCTAGGACAAAAGAGGTACACCAAAACAACATACTGGTGGGACGGACTCCAATCCTC
CGATGACTTTGCTCTCATAGTGAATGCTCCGAACCATGAGGGAATACAAGCAGGAGTAGA
CAGATTCTATAGAACCTGCAAGCTGGTTGGAATCAACATGAGCAAAAAGAAGTCCTACAT
AAACAGAACAGGAACATTTGAATTCACAAGCTTTTTCTATCGCTATGGATTTGTAGCCAA
CTTTAGCATGGAGTTGCCCAGCTTTGGAGTGTCTGGGATTAATGAATCTGCAGACATGAG
CATTGGAGTAACAGTGATAAAGAACAACATGATAAACAATGATCTTGGACCAGCAACAGC
TCAAATGGCTCTCCAGCTGTTCATCAAGGATTACAGGTACACGTATCGGTGTCACAGAGG
GGACACACAGATTCAGACAAGGAGGTCATTCGAGCTGAAGAAGTTGTGGGAACAAACCCG
TTCAAAAGCAGGACTGCTGGTCTCAGATGGAGGACCAAATCTATACAATATCCGGAATCT
CCACATTCCGGAAGTCTGCTTGAAATGGGAGCTAATGGACGAAGACTATCAGGGAAGGCT
TTGTAACCCCATGAATCCATTTGTCAGCCACAAAGAGATAGAGTCTGTAAACAATGCTGT
GGTGATGCCAGCTCATGGCCCAGCCAAGAGCATGGAATATGATGCTGTTGCTACCACGCA
CTCCTGGATCCCTAAAAGGAACCGCTCC--------------------------------
-------------------------------------------------ATTCTCAATAC
AAGCCAAAGGGGGGTCCTTGAAGATGAACAGATGTATCAAAAATGTTGCAATCTATTCGA
GAAATTCTTCCCTAGCAGTTCATACAGGAGACCGGTTGGGATTTCCAGCATGGTGGAGGC
CATGGTTTCTAGGGCCCGAATTGATGCGCGAATTGACTTCGAATCTGGACGGATTAAGAA
GGAGGAGTTTGCTGAGATCATGAAGATCTGTTCCACCATTGAAGAGCTCAGACGGCAGAA
-ATAGTGAATTTAGCTTGTCCTTCATGAAA------------------------------
------------------------------------------------------------
------------------------------------------------------
>gi|138392531|gb|CY020883| /Avian/2(PB1)/H3N8/USA/2005/08/08/ Influenza A virus (A/pintail/Alaska/49/2005(H3N8)) segment 2, complete sequence
----------------------------------------------ATGGATGTCAATCC
GA--CTTTACTTTT-CTTGAAAGTTCCAGCGCAAAATGCCATAAGCACCACATTCCCATA
TACTGGAGATCCTCCATACAGCCATGGAACAGGAACAGGATACACCATGGACACAGTTAA
CAGAACACATCAATATTCAGAAAAGGGGAAATGGACAACAAACTCAGAGACTGGAGCACC
CCAACTTAACCCAATTGATGGACCACTGCCTGAGGACAATGAGCCAAGTGGATATGCACA
AACGGACTGTGTCCTTGAAGCAATGGCTTTCCTTGAAGAGTCCCACCCAGGAATCTTTGA
AAACTCGTGTCTTGAAACGATGGAAATTGTCCAACAAACAAGAGTGGACAAATTGACCCA
AGGCCGTCAGACCTATGATTGGACATTAAACAGAAATCAGCCGGCTGCAACTGCATTGGC
TAATACTATAGAGGTCTTCAGATCGAATGGTCTGACAGCTAATGAATCAGGAAGGCTAAT
AGATTTTCTCAAGGATGTGATGGAATCAATGGATAAAGAGGAAATGGAAATAACAACGCA
TTTCCAAAGAAAAAGAAGAGTGAGAGACAACATGACCAAGAAAATGGTCACACAAAGAAC
AATAGGAAAGAAGAAGCAGAGGCTAAACAAAAGGAGCTATCTAATAAGAGCACTGACACT
GAACACAATGACAAAAGACGCCGAAAGAGGCAAATTAAAGAGAAGAGCAATTGCAACACC
CGGAATGCAAATCAGAGGATTTGTATACTTTGTTGAAACATTAGCAAGGAGCATTTGTGA
GAAGCTTGAACAATCTGGACTCCCAGTTGGAGGCAATGAAAAGAAGGCTAAACTGGCAAA
TGTTGTGAGAAAAATGATGACTAATTCACAAGACACAGAACTCTCTTTCACAATCACTGG
AGACAACACCAAATGGAATGAAAATCAGAACCCTAGGATGTTCCTGGCAATGATAACATA
TATAACAAGAAACCAACCTGAATGGTTTAGGAATGTCTTGAGCATTGCACCCATAATGTT
CTCAAATAAAATGGCAAGACTAGGGAAAGGATACATGTTCGAAAGTAAGAGCATGAAGCT
TCGAACACAAATACCGGCAGAAGTGCTAGCAAGTATTGATCTGAAATATTTCAATGAGTC
AACAAGAAAGAAAATAGAGAAAATAAGGCCTCTTCTAATAGATGGTACAGCCTCATTGAG
CCCTGGAATGATGATGGGCATGTTCAACATGCTAAGCACAGTTTTGGGAGTTTCGATTCT
AAATCTAGGACAAAAGAGGTACACCAAAACAACATACTGGTGGGACGGACTCCAATCCTC
CGATGACTTTGCTCTCATAGTGAATGCTCCGAACCATGAGGGAATACAAGCAGGAGTAGA
CAGATTCTATAGAACCTGCAAGCTGGTTGGAATCAACATGAGCAAAAAGAAGTCCTACAT
AAACAGAACAGGAACATTTGAATTCACAAGCTTTTTCTACCGCTATGGATTTGTAGCCAA
CTTTAGCATGGAGTTGCCCAGCTTTGGAGTGTCTGGGATTAATGAATCTGCAGACATGAG
CATTGGAGTAACAGTGATAAAGAACAACATGATAAACAATGATCTTGGACCAGCAACAGC
TCAAATGGCTCTCCAGCTGTTCATCAAGGATTACAGGTACACGTATCGGTGTCACAGAGG
GGACACACAGATTCAGACAAGGAGGTCATTCGAGCTGAAGAAGTTGTGGGAACAAACCCG
TTCAAAAGCAGGACTGCTGGTCTCAGATGGAGGACCAAATCTATACAATATCCGGAATCT
CCACATTCCGGAAGTCTGCTTGAAATGGGAGCTAATGGACGAAGACTATCAGGGAAGGCT
TTGTAACCCCATGAATCCATTTGTCAGCCACAAAGAGATAGAGTCTGTAAACAATGCTGT
GGTGATGCCAGCTCATGGCCCAGCCAAGAGCATGGAATATGATGCTGTTGCTACCACGCA
CTCCTGGATCCCTAAAAGGAACCGCTCC--------------------------------
-------------------------------------------------ATTCTCAATAC
AAGCCAAAGGGGGATCCTTGAAGATGAACAGATGTATCAAAAATGTTGCAATCTATTCGA
GAAATTCTTCCCTAGCAGTTCATACAGGAGACCGGTTGGGATTTCCAGCATGGTGGAGGC
CATGGTTTCTAGGGCCCGAATTGATGCGCGAATTGACTTCGAATCTGGACGGATTAAGAA
GGAGGAGTTTGCTGAGATCATGAAGATCTGTTCCACCATTGAAGAGCTCAGACGGCAGAA
-ATAGTGAATTTAGCTTGTCCTTCATGAAAAAATGC------------------------
------------------------------------------------------------
------------------------------------------------------
>gi|134048253|gb|CY021347| /Avian/2(PB1)/H3N8/USA/2005/// Influenza A virus (A/mallard/Ohio/1801/2005(H3N8)) segment 2, complete sequence
-----------------------------------AACCATTTG-AATGGATGTCAATCC
GA--CTTTACTTTT-CTTGAAAGTTCCAGCGCAAAATGCCATAAGCACCACATTCCCATA
TACTGGAGATCCTCCATACAGCCATGGAACAGGAACAGGATACACCATGGACACAGTTAA
CAGAACACATCAATACTCAGAAAAGGGAAAATGGACAACAAACTCAGAGACTGGAGCACC
CCAACTTAACCCAATTGATGGACCACTGCCTGAGGACAATGAGCCAAGTGGATATGCACA
AACGGACTGTGTCCTTGAAGCAATGGCTTTCCTTGAAGAGTCCCACCCAGGAATCTTTGA
AAACTCGTGTCTTGAAACGATGGAAGTTGTTCAACAAACAAGAGTGGACAAATTGACCCA
AGGTCGTCAGACCTATGATTGGACATTAAACAGGAATCAACCGGCTGCAACTGCATTAGC
TAATACTATAGAGGTCTTCAGATCGAACGGTCTGACAGCTAATGAGTCAGGAAGGTTAAT
AGATTTTCTCAAGGATGTGATGGAATCAATGGATAAAGAGGGAATGGAAATAACAACGCA
TTTCCAAAGGAAAAGAAGAGTGAGAGACAACATGACCAAGAAAATGGTCACACAAAGAAC
AATAGGAAAGAAAAAGCAGAGGCTAAACAAAAGGAGCTACTTAATAAGAGCATTGACATT
GAACACAATGACAAAAGACGCCGAAAGAGGCAAACTAAAGAGAAGGGCAATTGCAACACC
TGGAATGCAAATCAGAGGATTTGTATACTTTGTTGAAACATTAGCAAGGAGCATTTGTGA
GAAGCTTGAACAATCCGGACTCCCAGTTGGAGGCAATGAAAAGAAGGCTAAACTGGCAAA
TGTTGTGAGAAAAATGATGACTAATTCACAAGACACAGAACTCTCTTTCACAATCACCGG
GGACAACACCAAATGGAATGAAAATCAAAACCCTAGGATGTTTTTGGCAATGATAACATA
TATAACAAGAAACCAACCTGAATGGTTTAGGAATGTCTTGAGCATTGCACCTATAATGTT
CTCAAATAAAATGGCAAGACTAGGGAAAGGATACATGTTCGAAAGTAAGAGCATGAAGCT
TCGAACACAAATACCGGCAGAGATGCTAGCAAGTATTGATTTGAAATATTTCAATGAGTC
AACAAGAAAGAAAATAGAGAAGATAAGGCCTCTTCTAATAGAAGGTACAGCCTCATTGAG
TCCCGGAATGATGATGGGCATGTTCAACATGTTAAGTACAGTTTTGGGGGTTTCGATTCT
AAATTTAGGGCAAAAGAGGTACACCAAAACAACATACTGGTGGGACGGACTTCAATCCTC
CGATGACTTTGCTCTCATAGTGAATGCTCCGAATCACGAGGGAATACAAGCAGGAGTAGA
CAGATTCTATAGAACCTGCAAGCTGGTCGGAATCAACATGAGCAAGAAGAAGTCCTACAT
AAACAGGACAGGAACATTTGAATTCACAAGCTTTTTCTATCGTTATGGATTTGTAGCCAA
CTTCAGCATGGAGTTGCCCAGCTTTGGAGTGTCTGGGATCAATGAATCTGCAGACATGAG
CATTGGAGTAACAGTGATAAAGAACAACATGATAAACAATGATCTTGGACCAGCAACAGC
TCAAATGGCTCTTCAGCTGTTCATCAAGGATTACAGATACACGTATCGGTGTCACAGGGG
GGACACACAAATTCAGACAAGGAGGTCATTCGAGCTGAAGAAGTTGTGGGAACAAACCCG
CTCAAAAGCAGGACTGCTGGTCTCAGATGGAGGACCAAATCTATACAATATCCGGAATCT
CCACATTCCGGAAGTTTGCTTGAAATGGGAGCTAATGGATGAAGACTACCAGGGAAGGCT
TTGTAACCCCCTGAATCCGTTTGTCAGCCACAAAGAGATAGAGTCTGTAAACAATGCTGT
GGTGATGCCAGCTCATGGCCCAGCCAAAAGCATGGAATATGATGCTGTTGCTACCACGCA
CTCCTGGATCCCTAAGAGGAATCGCTCC--------------------------------
-------------------------------------------------ATCCTCAATAC
AAGCCAGAGGGGAATCCTTGAAGATGAACAGATGTATCAAAAGTGCTGCAATCTGTTCGA
GAAATTCTTCCCTAGCAGTTCATACAGGAGACCGGTTGGGATTTCAAGCATGGTGGAGGC
CATGGTTTCTAGGGCCCGAATTGATGCGCGAATTGACTTCGAATCTGGACGGATTAAGAA
AGAGGAATTTGCTGAGATCATGAAGATCTGTTCCACCATTGAAGAGCTCAGACGGCAGAA
-ATAGTGAATTTAGCTTGTCC---------------------------------------
------------------------------------------------------------
------------------------------------------------------
>gi|134048196|gb|CY021323| /Avian/2(PB1)/H3N8/USA/2005/// Influenza A virus (A/green-winged teal/Ohio/1289/2005(H3N8)) segment 2, complete sequence
-----------------------------------AACCATTTG-AATGGATGTCAATCC
GA--CTTTACTTTT-CTTGAAAGTTCCAGCGCAAAATGCCATAAGCACTACATTCCCATA
TACTGGAGATCCTCCATACAGCCATGGAACGGGAACAGGATACACCATGGACACAGTCAA
CAGAACACATCAATATTCAGAAAAGGGGAAATGGACAACAAACACAGAGACTGGAGCACC
CCAACTTAACCCAATCGACGGACCACTGCCTGAGGACAATGAGCCAAGTGGATATGCACA
AACAGACTGTGTCCTTGAAGCAATGGCTTTCCTTGAAGAGTCCCACCCAGGAATCTTTGA
AAACTCGTGTCTTGAAACGATGGAAGTTGTTCAACAAACAAGAGTGGACAAGCTGACCCA
AGGTCGTCAGACCTATGATTGGACATTAAACAGGAATCAACCGGCTGCAACTGCATTAGC
TAATACTATAGAGGTCTTCAGATCGAACGGTCTGACAGCTAATGAATCGGGAAGGCTAAT
AGATTTTCTCAAGGATGTGATGGAATCAATGGATAAAGAGGAAATGGAAATAACAACGCA
CTTCCAAAGAAAAAGAAGAGTGAGGGACAACATGACCAAGAAAATGGTCACACAAAGAAC
AATAGGAAAGAAGAAGCAGAGGCTAAACAAGAGAAGCTATCTAATAAGAGCACTGACACT
GAACACAATGACAAAAGACGCTGAAAGAGGCAAATTGAAGAGAAGAGCAATTGCAACACC
CGGAATGCAAATCAGAGGATTTGTATACTTTGTTGAAACATTAGCAAGGAGCATTTGTGA
GAAGCTTGAACAATCTGGACTCCCAGTTGGAGGCAATGAAAAGAAGGCTAAACTGGCAAA
TGTTGTGAGAAAAATGATGACTAATTCACAAGACACAGAACTCTCTTTCACAATCACTGG
AGACAACACCAAATGGAATGAAAATCAGAACCCTAGGATGTTTCTGGCAATGATAACATA
CATAACAAGAAACCAACCTGAATGGTTTAGGAATGTCTTGAGCATTGCACCTATAATGTT
CTCGAATAAAATGGCAAGACTAGGGAAAGGATACATGTTCGAAAGTAAGAGCATGAAGCT
TCGAACACAGATACCGGCAGAAATGCTAGCAAATATTGATCTAAAATATTTCAATGAGTC
AACAAGGAAGAAAATAGAGAAAATAAGGCCTCTTCTGATAGATGGTACAGCCTCATTGAG
CCCTGGAATGATGATGGGCATGTTCAACATGCTAAGTACAGTTTTGGGAGTCTCAATTCT
AAATCTAGGGCAAAAGAGGTACACCAAAACAACATACTGGTGGGACGGACTCCAATCCTC
CGATGACTTTGCTCTCATAGTGAATGCTCCGAATCATGAGGGAATACAAGCAGGAGTAGA
TAGATTCTATAGGACCTGCAAGCTGGTCGGAATCAACATGAGCAAAAGGAAGTCCTACAT
AAACAGGACAGGAACATTTGAATTCACAAGCTTTTTCTATCGCTATGGATTTGTAGCCAA
TTTTAGTATGGAGCTGCCCAGCTTTGGAGTATCTGGAATTAATGAATCTGCCGACATGAG
CATTGGAGTAACAGTGATAAAAAACAACATGATAAACAATGACCTTGGACCAGCAACAGC
TCAAATGGCTCTTCAGCTGTTCATCAAGGATTACAGATACACGTACCGGTGTCACAGAGG
GGACACACAAATCCAGACAAAGAGGTCATTTGAGCTGAAAAAGTTGTGGGAACAAACCCG
CTCAAAGGCAGGACTGCTGGTTTCAGATGGAGGACCAAATTTATACAATATCCGGAATCT
CCACATTCCGGAAGTCTGCCTGAAGTGGGAGCTAATGGACGAAGATTACCAGGGAAGGCT
TTGTAACCCTCTGAATCCATTTGTCAGTCACAAAGAGATAGAGTCTGTAAATAATGCTGT
GGTGATGCCAGCTCATGGCCCGGCCAAGAGCATGGAATATGATGCTGTTGCTACTACGCA
CTCCTGGATCCCTAAGAGGAACCGCTCC--------------------------------
-------------------------------------------------ATCCTCAACAC
AAGCCAAAGGGGAATCCTTGAAGATGAACAGATGTATCAAAAGTGCTGCAATCTATTCGA
GAAATTCTTCCCTAGCAGTTCATACAGGAGACCGGTTGGAATTTCCAGCATGGTGGAGGC
CATGGTTTCCAGGGCCCGAATTGATGCTCGAATTGACTTCGAATCTGGACGGATTAAGAA
GGAAGAGTTTGCTGAGATCATGAAGATCTGTTCCACCATTGAAGAGCTCAGACGGCAGAA
-ATAGTGAATTTAG----------------------------------------------
------------------------------------------------------------
------------------------------------------------------
>gi|134044356|gb|CY011034| /Avian/2(PB1)/H3N8/USA/2002/09/07/ Influenza A virus (A/blue-winged teal/Ohio/926/2002(H3N8)) segment 2, complete sequence
---------------------------------------ATTTG-AATGGATGTCAATCC
GA--CTTTACTTTT-CTTGAAAGTTCCAGCGCAAAATGCCATAAGCACCACATTCCCATA
TACTGGAGATCCTCCATACAGCCATGGAACGGGAACAGGATACACGATGGACACAGTCAA
CAGGACACATCAATATTCAGAAAAGGGGAAATGGACAACAAACACAGAGACTGGAGCACC
CCAACTTAACCCGATTGATGGACCACTGCCTGAGGACAACGAGCCCAGTGGATATGCACA
AACAGACTGTGTCCTTGAAGCAATGGCTTTCCTTGAAGAGTCCCACCCAGGAATCTTTGA
AAACTCGTGTCTTGAGACGATGGAAGTTGTCCAACAAACAAGAGTGGACAAACTGACCCA
AGGTCGTCAGACCTATGATTGGACATTAAACAGGAATCAGCCGGCTGCAACTGCATTAGC
TAACACTATAGAGGTCTTCAGATCGAACGGCCTGACAGCTAATGAATCAGGAAGATTAAT
AGATTTTCTCAAGGATGTGATGGAATCAATGGATAAAGAGGAAATGGAAATAACAACACA
TTTCCAAAGAAAAAGAAGAGTGAGAGACAACATGACCAAGAAAATGGTCACACAAAGAAC
AATAGGGAAAAAGAAGCAGAGGCTAAACAAAAGAAGCTATCTAATAAGAGCATTGACACT
GAACACAATGACAAAAGATGCTGAAAGAGGCAAATTAAAGAGAAGAGCAATTGCAACACC
CGGAATGCAGATCAGAGGGTTTGTATACTTTGTTGAAACATTAGCGAGGAGCATTTGTGA
GAAGCTTGAACAGTCTGGACTCCCAGTTGGAGGCAATGAAAAGAAGGCTAAACTGGCAAA
TGTTGTGAGAAAAATGATGACTAATTCACAAGACACAGAAGTCTCTTTCACAATCACTGG
AGACAACACCAAATGGAATGAAAATCAGAACCCTAGGATGTTTCTGGCAATGATAACATA
TATAACAAGAAACCAACCTGAATGGTTTAGGAATGTCTTGAGCATTGCACCTATAATGTT
CTCGAATAAAATGGCAAGACTGGGGAAAGGGTACATGTTCGAAAGTAAGAGCATGAAGCT
TCGAACACAGATACCAGCAGAAATGCTAGCAAATATTGATCTGAAATATTTCAATGAATC
AACAAGGAAGAAAATAGAGAAGATAAGGCCTCTTCTAATAGATGGTACAGCCTCATTGAG
CCCTGGAATGATGATGGGCATGTTCAACATGCTAAGTACAGTTTTGGGAGTCTCGATCCT
AAATTTAGGGCAAAAGAGGTACACCAAAACAACATACTGGTGGGACGGACTCCAATCCTC
TGATGACTTTGCTCTCATAGTGAATGCTCCGAATCATGAGGGAATACAAGCAGGAGTAGA
CAGATTCTATAGGACTTGCAAGCTGGTCGGAATCAACATGAGCAAAAAGAAGTCCTACAT
AAACAGGACAGGGACATTTGAATTCACAAGCTTTTTCTATCGCTATGGATTTGTAGCCAA
CTTTAGCATGGAGCTGCCCAGCTTTGGAGTATCTGGGATCAATGAATCTGCCGACATGAG
CATTGGGGTAACAGTGATAAAGAACAACATGATAAACAACGATCTTGGGCCAGCAACAGC
TCAAATGGCTCTTCAGCTGTTCATCAAGGATTATAGATACACGTATCGGTGTCATAGAGG
GGACACACAAATTCAGACAAGGAGGTCATTTGAGCTGAAGAAGTTGTGGGAACAAACCCG
CTCAAAGGCAGGACTGCTGGTTTCAGATGGAGGACCAAACTTATACAATATCCGGAATCT
CCACATTCCGGAAGTCTGCCTGAAATGGGAGCTAATGGACGAAGACTATCAGGGAAGGCT
TTGTAACCCCCTGAATCCATTTGTCAGCCACAAAGAGATAGAGTCTGTAAACAATGCTGT
GGTAATGCCAGCTCATGGCCCAGCCAAGAGCATGGAATATGATGCTGTTGCTACTACACA
CTCCTGGATTCCTAAGAGGAACCGCTCC--------------------------------
-------------------------------------------------ATCCTCAACAC
AAGCCAAAGGGGAATACTCGAAGATGAACAGATGTATCAAAAATGCTGCAATCTATTCGA
GAAATTCTTCCCCAGCAGCTCATACAGGAGACCAGTTGGGATTTCTAGCATGGTGGAGGC
CATGGTCTCTAGGGCCAGAATTGATGCGCGAATTGACTTCGAATCTGGACGGATTAAGAA
AGAGGAGTTTGCTGAGATCATGAAGATCTGTTCCACCATTGAAGAGCTCAGACGGCAGAA
-ATAGTGAATTTAGC---------------------------------------------
------------------------------------------------------------
------------------------------------------------------
>gi|134044346|gb|CY020747| /Avian/2(PB1)/H3N8/USA/2002/08/19/ Influenza A virus (A/mallard/Ohio/654/2002(H3N8)) segment 2, complete sequence
-----------------------------------AACCATTTG-AATGGATGTCAATCC
GA--CTTTACTTTT-CTTGAAAGTTCCAGCGCAAAATGCCATAAGCACCACATTCCCATA
TACTGGAGATCCTCCATACAGCCATGGAACGGGAACAGGGTACACCATGGACACAGTCAA
CAGAACACACCAATATTCAGAAAAGGGGAAATGGACAACAAACACAGAGACTGGAGCACC
CCAACTTAATCCAATTGACGGACCACTGCCTGAGGACAATGAGCCAAGTGGATATGCACA
AACAGACTGTGTCCTTGAAGCAATGGCTTTCCTTGAGGAGTCCCACCCAGGAATCTTTGA
AAACTCGTGTCTTGAAACGATGGAAGTTGTTCAACAAACAAGAGTAGACAAACTGACCCA
GGGTCGTCAAACCTATGATTGGACATTAAACAGGAATCAGCCGGCTGCAACTGCATTAGC
CAATACTATAGAGGTCTTCAGATCGAACGGTCTGACAGCTAATGAATCAGGAAGGCTAAT
AGATTTCCTCAAGGATGTGATGGAGTCAATGGATAAAGAGGAGATGGAAATAACAACACA
TTTCCAAAGAAAAAGAAGGGTGAGGGACAACATGACCAAGAAAATGGTCACACAAAGAAC
AATAGGAAAGAAGAAACAGAGGCTAAACAAGAGAAGCTATCTAATAAGAGCACTGACACT
GAACACAATGACAAAAGACGCTGAAAGAGGCAAACTGAAGAGAAGAGCAATTGCAACACC
CGGAATGCAAATCAGAGGATTTGTATACTTTGTTGAAACATTAGCAAGGAGCATTTGTGA
GAAACTTGAACAATCTGGACTCCCGGTTGGAGGCAATGAAAAGAAGGCTAAACTGGCAAA
TGTTGTGAGAAAAATGATGACTAATTCACAAGACACAGAGCTTTCTTTCACAATCACTGG
AGACAACACCAAATGGAATGAAAATCAGAACCCTAGAATGTTCCTGGCAATGATAACATA
CATAACAAGAAACCAACCTGAATGGTTTAGGAATGTCTTGAGTATTGCACCTATCATGTT
CTCGAATAAAATGGCAAGACTAGGGAAAGGATACATGTTCGAAAGTAAGAGCATGAAGCT
TCGAACACAAATACCGGCAGAAATGCTAGCAAATATTGACCTGAAATATTTCAATGAGTC
AACAAAGAAGAAAATAGAGAAGATAAGGCCTCTTTTGATAGACGGTACAGCCTCATTGAG
CCCTGGAATGATGATGGGCATGTTCAACATGCTAAGTACAGTTTTGGGAGTCTCGATTCT
AAATCTAGGGCAAAAGAGGTACACCAAAACAACATACTGGTGGGACGGACTCCAATCCTC
CGATGACTTTGCTCTTATAGTGAATGCTCCGAATCATGAGGGAATACAAGCAGGAGTAGA
TAGATTCTATAGGACCTGCAAGCTGGTTGGAATCAACATGAGCAAAAAGAAGTCCTACAT
AAACAGAACAGGAACATTTGAATTCACAAGCTTTTTCTATCGCTATGGATTTGTAGCCAA
TTTTAGCATGGAGCTGCCCAGCTTTGGGGTATCTGGAATTAATGAATCTGCCGACATGAG
CATTGGAGTAACAGTGATAAAGAACAATATGATAAACAATGACCTTGGACCAGCAACAGC
CCAAATGGCTCTTCAGCTGTTCATCAAGGATTACAGATACACGTACCGGTGCCACAGAGG
GGACACACAAATTCAGACAAGGAGGTCATTCGAACTGAAAAAGTTGTGGGAGCAAACCCG
CTCAAAGGCAGGACTGTTGGTTTCAGATGGAGGGCCAAACTTATACAATATCCGGAATCT
CCACATTCCGGAAGTCTGCCTGAAGTGGGATCTAATGGACGAAGACTATCAGGGAAGGCT
TTGTAACCCTCTGAATCCATTTGTCAGCCACAAAGAGATAGAGTCTGTAAACAATGCTGT
GGTGATGCCAGCTCATGGCCCGGCCAAGAGCATGGAATATGATGCTGTTGCTACTACTCA
CTCCTGGATCCCTAAGAGGAACCGCTCT--------------------------------
-------------------------------------------------ATCCTCAACAC
AAGCCAAAGGGGAATCCTTGAAGATGAACAGATGTATCAAAAGTGCTGCAATCTATTCGA
GAAATTCTTTCCTAGCAGCTCATACAGGAGACCAGTTGGAATTTCCAGCATGGTGGAGGC
CATGGTTTCCAGGGCCCGAATTGATGCGCGAATTGACTTCGAATCTGGACGGATTAAGAA
GGAGGAGTTTGCTGAGATCATGAAGATCTGTTCCACCATTGAAGAGCTCAGACGGCAGAA
-ATAGTGAATTTAGCTTGTCCTTCATGAAA------------------------------
------------------------------------------------------------
------------------------------------------------------
>gi|134044391|gb|CY020763| /Avian/2(PB1)/H3N8/USA/2002/08/19/ Influenza A virus (A/mallard/Ohio/649/2002(H3N8)) segment 2, complete sequence
-----------------------------------AACCATTTG-AATGGATGTCAATCC
GA--CTTTACTTTT-CTTGAAAGTTCCAGCGCAAAATGCCATAAGCACCACATTCCCATA
TACTGGAGATCCTCCATACAGCCATGGAACGGGAACAGGGTACACCATGGACACAGTCAA
CAGAACACACCAATATTCAGAAAAGGGGAAATGGACAACAAACACAGAGACTGGAGCACC
CCAACTTAATCCAATTGACGGACCACTGCCTGAGGACAATGAGCCAAGTGGATATGCACA
AACAGACTGTGTCCTTGAAGCAATGGCTTTCCTTGAGGAGTCCCACCCAGGAATCTTTGA
AAACTCGTGTCTTGAAACGATGGAAGTTGTTCAACAAACAAGAGTAGACAAACTGACCCA
GGGTCGTCAAACCTATGATTGGACATTAAACAGGAATCAGCCGGCTGCAACTGCATTAGC
CAATACTATAGAGGTCTTCAGATCGAACGGTCTGACAGCTAATGAATCAGGAAGGCTAAT
AGATTTCCTCAAGGATGTGATGGAGTCAATGGATAAAGAGGAGATGGAAATAACAACACA
TTTCCAAAGAAAAAGAAGGGTGAGGGACAACATGACCAAGAAAATGGTCACACAAAGAAC
AATAGGAAAGAAGAAACAGAGGCTAAACAAGAGAAGCTATCTAATAAGAGCACTGACACT
GAACACAATGACAAAAGACGCTGAAAGAGGCAAACTGAAGAGAAGAGCAATTGCAACACC
CGGAATGCAAATCAGAGGATTTGTATACTTTGTTGAAACATTAGCAAGGAGCATTTGTGA
GAAACTTGAACAATCTGGACTCCCGGTTGGAGGCAATGAAAAGAAGGCTAAACTGGCAAA
TGTTGTGAGAAAAATGATGACTAATTCACAAGACACAGAGCTTTCTTTCACAATCACTGG
AGACAACACCAAATGGAATGAAAATCAGAACCCTAGAATGTTCCTGGCAATGATAACATA
CATAACAAGAAACCAACCTGAATGGTTTAGGAATGTCTTGAGTATTGCACCTATCATGTT
CTCGAATAAAATGGCAAGACTAGGGAAAGGATACATGTTCGAAAGTAAGAGCATGAAGCT
TCGAACACAAATACCGGCAGAAATGCTAGCAAATATTGACCTGAAATATTTCAATGAGTC
AACAAAGAAGAAAATAGAGAAGATAAGGCCTCTTTTGATAGACGGTACAGCCTCATTGAG
CCCTGGAATGATGATGGGCATGTTCAACATGCTAAGTACAGTTTTGGGAGTCTCGATTCT
AAATCTAGGGCAAAAGAGGTACACCAAAACAACATACTGGTGGGACGGACTCCAATCCTC
CGATGACTTTGCTCTTATAGTGAATGCTCCGAATCATGAGGGAATACAAGCAGGAGTAGA
TAGATTCTATAGGACCTGCAAGCTGGTTGGAATCAACATGAGCAAAAAGAAGTCCTACAT
AAACAGAACAGGAACATTTGAATTCACAAGCTTTTTCTATCGCTATGGATTTGTAGCCAA
TTTTAGCATGGAGCTGCCCAGCTTTGGGGTATCTGGAATTAATGAATCTGCCGACATGAG
CATTGGAGTAACAGTGATAAAGAACAATATGATAAACAATGACCTTGGACCAGCAACAGC
CCAAATGGCTCTTCAGCTGTTCATCAAGGATTACAGATACACGTACCGGTGCCACAGAGG
GGACACACAAATTCAGACAAGGAGGTCATTCGAACTGAAAAAGTTGTGGGAGCAAACCCG
CTCAAAGGCAGGACTGTTGGTTTCAGATGGAGGGCCAAACTTATACAATATCCGGAATCT
CCACATTCCGGAAGTCTGCCTGAAGTGGGATCTAATGGACGAAGACTATCAGGGAAGGCT
TTGTAACCCTCTGAATCCATTTGTCAGCCACAAAGAGATAGAGTCTGTAAACAATGCTGT
GGTGATGCCAGCTCATGGCCCGGCCAAGAGCATGGAATATGATGCTGTTGCTACTACTCA
CTCCTGGATCCCTAAGAGGAACCGCTCT--------------------------------
-------------------------------------------------ATCCTCAACAC
AAGCCAAAGGGGAATCCTTGAAGATGAACAGATGTATCAAAAGTGCTGCAATCTATTCGA
GAAATTCTTTCCTAGCAGCTCATACAGGAGACCAGTTGGAATTTCCAGCATGGTGGAGGC
CATGGTTTCCAGGGCCCGAATTGATGCGCGAATTGACTTCGAATCTGGACGGATTAAGAA
GGAGGAGTTTGCTGAGATCATGAAGATCTGTTCCACCATTGAAGAGCTCAGACGGCAGAA
-ATAGTGAATTTAGCTTGTCCTTCATGAAAA-----------------------------
------------------------------------------------------------
------------------------------------------------------
>gi|78096184|gb|CY004708| /Avian/2(PB1)/H3N8/Canada/2001/08/6/ Influenza A virus (A/mallard/Alberta/156/2001(H3N8)) segment 2, complete sequence
---------------------AGCGAAAGCAGGCAAACCATTTG-AATGGATGTCAATCC
GA--CTTTACTTTT-CTTGAAAGTTCCAGCGCAAAATGCCATAAGCACCACATTCCCATA
TACTGGAGATCCTCCATACAGCCATGGAACAGGAACAGGATACACCATGGACACAGTTAA
CAGAACACATCAATATTCAGAAAAGGGGAAATGGACAACAAACACAGAGACTGGAGCACC
CCAACTTAACCCAATTGATGGACCACTGCCTGAGGACAATGAGCCAAGTGGATATGCACA
AACGGACTGTGTCCTTGAAGCAATGGCTTTCCTTGAAGAGTCCCACCCAGGAATCTTTGA
AAACTCGTGTCTTGAAACGATGGAAGTTGTCCAACAAACAAGAGTGGACAAATTGACCCA
AGGCCGTCAGACCTATGATTGGACATTAAACAGGAATCAGCCGGCTGCAACTGCATTAGC
TAATACTATAGAGGTCTTCAGATCGAATGGTCTGACAGCTAATGAATCAGGAAGGCTAAT
AGATTTTCTCAAGGATGTGATGGAATCAATGGATAAAGAGGAAATGGAAATAACAACGCA
TTTCCAAAGAAAAAGAAGAGTGAGAGACAACATGACCAAGAAAATGGTCACACAAAGAAC
AATAGGAAAGAAGAAGCAGAGGCTAAACAAAAGGAGCTATCTAATAAGAGCATTGACACT
GAACACAATGACAAAAGACGCCGAAAGAGGCAAATTAAAGAGAAGAGCAATTGCAACACC
CGGAATGCAAATCAGAGGATTTGTATACTTTGTTGAAACATTAGCAAGGAGCATTTGTGA
GAAGCTTGAACAATCTGGACTCCCAGTTGGAGGCAATGAAAAGAAAGCCAAACTGGCAAA
TGTTGTGAGAAAAATGATGACTAATTCACAAGACATAGAACTCTCTTTCACAATCACTGG
AGACAACACCAAATGGAATGAAAATCAGAACCCTAGGATGTTTCTGGCAATGATAACATA
TATAACAAGAAACCAACCTGAATGGTTTAGGAATGTCTTGAGCATTGCACCCATAATGTT
CTCAAATAAAATGGCAAGACTAGGGAAAGGATACATGTTCGAAAGTAAGAGCATGAAACT
TCGAACACAAATACCGGCAGAAATGCTAGCAAGTATTGATCTGAAATATTTCAATGAGTC
AACAAGAAAGAAAATAGAGAAGATAAGACCTCTTCTAATAGATGGTACAGCCTCATTGAG
CCCTGGAATGATGATGGGCATGTTCAACATGCTAAGTACAGTTTTGGGAGTTTCGATTCT
AAATCTAGGACAAAAGAGGTACACCAAAACAACATACTGGTGGGACGGGCTCCAATCCTC
TGATGACTTTGCTCTCATAGTGAATGCTCCGAATCATGAGGGAATACAAGCAGGAGTAGA
CAGATTCTATAGAACCTGCAAGCTGGTTGGAATAAACATGAGCAAAAAGAAGTCCTACAT
AAACAGGACAGGAACATTTGAATTCACAAGCTTTTTCTATCGCTATGGATTTGTAGCCAA
CTTTAGCATGGAGTTGCCCAGCTTTGGAGTGTCTGGGATTAATGAATCTGCAGACATGAG
CATTGGAGTAACAGTGATAAAGAACAACATGATAAACAATGATCTTGGACCAGCAACAGC
TCAAATGGCTCTTCAGCTGTTCATCAAGGATTACAGGTACACGTATCGGTGTCACAGAGG
GGACACACAGATTCAGACAAGAAGGTCATTCGAGCTGAAGAAGTTGTGGGAACAAACCCG
CTCAAAAGCAGGACTGCTGGTCTCAGATGGAGGACCAAATCTATACAATATCCGGAATCT
CCACATTCCGGAAGTCTGCTTGAAATGGGAGCTAATGGACGAAGACTATCAGGGAAGGCT
TTGTAACCCCCTGAATCCATTTGTCAGCCACAAAGAGATAGAGTCTGTAAACAATGCTGT
GGTGATGCCAGCTCATGGCCCAGCCAAGAGCATGGAATATGATGCTGTTGCTACCACGCA
CTCCTGGATCCCTAAAAGGAACCGCTCC--------------------------------
-------------------------------------------------ATCCTCAATAC
CAGCCAAAGGGGAATCCTTGAAGATGAACAGATGTATCAAAAGTGTTGCAATCTATTCGA
GAAATTCTTCCCTAGCAGTTCATACAGGAGACCGGTTGGAATTTCTAGCATGGTGGAGGC
CATGGTTTCTAGGGCCCGAATTGATGCGCGAATTGACTTCGAATCTGGACGGATTAAGAA
GGAGGAGTTTGCTGAGATCATGAAGATCTGTTCCACCATTGAAGAGCTCAGACGGCAGAA
-ATAGTGAATTTAGCTTGTCCTTCATGAAAAAATGCCTTG-TTTCTACT-----------
------------------------------------------------------------
------------------------------------------------------
>gi|82654338|gb|CY005474| /Avian/2(PB1)/H3N8/China/1992/12/1/ Influenza A virus (A/duck/Nanchang/1681/1992(H3N8)) segment 2, complete sequence
---------------------AGCGAAAGCAGGCAAACCATTTG-AATGGATGTCAATCC
GA--CTTTACTTTT-CTTGAAAGTGCCAGCGCAAAATGCTATAAGTACCACATTCCCTTA
TACCGGAGACCCTCCATACAGCCATGGAACAGGAACAGGATACACCATGGACACAGTCAA
CAGAACACATCAATATTCAGAGAAGGGGAAATGGACAACAAACACAGAGACTGGGGCACC
CCAACTCAATCCGATTGATGGACCACTACCTGAGGATAACGAGCCGAGTGGGTATGCACA
AACAGATTGTGTATTGGAAGCAATGGCTTTCCTTGAAGAATCCCACCCAGGGATCTTTGA
AAACTCGTGTCTTGAAACGATGGAAGTTGTTCAGCAAACAAGAGTGGATAAACTGACCCA
AGGTCGCCAGACCTATGACTGGACATTGAATAGAAACCAGCCGGCTGCAACTGCTTTGGC
CAACACTATAGAGGTCTTCAGATCGAACGGTCTAACAGCCAATGAATCGGGAAGGCTAAT
GGATTTCCTCAAGGACGTGATGGAATCAATGGATAAGGAAGAGATGGAAATAACAACACA
TTTCCAGAGAAAGAGAAGAGTGAGGGACAACATGACCAAGAAAATGGTCACACAAAGAAC
AATAGGGAAGAAAAAGCAAAGGCTGAACAAAAGGAGCTACCTAATAAGAGCACTGACACT
GAACACAATGACAAAAGATGCAGAAAGAGGCAAATTGAAGAGACGGGCAATTGCAACACC
CGGAATGCAAATCAGAGGATTCGTGTACTTTGTCGAAACACTAGCGAGAAGTATCTGTGA
AAAACTTGAGCAATCTGGACTCCCAGTTGGAGGAAATGAGAAGAAGGCTAAATTGGCAAA
TGTTGTGAGAAAGATGATGACTAACTCACAAGATACAGAGCTCTCCTTTACAATTACTGG
AGACAACACCAAATGGAATGAAAATCAGAATCCTCGGATGTTTCTGGCAATGATAACATA
CATCACAAGGAACCAACCTGAATGGTTTAGAAATGTCTTAAGCATTGCCCCTATAATGTT
CTCAAACAAGATGGCGAGGTTAGGGAAAGGGTACATGTTCGAGAGTAAGAGCATGAAGCT
ACGGACACAAATACCAGCAGAAATGCTTGCAAACATTGACCTGAAATACTTCAACGAATC
AACGAGAAAGAAAATCGAGAAAATAAGACCTCTATTAATAGATGGCACAGCCTCATTGAG
TCCTGGAATGATGATGGGCATGTTCAACATGCTGAGTACAGTCTTAGGAGTCTCAATCCT
GAATCTTGGGCAAAAGAGGTACACCAAAACCACATACTGGTGGGACGGGCTCCAATCCTC
TGATGATTTCGCTCTCATAGTGAATGCACCGAATCATGAGGGAATACAAGCAGGGGTGGA
TAGGTTCTATAGGACTTGCAAACTAGTTGGGATCAATATGAGCAAAAAGAAGTCTTACAT
AAATCGGACAGGAACATTTGAATTCACAAGCTTTTTCTACCGCTATGGATTCGTAGCCAA
TTTCAGTATGGAGCTGCCCAGCTTTGGAGTGTCTGGAATTAATGAATCGGCTGACATGAG
CATTGGTGTTACAGTGATAAAGAACAATATGATAAACAACGACCTTGGACCAGCAACAGC
TCAGATGGCTCTTCAGCTATTCATCAAGGACTACAGATACACATACCGATGCCACAGGGG
TGATACGCAAATTCAAACGAGGAGATCATTCGAGTTGAAGAAGCTGTGGGAGCAGACCTG
TTCAAAGGCAGGACTGTTAGTTTCAGATGGAGGACCAAACCTATACAATATCCGGAACCT
CCACATTCCAGAGGTCTGCTTGAAGTGGGAATTGATGGATGAAGATTATCAGGGCAGGCT
GTGTAATCCTCTGAACCCATTTGTCAGTCATAAGGAAATTGAGTCCGTCAACAATGCTGT
GGTAATGCCAGCTCATGGTCCAGCCAAGAGCATGGAATATGATGCCGTTGCGACTACACA
TTCATGGGTTCCTAAGAGGAACCGTTCC--------------------------------
-------------------------------------------------ATTCTCAACAC
CAGCCAAAGGGGAATTCTTGAGGATGAACAGATGTACCAGAAGTGCTGCAATTTATTCGA
GAAATTCTTCCCTAGCAGTTCATATCGGAGGCCAGTTGGAATTTCCAGCATGGTGGAGGC
CATGGTGTCTAGGGCCCGAATTGATGCACGAATTGACTTCGAGTCTGGAAGGATGAGGAA
AGAAGAGTTTGCTGAGATCATGAAGATCTGTTCCACCATTGAAGAGCTCAGACGGCAAAG
-ATAGTGAATTTAGCTTGTCCTTCATGAAAAAATGCCTTG-TTTCTACT-----------
------------------------------------------------------------
------------------------------------------------------
>gi|163965170|gb|CY028650| /Avian/2(PB1)/H3N8/Australia/1992/// Influenza A virus (A/duck/Victoria/1992(H3N8)) segment 2, complete sequence
-----------------------------------AACCATTTG-AATGGATGTCAATCC
GA--CTTTACTTTT-CTTGAAAGTGCCAGCGCAAAATGCCATAAGTACTACATTTCCTTA
TACTGGAGATCCTCCATACAGCCATGGAACAGGAACAGGATACACCATGGACACAGTCAA
CAGAACACATCAATACTCAGAAAAAGGGAAATGGACAACAAACACAGAGACCGGGGCACC
CCAACTCAACCCGATTGATGGACCACTACCTGAAGACAATGAACCGAGCGGATATGCACA
AACAGATTGTGTATTGGAAGCAATGGCTTTCCTTGAAGAATCCCACCCAGGGATCTTTGA
AAACTCGTGTCTTGAGACAATGGAAGTTGTTCAGCAAACAAGAGTGGATAAGCTAACTCA
AGGTCGCCAGACCTATGACTGGACACTGAATAGAAACCAGCCAGCTGCAACTGCTTTGGC
CAACACTATAGAAGTCTTCAGATCGAATGGTTTGACAGCTAACGAGTCGGGAAGACTAAT
AGATTTCCTCAAGGATGTGATGGAATCAATGGATAAAGAAGAAATGGAAATAACAACACA
TTTCCAGAGAAAAAGAAGAATAAGAGACAATATGACTAAGAAAATGGTCACACAAAGAAC
AATAGGGAAGAAGAAACAGAGGTTAAATAAGAAGAGCTACTTGATAAGAGCACTGACATT
GAACACAATGACAAAAGATGCAGAAAGAGGCAAATTGAAAAGGCGGGCAATTGCAACACC
CGGGATGCAGATTAGGGGTTTCGTGTATTTTGTCGAAACACTGGCGAGGAGCATCTGTGA
GAAACTTGAGCAATCTGGGCTTCCCGTCGGAGGGAATGAGAAAAAGGCCAAATTAGCGAA
TGTTGTGAGGAAAATGATGACTAACTCACAAGATACAGAGCTCTCTTTTACAATTACTGG
AGACAACACCAAATGGAATGAGAATCAAAACCCCCGAATGTTTTTAGCAATGATAACATA
CATCACAAGAAACCAGCCTGAATGGTTTAGGAATGTCTTGAGCATTGCCCCCATAATGTT
CTCAAACAAAATGGCAAGGTTAGGAAAAGGATACATGTTCGAAAGTAAAAGCATGAAGCT
AAGGACACAAATACCAGCAGAAATACTTGCAAATATTGACTTGAAATATTTCAACGAATC
AACAAGAAAGAAAATCGAGAAAATAAGACCCCTCCTAATAGATGGCACAGCCTCATTGAG
TCCTGGAATGATGATGGGCATGTTTAACATGCTAAGTACAGTCTTGGGAGTCTCAATCCT
GAATCTTGGACAAAAGAGATACACTAAAACTACATATTGGTGGGATGGACTCCAATCCTC
TGATGACTTCGCCCTCATAGTGAACGCACCAAATCATGAGGGAATACAAGCTGGAGTGGA
TAGATTCTATAGGACCTGCAAGCTAGTTGGGATCAACATGAGTAAAAAGAAATCCTACAT
AAATAGAACAGGAACATTTGAATTCACGAGTTTCTTTTACCGCTATGGGTTTGTAGCTAA
TTTCAGTATGGAGCTGCCCAGTTTTGGAGTATCTGGGATCAATGAATCAGCTGATATGAG
TATTGGAGTGACGGTGATAAAGAATAACATGATAAACAATGATCTTGGACCAGCAACAGC
CCAAATGGCCCTCCAGCTGTTCATCAAGGACTACAGATACACATATCGATGCCACAGGGG
CGACACGCAAATCCAAACAAGGAGATCATTCGAGCTGAAGAAGCTGTGGGAGCAGACCCG
TTCAAAGGCAGGACTGCTGGTTTCAGATGGAGGACCAAATTTATACAATATCCGGAATCT
CCATATCCCAGAAGTTTGCTTGAAGTGGGAATTAATGGATGAAGATTATCAGGGCAGACT
ATGCAATCCCCTGAATCCATTTGTCAGCCACAAGGAAATTGAGTCCGTGAACAATGCTGT
GGTAATGCCAGCCCATGGCCCAGCCAAGAGCATGGAATATGATGCTGTTGCGACTACACA
CTCCTGGGTTCCCAAGAGGAACCGCTCC--------------------------------
-------------------------------------------------ATTCTCAACAC
CAGCCAAAGGGGAATTCTTGAAGATGAACAGATGTACCAGAAGTGTTGCAATCTGTTTGA
GAAATTCTTCCCTAGTAGTTCTTACAGGAGACCAGTTGGAATTTCCAGCATGGTGGAGGC
CATGGTTTCTAGGGCCCGAATTGATGCACGAATTGACTTTGAATCTGGAAGGATTAAGAA
AGAAGAGTTTGCTGAGATCGCGAAGATCTGTTCCACCATTGAAGAGCTCAGACGGCAAAA
-GTAGTGAATTTAGCTTGTCCTTCATGAAA------------------------------
------------------------------------------------------------
------------------------------------------------------
>gi|115278055|gb|CY014576| /Avian/2(PB1)/H3N8/Canada/1991/08/10/ Influenza A virus (A/blue-winged teal/Alberta/120/1991(H3N8)) segment 2, complete sequence
---------------------AGCGAAAGCAGGCAAACCATTTG-AATGGATGTCAATCC
GA--CTTTACTTTT-CTTGAAAGTTCCAGCGCAAAATGCCATAAGCACCACATTCCCATA
TACTGGAGATCCCCCATACAGCCATGGAACGGGAACAGGATACACCATGGACACAGTTAA
CAGAACACATCAATATTCAGAAAAGGGGAAATGGACAACAAACACAGAAACTGGAGCTCC
CCAACTTAACCCAATTGATGGACCATTACCTGAGGATAACGAACCAAGTGGATATGCACA
AACAGACTGCGTCCTGGAAGCAATGGCTTTCCTTGAAGAGTCCCACCCAGGGATCTTTGA
AAACTCGTGTCTTGAAACGATGGAAGTTGTTCAACAAACAAGAGTGGACAAGCTGACCCA
AGGTCGCCAGACCTATGATTGGACACTAAACAGGAATCAGCCAGCTGCAACTGCATTAGC
CAATACTATAGAGGTCTTCAGATCGAACGGTTTGACGGCTAATGAATCAGGAAGGCTAAT
AGATTTCCTCAAGGATGTGATGGAATCAATGGATAAAGAAGAGATAGAGATAACAACACA
CTTCCAAAGAAAAAGAAGAGTAAGAGACAACATGACCAAGAAGATGGTCACACAAAGGAC
GATAGGAAAGAAGAAGCAGAGATTAAACAAGAGAAGCTATCTAATAAGAGCATTGACACT
AAACACAATGACAAAAGACGCTGAAAGAGGCAAATTAAAGAGACGAGCAATTGCAACACC
CGGAATGCAAATCAGAGGATTTGTGTATTTTGTTGAAACATTAGCGAGGAGCATTTGTGA
GAAGCTTGAACAATCTGGACTCCCAGTTGGAGGCAATGAAAAGAAGGCTAAACTGGCAAA
TGTTGTGAGAAAAATGATGACTAACTCACAAGACACTGAGCTCTCTTTCACAATCACTGG
AGACAACACCAAATGGAATGAAAATCAGAACCCTAGGATGTTCCTAGCAATGATAACGTA
CATAACAAGAAATCAACCTGAATGGTTTAGGAATGTATTGAGCATTGCGCCTATAATGTT
CTCGAATAAAATGGCAAGGCTAGGAAAAGGATACATGTTCGAAAGCAAGAGCATGAAGCT
TCGGACACAGATACCAGCAGAGATGCTAGCAAACATTGACCTGAAATATTTCAATGAGTC
AACAAGGAAGAAAATAGAGAAAATAAGGCCTCTTCTAATAGATGGTACAGCCTCATTGAG
TCCTGGAATGATGATGGGCATGTTCAACATGCTAAGTACAGTTTTGGGAGTCTCAATCTT
AAATCTAGGACAAAAGAGGTACACCAAAACAACGTATTGGTGGGACGGACTCCAATCCTC
TGATGACTTTGCTCTCATAGTGAATGCACCGAATCATGAGGGAATACAAGCAGGAGTAGA
TAGATTCTATAGGACCTGCAAGCTAGTCGGAATCAATATGAGCAAAAAGAAGTCCTACAT
AAACAGGACAGGAACATTTGAATTCACAAGCTTTTTCTATCGCTATGGATTTGTAGCCAA
TTTTAGCATGGAACTGCCCAGCTTTGGAGTGTCTGGAATCAATGAATCGGCTGACATGAG
TATTGGAGTAACCGTGATAAAGAACAATATGATAAACAATGACCTTGGACCAGCAACGGC
CCAAATGGCTCTTCAGCTGTTTATCAAGGATTACAGATACACGTATCGGTGTCACAGAGG
GGACACACAAATTCAAACGAGGAGGTCATTCGAGCTGAAGAAATTGTGGGAACAAACCCG
CTCAAAGGCAGGACTGCTGGTTTCAGATGGGGGACCAAACTTGTACAACATCCGGAATCT
CCACATCCCGGAAGTCTGCCTGAAATGGGAGTTAATGGACGAAGACTATCAGGGAAGGCT
TTGTAACCCCCTGAACCCATTTGTCAGCCATAAGGAAATAGAGTCTGTAAACAATGCTGT
GGTGATGCCAGCGCATGGTCCAGCCAAGAGCATGGAATATGATGCTGTTGCTACTACACA
CTCCTGGATCCCTAAGAGGAACCGCTCC--------------------------------
-------------------------------------------------ATCCTCAACAC
AAGCCAAAGGGGAATCCTTGAAGATGAACAGATGTATCAAAAGTGCTGCAATCTATTCGA
GAAATTCTTCCCTAGCAGTTCATACAGGAGACCGGTTGGGATTTCCAGCATGGTGGAGGC
CATGGTGTCTAGGGCCCGAATTGATGCGCGAATTGACTTCGAATCTGGACGGATCAAGAA
GGAGGAGTTTGCTGAGATCATGAAGATCTGTTCCACCATTGAAGAACTCAGACGGCAGAA
-ATAGTGAATTTAGCTTGTCCTTCATGAAAAAATGCCTTG-TTTCTACT-----------
------------------------------------------------------------
------------------------------------------------------
>gi|115353425|gb|CY016146| /Avian/2(PB1)/H3N8/USA/1987/10/23/ Influenza A virus (A/pintail/Ohio/454/1987(H3N8)) segment 2, complete sequence
-----------------------------------AACCATTTG-AATGGATGTCAATCC
GA--CTTTACTTTT-CTTGAAAGTTCCAGCGCAAAATGCCATAAGCACCACATTCCCATA
TACTGGAGATCCTCCATACAGCCATGGAACGGGGACAGGATACACCATGGACACAGTCAA
CAGAACACATCAATATTCAGAAAAGGGAAAATGGACAACAAACACAGAAACTGGAGCACC
CCAACTCAACCCAATTGATGGACCATTACCTGAGGATAATGAGCCAAGTGGATATGCACA
AACAGACTGTGTCCTGGAAGCAATGGCTTTCCTTGAAGAGTCCCACCCAGGGATCTTTGA
AAACTCGTGTCTTGAAATGATGGAAGTTGTTCAACAAACAAGAGTGGACAAGCTGACCCA
AGGTCGCCAGACCTACGATTGGACATTAAACAGGAATCAGCCGGCTGCGACTGCATTAGC
TAATACTATAGAGGTCTTCAGATCGAACGGTTTAACAGCCAATGAATCAGGAAGGCTAAT
AGATTTCCTCAAGGATGTGATGGAATCAATGGATAAAGAGGAAATGGAAATAACAACGCA
CTTCCAAAGAAAAAGAAGAGTAAGGGACAACATGACCAAGAAAATGGTCACTCAAAGGAC
AATAGGAAAGAAGAAACAGAGACTAAACAAGAGAGGCTATCTAATAAGAGCATTGACACT
GAACACAATGACAAAGGACGCTGAAAGAGGCAAATTAAAGAGAAGAGCAATTGCAACACC
CGGGATGCAAATCAGAGGATTTGTGTATTTTGTTGAAACATTAGCGAGGAGCATTTGTGA
GAAGCTTGAACAATCTGGACTTCCAGTTGGAGGCAATGAAAAGAAGGCTAAATTGGCAAA
TGTTGTGAGAAAAATGATGACCAATTCACAAGACACAGAGCTTTCTTTCACAATCACTGG
AGACAACACCAAATGGAATGAAAATCAAAACCCTAGAATGTTCCTGGCAATGATAACATA
CATAACAAGAAATCAACCTGAATGGTTTAGGAATGTATTGAGCATTGCACCTATAATGTT
TTCGAACAAAATGGCAAGACTAGGAAAAGGATACATGTTCGAAAGCAAGAGCATGAAGCT
TCGGACACAGATACCAGCAGAAATGCTAGCAAATATTGACCTGAAATATTTCAATGAGTC
AACAAGAAAGAAAATAGAGAAAATAAGACCTCTTCTAATAGATGGTACAGCCTCATTGAG
CCCTGGAATGATGATGGGCATGTTCAACATGCTAAGTACAGTTTTAGGGGTCTCAATCCT
AAATCTAGGACAAAAGAGATACACAAAAACAACATACTGGTGGGACGGACTCCAATCCTC
TGATGACTTTGCTCTCATAGTGAATGCACCGAATCATGAGGGAATACAAGCAGGAGTAGA
TAGATTCTATAGGACCTGCAAGCTAGTCGGAATTAATATGAGCAAAAAGAAGTCCTACAT
AAACAGGACGGGAACATTTGAATTCACAAGCTTTTTCTATCGCTATGGATTTGTAGCCAA
TTTTAGTATGGAGCTGCCCAGCTTTGGAGTGTCTGGGATTAATGAATCGGCTGACATGAG
CATTGGAGTAACAGTGATAAAGAACAACATGATAAACAATGACCTTGGACCAGCAACGGC
TCAGATGGCTCTTCAGCTGTTCATCAAGGATTACAGATACACGTATCGGTGTCACAGAGG
GGACACACAAATCCAAACGAGGAGGTCATTCGAGCTGAAGAAGTTGTGGGAACAGACCCG
CTCAAAGGCAGGACTGCTGGTTTCAGATGGAGGGCCGAACTTATACAATATCCGGAATCT
CCACATCCCAGAGGTCTGCCTGAAATGGGAGCTAATGGACGAAGACTATCAGGGAAGGCT
TTGTAACCCCCTGAACCCATTTGTCAGCCATAAGGAGATAGAGTCTGTAAACAACGCTGT
GGTGATGCCAGCTCATGGCCCAGCCAAGAGCATGGAATATGATGCTGTTGCTACTACACA
CTCCTGGATTCCTAAGAGGAACCGCTCC--------------------------------
-------------------------------------------------ATCCTCAACAC
AAGTCAAAGGGGAATCCTTGAAGATGAACAGATGTATCAAAAGTGCTGCAATCTGTTCGA
GAAATTCTTCCCCAGCAGTTCATATAGGAGACCGGTTGGAATTTCCAGCATGGTGGAGGC
CATGGTGTCTAGGGCCCGAATTGATGCGCGAATTGACTTCGAGTCTGGACGGATTAAGAA
GGAGGAGTTTGCTGAGATCATGAAGATCTGTTCCACCATTGAAGAGCTCAGACGGCAGAA
-ATAGTGAATTTAGCTTGTCCTTCATGAAA------------------------------
------------------------------------------------------------
------------------------------------------------------
>gi|122850692|gb|CY019203| /Avian/2(PB1)/H3N8/USA/1987/10/19/ Influenza A virus (A/pintail/Ohio/339/1987(H3N8)) segment 2, complete sequence
-----------------------------------AACCATTTG-AATGGATGTCAATCC
GA--CTTTACTTTT-CTTGAAAGTTCCAGCGCAGAATGCCATAAGCACCACATTCCCATA
TACTGGAGATCCTCCATACAGCCATGGAACGGGAACAGGATACACCATGGACACAGTCAA
CAGAACACATCAATATTCAGAAAAGGGGAAATGGACAACAAACACAGAAACTGGAGCACC
CCAACTTAACCCAATTGATGGACCATTACCTGAGGATAATGAGCCAAGTGGATATGCACA
AACAGACTGTGTCCTGGAAGCAATGGCTTTCCTTGAAGAGTCCCACCCAGGAATCTTTGA
AAACTCGTGTCTTGAAACGATGGAAGTTGTTCAACAAACAAGAGTGGACAAACTGACCCA
AGGTCGCCAGACCTATGATTGGACACTAAACAGGAATCAGCCGGCTGCAACTGCATTAGC
TAATACTATAGAGGTCTTCAGATCGAACGGTTTGACGGCTAATGAATCAGGAAGGCTAAT
AGATTTCCTCAAGGATGTGATGGAATCAATGGATAAAGAGGAGATGGAAATAACAACGCA
CTTCCAAAGAAAAAGAAGAGTAAGGGACAACATGACCAAGAAAATGGTCACACAAAGAAC
AATAGGAAAGAAGAAGCAGAGATTAAACAAGAGAAGCTATCTAATAAGAGCATTGACACT
GAACACAATGACAAAAGACGCTGAAAGAGGCAAATTAAAGAGAAGAGCAATTGCAACACC
CGGGATGCAAATCAGAGGATTTGTGTATTTTGTTGAAACATTAGCGAGGAGCATTTGTGA
GAAGCTTGAACAGTCTGGGCTCCCAGTTGGAGGCAATGAAAAGAAGGCTAAACTGGCAAA
TGTCGTGAGAAAAATGATGACTAACTCACAAGACACAGAGCTCTCTTTCACAATCACTGG
AGACAACACCAAATGGAATGAAAATCAGAACCCTAGGATGTTTCTGGCAATGATAACATA
CATAACAAGAAATCAACCTGAATGGTTTAGGAATGTCTTGAGCATTGCACCTATAATGTT
CTCGAATAAAATGGCAAGGCTAGGGAAAGGATACATGTTCGAAAGCAAGAGCATGAAGCT
TCGAACACAGATACCAGCAGAAATGCTAGCAAATATTGACCTGAAATATTTCAATGAGTC
AACAAGAAAGAAAATAGAGAAGATAAGGCCTCTTCTAATAGATGGTACAGCCTCATTGAG
TCCTGGAATGATGATGGGCATGTTCAACATGCTAAGTACAGTTTTAGGAGTCTCAATCCT
AAATCTAGGACAAAAGAGGTACACCAAAACAACGTATTGGTGGGACGGACTCCAATCCTC
TGATGACTTTGCTCTCATAGTGAATGCACCGAATCATGAGGGAATACAAGCAGGAGTAGA
TAGATTCTATAGGACCTGCAAGCTAGTCGGAATCAATATGAGCAAGAAGAAGTCCTACAT
AAACAGGACAGGAACATTTGAATTCACAAGCTTTTTCTATCGCTATGGATTTGTAGCCAA
TTTTAGCATGGAACTGCCCAGCTTTGGAGTGTCTGGAATTAATGAATCGGCTGACATGAG
CATTGGAGTGACAGTAATAAAGAACAACATGATAAACAATGACCTTGGACCAGCAACGGC
CCAAATGGCTCTTCAGCTGTTCATCAAGGATTACAGATACACGTATCGGTGTCACAGAGG
GGACACACAAATTCAGACGAGGAGGTCATTTGAGCTGAAGAAGTTGTGGGAACAAACCCG
CTCAAAGGCAGGGCTGCTGGTTTCAGATGGGGGACCAAACTTGTACAATATCCGGAATCT
CCACATCCCGGAAGTCTGCCTGAAATGGGAGTTAATGGACGAAGACTATCAGGGAAGGCT
TTGTAACCCCCTGAACCCATTTGTCAGCCATAGGGAGATAGAGTCTGTGAACAATGCTGT
GGTGATGCCAGCTCATGGCCCAGCCAAGAGCATGGAATATGATGCTGTTGCTACTACGCA
CTCCTGGATCCCTAAGAGGAATCGCTCC--------------------------------
-------------------------------------------------ATCCTCAACAC
AAGCCAAAGGGGAATCCTTGAAGATGAACAGATGTATCAAAAGTGCTGCAATCTATTCGA
GAAGTTCTTCCCTAGCAGTTCATACAGAAGACCGGTTGGGATTTCTAGCATGGTGGAGGC
CATGGTGTCTAGGGCCCGAATTGATGCGCGAATTGACTTCGAATCTGGACGGATTAAGAA
AGAGGAGTTTGCTGAGATCATGAAGATCTGTTCCACCATTGAAGAGCTCAGACGGCAGAA
-ATAGTGAATTTAGCTTGTCCTTCA-----------------------------------
------------------------------------------------------------
------------------------------------------------------
>gi|119365494|gb|CY017843| /Avian/2(PB1)/H3N8/USA/1987/// Influenza A virus (A/green-winged teal/Ohio/466/1987(H3N8)) segment 2, complete sequence
-----------------------------------AACCATTTG-AATGGATGTCAATCC
GA--CTTTACTTTT-CTTGAAAGTTCCAGCGCAAAATGCCATAAGCACCACATTCCCATA
TACTGGAGATCCTCCATACAGCCATGGAACGGGAACAGGATACACCATGGACACAGTCAA
CAGAACACATCAATATTCAGAAAAGGGGAAATGGACAACGAACACAGAAACTGGGGCACC
CCAACTTAACCCAATTGATGGACCGTTACCTGAGGATAATGAGCCAAGTGGATATGCACA
AACAGACTGTGTCCTGGAAGCAATGGCTTTCCTTGAAGAGTCCCACCCAGGGATCTTTGA
AAACTCGTGTCTTGAAACGATGGAAGTTGTTCAACAAACAAGAGTGGACAAGCTGACCCA
AGGTCGCCAGACCTATGATTGGACATTAAACAGGAATCAGCCAGCTGCAACTGCATTAGC
TAATACTATAGAGGTCTTCAGATCGAACGGTTTGACGGCTAATGAATCAGGAAGGCTAAT
TGATTTCCTAAAGGATGTGATAGAATCAATGGATAAAGAGGAAATGGAAATAACAACGCA
CTTCCAAAGAAAAAGAAGAGTAAGGGACAACATGACCAAGAAAATGGTCACACAAAGAAC
AATAGGAAAGAAGAAACAGAGACTGAATAAGAGAAGCTATCTAATAAGAGCATTGACACT
GAACACAATGACAAAAGACGCTGAAAGAGGCAAATTGAAGAGAAGAGCAATTGCAACACC
CGGGATGCAAATCAGAGGATTTGTGTATTTTGTTGAAACATTAGCAAGGAGCATTTGTGA
GAAGCTTGAACAATCTGGGCTTCCAGTCGGAGGCAATGAAAAGAAGGCTAAACTGGCAAA
TGTTGTGAGAAAAATGATGACTAATTCACAAGACACAGAGCTTTCTTTCACAATCACTGG
AGACAACACCAAATGGAATGAAAATCAGAACCCTAGGATGTTCCTGGCAATGATAACATA
CATAACAAGAAATCAACCTGAATGGTTTAGGAATGTATTGAGCATTGCACCTATAATGTT
TTCGAACAAAATGGCAAGGCTAGGAAAAGGATACATGTTCGAAAGTAAGAGCATGAAGCT
TCGAACACAGATACCAGCAGAAATGCTAGCAAATATTGACCTGAAATATTTCAATGAGTC
AACAAGAAAGAAAATAGAGAAAATAAGGCCTCTTCTAATAGATGGTACAGCCTCATTGAG
TCCCGGAATGATGATGGGAATGTTCAACATGCTAAGTACAGTTTTAGGAGTCTCAATCCT
AAATCTAGGACAAAAGAGATACACAAAAACAACATACTGGTGGGACGGACTCCAGTCCTC
TGATGACTTTGCTCTCATAGTGAATGCACCGAATCATGAGGGGATACAGGCAGGAGTAGA
TAGATTCTATAGGACCTGCAAGCTAGTCGGAATCAATATGAGCAAAAAGAAGTCCTACAT
AAACAGGACAGGAACATTTGAATTCACAAGCTTTTTCTATCGCTATGGATTTGTAGCCAA
TTTTAGCATGGAGCTGCCCAGTTTTGGAGTGTCTGGGATTAATGAATCGGCTGACATGAG
CATTGGAGTAACAGTGATAAAGAACAACATGATAAATAATGACCTTGGACCAGCAACGGC
TCAGATGGCTCTTCAGCTTTTCATCAAGGATTACAGATACACATATCGGTGTCACAGAGG
GGACACACAAATTCAAACGAGAAGATCATTCGAGCTGAGGAAGTTGTGGGAACAAACCCG
CTCAAAGGCAGGACTTCTGGTTTCAGATGGAGGACCAAACTTATACAATATCCGGAATCT
CCACATCCCAGAAGTCTGCTTGAAATGGGAGCTGATGGACGAAGACTATCAGGGAAGGCT
TTGTAACCCCCTGAACCCATTTGTCAGCCACAAGGAGATAGAGTCTGTAAACAATGCTGT
GGTGATGCCAGCTCATGGCCCAGCCAAGAGCATGGAATATGATGCTGTTGCTACTACACA
CTCCTGGATCCCTAAGAGGAACCGCTCC--------------------------------
-------------------------------------------------ATTCTCAACAC
AAGCCAAAGGGGAATCCTTGAAGATGAACAGATGTATCAAAAGTGCTGCAATCTGTTCGA
GAAATTCTTCCCTAGCAGTTCATACAGAAGACCGGTTGGGATTTCCAGCATGGTGGAGGC
CATGGTGTCTAGGGCCCGAATTGATGCGCGAATTGACTTCGAGTCTGGACGGATTAAGAA
GGAGGAGTTTGCTGAGATCATGAAGATCTGTTCCACCATTGAAGAGCTCAGACGGCAGAA
-ATAGTGAATTTA-----------------------------------------------
------------------------------------------------------------
------------------------------------------------------
>gi|119369506|gb|CY017867| /Avian/2(PB1)/H3N8/USA/1987/// Influenza A virus (A/northern shoveler/Ohio/454/1987(H3N8)) segment 2, complete sequence
----------------------------------------------ATGGATGTCAATCC
GA--CTTTACTTTT-CTTGAAAGTTCCAGCGCAAAATGCCATAAGCACCACATTCCCATA
TACTGGAGATCCTCCATACAGCCATGGAACGGGGACAGGATACACCATGGACACAGTCAA
CAGAACACATCAATATTCAGAAAAGGGAAAATGGACAACAAACACAGAAACTGGAGCACC
CCAACTCAACCCAATTGATGGACCATTACCTGAGGATAATGAGCCAAGTGGATATGCACA
AACAGACTGTGTCCTGGAAGCAATGGCTTTCCTTGAAGAGTCCCACCCAGGGATCTTTGA
AAACTCGTGTCTTGAAATGATGGAAGTTGTTCAACAAACAAGAGTGGACAAGCTGACCCA
AGGTCGCCAGACCTACGATTGGACATTAAACAGGAATCAGCCGGCTGCGACTGCATTAGC
TAATACTATAGAGGTCTTCAGATCGAACGGTTTAACAGCCAATGAATCAGGAAGGCTAAT
AGATTTCCTCAAGGATGTGATGGAATCAATGGATAAAGAGGAAATGGAAATAACAACGCA
CTTCCAAAGAAAAAGAAGAGTAAGGGACAACATGACCAAGAAAATGGTCACTCAAAGGAC
AATAGGAAAGAAGAAACAGAGACTAAACAAGAGAGGCTATCTAATAAGAGCATTGACACT
GAACACAATGACAAAGGACGCTGAAAGAGGCAAATTAAAGAGAAGAGCAATTGCAACACC
CGGGATGCAAATCAGAGGATTTGTGTATTTTGTTGAAACATTAGCGAGGAGCATTTGTGA
GAAGCTTGAACAATCTGGACTTCCAGTTGGAGGCAATGAAAAGAAGGCTAAATTGGCAAA
TGTTGTGAGAAAAATGATGACCAATTCACAAGACACAGAGCTTTCTTTCACAATCACTGG
AGACAACACCAAATGGAATGAAAATCAAAACCCTAGAATGTTCCTGGCAATGATAACATA
CATAACAAGAAATCAACCTGAATGGTTTAGGAATGTATTGAGCATTGCACCTATAATGTT
TTCGAACAAAATGGCAAGACTAGGAAAAGGATACATGTTCGAAAGCAAGAGCATGAAGCT
TCGGACACAGATACCAGCAGAAATGCTAGCAAATATTGACCTGAAATATTTCAATGAGTC
AACAAGAAAGAAAATAGAGAAAATAAGACCTCTTCTAATAGATGGTACAGCCTCATTGAG
CCCTGGAATGATGATGGGCATGTTCAACATGCTAAGTACAGTTTTAGGGGTCTCAATCCT
AAATCTAGGACAAAAGAGATACACAAAAACAACATACTGGTGGGACGGACTCCAATCCTC
TGATGACTTTGCTCTCATAGTGAATGCACCGAATCATGAGGGAATACAAGCAGGAGTAGA
TAGATTCTATAGGACCTGCAAGCTAGTCGGAATTAATATGAGCAAAAAGAAGTCCTACAT
AAACAGGACGGGAACATTTGAATTCACAAGCTTTTTCTATCGCTATGGATTTGTAGCCAA
TTTTAGTATGGAGCTGCCCAGCTTTGGAGTGTCTGGGATTAATGAATCGGCTGACATGAG
CATTGGAGTAACAGTGATAAAGAACAACATGATAAACAATGACCTTGGACCAGCAACGGC
TCAGATGGCTCTTCAGCTGTTCATCAAGGATTACAGATACACGTATCGGTGTCACAGAGG
GGACACACAAATCCAAACGAGGAGGTCATTCGAGCTGAAGAAGTTGTGGGAACAGACCCG
CTCAAAGGCAGGACTGCTGGTTTCAGATGGAGGGCCGAACTTATACAATATCCGGAATCT
CCACATCCCAGAGGTCTGCCTGAAATGGGAGCTAATGGACGAAGACTATCAGGGAAGGCT
TTGTAACCCCCTGAACCCATTTGTCAGCCATAAGGAGATAGAGTCTGTAAACAACGCTGT
GGTGATGCCAGCTCATGGCCCAGCCAAGAGCATGGAATATGATGCTGTTGCTACTACACA
CTCCTGGATTCCTAAGAGGAACCGCTCC--------------------------------
-------------------------------------------------ATCCTCAACAC
AAGTCAAAGGGGAATCCTTGAAGATGAACAGATGTATCAAAAGTGCTGCAATCTGTTCGA
GAAATTCTTCCCCAGCAGTTCATATAGGAGACCGGTTGGAATTTCCAGCATGGTGGAGGC
CATGGTGTCTAGGGCCCGAATTGATGCGCGAATTGACTTCGAGTCTGGACGGATTAAGAA
GGAGGAGTTTGCTGAGATCATGAAGATCTGTTCCACCATTGAAGAGCTCAGACGGCAGAA
-ATAGTGAATTTAGCTTGTCCTTCATGAAA------------------------------
------------------------------------------------------------
------------------------------------------------------
>gi|163965151|gb|CY028642| /Avian/2(PB1)/H3N8/Australia/1987/// Influenza A virus (A/black duck/Western Australia/699/1987(H3N8)) segment 2, complete sequence
-----------------------------------AACCATTTG-AATGGATGTCAATCC
GA--CTCTACTTTT-CTTGAAAGTTCCAGCGCAGAATGCCATAAGCACCACGTTCCCTTA
TACTGGAGATCCTCCATACAGCCATGGAACAGGAACAGGATACACCATGGATACAGTCAA
CAGGACACATCAATATTCAGAAAAGGGAAAGTGGACAACAAACACGGAAACTGGAGCACC
CCAACTTAACCCAATTGATGGACCACTACCTGAGGATAATGAGCCAAGTGGATATGCACA
AACAGACTGTGTCCTGGAAGCAATGGCTTTTCTTGAAGAATCCCACCCAGGGATCTTTGA
AAACTCGTGTCTTGAGACGATGGAAGTTGTTCAACAAACAAGGGTGGACAAATTGACCCA
AGGTCGTCAAACCTATGATTGGACATTGAACAGAAATCAACCGGCCGCAACTGCATTAGC
CAACACTATAGAGGTCTTCAGATCGAATGGTCTAACAGCTAATGAATCAGGGAGGCTAAT
AGATTTCCTCAAAGATGTGATGGAATCAATGGATAAAGAAGAAATGGAAATAACAACACA
CTTCCAAAGAAAAAGAAGAGTAAGGGACAACATGACCAAGAAGATGGTCACACAGAGAAC
AATAGGAAAGAAGAAGCAGAGATTGAACAAGAAAAGCTATCTAATAAGGGCATTAACACT
GAATACAATGACCAAGGATGCAGAAAGAGGTAAATTAAAAAGAAGAGCAATTGCAACACC
CGGGATGCAAATCAGAGGTTTCGTGTACTTTGTTGAAACGCTAGCTAGGAGCATTTGTGA
GAAGCTAGAACAGTCTGGACTTCCAGTTGGAGGTAATGAGAAGAAGGCTAAACTGGCAAA
TGTAGTGAGAAAGATGATGACCAATTCACAAGACACAGAGCTTTCTTTCACAATTACTGG
AGACAACACTAAATGGAATGAAAATCAAAACCCTCGGATGTTCCTGGCGATGATAACATA
CATCACAAGAAATCAACCTGAATGGTTCAGAAATGTTCTGAGCATCGCACCTATAATGTT
CTCAAATAAAATGGCGAGGCTAGGGAAAGGATATATGTTCGAAAGTAAGAGCATGAAGCT
CCGAACACAAATACCAGCAGAAATGCTGGCAAGTATTGACTTAAAATACTTCAATGAATC
AACAAGAAAGAAAATCGAGAAAATAAGGCCTCTTCTAATAGATGGCACAGCCTCATTGAG
CCCTGGGATGATGATGGGCATGTTCAACATGCTAAGTACAGTTTTAGGTGTCTCAATCCT
GAATCTTGGACAAAAGAGATACACCAAAACAACATACTGGTGGGATGGACTCCAATCCTC
TGATGATTTTGCTCTCATAGTGAATGCACCAAATCATGAGGGAATACAAGCAGGGGTGGA
CAGATTCTACAGAACCTGCAAGTTGGTCGGAATCAATATGAGCAAAAAGAAATCCTATAT
AAATAGGACAGGAACATTTGAATTCACAAGTTTTTTCTACCGCTATGGGTTTGTGGCCAA
TTTTAGCATGGAACTGCCCAGTTTTGGAGTGTCTGGGATTAATGAGTCAGCTGATATGAG
CATTGGAGTGACAGTGATAAAGAACAACATGATAAACAATGATCTTGGACCAGCAACTGC
CCAAATGGCTCTTCAACTGTTCATCAAGGACTACAGATACACATACCGATGCCACAGAGG
AGACACACAAATTCAGACTAGGAGATCATTCGAGCTAAAGAAGCTGTGGGAGCAAACCCG
CTCAAAGGCGGGACTGTTGGTTTCAGATGGAGGACCAAACTTATACAATATCCGGAATCT
TCACATTCCAGAAGTCTGCTTGAAGTGGGAATTAATGGATGAAGATTATCAGGGAAGACT
TTGTAATCCCCTGAATCCATTTGTCAGCCATAAGGAGATTGAGTCTGTAAACAATGCTGT
GGTGATGCCAGCTCATGGTCCAGCCAAAAGCATGGAATATGACGCTGTTGCAACTACACA
CTCCTGGATTCCCAAGAGGAACCGCTCT--------------------------------
-------------------------------------------------ATACTCAACAC
AAGCCAGAGGGGAATACTTGAAGATGAGCAGATGTATCAGAAGTGCTGCAACCTGTTCGA
GAAATTCTTCCCCAGTAGTTCATACAGGAGACCGGTTGGAATTTCCAGCATGGTGGAGGC
CATGGTGTCTAGGGCCCGGATTGATGCCAGGATTGACTTCGAGTCTGGACGGATTAAGAA
AGAGGAATTCGCTGAGATCATGAAGATCTGTTCCACCATTGAAGAGCTCAGACGGCAAAA
-ATAGTGAATTTAGCTTGTCCTTCATGAAA------------------------------
------------------------------------------------------------
------------------------------------------------------
>gi|115521345|gb|CY016401| /Avian/2(PB1)/H3N8/USA/1986/11/08/ Influenza A virus (A/mallard/Ohio/264/1986(H3N8)) segment 2, complete sequence
-----------------------------------AACCATTTG-AATGGATGTCAACCC
GA--CTTTACTTTT-CTTGAAAGTTCCAGCGCAAAATGCCATAAGCACCACATTCCCATA
TACTGGAGATCCTCCATACAGCCATGGAACGGGAACAGGATACACCATGGACACAGTCAA
CAGAACACATCAATATTCGGAAAAGGGGAAATGGACAACAAACACAGAAACTGGAGCACC
ACAACTTAATCCAATTGATGGACCATTACCTGAGGATAATGAGCCAAGTGGATATGCACA
AACAGACTGTGTCCTGGAAGCAATGGCTTTCCTTGAAGAGTCCCACCCAGGAATCTTTGA
AAACTCGTGTCTTGAAACGATGGAAGTTGTTCAACAAACAAGAGTGGACAAGCTGACCCA
AGGTCGCCAGACCTATGATTGGACACTAAACAGGAATCAGCCGGCTGCAACTGCATTAGC
TAATACTATAGAGGTCTTCAGATCGAACGGTTTGACGGCTAATGAATCAGGAAGGCTAAT
AGATTTCCTCAAGGATGTGATGGAATCAATGGATAAAGAGGAGATGGAAATAACAACGCA
CTTCCAAAGAAAAAGAAGAGTAAGGGACAACATGACCAAGAAAATGGTCACACAAAGAAC
AATAGGAAAGAAGAAGCAGAGATTAAACAAGAGAAGCTATCTAATAAGAGCATTGACACT
GAACACAATGACAAAAGACGCTGAAAGAGGCAAGTTAAAGAGAAGAGCAATTGCAACACC
CGGGATGCAAATCAGAGGATTTGTGTATTTTGTTGAAACATTAGCGAGGAGCATTTGTGA
GAAGCTTGAACAATCTGGACTCCCAGTTGGAGGCAATGAGAAGAAGGCTAAACTGGCAAA
CGTCGTGAGGAAAATGATGACTAATTCACAAGACACAGAGCTCTCTTTCACAATCACTGG
AGACAACACCAAATGGAATGAAAATCAGAACCCTAGGATGTTTCTGGCAATGATAACATA
CATAACAAGAAATCAACCTGAATGGTTTAGGAATGTTTTGAGCATTGCACCTATAATGTT
CTCGAATAAAATGGCAAGGCTAGGGAAAGGATACATGTTCGAAAGCAAGAGCATGAAGCT
TCGAACACAGATACCAGCAGAAATGCTAGCAAATATTGACTTGAAATATTTCAATGAGTC
AACAAGAAAGAAAATAGAGAAGATAAGGCCTCTTCTAATAGATGGTACAGCCTCATTGAG
TCCTGGAATGATGATGGGCATGTTCAACATGCTAAGTACAGTTTTAGGAGTCTCAATCCT
AAATCTAGGACAAAAGAGATACACCAAAACAACGTATTGGTGGGACGGACTCCAATCCTC
TGATGACTTTGCTCTCATAGTGAATGCACCGAATCATGAGGGAATACAAGCAGGAGTAGA
TAGATTCTATAGGACTTGCAAGCTAGTCGGAATCAATATGAGCAAAAAGAAGTCCTACAT
AAACAGGACAGGAACATTTGAATTCACAAGCTTTTTCTATCGCTATGGGTTTGTAGCCAA
TTTTAGCATGGAACTGCCCAGCTTTGGAGTGTCTGGAATTAATGAATCAGCTGACATGAG
CATTGGAGTAACAGTGATAAAGAACAACATGATAAACAATGACCTTGGACCGGCAACGGC
CCAAATGGCTCTTCAGCTGTTCATCAAGGATTACAGATACACGTATCGGTGCCACAGAGG
GGACACACAAATCCAGACGAGGAGGTCATTCGAGCTGAAGAAATTGTGGGAACAAACCCG
CTCAAAGGCAGGGCTGCTGGTTTCAGATGGGGGACCAAACTTGTACAATATCCGGAATCT
CCACATCCCGGAAGTCTGCCTGAAATGGGAGTTAATGGACGAAGACTATCAGGGAAGGCT
TTGTAACCCCCTGAACCCATTTGTCAGCCATAAGGAGATAGAGTCTGTGAACAATGCTGT
GGTGATGCCAGCTCATGGCCCAGCCAAGAGCATGGAATATGATGCTGTTGCTACTACGCA
CTCCTGGATCCCCAAGAGGAACCGCTCC--------------------------------
-------------------------------------------------ATCCTCAACAC
GAGCCAAAGGGGAATCCTTGAAGATGAACAGATGTATCAAAAGTGCTGCAATCTATTCGA
GAAGTTCTTCCCTAGCAGTTCATACAGAAGACCGGTTGGGATTTCTAGCATGGTGGAGGC
CATGGTGTCTAGGGCCCGAATTGATGCGCGAATTGACTTCGAATCTGGACGGATTAAGAA
AGAGGAGTTTGCTGAGATCATGAAGATCTGTTCCACCATTGAAGAGCTCAGACGGCAGAA
-ATAGTGAATTTAGCTTGTCCTT-------------------------------------
------------------------------------------------------------
------------------------------------------------------
>gi|134047036|gb|CY020939| /Avian/2(PB1)/H3N8/USA/1986/// Influenza A virus (A/northern shoveler/Ohio/35/1986(H3N8)) segment 2, complete sequence
-------------------------------------------G-AATGGATGTCAATCC
GA--CTTTACTTTT-CTTGAAAGTTCCAGCGCAAAATGCCATAAGCACCACATTTCCATA
TACTGGAGATCCTCCATACAGCCATGGAACGGGAACAGGATACACCATGGACACGGTCAA
CAGAACACATCAATACTCAGAAAAGGGAAAATGGACAACAAACACAGAAACTGGGGCGCC
CCAACTTAATCCAATTGATGGACCATTACCTGAGGATAATGAACCAAGTGGATATGCACA
AACAGACTGCGTCCTGGAAGCAATGGCTTTCCTTGAAGAGTCCCACCCAGGAATCTTTGA
AAACTCATGTCTTGAAACGATGGAGGTTGTTCAACAAACAAGGGTGGACAAGCTGACCCA
AGGTCGCCAGACTTATGATTGGACATTAAACAGGAATCAACCGGCTGCAACTGCATTGGC
TAATACTATAGAGGTCTTCAGATCGAACGGTTTAACAGCTAATGAATCTGGAAGACTGAT
AGATTTCCTCAAGGATGTGATGGAATCAATGGATAAAGAGGAAATGGAAATAACAACGCA
CTTCCAAAGAAAAAGAAGGGTTAGGGACAATATGACCAAGAAAATGGTCACACAAAGGAC
AATAGGAAAAAAGAAACAGAGATTAAACAAAAGAAGCTACCTAATAAGAGCATTGACATT
GAACACAATGACCAAAGATGCTGAAAGAGGCAAACTAAAGAGAAGAGCAATTGCAACACC
CGGGATGCAGATCAGAGGATTTGTGTATTTTGTCGAAACACTAGCGAGGAGCATTTGTGA
GAAGCTCGAACAATCTGGACTTCCAGTTGGAGGCAATGAAAAGAAGGCTAAATTGGCAAA
CGTTGTGAGGAAAATGATGACTAATTCACAAGACACAGAGCTCTCTTTCACAATAACTGG
AGACAACACCAAATGGAATGAAAATCAAAACCCTCGGATGTTCCTAGCGATGATAACATA
CATAACAAGAAATCAACCTGAGTGGTTTAGAAATGTTTTGAGCATTGCACCAATAATGTT
CTCAAACAAAATGGCAAGGCTAGGAAAAGGGTATATGTTCGAAAGTAAGAGCATGAAGCT
TCGAACACAGATACCAGCAGAAATGCTAGCAAATATTGACCTGAAATATTTCAATGAGTC
AACAAGAAAGAAAATTGAGAAGATAAGGCCTCTCCTAATAGATGGCACAGCCTCATTGAG
TCCCGGAATGATGATGGGCATGTTCAACATGCTAAGTACAGTTTTGGGAGTCTCAATCCT
AAATCTAGGACAAAAGAGGTACACCAAAACAACATACTGGTGGGATGGACTCCAATCCTC
TGATGACTTTGCCCTCATAGTGAATGCACCAAATCATGAGGGAATACAAGCAGGGGTAGA
TAGATTCTATAGAACCTGCAAGCTAGTCGGGATCAATATGAGTAAAAAGAAGTCATACAT
AAACAGGACAGGAACATTTGAATTCACAAGTTTTTTCTACCGCTATGGGTTCGTAGCCAA
TTTTAGTATGGAGCTGCCAAGCTTTGGAGTATCTGGAATCAACGAATCGGCTGACATGAG
CATTGGAGTGACAGTGATAAAGAACAACATGATAAACAATGACCTTGGACCAGCAACGGC
TCAAATGGCTCTTCAGCTATTCATCAAAGATTACAGATATACATATCGATGCCACAGAGG
GGACACACAAATTCAGACGAGGAGATCATTCGAACTGAAGAAATTGTGGGAACAAACCCG
TTCAAAGGCAGGACTGCTGGTCTCAGATGGAGGACCAAACTCATACAACATCCGGAATCT
CCACATCCCGGAAGTCTGCTTGAAGTGGGAGTTGATGGACGAGGACTATCAGGGAAGGCT
TTGTAATCCCCTGAACCCATTTGTCAGCCATAAGGAGATAGAATCTGTGAACAATGCTGT
GGTAATGCCGGCTCACGGCCCGGCCAAGAGCATGGAATATGACGCTGTTGCTACCACACA
CTCCTGGATCCCTAAGAGAAACCGCTCC--------------------------------
-------------------------------------------------ATTCTCAACAC
AAGCCAAAGGGGAATCCTTGAAGATGAACAGATGTACCAAAAGTGCTGCAATCTATTCGA
GAAATTCTTCCCTAGCAGTTCATACAGGAGACCGGTTGGGATTTCTAGCATGGTGGAGGC
CATGGTGTCTAGGGCCAGAATTGATGCACGGATTGATTTCGAATCTGGACGGATTAAGAA
GGAGGAGTTCGCTGAGATCATGAAGATCTGTTCCACCATTGAAGAGCTCAGACGGCAGAA
-ATAGTGAATTTAGCT--------------------------------------------
------------------------------------------------------------
------------------------------------------------------
>gi|78096105|gb|CY004668| /Avian/2(PB1)/H3N8/Canada/1985/08/22/ Influenza A virus (A/mallard duck/ALB/525/1985(H3N8)) segment 2, complete sequence
---------------------AGCGAAAGCAGGCAAACCATTTG-AATGGATGTCAATCC
GA--CTTTACTTTT-CTTAAAAGTTCCAGCGCAAAATGCCATAAGCACCACATTCCCATA
TACTGGAGATCCTCCATACAGCCATGGGACGGGGACAGGATACACCATGGATACAGTCAA
CAGAACACATCAATATTCAGAAAAGGGGAAATGGACAACAAACACAGAAACTGGAGCACC
CCAACTTAACCCAATTGATGGACCATTACCCGAGGATAATGAGCCAAGTGGATATGCACA
AACAGACTGTGTCCTGGAAGCAATGGCTTTCCTTGAAGAGTCCCACCCAGGAATCTTTGA
AAACTCGTGTCTTGAAACGATGGAGGTTGTTCAACAAACAAGAGTGGACAAGCTGACCCA
AGGTCGCCAGACATATGATTGGACATTAAACAGGAATCAACCGGCTGCAACTGCATTAGC
TAATACTATAGAGGTCTTCAGATCGAATGGTTTAACGGCTAATGAATCAGGAAGGCTAAT
AGATTTCCTCAAGGATGTGATGGAATCAATGGATAAAGAGGAAATAGAAATAACAACGCA
CTTCCAAAGAAAAAGGAGGGTAAGGGACAACATGACCAAGAAAATGGTCACGCAAAGAAC
AATAGGAAAGAAGAAACAGAGACTAAACAAGGGAAGCTATCTAATAAGAGCATTGACACT
GAACACAATGACAAAAGATGCTGAAAGAGGCAAATTAAAGAGGAGAGCAATTGCAACACC
CGGGATGCAAATCAGAGGATTTGTGTATTTTGTTGAAACATTAGCAAGGAGCATTTGTGA
GAAGCTTGAACAATCTGGACTTCCAGTTGGAGGCAATGAAAAGAAGGCTAAACTGGCAAA
TGTTGTGAGAAAAATGATGACTAATTCACAAGACACAGAGCTCTCTTTCACAATCACTGG
AGACAACACCAAATGGAATGAAAATCAGAACCCTAGGATGTTCCTGGCAATGATAACATA
CATAACAAGAAACCAACCTGAATGGTTTAGGAACGTCTTGAGCATTGCACCTATAATGTT
CTCGAATAAAATGGCAAGGCTAGGAAAAGGATACATGTTCGAAAGTAAGAGCATGAAGCT
TCGAACACAGATACCAGCAGAAATGCTAGCAAACATTGACCTGAAATATTTCAATGAGTC
AACAAGAAAGAAAATAGAGAAGATAAGGCCTCTTCTAATAGATGGTACAGCCTCATTGAG
TCCTGGAATGATGATGGGCATGTTCAACATGCTAAGTACAGTTTTAGGAGTCTCAATCTT
AAATCTAGGACAAAAGAGGTACACCAAAACAACATACTGGTGGGACGGACTCCAGTCCTC
TGATGACTTTGCTCTCATAGTGAATGCACCAAATCATGAGGGAATACAAGCAGGAGTAGA
TAGATTCTATAGGACCTGCAAGCTAGTCGGAATCAATATGAGCAAAAAGAAATCCTACAT
AAACAGGACAGGAACATTTGAGTTCACAAGCTTTTTCTATCGCTATGGATTTGTAGCCAA
TTTTAGCATGGAGCTGCCCAGCTTTGGAGTGTCTGGAATTAATGAATCTGCTGACATGAG
CATTGGGGTAACAGTGATAAAGAACAACATGATAAACAATGACCTTGGACCAGCAACGGC
TCAAATGGCTCTTCAGCTGTTCATCAAGGATTACAGATACACATATCGGTGTCACAGAGG
GGACACACAGATTCAGACGAGGAGGTCATTCGAGCTGAAGAAATTGTGGGAACAAACCCG
CTCAAAGGCAGGACTGCTGGTCTCAGATGGAGGACCAAACTTATACAATATCCGAAATCT
CCACATCCCGGAAGTCTGCCTAAAATGGGAGCTAATGGATGAGGACTATCAGGGAAGGCT
TTGTAATCCCCTGAATCCATTTGTCAGCCATAAGGAGATAGAGTCTGTGAACAATGCTGT
GGTGATGCCAGCTCATGGCCCAGCTAAGAGCATGGAATATGATGCCATTGCTACTACACA
CTCCTGGATCCCTAAGAGGAACCGCTCC--------------------------------
-------------------------------------------------ATCCTCAACAC
AAGCCAAAGGGGAATTCTTGAGGATGAGCAGATGTATCAAAAGTGCTGCAATCTATTCGA
GAAATTCTTCCCCAGCAGTTCATACAGGAGACCGGTTGGGATATCAAGCATGGTGGAGGC
CATGGTGTCTAGGGCCCGAATCGATGCGCGAATTGACTTCGAGTCTGGACGGATTAAGAA
AGAGGAGTTTGCTGAGATCATGAAGATCTGTTCCACCATTGAAGAGCTCAGACGGCAGAA
-ATAGTGAATTTAGCTTGTCCTTCATGAAAAAATGCCTTG-TTTCTACT-----------
------------------------------------------------------------
------------------------------------------------------
>gi|78096124|gb|CY004676| /Avian/2(PB1)/H3N8/Canada/1985/08/22/ Influenza A virus (A/blue-winged teal/ALB/569/1985(H3N8)) segment 2, complete sequence
---------------------AGCGAAAGCAGGCAAACCATTTG-AATGGATGTCAATCC
GA--CTTTACTTTT-CTTGAAAGTTCCAGCGCAAAATGCCATAAGCACCACATTCCCATA
TACTGGAGATCCTCCATACAGCCATGGAACGGGAACAGGATACACCATGGACACAGTCAA
CAGAACACATCAATATTCAGAAAAGGGAAAATGGACAACAAACACAGAAACTGGAGCACC
CCAACTTAACCCAATTGATGGACCATTACCTGAGGATAATGAGCCAAGTGGATATGCACA
AACAGACTGTGTCCTGGAAGCAATGGCTTTCCTTGAAGAGTCCCACCCAGGGATCTTTGA
AAACTCGTGTCTTGAAACGATGGAAGTTGTTCAACAAACAAGAGTGGACAAGCTGACCCA
AGGGCGCCAGACCTATGATTGGACATTAAACAGGAATCAGCCGGCTGCAACTGCATTAGC
TAATACCATAGAGGTCTTCAGATCGAACGGTTTAACGGCTAATGAATCAGGAAGGCTAAT
AGATTTCCTCAAGGATGTGATGGAGTCAATGGATAAAGAGGAAATGGAAATAACAACGCA
CTTCCAAAGAAAAAGAAGGATAAGGGACAACATGACCAAGAAAATGGTCACACAAAGAAC
AATAGGAAAGAAGAAACAGAGACTAAACAAGAGAAGCTATCTAATAAGAGCACTGACACT
GAACACAATGACAAAAGACGCTGAAAGAGGCAAATTAAAGAGAAGAGCAATTGCAACACC
CGGGATGCAAATCAGAGGGTTTGTGTATTTCGTTGAAACATTAGCAAGGAGCATTTGTGA
GAAACTTGAACAGTCTGGACTTCCAGTTGGAGGCAATGAAAAGAAGGCTAAACTGGCAAA
TGTTGTGAGAAAAATGATGACTAATTCACAGGATACAGAGCTCTCTTTCACAATCACTGG
AGACAACACCAAATGGAATGAAAACCAGAACCCTAGGATGTTCCTGGCAATGATAACATA
CATAACAAGAAACCAACCTGAATGGTTTAGGAATGTTTTGAGCATTGCACCTATAATGTT
CTCAAACAAAATGGCAAGGCTAGGAAAAGGGTACATGTTCGAAAGTAAGAGCATGAAACT
TCGAACACAGATACCAGCAGAGATGCTAGCAAATATTGACCTGAAATATTTCAATGAGTC
AACAAGAAAGAAAATAGAGAAAATAAGGCCTCTTCTAATAGATGGCACAGCCTCACTGAG
TCCTGGAATGATGATGGGTATGTTCAATATGCTAAGTACAGTTTTAGGAGTCTCAATCCT
AAATCTAGGACAGAAGAGATACACAAAAACAACATACTGGTGGGACGGACTCCAATCCTC
TGATGACTTTGCTCTCATAGTGAATGCACCGAATCATGAGGGAATACAAGCAGGAGTAGA
TAGATTCTATAGAACCTGCAAGCTAGTCGGAATCAATATGAGCAAGAAGAAGTCCTACAT
AAACAGAACAGGGACATTTGAATTCACAAGCTTTTTCTATCGCTATGGATTTGTAGCCAA
CTTTAGCATGGAACTGCCCAGCTTTGGAGTGTCTGGGATTAATGAATCGGCTGACATGAG
CATTGGGGTAACAGTTATAAAGAACAACATGATAAACAATGACCTTGGACCAGCGACGGC
TCAAATGGCTCTTCAGCTGTTCATCAAGGATTACAGGTACACGTATCGGTGTCACAGAGG
GGACACACAAATTCAGACGAGGAGGTCATTCGAGCTGAAGAAGTTGTGGGAACAAACCCG
CTCAAAGGCAGGACTGCTGGTTTCAGATGGAGGACCAAACTTATACAATATCCGGAATCT
CCACATCCCGGAAGTCTGCCTGAAATGGGAGCTAATGGACGAAGACTATCAGGGAAGGCT
TTGTAACCCCTTGAATCCATTTGTCAGCCATAAGGAGATAGAGTCTGTAAACAATGCTGT
GGTGATGCCAGCTCATGGCCCAGCCAAGAGCATGGAATATGATGCTGTTGCTACTACACA
CTCCTGGATCCCCAAGAGGAACCGCTCC--------------------------------
-------------------------------------------------ATCCTCAACAC
AAGCCAAAGGGGAATCCTTGAAGACGAACAGATGTACCAAAAGTGCTGCAATCTATTCGA
GAAATTCTTCCCTAGCAGTTCATACAGGAGACCGGTTGGAATTTCCAGCATGGTGGAGGC
CATGGTGTCTAGGGCCCGAATTGATGCACGAATTGACTTCGAGTCTGGACGGATTAAGAA
GGAGGAGTTTGCTGAGATCATGAAGATCTGTTCCACCATTGAAGAGCTCAGACGGCAGAA
-ATAGTGAATTTAGCTTGTCCTTCATGAAAAAATGCCTTG-TTTCTACT-----------
------------------------------------------------------------
------------------------------------------------------
>gi|162374580|gb|CY028281| /Avian/2(PB1)/H3N8/Australia/1984/// Influenza A virus (A/red-necked stint/Western Australia/4500/1984(H3N8)) segment 2, complete sequence
-----------------------------------AACCATTTG-AATGGATGTCAATCC
GA--CTTTACTCTT-CTTGAAAGTACCAGCACAAAATGCTATAAGTACTACATTCCCTTA
TACTGGAGATCCTCCATACAGCCATGGAACAGGAACAGGATACACCATGGATACAGTCAA
CAGAACACACCAATATTCAGAAAAGGGAAAGTGGACAACAAACACGGAAACTGGAGCACC
ACAGCTCAATCCAATTGATGGACCATTACCTGAAGACAATGAGCCAAGTGGGTATGCACA
GACAGATTGTGTTTTGGAAGCAATGGCCTTCCTTGAGGAATCCCACCCAGGGATCTTTGA
AAACTCGTGTCTTGAAACGATGGAAGTCGTTCAGCAAACAAGAGTGGACAAACTGACCCA
GGGTCGCCAGACTTATGATTGGACATTAAACAGAAATCAGCCAGCTGCGACTGCTTTGGC
CAACACTATAGAAGTCTTCAGATCGAACGGTTTGACGGCTAATGAATCAGGGAGGTTGAT
AGATTTTCTCAAAGACGTGATGGAGTCAATGGATAAGAATGAAATGGAAATAACAACACA
TTTCCAGAGAAAGAGAAGAGTTAGGGACAACATGACCAAGAAAATGGTCACACAAAGAAC
AATAGGGAAGAAAAAACAAAAGCTTAACAAGAGGAGCTACCTGATAAGAGCATTGACATT
GAACACAATGACAAAGGATGCAGAAAGAGGCAAGCTGAAAAGGCGGGCAATTGCAACACC
TGGGATGCAGATCAGAGGATTTGTGTACTTTGTCGAAATATTGGCGAGGAGCATTTGTGA
AAAACTTGAACAATCTGGGCTCCCAGTAGGAGGAAATGAGAAGAAGGCTAAGCTGGCAAA
TGTTGTAAGAAAGATGATGACTAATTCACAAGACACTGAGCTCTCTTTCACAATCACTGG
GGACAACACCAAATGGAATGAGAATCAAAATCCCCGGATGTTTCTGGCAATGATAACATA
CATCACAAGGAACCAACCTGAATGGTTCAGAAATGTCTTAAGCATTGCCCCTATAATGTT
CTCAAACAAGATGGCAAGATTAGGAAAAGGGTACATGTTCGAGAGTAAGAGCATGAAGCT
TCGGACACAAATACCAGCAGAAATGCTCGCAAGTATCGATCTGAAATACTTTAACGAATC
AACGAGAAAGAAAATTGAGAAAATAAGACCTCTCTTAATAGATGGAACAGCCTCATTGAG
CCCTGGGATGATGATGGGCATGTTCAACATGTTAAGTACGGTATTGGGGGTCTCAATATT
GAACCTTGGGCAAAAGAGATACACCAAGACCACATACTGGTGGGATGGACTACAATCCTC
TGATGACTTTGCTCTCATAGTGAATGCACCAAATCATGAGGGAATCCAAGCAGGAGTGGA
TAGGTTCTATAGGACCTGCAAACTAGTTGGAATCAATATGAGTAAGAAGAAGTCTTACAT
AAATAGGACTGGAACATTTGAATTCACGAGCTTTTTCTACCGTTATGGATTTGTAGCCAA
TTTCAGCATGGAGCTGCCCAGCTTTGGAGTGTCTGGAATCAATGAATCGGCTGATATGAG
CATTGGAGTGACAGTAATAAAGAACAATATGATAAACAACGACCTCGGACCAGCAACAGC
TCAAATGGCTCTTCAGCTATTTATCAAGGATTACAGATACACATACCGATGCCACAGGGG
TGACACGCAAATTCAAACGAGAAGATCATTTGAGCTTAAGAAATTATGGGAGCAAACCCG
CTCAAAGGCAGGGCTGTTGGTCTCAGATGGGGGACCGAACCTATACAATATTCGGAACCT
CCATATTCCAGAAGTCTGCCTGAAATGGGAACTAATGGATGGAGACTATCAGGGCCGGCT
GTGTAATCCCCTGAATCCATTTGTCAGTCACAAGGAGATTGAGTCCGTAAATAATGCTGT
GGTAATGCCAGCTCATGGTCCAGCCAAGAGCATGGAATATGATGCTGTTGCAACTACACA
CTCTTGGATTCCCAAGAGGAACCGTTCC--------------------------------
-------------------------------------------------ATTCTCAATAC
CAGCCAAAGGGGAATTCTCGAGGATGAACAGATGTATCAGAAGTGTTGCAATTTATTCGA
AAAATTCTTCCCCAGCAGTTCATACAGGAGACCAGTTGGAATTTCCAGTATGGTGGAGGC
CATGGTATCTAGGGCCCGGATTGATGCACGAATTGACTTCGAGTCTGGAAGGATCAGGAA
AGAAGAGTTCTCTGAGATCATGAAGATCTGTTCCACCATTGAAGAGCTTAGACGGCAAAA
-ATAGTGAATTTGGCTTGTCCT--------------------------------------
------------------------------------------------------------
------------------------------------------------------
>gi|162374599|gb|CY028289| /Avian/2(PB1)/H3N8/Australia/1983/// Influenza A virus (A/red-necked stint/Western Australia/4923/1983(H3N8)) segment 2, complete sequence
-----------------------------------AACCATTTG-AATGGATGTCAATCC
GA--CTTTACTCTT-CTTGAAAGTACCAGCACAAAATGCTATAAGTACTACATTCCCTTA
TACTGGAGATCCTCCATACAGCCATGGAACAGGAACAGGATACACCATGGATACAGTCAA
CAGAACACACCAATATTCAGAAAAGGGAAAGTGGACAACAAACACGGAAACTGGAGCACC
ACAGCTCAATCCAATTGATGGACCATTACCTGAAGACAATGAGCCAAGTGGGTATGCACA
GACAGATTGTGTTTTGGAAGCAATGGCCTTCCTTGAGGAATCCCACCCAGGGATCTTTGA
AAACTCGTGTCTTGAAACGATGGAAGTCGTTCAGCAAACAAGAGTGGACAAACTGACCCA
GGGTCGCCAGACTTATGATTGGACATTAAACAGAAATCAGCCAGCTGCGACTGCTTTGGC
CAACACTATAGAAGTCTTCAGATCGAACGGTTTGACGGCTAATGAATCAGGGAGGTTGAT
AGATTTTCTCAAAGACGTGATGGAGTCAATGGATAAGAATGAAATGGAAATAACAACACA
TTTCCAGAGAAAGAGAAGAGTTAGGGACAACATGACCAAGAAAATGGTCACACAAAGAAC
AATAGGGAAGAAAAAACAAAAGCTTAACAAGAGGAGCTACCTGATAAGAGCATTGACATT
GAACACAATGACAAAGGATGCAGAAAGAGGCAAGCTGAAAAGGCGGGCAATTGCAACACC
TGGGATGCAGATCAGAGGATTTGTGTACTTTGTCGAAATATTGGCGAGGAGCATTTGTGA
TAAACTTGAACAATCTGGGCTCCCAGTAGGAGGAAATGAGAAGAAGGCTAAGCTGGCAAA
TGTTGTAAGAAAGATGATGACTAATTCACAAGACACTGAGCTCTCTTTCACAATCACTGG
GGACAACACCAAATGGAATGAGAATCAAAATCCCCGGATGTTTCTGGCAATGATAACATA
CATCACAAGGAACCAACCTGAATGGTTCAGAAATGTCTTAAGCATTGCCCCTATAATGTT
CTCAAACAAGATGGCAAGATTAGGAAAAGGGTACATGTTCGAGAGTAAGAGCATGAAGCT
TCGGACACAAATACCAGCAGAAATGCTCGCAAGTATCGATCTGAAATACTTTAACGAATC
AACGAGAAAGAAAATTGAGAAAATAAGACCTCTCTTAATAGATGGAACAGCCTCATTGAG
CCCTGGGATGATGATGGGCATGTTCAACATGTTAAGTACGGTATTGGGGGTCTCAATATT
GAACCTTGGGCAAAAGAGATACACCAAGACCACATACTGGTGGGATGGACTACAATCCTC
TGATGACTTTGCTCTCATAGTGAATGCACCAAATCATGAGGGAATCCAAGCAGGAGTGGA
TAGGTTCTATAGGACCTGCAAACTAGTTGGAATCAATATGAGTAAGAAGAAGTCTTACAT
AAATAGGACTGGAACATTTGAATTCACGAGCTTTTTCTACCGTTATGGATTTGTAGCCAA
TTTCAGCATGGAGCTGCCCAGCTTTGGAGTGTCTGGAATCAATGAATCGGCTGATATGAG
CATTGGAGTGACAGTAATAAAGAACAATATGATAAACAACGACCTCGGACCAGCAACAGC
TCAAATGGCTCTTCAGCTATTTATCAAGGATTACAGATACACATACCGATGCCACAGGGG
TGACACGCAAATTCAAACGAGAAGATCATTTGAGCTTAAGAAATTATGGGAGCAAACCCG
CTCAAAGGCAGGGCTGTTGGTCTCAGATGGGGGACCGAACCTATACAATATTCGGAACCT
CCATATTCCAGAAGTCTGCCTGAAATGGGAACTAATGGATGAAGACTATCAGGGCCGGCT
GTGTAATCCCCTGAATCCATTTGTCAGTCACAAGGAGATTGAGTCCGTAAATAATGCTGT
GGTAATGCCAGCTCATGGTCCAGCCAAGAGCATGGAATATGATGCTGTTGCAACTACACA
CTCTTGGATTCCCAAGAGGAACCGTTCC--------------------------------
-------------------------------------------------ATTCTCAATAC
CAGCCAGAGGGGAATTCTCGAGGATGAACAGATGTATCAGAAGTGTTGCAATTTATTCGA
AAAATTCTTCCCCAGCAGTTCATACAGGAGACCAGTTGGAATTTCCAGTATGGTGGAGGC
CATGGTATCTAGGGCCCGGATTGATGCACGAATTGACTTCGAGTCTGGAAGGATCAGGAA
AGAAGAGTTCTCTGAGATCATGAAGATCTGTTCCACCATTGAAGAGCTTAGACGGCAAAA
-ATAGTGAATTTGGCTTGTCCTTCATGAAA------------------------------
------------------------------------------------------------
------------------------------------------------------
>gi|162374561|gb|CY028273| /Avian/2(PB1)/H3N8/Australia/1983/// Influenza A virus (A/black duck/Western Australia/4954/1983(H3N8)) segment 2, complete sequence
-----------------------------------AACCATTTG-AATGGATGTCAATCC
GA--CTCTACTTTT-CTTGAAAGTTCCAGCGCAGAATGCCATAAGCACCACGTTCCCTTA
TACTGGAGATCCTCCATACAGCCATGGAACAGGAACAGGATACACCATGGATACAGTCAA
CAGGACACATCAATATTCAGAAAAGGGAAAGTGGACAACAAACACGGAAACTGGAGCACC
CCAACTTAACCCAATTGATGGACCACTACCTGAGGATAATGAGCCAAGTGGATATGCACA
AACAGACTGTGTCCTGGAAGCAATGGCTTTTCTTGAAGAATCCCACCCAGGGATCTTTGA
AAACTCGTGTCTTGAGACGATGGAAGTTGTTCAACAAACAAGGGTGGACAAATTGACCCA
AGGTCGTCAAACCTATGATTGGACATTGAACAGAAATCAACCGGCCGCAACTGCATTAGC
CAACACTATAGAGGTCTTCAGATCGAATGGTCTAACAGCTAATGAATCAGGGAGGCTAAT
AGATTTCCTCAAAGATGTGATGGAATCAATGGATAAAGAAGAAATGGAAATAACAACACA
CTTCCAAAGAAAAAGAAGAGTAAGGGACAACATGACCAAGAAGATGGTCACACAGAGAAC
AATAGGAAAGAAGAAGCAGAGATTGAACAAGAAAAGCTATCTAATAAGGGCATTAACACT
GAATACAATGACCAAGGATGCAGAAAGAGGTAAATTAAAAAGAAGAGCAATTGCAACACC
CGGGATGCAAATCAGAGGTTTCGTGTACTTTGTTGAAACGCTAGCTAGGAGCATTTGTGA
GAAGCTAGAACAGTCTGGACTTCCAGTTGGAGGTAATGAGAAGAAGGCTAAACTGGCAAA
TGTAGTGAGAAAGATGATGACCAATTCACAAGACACAGAGCTTTCTTTCACAATTACTGG
AGACAACACTAAATGGAATGAAAATCAAAACCCTCGGATGTTCCTGGCGATGATAACATA
CATCACAAGAAATCAACCTGAATGGTTCAGAAATGTTCTGAGCATCGCACCTATAATGTT
CTCAAATAAAATGGCGAGGCTAGGGAAAGGATATATGTTCGAAAGTAAGAGCATGAAGCT
CCGAACACAAATACCAGCAGAAATGCTGGCAAGCATTGACTTAAAATACTTCAATGAATC
AACAAGAAAGAAAATCGAGAAAATAAGGCCTCTTCTAATAGATGGCACAGCCTCATTGAG
CCCTGGGATGATGATGGGCATGTTCAACATGCTAAGTACAGTTTTAGGTGTCTCAATCCT
GAATCTTGGACAAAAGAGATACACCAAAACAACATACTGGTGGGATGGACTCCAATCCTC
TGATGATTTTGCTCTCATAGTGAATGCACCAAATCATGAGGGAATACAAGCAGGGGTGGA
CAGATTCTACAGAACCTGCAAGTTGGTCGGAATCAATATGAGCAAAAAGAAATCCTATAT
AAATAGGACAGGAACATTTGAATTCACAAGTTTTTTCTACCGCTATGGGTTTGTGGCCAA
TTTTAGCATGGAACTGCCCAGTTTTGGAGTGTCTGGGATTAATGAGTCAGCTGATATGAG
CATTGGAGTGACAGTGATAAAGAACAACATGATAAACAATGATCTTGGACCAGCAACTGC
CCAAATGGCTCTTCAACTGTTCATCAAGGACTACAGATACACATACCGATGCCACAGAGG
AGACACACAAATTCAGACTAGGAGATCATTCGAGCTAAAGAAGCTGTGGGAGCAAACCCG
CTCAAAGGCGGGACTGTTGGTTTCAGATGGAGGACCAAACTTATACAATATCCGGAATCT
TCACATTCCAGAAGTCTGCTTGAAGTGGGAATTAATGGATGAAGATTATCAGGGAAGACT
TTGTAATCCCCTGAATCCATTTGTCAGCCATAAGGAGATTGAATCTGTAAACAATGCTGT
GGTGATGCCAGCTCATGGTCCAGCCAAAAGCATGGAATATGACGCTGTTGCAACTACACA
CTCCTGGATTCCCAAGAGGAACCGCTCT--------------------------------
-------------------------------------------------ATACTCAACAC
AAGCCAGAGGGGAATACTTGAAGATGAGCAGATGTATCAGAAGTGCTGCAACCTGTTCGA
GAAATTCTTCCCCAGTAGTTCATACAGGAGACCGGTTGGAATTTCCAGCATGGTGGAGGC
CATGGTGTCTAGGGCCCGGATTGATGCCAGGATTGACTTCGAGTCTGGACGGATTAAGAA
AGAGGAATTCGCTGAGATCATGAAGATCTGTTCCACCATTGAAGAGCTCAGACGGCAAAA
-ATAGTGAATTTAGCTTGTCCTTCATGAAA------------------------------
------------------------------------------------------------
------------------------------------------------------
>gi|115279037|gb|CY014966| /Avian/2(PB1)/H3N8/USA/1982/12/1/ Influenza A virus (A/mallard duck/New York/174/1982(H3N8)) segment 2, complete sequence
---------------------AGCGAAAGCAGGCAAACCATTTG-AATGGATGTCAATCC
GA--CTTTACTTTT-CTTGAAAGTTCCAGCGCAAAATGCCATAAGCACCACATTCCCATA
TACTGGAGATCCTCCATACAGCCATGGAACGGGAACAGGATACACCATGGACACGGTCAA
CAGAACACATCAATACTCAGAAAAGGGAAAATGGACAACAAACACAGAAACTGGGGCGCC
CCAACTTAATCCAATTGATGGACCATTACCTGAAGATAATGAACCAAGTGGATATGCACA
AACAGACTGCGTCCTGGAAGCAATGGCTTTCCTTGAAGAATCCCACCCAGGAATCTTTGA
AAACTCGTGTCTTGAAACGATGGAGGTTGTTCAACAAACAAGGGTGGACAAGCTGACCCA
AGGTCGCCAGACTTATGATTGGACATTAAACAGGAATCAACCGGCTGCAACTGCATTGGC
TAATACTATAGAGGTCTTCAGATCAAACGGTTTAACAGCTAATGAATCGGGAAGACTAAT
AGATTTCCTCAAGGATGTGATGGAATCAATGGATAAAGAGGAAATGGAAATAACAACGCA
CTTCCAAAGAAAAAGAAGGGTTAGGGACAATATGACCAAGAAAATGGTCACACAAAGGAC
AATAGGAAAAAAGAAGCAGAGATTAAACAAAAGAAGCTACCTAATAAGAGCATTGACATT
GAACACAATGACCAAAGATGCTGAAAGAGGCAAACTAAAGAGAAGAGCAATTGCAACACC
CGGGATGCAAATCAGAGGATTTGTGTATTTTGTCGAAACACTAGCGAGGAGCATTTGTGA
GAAGCTCGAACAATCTGGACTTCCAGTTGGAGGCAATGAAAAGAAGGCTAAATTGGCAAA
CGTTGTGAGGAAAATGATGACTAATTCACAAGACACAGAACTCTCTTTCACAATAACTGG
AGACAACACCAAATGGAATGAAAATCAAAACCCTCGGATGTTCCTAGCAATGATAACATA
CATAACAAGAAATCAACCTGAGTGGTTTAGAAATGTTTTGAGCATTGCACCTATAATGTT
CTCAAACAAAATGGCAAGGCTAGGAAAAGGGTATATGTTCGAAAGTAAGAGCATGAAGCT
TCGAACACAGATACCAGCAGAAATGCTAGCAAATATTGACCTGAAATATTTCAATGAGTC
AACAAGAAAGAAAATTGAGAAGATAAGGCCTCTCCTAATAGATGGCACAGCCTCATTGAG
TCCCGGAATGATGATGGGCATGTTCAACATGCTAAGTACAGTTTTGGGAGTCTCAATCCT
AAATCTAGGACAAAAGAGGTACACCAAAACAACATACTGGTGGGATGGACTCCAATCCTC
TGATGACTTTGCCCTCATAGTGAATGCACCAAATCATGAGGGAATACAAGCAGGGGTAGA
TAGATTCTATAGAACCTGCAAGCTAGTCGGGATCAATATGAGCAAAAAGAAGTCATACAT
AAACAGGACAGGAACATTTGAATTCACAAGCTTTTTCTACCGCTATGGGTTTGTAGCCAA
TTTTAGTATGGAGCTGCCCAGCTTTGGAGTGTCTGGAATCAACGAATCGGCTGACATGAG
CATTGGAGTGGCAGTGATAAAGAACAACATGATAAACAATGACCTTGGACCAGCAACGGC
TCAAATGGCTCTTCAGCTATTCATCAAGGATTACAGATATACATATCGGTGCCACAGAGG
GGACACACAAATTCAGACGAGGAGATCATTCGAACTGAAGAAATTGTGGGAACAAACCCG
TTCAAAGGCAGGACTGCTGGTTTCAGATGGAGGACCAAACTTATACAACATCCGGAATCT
CCACATCCCGGAAGTCTGCTTGAAGTGGGAGCTGATGGACGAGGACTATCAGGGAAGGCT
TTGTAATCCCCTGAACCCATTTGTCAGCCATAAGGAGATAGAATCTGTGAACAATGCTGT
GGTAATGCCGGCTCACGGCCCGGCCAAGAGCATGGAATATGACGCTGTTGCTACCACACA
CTCCTGGATCCCTAAGAGAAACCGCTCC--------------------------------
-------------------------------------------------ATTCTCAACAC
TAGCCAAAGGGGAATCCTTGAAGATGAACAGATGTATCAAAAGTGCTGCAATCTATTCGA
GAAATTCTTCCCTAGCAGTTCATACAGGAGACCGGTTGGGATTTCTAGCATGGTGGAGGC
CATGGTGTCTAGGGCCAGAATTGATGCACGGATTGATTTCGAATCTGGGCGGATTAAGAA
GGAGGAGTTCGCTGAGATCATGAAGATCTGTTCCACCATTGAAGAGCTCAGACGGCAGAA
-ATAGTGAATTTAGCTTGTCCTTCATGAAAAAATGCCTTG-TTTCTACT-----------
------------------------------------------------------------
------------------------------------------------------
>gi|78097794|gb|CY005708| /Avian/2(PB1)/H3N8/Australia/1980/12/6/ Influenza A virus (A/red-necked stint/AUS/4500/1980(H3N8)) segment 2, complete sequence
---------------------AGCGAAAGCAGGCAAACCATTTG-AATGGATGTCAATCC
GA--CTTTACTCTT-CTTGAAAGTACCAGCACAAAATGCTATAAGTACTACATTCCCTTA
TACTGGAGATCCTCCATACAGCCATGGAACAGGAACAGGATACACCATGGATACAGTCAA
CAGAACACACCAATATTCAGAAAAGGGAAAGTGGACAACAAACACGGAAACTGGAGCACC
ACAGCTCAATCCAATTGATGGACCATTACCTGAAGACAATGAGCCAAGTGGGTATGCACA
GACAGATTGTGTTTTGGAAGCAATGGCCTTCCTTGAGGAATCCCACCCAGGGATCTTTGA
AAACTCGTGTCTTGAAACGATGGAAGTCGTTCAGCAAACAAGAGTGGACAAACTGACCCA
GGGTCGCCAGACTTATGATTGGACATTAAACAGAAATCAGCCAGCTGCGACTGCTTTGGC
CAACACTATAGAAGTCTTCAGATCGAACGGTTTGACGGCTAATGAATCAGGGAGGTTGAT
AGATTTTCTCAAAGACGTGATGGAGTCAATGGATAAGAATGAAATGGAAATAACAACACA
TTTCCAGAGAAAGAGAAGAGTTAGGGACAACATGACCAAGAAAATGGTCACACAAAGAAC
AATAGGGAAGAAAAAACAAAAGCTTAACAAGAGGAGCTACCTGATAAGAGCATTGACATT
GAACACAATGACAAAGGATGCAGAAAGAGGCAAGCTGAAAAGGCGGGCAATTGCAACACC
TGGGATGCAGATCAGAGGATTTGTGTACTTTGTCGAAATATTGGCGAGGAGCATTTGTGA
AAAACTTGAACAATCTGGGCTCCCAGTAGGAGGAAATGAGAAGAAGGCTAAGCTGGCAAA
TGTTGTAAGAAAGATGATGACTAATTCACAAGACACTGAGCTCTCTTTCACAATCACTGG
GGACAACACCAAATGGAATGAGAATCAAAATCCCCGGATGTTTCTGGCAATGATAACATA
CATCACAAGGAACCAACCTGAATGGTTCAGAAATGTCTTAAGCATTGCCCCTATAATGTT
CTCAAACAAGATGGCAAGATTAGGAAAAGGGTACATGTTCGAGAGTAAGAGCATGAAGCT
TCGGACACAAATACCAGCAGAAATGCTCGCAAGTATCGATCTGAAATACTTTAACGAATC
AACGAGAAAGAAAATTGAGAAAATAAGACCTCTCTTAATAGATGGAACAGCCTCATTGAG
CCCTGGGATGATGATGGGCATGTTCAACATGTTAAGTACGGTATTGGGGGTCTCAATATT
GAACCTTGGGCAAAAGAGATACACCAAGACCACATACTGGTGGGATGGACTACAATCCTC
TGATGACTTTGCTCTCATAGTGAATGCACCAAATCATGAGGGAATCCAAGCAGGAGTGGA
TAGGTTCTATAGGACCTGCAAACTAGTTGGAATCAATATGAGTAAGAAGAAGTCTTACAT
AAATAGGACTGGAACATTTGAATTCACGAGCTTTTTCTACCGTTATGGATTTGTAGCCAA
TTTCAGCATGGAGCTGCCCAGCTTTGGAGTGTCTGGAATCAATGAATCGGCTGATATGAG
CATTGGAGTGACAGTAATAAAGAACAATATGATAAACAACGACCTCGGACCAGCAACAGC
TCAAATGGCTCTTCAGCTATTTATCAAGGATTACAGATACACATACCGATGCCACAGGGG
TGACACGCAAATTCAAACGAGAAGATCATTTGAGCTTAAGAAATTATGGGAGCAAACCCG
CTCAAAGGCAGGGCTGTTGGTCTCAGATGGGGGACCGAACCTATACAATATTCGGAACCT
CCATATTCCAGAAGTCTGCCTGAAATGGGAACTAATGGATGGAGACTATCAGGGCCGGCT
GTGTAATCCCCTGAATCCATTTGTCAGTCACAAGGAGATTGAGTCCGTAAATAATGCTGT
GGTAATGCCAGCTCATGGTCCAGCCAAGAGCATGGAATATGATGCTGTTGCAACTACACA
CTCTTGGATTCCCAAGAGGAACCGTTCC--------------------------------
-------------------------------------------------ATTCTCAATAC
CAGCCAAAGGGGAATTCTCGAGGATGAACAGATGTATCAGAAGTGTTGCAATTTATTCGA
AAAATTCTTCCCCAGCAGTTCATACAGGAGACCAGTTGGAATTTCCAGTATGGTGGAGGC
CATGGTATCTAGGGCCCGGATTGATGCACGAATTGACTTCGAGTCTGGAAGGATCAGGAA
AGAAGAGTTCTCTGAGATCATGAAGATCTGTTCCACCATTGAAGAGCTTAGACGGCAAAA
-ATAGTGAATTTGGCTTGTCCTTCATGAAAAAATGCCTTG-TTTCTACT-----------
------------------------------------------------------------
------------------------------------------------------
>gi|82653607|gb|CY005049| /Avian/2(PB1)/H3N8/Canada/1980/08/5/ Influenza A virus (A/pintail duck/ALB/169/1980(H3N8)) segment 2, complete sequence
---------------------AGCGAAAGCAGGCAAACCATTTG-AATGGATGTCAATCC
GA--CTTTACTTTT-CTTGAAAGTTCCAGCGCAAAATGCCATAAGCACCACATTCCCATA
TACTGGAGATCCTCCATACAGCCATGGAACGGGAACAGGATACACCATGGACACAGTCAA
CAGAACACATCAATATTCAGAAAAGGGGAAATGGACAACAAACACAGAAACTGGAGCACC
CCAACTTAACCCAATTGATGGACCATTACCTGAGGATAATGAGCCAAGTGGATATGCACA
AACAGACTGTGTCCTGGAAGCAATGGCTTTCCTTGAAAAGTCCCACCCCGGAATCTTTGA
AAACTCGTGTCTTGAAACGATGGAAGTTGTTCAACAAACAAGAGTGGACAAGCTGACCCA
AGGTCGCCAGACCTATGATTGGACATTAAACAGGAATCAGCCGGCTGCAACTGCATTAGC
TAATACTATAGAAGTCTTCAGATCGAACGGTTTGACGGCTAATGAATCAGGAAGGCTAAT
AGATTTCCTCAAGGATGTGATGGAATCAATGGATAAAGAGGAAATGGAAATAACAACGCA
CTTCCAAAGAAAAAGAAGGGTAAGGGACAACATGACCAAGAAAATGGTCACACAAAGAAC
AATAGGAAAGAAGAAACAGAGACTAAACAAGAGAAGCTATCTAATAAGAGCATTGACACT
GAACACAATGACAAAAGACGCTGAAAGAGGCAAATTAAAGAGAAGAGCAATTGCAACACC
CGGGATGCAGATCAGAGGATTTGTGTATTTTGTTGAAACATTAGCGAGGAGCATTTGTGA
GAAGCTTGAACAATCTGGACTCCCAGTTGGAGGCAATGAAAAGAAGGCTAAACTGGCAAA
TGTTGTGAGAAAAATGATGACTAATTCACAAGACACAGAGCTTTCTTTCACAATCACTGG
AGACAACACCAAATGGAATGAAAATCAGAACCCTAGGATGTTCCTGGCAATGATAACATA
CATAACAAGAAATCAACCTGAATGGTTTAGGAATGTCTTGAGCATTGCACCTATAATGTT
CTCGAACAAAATGGCAAGGCTAGGAAAAGGATACATGTTCGAAAGTAAGAGCATGAAGCT
TCGAACGCAGATACCAGCAGAAATGCTAGCAAATATTGACCTGAAATATTTCAATGAGTC
AACAAGAAAGAAAATAGAGAAGATAAGGCCTCTTCTAATAGATGGTACAGCCTCATTGAG
TCCTGGAATGATGATGGGCATGTTCAACATGCTAAGTACAGTTTTAGGAGTCTCAATCCT
AAATCTAGGACAAAAAAGGTACACCAAAACAACATACTGGTGGGACGGACTCCAATCCTC
TGATGACTTTGCTCTCATAGTGAATGCACCGAATCATGAGGGAATACAAGCAGGAGTAGA
TAGATTCTATAGGACCTGCAAGCTAGTCGGAATCAATATGAGCAAAAAGAAGTCCTACAT
AAACAGGACAGGAACATTTGAATTCACAAGCTTCTTCTATCGCTATGGATTTGTAGCCAA
TTTTAGCATGGAGTTGCCCAGCTTTGGAGTGTCTGGGATTAATGAATCGGCCGACATGAG
CATTGGAGTAACAGTGATAAAGAACAACATGATAAACAATGACCTTGGACCAGCAACGGC
TCAAATGGCTCTTCAACTGTTCATCAAGGATTACAGATACACGTATCGGTGTCACAGAGG
GGACACACAAATTCAGACGAGGAGGTCTTTCGAGCTGAAAAAGTTGTGGGAACAAACCCG
CTCAAAGGCAGGACTGCTGGTTTCAGATGGAGGACCAAACTTATACAATATCCGGAATCT
CCACATCCCGGAAGTCTGCCTGAAATGGGAGCTAATGGACGAAGACTATCAGGGAAGGCT
TTGTAACCCCCTGAACCCATTTGTCAGCCATAAGGAGATAGAGTCTGTAAACAATGCTGT
GGTGATGCCAGCTCATGGCCCAGCCAAGAGCATGGAATATGATGCTGTTGCTACTACACA
CTCCTGGATCCCTAAGAGGAACCGCTCC--------------------------------
-------------------------------------------------ATCCTCAACAC
AAGCCAAAGGGGAATCCTTGAAGATGAACAGATGTATCAAAAGTGCTGCAATCTATTCGA
GAAATTCTTCCCTAGCAGTTCATACAGGAGACCGGTTGGGATTTCCAGCATGGTGGAGGC
CATGGTGTCTAGGGCCCGAATTGATGCGCGAATTGACTTCGAGTCTGGACGGATTAAGAA
GGAGGAGTTTGCTGAGATCATGAAGATCTGTTCCACCATTGAAGAGCTCAGACGGCAGAA
-ATAGTGAATTTAGCTTGTCCTTCATGAAAAAATGCCTTG-TTTCTACT-----------
------------------------------------------------------------
------------------------------------------------------
>gi|115305881|gb|AB274964| /Avian/2(PB1)/H3N8/Japan/1980/// Influenza A virus (A/Duck/Hokkaido/8/80 (H3N8)) genomic RNA, segment 2, complete sequence.
----------------------------------------------ATGGATGTCAATCC
GA--CTTTACTTTT-CTTGAAAGTGCCAGCGCAAAATGCCATAAGTACTACATTCCCTTA
TACTGGAGATCCTCCATACAGCCATGGAACAGGAACAGGATACACCATGGATACAGTCAA
CAGAACACACCAATATTCAGAAAAGGGAAAGTGGGCAACAAACACAGAGACTGGAGCACC
CCAGCTTAACCCGATTGATGGACCCCTACCCGAGGACAATGAACCGAGCGGATACGCACA
AACAGATTGTGTCTTGGAGGCAATGGCTTTCCTTGAAGAATCCCACCCAGGGATCTTTGA
AAACTCGTGTCTCGAAACGATGGAAGTTGTTCAGCAAACAAGAGTGGACAAACTGACCCA
AGGTCGCCAGACCTATGACTGGACATTAAACAGAAACCAGCCGGCTGCAACTGCTTTGGC
CAACACTATAGAGGTCTTCAGATCGAACGGTCTAACAGCCAATGAGTCGGGGAGGCTAAT
AGATTTCCTCAAAGATGTGATGGAATCAATGGATAAAGAAGAAATGGAAATAACAACACA
TTTCCAAAGAAAAAGAAGAGTAAGAGACAACATGACCAAGAAAATGGTCACACAAAGAAC
AATAGGAAAGAAGAAGCAGAGATTGAACAAGAGGAGCTATTTGATAAGAGCATTGACATT
GAACACAATGACCAAAGATGCAGAAAGAGGCAAGTTGAAGAGGCGAGCAATTGCAACACC
CGGGATGCAGATCAGAGGGTTCGTATACTTTGTCGAAACACTGGCGAGGAGCATCTGTGA
GAAACTTGAACAGTCTGGGCTCCCAGTCGGGGGAAATGAGAAGAAGGCTAAATTGGCAAA
TGTTGTGAGAAAGATGATGACTAACTCACAAGATACAGAACTCTCCTTTACAATTACTGG
AGACAACACCAAATGGAATGAGAATCAAAACCCTCGGATGTTTCTGGCAATGATAACATA
TATCACAAGAAACCAACCGGAATGGTTCAGAAATGTCTTGAGCATTGCCCCTATAATGTT
CTCAAACAAAATGGCAAGATTGGGAAAAGGATACATGTTCGAAAGTAAGAGCATGAAGCT
ACGGACACAAATACCAGCAGAAATGCTCGCAAATATTGACCTGAAATACTTCAACGAATC
AACGAGGAAGAAAATCGAGAAGATAAGACCTCTCCTAATAGATGGCACAGCCTCATTGAG
TCCCGGAATGATGATGGGCATGTTTAACATGCTGAGTACAGTCTTAGGAGTCTCAATCCT
GAATCTTGGGCAAAAGAGGTACACCAAAACCACATACTGGTGGGATGGACTCCAATCCTC
TGATGACTTCGCCCTCATAGTGAATGCACCTAACCATGAGGGAATACAAGCAGGAGTGGA
TAGGTTCTATAGGACTTGCAAACTAGTTGGGATCAATATGAGCAAAAAGAAGTCTTACAT
AAATAGAACAGGAACATTTGAATTCACTAGCTTTTTCTATCGCTATGGATTTGTAGCCAA
CTTTAGTATGGAGCTGCCTAGCTTTGGAGTATCTGGGATTAATGAATCGGCTGATATGAG
CATTGGAGTAACAGTGATAAAGAACAATATGATAAACAACGACCTTGGACCAGCAACAGC
CCAAATGGCTCTTCAGCTATTCATCAAGGACTACAGATACACATATCGGTGCCACAGGGG
GGACACGCAAATCCAAACGAGGAGATCATTCGAGCTGAAGAAGCTATGGGAGCAGACCCG
TTCAAAGGCAGGACTGTTGGTTTCAGATGGAGGACCAAACCTATATAATATCCGAAACCT
CCACATTCCAGAGGTCTGTCTGAAGTGGGAATTAATGGATGAAGATTATCAGGGCAGGCT
GTGTAATCCCCTGAATCCGTTTGTCAGCCATAAGGAAATTGAGTCCGTAAACAATGCTGT
GGTAATGCCAGCCCATGGTCCGGCCAAGAGCATGGAATATGATGCTGTTGCAACTACACA
CTCCTGGATTCCTAAGAGAAACCGTTCC--------------------------------
-------------------------------------------------ATTCTCAATAC
CAGCCAAAGGGGAATTCTTGAAGATGAACAGATGTATCAGAAGTGCTGCAATCTATTCGA
GAAATTCTTCCCTAGCAGTTCATACAGGAGACCAGTTGGAATTTCCAGCATGGTGGAGGC
CATGGTGTCTAGGGCCCGGATTGACGCACGAATTGACTTCGAGTCTGGAAGGATTAAGAA
AGAAGAGTTTGCTGAGATCATGAAGATCTGTTCCACCATTGAAGAGCTCAGACGGCAAAA
-ATAGTGAATTTAGCTTGTC----------------------------------------
------------------------------------------------------------
------------------------------------------------------
>gi|82622680|gb|CY004112| /Avian/2(PB1)/H3N8/Canada/1979/08/11/ Influenza A virus (A/mallard duck/ALB/564/1979(H3N8)) segment 2, complete sequence
---------------------AGCGAAAGCAGGCAAACCATTTG-AATGGATGTCAATCC
GA--CTTTACTTTT-CTTGAAAGTTCCAGCGCAAAATGCCATAAGCACCACATTCCCATA
TACTGGAGATCCTCCATACAGCCATGGAACGGGAACAGGATACACCATGGACACAGTCAA
CAGAACACATCAATATTCAGAAAAGGGGAAATGGACAACAAACACAGAAACTGGAGCACC
CCAACTTAACCCAATTGATGGACCATTACCTGAGGATAATGAGCCCAGTGGATATGCACA
AACAGACTGTGTCCTTGAAGCAATGGCTTTCCTTGAAGAGTCCCACCCAGGAATCTTTGA
AAACTCGTGTCTTGAAACGATGGAAGTTGTTCAACAAACAAGAGTGGACAAGCTGACCCA
AGGTCGCCAGACCTATGATTGGACATTAAACAGGAATCAGCCAGCTGCAACTGCATTAGC
TAATACTATAGAGGTCTTCAGATCGAACGGTTTAACGGCTAATGAATCAGGAAGGCTAAT
AGATTTCCTCAAGGATGTGATGGAATCAATGGATAAAGAGGAAATGGAAATAATAACGCA
CTTCCAAAGAAAAAGAAGGGTAAGGGACAACATGACCAAGAAAATGGTCACACAAAGAAC
AATAGGAAAGAAGAAACAGAGACTAAACAAGAGAAGCTATCTAATAAGAGCATTGACACT
GAACACAATGACAAAAGACGCTGAACGAGGTAAGTTAAAGAGAAGAGCAATTGCAACACC
CGGGATGCAAATCAGAGGGTTTGTGTATTTTGTTGAAACATTAGCGAGGAGCATTTGTGA
GAAGCTTGAACAATCTGGACTTCCAGTTGGAGGCAATGAAAAGAAGGCTAAACTGGCAAA
TGTTGTAAGAAAAATGATGACTAATTCACAAGACACAGAGCTCTCTTTCACAATCACTGG
AGACAACACCAAATGGAATGAAAATCAGAACCCTAGGATGTTCCTGGCGATGATAACATA
CATAACAAGAAATCAACCTGAATGGTTTAGGAATGTCTTGAGCATTGCACCTATAATGTT
CTCGAATAAGATGGCAAGGCTAGGAAAAGGATACATGTTCGAAAGTAAGAGCATGAAGCT
TCGAACACAGGTACCAGCAGAAATGCTAGCAAATATTGACCTAAAATATTTCAATGAGTC
AACAAGAAAGAAAATAGAGAAGATAAGGCCTCTCCTAATAGATGGTACAGCCTCATTGAG
TCCTGGAATGATGATGGGCATGTTCAACATGCTAAGTACAGTTTTAGGAGTCTCAATCCT
AAACCTAGGACAAAAGAGGTACACCAAAACAACATACTGGTGGGACGGACTCCAATCCTC
TGATGACTTTGCTCTCATAGTGAATGCACCGAATCATGAGGGAATACAAGCAGGGGTAGA
TAGATTCTATAGGACCTGCAAGCTAGTCGGAATCAATATGAGCAAAAAGAAGTCCTACAT
AAACAGGACAGGAACATTTGAATTCACGAGCTTTTTCTATCGCTATGGATTTGTAGCCAA
TTTTAGCATGGAGCTGCCCAGCTTTGGAGTGTCTGGGATTAATGAGTCGGCTGACATGAG
CATTGGAGTAACAGTGATAAAGAACAACATGATAAACAATGACCTTGGACCGGCAACGGC
TCAAATGGCTCTTCAGCTGTTCATCAAGGATTACAGATACACGTATCGGTGTCACAGAGG
GGACACACAAATTCAGACGAGGAGGTCATTCGAGCTGAAGAAGTTGTGGGAACAAACCCG
CTCAAAGGCGGGACTGCTGGTTTCAGATGGAGGACCAAACTTATACAATATCCGGAATCT
CCACATCCCGGAAGTCTGCCTGAAATGGGAACTGATGGACGAAGACTATCAAGGAAGGCT
TTGTAACCCCCTGAACCCATTTGTCAGCCACAAGGAGATAGAGTCTGTAAACAATGCTGT
GGTGATGCCAGCTCATGGCCCAGCCAAGAGCATGGAATATGATGCTGTTGCTACTACACA
CTCCTGGATCCCTAAGAGAAACCGCTCC--------------------------------
-------------------------------------------------ATCCTCAACAC
AAGCCAAAGGGGAATTCTTGAAGATGAACAGATGTATCAAAAGTGCTGCAATCTATTCGA
GAAATTCTTCCCTAGCAGTTCATATAGGAGACCGGTTGGAATCTCCAGCATGGTGGAGGC
CATGGTGTCTAGGGCCCGAATTGATGCGCGGATTGACTTCGAGTCTGGACGGATTAAGAA
GGAGGAGTTTGCTGAGATCATGAAGATCTGTTCCACCATTGAAGAGCTCAGACGGCAGAA
-ATAGTGAATTTAGCTTGTCCTTCATGAAAAAATGCCTTG-TTTCTACT-----------
------------------------------------------------------------
------------------------------------------------------
>gi|82652594|gb|CY004612| /Avian/2(PB1)/H3N8/Canada/1979/08/10/ Influenza A virus (A/green-winged teal/ALB/438/1979(H3N8)) segment 2, complete sequence
---------------------AGCGAAAGCAGGCAAACCATTTG-AATGGATGTCAATCC
GA--CTTTACTTTT-CTTGAAAGTTCCAGCGCAAAATGCCATAAGCACCACATTCCCATA
TACTGGAGATCCTCCATACAGCCATGGAACGGGAACAGGATACACCATGGACACAGTCAA
CAGAACACATCAATATTCAGAAAAGGGGAAATGGACAACAAACACAGAAACTGGAGCACC
CCAACTTAACCCAATTGATGGACCATTACCTGAGGATAATGAGCCCAGTGGATATGCACA
AACAGACTGTGTCCTTGAAGCAATGGCTTTCCTTGAAGAGTCCCACCCAGGAATCTTTGA
AAACTCGTGTCTTGAAACGATGGAAGTTGTTCAACAAACAAGAGTGGACAAGCTGACCCA
AGGTCGCCAGACCTATGATTGGACATTAAACAGGAATCAGCCAGCTGCAACTGCATTAGC
TAATACTATAGAGGTCTTCAGATCGAACGGTTTAACGGCTAATGAATCAGGAAGGCTAAT
AGATTTCCTCAAGGATGTGATGGAATCAATGGATAAAGAGGAAATGGAAATAATAACGCA
CTTCCAAAGAAAAAGAAGGGTAAGGGACAACATGACCAAGAAAATGGTCACACAAAGAAC
AATAGGAAAGAAGAAACAGAGACTAAACAAGAGAAGCTATCTAATAAGAGCATTGACACT
GAACACAATGACAAAAGACGCTGAACGAGGTAAGTTAAAGAGAAGAGCAATTGCAACACC
CGGGATGCAAATCAGAGGGTTTGTGTATTTTGTTGAAACATTAGCGAGGAGCATTTGTGA
GAAGCTTGAACAATCTGGACTTCCAGTTGGAGGCAATGAAAAGAAGGCTAAACTGGCAAA
TGTTGTAAGAAAAATGATGACTAATTCACAAGACACAGAGCTCTCTTTCACAATCACTGG
AGACAACACCAAATGGAATGAAAATCAGAACCCTAGGATGTTCCTGGCGATGATAACATA
CATAACAAGAAATCAACCTGAATGGTTTAGGAATGTCTTGAGCATTGCACCTATAATGTT
CTCGAATAAGATGGCAAGGCTAGGAAAAGGATACATGTTCGAAAGTAAGAGCATGAAGCT
TCGAACACAGGTACCAGCAGAAATGCTAGCAAATATTGACCTAAAATATTTCAATGAGTC
AACAAGAAAGAAAATAGAGAAGATAAGGCCTCTCCTAATAGATGGTACAGCCTCATTGAG
TCCTGGAATGATGATGGGCATGTTCAACATGCTAAGTACAGTTTTAGGAGTCTCAATCCT
AAACCTAGGACAAAAGAGGTACACCAAAACAACATACTGGTGGGACGGACTCCAATCCTC
TGATGACTTTGCTCTCATAGTGAATGCACCGAATCATGAGGGAATACAAGCAGGGGTAGA
TAGATTCTATAGGACCTGCAAGCTAGTCGGAATCAATATGAGCAAAAAGAAGTCCTACAT
AAACAGGACAGGAACATTTGAATTCACGAGCTTTTTCTATCGCTATGGATTTGTAGCCAA
TTTTAGCATGGAGCTGCCCAGCTTTGGAGTGTCTGGGATTAATGAGTCGGCTGACATGAG
CATTGGAGTAACAGTGATAAAGAACAACATGATAAACAATGACCTTGGACCGGCAACGGC
TCAAATGGCTCTTCAGCTGTTCATCAAGGATTACAGATACACGTATCGGTGTCACAGAGG
GGACACACAAATTCAGACGAGGAGGTCATTCGAGCTGAAGAAGTTGTGGGAACAAACCCG
CTCAAAGGCGGGACTGCTGGTTTCAGATGGAGGACCAAACTTATACAATATCCGGAATCT
CCACATCCCGGAAGTCTGCCTGAAATGGGAACTGATGGACGAAGACTATCAAGGAAGGCT
TTGTAACCCCCTGAACCCATTTGTCAGCCACAAGGAGATAGAGTCTGTAAACAATGCTGT
GGTGATGCCAGCTCATGGCCCAGCCAAGAGCATGGAATATGATGCTGTTGCTACTACACA
CTCCTGGATCCCTAAGAGAAACCGCTCC--------------------------------
-------------------------------------------------ATCCTCAACAC
AAGCCAAAGGGGAATCCTTGAAGATGAACAGATGTATCAAAAGTGCTGCAATCTATTCGA
GAAATTCTTCCCTAGCAGTTCATATAGGAGACCGGTTGGGATCTCCAGCATGGTGGAGGC
CATGGTGTCTAGGGCCCGAATTGATGCGCGGATTGACTTCGAGTCTGGACGGATTAAGAA
GGAGGAGTTTGCTGAGATCATGAAGATCTGTTCCACCATTGAAGAGCTCAGACGGCAGAA
-ATAGTGAATTTAGCTTGTCCTTCATGAAAAAATGCCTTG-TTTCTACT-----------
------------------------------------------------------------
------------------------------------------------------
>gi|82654770|gb|CY005658| /Avian/2(PB1)/H3N8/Australia/1978/01/26/ Influenza A virus (A/black duck/AUS/751/1978(H3N8)) segment 2, complete sequence
---------------------AGCGAAAGCAGGCAAACCATTTG-AATGGATGTCAATCC
GA--CTCTACTTTT-CTTGAAAGTTCCAGCGCAGAATGCCATAAGCACCACGTTCCCTTA
TACTGGAGATCCTCCATACAGCCATGGAACAGGAACAGGATACACCATGGATACAGTCAA
CAGGACACATCAATATTCAGAAAAGGGAAAGTGGACAACAAACACGGAAACTGGAGCACC
CCAACTTAACCCAATTGATGGACCACTACCTGAGGATAATGAGCCAAGTGGATATGCACA
AACAGACTGTGTCCTGGAAGCAATGGCTTTTCTTGAAGAATCCCACCCAGGGATCTTTGA
AAACTCGTGTCTTGAGACGATGGAAGTTGTTCAACAAACAAGGGTGGACAAATTGACCCA
AGGTCGTCAAACCTATGATTGGACATTGAACAGAAATCAACCGGCCGCAACTGCATTAGC
CAACACTATAGAGGTCTTCAGATCGAATGGTCTAACAGCTAATGAATCAGGGAGGCTAAT
AGATTTCCTCAAAGATGTGATGGAATCAATGGATAAAGAAGAAATGGAAATAACAACACA
CTTCCAAAGAAAAAGAAGAGTAAGGGACAACATGACCAAGAAGATGGTCACACAGAGAAC
AATAGGAAAGAAGAAGCAGAGATTGAACAAGAAAAGCTATCTAATAAGGGCATTAACACT
GAATACAATGACCAAGGATGCAGAAAGAGGTAAATTAAAAAGAAGAGCAATTGCAACACC
CGGGATGCAAATCAGAGGTTTCGTGTACTTTGTTGAAACGCTAGCTAGGAGCATTTGTGA
GAAGCTAGAACAGTCTGGACTTCCAGTTGGAGGTAATGAGAAGAAGGCTAAACTGGCAAA
TGTAGTGAGAAAGATGATGACCAATTCACAAGACACAGAGCTTTCTTTCACAATTACTGG
AGACAACACTAAATGGAATGAAAATCAAAACCCTCGGATGTTCCTGGCGATGATAACATA
CATCACAAGAAATCAACCTGAATGGTTCAGAAATGTTCTGAGCATCGCACCTATAATGTT
CTCAAATAAAATGGCGAGGCTAGGGAAAGGATATATGTTCGAAAGTAAGAGCATGAAGCT
CCGAACACAAATACCAGCAGAAATGCTGGCAAGTATTGACTTAAAATACTTCAATGAATC
AACAAGAAAGAAAATCGAGAAAATAAGGCCTCTTCTAATAGATGGCACAGCCTCATTGAG
CCCTGGGATGATGATGGGCATGTTCAACATGCTAAGTACAGTTTTAGGTGTCTCAATCCT
GAATCTTGGACAAAAGAGATACACCAAAACAACATACTGGTGGGATGGACTCCAATCCTC
TGATGATTTTGCTCTCATAGTGAATGCACCAAATCATGAGGGAATACAAGCAGGGGTGGA
CAGATTCTACAGAACCTGCAAGTTGGTCGGAATCAATATGAGCAAAAAGAAATCCTATAT
AAATAGGACAGGAACATTTGAATTCACAAGTTTTTTCTACCGCTATGGGTTTGTGGCCAA
TTTTAGCATGGAACTGCCCAGTTTTGGAGTGTCTGGGATTAATGAGTCAGCTGATATGAG
CATTGGAGTGACAGTGATAAAGAACAACATGATAAACAATGATCTTGGACCAGCAACTGC
CCAAATGGCTCTTCAACTGTTCATCAAGGACTACAGATACACATACCGATGCCACAGAGG
AGACACACAAATTCAGACTAGGAGATCATTCGAGCTAAAGAAGCTGTGGGAGCAAACCCG
CTCAAAGGCGGGACTGTTGGTTTCAGATGGAGGACCAAACTTATACAATATCCGGAATCT
TCACATTCCAGAAGTCTGCTTGAAGTGGGAATTAATGGATGAAGATTATCAGGGAAGACT
TTGTAATCCCCTGAATCCATTTGTCAGCCATAAGGAGATTGAGTCTGTAAACAATGCTGT
GGTGATGCCAGCTCATGGTCCAGCCAAAAGCATGGAATATGACGCTGTTGCAACTACACA
CTCCTGGATTCCCAAGAGGAACCGCTCT--------------------------------
-------------------------------------------------ATACTCAACAC
AAGCCAGAGGGGAATACTTGAAGATGAGCAGATGTATCAGAAGTGCTGCAACCTGTTCGA
GAAATTCTTCCCCAGTAGTTCATACAGGAGACCGGTTGGAATTTCCAGCATGGTGGAGGC
CATGGTGTCTAGGGCCCGGATTGATGCCAGGATTGACTTCGAGTCTGGACGGATTAAGAA
AGAGGAATTCGCTGAGATCATGAAGATCTGTTCCACCATTGAAGAGCTCAGACGGCAAAA
-ATAGTGAATTTAGCTTGTCCTTCATGAAAAAATGCCTTG-TTTCTACT-----------
------------------------------------------------------------
------------------------------------------------------
>gi|78097688|gb|CY005664| /Avian/2(PB1)/H3N8/Australia/1977/10/29/ Influenza A virus (A/shearwater/Australia/405/1978(H3N8)) polymerase PB1 (PB1) and PB1-F2 protein (PB1-F2) genes, complete cds.
---------------------AGCGAAAGCAGGCAAACCATTTG-AATGGATGTCAATCC
GA--CTCTACTTTT-CTTGAAAGTTCCAGCGCAGAATGCCATAAGCACCACGTTCCCTTA
TACTGGAGATCCTCCATACAGCCATGGAACAGGAACAGGGTACACCATGGACACAGTCAA
TAGGACACATCAATATTCAGAGAAGGGAAAGTGGACAACAAACACGGAAACTGGAGCACC
CCAACTTAACCCAATTGATGGGCCACTACCTGAGAATAATGAGCCAAGTGGATATGCACA
AACAGACTGTGTCCTGGAAGCAATGGCTTTTCTTGAAGAATCCCACCCAGGGATCTTTGA
AAACTCGTGTCTTGAGACGATGGAAGTTGTTCAACAAACAAGGGTGGACAAATTGACCCA
AGGTCGTCAAACCTATGATTGGACATTGAACAGAAATCAACCGGCCGCAACTGCATTAGC
CAACACTATAGAGGTCTTCAGATCGAATGGTCTAACAGCTAATGAATCAGGGAGGCTAAT
AGATTTCCTCAAAGATGTGATGGGATCAATGGATAAAGAAGAAATGGAAATAACAACACA
CTTCCAAAGAAAAAGAAGAGTAAGGGACAACATGACCAAGAAGATGGTCACACAGAGAAC
AATAGGAAAGAAGAAGCAGAGATTGAACAAGAAAAGCTATCTAATAAGAGCATTAACACT
GAATACAATGACCAAGGATGCAGAAAGAGGTAAATTAAAAAGAAGAGCAATTGCAACACC
CGGGATGCAAATCAGAGGTTTCGTGTACTTTGTTGAAACGCTAGCTAGGAGCATTTGTGA
GAAGCTAGAACAGTCTGGGCTTCCAGTTGGAGGTAATGAGAAGAAGGCTAAACTGGCAAA
TGTAGTGAGAAAGATGATGACCAATTCACAAGACACAGAGCTTTCTTTCACAATTACTGG
AGACAACACTAAATGGAATGAAAATCAAAACCCTCGGATGTTCCTGGCGATGATAACATA
CATCACAAGAAATCAACCTGAATGGTTCAGAAATGTTCTGAGCATCGCACCTATAATGTT
CTCAAATAAAATGGCGAGGCTAGGGAAAGGATATATGTTCGAAAGTAAGAGCATGAAGCT
CCGAACACAAATACCAGCAGAAATGCTGGCAAGCATTGACTTAAAATACTTCAATGAATC
AACAAGAAAGAAAATTGAGAAAATAAGGCCTCTTCTAATAGATGGCACAGCCTCATTGAG
TCCTGGGATGATGATGGGCATGTTCAACATGCTAAGTACAGTTTTAGGTGTCTCAATCCT
GAATCTTGGACAAAAGAGATACACCAAAACAACATACTGGTGGGATGGACTCCAATCCTC
TGATGATTTTGCTCTCATAGTGAATGCACCAAATCATGAGGGAATACAAGCAGGAGTGGA
CAGATTCTACAGGACCTGCAAGTTGGTCGGAATCAATATGAGCAAAAAGAAGTCCTATAT
AAATAGGACAGGAACATTTGAATTCACAAGTTTTTTCTACCGCTATGGGTTTGTGGCCAA
CTTTAGCATGGAACTGCCCAGTTTTGGAGTGTCTGGGATTAATGAGTCAGCTGATATGAG
CATTGGAGTGACAGTGATAAAGAACAACATGATAAACAATGATCTTGGACCAGCAACTGC
CCAAATGGCTCTTCAACTGTTCATCAAGGACTACAGATACACATACCGATGCCACAGAGG
AGACACACAAATTCAGACTAGGAGATCATTCGAGCTAAAGAAGCTGTGGGAGCAAACCCG
CTCAAAGGCGGGACTGTTGGTTTCAGATGGAGGACCAAATTTATACAATATCCGGAATCT
TCACATTCCGGAAGTCTGCTTGAAGTGGGAATTAATGGATGAAGATTATCAGGGAAGACT
TTGTAATCCCCTGAATCCATTTGTCAGCCATAAGGAGATTGAGTCTGTAAACAATGCTGT
GGTGATGCCAGCCCATGGTCCAGCCAAAAGCATGGAATATGACGCTGTTGCAACTACACA
CTCCTGGATTCCCAAGAGGAACCGCTCT--------------------------------
-------------------------------------------------ATACTCAACAC
AAGCCAGAGGGGAATACTTGAAGATGAGCAGATGTATCAGAAGTGCTGCAACCTATTCGA
GAAATTCTTCCCCAGTAGTTCATACAGGAGACCGGTTGGAATTTCCAGCATGGTGGAGGC
CATGGTGTCTAGGGCCCGGATTGATGCCAGGATTGACTTCGAGTCTGGACGGATTAAGAA
AGAAGAGTTCGCTGAGATCATGAAGATCTGTTCCACCATTGAAGAGCTCAGACGGCAAAA
-ATAGTGAATTTAGCTTGTCCTTCATGAAAAAATGCCTTG-TTTCTACT-----------
------------------------------------------------------------
------------------------------------------------------
>gi|163965189|gb|CY028658| /Avian/2(PB1)/H3N8/Australia/1977/// Influenza A virus (A/wedge-tailed shearwater/Western Australia/405/1977(H3N8)) segment 2, complete sequence
-----------------------------------AACCATTTG-AATGGATGTCAATCC
GA--CTCTACTTTT-CTTGAAAGTTCCAGCGCAGAATGCCATAAGCACCACGTTCCCTTA
TACTGGAGATCCTCCATACAGCCATGGAACAGGAACAGGGTACACCATGGACACAGTCAA
TAGGACACATCAATATTCAGAGAAGGGAAAGTGGACAACAAACACGGAAACTGGAGCACC
CCAACTTAACCCAATTGATGGGCCACTACCTGAGAATAATGAGCCAAGTGGATATGCACA
AACAGACTGTGTCCTGGAAGCAATGGCTTTTCTTGAAGAATCCCACCCAGGGATCTTTGA
AAACTCGTGTCTTGAGACGATGGAAGTTGTTCAACAAACAAGGGTGGACAAATTGACCCA
AGGTCGTCAAACCTATGATTGGACATTGAACAGAAATCAACCGGCCGCAACTGCATTAGC
CAACACTATAGAGGTCTTCAGATCGAATGGTCTAACAGCTAATGAATCAGGGAGGCTAAT
AGATTTCCTCAAAGATGTGATGGGATCAATGGATAAAGAAGAAATGGAAATAACAACACA
CTTCCAAAGAAAAAGAAGAGTAAGGGACAACATGACCAAGAAGATGGTCACACAGAGAAC
AATAGGAAAGAAGAAGCAGAGATTGAACAAGAAAAGCTATCTAATAAGAGCATTAACACT
GAATACAATGACCAAGGATGCAGAAAGAGGTAAATTAAAAAGAAGAGCAATTGCAACACC
CGGGATGCAAATCAGAGGTTTCGTGTACTTTGTTGAAACGCTAGCTAGGAGCATTTGTGA
GAAGCTAGAACAGTCTGGGCTTCCAGTTGGAGGTAATGAGAAGAAGGCTAAACTGGCAAA
TGTAGTGAGAAAGATGATGACCAATTCACAAGACACAGAGCTTTCTTTCACAATTACTGG
AGACAACACTAAATGGAATGAAAATCAAAACCCTCGGATGTTCCTGGCGATGATAACATA
CATCACAAGAAATCAACCTGAATGGTTCAGAAATGTTCTGAGCATCGCACCTATAATGTT
CTCAAATAAAATGGCGAGGCTAGGGAAAGGATATATGTTCGAAAGTAAGAGCATGAAGCT
CCGAACACAAATACCAGCAGAAATGCTGGCAAGCATTGACTTAAAATACTTCAATGAATC
AACAAGAAAGAAAATTGAGAAAATAAGGCCTCTTCTAATAGATGGCACAGCCTCATTGAG
TCCTGGGATGATGATGGGCATGTTCAACATGCTAAGTACAGTTTTAGGTGTCTCAATCCT
GAATCTTGGACAAAAGAGATACACCAAAACAACATACTGGTGGGATGGACTCCAATCCTC
TGATGATTTTGCTCTCATAGTGAATGCACCAAATCATGAGGGAATACAAGCAGGAGTGGA
CAGATTCTACAGGACCTGCAAGTTGGTCGGAATCAATATGAGCAAAAAGAAGTCCTATAT
AAATAGGACAGGAACATTTGAATTCACAAGTTTTTTCTACCGCTATGGGTTTGTGGCCAA
CTTTAGCATGGAACTGCCCAGTTTTGGAGTGTCTGGGATTAATGAGTCAGCTGATATGAG
CATTGGAGTGACAGTGATAAAGAACAACATGATAAACAATGATCTTGGACCAGCAACTGC
CCAAATGGCTCTTCAACTGTTCATCAAGGACTACAGATACACATACCGATGCCACAGAGG
AGACACACAAATTCAGACTAGGAGATCATTCGAGCTAAAGAAGCTGTGGGAGCAAACCCG
CTCAAAGGCGGGACTGTTGGTTTCAGATGGAGGACCAAATTTATACAATATCCGGAATCT
TCACATTCCGGAAGTCTGCTTGAAGTGGGAATTAATGGATGAAGATTATCAGGGAAGACT
TTGTAATCCCCTGAATCCATTTGTCAGCCATAAGGAGATTGAGTCTGTAAACAATGCTGT
GGTGATGCCAGCCCATGGTCCAGCCAAAAGCATGGAATATGACGCTGTTGCAACTACACA
CTCCTGGATTCCCAAGAGGAACCGCTCT--------------------------------
-------------------------------------------------ATACTCAACAC
AAGCCAGAGGGGAATACTTGAAGATGAGCAGATGTATCAGAAGTGCTGCAACCTATTCGA
GAAATTCTTCCCCAGTAGTTCATACAGGAGACCGGTTGGAATTTCCAGCATGGTGGAGGC
CATGGTGTCTAGGGCCCGGATTGATGCCAGGATTGACTTCGAGTCTGGACGGATTAAGAA
AGAAGAGTTCGCTGAGATCATGAAGATCTGTTCCACCATTGAAGAGCTCAGACGGCAAAA
-ATAGTGAATTTAGCTTGTCCTTCATGAA-------------------------------
------------------------------------------------------------
------------------------------------------------------
>gi|115278352|gb|CY014708| /Avian/2(PB1)/H3N8/Russia/1972/// Influenza A virus (A/duck/Chabarovsk/1610/1972(H3N8)) segment 2, complete sequence
---------------------AGCGAAAGCAGGCAAACCATTTG-AATGGATGTCAATCC
GA--CTTTACTTTT-CTTGAAAGTGCCAGCGCAAAATGCTATAAGTACTACATTCCCTTA
TACTGGAGATCCTCCATACAGCCATGGAACAGGAACAGGATACACCATGGACACAGTCAA
CAGAACACATCAATATTCAGAAAAGGGAAAGTGGACAACAAACACAGAGACTGGAGCACC
CCAGCTTAACCCGATTGATGGACCACTACCCGAGGACAATGAACCGAGCGGATACGCACA
AACAGATTGTGTCTTGGAGGCAATGGCTTTCCTTGAAGAGTCCCACCCAGGGATCTTTGA
AAACTCGTGTCTCGAAACGATGGAAGTTGTTCAGCAAACAAGAGTGGACAAACTGACCCA
AGGTCGCCAGACCTATGACTGGACATTAAACAGAAACCAGCCGGCTGCAACTGCTTTGGC
CAACACTATAGAGGTCTTCAGGTCGAACGGTCTAACAGCCAATGAATCGGGGAGGCTAAT
AGATTTCCTCAAAGATGTGATGGAATCAATGGATAAAGAAGAAATGGAAATAACAACACA
TTTCCAAAGAAAAAGAAGAGTAAGAGACAACATGACCAAGAAAATGGTCACACAAAGAAC
AATAGGAAAGAAGAAGCAGAGATTGAACAAGAGGAGCTATTTGATAAGAGCATTGACATT
GAACACAATGACCAAAGATGCAGAAAGAGGCAAGTTGAAGAGGCGGGCAATTGCAACGCC
CGGGATGCAGATCAGAGGGTTCGTATACTTTGTCGAAACACTGGCGAGGAGCATCTGTGA
GAAACTTGAACAATCTGGGCTCCCAGTCGGGGGGAATGAGAAGAAGGCTAAATTGGCAAA
TGTTGTGAGAAAGATGATGACTAACTCACAAGATACAGAACTCTCCTTTACAATTACTGG
AGACAACACCAAATGGAATGAGAATCAAAACCCTCGGATGTTTCTGGCAATGATAACATA
TATCACAAGAAACCAACCGGAATGGTTCAGAAATGTCTTGAGCATTGCCCCTATAATGTT
CTCAAACAAAATGGCAAGATTGGGAAAAGGATACATGTTCGAAAGTAAGAGCATGAAGCT
ACGGACACAAATACCAGCAGAAATGCTCGCAAATATTGACCTGAAATACTTCAACGAATC
AACGAGGAAGAAAATCGAGAAGATAAGACCTCTCCTAATAGATGGCACAGCCTCATTGAG
TCCTGGAATGATGATGGGCATGTTTAATATGCTGAGTACAGTCTTAGGAGTCTCAATCCT
GAATCTTGGGCAAAAGAGGTACACCAAAACCACATACTGGTGGGATGGACTCCAATCCTC
TGATGACTTCGCCCTCATAGTGAATGCACCTAACCATGAGGGAATACAAGCAGGAGTGGA
TAGGTTCTATAGGACCTGCAAACTAGTTGGGATCAATATGAGTAAAAAGAAGTCTTACAT
AAATAGAACAGGAACATTTGAATTCACTAGCTTTTTCTATCGCTATGGATTTGTAGCCAA
CTTTAGTATGGAGCTGCCTAGCTTTGGAGTGTCTGGGATTAATGAATCGGCTGATATGAG
CATTGGAGTGACAGTGATAAAGAACAATATGATAAACAACGACCTTGGACCAGCAACAGC
CCAAATGGCTCTTCAGCTATTCATCAAGGACTACAGATACACATATCGGTGCCACAGGGG
GGACACGCAAATCCAAACGAGGAGATCATTCGAGCTGAAGAAGCTATGGGAGCAGACCCG
TTCAAAGGCAGGACTGTTGGTTTCAGATGGAGGACCAAACCTATATAATATCCGAAACCT
CCACATTCCAGAGGTCTGTCTGAAGTGGGAACTAATGGATGAAAATTATCAGGGCAGGCT
GTGTAATCCCCTGAATCCGTTTGTCAGCCATAAGGAAATTGAGTCCGTAAACAATGCTGT
GGTAATGCCAGCCCATGGTCCGGCCAAGAGCATGGAATATGATGCTGTTGCAACTACACA
CTCCTGGATTCCTAAGAGAAACCGTTCC--------------------------------
-------------------------------------------------ATTCTCAATAC
CAGCCAAAGGGGAATTCTTGAGGATGAACAGATGTATCAGAAATGCTGCAATCTATTCGA
GAAATTCTTCCCTAGCAGTTCATACAGGAGACCAGTTGGAATTTCCAGCATGGTGGAGGC
CATGGTGTCTAGGGCCCGGATTGACGCACGAATTGATTTCGAGTCTGGAAGGATTAAGAA
AGAAGAGTTTGCTGAGATCATGAAGATCTGTTCCACCATTGAAGAGCTCAGACGGCAAAA
-ATAGTGAATTTAGCTTGTCCTTCATGAAAAAATGCCTTG-TTTCTACT-----------
------------------------------------------------------------
------------------------------------------------------
>gi|82654871|gb|CY005818| /Avian/2(PB1)/H3N8/Ukraine/1963/12/12/ Influenza A virus (A/duck/UKR/1/1963(H3N8)) segment 2, complete sequence
---------------------AGCGAAAGCAGGCAAACCATTTG-AATGGATGTCAATCC
GA--CTTTACTTTT-CTTGAAAATTCCAGCGCAAAATGCCATAAGTACTACATTCCCTTA
TACTGGAGATCCTCCATACAGTCATGGGACGGGAACAGGATACACCATGGACACAGTCAA
CAGAACGCATCAATACTCAGAAAAGGGAAAATGGACAACAAACACGGAAACTGGGGCGCC
CCAACTTAACCCAATTGATGGACCACTACCTGAGGACAATGAACCAAGTGGATATGCACA
AACAGACTGCGTCCTGGAAGCAATGGCTTTCCTTGAAGAATCCCACCCAGGAATCTTTGA
AAACTCGTGTCTTGAAACGATGGAAGTTGTTCAACAAACAAGGGTGGACAAATTGACCCA
AGGTCGTCAGACCTATGATTGGACACTAAACAGAAATCAACCGGCTGCAACTGCATTAGC
CAACACTATAGAAGTCTTCAGATCGAATGGTCTGACAGCTAATGAATCAGGAAGGCTAAT
AGATTTCCTCAAAGATGTGATGGAATCAATGGATAAAGAGGAAATGGAAATAACAACACA
CTTCCAAAGAAAAAGAAGAGTAAGAGACAACATGACCAAGAAAATGGTCACACAAAGAAC
CATAGGAAAGAAAAAGCAGAGGTTGAACAAGAGAAGCTATCTAATAAGGGCATTGACACT
GAACACAATGACAAAAGATGCAGAAAGAGGTAAATTAAAGAGGAGAGCAATTGCAACACC
CGGAATGCAAATCAGAGGGTTCGTGTACTTTGTCGAAACACTAGCAAGAAGCATTTGCGA
GAAGCTTGAGCAGTCCGGACTCCCAGTTGGAGGTAATGAGAAGAAGGCTAAACTAGCAAA
TGTCGTAAGAAAGATGATGACTAATTCACAAGACACAGAGCTCTCTTTCACAATTACTGG
AGACAATACCAAATGGAATGAAAATCAAAACCCTCGGATGTTCCTGGCAATGATAACATA
CATCACAAGAAATCAACCTGAATGGTTCAGAAACGTATTGAGCATTGCACCTATAATGTT
CTCGAACAAAATGGCAAGGCTAGGGAAAGGATACATGTTCGAAAGTAAGAGCATGAAGCT
CAGAACACAAATACCAGCGGAAATGCTAGCAAGCATTGACCTGAAATACTTCAATGAGTC
AACAAAAAAGAAAATTGAGAAAATAAGGCCTCTCCTAATAGACGGCACAGCCTCATTGAG
TCCTGGAATGATGATGGGCATGTTCAACATGCTAAGTACAGTTTTGGGAGTCTCAATCCT
GAATCTTGGGCAAAAGAGATACACCAAAACAACATACTGGTGGGACGGGCTCCAATCCTC
TGATGACTTCGCTCTCATAGTGAATGCACCAAATCATGAGGGAATACAAGCAGGGGTGGA
CAGATTCTACAGAACCTGCAAGCTAGTCGGAATCAATATGAGCAAAAAGAAGTCTTACAT
AAATAGGACAGGAACATTTGAATTCACAAGCTTTTTCTATCGCTATGGATTTGTAGCCAA
TTTTAGTATGGAGCTGCCCAGCTTTGGAGTGTCTGGGATTAATGAATCGGCTGACATGAG
CATTGGAGTAACAGTGATAAAGAACAACATGATAAACAACGACCTTGGACCAGCAACAGC
CCAAATGGCTCTTCAACTATTCATCAAAGACTACAGATATACGTATCGGTGCCACAGGGG
AGACACACAAATTCAAACGAGGAGATCATTTGAGCTAAAGAAGCTCTGGGAGCAAACTCG
CTCAAAAGCAGGACTGTTGGTCTCAGATGGAGGACCAAACCTATACAATATCCGGAATCT
CCACATCCCAGAAGTATGTTTGAAGTGGGAGCTAATGGATGAAGACTATCAGGGAAGGCT
TTGTAATCCATTGAATCCATTTGTCAGTCATAAGGAGATTGAGTCTGTGAACAATGCTGT
GGTAATGCCAGCTCATGGTCCAGCCAAGAGCATGGAATATGATGCTGTTGCAACTACACA
CTCCTGGGTTCCCAAAAGGAACCGCTCC--------------------------------
-------------------------------------------------ATCCTCAACAC
AAGCCAAAGGGGAATTCTTGAGGATGAACAGATGTATCAGAAGTGCTGCAATCTATTCGA
GAAATTCTTCCCTAGCAGTTCATACAGGAGACCGGTTGGAATTTCCAGCATGGTGGAGGC
CATGGTGTCTAGGGCCCGGATTGACGCACGGATTGACTTCGAGTCTGGACGGATTAAGAA
AGAGGAGTTCGCTGAGATCATGAAGATCTGTTCCACCATTGAAGAGCTCAGACGGCAAAA
-ATAGTGAATTTAGCTTGTCCTTCATGAAAAAATGCCTTG-TTTCTACT-----------
------------------------------------------------------------
------------------------------------------------------
>gi|163965284|gb|CY028698| /Avian/2(PB1)/H3N6/USA/2006/// Influenza A virus (A/mallard/Maryland/1235/2006(H3N6)) segment 2, complete sequence
-----------------------------------AACCATTTG-AATGGATGTCAATCC
GA--CTTTACTTTT-CTTAAAAGTTCCAGCGCAAAATGCCATAAGCACCACATTTCCCTA
TACTGGAGACCCTCCATATAGCCATGGAACGGGAACAGGATACACCATGGACACAGTCAA
CAGGACACATCAATATTCAGAAAAGGGGAAATGGACAACAAACACAGAGACCGGAGCACC
TCAACTCAACCCGATTGACGGGCCACTACCTGAAGACAATGAGCCAAGTGGATATGCACA
AACAGACTGTGTCCTTGAAGCAATGGCTTTCCTTGAAGAGTCCCACCCAGGAATCTTTGA
AAACTCGTGTCTTGAAACGATGGAAGTTGTCCAACAAACAAGAGTGGACAAACTGACCCA
AGGTCGTCAGACCTACGATTGGACATTGAACAGGAATCAGCCGGCTGCAACTGCATTAGC
TAATACTATAGAGGTCTTCAGATCGAACGGTCTAACAGCCAATGAATCAGGAAGACTAAT
AGATTTTCTCAAGGACGTGATGGAATCAATGGATAAAGAGGAAATGGAAATAACAACACA
TTTCCAAAGGAAAAGGAGAGTGAGAGATAACATGACCAAGAAAATGGTCACACAAAGAAC
AATAGGGAAGAAGAAGCAGAGGTTAAACAAAAGAAGCTATCTAATAAGAGCATTGACACT
GAACACAATGACAAAAGACGCTGAAAGAGGCAAATTAAAGAGAAGAGCAATTGCAACACC
CGGAATGCAAATCAGAGGATTTGTATATTTTGTTGAAACATTAGCGAGAAGCATTTGTGA
GAAGCTTGAACAATCTGGGCTCCCAGTTGGAGGCAATGAAAAGAAAGCAAAACTGGCAAA
TGTTGTGAGAAAAATGATGACTAACTCACAAGACACAGAACTCTCCTTCACAATCACGGG
GGACAACACCAAATGGAATGAAAATCAAAACCCTAGGATGTTTCTGGCAATGATAACATA
TATAACAAGAAACCAACCTGAATGGTTTAGGAACGTCTTGAGCATTGCGCCTATAATGTT
CTCGAATAAAATGGCAAGACTGGGGAAAGGATATATGTTCGAAAGTAAGAGCATGAAGCT
CCGAACACAGATACCGGCAGAAATGCTAGCAAGTATTGATCTGAAATATTTCAATGAATC
AACAAGAAAGAAAATAGAGAAAATAAGGCCTCTTTTAATAGATGGTACAGCCTCATTGAG
CCCTGGAATGATGATGGGCATGTTCAACATGCTAAGTACAGTTTTGGGAGTCTCGATTCT
AAATCTAGGGCAAAAGAAATACACCAAGACAACGTACTGGTGGGACGGACTCCAATCTTC
TGATGACTTTGCTCTCATAGTGAATGCTCCGAATCATGAGGGAATACAAGCAGGAGTAGA
CAGATTCTATAGAACCTGCAAGCTGGTCGGAATCAACATGAGCAAAAAGAAGTCCTACAT
AAACAGGACGGGGACATTTGAGTTTACAAGCTTTTTCTATCGTTATGGGTTTGTAGCCAA
TTTTAGCATGGAGCTGCCCAGCTTTGGAGTGTCTGGGATCAATGAATCTGCTGACATGAG
CATTGGAGTAACAGTGATAAAGAACAACATGATAAACAATGATCTTGGACCAGCAACAGC
TCAAATGGCTCTCCAGCTGTTCATCAAGGATTACAGATACACATATCGGTGTCACAGAGG
GGACACACAAATTCAGACACGGAGGTCATTCGAGCTGAAGAAATTGTGGGAACAAACCCG
CTCAAAAGCAGGACTACTGGTTTCAGATGGAGGACCAAACTTATACAACATTCGGAATCT
CCACATTCCAGAGGTCTGTCTGAAATGGGAGCTAATGGACAAAGACTACCAGGGGAGGCT
TTGTAACCCCCTGAATCCATTTGTCAGCCACAAGGAGATAGAGTCTGTAAACAATGCTGT
GGTGATGCCAGCCCATGGCCCAGCCAAGAGCATGGAATATGATGCTGTTGCTACTACACA
CTCCTGGATTCCTAAGAGGAATCGCTCT--------------------------------
-------------------------------------------------ATTCTCAATAC
AAGCCAAAGGGGAATCCTTGAAGATGAACAGATGTATCAAAAGTGCTGCAATCTATTTGA
GAAATTCTTCCCTAGCAGCTCATACAGGAGACCAGTCGGGATTTCCAGTATGGTGGAGGC
CATGGTTTCTAGGGCCCGAATTGATGCGCGAATTGACTTCGAATCTGGACGGATTAAGAA
GGAAGAGTTTGCTGAGATCATGAAGATCTGTTCCACCATTGAAGAGCTCAGACGGCAGAA
-ATAG-------------------------------------------------------
------------------------------------------------------------
------------------------------------------------------
>gi|112787540|gb|CY013269| /Avian/2(PB1)/H3N6/USA/2005/08/08/ Influenza A virus (A/pintail/Alaska/53/2005(H3N6)) segment 2, complete sequence
--------------------------------GCAAACCATTTG-AATGGATGTCAATCC
GA--CTTTACTTTT-CTTGAAAGTTCCAGCGCAAAATGCCATAAGCACCACATTCCCATA
TACTGGAGATCCTCCATACAGCCATGGAACGGGAACGGGATACACCATGGACACAGTCAA
CAGGACACATCAATATTCAGAAAAGGGGAAATGGACAACAAACACAGAGACTGGAGCACC
CCAACTTAACCCGATTGATGGACCACTACCTGAGGACAATGAGCCAAGTGGATATGCACA
AACAGACTGTGTCCTTGAAGCAATGGCTTTCCTTGAAGAATCCCACCCAGGAATCTTTGA
AAACTCGTGTCTTGAAACGATGGAAGTTGTCCAACAAACAAGAGTGGACAAACTGACCCA
AGGTCGTCAGACTTATGATTGGACATTAAACAGGAATCAGCCGGCTGCAACTGCATTAGC
CAATACTATAGAGGTCTTCAGATCAAACGGTTTGACAGCTAATGAATCAGGAAGGCTAAT
AGATTTTCTCAAGGATGTGATGGAATCAATGGATAAAGAGGAAATGGAAATAACAACACA
TTTCCAAAGGAAAAGAAGAGTAAGAGACAACATGACCAAGAAAATGGTCACACAAAGAAC
AATAGGAAAGAAGAAGCAGAGGCTAAACAAAAGAAGCTATCTGATAAGAGCATTGACACT
GAACACTATGACAAAAGACGCTGAAAGAGGCAAATTAAAGAGAAGAGCAATTGCAACACC
TGGAATGCAAATCAGAGGATTTGTATATTTTGTTGAAACATTAGCGAGGAGCATTTGTGA
AAAGCTTGAACAATCTGGACTCCCAGTTGGAGGCAATGAAAAGAAGGCTAAACTGGCAAA
TGTTGTGAGAAAAATGATGACTAATTCACAAGACACAGAACTCTCTTTCACAATCACTGG
AGACAACACCAAATGGAATGAAAATCAGAATCCTAGGATGTTTCTGGCAATGATAACGTA
TATAACAAGAAACCAACCTGAATGGTTTAGGAATGTCTTGAGCATTGCACCCATAATGTT
CTCGAATAAAATGGCAAGACTAGGGAAAGGATACATGTTCGAAAGTAAGAGCATGAAGCT
TCGAACACAGATACCTGCAGAAATGCTAGCAAGCATTGATCTGAAATATTTCAACGAGTC
AACAAGAAAGAAAATAGAGAAGATAAGGCCTCTTCTAATAGATGGTACAGCCTCATTGAG
CCCTGGAATGATGATGGGCATGTTCAACATGCTAAGTACAGTTTTGGGAGTCTCGATTCT
GAATCTAGGGCAAAAGAGATACACCAAAACAACATACTGGTGGGACGGACTACAATCCTC
TGATGACTTTGCTCTCATAGTGAATGCTCCGAATCACGAGGGTGTACAAGCAGGAGTGGA
TAGATTCTATAGAACCTGCAAGCTGGTCGGAATCAACATGAGCAAAAAGAAGTCCTACAT
AAACAGGACAGGGACATTTGAATTCACAAGCTTTTTCTATCGCTATGGATTTGTAGCCAA
CTTTAGCATGGAACTGCCCAGCTTTGGAGTGTCTGGAATCAATGAATCTGCCGATATGAG
CATTGGAGTAACAGTGATAAAGAACAACATGATAAACAATGATCTTGGGCCAGCAACAGC
TCAAATGGCTCTCCAGCTGTTCATCAAAGATTACAGATACACATATCGGTGTCACAGAGG
GGACACACAAATTCAGACAAGGAGGTCATTCGAGCTGAAAAAATTGTGGGAACAAACCCG
CTCAAAGGCAGGACTGCTGGTTTCAGATGGAGGACCAAACTTATACAATATCCGGAATCT
CCACATTCCGGAAGTCTGCCTGAAATGGGAGCTAATGGACGAAGACTATCAGGGAAGGCT
TTGTAATCCCCTGAATCCATTTGTCAGCCACAAAGAAATAGAGTCTGTGAACAATGCTGT
GGTGATGCCAGCTCATGGCCCAGCCAAGAGCATGGAATATGATGCTGTTGCTACTACACA
CTCCTGGATTCCTAAGAGGAACCGCTCC--------------------------------
-------------------------------------------------ATCCTCAACAC
AAGCCAAAGGGGAATCCTTGAAGATGAACAGATGTACCAAAAGTGCTGCAATCTATTCGA
GAAATTCTTCCCTAGCAGCTCATACAGGAGACCAGTTGGGATTTCCAGCATGGTGGAGGC
CATGGTTTCTAGGGCCCGAATTGATGCGCGAATTGACTTCGAATCTGGACGGATTAAGAA
GGAGGAATTTGCTGAGATCATGAAGATCTGTTCCACCATTGAAGAGCTCAGACGGCAGAA
-ATAGTGAATTTAGCTTGTCCTTCATGAAAA-----------------------------
------------------------------------------------------------
------------------------------------------------------
>gi|149930065|gb|CY022723| /Avian/2(PB1)/H3N6/USA/2005/// Influenza A virus (A/mallard/Ohio/1717/2005(H3N6)) segment 2, complete sequence
-----------------------------------AACCATTTG-AATGGATGTCAATCC
GA--CTTTACTTTT-CTTGAAAGTTCCAGCGCAAAATGCCATAAGCACCACATTCCCATA
TACTGGAGACCCTCCATACAGCCATGGAACGGGAACAGGATACACCATGGACACGGTCAA
CAGAACACACCAATACTCAGAAAAGGGGAAATGGACAACAAACACAGAAACTGGAGCACC
ACAACTTAATCCAATTGATGGACCATTACCTGAGGATAATGAGCCAAGTGGATATGCACA
AACAGACTGTGTCCTGGAAGCAATGGCTTTCCTTGAAGAGTCCCATCCAGGAATCTTTGA
AAACTCGTGTCTCGAAACGATGGAAGTTGTTCAGCAAACAAGAGTGGACAAACTGACCCA
AGGTCGCCAAACCTATGATTGGACATTAAACAGGAATCAGCCGGCTGCAACTGCATTAGC
TAATACGATAGAGGTCTTCAGATCGAACGGTCTGACGGCCAATGAATCAGGAAGGCTAAT
AGATTTCCTCAAGGATGTGATGGAATCAATGGACAAAGAGAAGATGGAAATAACAACGCA
TTTCCAAAGAAAAAGAAGAGTAAGAGACAACATGACCAAGAAAATGGTCACACAAAGAAC
AATAGGAAAGAAGAAGCAGAGATTAAACAAGAGAAGCTATCTAATAAGAGCATTGACACT
TAACACAATGACCAAAGATGCTGAAAGAGGCAAATTAAAGAGAAGAGCAATTGCAACACC
CGGGATGCAAATCAGAGGATTTGTGTATTTTGTTGAAACATTAGCGAGGAGCATTTGTGA
GAAACTTGAACAATCTGGACTCCCAGTCGGGGGCAATGAAAAGAAGGCTAAACTGGCAAA
TGTCGTGAGGAAAATGATGACTAACTCACAAGACACAGAGCTCTCTTTCACAATCACTGG
AGACAACACCAAATGGAATGAAAATCAGAACCCTAGAATGTTTCTGGCAATGATAACATA
CATAACAAGAAATCAACCTGAATGGTTTAGGAATGTTTTGAGCATTGCACCTATAATGTT
CTCAAATAAAATGGCAAGACTAGGGAAAGGGTACATGTTCGAAAGCAAGAGCATGAAACT
TCGAACACAGATACCAGCAGAAATGCTAGCAAATATTGACTTGAAATATTTCAATGATTC
AACAAAAAAGAAAATAGAGAAGATAAGGCCCCTTCTAATAGATGGCACAGCCTCCTTGAG
TCCTGGAATGATGATGGGCATGTTCAACATGCTAAGTACAGTTTTAGGAGTTTCAATCCT
AAATCTGGGACAAAAGAGATACACCAAGACAACGTATTGGTGGGACGGGCTCCAATCCTC
TGATGACTTTGCTCTCATAGTGAATGCACCGAATCATGAGGGAATACAAGCAGGAGTAGA
TAGATTCTATAGGACCTGCAAGCTAGTCGGAATCAATATGAGCAAAAAGAAGTCCTACAT
AAACAGGACAGGAACATTTGAATTCACAAGCTTTTTCTATCGCTATGGATTCGTGGCCAA
TTTTAGCATGGAACTGCCCAGTTTTGGGGTATCTGGGATCAATGAGTCAGCTGACATGAG
CATTGGGGTGACAGTGATAAAGAACAACATGATAAACAATGACCTTGGACCAGCAACGGC
CCAAATGGCTCTCCAGCTGTTCATCAAGGATTACAGATACACATATCGGTGCCACAGAGG
GGACACACAAATCCAGACGAGGAGATCATTCGAGCTGAAGAAATTGTGGGAACAAACCCG
CTCAAAGGCAGGACTGCTGGTTTCAGATGGGGGACCAAACTTGTACAATATCAGGAATCT
CCACATCCCAGAAGTCTGCCTGAAATGGGAGTTGATGGATGAAGACTATCAGGGAAGGCT
TTGTAATCCCCTGAACCCATTTGTCAGCCACAAGGAAATAGAGTCTGTGAACAATGCTGT
GGTGATGCCAGCACACGGCCCAGCCAAGAGCATGGAATATGATGCTGTTGCTACTACGCA
CTCCTGGATCCCCAAGAGGAACCGCTCC--------------------------------
-------------------------------------------------ATCCTCAACAC
GAGTCAAAGGGGAATCCTCGAAGATGAACAGATGTATCAAAAGTGCTGCAATCTATTCGA
GAAGTTCTTCCCTAGCAGTTCATACAGAAGACCGGTTGGGATTTCTAGCATGGTAGAGGC
CATGGTTTCTAGGGCCCGAATTGATGCGCGAATTGACTTCGAATCTGGACGGATTAAGAA
GGAGGAGTTTGCTGAGATCATGAAGATCTGTTCCACCATTGAAGAGCTCAGACGGCAGAA
-ATAGTGAATTTAGCTTGTCCTTCATGAA-------------------------------
------------------------------------------------------------
------------------------------------------------------
>gi|148533148|gb|EF597443| /Avian/2(PB1)/H3N6/China/2005/// Influenza A virus (A/duck/Jiang Xi/2374/2005(H3N6)) polymerase basic subunit 1 (PB1) gene, complete cds.
----------------------------------------------ATGGATGTCAATCC
GA--CTTTACTTTT-CTTGAAAGTGCCAGCGCAAAATGCTATAAGCACTACATTCCCTTA
TACTGGAGATCCTCCATACAGCCATGGAACAGGGACAGGATACACCATGGACACAGTCAA
TAGAACACATCAATACTCAGAGAAGGGGAAATGGACGACAAACACAGAGACTGGGGCACC
CCAACTCAATCCAATTGATGGACCACTACCCGAGGATAACGAGCCAAGCGGATATGCACA
AACAGATTGTGTCTTGGAAGCAATGGCTTTCCTTGAAGAATCCCACCCAGGGATCTTTGA
AAACTCATGTCTTGAAACGATGGAAGTTGTTCAGCAAACAAGAGTGGACAAACTGACCCA
AGGCCGCCAGACCTATGACTGGACATTGAATAGGAACCAGCCGGCTGCAACTGCTTTGGC
CAACACTATAGAGGTCTTCAGATCGAACGGTCTAACAGCCAATGAATCGGGGAGACTAAT
AGATTTCCTTAAAGATGTAATGGAATCAATGGACAAAGAAGAGATGGAAATAACAACACA
TTTCCAGAGAAAGAGAAGAGTAAGGGACAACATGACCAAAAAAATGGTCACACAGAGAAC
AATAGGGAAGAAAAAGCAGAGGCTAAACAAGAGGAGCTACTTAATAAGAGCATTGACATT
GAATACAATGACCAAAGATGCAGAAAGAGGCAAATTGAAGAGGCGAGCAATTGCAACACC
CGGGATGCAGATCAGAGGTTTTGTGTACTTTGTTGAAACATTAGCGAGGAGCATCTGTGA
GAAACTTGAGCAATCCGGACTCCCTGTTGGAGGGAATGAGAAGAAGGCTAAATTGGCAAA
TGTAGTAAGAAAGATGATGACTAACTCACAAGATACAGAACTCTCCTTTACAATTACTGG
AGACAACACCAAATGGAATGAGAATCAGAACCCTCGGATGTTTCTGGCAATGATAACATA
CATCACAAGAAACCAACCTGAATGGTTTAGAAATGTCTTGAGCATTGCCCCTATAATGTT
CTCAAACAAAATGGCAAGATTAGGGAAAGGATACATGTTCGAAAGTAAGAGCATGAAGCT
ACGGACACAAATACCAGCAGAAATGCTTGCAAACATTGACCTGAAATACTTCAACGAATC
AACAAGGAAGAAAATCGAGAAAATAAGGCCTCTCTTAATAGATGGCACAGCTTCACTGAG
TCCTGGAATGATGATGGGCATGTTCAACATGCTGAGTACAGTCCTAGGAGTCTCAATCCT
GAATCTTGGGCAAAAGAGGTATACCAAAACCACATACTGGTGGGATGGACTCCAATCCTC
TGATGATTTCGCTCTCATAGTGAATGCACCAAATCATGAGGGAATACAAGCAGGAGTGGA
TAGATTCTATAGGACTTGCAAACTGGTTGGGATCAATATGAGCAAAAAGAAGTCTTACAT
AAACCGGACAGGAACATTTGAGTTCACAAGCTTTTTCTACCGATATGGATTTGTAGCCAA
CTTCAGCATGGAGCTGCCCAGCTTTGGAGTGTCTGGGATCAACGAATCAGCTGACATGAG
CATTGGAGTCACAGTGATAAAGAACAATATGATAAACAACGATCTAGGACCAGCAACTGC
TCAGATGGCCCTTCAGCTATTCATCAAAGACTACAGATACACATATCGATGTCACAGGGG
TGATACACAAATCCAAACGAGAAGATCATTCGAGCTGAAGAAGCTGTGGGAACAGACCCG
CTCAAAGGCAGGACTGTTGGTTTCAGATGGAGGACCAAATCTATACAATATTCGAAACCT
CCACATCCCAGAGGTCTGCTTGAAGTGGGAGTTAATGGATGAAGATTACCAGGGTAGACT
GTGTAATCCTCTGAACCCGTTTGTCAGTCATAAAGAAATTGAGTCCGTAAACAATGCTGT
GGTAATGCCAGCTCATGGCCCGGCTAAGAGCATGGAATATGATGCTGTTGCGACTACACA
CTCATGGGTTCCTAAGAGGAATCGCTCC--------------------------------
-------------------------------------------------ATTCTCAATAC
CAGTCAAAGGGGAATTCTTGAGGATGAACAGATGTACCAAAAGTGCTGCAATCTATTCGA
GAAATTTTTCCCTAGTAGTTCATACAGGAGGCCAGTTGGAATTTCCAGTATGGTGGAGGC
CATGGTGTCTAGGGCCCGAATTGACGCACGAATTGACTTCGAATCTGGAAGGATTAAGAA
AGAGGAGTTCGCTGAGATCATGAAGATCTGTTCCACCATTGAAGAGCTCAGACGGCAAAA
-ACAGTAA--TTAGC---------------------------------------------
------------------------------------------------------------
------------------------------------------------------
>gi|82654319|gb|CY005467| /Avian/2(PB1)/H3N6/China/2000/08/13/ Influenza A virus (A/Duck/Nanchang/8-174/2000(H3N6)) segment 2, complete sequence.
---------------------AGCGAAAGCAGGCAAACCATTTG-AATGGATGTCAATCC
GA--CTTTACTTTT-CTTGAAAGTGCCAGCGCAAAATGCTATAAGTACTACATTCCCTTA
TACTGGAGATCCTCCATACAGCCATGGAACAGGAACAGGATACACCATGGACACAGTCAA
TAGAACACATCAATACTCAGAGAAGGGGAAATGGACAACAAACACAGAGACTGGAGCACC
CCAACTCAATCCAATTGATGGACCACTACCCGAGGATAACGAGCCAAGCGGATATGCACA
AACAGATTGTGTGTTGGAAGCAATGGCTTTCCTTGAAGAATCCCACCCAGGGATCTTTGA
AAACTCATGTCTTGAAACGATGGAAGTTGTTCAGCAAACAAGAGTGGACAAACTGACCCA
AGGCCGCCAGACCTATGACTGGACATTGAATAGAAACCAGCCGGCTGCAACTGCTTTGGC
CAACACTATAGAGGTCTTCAGATCGAACGGTCTAACAGCCAATGAATCGGGGAGACTAAT
AGATTTCCTCAAAGATGTAATGGAATCAATGGACAAAGAAGAGATGGAAATAACAACACA
TTTCCAGAGAAAGAGAAGAGTAAGGGACAACATGACCAAGAAAATGGTCACACAGAGAAC
AATAGGGAAGAAAAAGCAGAGGCTGAACAAGAGGAGCTACTTAATAAGAGCATTGACATT
GAACACAATGACCAAGGATGCAGAAAGAGGCAAATTGAAGAGGCGAGCAATTGCAACACC
CGGGATGCAGATCAGAGGGTTTGTGTACTTTGTTGAAACATTAGCGAGGAGCATCTGTGA
GAAACTTGAGCAGTCCGGACTCCCTGTTGGAGGGAATGAGAAGAAGGCTAAATTGGCAAA
TGTCGTAAGAAAGATGATGACTAACTCACAAGATACAGAGCTCTCCTTTACAATTACTGG
AGACAATACCAAATGGAATGAGAATCAGAATCCTCGGATGTTTCTGGCAATGATAACATA
CATCACAAGAAACCAACCTGAATGGTTTAGAAATGTCTTGAGCATTGCCCCTATAATGTT
CTCAAACAAAATGGCAAGATTAGGGAAAGGATACATGTTCGAAAGTAAGAGCATGAAGCT
ACGGACACAAATACCAGCAGAAATGCTTGCAAACATTGACCTGAAATACTTCAACGAATC
AACAAGGAAGAAAATCGAGAAAATAAGACCTCTCTTAATAGATGGCACAGCTTCACTGAG
CCCTGGAATGATGATGGGCATGTTCAACATGCTAAGTACAGTCTTAGGAGTCTCAATCCT
GAATCTTGGGCAAAAGAGGTATACCAAAACCACATACTGGTGGGATGGACTCCAATCCTC
TGATGATTTCGCTCTCATAGTGAATGCACCAAATCATGAGGGAATACAAGCAGGAGTGGA
TAGGTTCTATAGGACCTGCAAACTGGTTGGGATCAATATGAGCAAAAAGAAGTCTTACAT
AAATCGGACAGGAACATTTGAGTTCACAAGCTTTTTCTACCGTTATGGATTTGTAGCCAA
CTTCAGTATGGAGCTGCCCAGCTTTGGAGTGTCTGGGATTAACGAATCGGCTGACATGAG
CATTGGAGTTACAGTGATAAAGAACAATATGATAAACAACGATCTGGGACCAGCAACAGC
TCAGATGGCCCTTCAGCTATTCATCAAGGACTACAGATACACATATCGATGTCACAGGGG
TGATACACAAATCCAAACGAGAAGATCATTCGAGCTGAAGAAGCTGTGGGAGCAGACCCG
CTCAAAGGCAGGACTGTTGGTTTCAGATGGAGGACCAAACCTATACAACATCCGGAATCT
CCACATTCCAGAGGTCTGCTTGAAGTGGGAGTTAATGGATGAAGATTACCAGGGTAGACT
GTGTAATCCTCTGAATCCGTTTGTCAGTCATAAGGAAATTGAGTCCGTAAACAATGCTGT
GGTAATGCCAGCTCATGGCCCGGCCAAGAGCATGGAATATGATGCTGTTGCGACTACACA
CTCATGGATCCCTAAGAGGAACCGTTCC--------------------------------
-------------------------------------------------ATTCTCAATAC
CAGCCAAAGGGGAATTCTTGAGGATGAACAGATGTACCAAAAGTGCTGCAATCTATTCGA
GAAATTTTTCCCTAGTAGTTCATACAGGAGGCCAGTTGGAATTTCCAGTATGGTGGAGGC
CATGGTGTCTAGGGTCCGAATTGACGCACGAATTGACTTCGAGTCTGGAAGGATTAAGAA
AGAAGAGTTCGCTGAGATCATGAAGATCTGTTCCACCATTGAAGAGCTCAGACGGCAAAA
-ATAGTGAATTTAGCTTGTCCTTCATGAAAAAATGCCTTG-TTTCTACT-----------
------------------------------------------------------------
------------------------------------------------------
>gi|82654283|gb|CY005452| /Avian/2(PB1)/H3N6/China/2000/07/9/ Influenza A virus (A/Chicken/Nanchang/7-010/2000(H3N6)) segment 2, complete sequence.
---------------------AGCGAAAGCAGGCAAACCATTTG-AATGGATGTCAATCC
GA--CTTTACTTTT-CTTGAAAGTGCCAGCGCAAAATGCTATAAGTACTACATTCCCTTA
TACTGGAGATCCTCCATACAGCCATGGAACAGGAACAGGATACACCATGGACACAGTCAA
TAGAACACATCAATACTCAGAGAAGGGGAAATGGACAACAAACACAGAGACTGGAGCACC
CCAACTCAATCCAATTGATGGACCACTACCCGAGGATAACGAGCCAAGCGGATATGCACA
AACAGATTGTGTGTTGGAAGCAATGGCTTTCCTTGAAGAATCCCACCCAGGGATCTTTGA
AAACTCATGTCTTGAAACGATGGAAGTTGTTCAGCAAACAAGAGTGGACAAACTGACCCA
AGGCCGCCAGACCTATGACTGGACATTGAATAGAAACCAGCCGGCTGCAACTGCTTTGGC
CAACACTATAGAGGTCTTCAGATCGAACGGTCTAACAGCCAATGAATCGGGGAGACTAAT
AGATTTCCTCAAAGATGTAATGGAATCAATGGACAAAGAAGAGATGGAAATAACAACACA
TTTCCAGAGAAAGAGAAGAGTAAGGGACAACATGACCAAGAAAATGGTCACACAGAGAAC
AATAGGGAAGAAAAAGCAGAGGCTGAACAAGAGGAGCTACTTAATAAGAGCATTGACATT
GAACACAATGACCAAGGATGCAGAAAGAGGCAAATTGAAGAGGCGAGCAATTGCAACACC
CGGGATGCAGATCAGAGGGTTTGTGTACTTTGTTGAAACATTAGCGAGGAGCATCTGTGA
GAAACTTGAGCAGTCCGGACTCCCTGTTGGAGGGAATGAGAAGAAGGCTAAATTGGCAAA
TGTCGTAAGAAAGATGATGACTAACTCACAGGATACAGAGCTCTCCTTTACAATTACTGG
AGACAATACCAAATGGAATGAGAATCAGAATCCTCGGATGTTTCTGGCAATGATAACATA
CATCACAAGAAACCAACCTGAATGGTTTAGAAATGTCTTGAGCATTGCCCCTATAATGTT
CTCAAACAAAATGGCAAGATTAGGGAAAGGATACATGTTCGAAAGTAAGAGCATGAAGCT
ACGGACACAAATACCAGCAGAAATGCTTGCAAACATTGACCTGAAATACTTCAACGAATC
AACAAGGAAGAAAATCGAGAAAATAAGACCTCTCTTAATAGATGGCACAGCTTCACTGAG
CCCTGGAATGATGATGGGCATGTTCAACATGCTAAGTACAGTCTTAGGAGTCTCAATCCT
GAATCTTGGGCAAAAGAGGTATACCAAAACCACATACTGGTGGGATGGACTCCAATCCTC
TGATGATTTCGCTCTCATAGTGAATGCACCAAATCATGAGGGAATACAAGCAGGAGTGGA
TAGGTTCTATAGGACCTGCAAACTGGTTGGGATCAATATGAGCAAAAAGAAGTCTTACAT
AAATCGGACAGGAACATTTGAGTTCACAAGCTTTTTCTACCGTTATGGATTTGTAGCCAA
CTTCAGTATGGAGCTGCCCAGCTTTGGAGTGTCTGGGATTAACGAATCGGCTGACATGAG
CATTGGAGTTACAGTGATAAAGAACAATATGATAAACAACGATCTGGGACCAGCAACAGC
TCAGATGGCCCTTCAGCTATTCATCAAGGACTACAGATACACATATCGATGTCACAGGGG
TGATACACAAATCCAAACGAGAAGATCATTCGAGCTGAAGAAGCTGTGGGAGCAGACCCG
CTCAAAGGCAGGACTGTTGGTTTCAGATGGAGGACCAAACCTATACAACATCCGGAATCT
CCACATTCCAGAGGTCTGCTTGAAGTGGGAGTTAATGGATGAAGATTACCAGGGTAGACT
GTGTAATCCTCTGAATCCGTTTGTCAGTCATAAGGAAATTGAGTCCGTAAACAATGCTGT
GGTAATGCCAGCTCATGGCCCGGCCAAGAGCATGGAATATGATGCTGTTGCGACTACACA
CTCATGGATCCCTAAGAGGAACCGTTCC--------------------------------
-------------------------------------------------ATTCTCAATAC
CAGCCAAAGGGGAATTCTTGAGGATGAACAGATGTACCAAAAGTGCTGCAATCTATTCGA
GAAATTTTTCCCTAGTAGTTCATACAGGAGGCCAGTTGGAATTTCCAGTATGGTGGAGGC
CATGGTGTCTAGGGCCCGAATTGACGCACGAATTGACTTCGAGTCTGGAAGGATTAAGAA
AGAAGAGTTCGCTGAGATCATGAAGATCTGTTCCACCATTGAAGAGCTCAGACGGCAAAA
-ATAGTGAATTTAGCTTGTCCTTCATGAAAAAATGCCTTG-TTTCTACT-----------
------------------------------------------------------------
------------------------------------------------------
>gi|78096141|gb|CY004690| /Avian/2(PB1)/H3N6/Canada/1991/08/26/ Influenza A virus (A/mallard/ALB/129/1991(H3N6)) segment 2, complete sequence
---------------------AGCGAAAGCAGGCAAACCATTTG-AATGGATGTCAATCC
GA--CTTTACTTTT-CTTGAAAGTTCCAGCGCAAAATGCCATAAGCACCACATTCCCATA
TACTGGAGATCCTCCATACAGCCATGGAACGGGAACAGGATACACCATGGACACAGTCAC
CAGAACACATCAATATTCAGAAAAGGGGAAATGGACAACAAACACAGAAACTGGAGCACC
ACAACTTAACCCAATTGATGGACCATTACCTGAGGATAATGAGCCAAGTGGATATGCACA
AACAGACTGTGTCCTGGAAGCAATGGCTTTCCTTGAAGAGTCCCACCCAGGAATCTTTGA
AAACTCGTGTCTCGAAACGATGGAAGTTGTTCAGCAAACAAGAGTGGACAAGCTGACCCA
AGGTCGCCAGACCTATGATTGGACATTAAACAGGAATCAGCCGGCTGCAACTGCATTAGC
TAATACTATAGAGGTCTTCAGATCGAACGGTCTGACGGCCAATGAATCAGGAAGGCTAAT
AGATTTCCTCAAGGATGTGATGGAATCAATGGACAAAGAGGAGATGGAAATAACAACGCA
CTTCCAAAGAAAAAGAAGGGTAAGGGACAACATGACCAAGAAAATGGTCACACAAAGAAC
AATAGGAAAGAAGAAGCAGAGATTAAACAAGAGAAGCTATCTAATAAGAGCGTTGACACT
GAACACAATGACAAAAGATGCTGAAAGAGGCAAGTTAAAGAGAAGAGCAATTGCAACACC
CGGGATGCAAATCAGAGGATTTGTGTATTTTGTTGAAACATTAGCGAGGAGCATTTGTGA
GAAGCTTGAACAATCTGGACTCCCAGTCGGAGGCAATGAGAAGAAGGCTAAACTGGCAAA
CGTCGTGAGGAAAATGATGACTAACTCACAAGACACAGAGCTCTCTTTCACAATCACTGG
AGACAACACCAAATGGAATGAAAATCAGAACCCTAGAATGTTTCTGGCAATGATAACATA
CATAACAAGAAATCAACCTGAATGGTTTAGGAATGTTTTGAGCATTGCACCTATAATGTT
CTCGAATAAAATGGCAAGGCTAGGGAAAGGATACATGTTCGAAAGCAAGAGCATGAAGCT
TCGAACACAGATACCAGCAGAAATGCTAGCAAATATTGACTTGAAATATTTCAATGAGTC
AACAAGAAAGAAAATAGAGAAGATAAGGCCTCTTCTAATAGATGGCACAGCCTCATTGAG
TCCTGGAATGATGATGGGCATGTTCAACATGCTAAGTACAGTTTTAGGAGTTTCAATCCT
AAATCTGGGACAAAAGAGGTACACCAAAACAACGTATTGGTGGGACGGACTCCAATCCTC
TGATGACTTTGCTCTCATAGTGAATGCACCGAATCATGAGGGAATACAAGCAGGAGTAGA
TAGATTCTATAGGACCTGCAAGCTAGTCGGAATCAATATGAGCAAAAAGAAGTCCTACAT
AAACAGGACAGGAACATTTGAATTCACAAGCTTTTTCTATCGCTATGGGTTCGTAGCCAA
TTTTAGCATGGAACTGCCCAGCTTTGGAGTGTCTGGGATCAATGAATCAGCTGACATGAG
CATTGGGGTAACAGTGATAAAGAACAACATGATAAACAATGACCTTGGACCAGCAACGGC
CCAAATGGCTCTCCAGCTGTTCATCAAGGATTACAGATACACATATCGGTGCCACAGAGG
GGACACACAAATCCAGACGAGGAGATCATTCGAGCTGAAGAAATTGTGGGAACAAACCCG
CTCAAAGGCAGGACTGCTGGTTTCAGACGGGGGACCAAACTTGTACAATATCCGGAATCT
CCACATCCCGGAAGTCTGCCTGAAATGGGAGTTAATGGACGAAGACTATCAGGGAAGGCT
TTGTAATCCCCTGAACCCATTTGTCAGCCATAAGGGGATAGAGTCTGTGAACAATGCTGT
GGTGATGCCAGCTCACGGCCCAGCCAAGAGCATGGAATATGATGCTGTTGCTACTACGCA
CTCCTGGATCCCCAAGAGGAACCGCTCC--------------------------------
-------------------------------------------------ATCCTCAACAC
GAGTCAAAGGGGAATCCTTGAAGATGAACAGATGTATCAAAAGTGCTGCAATCTATTCGA
GAAGTTCTTCCCTAGCAGTTCGTACAGAAGACCGGTTGGGATTTCTAGCATGGTGGAGGC
CATGGTTTCTAGGGCCCGAATTGATGCGCGAATTGACTTCGAATCTGGACGGATTAAGAA
AGAGGAGTTTGCTGAGATCATGAAGATCTGTTCCACCATTGAAGAGCTCAGACGGCAGAA
-ATAGTGAATTTAGCTTGTCCTTCATGAAAAAATGCCTTG-TTTCTACT-----------
------------------------------------------------------------
------------------------------------------------------
>gi|119365190|gb|CY017715| /Avian/2(PB1)/H3N6/USA/1990/10/18/ Influenza A virus (A/mallard/Ohio/156/1990(H3N6)) segment 2, complete sequence
----------------------------------------------ATGGATGTCAATCC
GA--CTTTACTTTT-CTTGAAAGTTCCAGCGCAAAATGCCATAAGCACCACATTCCCATA
TACTGGAGATCCTCCATACAGCCATGGGACGGGAACAGGATACACCATGGACACAGTCAA
CAGAACACATCAATATTCAGAAAAGGGAAAATGGACAACGAACACAGAAACAGGAGCACC
CCAACTTAACCCAATTGATGGACCATTACCTGAGGATAATGAGCCAAGTGGATATGCACA
AACAGACTGTGTCCTGGAAGCAATGGCTTTCCTTGAAGAGTCCCACCCAGGGATCTTTGA
AAACTCGTGTCTTGAAACGATGGAAGTTGTTCAACAAACAAGAGTGGACAAGCTGACCCA
AGGTCGCCAAACCTATGATTGGACATTAAACAGGAATCAGCCAGCTGCAACTGCATTGGC
TAATACTATAGAGGTTTTCAGATCGAACGGTTTGACGGCTAATGAATCAGGAAGGCTAAT
TGATTTCCTAAAAGATGTGATGGAATCAATGGATAAAGAGGAAATGGAAATAACAACGCA
CTTCCAAAGAAAAAGAAGAGTAAGGGACAACATGACCAAGAAAATGGTCACACAAAGAAC
AATAGGAAAGAAGAAACAGAGACTGAATAAGAGAAGCTATCTAATAAGAGCATTGACACT
GAACACAATGACAAAAGACGCTGAAAGAGGCAAATTAAAGAGAAGAGCGATTGCAACACC
CGGGATGCAAATCAGAGGATTTGTGTATTTTGTTGAAACATTAGCAAGGAGCATTTGTGA
GAAGCTTGAACAATCTGGGCTTCCAGTCGGAGGCAATGAAAAGAAGGCTAAACTGGCAAA
TGTTGTGAGAAAAATGATGACCAATTCACAAGACACAGAGCTTTCTTTCACAATCACTGG
AGACAACACCAAGTGGAATGAAAATCAGAACCCTAGGATGTTCCTGGCAATGATAACATA
CATAACAAGAAATCAACCTGAATGGTTTAGGAATGTACTGAGCATTGCACCTATAATGTT
TTCGAACAAAATGGCAAGGCTAGGAAAAGGATACATGTTCGAAAGTAAGAGCATGAAGCT
TCGAACACAGATACCAGCAGAAATGCTAGCAAATATTGACCTGAAATATTTCAATGAATC
AACAAGAAAGAAAATAGAGAAAATAAAGCCTCTTCTAATAGATGGTACAGCCTCATTGAG
TCTCGGGATGATGATGGGAATGTTCAACATGCTAAGTACAGTTTTAGGAGTCTCAATCCT
AAATCTAGGACAAAAGAGATACACAAAAACAACATACTGGTGGGACGGACTCCAGTCCTC
TGATGACTTTGCTCTCATAGTGAATGCACCGAATCATGAGGGGATACAGGCAGGAGTAGA
TAGATTCTATAGGACCTGCAAGCTAGTCGGAATCAATATGAGCAAAAAGAAGTCCTACAT
AAACAGGACAGGAACATTTGAATTCACAAGCTTTTTCTATCGCTATGGATTTGTAGCCAA
TTTTAGCATGGAGCTGCCCAGTTTTGGAGTGTCTGGGATTAATGAATCGGCTGACATGAG
CATTGGAGTAACAGTGATAAAGAACAACATGATAAATAATGACCTTGGACCAGCAACGGC
TCAGATGGCTCTTCAGCTTTTCATCAAGGATTACAGATACACGTATCGGTGTCACAGAGG
GGACACACAAATTCAAACGAGGAGATCATTTGAGCTGAAGAAATTGTGGGAACAAACCCG
CTCAAAGGCAGGACTGCTGGTTTCGGATGGAGGACCAAACTTATACAATATCCGGAATCT
CCATATCCCGGAAGTCTGCTTGAAATGGGAGCTGATGGACGAAGACTACCAGGGAAGGCT
TTGTAACCCCCTGAACCCATTTGTCAGCCATAAGGAGATAGAGTCTGTAAACAATGCTGT
GGTGATGCCAGCTCATGGCCCAGCCAAGAGCATGGAATATGATGCTGTTGCTACTACACA
CTCCTGGATCCCTAAGAGGAACCGCTCC--------------------------------
-------------------------------------------------ATCCTCAACAC
AAGCCAAAGGGGAATCCTTGAAGATGAACAGATGTATCAAAAGTGCTGCAATTTGTTCGA
GAAATTCTTCCCTAGCAGTTCATACAGAAGGCCGGTTGGGATTTCCAGCATGGTGGAGGC
CATGGTGTCTAGGGCCCGAATTGATGCGCGAATTGACTTCGAGTCTGGACGGATTAAGAA
GGAGGAGTTTGCTGAGATCATGAAGATCTGTTCCACCATTGAAGAGCTCAGACGGCAGAA
-ATAGTGAATTTAGCTTGTCCTTCATGA--------------------------------
------------------------------------------------------------
------------------------------------------------------
>gi|115278809|gb|CY014870| /Avian/2(PB1)/H3N6/USA/1986/10/4/ Influenza A virus (A/mallard duck/New York/157/1986(H3N6)) segment 2, complete sequence
---------------------AGCGAAAGCAGGCAAACCATTTG-AATGGATGTCAATCC
GA--CTTTACTTTT-CTTGAAAGTTCCAGCGCAAAATGCCATAAGCACCACATTCCCATA
TACTGGAGATCCTCCATACAGCCATGGAACGGGAACAGGATACACCATGGACACGGTCAA
CAGAACACATCAATACTCAGAAAAGGGAAAATGGACAACAAACACAGAAACTGGGGCGCC
CCAACTCAATCCAATTGATGGACCATTACCTGAGGATAATGAACCAAGCGGATATGCACA
AACAGATTGCGTCCTGGAAGCAATGGCTTTCCTTGAAGAATCCCACCCAGGAATCTTTGA
AAACTCGTGTCTTGAAACGATGGAGGTTGTTCAACAGACAAGGGTGGACAAGCTGACCCA
AGGTCGTCAGACTTATGATTGGACATTAAACAGGAACCAACCGGCTGCAACTGCATTGGC
TAATACTATAGAGGTCTTCAGATCGAACGGTTTAACAGCTAATGAATCGGGAAGACTAAT
AGATTTCCTCAAGGATGTGATGGAATCAATGGATAAAGAGGAAATGGAAATAATAACGCA
CTTCCAAAGAAAAAGAAGGGTTAGGGATAATATGACCAAGAAAATGGTCACACAAAGGAC
AATAGGAAAAAAGAAGCAGAGATTAAACAAAAGGAGCTACCTAATAAGAGCATTGACACT
GAACACAATGACCAAAGATGCTGAAAGAGGCAAACTAAAGAGAAGAGCAATTGCAACACC
CGGAATGCAAATCAGAGGATTTGTGTATTTTGTTGAAACACTAGCGAGGAGCATTTGTGA
GAAGCTCGAACAATCTGGACTTCCAGTCGGAGGCAATGAAAAGAAGGCTAAATTGGCAAA
CGTTGTGAGGAAAATGATGACTAATTCACAAGACACAGAACTTTCTTTCACAATAACTGG
AGACAACACCAAATGGAATGAAAATCAAAACCCTCGGATGTTCCTAGCAATGATAACATA
CATAACAAGAAATCAACCTGAGTGGTTTAGAAATGTTTTGAGCATTGCACCTATAATGTT
CTCAAACAAAATGGCAAGGCTAGGAAAAGGGTACATGTTCGAAAGTAAGAGCATGAAGCT
TAGAACACAGATACCAGCAGAAATGCTAGCAAATATTGATCTGAAATATTTCAACGAGTC
AACAAGAAAGAAAATTGAGAAGATAAGGCCTCTCCTAATAGATGGCACAGCCTCTTTGAG
TCCCGGAATGATGATGGGCATGTTCAACATGCTAAGTACAGTTTTGGGAGTCTCAATCCT
AAATCTAGGACAAAAGAGGTACACCAAAACAACATACTGGTGGGACGGACTCCAATCCTC
TGATGACTTTGCCCTCATAGTGAATGCACCGAATCATGAGGGAATACAAGCAGGGGTAGA
TAGATTCTATAGAACCTGCAAGCTAGTCGGGATCAATATGAGCAAAAAGAAGTCCTACAT
AAACAGGACAGGAACATTTGAATTCACAAGCTTTTTCTACCGCTATGGGTTTGTAGCCAA
TTTTAGTATGGAGCTGCCCAGCTTTGGAGTGTCTGGAATCAATGAATCGGCTGACATGAG
TATTGGAGTGACAGTAATAAAGAACAACATGATAAACAATGATCTTGGACCAGCAACGGC
TCAAATGGCTCTTCAGCTATTCATCAAGGATTATAGATATACATATCGGTGCCACAGAGG
GGACACACAAATCCAGACGAGGAGATCATTCGAACTGAAGAAATTGTGGGAACAAACCCG
TTCAAAGGCAGGACTGCTGGTTTCAGATGGAGGACCAAACTTATACAACATTCGGAATCT
CCACATCCCGGAAGTCTGCTTGAAGTGGGAGCTGATGGACGAGGACTATCAGGGAAGACT
TTGTAATCCCCTGAACCCATTTGTCAGCCATAAAGAGATAGAATCTGTGAACAATGCTGT
GGTAATGCCGGCTCACGGCCCGGCCAAGAGCATGGAATATGACGCTGTTGCTACCACACA
CTCCTGGATCCCTAAGAGAAACCGCTCC--------------------------------
-------------------------------------------------ATTCTCAACAC
AAGCCAAAGGGGAATCCTTGAAGATGAACAGATGTATCAAAAGTGCTGCAATCTATTCGA
GAAATTCTTCCCTAGCAGTTCATACAGGAGACCGGTTGGGATTTCTAGCATGGTGGAGGC
CATGGTGTCTAGGGCCAGAATTGATGCACGGATTGATTTCGAATCTGGACGGATTAAGAA
GGAGGAGTTCGCTGAGATCATGAAGATCTGTTCCACCATTGAAGAGCTCAGACGGCAGAA
-ATAGTGAATTTAGCTTGTCCTTCATGAAAAAATGCCTTG-TTTCTACT-----------
------------------------------------------------------------
------------------------------------------------------
>gi|115278036|gb|CY014554| /Avian/2(PB1)/H3N6/Canada/1985/08/18/ Influenza A virus (A/mallard duck/Alberta/331/1985(H3N6)) segment 2, complete sequence
---------------------AGCGAAAGCAGGCAAACCATTTG-AATGGATGTCAATCC
GA--CTTTACTTTT-CTTGAAAGTTCCAGCGCAAAATGCCATAAGCACCACATTCCCATA
TACTGGAGATCCTCCATACAGCCATGGGACGGGAACAGGATACACCATGGACACAGTCAA
CAGGACACATCAATATTCAGAAAAGGGGAAATGGACAACAAACACAGAAACTGGAGCACC
CCAACTCAACCCAATTGATGGACCATTACCCGAGGATAATGAGCCAAGTGGATATGCACA
AACAGACTGTGTCCTGGAAGCAATGGCTTTCCTTGAAGAGTCCCACCCAGGAATCTTTGA
AAACTCGTGTCTTGAAACGATGGAAGTTGTTCAGCAAACAAGAGTGGACAAGCTGACTCA
AGGTCGCCAGACCTATGATTGGACATTAAACAGGAATCAGCCGGCTGCAACTGCATTAGC
TAATACTATAGAGGTTTTCAGATCGAACGGTTTAACGACTAATGAATCAGGAAGGCTAAT
AGATTTTCTCAAGGATGTGATGGAATCAATGGATAAAGAAGAAATGGAAATAACAACGCA
CTTCCAAAGAAAAAGAAGGGTAAGGGACAACATGACCAAGAAAATGGTCACACAAAGAAC
AATAGGGAAGAAGAAACAGAGACTAAACAAGAGAAGCTATCTAATAAGAGCATTAACACT
GAACACAATGACCAAAGACGCTGAAAGAGGCAAATTAAAGAGAAGGGCAATTGCAACACC
CGGGATGCAAATCAGAGGGTTTGTGTATTTTGTTGAAACGTTAGCGAGGAGCATTTGTGA
GAAGCTTGAGCAATCTGGACTCCCAGTTGGAGGCAATGAAAAGAAGGCTAAATTGGCAAA
TGTTGTGAGGAAAATGATGACTAATTCACAAGACACAGAGCTCTCTTTCACAATCACTGG
AGACAACACCAAATGGAATGAAAATCAGAATCCTAGGATGTTCCTGGCAATGATAACATA
CATAACAAGGAATCAACCTGAATGGTTTAGGAATGTCTTGAGCATTGCACCTATAATGTT
CTCGAATAAAATGGCAAGACTAGGAAAAGGATACATGTTCGAAAGTAAGAGCATGAAGCT
CCGAACACAGATACCAGCAGAAATGCTAGCAAATATTGACCTGAAATATTTCAATGAGTC
AACAAGAAAGAAAATAGAGAAGATAAGACCTCTTCTAATAGATGATACAGCCTCACTGAG
TCCTGGAATGATGATGGGCATGTTCAACATGCTAAGTACAGTTTTAGGAGTCTCAATCCT
AAATCTAGGACAAAAGAGATACACCAAAACAACATATTGGTGGGATGGACTCCAATCCTC
TGATGACTTTGCTCTCATAGTGAATGCACCGAATCATGAGGGAATACAAGCAGGAGTCGA
CAGATTCTATAGGACCTGCAAGCTAGTCGGAATCAATATGAGCAAAAAGAAGTCCTACAT
AAACAGGACAGGAACATTTGAATTCACAAGCTTTTTCTATCGCTATGGATTTGTAGCCAA
TTTTAGCATGGAGCTGCCCAGCTTTGGAGTGTCAGGGATTAATGAATCGGCTGACATGAG
CATTGGAGTAACAGTGATAAAAAACAACATGATAAACAATGACCTTGGACCAGCAACGGC
TCAAATGGCTCTTCAACTGTTCATCAAGGATTACAGATACACGTATCGGTGTCACAGAGG
GGACACACAAATTCAGACGAGGAGGTCATTCGAGTTGAAGAAGCTCTGGGAACAAACCCG
CTCAAAGGCAGGACTGCTGGTTTCAGATGGAGGACCAAACTTATACAATATCCGGAATCT
CCACATTCCGGAAGTCTGCCTGAAATGGGAGCTAATGGACGAAGAATATCAGGGAAGGCT
TTGTAACCCCCTGAACCCATTTGTCAGCCATAAGGAGATAGAGTCTGTAAACAATGCTGT
GGTGATGCCAGCTCATGGCCCAGCCAAGAGCATGGAATATGATGCTGTTGCTACTACACA
CTCCTGGATCCCTAAGAGAAATCGCTCC--------------------------------
-------------------------------------------------ATTCTCAACAC
AAGCCAAAGGGGAATCCTAGAAGATGAACAGATGTATCAAAAATGCTGCAATCTGTTTGA
GAAATTCTTCCCTAGCAGTTCATACAGGAGACCGGTTGGGATTTCCAGCATGGTGGAGGC
CATGGTGTCTAGGGCCCGAATTGATGCGCGAATTGATTTCGAGTCTGGACGGATTAAGAA
GGAGGAGTTTGCTGAGATCATGAAGATCTGTTCCACCATTGAAGAGCTCAGACGGCAGAA
-ATAGTGAATTTAGCTTGTCCTTCATGAAAAAATGCCTTG-TTTCTACT-----------
------------------------------------------------------------
------------------------------------------------------
>gi|82622699|gb|CY004127| /Avian/2(PB1)/H3N6/Canada/1979/08/13/ Influenza A virus (A/mallard duck/ALB/676/1979(H3N6)) segment 2, complete sequence
---------------------AGCGAAAGCAGGCAAACCATTTG-AATGGATGTCAATCC
GA--CTTTACTTTT-CTTGAAAGTTCCAGCGCAAAATGCCATAAGCACCACATTCCCATA
TACTGGAGATCCTCCATACAGCCATGGAACGGGAACAGGATACACCATGGACACAGTCAA
CAGAACACATCAATATTCAGAAAAGGGGAAATGGACAACAAACACAGAAACTGGAGCACC
CCAACTTAACCCAATTGATGGACCATTACCTGAGGATAATGAGCCAAGTGGATATGCACA
AACAGACTGTGTCCTGGAAGCAATGGCTTTCCTTGAAGAGTCCCACCCCGGAATCTTTGA
AAACTCGTGTCTTGAAACGATGGAAGTTGTTCAACAAACAAGAGTGGACAAGCTGACCCA
AGGTCGCCAGACCTATGATTGGACATTAAACAGGAATCAGCCGGCTGCAACTGCATTAGC
TAATACTATAGAAGTCTTCAGATCGAACGGTTTGACGGCTAATGAATCAGGAAGGCTAAT
AGATTTCCTCAAGGATGTGATGGAATCAATGGATAAAGAGGAAATGGAAATAACAACGCA
CTTCCAAAGAAAAAGAAGGGTAAGGGACAACATGACCAAGAAAATGGTCACACAAAGAAC
AATAGGAAAGAAGAAACAGAGACTAAACAAGAGAAGCTATCTAATAAGAGCATTGACACT
GAACACAATGACAAAAGACGCTGAAAGAGGCAAATTAAAGAGAAGAGCAATTGCAACACC
CGGGATGCAGATCAGAGGATTTGTGTATTTTGTTGAAACATTAGCGAGGAGCATTTGTGA
GAAGCTTGAACAATCTGGACTCCCAGTTGGAGGCAATGAAAAGAAGGCTAAACTGGCAAA
TGTTGTGAGAAAAATGATGACTAATTCACAAGACACAGAGCTTTCTTTCACAATCACTGG
AGACAACACCAAATGGAATGAAAATCAGAACCCTAGGATGTTCCTGGCAATGATAACATA
CATAACAAGAAATCAACCTGAATGGTTTAGGAATGTCTTGAGCATTGCACCTATAATGTT
CTCGAACAAAATGGCAAGGCTAGGAAAAGGATACATGTTCGAAAGTAAGAGCATGAAGCT
TCGAACGCAGATACCAGCAGAAATGCTAGCAAATATTGACCTGAAATATTTCAATGAGTC
AACAAGAAAGAAAATAGAGAAGATAAGGCCTCTTCTAATAGATGGTACAGCCTCATTGAG
TCCTGGAATGATGATGGGCATGTTCAACATGCTAAGTACAGTTTTAGGAGTCTCAATCCT
AAATCTAGGACAAAAGAGGTACACCAAAACAACATACTGGTGGGACGGACTCCAATCCTC
TGATGACTTTGCTCTCATAGTGAATGCACCGAATCATGAGGGAATACAAGCAGGAGTAGA
TAGATTCTATAGGACCTGCAAGCTAGTCGGAATCAATATGAGCAAAAAGAAGTCCTACAT
AAACAGGACAGGAACATTTGAATTCACAAGCTTTTTCTATCGCTATGGATTTGTAGCCAA
TTTTAGCATGGAGTTGCCCAGCTTTGGAGTGTCTGGGATTAATGAATCGGCCGACATGAG
CATTGGAGTAACAGTGATAAAGAACAACATGATAAACAATGACCTTGGACCAGCAACGGC
TCAAATGGCTCTTCAACTGTTCATCAAGGATTACAGATACACGTATCGGTGTCACAGAGG
GGACACACAAATTCAGACGAGGAGGTCTTTCGAGCTGAAAAAGTTGTGGGAACAAACCCG
CTCAAAGGCAGGACTGCTGGTTTCAGATGGAGGACCAAACTTATACAATATCCGGAATCT
CCACATCCCGGAAGTCTGCCTGAAATGGGAGCTAATGGACGAAGACTATCAGGGAAGGCT
TTGTAACCCCCTGAACCCATTTGTCAGCCATAAGGAGATAGAGTCTGTAAACAATGCTGT
GGTGATGCCAGCTCATGGCCCAGCCAAGAGCATGGAATATGATGCTGTTGCTACTACACA
CTCCTGGATCCCTAAGAGGAACCGCTCC--------------------------------
-------------------------------------------------ATCCTCAACAC
AAGCCAAAGGGGAATCCTTGAAGATGAACAGATGTATCAAAAGTGCTGCAATCTATTCGA
GAAATTCTTCCCTAGCAGTTCATACAGGAGACCGGTTGGGATTTCCAGCATGGTGGAGGC
CATGGTGTCTAGGGCCCGAATTGATGCGCGAATTGACTTCGAGTCTGGACGGATTAAGAA
GGAGGAGTTTGCTGAGATCATGAAGATCTGTTCCACCATTGAAGAGCTCAGACGGCAGAA
-ATAGTGAATTTAGCTTGTCCTTCATGAAAAAATGCCTTG-TTTCTACT-----------
------------------------------------------------------------
------------------------------------------------------
>gi|82652613|gb|CY004619| /Avian/2(PB1)/H3N6/Canada/1979/08/10/ Influenza A virus (A/pintail duck/ALB/462/1979(H3N6)) segment 2, complete sequence
---------------------AGCGAAAGCAGGCAAACCATTTG-AATGGATGTCAATCC
GA--CTTTACTTTT-CTTGAAAGTTCCAGCACAAAATGCCATAAGCACCACATTCCCATA
CACTGGAGATCCTCCATACAGCCATGGAACGGGAACAGGATACACCATGGACACGGTCAA
CAGAACACACCAATATTCAGAAAAGGGAAAATGGACAACCAACACAGAAACTGGGGCGCC
CCAACTTAATCCAATTGATGGACCATTACCTGAGGATAATGAACCAAGTGGATATGCACA
AACAGACTGCGTCCTGGAAGCAATGGCTTTCCTTGAAGAATCCCACCCAGGAATCTTTGA
AAACTCGTGTCTTGAAACGATGGAGGTTGTTCAACAGACAAGGGTGGACAAGCTGACTCA
AGGTCGCCAGACCTATGATTGGACATTAAACAGGAATCAACCGGCTGCAACTGCATTGGC
TAATACTATAGAGGTCTTCAGATCGAACGGTTTAACAGCTAATGAATCGGGAAGACTAAT
AGATTTCCTCAAGGATGTGGTGGAATCAATGGATAAAGAGGGAATGGAGATAACAACGCA
TTTCCAAAGAAAAAGAAGGGTTAGGGACAATATGACCAAGAAAATGGTCACACAGAGAAC
AATAGGAAAGAAGAAGCAGAGATTAAACAAAAGAAGCTACCTAATAAGAGCATTGACATT
GAACACAATGACCAAAGATGCTGAGAGAGGCAAGCTAAAGAGAAGAGCAATTGCAACACC
CGGGATGCAAATCAGAGGATTTGTGTACTTTGTTGAAACATTAGCGAGGAGCATTTGTGA
GAAGCTCGAACAATCTGGACTTCCAGTTGGAGGCAATGAAAAGAAGGCCAAACTGGCAAA
CGTTGTGAGGAAAATGATGACTAATTCACAAGACACAGAACTCTCTTTCACAATAACTGG
AGACAACACCAAATGGAATGAAAATCAAAACCCTCGGATGTTCCTAGCAATGATAACATA
CATAACAAGAAATCAACCTGAGTGGTTTAGAAATGTTTTGAGCATTGCACCTATAATGTT
CTCAAACAAAATGGCAAGGCTAGGAAAAGGGTACATGTTCGAAAGTAAGAGCATGAAGCT
TCGAACACAGATACCAGCAGAAATGCTAGCAAATATTGACCTGAAATATTTCAATGAGTC
AACAAGAAAGAAAATTGAGAAGATAAGGCCTCTTCTAATAGATGGTACAGCTTCATTGAG
TCCTGGAATGATGATGGGCATGTTCAACATGCTAAGTACAGTTTTAGGAGTCTCGATCCT
AAATCTAGGACAAAAGAGGTACACCAAAACAACATACTGGTGGGATGGACTCCAATCCTC
TGATGACTTTGCCCTCATAGTGAATGCACCGAATCATGAGGGAATACAAGCAGGGGTAGA
TAGATTCTATAGAACCTGCAAGCTAGTCGGGATCAATATGAGCAAAAAGAAGTCCTACAT
AAACAGGACAGGAACATTTGAATTCACAAGCTTTTTCTACCGCTATGGATTTGTAGCCAA
TTTTAGTATGGAGCTGCCCAGCTTTGGAGTGTCTGGAATCAATGAATCGGCTGACATGAG
CATTGGAGTGACAGTAATAAAGAACAACATGATAAACAATGACCTTGGACCAGCAACGGC
TCAAATGGCTCTTCAGCTATTCATCAAGGATTACAGATATACATATCGGTGCCACAGAGG
GGACACGCAAATTCAGACGAGGAGGTCATTCGAGCTGAAGAAATTGTGGGAACAAACCCG
TTCAAAGGCAGGACTGCTGGTTTCAGATGGAGGACCAAACTTATACAACATCCGGAATCT
CCATATCCCGGAAGTCTGCTTGAAATGGGAGCTAATGGACGAGGACTATCAGGGAAGACT
TTGTAATCCCCTGAACCCATTTGTCAGCCACAAGGAGATAGAATCTGTAAACAATGCTGT
GGTAATGCCAGCTCACGGCCCGGCAAAGAGCATGGAATATGATGCTGTTGCTACTACACA
CTCCTGGATCCCTAAGAGAAACCGCTCC--------------------------------
-------------------------------------------------ATTCTCAACAC
AAGCCAAAGGGGAATCCTTGAAGATGAACAGATGTATCAAAAGTGCTGCAATCTATTCGA
GAAATTCTTCCCTAGCAGTTCATACAGGAGACCGGTTGGGATTTCTAGCATGGTGGAGGC
CATGGTGTCTAGGGCCAGAATTGATGCACGGATTGACTTCGAATCTGGACGGATTAAGAA
AGAGGAGTTCGCTGAGATCATGAAGATCTGTTCCACCATTGAAGAGCTCAGACGGCAGAA
-ATAGTGAATTTAGCTTGTCCTTCATGAAAAAATGCCTTG-TTTCTACT-----------
------------------------------------------------------------
------------------------------------------------------
>gi|78096011|gb|CY004590| /Avian/2(PB1)/H3N6/Canada/1977/08/10/ Influenza A virus (A/blue-winged teal/ALB/286/1977(H3N6)) segment 2, complete sequence
---------------------AGCGAAAGCAGGCAAACCATTTG-AATGGATGTCAATCC
GA--CTTTACTCTT-CTTGAAAGTTCCAGCGCAAAATGCTATAAGCACAACATTCCCTTA
CACTGGAGATCCTCCTTACAGCCATGGGACAGGGACAGGATACACCATGGATACAGTCAA
CAGGACACATCAATATTCAGAAAAAGGGAAATGGACAACAAACACCGAAACTGGAGCACC
ACAACTCAATCCGATTGATGGACCACTGCCTGAAGACAATGAACCGAGCGGTTATGCTCA
AACAGACTGTGTGTTGGAGGCAATGGCTTTCCTTGAGGAGTCCCACCCCGGTATCTTTGA
AAACTCGTGTCTTGAGACGATGGAAGTCGTTCAGCAAACACGAGTGGACAAACTGACACA
AGGCCGACAGACCTATGACTGGACTCTGAATAGGAACCAGCCCGCTGCAACAGCACTAGC
CAACACAATAGAAGTGTTCAGATCAAATGGCCTCACGGCCAATGAGTCTGGAAGGCTGAT
AGACTTCCTCAAGGATGTCATGGAATCAATGGACAAGGAGGAAATGGAGATTACAACCCA
TTTCCAGAGAAAGAGAAGAGTGAGGGACAACATGACAAAGAAAATGGTGACGCAGAGAAC
AATAGGTAAGAAAAAACAGAGGTTGAACAAGAGGAGCTATCTAATAAGAGCATTGACTCT
GAACACGATGACTAAGGATGCAGAAAGAGGGAAGCTGAAGCGGAGAGCAATTGCAACCCC
TGGGATGCAAATACGAGGATTTGTGTATTTTGTTGAGACACTGGCGAGAAGTATATGTGA
AAAACTTGAGCAATCAGGACTGCCAGTTGGGGGTAATGAAAAGAAAGCCAAATTGGCGAA
CGTTGTGAGAAAGATGATGACCAATTCTCAAGACACAGAGCTTTCTTTCACCATAACAGG
GGATAACACCAAATGGAATGAAAATCAAAACCCTCGAATGTTTCTAGCCATGATCACATA
CATAACTAGAAATCAGCCTGAATGGTTCAGAAATGTTTTAAGCATTGCTCCAATAATGTT
CTCAAACAAAATGGCGAGACTGGGGAAGGGATACATGTTTGAGAGCAAAAGTATGAAACT
CAGAACTCAAATACCTGCAGAGATGCTAGCAAGCATTGATTTGAAATATTTCAATGATTC
AACAAGAAAAAAGATTGAAAAGATTCGACCACTCTTAATAGATGGAACTGCATCATTGAG
CCCTGGAATGATGATGGGCATGTTCAATATGCTGAGCACTGTCTTGGGTGTATCCATTTT
GAATCTGGGACAAAAGAGATACACCAAGACCACTTATTGGTGGGATGGCCTTCAATCCTC
AGATGATTTTGCTCTAATTGTGAATGCACCTAATCATGAGGGGATTCAAGCTGGAGTTGA
CAGATTTTATCGAACCTGCAAACTAGTCGGAATCAATATGAGCAAGAAGAAGTCCTATAT
AAACAGGACAGGCACATTTGAATTCACAAGTTTTTTCTATCGCTATGGGTTCGTTGCCAA
TTTCAGCATGGAGCTTCCCAGCTTTGGAGTGTCTGGAATTAACGAGTCCGCTGACATGAG
TATTGGAGTCACCGTCATCAAGAACAACATGATAAATAATGACCTTGGTCCAGCAACAGC
TCAAATGGCCCTTCAGTTGTTCATTAAAGATTACAGGTACACATACAGATGTCACAGGGG
TGATACCCAAATACAAACCAGAAGGTCATTTGAACTAAAGAAACTGTGGGAACAAACCCA
TTCCAAGGCTGGATTGCTGGTTTCTGACGGAGGCCCCAACCTGTACAACATCAGAAACCT
CCACATTCCTGAAGTCTGCCTGAAATGGGAATTAATGGACGAAGATTACCAGGGGCGATT
GTGCAATCCACTAAACCCATTTGTCAGCCACAAAGAAATTGAATCAGTGAATAATGCAGT
GGTGATGCCAGCACATGGTCCAGCCAAAAGCATGGAGTATGATGCTGTTGCAACAACACA
CTCTTGGATCCCCAAAAGAAACCGGTCC--------------------------------
-------------------------------------------------ATCCTGAACAC
AAGTCAAAGAGGAATACTTGAAGATGAACAAATGTACCAAAAGTGTTGCAATTTGTTTGA
AAAGTTCTTCCCCAGCAGTTCATACAGAAGGCCAGTTGGAATTTCCAGTATGGTGGAGGC
CATGGTTTCTAGGGCCCGTATTGACGCACGGATTGATTTCGAATCTGGAAGGATAAAGAA
AGAGGAGTTCGCTGAGATCATGAAGATCTGTTCCACCATTGAAGAGCTCAGACGGCAGAA
-ATAGTGAATTTAGCTTGTCCTTCATGAAAAAATGCCTTG-TTTCTACT-----------
------------------------------------------------------------
------------------------------------------------------
>gi|78096001|gb|CY004586| /Avian/2(PB1)/H3N6/Canada/1976/08/13/ Influenza A virus (A/canvasback duck/ALB/102/1976(H3N6)) segment 2, complete sequence
---------------------AGCGAAAGCAGGCAAACCATTTG-AATGGATGTCAACCC
GA--CTTTACTTTT-CTTGAAAGTTCCAGCGCAAAATGCCATAAGCACCACATTCCCATA
TACTGGAGATCCTCCATACAGCCATGGAACGGGAACAGGATACACCATGGACACAGTCAA
CAGGACACATCAGTATTCTGAAAAGGGGAACTGGACAACAAACACAGAGACTGGGGCACC
CCAACTTAACCCAATTGATGGACCATTACCCGAGGATAATGAGCCAAGTGGGTATGCACA
AACAGACTGCGTTCTGGAAGCAATGGCTTTTCTTGAAGAATCCCACCCAGGAATCTTTGA
AAACTCGTGTCTTGAGACGATGGAAGTTGTTCAACAAACAAGGGTGGACAAACTGACTCA
AGGTCGCCAGACCTATGATTGGACATTAAACAGGAATCAGCCGGCTGCAACTGCGTTAGC
TAATACTATAGAGGTCTTCAGATCGAATGGTTTAACAGCTAACGAATCAGGACGGCTAAT
AGATTTCCTCAAGGACGTGATGGAATCAATGAATAAAGAGGAAATGGAAATAACAACACA
CTTCCAAAGAAAGAGGAGGGTGAGGGACAACATGACCAAGAAAATGGTCACACAAAGAAC
AATAGGAAAGAAGAAGCAGAGATTAAACAAGAGAAGCTATCTAACAAGAGCACTGACATT
GAATACAATGACGAAAGATGCTGAAAGAGGCAAATTAAAGAGAAGAGCGATTGCAACACC
CGGGATGCAAATCAGAGGATTTGTGTATTTTGTTGAAACACTAGCGAGGAGCATTTGTGA
GAAGCTCGAACAATCTGGGCTTCCAGTTGGAGGCAATGAAAAGAAAGCCAAATTGGCAAA
TGTGGTGAGAAAGATGATGACTAATTCACAAGACACAGAGCTCTCTTTCACAATCACTGG
GGACAACACCAAGTGGAATGAAAATCAGAACCCTCGGATGTTTCTGGCAATGATAACATA
CATAACAAGAAACCAGCCTGAATGGTTTAGGAATGTCTTGAGCATTGCACCTATAATGTT
CTCGAATAAAATGGCAAGGCTAGGGAAAGGATACATGTTTGAAAGTAAGAGCATGAAGCT
TCGAACGCAGATACCAGCAGAAATGCTAGCGAATATTGACTTGAAATATTTCAATGAGTC
AACAAGGAAGAAAATCGAGAAAATAAGGCCTCTTCTAATAGATGGTACAGCCTCATTGAG
CCCTGGAATGATGATGGGCATGTTCAACATGCTAAGTACAGTTTTAGGAGTCTCAATCCT
GAATCTAGGGCAAAAGAGGTACACCAAAACAACATACTGGTGGGACGGGCTCCAATCCTC
TGATGACTTTGCTCTCATAGTGAATGCACCGAATCATGAGGGGATACAAGCAGGGGTAGA
TAGATTCTACAGAACCTGCAAGCTAGTCGGAATCAATATGAGCAAAAAGAAGTCCTACAT
AAACAGGACAGGGACATTTGAGTTCACAAGTTTTTTCTATCGCTATGGATTTGTAGCCAA
TTTTAGCATGGAGCTGCCCAGCTTTGGAGTGTCTGGGATTAATGAATCAGCTGACATGAG
CATTGGAGTAACAGTGATAAAGAACAACATGATAAACAATGACCTTGGACCAGCAACAGC
CCAAATGGCTCTTCAGCTATTCATCAAGGATTACAGATATACTTATCGGTGTCACAGAGG
GGACACACAAATCCAGACGAGGAGATCATTCGAATTAAAGAAGTTGTGGGAGCAAACCCG
CTCCAAGGCAGGACTGTTGGTTTCAGATGGGGGACCAAACTTATACAATATCCGGAATCT
CCACATCCCTGAAGTTTGCTTGAAATGGGAGCTAATGGACGAAGACTATCAGGGAAGGCT
TTGTAATCCCCTAAACCCATTTGTCAGTCATAAGGAGATAGAGTCTGTAAACAATGCTGT
GGTAATGCCAGCTCATGGCCCAGCCAAGAGCATGGAATATGATGCTGTTGCTACTACACA
CTCTTGGATACCTAAGAGGAACCGCTCT--------------------------------
-------------------------------------------------ATCCTCAACAC
GAGCCAAAGGGGAATCCTTGAAGATGAACAGATGTACCAAAAGTGCTGCAATCTATTTGA
GAAATTCTTCCCTAGTAGTTCATACAGGAGACCGGTTGGGATCTCTAGCATGGTGGAGGC
CATGGTGTCTAGGGCCCGAATTGATGCTCGGATTGACTTCGAATCTGGACGGATTAAGAA
AGAGGAGTTCGCTGAGATCATGAAGATCTGTTCCACCATTGAAGAGCTCAGACGGCAGAA
-ATAGTGAATTTAGCTTGTCCTTCATGAAAAAATGCCTTG-TTTCTACT-----------
------------------------------------------------------------
------------------------------------------------------
>gi|78096160|gb|CY004698| /Avian/2(PB1)/H3N5/Canada/1995/08/1/ Influenza A virus (A/mallard/ALB/118/1995(H3N5)) segment 2, complete sequence
---------------------AGCGAAAGCAGGCAAACCATTTG-AATGGATGTCAATCC
GA--CTTTACTTTT-CTTGAAAGTTCCAGCGCAAAATGCCATAAGCACCACATTCCCATA
TACTGGAGATCCTCCATACAGCCATGGAACGGGGACAGGATACACCATGGACACAGTCAA
CAGAACACATCAATATTCAGAAAAGGGGAAATGGACAACAAACACAGAAACTGGAGCACC
ACAACTTAACCCAATTGATGGACCATTGCCTGAGGATAATGAGCCAAGTGGATATGCACA
AACAGACTGTGTCCTGGAAGCAATGGCCTTCCTTGAAGAGTCCCACCCAGGAATCTTTGA
AAACTCGTGTCTCGAAACGATGGAAGTTGTTCAGCAGACAAGAGTGGACAAGCTGACCCA
GGGTCGCCAGACCTATGATTGGACACTAAACAGGAATCAGCCGGCTGCAACTGCATTAGC
CAATACTATAGAGGTCTTCAGATCGAATGGTTTGACGGCCAACGAATCAGGAAGGCTAAT
AGATTTCCTCAAGGATGTGATGGAATCAATGGATAAAGAGGAAATGGAAATAACAACGCA
CTTCCAAAGAAAAAGAAGAGTAAGGGACAACATGACCAAGAAAATGGTCACACAAAGAAC
AATAGGAAAGAAGAAGCAGAGATTAAACAAGAGAAGCTATCTAATAAGAGCATTGACACT
GAACACAATGACAAAAGACGCTGAAAGAGGCAAATTAAAGAGAAGAGCAATTGCAACACC
CGGGATGCAAATCAGAGGATTTGTGTATTTTGTTGAAACATTAGCGAGGAGCATTTGTGA
GAAGCTTGAACAATCTGGACTCCCAGTCGGAGGCAATGAGAAGAAGGCTAAATTGGCAAA
CGTCGTGAGGAAAATGATGACTAACTCACAAGACACAGAGCTCTCTTTCACAATCACTGG
AGACAACACCAAATGGAACGAGAACCAGAACCCTAGAATGTTTCTGGCAATGATAACATA
CATAACAAGAAATCAACCTGAATGGTTTAGGAATGTTTTGAGCATTGCACCTATAATGTT
CTCGAATAAAATGGCAAGGCTAGGGAAAGGATACATGTTCGAAAGCAAGAGTATGAAGCT
TCGAACACAGATACCAGCAGAAATGCTAGCAAACATTGACTTGAAATATTTCAATGAGTC
TACAAAAAAGAAAATAGAGAAAATAAGGCCTCTTCTAATAGATGGCACAGCCTCATTGAG
TCCTGGAATGATGATGGGCATGTTCAACATGCTAAGTACAGTTTTAGGAGTTTCAATCCT
AAATCTGGGACAAAAGAGATACACCAAAACAACATATTGGTGGGACGGACTCCAATCTTC
TGATGACTTTGCTCTCATAGTGAATGCACCCAATCATGAGGGAATACAAGCAGGAGTAGA
TAGATTCTACAGGACTTGCAAGCTAGTCGGAATCAATATGAGCAAAAAGAAGTCCTACAT
AAACAGGACAGGAACATTTGAATTCACAAGCTTTTTCTATCGCTATGGATTCGTAGCCAA
TTTTAGCATGGAACTGCCCAGTTTTGGAGTGTCTGGGATCAATGAATCAGCTGACATGAG
CATTGGGGTAACAGTGATAAAGAACAACATGATAAACAATGACCTTGGACCAGCAACGGC
CCAAATGGCTCTTCAGCTATTCATCAAGGATTACAGATACACGTACCGGTGTCACAGAGG
GGACACACAAATCCAGACGAGGAGGTCATTCGAACTGAAGAAATTGTGGGAACAAACCCG
CTCAAAGGCAGGACTGCTGGTTTCAGATGGGGGACCAAACTTGTACAATATCCGGAATCT
CCACATCCCGGAAGTCTGTCTGAAATGGGAGTTGATGGACGAAGACTATCAGGGAAGACT
TTGTAACCCCCTGAACCCATTTGTCAGCCACAAGGAGATAGAGTCTGTGAACAATGCTGT
GGTGATGCCAGCTCATGGCCCAGCCAAGAGCATGGAATATGATGCTGTTGCTACTACGCA
CTCCTGGATTCCCAAGAGGAACCGCTCC--------------------------------
-------------------------------------------------ATCCTCAACAC
AAGTCAAAGGGGAATCCTTGAAGATGAACAGATGTATCAAAAGTGCTGCAATCTATTCGA
GAAATTTTTCCCTAGCAGTTCATACAGAAGGCCGGTTGGAATTTCTAGCATGGTGGAGGC
CATGGTGTCTAGGGCCCGAATTGATGCGCGAATTGACTTCGAATCTGGACGGATTAAGAA
AGAGGAGTTTGCTGAGATCATGAAGATCTGTTCCACCATTGAAGAGCTCAGACGGCAGAA
-GTAGTGAATTTAGCTTGTCCTTCATGAAAAAATGCCTTG-TTTCTACT-----------
------------------------------------------------------------
------------------------------------------------------
>gi|82652665|gb|CY004655| /Avian/2(PB1)/H3N5/Canada/1983/08/19/ Influenza A virus (A/mallard duck/ALB/635/1983(H3N5)) segment 2, complete sequence
---------------------AGCGAAAGCAGGCAAACCATTTG-AATGGATGTCAATCC
GA--CTTTGCTTTT-CTTGAAAGTTCCAGCGCAAAATGCCATAAGCACCACATTCCCATA
TACTGGAGACCCTCCATACAGCCATGGAACGGGAACAGGATACACCATGGACACAGTCAA
CAGAACACATCAATATTCAGAAAGGGGAAAATGGACAACAAACACAGAAACTGGAGCACC
CCAACTCAACCCAATTGATGGACCATTACCTGAGGATAATGAGCCAAGTGGATATGCACA
AACAGACTGTGTCCTGGAAGCAATGGCTTTCCTTGAAGAGTCCCACCCAGGGATCTTTGA
AAACTCATGTCTTGAAACGATGGAAGTTGTTCAACAGACAAGAGTGGACAAGCTGACTCA
AGGTCGCCAGACCTATGATTGGACATTAAACAGAAATCAGCCGGCTGCAACTGCATTAGC
CAATACTATAGAGGTCTTCAGATCGAACGGTTTAACGGCTAATGAATCAGGAAGGCTAAT
AGATTTCCTCAAGGATGTGATGGAATCAATGGATAAAGAGGAAATGGAAATAACAACGCA
CTTCCAAAGAAAAAGAAGGGTAAGGGACAACATGACCAAGAAAATGGTCACACAAAGAAC
AATAGGAAAAAAGAAACAAAGACTAAACAAGAGGAGCTATCTGATAAGGGCATTGACACT
GAACACAATGACAAAAGACGCTGAAAGAGGCAAATTAAAGAGAAGAGCAATTGCAACACC
CGGGATGCAAATCAGAGGATTTGTGTATTTTGTTGAAACATTAGCGAGGAGCATTTGTGA
GAAACTTGAACAATCTGGACTCCCAGTTGGAGGCAATGAAAAGAAGGCGAAACTAGCAAA
TGTTGTGAGAAAAATGATGACTAATTCACAAGACACAGAGCTCTCTTTCACAATCACTGG
AGACAACACCAAATGGAATGAAAATCAGAACCCTAGGATGTTCCTAGCAATGATAACATA
CATAACAAGAAATCAACCTGAATGGTTCAGGAATGTTTTGAGCATTGCACCTATAATGTT
CTCGAATAAAATGGCAAGGCTAGGAAAAGGATACATGTTCGAAAGTAAGAGCATGAAGCT
TCGAACACAGATACCAGCAGAAATGCTAGCAAACATTGACCTGAAATATTTCAATGAGGC
AACAAGAAAGAAAATAGAGAAAATAAGGCCTCTTCTAATAGATGGTACAGCCTCATTGAG
CCCTGGAATGATGATGGGCATGTTCAACATGTTAAGTACAGTCTTAGGAGTCTCAATCCT
AAACCTAGGACAAAAGAAGTACACCAAAACAACATACTGGTGGGACGGACTCCAGTCCTC
TGATGACTTTGCTCTCATAGTGAATGCACCGAATCATGAGGGAATACAAGCAGGAGTAGA
TAGATTCTATAGGACCTGCAAGCTAGTCGGAATCAATATGAGCAAAAAGAAGTCCTACAT
AAACAGGACAGGAACATTTGAATTCACAAGCTTTTTCTACCGCTATGGATTTGTAGCCAA
TTTTAGCATGGAGCTGCCCAGCTTTGGAGTATCTGGGATCAATGAATCGGCTGACATGAG
CATTGGAGTAACAGTGATAAAAAACAACATGATAAACAATGACCTTGGACCAGCAACGGC
TCAAATGGCTCTTCAGCTGTTCATCAAGGATTACAGATACACGTATCGGTGTCACAGAGG
GGACACACAAATTCAGACGAGGAGGTCATTCGAGCTGAAGAAGTTGTGGGAACAAACCCG
CTCAAAGGCAGGACTGCTGGTTTCAGATGGAGGACCAAACTTATACAATATTCGGAATCT
CCACATCCCGGAAGTCTGTCTGAAATGGGAGCTAATGGACGAAGACTATCAGGGGAGGCT
TTGTAACCCCCTGAACCCATTTGTCAGCCATAAGGAGATAGAGTCTGTGAACAATGCTGT
GGTGATGCCAGCTCATGGCCCAGCCAAGAGCATGGAATATGATGCTGTTGCTACCACACA
CTCCTGGATCCCTAAGAGGAACCGCTCC--------------------------------
-------------------------------------------------ATCCTCAACAC
AAGCCAAAGGGGAATCCTTGAAGATGAACAGATGTATCAAAAGTGCTGCAATCTATTCGA
GAAATTCTTCCCTAGCAGTTCATACAGGAGACCGGTTGGGATTTCCAGCATGGTGGAGGC
CATGGTGTCTAGGGCCCGAATTGATGCACGAATTGACTTCGAGTCTGGACGGATTAAGAA
AGAGGAGTTTGCTGAGATCATAAAGATCTGTTCCACCATTGAAGAGCTCAGACGGCAGAA
-ATAGTGAATTTAGCTTGTCCTTCATGAAAAAATGCCTTG-TTTCTACT-----------
------------------------------------------------------------
------------------------------------------------------
>gi|78096043|gb|CY004629| /Avian/2(PB1)/H3N5/Canada/1979/08/13/ Influenza A virus (A/mallard duck/ALB/663/1979(H3N5)) segment 2, complete sequence
---------------------AGCGAAAGCAGGCAAACCATTTG-AATGGATGTCAATCC
GA--CTTTACTCTT-CTTGAAAGTGCCAGCGCAAAATGCTATAAGCACAACATTCCCTTA
CACTGGAGATCCTCCTTACAGCCATGGAACAGGGACCGGATACACCATGGATACAGTCAA
TAGGACACATCAATATTCAGAAAAGGGGAAATGGACAACAAACACTGAAACAGGAGCACC
ACAACTCAATCCGATTGATGGACCACTGCCCGAAGACAATGAGCCGAGCGGTTATGCTCA
AACAGACTGTGTGTTGGAAGCAATGGCTTTCCTTGAGGAGTCCCACCCCGGTATCTTTGA
AAACTCGTGTCTTGAGACGATGGAAGTCGTTCAGCAAACACGGGTGGACAAACTGACACA
AGGCCGACAGACCTATGATTGGACTCTGAATAGGAACCAGCCCGCTGCAACAGCATTAGC
CAACACAATAGAAGTGTTCAGATCAAATGGCCTCACGGCCAATGAATCTGGAAGGCTTAT
AGACTTCCTCAAGGACGTCATGGAATCGATGGACAAGGAAGAAATGGAAATCACAACCCA
TTTCCAGAGAAAGAGAAGAGTGAGGGACAACATGACCAAGAAAATGGTGACGCAGAGAAC
AATAGGCAAGAAAAAACAGAGGTTGAACAAAAGAAGCTATCTGATAAGGGCACTGACCCT
GAACACGATGACTAAAGATGCAGAAAGAGGGAAGCTGAAAAGAAGAGCAATTGCAACCCC
TGGAATGCAAATACGAGGATTTGTGTACTTTGTTGAGACATTAGCAAGGAGTATTTGTGA
GAAACTTGAGCAATCAGGACTGCCAGTTGGRGGTAATGAAAAGAAAGCCAAATTGGCAAA
CGTTGTGAGGAAGATGATGACCAACTCTCAAGACACAGAGCTTTCTTTCACTATAACTGG
AGATAACACAAAATGGAATGAAAATCAAAATCCTCGAATGTTCCTAGCCATGATCACATA
CATAACCAGAAATCAGCCTGAATGGTTCAGGAATGTTTTAAGCATTGCTCCAATAATGTT
CTCAAACAAAATGGCGAGACTGGGGAAGGGATACATGTTTGAGAGCAAAAGTATGAAACT
CAGAACTCAAATACCTGCAGAGATGCTAGCAAGCATTGATTTAAAATATTTCAATGATTC
GACAAAAAAGAAGATTGAAAAGATTCGACCACTATTAATAGATGGAACTGCGTCATTGAG
CCCTGGAATGATGATGGGCATGTTCAATATGCTGAGCACTGTCTTGGGCGTCTCCATCTT
GAACCTAGGACAAAAGAGATACACCAAGACCACTTATTGGTGGGATGGCCTTCAATCCTC
GGATGATTTTGCTCTAATTGTGAATGCACCCAATCATGAGGGGATCCAAGCTGGAGTTGA
CAGGTTTTATAGAACCTGCAAACTAGTTGGAATCAATATGAGCAAAAAGAAGTCCTATAT
AAACAGGACAGGCACATTTGAATTCACAAGTTTTTTCTATCGCTATGGGTTTGTTGCCAA
TTTCAGCATGGAGCTCCCCAGCTTTGGGGTGTCTGGAATTAATGAGTCCGCTGATATGAG
TATTGGAGTCACCGTTATCAAAAACAACATGATAAACAATGACCTTGGTCCAGCAACAGC
TCAAATGGCCCTTCAGTTGTTCATTAAGGATTACAGGTACACATATCGATGTCACAGGGG
TGACACCCAAATACAAACCCGAAGGTCATTTGAATTAAAGAAACTGTGGGAACAGACCCG
TTCCAAGGCTGGATTGCTGGTTTCTGACGGAGGTCCCAACCTATACAACATTAGAAATCT
CCACATTCCCGAAGTCTGTCTGAAGTGGGAATTAATGGACGAGGATTACCAGGGACGCTT
GTGCAATCCACTAAACCCATTTGTCAGCCACAAGGAAATTGAATCAGTGAATAATGCAGT
GGTGATGCCAGCACATGGTCCAGCCAAGAGCATGGAATATGATGCTGTTGCAACAACACA
CTCTTGGATCCCTAAGAGAAATCGGTCC--------------------------------
-------------------------------------------------ATCCTGAACAC
AAGTCAGAGAGGAATACTTGAAGATGAACAAATGTACCAAAAGTGCTGCAATCTGTTTGA
AAAGTTCTTCCCCAGCAGTTCATACAGAAGGCCAGTTGGGATTTCCAGTATGGTGGAGGC
CATGGTTTCTAGGGCCCGTATTGATGCACGGATTGATTTCGAATCTGGAAGGATAAAGAA
AGAGGAGTTCGCTGAGATCATGAAGATCTGTTCCACCATTGAAGAGCTCAGACGGCAGAA
-ATAGTGAATTTAGCTTGTCCTTCATGAAAAAATGCCTTG-TTTCTACT-----------
------------------------------------------------------------
------------------------------------------------------
>gi|78096086|gb|CY004660| /Avian/2(PB1)/H3N4/Canada/1985/08/20/ Influenza A virus (A/mallard duck/ALB/438/1985(H3N4)) segment 2, complete sequence
---------------------AGCGAAAGCAGGCAAACCATTTG-AATGGATGTCAATCC
GA--CTTTACTTTT-CTTGAAGGTTCCAGCGCAAAATGCCATAAGCACCACATTCCCATA
TACTGGAGATCCTCCATACAGCCATGGAACGGGAACAGGATACACCATGGACACGGTCAA
CAGAACACATCAATACTCAGAAAAGGGAAAATGGACAACAAACACAGAAACTGGGGCACC
ACAGCTTAATCCAATTGATGGACCATTACCTGAGGATAATGAACCAAGTGGATATGCACA
AACAGACTGCGTCTTGGAAGCAATGGCTTTCCTTGAAGAATCCCACCCAGGAATCTTTGA
AAACTCGTGTCTTGAAACGATGGAGGTTGTTCAACAGACAAGGGTGGACAAGCTGACCCA
AGGTCGCCAGACTTATGATTGGACATTAAACAGGAATCAACCGGCTGCAACTGCATTGGC
TAATACTATAGAGGTCTTCAGATCGAACGGTTTAACAGCTAATGAATCGGGAAGACTCAT
AGATTTCCTCAAGGATGTGATGGAATCAATGGATAAAGAGGAAATGGAAATAACAACGCA
CTTCCAAAGAAAAAGAAGGGTTAGGGACAATATGACCAAGAAAATGGTCACACAAAGAAC
AATAGGAAAAAAGAAGCAGAGACTAAACAAAAGAAGCTACCTAATAAGAGCATTGACATT
GAACACAATGACCAAAGATGCTGAAAGAGGCAAACTAAAGAGAAGAGCAATTGCAACACC
CGGGATGCAAATCAGAGGATTTGTGTATTTTGTTGAAACACTAGCGAGGAGCATTTGTGA
GAAGCTCGAACAATCTGGACTTCCAGTTGGAGGCAATGAAAAGAAGGCTAAATTGGCAAA
CGTTGTGAGGAAAATGATGACTAATTCACAAGACACAGAACTCTCCTTCACAATAACTGG
AGACAACACCAAATGGAATGAAAACCAAAACCCTCGGATGTTCCTAGCAATGATAACATA
CATAACAAGAAATCAACCTGAGTGGTTTAGAAACGTTTTGAGCATCGCACCTATAATGTT
CTCAAACAAAATGGCAAGGCTAGGAAAAGGGTACATGTTCGAAAGTAAGAGCATGAAGCT
TCGAACACAGATACCAGCAGAAATGCTAGCAAATATTGACCTGAAATATTTCAATGAGTC
AACAAGAAAGAAAATTGAGAAGATAAGGCCTCTCCTAATAGATGGCACAGCCTCATTGAG
TCCCGGAATGATGATGGGCATGTTCAACATGCTAAGTACAGTTTTGGGAGTCTCAATCCT
AAATCTAGGACAAAAGAGGTATACCAAAACAACATACTGGTGGGATGGACTCCAATCTTC
TGATGACTTTGCCCTCATAGTGAATGCACCAAATCATGAGGGAATACAGGCAGGGGTAGA
TAGATTCTATAGGACCTGCAAGCTAGTCGGGATCAATATGAGCAAAAAGAAATCCTACAT
AAACAGGACAGGAACATTTGAATTCACAAGCTTTTTCTACCGCTATGGGTTTGTAGCCAA
TTTTAGTATGGAGCTGCCCAGCTTTGGAGTGTCTGGAATCAATGAATCAGCTGACATGAG
CATTGGAGTGACAGTGATAAAGAACAACATGATAAACAATGACCTTGGACCAGCAACGGC
TCAAATGGCTCTTCAGCTATTCATCAAGGATTACAGATATACATATCGGTGCCACAGAGG
GGACACACAAATTCAGACGAGGAGATCATTCGAACTGAAGAAATTGTGGGAACAAACCCG
TTCAAAGGCAGGACTGCTGGTTTCAGATGGAGGACCAAACTTATACAACATCCGGAATCT
CCACATCCCGGAAGTCTGCTTGAAGTGGGAGCTGATGGACGAGGACTATCAGGGAAGGCT
TTGCAATCCCCTGAACCCATTTGTCAGCCACAAGGAGATAGAATCTGTGAACAATGCTGT
GGTAATGCCGGCTCACGGCCCGGCCAAGAGCATGGAATATGACGCTGTTGCCACCACACA
TTCCTGGATCCCTAAGAGAAACCGCTCC--------------------------------
-------------------------------------------------ATTCTCAACAC
AAGCCAAAGGGGAATCCTTGAAGATGAACAGATGTATCAAAAGTGCTGCAATCTATTCGA
GAAATTCTTCCCTAGCAGTTCATACAGGAGACCGGTTGGGATTTCTAGCATGGTGGAGGC
CATGGTGTCTAGGGCCAGAATTGATGCACGGATTGATTTCGAATCTGGACGGATTAAGAA
GGAGGAGTTCGCTGAGATCATGAAGATCTGTTCCACCATTGAAGAGCTCAGACGGCAGAA
-ATAGTGAATTTAGCTTGTCCTTCATGAAAAAATGCCTTG-TTTCTACT-----------
------------------------------------------------------------
------------------------------------------------------
>gi|78096054|gb|CY004633| /Avian/2(PB1)/H3N4/Canada/1979/08/20/ Influenza A virus (A/mallard duck/ALB/1012/1979(H3N4)) segment 2, complete sequence
---------------------AGCGAAAGCAGGCAAACCATTTG-AATGGATGTCAATCC
GA--CTTTACTTTT-CTTGAAAGTTCCAGCGCAAAATGCCATAAGCACCACATTCCCATA
TACTGGAGATCCTCCATACAGCCATGGAACGGGAACAGGATACACAATGGACACAGTCAA
CAGGACACATCAATATTCAGAGAAGGGAAAATGGACAACAAACACAGAAACTGGAGCGCC
CCAACTCAACCCAATTGATGGACCATTACCTGAAGATAATGAACCAAGTGGATATGCACA
AACAGACTGCGTCCTGGAAGCAATGGCTTTCCTTGAAGAATCCCACCCAGGAATCTTTGA
AAACTCGTGTCTTGAAACGATGGAAGTTGTTCAACAAACAAGGGTGGACAAGCTGACCCA
AGGTCGCCAGACCTATGATTGGACATTAAACAGGAATCAGCCGGCTGCAACTGCATTAGC
TAATACTATAGAAGTCTTCAGATCGAACGGTTTAACAGCTAATGAATCGGGAAGGCTAAT
AGATTTCCTCAAGGATGTAATGGAATCAATGGATAAGGAGGAAATGGAAATAACAACGCA
CTTCCAAAGAAAAAGAAGAGTGAGGGACAACATGACCAAGAAAATGGTCACACAAAGGAC
AATAGGAAAGAAGAAGCAGAGATTGAACAAGAGAAGCTATCTAATAAGAGCATTGACATT
GAACACAATGACAAAAGATGCTGAAAGAGGTAAACTAAAGAGAAGAGCAATTGCAACACC
CGGGATGCAAATCAGAGGATTTGTGTATTTTGTTGAAACATTAGCGAGGAGCATTTGCGA
GAAGCTCGAACAATCTGGACTTCCAGTTGGAGGCAATGAAAAGAAGGCTAAACTGGCAAA
TGTTGTGAGAAAGATGATGACTAATTCACAAGACACAGAGCTCTCTTTCACAATCACTGG
AGACAACACCAAATGGAATGAAAATCAAAACCCTCGGATGTTCCTGGCAATGATAACATA
CATCACAAGAAATCAACCTGAATGGTTTAGAAACGTCTTGAGCATTGCACCTATAATGTT
CTCGAATAAAATGGCGAGGCTAGGGAAAGGATACATGTTCGAAAGTAAGAGCATGAAGCT
TCGAGCGCAGATACCAGCAGAAATGCTAGCAAATATTGACCTGAAATACTTCAATGAGTC
AACGAGAAAGAAAATTGAGAAGATAAGGCCTCTTCTAATAGATGGTACAGCTTCATTGAG
TCCCGGAATGATGATGGGAATGTTCAACATGCTAAGTACAGTTTTGGGAGTCTCAATCCT
AAATCTAGGGCAAAAGAGGTACACCAAAACAACATACTGGTGGGACGGACTACAATCCTC
TGATGACTTTGCTCTAATAGTGAATGCACCGAATCATGAGGGGATACAAGCAGGGGTAGA
TAGATTCTATAGAACCTGCAAACTAGTCGGGATCAATATGAGCAAAAAGAAGTCTTACAT
AAATAGGACAGGAACCTTTGAATTCACAAGCTTTTTCTATCGCTATGGATTTGTGGCCAA
TTTTAGCATGGAGCTGCCCAGTTTTGGAGTGTCTGGGATTAATGAATCAGCTGACATGAG
CATTGGAGTAACAGTGATAAAGAACAACATGATAAACAATGACCTTGGACCAGCAACGGC
TCAAATGGCTCTTCAGCTATTCATCAAGGATTATAGATATACATATCGGTGCCACAGAGG
GGACACGCAAATCCAGACGAGGAGGTCATTCGAGCTAAAGAAATTGTGGGAACAAACCCG
CTCAAAGGCAGGACTGCTGGTTTCAGATGGAGGACCAAACTTATACAATATCCGGAACCT
CCACATCCCAGAAGTCTGCTTGAAATGGGAGCTAATGGACGAAGACTATCAGGGAAGGCT
TTGTAATCCCCTGAACCCATTTGTCAGTCACAAGGAGATAGAGTCTGTAAACAATGCTGT
GGTAATGCCAGCTCATGGCCCAGCCAAGAGCATGGAATATGATGCTGTTGCTACTACACA
CTCCTGGATCCCTAAGAGAAACCGCTCC--------------------------------
-------------------------------------------------ATTCTCAACAC
AAGCCAAAGGGGAATTCTTGAAGATGAACAGATGTATCAAAAGTGCTGCAATCTATTCGA
GAAATTCTTCCCTAGCAGTTCATACAGGAGACCGGTTGGAATTTCCAGCATGGTGGAGGC
CATGGTGTCTAGGGCCCGAATTGATGCGCGGATTGACTTCGAATCTGGACGGATTAAGAA
AGAGGAGTTTGCTGAGATCATGAAGATCTGTTCCACCATTGAAGAGCTCAGACGGCAGAA
-ATAGTGAATTTAGCTTGTCCTTCATGAAAAAATGCCTTG-TTTCTACT-----------
------------------------------------------------------------
------------------------------------------------------
>gi|82652684|gb|CY004686| /Avian/2(PB1)/H3N3/Canada/1988/09/4/ Influenza A virus (A/mallard/ALB/394/1988(H3N3)) segment 2, complete sequence
---------------------AGCGAAAGCAGGCAAACCATTTG-AATGGATGTCAACCC
GA--CTTTACTTTT-CTTGAAAGTTCCAGCGCAAAATGCCATAAGCACCACATTCCCATA
TACTGGAGATCCTCCATACAGCCATGGAACGGGAACAGGATACACCATGGACACAGTCAA
CAGAACACATCAATATTCAGAAAAGGGGAAATGGACAACAAACACAGAAACTGGAGCACC
ACAACTTAACCCAATTGATGGACCATTACCTGAGGATAATGAGCCAAGTGGATATGCACA
AACAGACTGTGTCTTGGAAGCAATGGCTTTCCTTGAAGAATCCCACCCAGGAATCTTTGA
AAACTCGTGTCTTGAAACGATGGAAGTTGTTCAACAAACGAGAGTGGACAAGCTGACCCA
AGGTCGCCAGACCTATGATTGGACACTAAACAGGAATCAGCCGGCTGCAACTGCATTAGC
TAACACTATAGAGGTCTTCAGATCGAACGGTTTGACGGCTAATGAATCAGGAAGGCTAAT
AGATTTCCTCAAGGATGTGATGGAATCAATGGATAAAGGGGAGATGGAAATAACAACGCA
CTTCCAAAGAAAAAGAAGAGTAAGGGACAACATGACCAAGAAAATGGTCACACAAAGAAC
AATAGGAAAGAAGAAACAGAGATTAAACAAGAGAAGCTATCTAATAAGAGCATTGACACT
GAACACAATGACAAAAGACGCTGAAAGAGGCAAGCTAAAGAGAAGAGCAATTGCAACACC
CGGGATGCAAATCAGAGGGTTTGTGTATTTTGTTGAAACATTAGCGAGGAGCATTTGTGA
GAAGCTTGAACAATCTGGACTCCCAGTTGGAGGCAATGAGAAGAAGGCTAAACTAGCAAA
CGTCGTGAGGAAAATGATGACTAACTCACAAGACACAGAGCTCTCTTTCACAATCACTGG
AGACAACACCAAATGGAATGAAAATCAGAACCCCAGGATGTTTCTGGCAATGATAACATA
CATAACAAGAAATCAACCTGAATGGTTTAGGAATGTTTTGAGCATCGCACCTATAATGTT
CTCGAATAAAATGGCAAGGCTAGGGAAAGGATACATGTTCGAAAGCAAGAGCATGAAGCT
TCGAACACAGATACCAGCAGAAATGCTAGCAAATATTGACTTGAAATATTTCAATGAGTC
AACAAGAAAGAAAATAGAGAAGATAAGACCTCTTCTAATAGATGGTACAGCCTCATTGAG
TCCTGGAATGATGATGGGCATGTTCAACATGCTAAGTACAGTTTTGGGAGTCTCAATCCT
AAATCTAGGACAAAAGAGATACACCAAAACAACGTATTGGTGGGACGGACTCCAATCCTC
TGATGACTTTGCTCTCATAGTGAATGCACCGAATCATGAGGGAATACAAGCAGGAGTAGA
TAGATTCTATAGGACTTGCAAGCTAGTCGGAATCAATATGAGCAAGAAGAAGTCCTACAT
AAACAGGACAGGAACCTTTGAATTCACAAGCTTTTTCTATCGCTATGGGTTTGTAGCCAA
TTTTAGCATGGAACTGCCCAGTTTTGGAGTGTCTGGAATTAATGAATCAGCTGACATGAG
CATTGGGGTAACAGTGATAAAGAACAACATGATAAACAATGACCTTGGACCAGCAACGGC
CCAAATGGCTCTTCAGCTGTTCATCAAGGATTACAGATACACATATCGGTGCCACAGAGG
GGACACACAAATCCAGACGAGGAGGTCATTCGAACTGAAGAAATTGTGGGAACAAACCCG
CTCAAAGGCAGGACTGCTGGTTTCGGATGGGGGACCAAACTTGTACAATATCCGGAATCT
CCACATCCCGGAAGTCTGCCTGAAATGGGAGTTAATGGACGAAGACTATCAGGGAAGGCT
TTGTAACCCCCTGAACCCATTTGTCAGCCATAAGGAGATAGAGTCTGTGAACAATGCTGT
GGTGATGCCAGCTCATGGCCCAGCCAAGAGCATGGAATATGATGCTGTTGCTACTACGCA
CTCCTGGATCCCCAAGAGGAACCGATCC--------------------------------
-------------------------------------------------ATCCTCAACAC
GAGCCAAAGGGGAATCCTTGAAGATGAGCAGATGTATCAAAAGTGCTGCAATCTATTCGA
GAAGTTCTTCCCTAGCAGTTCATACAGAAGACCGGTTGGGATTTCTAGCATGGTGGAGGC
CATGGTGTCTAGGGCCCGAATTGATGCGCGAATTGACTTCGAATCTGGACGGATTAAGAA
AGAGGAGTTTGCTGAGATCATGAAGATCTGTTCCACCATTGAAGAGCTCAGACGGCAGAA
-ATAGTGAATTTAGCTTGTCCTTCATGAAAAAATGCCTTG-TTTCTACT-----------
------------------------------------------------------------
------------------------------------------------------
>gi|82652575|gb|CY004605| /Avian/2(PB1)/H3N3/Canada/1978/08/15/ Influenza A virus (A/mallard duck/ALB/712/1978(H3N3)) segment 2, complete sequence
---------------------AGCGAAAGCAGGCAAACCATTTG-AATGGATGTCAATCC
GA--CCTTACTTTT-CTTGAAAGTTCCAGCGCAAAATGCCATAAGCACCACATTCCCATA
TACTGGAGATCCTCCATACAGCCATGGAACGGGAACAGGATACACCATGGACACGGTCAA
CAGAACACATCAATATTCAGAGAAGGGAAAATGGACAACAAACACAGAAACTGGGGCGCC
CCAACTTAATCCAATTGATGGACCATTACCTGAGGATAATGAACCAAGTGGATATGCACA
AACAGACTGCGTCCTGGAAGCAATGGCTTTCCTTGAAGAATCCCACCCAGGAATCTTTGA
AGACTCGTGTCTTGAAACGATGGAGGTTGTTCAACAGACAAGGGTGGACAAGCTGACCCA
AGGTCGCCAGACCTATGATTGGACATTAAACAGGAATCAACCGGCTGCAACTGCACTGGC
TAATACTATAGAGGTCTTCAGATCGAACGGTTTAACAGCTAATGAATCGGGAAGACTAAT
AGATTTCCTCAAGGATGTGATGGAATCAATGGACAAAGAGGAAATGGAAATAACAACGCA
CTTTCAAAGAAAAAGAAGGGTTAGGGACAACATGACCAAGAAAATGGTCACACAAAGAAC
AATAGGAAAGAAGAAGCAGAGATTAAACAAAAGAAGCTACCTAATAAGAGCATTGACATT
GAACACAATGACCAAAGATGCTGAAAGAGGCAAACTAAAGAGAAGAGCAATTGCAACACC
CGGGATGCAAATCAGAGGATTTGTGTATTTTGTTGAAACATTAGCGAGGAGCATTTGTGA
GAAGCTCGAACAATCTGGACTTCCAGTTGGAGGCAATGAAAAGAAGGCTAAACTGGCAAA
CGTTGTGAGGAAAATGATGACTAATTCACAAGACACAGAACTCTCTTTCACAATAACTGG
AGACAACACCAAATGGAATGAAAATCAAAACCCTCGGATGTTCCTAGCAATGATAACATA
CATAACAAGAAATCAACCTGAGTGGTTTAGAAATGTTTTGAGCATTGCACCCATAATGTT
CTCAAACAAAATGGCAAGACTAGGAAAAGGGTACATGTTCGAAAGTAAGAGCATGAAGCT
TCGAACACAGATACCAGCAGAAATGCTAGCAAACATTGACCTGAAATATTTCAATGAGTC
AACAAGAAAGAAAATTGAGAAGATAAGGCCTCTTCTAATAGATGGTACAGCTTCATTGAG
TCCCGGAATGATGATGGGCATGTTCAACATGCTAAGTACAGTTTTGGGAGTCTCAATCCT
AAATCTAGGACAAAAGAGGTACACCAAAACAACATACTGGTGGGATGGGCTCCAATCCTC
TGATGACTTTGCCCTCATAGTGAATGCACCGAATCATGAGGGAATACAAGCAGGGGTAGA
TAGATTCTATAGAACCTGCAAGCTAGTCGGGATCAATATGAGCAAAAAGAAGTCCTACAT
AAACAGAACAGGAACATTTGAATTCACAAGCTTTTTCTACCGCTATGGGTTTGTAGCCAA
TTTTAGTATGGAGCTGCCCAGCTTTGGAGTGTCTGGAATCAATGAATCGGCTGACATGAG
CATTGGAGTGACAGTGATAAAGAACAACATGATAAACAATGACCTTGGACCAGCAACGGC
TCAAATGGCTCTTCAGCTATTCATCAAGGATTACAGATATACGTATCGGTGCCACAGGGG
GGACACGCAAATTCAGACGAGGAGGTCATTCGAGCTGAAGAAATTGTGGGAACAAACCCG
CTCAAAGGCAGGACTGCTAGTTTCAGATGGAGGACCAAACTTATACAATATCCGGAATCT
CCACATCCCGGAAGTCTGCTTGAAATGGGAGCTAATGGACGAAGACTATCAGGGAAGGCT
TTGTAATCCCCTGAACCCATTTGTCAGCCATAAGGAAATAGAATCTGTAAACAATGCTGT
GGTAATGCCAGCTCATGGCCCGGCCAAGAGCATGGAATATGATGCTGTTGCTACTACACA
CTCCTGGGTCCCTAAGAGAAACCGCTCC--------------------------------
-------------------------------------------------ATTCTCAACAC
AAGCCAAAGGGGAATCCTTGAAGATGAACAGATGTATCAAAAGTGCTGCAATCTATTCGA
GAAATTCTTCCCTAGCAGTTCATACAGGAGACCGGTTGGGATTTCTAGCATGGTTGAGGC
CATGGTGTCTAGGGCTAGAATTGATGCACGGATTGACTTCGAATCTGGACGGATTAAGAA
AGAGGAGTTCGCTGAGATCATGAAGATCTGTTCCACCATTGAAGGGCTCAGACGGCAGAA
-ATAGTGAATTTAGCTTGTCCTTCATGAAAAAATGCCTTG-TTTCTACT-----------
------------------------------------------------------------
------------------------------------------------------
>gi|149930122|gb|CY022747| /Avian/2(PB1)/H3N2/USA/2005/// Influenza A virus (A/mallard/Maryland/712/2005(H3N2)) segment 2, complete sequence
-----------------------------------AACCATTTG-AATGGATGTCAATCC
GA--CTTTACTTTT-CTTGAAAGTTCCAGCGCAAAATGCCATAAGCACCACATTCCCATA
TACTGGAGATCCTCCATACAGCCATGGAACAGGAACAGGATACACCATGGACACAGTTAA
CAGAACACATCAATACTCAGAAAAGGGAAAATGGACAACAAACTCAGAGACTGGAGCACC
CCAACTTAATCCAATTGATGGACCACTGCCTGAGAACAATGAGCCAAGTGGATATGCACA
AACGGACTGTGTCCTTGAAGCAATGGCTTTCCTTGAAGAGTCCCACCCAGGAATCTTTGA
AAACTCGTGTCTTGAAACGATGGAAGTTGTTCAACAAACAAGAGTGGACAAATTGACCCA
AGGTCGTCAGACCTATGATTGGACATTAAACAGGAATCAGCCGGCTGCAACTGCATTAGC
TAATACTATAGAGGTCTTCAGATCGAACGGTCTGACAGCTAATGAGTCAGGAAGGTTAAT
AGATTTCCTCAAGGATGTGATGGAATCAATGAATAAAGATGAGATGGAAATAACAACGCA
TTTCCAAAGGAAAAGAAGAGTGAGAGACAACATGACCAAGAAGATGGTCACACAAAGAAC
AATAGGAAAGAAGAAGCAGAGGCTAAACAAAAGGAGCTACTTAATAAGAGCATTGACACT
GAACACAATGACAAAAGACGCCGAAAGAGGCAAATTAAAGAGAAGAGCAATTGCAACACC
CGGAATGCAAATCAGAGGATTTGTATATTTTGTTGAAACATTAGCAAGGAGCATTTGTGA
GAAGCTTGAACAATCCGGACTCCCAGTTGGAGGCAATGAAAAGAAGGCTAAACTGGCAAA
TGTTGTGAGAAAAATGATGACTAATTCACAAGACACAGAACTCTCTTTCACAATCACTGG
AGACAACACCAAATGGAATGAAAATCAAAATCCTAGGATGTTTCTGGCAATGATAACATA
TATAACAAGAAACCAACCTGAATGGTTTAGGAATGTCTTGAGCATTGCACCTATAATGTT
CTCAAATAAAATGGCAAGACTAGGGAAAGGATACATGTTCGAAAGTAAGAGCATGAAACT
TCGAACACAAATACCGGCAGAAATGCTAGCAAGTATTGATTTGAAATATTTCAATGAGTC
AACAAGAAAGAAAATAGAGAAGATAAGGCCTCTTCTAATAGATGGTACAGCCTCATTGAG
TCCCGGAATGATGATGGGCATGTTCAACATGTTAAGTACAGTTTTGGGAGTTTCGATTCT
AAATCTAGGGCAAAAAAGATACACCAAAACAACATACTGGTGGGACGGACTTCAATCCTC
TGATGACTTTGCTCTCATAGTGAATGCTCCGAATCATGAGGGAATACAAGCAGGAGTAGA
CAGATTCTATAGAACATGCAAGCTGGTCGGAATCAACATGAGCAAGAAGAAGTCTTACAT
AAACAGGACAGGAACATTTGAATTCACAAGCTTTTTCTATCGTTACGGATTTGTAGCCAA
CTTTAGCATGGAGTTGCCCAGCTTTGGAGTGTCAGGGATCAATGAATCTGCAGACATGAG
CATTGGAGTAACAGTGATAAAGAACAATATGATAAACAATGATCTTGGACCAGCAACAGC
TCAAATGGCTCTTCAGCTGTTCATCAAGGATTACAGATACACATATCGGTGTCACAGAGG
GGACACACAAATTCAAACAAGGAGGTCATTCGAGTTGAAGAAGTTGTGGGAACAAACCCG
CTCAAAAGCAGGACTGCTGGTCTCAGATGGAGGACCAAATCTATACAATATCCGGAATCT
CCACATTCCGGAAGTCTGCTTGAAATGGGAGCTAATGGATGAAGACTACAAGGGAAGACT
TTGTAACCCCATGAATCCGTTTGTCAGCCACAAAGAGATAGAGTCTGTAAACAATGCTGT
GGTGATGCCAGCTCATGGCCCAGCCAAAAGCATGGAATATGATGCTGTTGCTACAACGCA
TTCCTGGATCCCTAAGAGGAATCGCTCC--------------------------------
-------------------------------------------------ATCCTCAATAC
AAGCCAAAGGGGAATCCTTGAAGATGAACAGATGTATCAAAAGTGCTGCAATCTGTTCGA
GAAATTCTTCCCTAGCAGTTCATACAGGAGACCGGTTGGGATTTCAAGCATGGTGGAGGC
CATGGTTTCTAGGGCCCGAATTGATGCGCGAATTGACTTCGAATCTGGACGGATTAAGAA
AGAGGAATTTGCTGAGATCATGAAGATCTGTTCCACCATTGAAGAGCTCAGACGGCAGAA
-ATAGTGAATTTAGCTTGTCCTTCATGAAA------------------------------
------------------------------------------------------------
------------------------------------------------------
>gi|138393086|gb|CY021459| /Avian/2(PB1)/H3N2/USA/2005/// Influenza A virus (A/mallard/Maryland/615/2005(H3N2)) segment 2, complete sequence
-----------------------------------AACCATTTG-AATGGATGTCAATCC
GA--CTTTACTTTT-CTTGAAAGTTCCAGCGCAAAATGCCATAAGCACCACATTCCCATA
TACTGGAGATCCTCCATACAGCCATGGAACAGGAACAGGATACACCATGGACACAGTTAA
CAGAACACATCAATACTCAGAAAAGGGAAAATGGACAACAAACTCAGAGACTGGAGCACC
CCAACTTAATCCAATTGATGGACCACTGCCTGAGAACAATGAGCCAAGTGGATATGCACA
AACGGACTGTGTCCTTGAAGCAATGGCTTTCCTTGAAGAGTCCCACCCAGGAATCTTTGA
AAACTCGTGTCTTGAAACGATGGAAGTTGTTCAACAAACAAGAGTGGACAAATTGACCCA
AGGTCGTCAGACCTATGATTGGACATTAAACAGGAATCAGCCGGCTGCAACTGCATTAGC
TAATACTATAGAGGTCTTCAGATCGAACGGTCTGACAGCTAATGAGTCAGGAAGGTTAAT
AGATTTCCTCAAGGATGTGATGGATTCAATGAATAAAGATGAGATGGAAATAACAACGCA
TTTCCAAAGGAAAAGAAGAGTGAGAGACAACATGACCAAGAAGATGGTCACACAAAGAAC
AATAGGAAAGAAGAAGCAGAGGCTAAACAAAAGGAGCTACTTAATAAGAGCATTGACACT
GAACACAATGACAAAAGACGCCGAAAGAGGCAAATTAAAGAGAAGAGCAATTGCAACACC
CGGAATGCAAATCAGAGGATTTGTATATTTTGTTGAAACATTAGCAAGGAGCATTTGTGA
GAAGCTTGAACAATCCGGACTCCCAGTTGGAGGCAATGAAAAGAAGGCTAAACTGGCAAA
TGTTGTGAGAAAAATGATGACTAATTCACAAGACACAGAACTCTCTTTCACAATCACTGG
AGACAACACCAAATGGAATGAAAATCAAAATCCTAGGATGTTTCTGGCAATGATAACATA
TATAACAAGAAACCAACCTGAATGGTTTAGGAATGTCTTGAGCATTGCACCTATAATGTT
CTCGAATAAAATGGCAAGACTAGGGAAAGGATACATGTTCGAAAGTAAGAGCATGAAACT
TCGAACACAAATACCGGCAGAAATGCTAGCAAGTATTGATTTGAAATATTTCAATGAGTC
AACAAGAAAGAAAATAGAGAAGATAAGGCCTCTTCTAATAGATGGTACAGCCTCATTGAG
TCCCGGAATGATGATGGGCATGTTCAACATGTTAAGTACAGTTTTGGGAGTTTCGATTCT
AAATCTAGGGCAAAAAAGATACACCAAAACAACATACTGGTGGGACGGACTTCAATCCTC
TGATGACTTTGCTCTCATAGTGAATGCTCCGAATCATGAGGGAATACAAGCAGGAGTAGA
CAGATTCTATAGAACATGCAAGCTGGTCGGAATCAACATGAGCAAGAAGAAGTCTTACAT
AAACAGGACAGGAACATTTGAATTCACAAGCTTTTTCTATCGTTACGGATTTGTAGCCAA
CTTTAGCATGGAGTTGCCCAGCTTTGGAGTGTCAGGGATCAATGAATCTGCAGACATGAG
CATTGGAGTAACAGTGATAAAGAACAATATGATAAACAATGATCTTGGACCAGCAACAGC
TCAAATGGCTCTTCAGCTGTTCATCAAGGATTACAGATACACATATCGGTGTCACAGAGG
GGACACACAAATTCAAACAAGGAGGTCATTCGAGTTGAAGAAGTTGTGGGAACAAACCCG
CTCAAAAGCAGGACTGCTGGTCTCAGATGGAGGACCAAATCTATACAATATCCGGAATCT
CCACATTCCGGAAGTCTGCTTGAAATGGGAGCTAATGGATGAAGACTACAAGGGAAGACT
TTGTAACCCCATGAATCCGTTTGTCAGCCACAAAGAGATAGAGTCTGTAAACAATGCTGT
GGTGATGCCAGCTCATGGCCCAGCCAAAAGCATGGAATATGATGCTGTTGCTACAACGCA
TTCCTGGATCCCTAAGAGGAATCGCTCC--------------------------------
-------------------------------------------------ATCCTCAATAC
AAGCCAAAGGGGAATCCTTGAAGATGAACAGATGTATCAAAAGTGCTGCAATCTGTTCGA
GAAATTCTTCCCTAGCAGTTCATACAGGAGACCGGTTGGGATTTCAAGCATGGTGGAGGC
CATGGTTTCTAGGGCCCGAATTGATGCGCGAATTGACTTCGAATCTGGACGGATTAAGAA
AGAGGAATTTGCTGAGATCATGAAGATCTGTTCCACCATTGAAGAGCTCAGACGGCAGAA
-ATAGTGAATTTAGCTTGTCCTTCATGAAA------------------------------
------------------------------------------------------------
------------------------------------------------------
>gi|138393279|gb|CY021467| /Avian/2(PB1)/H3N2/USA/2005/// Influenza A virus (A/mallard/Maryland/710/2005(H3N2)) segment 2, complete sequence
-----------------------------------AACCATTTG-AATGGATGTCAATCC
GA--CTTTACTTTT-CTTGAAAGTTCCAGCGCAAAATGCCATAAGCACCACATTCCCATA
TACTGGAGATCCTCCATACAGCCATGGAACAGGAACAGGATACACCATGGACACAGTTAA
CAGAACACATCAATACTCAGAAAAGGGAAAATGGACAACAAACTCAGAGACTGGAGCACC
CCAACTTAATCCAATTGATGGACCACTGCCTGAGAACAATGAGCCAAGTGGATATGCACA
AACGGACTGTGTCCTTGAAGCAATGGCTTTCCTTGAAGAGTCCCACCCAGGAATCTTTGA
AAACTCGTGTCTTGAAACGATGGAAGTTGTTCAACAAACAAGAGTGGACAAATTGACCCA
AGGTCGTCAGACCTATGATTGGACATTAAACAGGAATCAGCCGGCTGCAACTGCATTAGC
TAATACTATAGAGGTCTTCAGATCGAACGGTCTGACAGCTAATGAGTCAGGAAGGTTAAT
AGATTTCCTCAAGGATGTGATGGAATCAATGAATAAAGATGAGATGGAAATAACAACGCA
TTTCCAAAGGAAAAGAAGAGTGAGAGACAACATGACCAAGAAGATGGTCACACAAAGAAC
AATAGGAAAGAAGAAGCAGAGGCTAAACAAAAGGAGCTACTTAATAAGAGCATTGACACT
GAACACAATGACAAAAGACGCCGAAAGAGGCAAATTAAAGAGAAGAGCAATTGCAACACC
CGGAATGCAAATCAGAGGATTTGTATATTTTGTTGAAACATTAGCAAGGAGCATTTGTGA
GAAGCTTGAACAATCCGGACTCCCAGTTGGAGGCAATGAAAAGAAGGCTAAACTGGCAAA
TGTTGTGAGAAAAATGATGACTAATTCACAAGACACAGAACTCTCTTTCACAATCACTGG
AGACAACACCAAATGGAATGAAAATCAAAATCCTAGGATGTTTCTGGCAATGATAACATA
TATAACAAGAAACCAACCTGAATGGTTTAGGAATGTCTTGAGCATTGCACCTATAATGTT
CTCAAATAAAATGGCAAGACTAGGGAAAGGATACATGTTCGAAAGTAAGAGCATGAAACT
TCGAACACAAATACCGGCAGAAATGCTAGCAAGTATTGATTTGAAATATTTCAATGAGTC
AACAAGAAAGAAAATAGAGAAGATAAGGCCTCTTCTAATAGATGGTACAGCCTCATTGAG
TCCCGGAATGATGATGGGCATGTTCAACATGTTAAGTACAGTTTTGGGAGTTTCGATTCT
AAATCTAGGGCAAAAAAGATACACCAAAACAACATACTGGTGGGACGGACTTCAATCCTC
TGATGACTTTGCTCTCATAGTGAATGCTCCGAATCATGAGGGAATACAAGCAGGAGTAGA
CAGATTCTATAGAACATGCAAGCTGGTCGGAATCAACATGAGCAAGAAGAAGTCTTACAT
AAACAGGACAGGAACATTTGAATTCACAAGCTTTTTCTATCGTTACGGATTTGTAGCCAA
CTTTAGCATGGAGTTGCCCAGCTTTGGAGTGTCAGGGATCAATGAATCTGCAGACATGAG
CATTGGAGTAACAGTGATAAAGAACAATATGATAAACAATGATCTTGGACCAGCAACAGC
TCAAATGGCTCTTCAGCTGTTCATCAAGGATTACAGATACACATATCGGTGTCACAGAGG
GGACACACAAATTCAAACAAGGAGGTCATTCGAGTTGAAGAAGTTGTGGGAACAAACCCG
CTCAAAAGCAGGACTGCTGGTCTCAGATGGAGGACCAAATCTATACAATATCCGGAATCT
CCACATTCCGGAAGTCTGCTTGAAATGGGAGCTAATGGATGAAGACTACAAGGGAAGACT
TTGTAACCCCATGAATCCGTTTGTCAGCCACAAAGAGATAGAATCTGTAAACAATGCTGT
GGTGATGCCAGCTCATGGCCCAGCCAAAAGCATGGAATATGATGCTGTTGCTACAACGCA
TTCCTGGATCCCTAAGAGGAATCGCTCC--------------------------------
-------------------------------------------------ATCCTCAATAC
AAGCCAAAGGGGAATCCTTGAAGATGAACAGATGTATCAAAAGTGCTGCAATCTGTTCGA
GAAATTCTTCCCTAGCAGTTCATACAGGAGACCGGTTGGGATTTCAAGCATGGTGGAGGC
CATGGTTTCTAGGGCCCGAATTGATGCGCGAATTGACTTCGAATCTGGACGGATTAAGAA
AGAGGAATTTGCTGAGATCATGAAGATCTGTTCCACCATTGAAGAGCTCAGACGGCAGAA
-ATAGTGAATTTAGCT--------------------------------------------
------------------------------------------------------------
------------------------------------------------------
>gi|134048063|gb|CY021267| /Avian/2(PB1)/H3N2/USA/2005/// Influenza A virus (A/mallard/Maryland/681/2005(H3N2)) segment 2, complete sequence
-----------------------------------AACCATTTG-AATGGATGTCAATCC
GA--CTTTACTTTT-CTTGAAAGTTCCAGCGCAAAATGCCATAAGCACCACATTCCCATA
TACTGGAGATCCTCCATACAGCCATGGAACAGGAACAGGATACACCATGGACACAGTTAA
CAGAACACATCAATACTCAGAAAAGGGAAAATGGACAACAAACTCAGAGACTGGAGCACC
CCAACTTAATCCAATTGATGGACCACTGCCTGAGAACAATGAGCCAAGTGGATATGCACA
AACGGACTGTGTCCTTGAAGCAATGGCTTTCCTTGAAGAGTCCCACCCAGGAATCTTTGA
AAACTCGTGTCTTGAAACGATGGAAGTTGTTCAACAAACAAGAGTGGACAAATTGACCCA
AGGTCGTCAGACCTATGATTGGACATTAAACAGGAATCAGCCGGCTGCAACTGCATTAGC
TAATACTATAGAGGTCTTCAGATCGAACGGTCTGACAGCTAATGAGTCAGGAAGGTTAAT
AGATTTCCTCAAGGATGTGATGGAATCAATGAATAAAGATGAGATGGAAATAACAACGCA
TTTCCAAAGGAAAAGAAGAGTGAGAGACAACATGACCAAGAAGATGGTCACACAAAGAAC
AATAGGAAAGAAGAAGCAGAGGCTAAACAAAAGGAGCTACTTAATAAGAGCATTGACACT
GAACACAATGACAAAAGACGCCGAAAGAGGCAAATTAAAGAGAAGAGCAATTGCAACACC
CGGAATGCAAATCAGAGGATTTGTATATTTTGTTGAAACATTAGCAAGGAGCATTTGTGA
GAAGCTTGAACAATCCGGACTCCCAGTTGGAGGCAATGAAAAGAAGGCTAAACTGGCAAA
TGTTGTGAGAAAAATGATGACTAATTCACAAGACACAGAACTCTCTTTCACAATCACTGG
AGACAACACCAAATGGAATGAAAATCAAAATCCTAGGATGTTTCTGGCAATGATAACATA
TATAACAAGAAACCAACCTGAATGGTTTAGGAATGTCTTGAGCATTGCACCTATAATGTT
CTCAAATAAAATGGCAAGACTAGGGAAAGGATACATGTTCGAAAGTAAGAGCATGAAACT
TCGAACACAAATACCGGCAGAAATGCTAGCAAGTATTGATTTGAAATATTTCAATGAGTC
AACAAGAAAGAAAATAGAGAAGATAAGGCCTCTTCTAATAGATGGTACAGCCTCATTGAG
TCCCGGAATGATGATGGGCATGTTCAACATGTTAAGTACAGTTTTGGGAGTTTCGATTCT
AAATCTAGGGCAAAAAAGATACACCAAAACAACATACTGGTGGGACGGACTTCAATCCTC
TGATGACTTTGCTCTCATAGTGAATGCTCCGAATCATGAGGGAATACAAGCAGGAGTAGA
CAGATTCTATAGAACATGCAAGCTAGTCGGAATCAACATGAGCAAGAAGAAGTCTTACAT
[truncated: 8,766,953 more chars]
