# Supplementary material for: Identification of novel conserved functional motifs across most Influenza A viral strains
Source: Virol J. 2011 Jan 27;8:44. doi: 10.1186/1743-422X-8-44 (PMC3036627; doi:10.1186/1743-422X-8-44)
Supplement: Additional file 3 — Multiple sequence alignments of the PA segment. [file 1743-422X-8-44-S3.AFA]

>gi|39725245|gb|AX822039| /Unknown/3(PA)////// Sequence 13 from Patent WO03063899.
-------------------AGCGAAAGCAGGTACTGATCCA-AAATGGAAGATTTTGT--
-GCGACAAT-GCTTC--------AATCCGATGA--TTGTCGAGCTTGCGGAAAAAACAAT
GAAAGAGTATGGGGAGGACCTGAAAATCGAAACAAACAAATTTGCAGCAATATG-CACTC
ACTTGGAAGTATGCTTCATGTATTCAGATTTTCACTTCATCAATGAGCAAGGCGAGTCAA
TAATCGTAGAACTTGGTGATCCAAATGCACTTTTGAAGCACAGATTTGAAATAATCGAGG
GAAGAGATCGCACAATGGCCTGGACAGTAGTAAACAGTATTTGCAACACTACAGGGGCTG
AGAAACCAAAGTTTCTACCAGATTTGTATGATTACAAGGAGAATAGATTCATCGAAATTG
GAGTAACAAGGAGAGAAGTTCACATATACTATCTGGAAAAGGCCAATAAAATTAAATCTG
AGAAAACACACATCCACATTTTCTCGTTCACTGGGGAAGAAATGGCCACAAAGGCAGACT
ACACTCTCGATGAAGAAAGCAGGGCTAGGATCAAAACCAGACTATTCACCATAAGACAAG
AAATGGCCAGCAGAGGCCTCTGGGATTCCTTTCGTCAGTCCGAGAGAGGAGAAGAGACAA
TTGAAGAAAGGTTTGAAATCACAGGAACAATGCGCAAGCTTGCCGACCAAAGTCTCCCGC
CGAACTTCTCCAGCCTTGAAAATTTTAGAGCCTATGTGGATGGATTCGAACCGAACGGC-
-TACATTGAGGGCAAGCTGTCTCAAATGTCCAAAGAAGTAAATGCTAGAATTGAACCT--
----TTTTTGAAAACAACACCACGACCACTTAGACTTCCGAATGGGCCTCCCTGTTCTCA
GCGGTCCAAATTCCTACTGATGGATGCCTTAAAATTAAGCATTGAGGACCCAAGTCATGA
AGGAGAGGGAATACCGCTATATGATGCAATCAAATGCATGAGAACATTCTTTGGATGGAA
GGAACCCAATGTTGTTAAACCACACGAAAAGGGAATAAATCCAAATTATCTTCTGTCATG
GAAGCAAGTACTGGCAGAACTGCAGGACATTGAGAATGAGGAGAAAATTCCAAAGACTAA
AAATATGAAGAAAACAAGTCAGCTAAAGTGGGCACTTGGTGAGAACATGGCACCAGAAAA
GGTAGACTTTGACGACTGTAAAGATGTAGGTGATTTGAAGCAATATGATAGTGATGAACC
AGAATTGAGGTCGCTTGCAAGTTGGATTCAGAATGAGTTTAACAAGGCATGCGAACTGAC
AGATTCAAGCTGGATAGAGCTCGATGAGATTGGAGAAGATGTGGCTCCAATTGAACACAT
TGCAAGCATGAGAAGGAATTATTTCACATCAGAGGTGTCTCACTGCAGAGCCACAGAATA
CATAATGAAGGGGGTGTACAT-CAATAC-TGCCTTGCTTAATGCATCTTGTGCAGCAATG
GATGATTTCCAATTAATTCCAATGATAAGCAAGTGTAGAACTAAGGAGGGAAGGCGAAAG
ACCAACTTGTATGGTTTCATCATAAAAGGAAGATCCCACTTAAGGAATGACACCGACGTG
GTAAACTTTGTGAGCATGGAGTTTTCTCTCACTGACCCAAGACTTGAACCACATAAATGG
GAGAAGTACTGTGTTCTTGAGATAGGAGATATGCTTATAAGAAGTGCCATAGGCCAGGTT
TCAAGGCCCATGTTCTTGTATGTGAGAACAAATGGAACCTCAAAAATTAAAATGAAATGG
GGAATGGAGATGAGGCGTTGCCTCCTCCAGTCACTTCAACAAATTGAGAGTATGATTGAA
GCTGAGTCCTCTGTCAAAGAGAAAGACATGACCAAAGAGTTCTTTGAGAACAAATCAGAA
ACATGGCCCATTGGAGAGTCCCCCAAAGGAGTGGAGGAAAGTTCCATTGGGAAGGTCTGC
AGGACTTTATTAGCAAAGTCGGTATTCAACAGCTTGTATGCATCTCCACAACTAGAAGGA
TTTTCAGCTGAATCAAGAAAACTGCTTCTTATCGTTCAGGCTCTTAGGGACAACCTTGAA
CCTGGGACCTTTGATCTTGGGGGGCTATATGAAGCAATTGAGGAGTGCCTGATTAATGAT
CCCTGGGTTTTGCTTAATGCTTCTTGGTTCAACT--CATTCCTTA------------CAC
ATG----CATTGAGTTAGTTGTG-GCAGTGCTACTA-TTTGCTATCCATACTGTCCAAAA
AAGTACCTTGTTTCTACT----------------------------------------
>gi|145337050|gb|EF178524| /Tiger/3(PA)/H5N1/Thailand/2004/// Influenza A virus (A/Tiger/Thailand/VSMU-1-SPB/2004(H5N1)) polymerase acid protein (PA) gene, complete cds.
--------------------------------------------ATGGAAGACTTTGT--
-GCGACAAT-GCTTC--------AATCCAATGA--TTGTCGAGCTTGCGGAAAAGGCAAT
GAAAGAATATGGGGAAGATCCGAAAATCGAAACGAACAAGTTTGCTGCAATATG-CACAC
ACTTGGAGGTCTGTTTCATGTATTCGGATTTTCACTTTATTGATGAACGGAGTGAATCAA
TAATTGTAGAATCTGGAGATCCGAATGCATTATTGAAACACCGATTTGAAATAATTGAAG
GAAGAGACCGAACGATGGCCTGGACTGTGGTGAATAGTATCTGCAACACCACAGGAGTTG
AGAAACCTAAATTTCTCCCAGATTTGTATGACTACAAAGAGAACCGATTCATCGAAATTG
GAGTGACACGGAGGGAAGTTCATACATACTATCTGGAGAAAGCCAACAAGATAAAATCCG
AGAAGACACATATTCACATATTCTCATTCACAGGGGAGGAAATGGCCACCAAAGCGGACT
ACACCCTTGATGAAGAGAGCAGGGCAAGAATTAAAACCAGACTGTTCACCATAAGGCAGG
AAATGGCCAGTAGGGGTCTATGGGATTCCTTTCGTCAATCCGAGAGAGGCGAAGAGACAA
TTGAAGAAAAATTTGAAATCACTGGAACCATGCGCAGACTTGCAGACCAAAGCCTCCCAC
CGAACTTCTCCAGCCTTGAGAACTTTAGAGCCTATGTGGATGGGTTCGAACCGAACGGC-
-TGCATTGAGGGCAAGCTTTCTCAAATGTCAAAAGAAGTGAATGCTAGAATTGAGCCA--
----TTTTTGAAGACAACGCCACGCCCTCTCAGACTACCTGATGGGCCTCCTTGCTCTCA
GCGGTCGAAGTTCTTGCTGATGGATGCCCTTAAATTAAGCATCGAAGACCCGAGTCATGA
GGGGGAGGGGATACCACTATACGATGCAATCAAATGCATGAAGACATTTTTCGGCTGGAA
AGAGCCCAACATCGTGAAACCACATGAAAAAGGTATTAACCCCAATTACCTCCTGGCTTG
GAAGCAAGTGCTGGCAGAACTCCAAGATATTGAAAATGAGGAGAAAATCCCAAAAACAAA
GAACATGAAAAAAACAAGCCAGTTGAAGTGGGCACTCGGTGAGAACATGGCACCAGAGAA
AGTAGACTTTGAGGACTGCAAAGATGTTAGCGATCTAAGACAGTATGACAGTGATGAACC
AGAGTCTAGATCACTAGCAAGCTGGATTCAGAGTGAATTCAACAAGGCATGTGAATTGAC
AGATTCGAGTTGGATTGAACTTGATGAAATAGGAGAAGACGTAGCTCCAATTGAGCACAT
TGCAAGTATGAGAAGGAACTATTTTACAGCGGAAGTATCCCATTGCAGGGCCACTGAATA
CATAATGAAGGGAGTGTACAT-AAACAC-AGCCCTGTTGAATGCATCCTGTGCAGCCATG
GATGACTTTCAACTGATTCCAATGATAAGCAAATGCAGAACCAAAGAAGGAAGACGGAAA
ACTAATCTGTATGGATTCATTATAAAAGGGAGATCCCACTTGAGGAATGATACCGATGTG
GTAAATTTTGTGAGTATGGAATTCTCTCTTACTGATCCGAGGCTGGAGCCACACAAGTGG
GAAAAGTACTGTGTCCTCGAGATAGGAGACATGCTCCTCCGGACTGCAGTAGGCCAAGTT
TCAAGGCCCATGTTCCTGTATGTAAGAACCAATGGAACCTCCAAGATCAAAATGAAATGG
GGCATGGAAATGAGGCGATGCCTTCTTCAATCCCTTCAACAAATTGAAAGCATGATTGAA
GCCGAGTCTTCTGTCAAAGAGAAGGACATGACCAAAGAATTCTTTGAAAACAAATCAGAA
ACATGGCCGATTGGAGAGTCCCCCAAGGGAGTGGAGGAAGGCTCCATCGGAAAGGTGTGC
AGAACCTTGCTGGCGAAGTCTGTGTTCAACAGTTTATATGCATCTCCACAACTCGAGGGG
TTTTCAGCTGAATCAAGAAAATTGCTTCTCATTGCTCAGGCACTTAGGGACAACCTGGAA
CCTGGGACCTTCGATCTTGGAGGGCTATATGAAGCAATTGAGGAGTGCCTGATTAACGAT
CCCTGGGTTTTGCTTAATGCGTCTTGGTTCAACT--CCTTCCTCG------------CAC
ATG----CACTGAAATAGTTGTG-GCAATGCTACTA-TTTGCTATCCATACTGTCCAAAA
A---------------------------------------------------------
>gi|50083238|gb|AY646171| /Tiger/3(PA)/H5N1/Thailand/2004/// Influenza A virus (A/tiger/Suphanburi/Thailand/Ti-1/04(H5N1)) polymerase gene, complete cds.
--------------------------------------------ATGGAAGACTTTGT--
-GCGACAAT-GCTTC--------AATCCAATGA--TTGTCGAGCTTGCGGAAAAGGCAAT
GAAAGAATATGGGGAAGATCCGAAAATCGAAACGAACAAGTTTGCTGCAATATG-CACAC
ACTTGGAGGTCTGTTTCATGTATTCGGATTTTCACTTTATTGATGAACGGAGTGAATCAA
TAATTGTAGAATCTGGAGATCCGAATGCATTATTGAAACACCGATTTGAAATAATTGAAG
GAAGAGACCGAACGATGGCCTGGACTGTGGTGAATAGTATCTGCAACACCACAGGAGTTG
AGAAACCTAAATTTCTCCCAGATTTGTATGACTACAAAGAGAACCGATTCATCGAAATTG
GAGTGACACGGAGGGAAGTTCATACATACTATCTGGAGAAAGCCAACAAGATAAAATCCG
AGAAGACACATATTCACATATTCTCATTCACAGGGGAGGAAATGGCCACCAAAGCGGACT
ACACCCTTGATGAAGAGAGCAGGGCAAGAATTAAAACCAGGCTGTTCACCATAAGGCAGG
AAATGGCCAGTAGGGGTCTATGGGATTCCTTTCGTCAATCCGAGAGAGGCGAAGAGACAA
TTGAAGAAAAATTTGAAATCACTGGAACCATGCGCAGACTTGCAGACCAAAGCCTCCCAC
CGAACTTCTCCAGCCTTGAGAACTTTAGAGCCTATGTGGATGGGTTCGAACCGAACGGC-
-TGCATTGAGGGCAAGCTTTCTCAAATGTCAAAAGAAGTGAATGCTAGAATTGAGCCA--
----TTTTTGAAGACAACGCCACGCCCTCTCAGACTACCTGATGGGCCTCCTTGCTCTCA
GCGGTCGAAGTTCTTGCTGATGGATGCCCTTAAATTAAGCATCGAAGACCCGAGTCATGA
GGGGGAGGGGATACCACTATACGATGCAATCAAATGCATGAAGACATTTTTCGGCTGGAA
AGAGCCCAACATCGTGAAACCACATGAAAAAGGTATTAACCCCAATTACCTCCTGGCTTG
GAAGCAAGTGCTGGCAGAACTCCAAGATATTGAAAATGAGGAGAAAATCCCAAAAACAAA
GAACATGAAAAAAACAAGCCAGTTGAAGTGGGCACTCGGTGAGAACATGGCACCAGAGAA
AGTAGACTTTGAGGACTGCAAAGATGTTAGCGATCTAAGACAGTATGACAGTGATGAACC
AGAGTCTAGATCACTAGCAAGCTGGATTCAGAGTGAATTCAACAAGGCATGTGAATTGAC
AGATTCGAGTTGGATTGAACTTGATGAAATAGGAGAAGACGTAGCTCCAATTGAGCACAT
TGCAAGTATGAGAAGGAACTATTTTACAGCGGAAGTATCCCATTGCAGGGCCACTGAATA
CATAATGAAGGGAGTGTACAT-AAACAC-AGCCCTGTTGAATGCATCCTGTGCAGCCATG
GATGACTTTCAACTGATTCCAATGATAAGCAAATGCAGAACCAAAGAAGGAAGACGGAAA
ACTAATCTGTATGGATTCATTATAAAAGGGAGATCCCACTTGAGGAATGATACCGATGTG
GTAAATTTTGTGAGTATGGAATTCTCTCTTACTGATCCGAGGCTGGAGCCACACAAGTGG
GAAAAGTACTGTGTCCTCGAGATAGGAGACATGCTCCTCCGGACTGCAGTAGGCCAAGTT
TCAAGGCCCATGTTCCTGTATGTAAGAACCAATGGAACCTCCAAGATCAAAATGAAATGG
GGCATGGAAATGAGGCGATGCCTTCTTCAATCCCTTCAACAAATTGAAAGCATGATTGAA
GCCGAGTCTTCTGTCAAAGAGAAGGACATGACCAAAGAATTCTTTGAAAACAAATCAGAA
ACATGGCCGATTGGAGAGTCCCCCAAGGGAGTGGAGGAAGGCTCCATCGGAAAGGTGTGC
AGAACCTTGCTGGCGAAGTCTGTGTTCAACAGTTTATATGCATCTCCACAACTCGAGGGG
TTTTCAGCTGAATCAAGAAAATTGCTTCTCATTGCTCAGGCACTTAGGGACAACCTGGAA
CCTGGGACCTTCGATCTTGGAGGGCTATATGAAGCAATTGAGGAGTGCCTGATTAACGAT
CCCTGGGTTTTGCTTAATGCGTCTTGGTTCAACT--CCTTCCTCG------------CAC
ATG----CACTGAAATAG------------------------------------------
----------------------------------------------------------
>gi|62466158|gb|AY972549| /Tiger/3(PA)/H5N1/Thailand/2004/// Influenza A virus (A/tiger/Thailand/CU-T3/2004(H5N1)) polymerase acidic protein (PA) gene, complete cds.
--------------------------------------------ATGGAAGACTTTGT--
-GCGACAAT-GCTTC--------AATCCAATGA--TCGTCGAGCTTGCGGAAAAGGCAAT
GAAAGAATATGGGGAAGATCCGAAAATCGAAACGAACAAGTTTGCTGCAATATG-CACAC
ACTTGGAGGTCTGTTTCATGTATTCGGATTTTCACTTTATTGATGAACGGAGTGAATCAA
TAATTGTAGAATCTGGAGATCCGAATGCATTATTGAAACACCGATTTGAAATAATTGAAG
GAAGAGACAGAACGATGGCCTGGACTGTGGTGAATAGTATCTGCAACACCACAGGAGTTG
AGAAACCTAAATTCCTCCCAGATTTGTATGACTACAAAGAGAACCGATTCATCGAAATTG
GAGTGACACGGAGGGAAGTTCATACATACTATCTGGAGAAAGCCAACAAGATAAAATCCG
AGAAGACACATATTCACATATTCTCATTCACAGGGGAGGAAATGGCCACCAAAGCGGACT
ACACCCTTGATGAAGAGAGCAGGGCAAGAATTAAAACCAGGCTGTTCACCATAAGGCAGG
AAATGGCCAGTAGGGGTCTATGGGATTCCTTTCGTCAATCCGAGAGAGGCGAAGAGACAA
TTGAAGAAAAATTTGAAATCACTGGAACCATGCGCAGACTTGCAGACCAAAGTCTCCCAC
CGAACTTCTCCAGCCTTGAAAACTTTAGAGCCTATGTGGATGGGTTCGAACCGAACGGC-
-TGCATTGAGGGCAAGCTTTCTCAAATGTCAAAAGAAGTGAATGCTAGAATTGAGCCA--
----TTTTTGAAGACAACGCCACGCCCTCTCAGACTACCTGATGGGCCTTCTTGCTCTCA
GCGGTCGAAGTTCTTGCTGATGGATGCCCTTAAATTAAGCATCGAAGACCCGAGTCATGA
GGGGGAGGGGATACCACTATACGATGCAATCAAATGCATGAAGACATTTTTCGGATGGAA
AGAGCCCAACATCGTGAAACCACATGAAAAAGGTATTAACCCCAATTACCTCCTGGCTTG
GAAGCAAGTGCTGGCAGAACTCCAAGATATTGAAAATGAGGAGAAAATCCCAAAAACAAA
GAACATGAAAAAAACAAGCCAGTTGAAGTGGGCACTCGGTGAGAACATGGCACCAGAGAA
AGTAGACTTTGAGGACTGCAAAGATGTTAGCGATCTAAGACAGTATGACAGTGATGAACC
AGAGTCTAGATCACTAGCAAGCTGGATTCAGAGTGAATTCAACAAGGCATGTGAATTGAC
AGATTCGAGTTGGATTGAACTTGATGAAATAGGAGAAGACGTAGCTCCAATTGAGCACAT
TGCAAGTATGAGAAGGAACTATTTTACAGCGGAAGTATCCCATTGCAGGGCCACTGAATA
CATAATGAAGGGAGTGTACAT-AAACAC-AGCCCTGTTGAATGCATCCTGTGCAGCCATG
GATGACTTTCAACTGATCCCAATGATAAGCAAATGCAGAACCAAAGAAGGAAGACGGAAA
ACTAATCTGTATGGATTCATTATAAAAGGGAGATCCCACTTGAGGAATGATACCGATGTG
GTAAATTTTGTGAGTATGGAATTCTCTCTTACTGATCCGAGGCTGGAGCCACACAAGTGG
GAAAAGTACTGTGTCCTTGAGATAGGAGACATGCTCCTCCGGACTGCAGTAGGCCAAGTT
TCAAGGCCCATGTTCCTGTATGTAAGAACCAATGGAACCTCCAAGATCAAAATGAAATGG
GGCATGGAAATGAGGCGATGCCTTCTTCAATCCCTTCAACAAATTGAAAGCATGATTGAA
GCCGAGTCTTCTGTCAAAGAGAAGGACATGACCAAAGAATTCTTTGAAAACAAATCAGAA
ACATGGCCGATTGGAGAGTCCCCCAAGGGGGTGGAGGAAGGCTCCATCGGAAAGGTGTGC
AGAACCTTGCTGGCGAAGTCTGTGTTCAACAGTTTATATGCATCTCCACAACTCGAGGGG
TTTTCAGCTGAATCAAGAAAATTGCTTCTCATTGCTCAGGCACTTAGGGACAACCTGGAA
CCTGGGACCTTCGATCTTGGAGGGCTATATGAAGCAATTGAGGAGTGCCTGATTAACGAT
CCCTGGGTTTTGCTTAATGCGTCTTGGTTCAACT--CCTTCCTCG------------CAC
ATG----CACTGAAATAGTTGTG-GCAATGCTACTA-TTTGCTATCCATACTGTCCAAAA
AAGTACCTTGTTTCTACTA---------------------------------------
>gi|62466166|gb|AY972553| /Tiger/3(PA)/H5N1/Thailand/2004/// Influenza A virus (A/tiger/Thailand/CU-T7/2004(H5N1)) polymerase acidic protein (PA) gene, complete cds.
--------------------------------------------ATGGAAGACTTTGT--
-GCGACAAT-GCTTC--------AATCCAATGA--TCGTCGAGCTTGCGGAAAAGGCAAT
GAAAGAATATGGGGAAGATCCGAAAATCGAAACGAACAAGTTTGCTGCAATATG-CACAC
ACTTGGAGGTCTGTTTCATGTATTCGGATTTTCACTTTATTGATGAACGGAGTGAATCAA
TAATTGTAGAATCTGGAGATCCGAATGCATTATTGAAACACCGATTTGAAATAATTGAAG
GAAGAGACAGAACGATGGCCTGGACTGTGGTGAATAGTATCTGCAACACCACAGGAGTTG
AGAAACCTAAATTCCTCCCAGATTTGTATGACTACAAAGAGAACCGATTCATCGAAATTG
GAGTGACACGGAGGGAAGTTCATACATACTATCTGGAGAAAGCCAACAAGATAAAATCCG
AGAAGACACATATTCACATATTCTCATTCACAGGGGAGGAAATGGCCACCAAAGCGGACT
ACACCCTTGATGAAGAGAGCAGGGCAAGAATTAAAACCAGGCTGTTCACCATAAGGCAGG
AAATGGCCAGTAGGGGTCTATGGGATTCCTTTCGTCAATCCGAGAGAGGCGAAGAGACAA
TTGAAGAAAAATTTGAAATCACTGGAACCATGCGCAGACTTGCAGACCAAAGTCTCCCAC
CGAACTTCTCCAGCCTTGAAAACTTTAGAGCCTATGTGGATGGGTTCGAACCGAACGGC-
-TGCATTGAGGGCAAGCTTTCTCAAATGTCAAAAGAAGTGAATGCTAGAATTGAGCCA--
----TTTTTGAAGACAACGCCACGCCCTCTCAGACTACCTGATGGGCCTTCTTGCTCTCA
GCGGTCGAAGTTCTTGCTGATGGATGCCCTTAAATTAAGCATCGAAGACCCGAGTCATGA
GGGGGAGGGGATACCACTATACGATGCAATCAAATGCATGAAGACATTTTTCGGATGGAA
AGAGCCCAACATCGTGAAACCACATGAAAAAGGTATTAACCCCAATTACCTCCTGGCTTG
GAAGCAAGTGCTGGCAGAACTCCAAGATATTGAAAATGAGGAGAAAATCCCAAAAACAAA
GAACATGAAAAAAACAAGCCAGTTGAAGTGGGCACTCGGTGAGAACATGGCACCAGAGAA
AGTAGACTTTGAGGACTGCAAAGATGTTAGCGATCTAAGACAGTATGACAGTGATGAACC
AGAGTCTAGATCACTAGCAAGCTGGATTCAGAGTGAATTCAACAAGGCATGTGAATTGAC
AGATTCGAGTTGGATTGAACTTGATGAAATAGGAGAAGACGTAGCTCCAATTGAGCACAT
TGCAAGTATGAGAAGGAACTATTTTACAGCGGAAGTATCCCATTGCAGGGCCACTGAATA
CATAATGAAGGGAGTGTACAT-AAACAC-AGCCCTGTTGAATGCATCCTGTGCAGCCATG
GATGACTTTCAACTGATCCCAATGATAAGCAAATGCAGAACCAAAGAAGGAAGACGGAAA
ACTAATCTGTATGGATTCATTATAAAAGGGAGATCCCACTTGAGGAATGATACCGATGTG
GTAAATTTTGTGAGTATGGAATTCTCTCTTACTGATCCGAGGCTGGAGCCACACAAGTGG
GAAAAGTACTGTGTCCTTGAGATAGGAGACATGCTCCTCCGGACTGCAGTAGGCCAAGTT
TCAAGGCCCATGTTCCTGTATGTAAGAACCAATGGAACCTCCAAGATCAAAATGAAATGG
GGCATGGAAATGAGGCGATGCCTTCTTCAATCCCTTCAACAAATTGAAAGCATGATTGAA
GCCGAGTCTTCTGTCAAAGAGAAGGACATGACCAAAGAATTCTTTGAAAACAAATCAGAA
ACATGGCCGATTGGAGAGTCCCCCAAGGGGGTGGAGGAAGGCTCCATCGGGAAGGTGTGC
AGAACCTTGCTGGCGAAGTCTGTGTTCAACAGTTTATATGCATCTCCACAACTCGAGGGG
TTTTCAGCTGAATCAAGAAAATTGCTTCTCATTGCTCAGGCACTTAGGGACAACCTGGAA
CCTGGGACCTTCGATCTTGGAGGGCTATATGAAGCAATTGAGGAGTGCCTGATTAACGAT
CCCTGGGTTTTGCTTAATGCGTCTTGGTTCAACT--CCTTCCTCG------------CAC
ATG----CACTGAAATAGTTGTG-GCAATGCTACTA-TTTGCTATCCATACTGTCCAAAA
AAGTACCTTGTTTCTACT----------------------------------------
>gi|164510524|gb|AM744954| /Stone marten/3(PA)/H5N1/Germany/2006/// Influenza A virus (A/stone marten/Germany/R747/2006(H5N1)) PA gene for polymerase A, genomic RNA
-------------------AGCGAAAGCAGGTACTGATTCA-AAATGGAAGATTTTGT--
-GCGACAAT-GCTTC--------AATCCAATGA--TTGTCGAGCTTGCGGAAAAGGCAAT
GAAAGAATATGGGGAAGATCCGAAAATCGAAACGAACAAATTTGCTGCAATATG-CACAC
ACTTGGAGGTCTGTTTCATGTATTCGGATTTTCACTTTATTGATGAACGGAGTGAATCAA
TAATTGTAGAATCTGGAGATCCGAATGCATTATTGAAACACCGATTTGAAATAATTGAAG
GAAGAGACCGAACGATGGCCTGGACTGTGGTGAATAGTATTTGCAACACCACAGGAGTCG
AGAAACCTAAATTTCTCCCAGATTTGTATGACTACAAAGAGAACCGATTCATTGAAATTG
GAGTGACACGGAGGGAAGTTCATACATACTATCTGGAGAAGGCCAACAAGATAAAATCCG
AGAAGACACATATTCACATATTCTCATTCACAGGGGAGGAAATGGCAACCAAAGCGGACT
ACACCCTTGATGAAGAAAGCAGGGCAAGAATTAAAACCAGGCTGTTCACCATAAGACAGG
AAATGGCCAGTAGGGGTCTATGGGATTCCTTTCGTCAATCCGAGAGAGGCGAAGAGACAA
TTGAAGAAAAATTTGAAATCACTGGAACCATGCGCAGACTTGCTGACCAAAGTCTCCCAC
CGAACTTCTCCAGCCTTGAAAACTTTAGAGCCTATGTGGATGGATTCGAACCGAACGGC-
-TGCATTGAGGGCAAGCTTTCTCAAATGTCAAAAGAAGTGAATGCTAGAATTGAGCCA--
----TTTTTGAAGACAACGCCACGCCCTCTCAGATTACCTGATGGGCCTCCTTGCTCTCA
GCGGTCGAAATTCCTGCTGATGGATGCCCTTAAATTAAGTATCGAAGACCCGAGTCATGA
GGGGGAGGGGATACCACTATACGATGCAATCAAATGCATGAAGACATTTTTCGGGTGGAA
GGAGCCCAACATCGTGAAACCACATGAAAAGGGTATAAACCCCAATTACCTCCTGACTTG
GAAGCAAGTGCTGGCAGAACCCCAAGATATTGAAAATGAGGAGAAAATCCCAAAAACAAA
GAACATGAAAAAAACAAGCCAGTTGAGGTGGGCACTCGGTGAGAACATGGCACCAGAGAA
AGTAGACTTTGAGGACTGCAAAGATGTTAGCGATCTAAGACAGTATGACAGTGATGAACC
AGAATCTAGATCACTAGCAAGCTGGATTCAGAGTGAATTCAACAAGGCATGTGAATTGAC
AGACTCGAGTTGGATTGAACTTGATGAAATAGGAGAGGATGTTGCTCCAATTGAACACAT
TGCAAGTATGAGAAGGAACTATTTTACAGCGGAAGTATCCCATTGCAGAGCCACTGAATA
CATAATGAAGGGAGTGTACAT-AAACAC-AGCCCTGTTGAATGCATCCTGTGCAGCCATG
GATGACTTTCAACTGATTCCAATGATAAGCAAATGCAGAACCAAAGAAGGAAGACGGAAA
ACTAATCTGTATGGATTCATTATAAAAGGAAGATCCCACTTGAGGAATGATACCGATGTG
GTAAATTTTGTGAGTATGGAATTCTCTCTTACTGATCCGAGATTGGAGCCACACAAGTGG
GAAAAGTACTGTGTCCTCGAGATAGGAGACATGCTCCTCCGGACTGCAGTAGGTCAAGTT
TCAAGGCCCATGTTCCTGTATGTGAGAACCAACGGAACCTCCAAGATCAAAATGAAATGG
GGCATGGAAATGAGACGATGCCTTCTTCAATCCCTTCAACAAATTGAAAGCATGATTGAA
GCCGAATCTTCTGTTAAAGAGAAGGACATGACCAAAGAATTCTTTGAAAACAAATCTGAA
ACATGGCCGATCGGAGAATCCCCCAAAGGAGTGGAGGAAGGCTCCATTGGAAAGGTGTGC
AGAACCTTGCTGGCGAAGTCTGTGTTCAACAGTTTATATGCATCTTCACAACTCGAGGGG
TTTTCAGCTGAATCAAGAAAATTGCTTCTCATTGCTCAGGCACTTAGGGACAACCTGGAA
CCTGGGACCTTCGATCTTGGAGGGCTATATGAAGCAATTGAGGAGTGCCTGATTAACGAT
CCCTGGGTTTTGCTTAATGCGTCTTGGTTCAACT--CCTTCCTCG------------CAC
ATG----CACTGAAATAGTTGGG-GCAATGCTACTA-CTTGCTATCCATACTGTCCAAAA
AAGTACCTTGTTTCTACT----------------------------------------
>gi|50083254|gb|AY646179| /Leopard/3(PA)/H5N1/Thailand/2004/// Influenza A virus (A/leopard/Suphanburi/Thailand/Leo-1/04(H5N1)) polymerase gene, complete cds.
--------------------------------------------ATGGAAGACTTTGT--
-GCGACAAT-GCTTC--------AATCCAATGA--TTGTCGAGCTTGCGGAAAAGGCAAT
GAAAGAATATGGGGAAGATCCGAAAATCGAAACGAACAAGTTTGCTGCAATATG-CACAC
ACTTGGAGGTCTGTTTCATGTATTCGGATTTTCACTTTATTGATGAACGGAGTGAATCAA
TAATTGTAGAATCTGGAGATCCGAATGCATTATTGAAACACCGATTTGAAATAATTGAAG
GAAGAGACCGAACGATGGCCTGGACTGTGGTGAATAGTATCTGCAACACCACAGGAGTCG
AGAAACCTAAATTTCTCCCAGATTTGTATGACTACAAAGAGAACCGATTCATCGAAATTG
GAGTGACACGGAGGGAAGTTCATACATACTATCTGGAGAAAGCCAACAAGATAAAATCCG
AGAAGACACATATTCACATATTCTCATTCACAGGGGAGGAAATGGCCACCAAAGCGGACT
ACACCCTTGATGAAGAGAGCAGGGCAAGAATTAAAACCAGGCTGTTCACCATAAGGCAGG
AAATGGCCAGTAGGGGTCTATGGGATTCCTTTCGTCAATCCGAGAGAGGCGAAGAGACAA
TTGAAGAAAAATTTGAAATCACTGGAACCATGCGCAGACTTGCAGACCAAAGCCTCCCAC
CGAACTTCTCCAGCCTTGAGAACTTTAGAGCCTATGTGGATGGGTTCGAACCGAACGGC-
-TGCATTGAGGGCAAGCTTTCTCAAATGTCAAAAGAAGTGAATGCTAGAATTGAGCCA--
----TTTTTGAAGACAACGCCACGCCCTCTCAGACTACCTGATGGGCCTCCTTGCTCTCA
GCGGTCGAAGTTCTTGCTGATGGATGCCCTTAAATTAAGCATCGAAGACCCGAGTCATGA
GGGGGAGGGGATACCACTATACGATGCAATCAAATGCATGAAGACATTTTTCGGCTGGAA
AGAGCCCAACATCGTGAAACCACATGAAAAAGGTATTAACCCCAATTACCTCCTGGCTTG
GAAGCAAGTGCTGGCAGAACTCCAAGATATTGAAAATGAGGAGAAAATCCCAAAAACAAA
GAACATGAAAAAAACAAGCCAGTTGAAGTGGGCACTCGGTGAGAACATGGCACCAGAGAA
AGTAGACTTTGAGGACTGCAAAGATGTTAGCGATCTAAGACAGTATGACAGTGATGAACC
AGAGTCTAGATCACTAGCAAGCTGGATTCAGAGTGAATTCAACAAGGCATGTGAATTGAC
AGATTCGAGTTGGATTGAACTTGATGAAATAGGAGAAGACGTAGCTCCAATTGAGCACAT
TGCAAGTATGAGAAGGAACTATTTTACAGCGGAAGTATCCCATTGCAGGGCCACTGAATA
CATAATGAAGGGAGTGTACAT-AAACAC-AGCCCTGTTGAATGCATCCTGTGCAGCCATG
GATGACTTTCAACTGATTCCAATGATAAGCAAATGCAGAACCAAAGAAGGAAGACGGAAA
ACTAATCTGTATGGATTCATTATAAAAGGGAGATCCCACTTGAGGAATGATACCGATGTG
GTAAATTTTGTGAGTATGGAATTCTCTCTTACTGATCCGAGGCTGGAGCCACACAAGTGG
GAAAAGTACTGTGTCCTCGAGATAGGAGACATGCTCCTCCGGACTGCAGTAGGCCAAGTT
TCAAGGCCCATGTTCCTGTATGTAAGAACCAATGGAACCTCCAAGATCAAAATGAAATGG
GGCATGGAAATGAGGCGATGCCTTCTTCAATCCCTTCAACAAATTGAAAGCATGATTGAA
GCCGAGTCTTCTGTCAAAGAGAAGGACATGACCAAAGAATTCTTTGAAAACAAATCAGAA
ACATGGCCGATTGGAGAGTCCCCCAAGGGAGTGGAGGAAGGCTCCATCGGAAAGGTGTGC
AGAACCTTGCTGGCGAAGTCTGTGTTCAACAGTTTATATGCATCTCCACAACTCGAGGGG
TTTTCAGCTGAATCAAGAAAATTGCTTCTCATTGCTCAGGCACTTAGGGACAACCTGGAA
CCTGGGACCTTCGATCTTGGAGGGCTATATGAAGCAATTGAGGAGTGCCTGATTAACGAT
CCCTGGGTTTTGCTTAATGCGTCTTGGTTCAACT--CCTTCCTCG------------CAC
ATG----CACTGAAATAG------------------------------------------
----------------------------------------------------------
>gi|324004|gb|M26087| /Equine/3(PA)/H7N7/United Kingdom/1973/// Influenza A virus (A/equine/London/1416/1973(H7N7)) RNA polymerase 2 gene, complete cds.
-------------------AGCAAAAGCAGGTACTGATCCA-AAATGGAAGACTTTGT--
-GCGACAAT-GCTTC--------AATCCAATGA--TCGTCGAGCTTGCGGAAAAGGCGAT
GAAAGAATATGGAGAGGACCCGAAAATTGAAACAAACAAATTTGCAGCAATATG-CACTC
ACTTGGAAGTCTGCTTCATGTACTCGGATTTCCACTTTATTAATGAACTGGGCGAGTCAG
TGATCATAGAGTCTGGTGATCCAAATGCTCTTTTGAAGCACAGATTTGAAATCATTGAAG
GGAGAGATCGAACAATGGCATGGACAGTAGTGAACAGTATCTGCAACACCACAAGAGCTG
AAAAACCCAAGTTCCTCCCAGATTTGTACGACTATAAAGAGAACAGGTTTGTTGAAATTG
GTGTGACAAGGAGAGAAGTTCACATATACTACTTGGAGAAAGCCAACAAAATAAAGTCTG
AGAAAACACATATTCACATTTTCTCATTTACAGGAGAGGAAATGGCTACAAAAGCGGATT
ATACCCTTGATGAAGAAAGTAGAGCCAGGATCAAAACCAGACTATTCACCATAAGACAAG
AAATGGCCAGCAGAGGCCTTTGGGACTCCTTTCGTCAGTCCGAGAGAGGCGAAGAGACAA
TTGAAGAAAGATTTGAAATCACAGGGACAATGCGCAGGCTTGCCGATTACAGTCTCCCAC
CGAACTTCTCCAGCCTTGAAAATTTTAGAGCCTATGTGGATGGATTCGAACCGAACGGC-
-TGCATTGAGAGCAAGCTTTCTCAAATGTCAAAAGAAGTAAATACCAGAATCGAGCCA--
----TTTTCAAAGACAACACCCCGGCCACTCAGGACACCGGGTGGTCCACCCTGTTATCA
GCGATCCAAATTCTTGCTGATGGATGCTCTGAAATTTAGCATTGAGGATCCAAGTCACGA
GGGAGAGGGAATACCGCTGTATGATGCCATCAAATGCATGAAAACCTTCTTTGGATGGAA
AGAGCCCAATATTGTTAAACCACATGAAAAGGGTATAAACCCAAACTATCTCCAGGCTTG
GAAGCAAGTGTTAGCAGAACTACAGGACCTCGAAAACGAAGAAAAAATCCCTAAGACCAA
GAATATGAAAAAAACAAGTCAATTGAAATGGGCACTTGGTGAGAATATGGCGCCAGAGAA
AGTGGATTTTGAGGATTGTAAAGACATCAGTGATTTGAAACAGTATGACAGTGATGAGCC
AGAAACAAGGTCCCTTGCAAGTTGGATTCAAAGTGAGTTCAACAAAGCTTGTGAGCTGAC
AGATTCAAGCTGGATAGAGCTCGATGAAATTGGGGAGGATGTTGCCCCAATAGAACACAT
TGCGAGCATGAGGAGGAATTATTTTACTGCTGAGGTTTCCCATTGTAGAGCAACTGAATA
TATAATGAAGGGAGTATACAT-CAACAC-TGCTCTACTCAATGCATCCTGCGCTGCGATG
GATGACTTCCAATTAATCCCGATGATAAGCAAATGCAGGACCAAGGAAGGGAGAAGGAAG
ACAAATTTGTATGGATTCATCATAAAGGGAAGGTCCCATTTAAGAAATGACACTGACGTG
GTAAACTTTGTAAGCATGGAGTTTTCTCTCACCGATCCAAGACTTGAGCCACACAATTGG
GAGAAGTACTGTGTTCTAGAAATCGGAGACATGCTCCTAAGAACTGCTGTAGGCCAAGTG
TCAAGACCCATGTTTTTGTATGTAAGGACCAATGGGACCTCTAAAATTAAAATGAAATGG
GGAATGGAAATGAGGCGCTGCCTCCTTCAGTCTCTACAGCAGATTGAAAGCATGACTGAA
GCTGAGTCCTCAGTCAAAGAAAAGGACATGACCAAAGAATTCTTTGAGAACAAATCGGAG
ACATGGCCTATAGGAGAGTCCCCCAAAGGAGTGGAAGAAGGCTCAATCGGGAAAGTTTGC
AGGACCTTGTTAGCAAAATCTGTGTTTAACAGTTTATATGCATCTCCACAACTCGAAGGG
TTTTCAGCTGAATCTAGGAAAATACTTCTCATTGTTCAGGCCCTTAGGGACAACCTGGAA
CCTGGAACCTTTGATATTGGGGGGCTATATGAATCAATTGAGGAGTGTCTGATTAATGAT
CCCTGGGTTTTGCTCAATGCATCTTGGTTCAACT--CCTTCCTTA------------CAC
ATG----CACTAAAGTAGTTGTG-GCAATGCTACTA-TTTGCTATCCATACTGTCCAAAA
AAGTACCTTGTTTCTACT----------------------------------------
>gi|78057312|gb|DQ222918| /Equine/3(PA)/H3N8/USA/2003/// Influenza A virus (A/equine/Wisconsin/1/03(H3N8)) polymerase acidic protein 2 (PA) gene, complete cds.
--------------------------------------------ATGGAAGACTTTGT--
-GCGACAAT-GCTTC--------AATCCAATGA--TCGTCGAGCTTGCGGAAAAGGCAAT
GAAAGAATATGGAGAGGACCCGAAAATCGAAACAAACAAATTTGCAGCAATATG-CACTC
ACTTGGAAGTCTGCTTCATGTACTCGGATTTCCACTTTATTAATGAACTGAGTGAGTCAG
TGGTCATAGAGTCTGGTGACCCAAATGCTCTTTTGAAACACAGATTTGAAATCATTGAGG
GGAGAGATCGAACAATGGCATGGACAGTAGTAAACAGCATCTGCAACACCACAAGAGCTG
AAAAACCTAAATTTCTTCCAGATTTATACGACTATAAGGAGAACAGATTTGTTGAAATTG
GTGTGACAAGGAGAGAAGTTCACATATACTACCTGGAGAAGGCCAACAAAATAAAGTCTG
AGAAAACACATATCCACATTTTCTCATTTACAGGAGAGGAAATGGCTACAAAAGCGGACT
ATACTCTTGATGAAGAGAGTAGAGCCAGGATCAAGACCAGACTATTCACTATAAGACAAG
AAATGGCCAGTAGAGGCCTCTGGGATTCCTTTCGTCAGTCCGAGAGAGGCGAAGAGACAA
TTGAAGAAAGATTTGAAATCACAGGGACGATGCGCAAGCTTGCCAATTACAGTCTCCCAC
CGAACTTCTCCAGCCTTGAAAATTTTAGAGTCTATGTGGATGGATTCGAACCGAACGGC-
-TGCATTGAGAGTAAGCTTTCTCAAATGTCCAAAGAAGTAAATGCCAGAATCGAACCA--
----TTTTCAAAGACAACACCCCGACCACTCAAAATGCCAGGTGGTCCACCCTGCCATCA
GCGATCTAAATTCCTGCTAATGGATGCTCTGAAACTGAGCATTGAGGACCCAAGTCACGA
GGGAGAGGGAATACCACTATATGATGCCATCAAATGCATGAAAACTTTCTTTGGATGGAA
AGAGCCCAGTATTGTTAAACCACATGAAAAGGGTATAAACCCGAACTATCTCCAAACTTG
GAAGCAAGTATTAGCAGAATTACAAGACCTTGAGAACGAAGAAAAGGACCCCAAGACCAA
GAATATGAAAAAAACAAGCCAATTGAAATGGGCACTTAGTGAAAATATGGCACCAGAGAA
AGTGGATTTTGAGGATTGTAAAGACATCAGTGATTTAAAACAGTATGACAGTGATGAGCC
AGAAACAAGGTCTCTTGCAAGTTGGATTCAAAGTGAGTTCAACAAAGCTTGTGAACTGAC
AGATTCAAGCTGGATAGAGCTCGATGAAATTGGGGAGGATGTTGCCCCAATAGAATACAT
TGCGAGCATGAGGAGAAATTATTTTACTGCTGAGGTTTCCCATTGTAGAGCAACAGAATA
TATAATGAAGGGAGTGTACAT-CAACAC-TGCTCTACTCAATGCATCCTGTGCTGCGATG
GATGAATTCCAATTAATTCCGATGATAAGTAAATGCAGGACCAAAGAAGGGAGAAGGAAG
ACAAATTTATATGGATTCATAGTAAAGGGAAGGTCCCATTTAAGAAATGATACTGACGTG
GTGAACTTTGTAAGTATGGAATTTTCTCTCACTGATCCAAGATTTGAGCCACACAAATGG
GAAAAATACTGCGTTCTAGAAATTGGAGACATGCTTCTAAGAACTGCTGTAGGTCAAGTG
TCAAGACCCATGTTTTTGTATGTAAGGACAAATGGAACCTCTAAAATTAAAATGAAATGG
GGAATGGAAATGAGGCGCTGCCTCCTTCAGTCTCTGCAACAGATTGAAAGCATGATCGAA
GCTGAGTCCTCAGTCAAAGAAAAGGACATGACCAAAGAATTTTTTGAGAACAAATCAGAG
ACATGGCCTATAGGAGAGTCCCCCAAAGGAGTGGAAGAGGGCTCAATCGGGAAGGTTTGC
AGGACCTTATTAGCAAAATCTGTGTTTAACAGTTTGTATGCATCTCCACAACTGGAAGGG
TTTTCAGCTGAATCTAGGAAATTACTTCTCATTGTTCAGGCTCTTAGGGATAACCTGGAA
CCTGGAACCTTTGATATTGGGGGGTTATATGAATCAATTGAGGAGTGCCTGATTAATGAT
CCCTGGGTTTTGCTTAATGCATCTTGGTTCAACT--CCTTCCTTA------------CAC
ATG----CACTGAAGTAG------------------------------------------
----------------------------------------------------------
>gi|60547104|gb|AY855340| /Equine/3(PA)/H3N8/USA/2002/// Influenza A virus (A/equine/Kentucky/5/02(H3N8)) PA polymerase gene, complete cds.
-------------------AGCGAAAGCAGGTACTGATCCA-AAATGGAAGACTTTGT--
-GCGACAGT-GCTTC--------AATCCAATGA--TCGTCGAGCTTGCGGAAAAGGCAAT
GAAAGAATATGGAGAGGACCCGAAAATCGAAACAAACAAATTTGCAGCAATATG-CACTC
ACTTGGAAGTCTGCTTCATGTACTCGGATTTCCACTTTATTAATGAACTGGGTGAGTCAG
TGGTCATAGAGTCTGGTGACCCAAATGCTCTTTTGAAACACAGATTTGAAATCATTGAGG
GGAGAGATCGAACAATGGCATGGACAGTGGTAAACAGCATCTGCAACACCACAAGAGCTG
AAAAACCTAAATTTCTTCCAGATTTATACGACTATAAGGAGAACAGATTTGTTGAAATTG
GTGTGACAAGGAGAGAAGTTCACATATACTACCTGGAGAAGGCCAACAAAATAAAGTCTG
AGAAAACACATATCCACATTTTCTCATTTACAGGAGAGGAAATGGCTACAAAAGCGGACT
ATACTCTTGATGAAGAGAGTAGAGCCAGGATCAAGACCAGACTATTCACTATAAGACAAG
AAATGGCCAGTAGAGGCCTCTGGGATTCCTTTCGTCAGTCCGAGAGAGGCGAAGAGACAA
TTGAAGAAAGATTTGAAATCACAGGGACGATGCGCAAGCTTGCCAATTACAGTCTCCCAC
CGAACTTCTCCAGCCTTGAAAATTTTAGAGTCTATGTGGATGGATTCGAACCGAACGGC-
-TGCATTGAGAGTAAGCTTTCTCAAATGTCCAAAGAAGTAAATGCCAGAATCGAACCA--
----TTTTCAAAGACAACACCCCGACCACTCAAAATGCCAGGTGGTCCACCCTGCCATCA
GCGATCTAAATTCTTGCTAATGGATGCTCTGAAACTGAGCATTGAGGACCCAAGTCACGA
GGGAGAGGGAATACCACTATATGATGCAATCAAATGCATGAAAACTTTCTTTGGATGGAA
AGAGCCCAGTATTGTTAAACCACATGAAAAGGGTATAAACCCGAACTATCTCCAAACTTG
GAAGCAAGTATTAGAAGAAATACAAGACCTTGAGAACGAAGAAAGGACCCCCAAGACCAA
GAATATGAAAAAAACAAGCCAATTGAAATGGGCACTAGGTGAAAATATGGCACCAGAGAA
AGTGGATTTTGAGGATTGTAAAGACATCAGTGATTTAAAACAGTATGACAGCGATGAGCC
AGAAACAAGGTCTCTTGCAAGTTGGATTCAAAGTGAGTTCAACAAAGCTTGTGAGCTGAC
AGATTCAAGCTGGATAGAGCTCGATGAAATTGGGGAGGATGTCGCCCCAATAGAATACAT
TGCGAGCATGAGGAGAAATTATTTTACTGCTGAGATTTCCCATTGTAGAGCAACAGAATA
TATAATGAAAGGAGTGTACAT-CAACAC-TGCTCTACTCAATGCATCCTGTGCTGCGATG
GATGAATTTCAATTAATTCCGATGATAAGTAAATGCAGGACCAAAGAAGGGAGAAGGAAA
ACAAATTTATATGGATTCATAATAAAGGGAAGGTCCCATTTAAGAAATGATACTGACGTG
GTGAACTTTGTAAGTATGGAATTTTCTCTCACTGATCCAAGATTTGAGCCACACAAATGG
GAAAAATACTGCGTTCTAGAAATTGGAGACATGCTTCTAAGGACTGCTGTAGGTCAAGTG
TCAAGACCCATGTTTTTGTATGTAAGGACAAATGGAACCTCTAAAATTAAAATGAAATGG
GGAATGGAAATGAGGCGCTGCCTCCTTCAGTCTCTGCAACAGATTGAAAGCATGATCGAA
GCTGAGTCCTCAGTCAAAGAAAAGGACATGACCAAAGAATTTTTTGAGAACAAATCAGAG
ACATGGCCTATAGGAGAGTCCCCCAAAGGAGTGGAAGAGGGCTCAATCGGGAAGGTTTGC
AGGACCTTATTAGCAAAATCTGTGTTTAACAGTTTATATGCATCTCCACAACTGGAAGGG
TTTTCAGCTGAATCTAGGAAATTACTTCTCATTGTTCAGGCTCTTAGGGATAACCTGGAA
CCTGGAACCTTTGATATTGGGGGGTTATATGAATCAATTGAGGAGTGCCTGATTAATGAT
CCCTGGGTTTTGCTTAATGCATCTTGGTTCAACT--CCTTCCTTA------------CAC
ATG----CACTGAAGTAGTTGTG-GCAATGCTACTA-TTTGCTATCCATACTGTCCAAAA
AAGTACCTTGTTTCTACT----------------------------------------
>gi|168481159|gb|CY030186| /Equine/3(PA)/H3N8/USA/1994/// Influenza A virus (A/equine/Kentucky/8/1994(H3N8)) segment 3, complete sequence
---------------------------------------CA-AAATGGAAGACTTTGT--
-GCGACAGT-GCTTC--------AATCCAATGA--TCGTCGAGCTTGCGGAAAAGGCAAT
GAAAGAATATGGAGAGGACCCGAAAATTGAAACAAACAAATTTGCAGCAATATG-CACTC
ACTTGGAAGTCTGTTTCATGTACTCGGATTTCCACTTTATTAATGAACTGGGTGAGTCAG
TGATCATAGAGTCTGGTGACCCAAATGCTCTTTTGAAACACAGATTTGAAATCATTGAAG
GGAGAGATCGAACAATGGCATGGACAGTAGTAAACAGCATCTGCAACACCACAAGAGCTG
AAAAACCCAAGTTTCTCCCAGATTTATACGACTATAAGGAGAACAGGTTTGTTGAAATTG
GTGTGACAAGGAGAGAAGTTCACATATACTACCTGGAGAAGGCCAACAAAATAAAGTCTG
AGAAAACACATATCCACATTTTCTCATTTACAGGAGAGGAAATGGCTACAAAAGCGGACT
ATACTCTTGATGAAGAAAGTAGAGCCAGGATCAAAACCAGACTATTCACCATAAGACAAG
AAATGGCCAGTAGAGGCCTCTGGGATTCCTTTCGTCAGTCCGAGAGAGGCGAAGAGACAA
TTGAAGAAAGATTTGAAATCACAGGGACGATGCGCAGGCTTGCCAATTACAGTCTCCCAC
CGAACTTCTCCAGCCTTGAAAATTTTAGAGTCTATGTGGATGGATTCGAACCGAACGGC-
-TGCATTGAGAGTAAGCTTTCTCAAATGTCCAAAGACGTAAATGCCAGAATCGAGCCA--
----TTTTCAAAGACAACACCCCGACCACTCAAGATGCCAGGTGGTCCACCCTGCCATCA
ACGATCTAAATTCTTGCTAATGGATGCTCTGAAATTGAGTATTGAGGACCCAAGTCACGA
GGGAGAGGGAATACCACTATATGATGCCATCAAATGCATGAAAACTTTCTTTGGATGGAA
AGAGCCTAGTATTGTTAAACCACATGAAAAGGGTATAAACCCAAACTATCTCCAAGCTTG
GAAGCAAGTATTAGCAGAACTACAAGACCTTGAGAACGAAGAAAAGACCCCTAAGACCAA
GAATATGAAAAAAACAAGCCAATTGAAATGGGCACTTGGTGAAAATATGGCACCAGAGAA
AGTGGATTTTGAGGATTGTAAAGACATCAATGATTTGAAACAGTATGACAGTGATGAGCC
AGAAACAAGGTCTCTTGCAAGTTGGATTCAAAGTGAGTTCAACAAAGCTTGTGAGCTGAC
AGATTCAAGCTGGATAGAGCTCGATGAAATTGGGGAGGATATTGCCCCAATAGAATACAT
TGCGAGCATGAGGAGAAATTATTTTACTGCTGAAGTTTCCCATTGTAGAGCAACGGAATA
TATAATGAAGGGAGTGTACAT-CAACAC-TGCTCTACTCAATGCATCCTGTGCTGCGATG
GATGAATTTCAATTAATTCCGATGATAAGCAAATGCAGGACCAAAGAAGGGAGAAGGAAG
ACAAATTTATATGGATTCATAATAAAGGGAAGGTCCCATTTAAGGAATGATACTGACGTG
GTAAACTTTGTAAGTATGGAATTTTCTCTCACTGATCCAAAATTTGAGCCACATAAATGG
GAAAAATACTGCGTTCTAGAAATTGGAGACATGCTTCTAAGGACTGCTGTAGGTCAAGTG
TCAAGACCCATGTTTTTGTATGTAAGGACAAATGGAACCTCTAAAATTAAAATGAAATGG
GGAATGGAAATGAGGCGCTGCCTCCTTCAGTCTCTGCAACAGATTGAAAGCATGATCGAA
GCTGAGTCCTCAGTCAAAGAAAAGGACATGACCAAAGAATTCTTTGAGAACAAATCAGAG
ACATGGCCTATAGGAGAGTCCCCCAAAGGAGTGGAAGAAGGCTCAATCGGGAAGGTTTGC
AGGACCTTATTAGCAAAATCTGTGTTTAACAGTTTGTATGCATCTCCACAACTGGAAGGG
TTTTCAGCTGAATCTAGGAAATTACTTCTCATTGTTCAGGCCCTTAGGGATAACCTGGAA
CCTGGAACCTTTGATATTGGGGGGTTATATGAATCAATTGAGGAGTGCCTGATTAATGAT
CCCTGGGTTTTGCTCAATGCATCTTGGTTCAACT--CCTTCCTTA------------CAC
ATG----CACTGAAGTAGTTGTG-GCAATGCTACTA-TTTGCTATCCATACTGTCCAAAA
A---------------------------------------------------------
>gi|168481083|gb|CY030154| /Equine/3(PA)/H3N8/USA/1992/// Influenza A virus (A/equine/Kentucky/1/1992(H3N8)) segment 3, complete sequence
--------------------------------------------ATGGAAGACTTTGT--
-GCGACAGT-GCTTC--------AATCCAATGA--TCGTCGAGCTTGCGGAAAAGGCAAT
GAAAGAATATGGAGAGGACCCGAAAATTGAAACAAACAAATTTGCAGCAATATG-CACTC
ACTTGGAAGTCTGCTTCATGTACTCGGATTTCCACTTTATTAATGAACTGGGTGAGTCAG
TGATCATAGAGTCTGGTGACCCAAATGCTCTTTTGAAACACAGATTTGAAATCATTGAAG
GGAGAGATCGAACAATGGCATGGACAGTAGTAAACAGCATCTGCAACACCACAAGAGCTG
AAAAACCCAAGTTTCTCCCAGATTTATACGACTATAAGGAGAACAGATTTGTTGAAATTG
GTGTGACAAGGAGAGAAGTTCACATATACTACCTGGAGAAGGCCAACAAAATAAAGTCTG
AGAAAACACATATCCACATTTTCTCATTTACAGGAGAGGAAATGGCTACAAAAGCGGACT
ATACTCTTGATGAAGAGAGTAGAGCCAGGATCAAGACCAGACTATTCACCATAAGACAAG
AAATGGCCAGTAGAGGCCTCTGGGATTCCTTTCGTCAGTCCGAGAGAGGCGAAGAGACAA
TTGAAGAAAGATTTGAAATCACAGGGACGATGCGCAGGCTTGCCAATTACAGTCTCCCAC
CGAACTTCTCCAGCCTTGAAAATTTTAGAGTCTATGTGGATGGATTCGAACCGAACGGC-
-TGCATTGAGAGTAAGCTTTCTCAAATGTCCAAAGAAGTAAATGCCAGAATCGAGCCA--
----TTTTCAAAGACAACACCCCGACCACTCAAGATGCCAGGTGGTCCACCCTGCCATCA
GCGATCTAAATTCTTGCTAATGGATGCTCTGAAATTGAGTATTGAGGACCCAAGTCACGA
GGGAGAGGGAATACCACTATATGATGCCATCAAATGCATGAAAACTTTCTTTGGATGGAA
AGAGCCCAGTATTGTTAAACCACATGAAAAGGGTATAAACCCAAACTATCTCCAAGCTTG
GAAGCAAGTATTAGCAGAACTACAAGACCTTGAGAACGAAGAAAAGACCCCTAAGACCAA
GAATATGAAAAAAACAAGCCAATTGAAATGGGCACTCGGTGAAAATATGGCACCAGAGAA
AGTGGATTTTGAGGATTGTAAAGACATCAATGATTTGAAACAGTATGACAGTGATGAGCC
AGAAACAAGGTCTCTTGCAAGTTGGATTCAAAGTGAGTTCAACAAAGCTTGTGAGCTGAC
AGATTCAAGCTGGATAGAGCTCGATGAAATTGGGGAGGATGTTGCCCCAATAGAATACAT
TGCGAGCATGAGGAGAAATTATTTTACTGCTGAGGTTTCCCATTGTAGAGCAACAGAATA
TATAATGAAGGGAGTGTACAT-CAACAC-TGCTCTACTCAATGCATCCTGTGCTGCGATG
GATGAATTTCAATTAATTCCGATGATAAGCAAATGCAGGACCAAAGAAGGGAGAAGGAAG
ACAAATTTATATGGATTCATAATAAAGGGAAGGTCCCATTTAAGGAATGATACTGACGTG
GTAAACTTTGTAAGTATGGAATTTTCTCTCACTGATCCAAGATTTGAGCCACATAAATGG
GAAAAATACTGCGTTCTAGAAATTGGAGACATGCTTCTAAGGACTGCTGTAGGTCAAGTG
TCAAGACCCATGTTTTTGTATGTAAGGACAAATGGAACCTCTAAAATTAAAATGAAATGG
GGAATGGAAATGAGGCGCTGCCTCCTTCAGTCTCTGCAACAGATTGAAAGCATGATCGAA
GCTGAGTCCTCAGTCAAAGAAAAGGACATGACCAAAGAATTCTTTGAGAACAAATCAGAG
ACATGGCCTATAGGAGAGTCCCCCAAAGGAGTGGAAGAGGGCTCAATCGGGAAGGTTTGC
AGGACCTTATTAGCAAAATCTGTGTTTAACAGTTTGTATGCATCTCCACAACTGGAAGGG
TTTTCAGCTGAATCTAGGAAATTACTTCTCATTGTTCAGGCCCTTAGGGATAACCTGGAA
CCTGGAACCTTTGATATTGGGGGGTTATATGAATCAATTGAGGAGTGCCTGATTAATGAT
CCCTGGGTTTTGCTCAATGCATCTTGGTTCAACT--CCTTCCTTA------------CAC
ATG----CACTGAAGTAGTTGTG-GCAATGCTACTA-TTTGCTATCCATACTGTCCAAAA
----------------------------------------------------------
>gi|168481102|gb|CY030162| /Equine/3(PA)/H3N8/USA/1991/// Influenza A virus (A/equine/Alaska/29759/1991(H3N8)) segment 3, complete sequence
-------------------------------------------AATGGAAGACTTTGT--
-GCGACAGT-GCTTC--------AATCCAATGA--TCGTCGAGCTTGCGGAAAAGGCAAT
GAAAGAATATGGAGAGGACCCGAAAATTGAAACAAACAAATTTGCAGCAATATG-CACTC
ACTTGGAAGTCTGCTTCATGTACTCGGATTTCCACTTTATTAATGAACTGGGTGAGTCAG
TGATCATAGAGTCTGGTGATCCAAATGCTCTTTTGAAACACAGATTTGAAATCATTGAAG
GGAGAGATCGAACAATGGCATGGACAGTAGTAAACAGCATCTGCAACACCACAAGAGCTG
AAAAACCCAAGTTTCTCCCAGATTTATACGACTATAAGGAGAACAGATTTGTTGAAATTG
GTGTGACAAGGAGAGAAGTTCACATATACTACCTGGAGAAGGCCAACAAAATAAAGTCTG
AGAAAACACATATCCACATTTTCTCATTTACAGGAGAAGAAATGGCTACAAAAGCGGACT
ATACTCTTGATGAAGAGAGTAGAGCCAGGATCAAGACCAGACTATTCACCATAAGACAAG
AAATGGCCAGTAGAGGCCTCTGGGATTCCTTTCGTCAGTCCGAGAGAGGCGAAGAGACAA
TTGAAGAAAGATTTGAAATCACAGGGACGATGCGCAGGCTTGCCAATTACAGTCTCCCAC
CGAACTTCTCCAGCCTTGAAAATTTTAGAGTCTATGTGGATGGATTCGAACCGAACGGC-
-TGCATTGAGAGTAAGCTTTCTCAAATGTCCAAAGAAGTAAATGCCAGAATCGAGCCA--
----TTTTCAAAGACAACACCCCGACCACTCAAGATGCCAGGTGGTCCACCCTGCCATCA
GCGATCTAAATTCTTGCTAATGGATGCTCTGAAATTGAGTATTGAGGACCCAAGTCACGA
GGGAGAGGGAATACCACTATATGATGCCATCAAATGCATGAAAACTTTCTTTGGATGGAA
AGAGCCCAGTATTGTTAAACCACATGAAAAGGGTATAAACCCAAACTATCTCCAAGCTTG
GAAGCAAGTATTAGCAGAACTACAAGACCTTGAGAACGAAGAAAAGACCCCTAAGACCAA
GAATATGAAAAAAACAAGTCAATTGAAATGGGCACTCGGTGAAAATATGGCACCAGAGAA
AGTGGATTTTGAAGATTGTAAAGACATCAATGATTTGAAACAGTATGACAGTGATGAACC
AGAAACAAGGTCTCTTGCAAGTTGGATTCAAAGTGAGTTCAACAAAGCTTGTGAGCTGAC
AGATTCAAGCTGGATAGAGCTCGATGAAATTGGGGAGGATATTGCCCCAATAGAATACAT
TGCGAGCATGAGGAGAAATTATTTTACTGCTGAGGTTTCCCATTGTAGAGCAACAGAATA
TATAATGAAGGGAGTGTACAT-CAACAC-TGCTCTACTCAATGCATCCTGTGCTGCGATG
GATGAATTCCAATTAATTCCGATGATAAGCAAATGCAGGACCAAAGAAGGGAGAAGGAAG
ACAAATTTATATGGATTCATAATAAAGGGAAGGTCCCATTTAAGGAATGATACCGACGTG
GTAAACTTTGTAAGTATGGAATTTTCTCTCACTGATCCAAGATTTGAGCAACATAAATGG
GAAAAATACTGCGTTCTAGAAATTGGAGACATGCTCCTAAGGACTGCTGTAGGTCAAGTG
TCAAGACCCATGTTTTTGTATGTAAGGACAAATGGAACCTCTAAAATTAAAATGAAATGG
GGAATGGAAATGAGGCGCTGCCTCCTTCAGTCTCTGCAACAGATTGAAAGCATGATCGAA
GCTGAGTCCTCAGTCAAAGAAAAGGACATGACCAAAGAATTCTTTGAGAACAAATCAGAG
ACATGGCCTATAGGAGAGTCCCCCAAAGGAGTGGAAGAGGGCTCAATCGGGAAGGTTTGC
AGGACCTTATTAGCAAAATCTGTGTTTAACAGTTTGTATGCATCTCCACAACTGGAAGGG
TTTTCAGCTGAATCTAGGAAATTACTTCTCATTGTTCAGGCCCTTAGGGATAACCTGGAA
CCTGGAACCTTTGATATTGGGGGGTTATATGAATCAATTGAGGAGTGCCTGATTAATGAT
CCCTGGGTTTTGCTCAATGCATCTTGGTTCAACT--CCTTCCTTA------------CAC
ATG----CACTGAAGTAGTTGTG-GCAATGCTACTA-TTTGCTATCCATACTGTCCAAAA
----------------------------------------------------------
>gi|168481064|gb|CY030146| /Equine/3(PA)/H3N8/USA/1991/// Influenza A virus (A/equine/Texas/39655/1991(H3N8)) segment 3, complete sequence
-------------------------------------------AATGGAAGACTTTGT--
-GCGACAGT-GCTTC--------AATCCAATGA--TCGTCGAGCTTGCGGAAAAGGCAAT
GAAAGAATATGGAGAGGACCCGAAAATTGAAACAAACAAATTTGCAGCAATATG-CACTC
ACTTGGAAGTCTGCTTCATGTACTCGGATTTCCACTTTATTAATGAACTGGGTGAGTCAG
TGATCATAGAGTCTGGTGATCCAAATGCTCTTTTGAAACACAGATTTGAAATCATTGAAG
GGAGAGATCGAACAATGGCATGGACAGTAGTAAACAGCATCTGCAACACCACAAGAGCTG
AAAAACCCAAGTTTCTCCCAGATTTATACGACTATAAGGAGAACAGATTTGTTGAAATTG
GTGTGACAAGGAGAGAAGTTCACATATACTACCTGGAGAAGGCCAACAAAATAAAGTCTG
AGAAAACACATATCCACATTTTCTCATTTACAGGAGAGGAAATGGCTACAAAAGCGGACT
ATACTCTTGATGAAGAGAGTAGAGCCAGGATCAAGACCAGACTATTCACCATAAGACAAG
AAATGGCCAGTAGAGGCCTCTGGGATTCCTTTCGTCAGTCCGAGAGAGGCGAAGAGACAA
TTGAAGAAAGATTTGAAATCACAGGGACGATGCGCAGGCTTGCCAATTACAGTCTCCCAC
CGAACTTCTCCAGCCTTGAAAATTTTAGAGTCTATGTGGATGGATTCGAACCGAACGGC-
-TGCATTGAGAGTAAGCTTTCTCAAATGTCCAAAGAAGTAAATGCCAGAATCGAGCCA--
----TTTTCAAAGACAACACCCCGACCACTCAAGATGCCAGGTGGTCCACCCTGCCATCA
GCGATCTAAATTCTTGCTAATGGATGCTCTGAAATTGAGTATTGAGGACCCAAGTCACGA
GGGAGAGGGAATACCACTATATGATGCCATCAAATGCATGAAAACTTTCTTTGGATGGAA
AGAGCCCAGTATTGTTAAACCACATGAAAAGGGTATAAACCCAAACTATCTCCAAGCTTG
GAAGCAAGTATTAGCAGAACTACAAGACCTTGAGAACGAAGAAAAGACCCCTAAGACCAA
GAATATGAAAAAAACAAGTCAATTGAAATGGGCACTCGGTGAAAATATGGCACCAGAGAA
AGTGGATTTTGAGGATTGTAAAGACATCAATGATTTGAAACAGTATGACAGTGATGAACC
AGAAACAAGGTCTCTTGCAAGTTGGATTCAAAGTGAGTTCAACAAAGCTTGTGAGCTGAC
AGATTCAAGCTGGATAGAGCTCGATGAAATTGGGGAGGATATTGCCCCAATAGAATACAT
TGCGAGCATGAGGAGAAATTATTTTACTGCTGAGGTTTCCCATTGTAGAGCAACAGAATA
TATAATGAAGGGAGTGTACAT-CAACAC-TGCTCTACTCAATGCATCCTGTGCTGCGATG
GATGAATTCCAATTAATTCCGATGATAAGCAAATGCAGGACCAAAGAAGGGAGAAGGAAG
ACAAATTTATATGGATTCATAATAAAGGGAAGGTCCCATTTAAGGAATGATACCGACGTG
GTAAACTTTGTAAGTATGGAATTTTCTCTCACTGATCCAAGATTTGAGCAACATAAATGG
GAAAAATACTGCGTTCTAGAAATTGGAGACATGCTCCTAAGGACTGCTGTAGGTCAAGTG
TCAAGACCCATGTTTTTGTATGTAAGGACAAATGGAACCTCTAAAATTAAAATGAAATGG
GGAATGGAAATGAGGCGCTGCCTCCTTCAGTCTCTGCAACAGATTGAAAGCATGATCGAA
GCTGAGTCCTCAGTCAAAGAAAAGGACATGACCAAAGAATTCTTTGAGAACAAATCAGAG
ACATGGCCTATAGGAGAGTCCCCCAAAGGAGTGGAAGAGGGCTCAATCGGGAAGGTTTGC
AGGACCTTATTAGCAAAATCTGTGTTTAACAGTTTGTATGCATCTCCACAACTGGAAGGG
TTTTCAGCTGAATCTAGGAAATTACTTCTCATTGTTCAGGCCCTTAGGGATAACCTGGAA
CCTGGAACCTTTGATATTGGGGGGTTATATGAATCAATTGAGGAGTGCCTGATTAATGAT
CCCTGGGTTTTGCTCAATGCATCTTGGTTCAACT--CCTTCCTTA------------CAC
ATG----CACTGAAGTAGTTGTG-GCAATGCTACTA-TTTGCTATCCATACTGTCCAAAA
----------------------------------------------------------
>gi|120433615|gb|CY018874| /Equine/3(PA)/H3N8/USA/1991/// Influenza A virus (A/equine/Idaho/37875/1991(H3N8)) segment 3, complete sequence
------------------------------------ATCCA-AAATGGAAGACTTTGT--
-GCGACAGT-GCTTC--------AATCCAATGA--TCGTCGAGCTTGCGGAAAAGGCAAT
GAAAGAATATGGAGAGGACCCGAAAATTGAAACAAACAAATTTGCAGCAATATG-CACTC
ACTTGGAAGTCTGCTTCATGTACTCGGATTTCCACTTTATTAATGAACTGGGTGAGTCAG
TGATTATAGAGTCTGGTGATCCAAATGCTCTTTTGAAACACAGATTTGAAATCATTGAAG
GGAGAGATCGAACAATGGCATGGACAGTAGTAAACAGCATCTGCAACACCACAAGAGCTG
AAAAACCCAAGTTTCTCCCAGATTTATACGACTATAAGGAGAACAGATTTGTTGAAATTG
GTGTGACAAGGAGAGAAGTTCACATATACTACCTGGAGAAGGCCAACAAAATAAAGTCCG
AGAAAACACATATCCACATTTTCTCATTTACAGGAGAGGAAATGGCTACAAAAGCGGACT
ATACTCTTGATGAAGAGAGTAGAGCCAGGATCAAGACCAGACTATTCACCATAAGACAAG
AAATGGCCAGTAGAGGCCTCTGGGATTCCTTTCGTCAGTCCGAGAGAGGCGAAGAGACAA
TTGAAGAAAGATTTGAAATCACAGGGACGATGCGCAGGCTTGCCAATTACAGTCTCCCAC
CGAACTTCTCCAGCCTTGAAAATTTTAGAGTCTATGTGGATGGATTCGAACCGAACGGC-
-TGCATTGAGAGTAAGCTTTCTCAAATGTCCAAAGAAGTAAATGCCAGAATCGAGCCA--
----TTTTCAAAGACAACACCCCGACCACTCAAGATGCCAGGTGGTCCACCCTGCCATCA
GCGATCTAAATTCTTGCTAATGGATGCTCTGAAATTGAGTATTGAGGACCCAAGTCACGA
GGGAGAGGGAATACCACTATATGATGCCACCAAATGCATGAAAACTTTCTTTGGATGGAA
AGAGCCCAGTATTGTTAAACCACATGAAAAGGGTATAAACCCAAACTATCTCCAAGCTTG
GAAGCAAGTATTAGCAGAACTACAAGACCTTGAGAACGAAGAAAAGACCCCTAAGACCAA
GAATATGAAAAAAACAAGTCAATTGAAATGGGCACTCGGTGAAAATATGGCACCAGAGAA
AGTGGATTTTGAGGATTGTAAAGACATCAATGATTTGAAACAGTATGACAGTGATGAACC
AGAAACAAGGTCTCTTGCAAGTTGGATTCAAAGTGAGTTCAACAAAGCTTGTGAGCTGAC
AGATTCAAGCTGGATAGAGCTCGATGAAATTGGGGAGGATATTGCCCCAATAGAATACAT
TGCGAGCATGAGGAGAAATTATTTTACTGCTGAGGTTTCCCATTGTAGAGCAACAGAATA
TATAATGAAGGGAGTGTACAT-CAACAC-TGCTCTACTCAATGCATCCTGTGCTGCGATG
GATGAATTCCAATTAATTCCGATGATAAGCAAATGCAGGACCAAAGAAGGGAGAAGGAAG
ACAAATTTATATGGATTCATAATAAAGGGAAGGTCCCATTTAAGGAATGATACCGACGTG
GTAAACTTTGTAAGTATGGAATTTTCTCTCACTGATCCAAGATTTGAGCAACATAAATGG
GAAAAATACTGCGTTCTAGAAATTGGAGACATGCTCCTAAGGACTGCTGTAGGTCAAGTG
TCAAGACCCATGTTTTTGTATGTAAGGACAAATGGAACCTCTAAAATTAAAATGAAATGG
GGAATGGAAATGAGGCGCTGCCTCCTTCAGTCTCTGCAACAGATTGAAAGCATGATCGAA
GCTGAGTCCTCAGTCAAAGAAAAGGACATGACCAAAGAATTCTTTGAGAACAAATCAGAG
ACATGGCCTATAGGAGAGTCCCCCAAAGGAGTGGAAGAGGGCTCAATCGGGAAGGTTTGC
AGGACCTTATTAGCAAAATCTGTGTTTAACAGTTTGTATGCATCTCCACAACTGGAAGGG
TTTTCAGCTGAATCTAGGAAATTACTTCTCATTGTTCAGGCCCTTAGGGATAACCTGGAA
CCTGGAACCTTTGATATTGGGGGGTTATATGAATCAATTGAGGAGTGCCTGATTAATGAT
CCCTGGGTTTTGCTCAATGCATCTTGGTTCAACT--CCTTCCTTA------------AAC
ATG----CACTGAAGTAGTTGTG-GCAATGCTACTA-TTTGCTATCCATACTGTCCAAAG
A---------------------------------------------------------
>gi|168481140|gb|CY030178| /Equine/3(PA)/H3N8/USA/1991/// Influenza A virus (A/equine/Kentucky/1/1991(H3N8)) segment 3, complete sequence
------------------------------------------AAATGGAAGACTTTGT--
-GCGACAGT-GCTTC--------AATCCAATGA--TCGTCGAGCTTGCGGAAAAGGCAAT
GAAAGAATATGGAGAGGACCCGAAAATTGAAACAAACAAATTTGCAGCAATATG-CACTC
ACTTGGAAGTCTGCTTCATGTACTCGGATTTCCACTTTATTAATGAACTGGGTGAGTCAG
TGATCATAGAGTCTGGTGATCCAAATGCTCTTTTGAAACACAGATTTGAAATCATTGAAG
GGAGAGATCGAACAATGGCATGGACAGTAGTAAACAGCATCTGCAACACCACAAGAGCTG
AAAAACCCAAGTTTCTCCCAGATTTATACGACTATAAGGAGAACAGATTTGTTGAAATTG
GTGTGACAAGGAGAGAAGTTAACATATACTACCTGGAGAAGGCCAACAAAATAAAGTCTG
AGAAAACACATATCCACATTTTCTCATTTACAGGAGAGGAAATGGCTACAAAAGCGGACT
ATACTCTTGATGAAGAGAGTAGAGCCAGGATCAAGACCAGACTATTCACCATAAGACAAG
AAATGGCCAGTAGAGGCCTCTGGGATTCCTTTCGTCAGTCCGAGAGAGGCGAAGAGACAA
TTGAAGAAAGATTTGAAATCACAGGGACGATGCGCAGGCTTGCCAATTACAGTCTCCCAC
CGAACTTCTCCAGCCTTGAAAATTTTAGAGTCTATGTGGATGGATTCGAACCGAACGGC-
-TGCATTGAGAGTAAGCTTTCTCAAATGTCCAAAGAAGTAAATGCCAGAATCGAGCCA--
----TTTTCAAAGACAACACCCCGACCACTCAAGATGCCAGGTGGTCCACCCTGCCATCA
GCGATCTAAATTCTTGCTAATGGATGCTCTGAAATTGAGTATTGAGGACCCAAGTCACGA
GGGAGAGGGAATACCACTATATGATGCTATCAAATGCATGAAAACTTTCTTTGGATGGAA
AGAGCCCAGTGTTGTTAAACCACATGAAAAGGGTATAAACCCAAACTATCTCCAAGCTTG
GAAGCAAGTATTAGCAGAACTACAAGACCTTGAGAACGAAGAAAAGACCCCTAAGACCAA
GAATATGAAAAAAACAAGCCAATTGAAATGGGCACTCGGTGAAAATATGGCACCAGAGAA
AGTGGATTTTGAGGATTGTAAAGACATCAATGATTTGAAACAGTATGACAGTGATGAGCC
AGAAACAAGGTCTCTTGCAAGTTGGATTCAAAGTGAGTTCAACAAAGCTTGTGAGCTGAC
AGATTCAAGCTGGATAGAGCTCGATGAAATTGGGGAGGATATTGCCCCAATAGAATACAT
TGCGAGCATGAGGAGAAATTATTTTACTGCTGAGGTTTCCCATTGTAGAGCAACAGAATA
TATAATGAAGGGAGTGTACAT-CAACAC-TGCTCTACTCAATGCATCCTGTGCTGCGATG
GATGAATTCCAATTAATTCCGATGATAAGCAAATGCAGGACCAAAGAAGGGAGAAGGAAG
ACAAATTTATATGGATTCATAATAAAGGGAAGGTCCCATTTAAGGAATGATACCGACGTG
GTAAACTTTGTAAGTATGGAATTTTCTCTCACTGATCCAAGATTTGAGCCACATAAATGG
GAAAAATACTGCGTTCTAGAAATTGGAGACATGCTCCTAAGGACTGCTGTAGGTCAAGTG
TCAAGACCCATGTTTTTGTATGTAAGGACAAATGGAACCTCTAAAATTAAAATGAAATGG
GGAATGGAAATGAGACGCTGCCTCCTTCAGTCTCTGCAACAGATTGAAAGCATGATCGAA
GCTGAGTCCTCAGTCAAAGAAAAGGACATGACCAAAGAATTCTTTGAGAACAAATCAGAG
ACATGGCCTATAGGAGAGTCCCCCAAAGGAGTGGAAGAGGGCTCAATCGGGAAGGTTTGC
AGGACCTTATTAGCAAAATCTGTGTTTAACAGTTTGTATGCATCTCCACAACTGGAAGGG
TTTTCAGCTGAATCTAGGAAATTACTTCTCATTGTTCAGGCCCTTAGGGATAACCTGGAA
CCTGGAACCTTTGATATTGGGGGGTTATATGAATCAATTGAGGAGTGCCTGATTAATGAT
CCCTGGGTTTTGCTCAATGCATCTTGGTTCAACT--CCTTCCTTA------------CAC
ATG----CACTGAAGTAGTTGTA-GCAATGCTACTA-TTTGCTATCCATACTGTCCAAAA
----------------------------------------------------------
>gi|168481045|gb|CY030138| /Equine/3(PA)/H3N8/USA/1990/// Influenza A virus (A/equine/Kentucky/1277/1990(H3N8)) segment 3, complete sequence
----------------------------------------A-AAATGGAAGACTTTGT--
-GCGACAGT-GCTTC--------AATCCAATGA--TCGTCGAGCTTGCGGAAAAGGCAAT
GAAAGAATATGGAGAGGACCCGAAAATTGAAACAAACAAATTTGCAGCAATATG-CACTC
ACTTGGAAGTCTGCTTCATGTACTCGGATTTCCACTTTATTAATGAACTGGGTGAGTCAG
TGATCATAGAGTCTGGTGATCCAAATGCTCTTTTGAAACACAGATTTGAAATCATTGAAG
GGAGAGATCGAACAATGGCATGGACAGTAGTAAACAGCATCTGCAACACCACAAGAGCTG
AAAAACCCAAGTTTCTCCCAGATTTATACGACTATAAGGAGAACAGATTTGTTGAAATTG
GTGTGACAAGGAGAGAAGTTCACATATACTACCTGGAGAAGGCCAACAAAATAAAGTCTG
AGAAAACACATATCCACATTTTCTCATTTACAGGAGAGGAAATGGCTACAAAAGCGGACT
ATACTCTTGATGAAGAGAGTAGAGCCAGGATCAAGACCAGACTATTCACCATAAGACAAG
AAATGGCCAGTAGAGGCCTCTGGGATTCCTTTCGTCAGTCCGAGAGAGGCGAAGAGACAA
TTGAAGAAAGATTTGAAATCACAGGGACGATGCGCAGGCTTGCCAATTACAGTCTCCCAC
CGAACTTCTCCAGCCTTGAAAATTTTAGAGTCTATGTGGATGGATTCGAACCGAACGGC-
-TGCATTGAGAGTAAGCTTTCTCAAATGTCCAAAGAAGTAAATGCCAGAATCGAGCCA--
----TTTTCAAAGACAACACCCCGACCACTCAAGATACCAGGTGGTCCACCCTGCCATCA
GCGATCTAAATTCTTGCTAATGGATGCTCTGAAATTGAGTATTGAGGACCCAAGTCACGA
GGGAGAGGGAATACCACTATATGATGCCATCAAATGCATGAAAACTTTCTTTGGATGGAA
AGAGCCCAGTATTGTTAAACCACATGAAAAGGGTATAAACCCAAACTATCTCCAAGCTTG
GAAGCAAGTATTAGCAGAACTACAAGACCTTGAGAACGAAGAAAAGACCCCTAAGACCAA
GAATATGAAAAAAACAAGTCAATTGAAATGGGCACTCGGTGAAAATATGGCACCAGAGAA
AGTGGATTTTGAGGATTGTAAAGACATCAATGATTTGAAACAGTATGACAGTGATGAGCC
AGAAACAAGGTCTCTTGCAAGTTGGATTCAAAGTGAGTTCAACAAAGCTTGTGAGCTGAC
AGATTCAAGCTGGATAGAGCTCGATGAAATTGGGGAGGATATTGCCCCAATAGAATACAT
TGCGAGCATGAGGAGAAATTATTTTACTGCTGAGGTTTCCCATTGTAGAGCAACAGAATA
TATAATGAAGGGAGTGTACAT-CAACAC-TGCTCTACTCAATGCATCCTGTGCTGCGATG
GATGAATTCCAATTAATTCCGATGATAAGCAAATGCAGGACCAAAGAAGGGAGAAGGAAG
ACAAATTTATATGGATTCATAATAAAGGGAAGGTCCCATTTAAGGAATGATACCGACGTG
GTAAACTTTGTAAGTATGGAATTTTCTCTCACTGATCCAAGATTTGAGCCACATAAATGG
GAAAAATACTGCGTTCTAGAAATCGGAGACATGCTCCTAAGGACTGCTGTAGGTCAAGTG
TCAAGACCCATGTTTTTGTATGTAAGGACAAATGGAACCTCTAAAATTAAAATGAAATGG
GGAATGGAAATGAGGCGCTGCCTCCTTCAGTCTCTGCAACAGATTGAAAGCATGATCGAA
GCTGAGTCCTCAGTCAAAGAAAAGGACATGACCAAAGAATTCTTTGAGAACAAATCAGAG
ACATGGCCTATAGGAGAGTCCCCCAAAGGAGTGGAAGAGGGCTCAATCGGGAAGGTTTGC
AGGACCTTATTAGCAAAATCTGTGTTTAACAGTTTGTATGCATCTCCACAACTGGAAGGG
TTTTCAGCTGAATCTAGGAAATTACTTCTCATTGTTCAGGCCCTTAGGGATAATCTGGAA
CCTGGAACCTTTGATATTGGGGGGTTATATGAATCAATTGAGGAGTGCCTGATTAATGAT
CCCTGGGTTTTGCTCAATGCATCTTGGTTCAACT--CCTTCCTTA------------CAC
ATG----CACTGAAGTAGTTGTG-GCAATGCTACAA-TTTGCTATCCATACTGTCCAAAA
----------------------------------------------------------
>gi|168480988|gb|CY030114| /Equine/3(PA)/H3N8/USA/1988/// Influenza A virus (A/equine/Kentucky/692/1988(H3N8)) segment 3, complete sequence
-------------------------------------------AATGGAAGATTTTGT--
-GCGACAGT-GCTTC--------AATCCAATGA--TCGTCGAGCTTGCGGAAAAGGCAAT
GAAAGAATATGGAGAGGACCCGAAAATTGAAACAAACAAATTTGCAGCAATATG-CACTC
ATTTGGAAGTCTGCTTCATGTACTCGGATTTCCACTTTATTAATGAACTGGGTGAGTCAG
TGATCATAGAGTCTGGTGATCCAAATGCTCTTTTGAAACACAGATTTGAAATCATTGAAG
GGAGAGATCGAACAATGGCATGGACAGTAGTAAACAGTATCTGCAACACCACAAGAGCTG
AAAAACCCAAGTTTCTCCCAGATTTATACGACTATAAGGAGAACAGATTTGTTGAAATTG
GTGTGACAAGGAGAGAAGTTCACATATACTACCTGGAGAAGGCCAACAAAATAAAGTCTG
AGAAAACACATATCCACATTTTCTCATTTACAGGAGAGGAAATGGCTACAAAAGCGGACT
ATACCCTTGATGAAGAGAGTAGAGCCAGGATCAAGACCAGACTATTCACCATAAGACAAG
AAATGGCCAGTAGAGGCCTCTGGGATTCCTTTCGTCAGTCCGAGAGAGGCGAAGAGACAA
TTGAAGAAAGATTTGAAATCACAGGGACGATGCGCAGGCTTGCCAATTACAGTCTCCCAC
CGAACTTCTCCAGCCTTGAAAATTTTAGAGTCTATGTGGATGGATTCGAACCGAACGGC-
-TGCATTGAGAGTAAGCTTTCTCAAATGTCCAAAGAAGTAAATGCCAGAATCGAGCCA--
----TTTTCAAAGACAACACCCCGACCACTCAAGATACCAGGTGGTCCACCCTGCCATCA
GCGATCTAAATTCTTGCTAATGGATGCTCTGAAATTGAGTATTGAGGACCCAAGTCACGA
GGGAGAGGGAATACCACTATATGATGCCATCAAATGCATGAAAACTTTCTTTGGATGGAA
AGAGCCCAGTATTGTTAAACCACATGAAAAGGGTATAAACCCAAACTATCTCCAAGCTTG
GAAGCAAGTATTAGCAGAACTACAAGACCTTGAGAACGAAGAAAAGACCCCTAAGACCAA
GAATATGAAAAAGACAAGTCAATTGAAATGGGCACTTGGTGAAAATATGGCACCAGAGAA
AGTGGATTTTGAGGATTGTAAAGACATCAATGATTTGAAACAGTATGACAGTGATGAGCC
AGAAACAAGGTCTCTTGCAAGTTGGATTCAAAGTGAGTTCAACAAAGCTTGTGAACTGAC
AGATTCAAGCTGGATAGAGCTCGATGAAATTGGGGAGGATATTGCCCCAATAGAATACAT
TGCGAGCATGAGGAGAAATTATTTTACTGCTGAGGTTTCCCATTGTAGAGCAACAGAATA
TATAATGAAGGGAGTGTACAT-CAACAC-TGCTCTACTCAATGCATCCTGTGCTGCGATG
GATGAATTCCAATTAATTCCGATGATAAGCAAATGCAGGACCAAAGAAGGGAGAAGGAAG
ACAAATTTATATGGATTCATAATAAAGGGAAGGTCCCATTTAAGGAATGATACCGACGTG
GTAAACTTTGTAAGTATGGAATTTTCTCTCACTGATCCAAGATTTGAGCCACATAAATGG
GAAAAATACTGTGTTCTAGAAATCGGAGACATGCTCCTAAGGACTGCTGTAGGTCAAGTG
TCAAGACCCATGTTTTTGTATGTAAGGACCAATGGAACCTCTAAAATTAAAATGAAATGG
GGAATGGAAATGAGGCGCTGCCTCCTTCAGTCTCTGCAACAGATTGAAAGCATGATCGAA
GCTGAGTCCTCAGTCAAAGAAAAGGACATGACCAAAGAATTCTTTGAGAACAAATCAGAG
ACATGGCCTATAGGAGAGTCCCCCAAAGGAGTGGAAGAGGGCTCAATCGGGAAGGTTTGC
AGGACCTTATTAGCAAAATCTGTGTTTAACAGTTTGTATGCATCTCCACAACTGGAAGGG
TTTTCAGCTGAATCTAGGAAATTACTTCTCATTGTTCAGGCCCTTAGGGATAACCTGGAA
CCTGGAACCTTTGATATTGGGGGGTTATATGAATCAATTGAGGAGTGCCTGATTAATGAT
CCCTGGGTTTTGCTCAATGCATCTTGGTTCAACT--CCTTCCTTA------------CAC
ATG----CACTGAAGTAGTTGTG-GCAATGCTACTA-TTTGCTATCCATACTGTCCAAAA
----------------------------------------------------------
>gi|168481007|gb|CY030122| /Equine/3(PA)/H3N8/USA/1988/// Influenza A virus (A/equine/Kentucky/694/1988(H3N8)) segment 3, complete sequence
-------------------------------------------AATGGAAGATTTTGT--
-GCGACAGT-GCTTC--------AATCCAATGA--TCGTCGAGCTTGCGGAAAAGGCAAT
GAAAGAATATGGAGAGGACCCGAAAATTGAAACAAACAAATTTGCAGCAATATG-CACTC
ATTTGGAAGTCTGCTTCATGTACTCGGATTTCCACTTTATTAATGAACTGGGTGAGTCAG
TGATCATAGAGTCTGGTGATCCAAATGCTCTTTTGAAACACAGATTTGAAATCATTGAAG
GGAGAGATCGAACAATGGCATGGACAGTAGTAAACAGTATCTGCAACACCACAAGAGCTG
AAAAACCCAAGTTTCTCCCAGATTTATACGACTATAAGGAGAACAGATTTGTTGAAATTG
GTGTGACAAGGAGAGAAGTTCACATATACTACCTGGAGAAGGCCAACAAAATAAAGTCTG
AGAAAACACATATCCACATTTTCTCATTTACAGGAGAGGAAATGGCTACAAAAGCGGACT
ATACCCTTGATGAAGAGAGTAGAGCCAGGATCAAGACCAGACTATTCACCATAAGACAAG
AAATGGCCAGTAGAGGCCTCTGGGATTCCTTTCGTCAGTCCGAGAGAGGCGAAGAGACAA
TTGAAGAAAGATTTGAAATCACAGGGACGATGCGCAGGCTTGCCAATTACAGTCTCCCAC
CGAACTTCTCCAGCCTTGAAAATTTTAGAGTCTATGTGGATGGATTCGAACCGAACGGC-
-TGCATTGAGAGTAAGCTTTCTCAAATGTCCAAAGAAGTAAATGCCAAAATCGAGCCA--
----TTTTCAAAGACAACACCCCGACCACTCAAGATACCAGGTGGTCCACCCTGCCATCA
GCGATCTAAATTCTTGCTAATGGATGCTCTGAAATTGAGTATTGAGGACCCAAGTCACGA
GGGAGAGGGAATACCACTATATGATGCCATCAAATGCATGAAAACTTTCTTTGGATGGAA
AGAGCCCAGTATTGTTAAACCACATGAAAAGGGTATAAACCCAAACTATCTCCAAGCTTG
GAAGCAAGTATTAGCAGAACTACAAGACCTTGAGAACGAAGAAAAGACCCCTAAGACCAA
GAATATGAAAAAGACAAGTCAATTGAAATGGGCACTTGGTGAAAATATGGCACCAGAGAA
AGTGGATTTTGAGGATTGTAAAGACATCAATGATTTGAAACAGTATGACAGTGATGAGCC
AGAAACAAGGTCTCTTGCAAGTTGGATTCAAAGTGAGTTCAACAAAGCTTGTGAACTGAC
AGATTCAAGCTGGATAGAGCTCGATGAAATTGGGGAGGATATTGCCCCAATAGAATACAT
TGCGAGCATGAGGAGAAATTATTTTACTGCTGAGGTTTCCCATTGTAGAGCAACAGAATA
TATAATGAAGGGAGTGTACAT-CAACAC-TGCTCTACTCAATGCATCCTGTGCTGCGATG
GATGAATTCCAATTAATTCCGATGATAAGCAAATGCAGGACCAAAGAAGGGAGAAGGAAG
ACAAATTTATATGGATTCATAATAAAGGGAAGGTCCCATTTAAGGAATGATACCGACGTG
GTAAACTTTGTAAGTATGGAATTTTCTCTCACTGATCCAAGATTTGAGCCACATAAATGG
GAAAAATACTGTGTTCTAGAAATCGGAGACATGCTCCTAAGGACTGCTGTAGGTCAAGTG
TCAAGACCCATGTTTTTGTATGTAAGGACCAATGGAACCTCTAAAATTAAAATGAAATGG
GGAATGGAAATGAGGCGCTGCCTCCTTCAGTCTCTGCAACAGATTGAAAGCATGATCGAA
GCTGAGTCCTCAGTCAAAGAAAAGGACATGACCAAAGAATTCTTTGAGAACAAATCAGAG
ACATGGCCTATAGGAGAGTCCCCCAAAGGAGTGGAAGAGGGCTCAATCGGGAAGGTTTGC
AGGACCTTATTAGCAAAATCTGTGTTTAACAGTTTGTATGCATCTCCACAACTGGAAGGG
TTTTCAGCTGAATCTAGGAAATTACTTCTCATTGTTCAGGCCCTTAGGGATAACCTGGAA
CCTGGAACCTTTGATATTGGGGGGTTATATGAATCAATTGAGGAGTGCCTGATTAATGAT
CCCTGGGTTTTGCTCAATGCATCTTGGTTCAACT--CCTTCCTTA------------CAC
ATG----CACTGAAGTAGTTGTG-GCAATGCTACTA-TTTGCTATCCATACTGTCCAAAA
----------------------------------------------------------
>gi|168481026|gb|CY030130| /Equine/3(PA)/H3N8/USA/1988/// Influenza A virus (A/equine/Kentucky/698/1988(H3N8)) segment 3, complete sequence
-------------------------------------TCCA-AAATGGAAGATTTTGT--
-GCGACAGT-GCTTC--------AATCCAATGA--TCGTCGAGCTTGCGGAAAAGGCAAT
GAAAGAATATGGAGAGGACCCGAAAATTGAAACAAACAAATTTGCAGCAATATG-CACTC
ATTTGGAAGTCTGCTTCATGTACTCGGATTTCCACTTTATTAATGAACTGGGTGAGTCAG
TGATCATAGAGTCTGGTGATCCAAATGCTCTTTTGAAACACAGATTTGAAATCATTGAAG
GGAGAGATCGAACAATGGCATGGACAGTAGTAAACAGTATCTGCAACACCACAAGAGCTG
AAAAACCCAAGTTTCTCCCAGATTTATACGACTATAAGGAGAACAGATTTGTTGAAATTG
GTGTGACAAGGAGAGAAGTTCACATATACTACCTGGAGAAGGCCAACAAAATAAAGTCTG
AGAAAACACATATCCACATTTTCTCATTTACAGGAGAGGAAATGGCTACAAAAGCGGACT
ATACCCTTGATGAAGAGAGTAGAGCCAGGATCAAGACCAGACTATTCACCATAAGACAAG
AAATGGCCAGTAGAGGCCTCTGGGATTCCTTTCGTCAGTCCGAGAGAGGCGAAGAGACAA
TTGAAGAAAGATTTGAAATCACAGGGACGATGCGCAGGCTTGCCAATTACAGTCTCCCAC
CGAACTTCTCCAGCCTTGAAAATTTTAGAGTCTATGTGGATGGATTCGAACCGAACGGC-
-TGCATTGAGAGTAAGCTTTCTCAAATGTCCAAAGAAGTAAATGCCAAAATCGAGCCA--
----TTTTCAAAGACAACACCCCGACCACTCAAGATACCAGGTGGTCCACCCTGCCATCA
GCGATCTAAATTCTTGCTAATGGATGCTCTGAAATTGAGTATTGAGGACCCAAGTCACGA
GGGAGAGGGAATACCACTATATGATGCCATCAAATGCATGAAAACTTTCTTTGGATGGAA
AGAGCCCAGTATTGTTAAACCACATGAAAAGGGTATAAACCCAAACTATCTCCAAGCTTG
GAAGCAAGTATTAGCAGAACTACAAGACCTTGAGAACGAAGAAAAGACCCCTAAGACCAA
GAATATGAAAAAGACAAGTCAATTGAAATGGGCACTTGGTGAAAATATGGCACCAGAGAA
AGTGGATTTTGAGGATTGTAAAGACATCAATGATTTGAAACAGTATGACAGTGATGAGCC
AGAAACAAGGTCTCTTGCAAGTTGGATTCAAAGTGAGTTCAACAAAGCTTGTGAACTGAC
AGATTCAAGCTGGATAGAGCTCGATGAAATTGGGGAGGATATTGCCCCAATAGAATACAT
TGCGAGCATGAGGAGAAATTATTTTACTGCTGAGGTTTCCCATTGTAGAGCAACAGAATA
TATAATGAAGGGAGTGTACAT-CAACAC-TGCTCTACTCAATGCATCCTGTGCTGCGATG
GATGAATTCCAATTAATTCCGATGATAAGCAAATGCAGGACCAAAGAAGGGAGAAGGAAG
ACAAATTTATATGGATTCATAATAAAGGGAAGGTCCCATTTAAGGAATGATACCGACGTG
GTAAACTTTGTAAGTATGGAATTTTCTCTCACTGATCCAAGATTTGAGCCACATAAATGG
GAAAAATACTGTGTTCTAGAAATCGGAGACATGCTCCTAAGGACTGCTGTAGGTCAAGTG
TCAAGACCCATGTTTTTGTATGTAAGGACCAATGGAACCTCTAAAATTAAAATGAAATGG
GGAATGGAAATGAGGCGCTGCCTCCTTCAGTCTCTGCAACAGATTGAAAGCATGATCGAA
GCTGAGTCCTCAGTCAAAGAAAAGGACATGACCAAAGAATTCTTTGAGAACAAATCAGAG
ACATGGCCTATAGGAGAGTCCCCCAAAGGAGTGGAAGAGGGCTCAATCGGGAAGGTTTGC
AGGACCTTATTAGCAAAATCTGTGTTTAACAGTTTGTATGCATCTCCACAACTGGAAGGG
TTTTCAGCTGAATCTAGGAAATTACTTCTCATTGTTCAGGCCCTTAGGGATAACCTGGAA
CCTGGAACCTTTGATATTGGGGGGTTATATGAATCAATTGAGGAGTGCCTGATTAATGAT
CCCTGGGTTTTGCTCAATGCATCTTGGTTCAACT--CCTTCCTTA------------CAC
ATG----CACTGAAGTAGTTGTG-GCAATGCTACTA-TTTGCTATCCATACTGTCCAAA-
----------------------------------------------------------
>gi|168480969|gb|CY030106| /Equine/3(PA)/H3N8/USA/1987/// Influenza A virus (A/equine/Kentucky/1/1987(H3N8)) segment 3, complete sequence
-------------------------------------TCCA-AAATGGAAGACTTTGT--
-GCGACAAT-GCTTC--------AATCCAATGA--TCGTCGAGCTTGCGGAAAAGGCAAT
GAAAGAATATGGAGAGGACCCGAAAATTGAAACAAACAAATTTGCAGCAATATG-CACTC
ACTTGGAAGTCTGCTTCATGTACTCGGATTTCCACTTTATTAATGAACTGGGTGAGTCAG
TGATCATAGAGTCTGGTGATCCAAATGCTCTTTTGAAACACAGATTTGAAATCATTGAAG
GGAGAGATCGAACAATGGCATGGACAGTAGTAAACAGTATCTGCAACACCACAAGAACTG
AAAAACCCAAGTTTCTCCCAGATTTATACGACTATAAGGAGAACAGATTTGTTGAAATTG
GTGTGACAAGGAGAGAAGTTCACATATACTACCTGGAGAAGGCCAACAAAATAAAGTCTG
AGAAAACACATATCCACATTTTCTCATTTACAGGAGAGGAAATGGCTACAAAAGCGGACT
ATACCCTTGATGAAGAGAGTAGAGCCAGGATCAAGACCAGACTATTCACCATAAGACAAG
AAATGGCCAGTAGAGGCCTCTGGGATTCCTTTCGTCAGTCCGAGAGAGGCGAAGAGACAA
TTGAAGAAAGATTTGAAATCACAGGGACGATGCGCAGGCTTGCCAATTACAGTCTCCCAC
CGAACTTCTCCAGCCTTGAAAATTTTAGAGTCTATGTGGATGGATTCGAACCGAACGGC-
-TGCATTGAGAGTAAGCTTTCTCAAATGTCCAAAGAAGTAAATGCCAGAATCGAGCCA--
----TTTTCAAAGGCAACACCCCGACCACTCAGGATACCAGGTGGTCCACCCTGCCATCA
GCGATCTAAATTCTTGCTAATGGATGCTCTGAAATTGAGTATTGAGGACCCAAGTCACGA
GGGAGAGGGAATACCACTGTATGATGCCATCAAATGCATGAAAACTTTCTTTGGATGGAA
AGAGCCCAGTATTGTTAAACCACATGAAAAGGGTATAAACCCAAACTATCTCCAAGCTTG
GAAGCAAGTATTAGCAGAACTACAAGACCTTGAGAACGAAGAAAAGACCCCTAAGACCAA
GAATATGAAAAAGACAAGTCAATTGAAATGGGCACTTGGTGAAAATATGGCACCAGAGAA
AGTGGATTTTGAGGATTGTAAAGACATCAATGATTTGAAACAGTATGACAGTGATGAGCC
AGAAACAAGGTCTCTTGCAAGTTGGATTCAAAGTGAGTTCAACAAAGCTTGTGAACTGAC
AGATTCAAGCTGGATAGAGCTCGATGAAATTGGGGAGGATATTGCCCCAATAGAATACAT
TGCGAGCATGAGGAGAAATTATTTTACTGCTGAGGTTTCCCATTGTAGAGCAACAGAATA
TATAATGAAGGGAGTATACAT-CAATAC-TGCTCTACTCAATGCATCCTGTGCTGCGATG
GATGAATTCCAATTAATTCCGATGATAAGCAAATGCAGAACCAAAGAAGGGAGAAGGAAG
ACAAATTTATATGGATTCATAATAAAGGGAAGGTCCCATTTAAGGAATGATACCGACGTG
GTAAACTTTGTAAGTATGGAATTTTCTCTCACTGATCCAAGATTTGAGCCACACAAATGG
GAAAAATACTGTGTTCTAGAAATCGGAGACATGCTCCTAAGGACTGCTGTAGGTCAAGTG
TCAAGACCCATGTTTTTGTATGTAAGGACCAATGGAACCTCTAAAATTAAAATGAAATGG
GGAATGGAAATGAGGCGCTGCCTCCTTCAGTCTCTGCAACAGATTGAAAGCATGATCGAA
GCTGAGTCCTCAGTCAAAGAAAAGGACATGACCAAAGAATTCTTTGAGAACAAATCAGAG
ACATGGCCTATAGGAGAGTCCCCCAAAGGAGTGGAAGAGGGCTCAATCGGGAAGGTTTGC
AGGACCTTATTAGCAAAATCTGTGTTTAACAGTTTGTATGCATCTCCACAACTGGAAGGG
TTTTCAGCTGAATCTAGGAAATTACTTCTCATTGTTCAGGCCCTTAGGGATAACCTGGAA
CCTGGAACCTTTGATATTGGGGGGTTATATGAATCAATTGAGGAGTGCCTGATTAATGAT
CCCTGGGTTTTGCTCAATGCATCTTGGTTCAACT--CCTTCCTTA------------CAC
ATG----CACTGAAGTAGCTGTG-GCAATGCTACTA-TTTGCTATCC-------------
----------------------------------------------------------
>gi|168480950|gb|CY030098| /Equine/3(PA)/H3N8/USA/1986/// Influenza A virus (A/equine/Kentucky/1/1986(H3N8)) segment 3, complete sequence
-------------------------------------------AATGGAAGACTTTGT--
-GCGACAAT-GCTTC--------AATCCAATGA--TCGTCGAGCTTGCGGAAAAGGCAAT
GAAAGAATATGGAGAGGACCCGAAAATTGAAACAAACAAATTTGCAGCAATATG-CACTC
ACTTGGAAGTCTGCTTCATGTACTCGGATTTCCACTTTATTAATGAACTGGGTGAGTCAG
TGATCATAGAGTCTGGTGATCCAAATGCTCTTTTGAAACACAGATTTGAAATCATTGAAG
GGAGAGATCGAACAATGGCATGGACAGTAGTAAACAGTATCTGCAACACCACAAGAGCTG
AAAAACCCAAGTTTCTCCCAGATTTATACGACTATAAGGAGAACAGATTTGTTGAAATTG
GTGTGACAAGGAGAGAAGTTCACATATACTACCTGGAGAAGGCCAACAAAATAAAGTCTG
AGAAAACACATATCCACATTTTCTCATTTACAGGAGAGGAAATGGCTACAAAAGCGGACT
ATACCCTTGATGAAGAGAGTAGAGCCAGGATCAAGACCAGACTATTCACCATAAGACAAG
AAATGGCCAGTAGAGGCCTCTGGGATTCCTTTCGTCAGTCCGAGAGAGGCGAAGAGACAA
TTGAAGAAAGATTTGAAATCACAGGGACAATGCGCAGGCTTGCCAATTACAGTCTCCCAC
CGAACTTCTCCAGCCTTGAAAATTTTAGAGCCTATGTGGATGGATTCGAACCGAACGGC-
-TGCATTGAGAGCAAGCTTTCTCAAATGTCCAAAGAAGTAAATGCCAGAATCGAGCCA--
----TTTTCAAAGACAACACCCCGACCACTCAGGATACCAGGTGGTCCACCCTGCCATCA
GCGATCTAAATTCTTGCTAATGGATGCTCTGAAATTGAGTATTGAGGACCCAAGTCACGA
GGGAGAGGGAATACCACTGTATGATGCCATCAAATGCATGAAAACTTTCTTTGGATGGAA
AGAGCCTAGTATTGTTAAACCACATGAAAAGGGTATAAACCCAAACTATCTCCAAGCTTG
GAAGCAAGTATTAGCAGAACTACAAGACCTTGAGAACGAAGAAAAGACCCCTAAGACCAA
GAATATGAAAAAGACAAGTCAATTGAAATGGGCACTTGGTGAAAATATGGCGCCAGAGAA
AGTGGATTTTGAGGATTGTAAAGACATCAGTGATTTGAAACAGTATGACAGTGATGAGCC
AGAAACAAGGTCTCTTGCAAGTTGGATTCAAAGTGAGTTCAACAAAGCTTGTGAACTGAC
AGATTCAAGCTGGATAGAGCTCGATGAAATTGGGGAGGATATTGCCCCAATAGAATACAT
TGCGAGCATGAGGAGAAATTATTTTACTGCTGAGGTTTCCCATTGTAGAGCAACAGAATA
TATAATGAAGGGAGTATACAT-CAACAC-TGCTCTACTCAATGCATCCTGCGCTGCGATG
GATGAATTCCAATTAATTCCGATGATAAGCAAATGCAGGACCAAAGAAGGGAGAAGGAAG
ACAAATTTATATGGATTCATAATAAAGGGAAGGTCCCATTTAAGGAATGATACCGACGTG
GTAAACTTTGTAAGTATGGAATTTTCTCTCACTGATCCAAGACTTGAGCCACACAAATGG
GAAAAATACTGTGTTCTAGAAATCGGAGACATGCTCCTAAGGACTGCTGTAGGCCAAGTG
TCAAGACCCATGTTTTTGTATGTAAGGACCAATGGAACCTCTAAAATTAAAATGAAATGG
GGAATGGAAATGAGGCGCTGCCTCCTTCAGTCTCTGCAACAGATTGAAAGCATGATCGAA
GCTGAGTCCTCAGTCAAAGAAAAGGACATGACCAAAGAATTCTTTGAGAACAAATCAGAG
ACATGGCCTATAGGAGAGTCCCCCAAAGGAGTGGAAGAGGGCTCAATCGGGAAGGTTTGC
AGGACCTTATTAGCAAAATCTGTGTTTAACAGTTTGTATGCATCTCCACAACTGGAAGGG
TTTTCAGCTGAATCTAGGAAATTACTTCTCATTGTTCAGGCCCTTAGGGATAACCTGGAA
CCTGGAACCTTTGATATTGGGGGGTTATATGAATCAATTGAGGAGTGCCTGATTAATGAT
CCCTGGGTTTTGCTCAATGCATCTTGGTTCAACT--CCTTCCTTA------------CAC
ATG----CACTGAAGTAGTTGTG-GCAATGCTACTA-TTTGCTATCCATACTGTCCAAAA
----------------------------------------------------------
>gi|168481121|gb|CY030170| /Equine/3(PA)/H3N8/USA/1986/// Influenza A virus (A/equine/Tennessee/5/1986(H3N8)) segment 3, complete sequence
-------------------------------------------AATGGAAGACTTTGT--
-GCGACAAT-GCTTC--------AATCCAATGA--TCGTCGAGCTTGCGGAAAAGGCAAT
GAAAGAATATGGAGAGGACCCGAAAATTGAAACAAACAAATTTGCAGCAATATG-CACTC
ACTTGGAAGTCTGCTTCATGTACTCGGATTTCCACTTTATTAATGAACTGGGTGAGTCAG
TGATCATAGAGTCTGGTGATCCAAATGCTCTTTTGAAACACAGATTTGAAATCATTGAAG
GGAGAGATCGAACAATGGCATGGACAGTAGTAAACAGTATCTGCAACACCACAAGAGCTG
AAAAACCCAAGTTTCTCCCAGATTTATACGACTATAAGGAGAACAGATTTGTTGAAATTG
GTGTGACAAGGAGAGAAGTTCACATATACTACCTGGAGAAGGCCAACAAAATAAAGTCTG
AGAAAACACATATCCACATTTTCTCATTTACAGGAGAGGAAATGGCTACAAAAGCGGACT
ATACCCTTGATGAAGAGAGTAGAGCCAGGATCAAGACCAGACTATTCACCATAAGACAAG
AAATGGCCAGTAGAGGCCTCTGGGATTCCTTTCGTCAGTCCGAGAGAGGCGAAGAGACAA
TTGAAGAAAGATTTGAAATCACAGGGACGATGCGCAGGCTTGCCAATTACAGTCTCCCAC
CGAACTTCTCCAGCCTTGAAAATTTTAGAGTCTATGTGGATGGATTCGAACCGAACGGC-
-TGCATTGAGAGTAAGCTTTCTCAAATGTCCAAAGAAGTAAATGCCAGAATCGAGCCA--
----TTTTCAAAGACAACACCCCGACCACTCAGGATACCAGGTGGTCCACCCTGCCATCA
GCGATCTAAATTCTTGCTAATGGATGCTCTGAAATTGAGTATTGAGGACCCAAGTCACGA
GGGAGAGGGAATACCACTGTATGATGCCATCAAATGCATGAAAACTTTCTTTGGATGGAA
AGAGCCCAGTATTGTTAAACCACATGAAAAGGGTATAAACCCAAACTATCTCCAAGCTTG
GAAGCAAGTATTAGCAGAACTACAAGACCTTGAGAACGAAGAAAAGACCCCTAAGACCAA
GAATATGAAAAAGACAAGTCAATTGAAATGGGCACTTGGTGAAAATATGGCACCAGAGAA
AGTGGATTTTGAGGATTGTAAAGACATCAATGATTTGAAACAGTATGACAGTGATGAGCC
AGAAACAAGGTCTCTTGCAAGTTGGATTCAAAGTGAGTTCAACAAAGCTTGTGAACTGAC
AGATTCAAGCTGGATAGAGCTCGATGAAATTGGGGAGGATATTGCCCCAATAGAATACAT
TGCGAGCATGAGGAGAAATTATTTTACTGCTGAGGTTTCCCATTGTAGAGCAACAGAATA
TATAATGAAGGGAGTATACAT-CAATAC-TGCTCTACTCAATGCATCCTGTGCTGCGATG
GATGAATTCCAATTAATTCCGATGATAAGCAAATGCAGAACCAAAGAAGGGAGAAGGAAG
ACAAATTTATATGGATTCATAATAAAGGGAAGGTCCCATTTAAGGAATGATACCGACGTG
GTAAACTTTGTAAGTATGGAATTTTCTCTCACTGATCCAAGATTTGAGCCACACAAATGG
GAAAAATACTGTGTTCTAGAAATCGGAGACATGCTCCTAAGGACTGCTGTAGGTCAAGTG
TCAAGACCCATGTTTTTGTATGTAAGGACCAATGGAACCTCTAAAATTAAAATGAAATGG
GGAATGGAAATGAGGCGCTGCCTCCTTCAGTCTCTGCAACAGATTGAAAGCATGATCGAA
GCTGAGTCCTCAGTCAAAGAAAAGGACATGACCAAAGAATTCTTTGAGAACAAATCAGAG
ACATGGCCTATAGGAGAGTCCCCCAAAGGAGTGGAAGAGGGCTCAATCGGGAAGGTTTGC
AGGACCTTATTAGCAAAATCTGTGTTTAACAGTTTGTATGCATCTCCACAACTAGAAGGG
TTTTCAGCTGAATCTAGGAAATTACTTCTCATTGTTCAGGCCCTTAGGGATAACCTGGAA
CCTGGAACCTTTGATATTGGGGGGTTATATGAATCAATTGAGGAGTGCCTGATTAATGAT
CCCTGGGTTTTGCTCAATGCATCTTGGTTCAACT--CCTTCCTTA------------CAC
ATG----CACTGAAGTAGTTGTG-GCAATGCTACTA-TTTGCTATCCATACTGTCCAAAA
----------------------------------------------------------
>gi|324022|gb|M26082| /Equine/3(PA)/H3N8/USA/1986/// Influenza A virus (A/equine/Tennessee/5/1986(H3N8)) RNA polymerase 2 gene, complete cds.
-------------------AGCAAAAGCAGGTACTGATCCA-AAATGGAAGACTTTGT--
-GCGACAAT-GCTTC--------AATCCAATGA--TCGTCGAGCTTGCGGAAAAGGCAAT
GAAAGAATATGGGGAAGATCCGAAAATTGAAACAAACAAATTTGCAGCAATATG-CACTC
ACTTGGAAGTCTGCTTCATGTACTCGGACTTCCACTTTATTAATGAACTGGGTGAGTCAG
TGATCATAGAGTCTGGTGATCCAAATGCTCTTTTGAAACACAGATTTGAAATCATTGAAG
GGAGAGACCGCACAATGGCATGGACAGTAGTAAACAGTATCTGCAACACCACAAGAGCTG
AAAAACCCAAGTTTCTCCCAGATTTATACGACTATAAGGAGAACAGATTTGTTGAAATTG
GTGTGACAAGGAGAGAAGTTCACATATACTACCTGGAGAAGGCCAACAAAATAAAGTCTG
AGAAAACACATATCCACATTTTCTCATTTACAGGAGAGGAAATGGCTACAAAAGCGGACT
ATACCCTTGATGAAGAGAGTAGAGCCAGGATCAAGACCAGACTATTCACCATAAGACAAG
AAATGGCCAGTAGAGGCCTCTGGGATTCCTTTCGTCAGTCCGAGAGAGGCGAAGAGACAA
TTGAAGAAAGATTTGAAATCACAGGGACGATGCGCAGGCTTGCCAATTACAGTCTCCCAC
CGAACTTCTCCAGCCTTGAAAATTTTAGAGTCTATGTGGATGGATTCGAACCGAACGGC-
-TGCATTGAGAGTAAGCTTTCTCAAATGTCCAAAGAAGTAAATGCCAGAATCGAGCCA--
----TTTTCAAAGACAACACCCCGACCACTCAGGATACCAGGTGGTCCACCCTGCCATCA
GCGATCTAAATTCCTGCTAATGGATGCTCTGAAATTGAGTATTGAGGACCCAAGTCACGA
GGGAGAGGGAATACCACTGTATGATGCCATCAAATGCATGAAAACTTTCTTTGGATGGAA
AGAGCCCAGTATTGTTAAACCACATGAAAAGGGTATAAACCCAAACTATCTCCAAGCTTG
GAAGCAAGTATTAGCAGAACTACAAGACCTTGAGAACGAAGAAAAAGACCCTAAGACCAA
GAATATGAAAAAGACAAGTCAATTGAAATGGGCACTTGGTGAAAATATGGCACCAGAGAA
AGTGGATTTTGAGGATTGTAAAGACATCAATGATTTGAAACAGTATGACAGTGATGAGCC
AGAAACAAGGTCTCTTGCAAGTTGGATTCAAAGTGAGTTCAACAAAGCTTGTGAACTGAC
AGATTCAAGCTGGATAGAGCTCGATGAAATTGGGGAGGATATTGCCCCAATAGAATACAT
TGCGAGCATGAGGAGAAATTATTTTACTGCTGAGGTTTCCCATTGTAGAGCAACAGAATA
TATAATGAAGGGAGTATACAT-CAATAC-TGCTCTACTCAATGCATCCTGTGCTGCGATG
GATGAATTCCAATTAATTCCGATGATAAGCAAATGCAGAACCAAAGAAGGGAGAAGGAAG
ACAAATTTATATGGATTCATAATAAAGGGAAGGTCCCATTTAAGGAATGATACCGACGTG
GTAAACTTTGTAAGTATGGAATTTTCTCTCACTGATCCAAGATTTGAGCCACACAAATGG
GAAAAATACTGTGTTCATGAAATCGGAGACATGCTCCTAAGGACTGCTGTAGGTCAAGTG
TCAAGACCCATGTTTCTGTATGTAAGGACCAATGGAACCTCTAAAATTAAAATGAAATGG
GGAATGGAAATAAGGCGCTGCCTCCTTCAATCTCTGCAGCAGATTGAGAGCATGATTGAA
GCTGAGTCCTCAGTCAAAGAAAAGGACATGACCAAAGAATTCTTTGAGAACAAATCAGAG
ACATGGCCTATAGGAGAGTCCCCCAAAGGAGTGGAAGAGGGCTCAATCGGGAAGGTTTGC
AGGACCTTATTAGCAAAATCTGTGTTTAACAGTTTGTATGCATCTCCACAACTAGAAGGG
TTTTCAGCTGAATCTAGGAAATTACTTCTCATTGTTCAGGCCCTTAGGGATAACCTGGAA
CCTGGAACCTTTGATATTGGGGGGTTATATGAATCAATTGAGGAGTGCCTGATTAATGAT
CCCTGGGTTTTGCTCAATGCATCTTGGTTCAACT--CCTTCCTTA------------CAC
ATG----CACTGAAGTAGTTGTG-GCAATGCTACTA-TTTGCTATCCATACTGTCCAAAA
AAGTACCTTGTTTCTACT----------------------------------------
>gi|168481449|gb|CY030194| /Equine/3(PA)/H3N8/USA/1983/// Influenza A virus (A/equine/New York/1/1983(H3N8)) segment 3, complete sequence
-------------------------------------------AATGGAAGACTTTGT--
-GCGACAAT-GCTTC--------AATCCAATGA--TCGTCGAGCTTGCGGAAAAGGCGAT
GAAAGAATATGGAGAGGACCCGAAAATTGAAACAAACAAATTTGCAGCAATATG-CACTC
ACTTGGAAGTCTGCTTCATGTACTCGGATTTCCACTTTATTAATGAACTGGGCGAGTCAG
TGATCATAGAGTCTGGTGATCCAAATGCTCTTTTGAAGCACAGATTTGAAATCATTGAAG
GGAGAGATCGAACAATGGCATGGACAGTAGTAAACAGTATCTGCAACACCACAAGAGCTG
AAAAACCCAAGTTTCTCCCAGATTTGTACGACTATAAGGAGAACAGGTTTGTTGAAATTG
GTGTGACAAGGAGAGAAGTTCACATATACTACTTGGAGAAGGCCAACAAAATAAAGTCTG
AGAAAACACATATTCACATTTTCTCATTTACAGGAGAGGAAATGGCTACAAAAGCGGATT
ATACCCTTGATGAAGAAAGTAGAGCCAGGATCAAAACCAGACTATTCACCATAAGACAAG
AAATGGCCAGCAGAGGCCTCTGGGACTCCTTTCGTCAGTCCGAGAGAGGCGAAGAGACAA
TTGAAGAAAGATTTGAAATCACAGGGACAATGCGCAGGCTTGCCGATTACAGTCTCCCAC
CGAACTTCTCCAGCCTTGAAAATTTTAGAGCCTATGTGGATGGATTCGAACCGAACGGC-
-TGCATTGAGAGCAAGCTTTCTCAAATGTCCAAAGAAGTAAATGCCAGAATCGAGCCA--
----TTTTCAAAGACAACACCCCGGCCACTCAGGATACCTGGTGGTCCACCCTGTTATCA
GCGATCCAAATTCTTGCTGATGGATGCTCTGAAATTGAGCATTGAGGACCCAAGTCACGA
GGGAGAGGGAATACCGCTGTATGATGCCATCAAATGCATGAAAACCTTCTTTGGATGGAA
AGAGCCCAATATTGTTAAACCACATGAAAAGGGTATAAACCCAAACTATCTCCAGGCTTG
GAAGCAAGTATTAGCAGAACTACAAGACCTTGAGAACGAAGAAAAAATCCCTAAGACCAA
GAATATGAAGAAAACAAGTCAATTGAAATGGGCACTTGGTGAAAATATGGCGCCAGAGAA
AGTGGATTTTGAGGATTGTAAAGACATCAGTGATTTGAAACAGTATGACAGTGATGAGCC
AGAAACAAGGTCCCTTGCAAGTTGGATTCAAAGTGAGTTCAACAAAGCTTGTGAACTGAC
AGATTCAAGCTGGATAGAGCTCGATGAAATTGGGGAGGATGTTGCCCCAATAGAATACAT
TGCGAGCATGAGGAGGAATTATTTTACTGCTGAGGTTTCCCATTGTAGAGCAACAGAATA
TATAATGAAGGGAGTATACAT-CAACAC-TGCTCTACTCAATGCATCCTGCGCTGCGATG
GATGACTTCCAATTAATTCCGATGATAAGCAAATGCAGGACCAAAGAAGGGAGAAGGAAG
ACAAATTTATATGGATTCATAATAAAGGGAAGGTCCCATTTAAGGAATGACACCGACGTG
GTAAACTTTGTAAGCATGGAGTTTTCTCTCACCGATCCAAGACTTGAGCCACACAAATGG
GAGAAGTACTGTGTTCTAGAAATCGGAGACATGCTCCTAAGAACTGCTGTAGGCCAAGTG
TCAAGACCCATGTTTTTGTATGTAAGGACCAATGGGACCTCTAAAATTAAAATGAAATGG
GGAATGGAAATGAGGCGCTGCCTCCTTCAGTCTCTACAGCAGATTGAAAGCATGATCGAA
GCTGAGTCCTCAGTCAAAGAAAAGGACATGACCAAAGAATTCTTTGAGAACAAATCGGAG
ACATGGCCTATAGGAGAGTCCCCCAAAGGAGTGGAAGAAGGCTCAATCGGGAAAGTTTGC
AGGACCTTGTTAGCAAAATCTGTGTTTAACAGTTTATATGCATCTCCACAACTGGAAGGG
TTTTCAGCTGAATCTAGGAAAATACTTCTCATTGTTCAGGCCCTTAGGGACAACCTGGAA
CCTGGAACCTTTGATATTGGGGGGCTATATGAATCAATTGAGGAGTGTCTGATTAATGAT
CCCTGGGTTTTGCTCAATGCATCTTGGTTCAACT--CCTTCCTTA------------CAC
ATG----CACTGAAGTAGTTGTG-GCAATGCTACTA-TTTGCTATCCATACTGTCCAAAA
----------------------------------------------------------
>gi|166079744|gb|CY028921| /Equine/3(PA)/H3N8/USA/1983/// Influenza A virus (A/equine/New York/VR-297/1983(H3N8)) segment 3, complete sequence
----------------------------------------A-AAATGGAAGACTTTGT--
-GCGACAAT-GCTTC--------AATCCAATGA--TCGTCGAGCTTGCGGAAAAGGCGAT
GAAAGAATATGGAGAGGACCCGAAAATTGAAACAAACAAATTTGCAGCAATATG-CACTC
ACTTGGAAGTCTGCTTCATGTACTCGGATTTCCACTTTATTAATGAACTGGGTGAGTCAG
TGATCATAGAGTCTGGTGATCCAAATGCTCTTTTGAAGCACAGATTTGAAATCATTGAAG
GGAGAGATCGAACAATGGCATGGACAGTAGTAAACAGTATCTGCAACACCACAAGAGTTG
AAAAACCCAAGTTTCTCCCAGATTTATACGACTATAAGGAGAACAGGTTTGTTGAAATTG
GTGTGACAAGGAGAGAAGTTCACATATACTACTTGGAGAAGGCCAACAAAATAAAGTCTG
AGAAAACACATATTCACATTTTCTCATTTACAGGAGAGGAAATGGCTACAAAAGCGGATT
ATACCCTTGATGAAGAGAGTAGAGCCAGGATCAAAACCAGACTATTCACCATAAGACAAG
AAATGGCCAGCAGAGGCCTCTGGGACTCCTTTCGTCAGTCCGAGAGAGGCGAAGAGACAA
TTGAAGAAAGATTTGAAATCACAGGGACAATGCGCAGGCTTGCCGATTACAGTCTCCCAC
CGAACTTCTCCAGCCTTGAAAATTTTAGAGCCTATGTGGATGGATTCGAACCGAACGGC-
-TGCATTGAGAGCAAGCTTTCTCAAATGTCCAAAGAAGTAAATGCCAGAATCGAGCCA--
----TTTTCAAAGACAACACCCCGGCCACTCAGGATATCTGGTGGTCCACCCTGTTATCA
GCGATCCAAATTCTTGCTGATGGATGCTCTGAAATTGAGCATTGAGGACCCAAGTCACGA
GGGAGAGGGAATACCGCTGTATGATGCCATCAAATGCATGAAAACCTTCTTTGGATGGAA
AGAGCCCAGTATTGTTAAACCACATGAAAAGGGTATAAACCCAAACTATCTCCAGGCTTG
GAAGCAAGTATTAGCAGAACTACAAGACCTTGAGAACGAAGAAAAAATCCCTAAGACCAA
GAATATGAAAAAAACAAGTCAATTGAAATGGGCACTTGGTGAAAATATGGCGCCAGAGAA
AGTGGATTTTGAGGATTGTAAAGACATCAGTGATTTGAAACAGTATGACAGTGATGAGCC
AGAAACAAGGTCCCTTGCAAGTTGGATTCAAAGTGAGTTCAACAAAGCTTGTGAACTGAC
AGATTCAAGCTGGATAGAGCTCGATGAAATTGGGGAGGATATTGCCCCAATAGAATACAT
TGCGAGCATGAGAAGGAATTATTTTACTGCTGAGGTTTCCCATTGTAGAGCAACAGAATA
TATAATGAAGGGAGTATACAT-CAACAC-TGCTCTACTCAATGCATCCTGCGCTGCGATG
GATGACTTCCAATTAATTCCGATGATAAGCAAATGCAGGACCAAAGAAGGGAGAAGGAAG
ACAAATTTATATGGATTCATAATAAAGGGAAGGTCCCATTTAAGGAATGACACCGACGTG
GTAAACTTTGTAAGCATGGAATTTTCTCTCACCGATCCAAGACTTGAGCCACACAAATGG
GAGAAGTACTGTGTTCTAGAAATCGGAGACATGCTCCTAAGGACTGCTGTAGGCCAAGTG
TCAAGACCCATGTTTTTGTATGTAAGGACCAATGGGACCTCTAAAATTAAAATGAAATGG
GGAATGGAAATGAGGCGCTGCCTCCTTCAGTCTCTACAGCAGATTGAAAGCATGATCGAA
GCTGAGTCCTCAGTCAAAGAAAAGGACATGACCAAAGAATTCTTTGAGAACAAATCGGAG
ACATGGCCTATAGGAGAGTCCCCCAAAGGAGTGGAAGAAGGCTCAATCGGGAAAGTTTGC
AGGACCTTGTTAGCAAAATCTGTGTTTAACAGTTTATATGCATCTCCACAACTGGAAGGG
TTTTCAGCTGAATCTAGGAAATTACTTCTCATTGTTCAGGCCCTTAGGGATAACCTGGAA
CCTGGAACCTTTGATATTGGGGGGCTATATGAATCAATTGAGGAGTGTCTGATTAATGAT
CCCTGGGTTTTGCTCAATGCATCTTGGTTCAACT--CCTTCCTTA------------CAC
ATG----CACTGAAGTAGTTGTG-GCAATGCTACTA-TTTGCTATCCATACTGTCCAAAA
----------------------------------------------------------
>gi|166079725|gb|CY028913| /Equine/3(PA)/H3N8/USA/1982/// Influenza A virus (A/equine/California/103/1982(H3N8)) segment 3, complete sequence
-------------------------------------------AATGGAAGACTTTGT--
-GCGACAAT-GCTTC--------AATCCAATGA--TCGTCGAGCTTGCGGAAAAGACAAT
GAAAGAATATGGAGAGGACCCGAAAATTGAAACAAACAAATTTGCAGCAATATG-CACTC
ACTTGGAAGTCTGCTTCATGTACTCGGATTTCCACTTTATTAATGAACTGGGTGAGTCAG
TGATCATAGAGTCTGGTGATCCAAATGCTCTTTTGAAGCACAGATTTGAAATCATTGAAG
GGAGAGATCGAACAATGGCATGGACAGTAGTAAACAGTATCTGCAACACCACAAGAGCTG
AAAAACCCAAGTTTCTCCCAGATTTATACGACTATAAGGAGAACAGGTTTGTTGAAATTG
GTGTGACAAGGAGAGAAGTTCACATATACTACCTGGAGAAGGCCAACAAAATAAAGTCTG
AGAAAACACATATCCACATTTTCTCATTTACAGGAGAGGAAATGGCTACAAAAGCGGACT
ATACCCTTGATGAAGAGAGTAGAGCCAGGATCAAGACCAGACTATTCACCATAAGACAAG
AAATGGCCAGTAGAGGCCTCTGGGACTCCTTTCGTCAGTCCGAGAGAGGCGAAGAGACAA
TTGAAGAAAGATTTGAAATCACAGGGACAATGCGCAGGCTTGCCAATTACAGTCTCCCAC
CGAACTTCTCCAGCCTTGAAAATTTTAGAGCCTATGTGGATGGATTCGAACCGAACGGC-
-TGCATTGAGAGCAAGCTTTCTCAAATGTCCAAAGAAGTAAATGCCAGAATCGAGCCA--
----TTTTCAAAGACAACACCCCGGCCACTCAGGATACCAGGTGGTCCACCCTGCCATCA
GCGATCCAAATTCTTGCTGATGGATGCTCTGAAATTGAGCATTGAGGACCCAAGTCACGA
GGGAGAGGGAATACCACTGTATGATGCCATCAAATGCATGAAAACCTTCTTTGGATGGAA
AGAGCCCAGTATTGTTAAACCACATGAAAAGGGTATAAACCCAAACTATCTCCAAGCTTG
GAAGCAAGTATTAGCAGAACTACAAGACCTTGAGAACGAAGAAAAAACCCCTAAGACCAA
GAATATGAAAAAAACAAGTCAATTGAAATGGGCACTTGGTGAAAATATGGCGCCAGAGAA
AGTGGATTTTGAGGATTGTAAAGACATCAGTGATTTGAAACAGTATGACAGTGATGAGCC
AGAAACAAGGTCTCTTGCAAGTTGGATTCAAAGTGAGTTCAACAAAGCTTGTGAACTGAC
AGATTCAAGCTGGATAGAGCTCGATGAAATTGGGGAGGATATTGCCCCAATAGAATACAT
TGCGAGCATGAGGAGAAATTATTTTACTGCTGAGGTTTCCCATTGTAGAGCAACAGAATA
TATAATGAAGGGAGTATACAT-CAACAC-TGCTCTACTCAATGCATCCTGCGCTGCGATG
GATGACTTCCAATTAATTCCGATGATAAGCAAATGCAGGACCAAAGAAGGGAGAAGGAAG
ACAAATTTATATGGATTCATAATAAAGGGAAGGTCCCATTTAAGGAATGATACCGACGTG
GTAAACTTTGTAAGCATGGAATTTTCTCTCACTGATCCAAGACTTGAGCCACACAAATGG
GAGAAATACTGTGTTCTAGAAATCGGAGACATGCTCCTAAGGACTGCTGTAGGCCAAGTG
TCAAGACCCATGTTTTTGTATGTAAGGACCAATGGAACCTCTAAAATTAAAATGAAATGG
GGAATGGAAATGAGGCGCTGCCTCCTTCAGTCTCTGCAACAGATTGAAAGCATGATCGAA
GCTGAGTCCTCAGTCAAAGAAAAGGACATGACCAAAGAATTCTTTGAGAACAAATCAGAG
ACATGGCCTATAGGAGAGTCCCCCAAAGGAGTGGAAGAGGGCTCAATCGGGAAGGTTTGC
AGGACCTTATTAGCAAAATCTGTGTTTAACAGTTTGTATGCATCTCCACAACTGGAAGGA
TTTTCAGCTGAATCTAGGAAATTACTTCTCATTGTTCAGGCCCTTAGGGATAACCTGGAA
CCTGGAACCTTTGATATTGGGGGGTTATATGAATCAATTGAGGAGTGCCTGATTAATGAT
CCCTGGGTTTTGCTCAATGCATCTTGGTTCAACT--CCTTCCTTA------------CAC
ATG----CACTGAAATAGTTGTG-GCAATGCTACTA-TTTGCTATCCATACTGTCCAAAA
----------------------------------------------------------
>gi|168480931|gb|CY030090| /Equine/3(PA)/H3N8/USA/1982/// Influenza A virus (A/equine/California/83/1982(H3N8)) segment 3, complete sequence
----------------------------------------A-AAATGGAAGACTTTGT--
-GCGACAAT-GCTTC--------AATCCAATGA--TCGTCGAGCTTGCGGAAAAGACAAT
GAAAGAATATGGAGAGGACCCGAAAATTGAAACAAACAAATTTGCAGCAATATG-CACTC
ACTTGGAAGTCTGCTTCATGTACTCGGATTTCCACTTTATTAATGAACTGGGTGAGTCAG
TGATCATAGAGTCTGGTGATCCAAATGCTCTTTTGAAGCACAGATTTGAAATCATTGAAG
GGAGAGATCGAACAATGGCATGGACAGTAGTAAACAGTATCTGCAACACCACAAGAGCTG
AAAAACCCAAGTTTCTCCCAGATTTATACGACTATAAGGAGAACAGGTTTGTTGAAATTG
GTGTGACAAGGAGAGAAGTTCACATATACTACCTGGAGAAGGCCAACAAAATAAAGTCTG
AGAAAACACATATCCACATTTTCTCATTTACAGGAGAGGAAATGGCTACAAAAGCGGACT
ATACCCTTGATGAAGAGAGTAGAGCCAGGATCAAGACCAGACTATTCACCATAAGACAAG
AAATGGCCAGTAGAGGCCTCTGGGACTCCTTTCGTCAGTCCGAGAGAGGCGAAGAGACAA
TTGAAGAAAGATTTGAAATCACAGGGACAATGCGCAGGCTTGCCAATTACAGTCTCCCAC
CGAACTTCTCCAGCCTTGAAAATTTTAGAGCCTATGTGGATGGATTCGAACCGAACGGC-
-TGCATTGAGAGCAAGCTTTCTCAAATGTCCAAAGAAGTAAATGCCAGAATCGAGCCA--
----TTTTCAAAGACAACACCCCGGCCACTCAGGATACCAGGTGGTCCACCCTGCCATCA
GCGATCCAAATTCTTGCTGATGGATGCTCTGAAATTGAGCATTGAGGACCCAAGTCACGA
GGGAGAGGGAATACCACTGTATGATGCCATCAAATGCATGAAAACCTTCTTTGGATGGAA
AGAGCCCAGTATTGTTAAACCACATGAAAAGGGTATAAACCCAAACTATCTCCAAGCTTG
GAAGCAAGTATTAGCAGAACTACAAGACCTTGAGAACGAAGAAAAAACCCCTAAGACCAA
GAATATGAAAAAAACAAGTCAATTGAAATGGGCACTTGGTGAAAATATGGCGCCAGAGAA
AGTGGATTTTGAGGATTGTAAAGACATCAGTGATTTGAAACAGTATGACAGTGATGAGCC
AGAAACAAGGTCTCTTGCAAGTTGGATTCAAAGTGAGTTCAACAAAGCTTGTGAACTGAC
AGATTCAAGCTGGATAGAGCTCGATGAAATTGGGGAGGATATTGCCCCAATAGAATACAT
TGCGAGCATGAGGAGAAATTATTTTACTGCTGAGGTTTCCCATTGTAGAGCAACAGAATA
TATAATGAAGGGAGTATACAT-CAACAC-TGCTCTACTCAATGCATCCTGCGCTGCGATG
GATGACTTCCAATTAATTCCGATGATAAGCAAATGCAGGACCAAAGAAGGGAGAAGGAAG
ACAAATTTATATGGATTCATAATAAAGGGAAGGTCCCATTTAAGGAATGATACCGACGTG
GTAAACTTTGTAAGCATGGAATTTTCTCTCACTGATCCAAGACTTGAGCCACACAAATGG
GAGAAATACTGTGTTCTAGAAATCGGAGACATGCTCCTAAGGACTGCTGTAGGCCAAGTG
TCAAGACCCATGTTTTTGTATGTAAGGACCAATGGAACCTCTAAAATTAAAATGAAATGG
GGAATGGAAATGAGGCGCTGCCTCCTTCAGTCTCTGCAACAGATTGAAAGCATGATCGAA
GCTGAGTCCTCAGTCAAAGAAAAGGACATGACCAAAGAATTCTTTGAGAACAAATCAGAG
ACATGGCCTATAGGAGAGTCCCCCAAAGGAGTGGAAGAGGGCTCAATCGGGAAGGTTTGC
AGGACCTTATTAGCAAAATCTGTGTTTAACAGTTTGTATGCATCTCCACAACTGGAAGGA
TTTTCAGCTGAATCTAGGAAATTACTTCTCATTGTTCAGGCCCTTAGGGATAACCTGGAA
CCTGGAACCTTTGATATTGGGGGGTTATATGAATCAATTGAGGAGTGCCTGATTAATGAT
CCCTGGGTTTTGCTCAATGCATCTTGGTTCAACT--CCTTCCTTA------------CAC
ATG----CACTGAAATAGTTGTG-GCAATGCTACTA-TTTGCTATCCATACTGTCCAAAA
----------------------------------------------------------
>gi|169822643|gb|CY030748| /Equine/3(PA)/H3N8/USA/1981/// Influenza A virus (A/equine/Kentucky/Rosie100/1981(H3N8)) segment 3, complete sequence
----------------------------------------A-AAATGGAAGACTTTGT--
-GCGACAAT-GCTTC--------AATCCAATGA--TCGTCGAGCTTGCGGAAAAGGCGAT
GAAAGAATATGGAGAGGACCCGAAAATTGAAACAAACAAATTTGCAGCAATATG-CACTC
ACTTGGAAGTCTGCTTCATGTACTCGGATTTCCACTTTATTAATGAACTGGGTGAGTCAG
TGATCATAGAGTCTGGTGATCCAAATGCTCTTTTGAAGCACAGATTTGAAATCATTGAAG
GGAGAGATCGAACAATGGCATGGACAGTAGTAAACAGTATCTGCAACACCACAAGAGCTG
AAAAACCCAAGTTTCTCCCAGATTTATACGACTATAAGGAGAACAGATTTGTCGAAATTG
GTGTGACAAGGAGAGAAGTTCACATATACTACTTGGAGAAGGCCAACAAAATAAAGTCTG
AGAAAACACATATCCACATTTTCTCATTTACAGGAGAGGAAATGGCTACAAAAGCGGACT
ATACCCTTGATGAAGAGAGTAGAGCCAGGATCAAAACCAGACTATTCACCATAAGACAAG
AAATGGCCAGTAGAGGCCTCTGGGACTCCTTTCGTCAGTCCGAGAGAGGCGAAGAGACAA
TTGAAGAAAGATTTGAAATCAAAGGGACAATGCGCAGGCTTGCCAATTACAGTCTCCCAC
CGAACTTCTCCAGCCTTGAAAATTTTAGAGCCTATGTGGATGGATTCGAACCGAACGGC-
-TGCATTGAGAGCAAGCTTTCTCAAATGTCCAAAGAAGTAAATGCCAGAATCGAGCCA--
----TTTTCAAAGACAACACCCCGGCCACTCAGGATACCAGGTGGTCCACCCTGCCATCA
GCGATCCAAATTCTTGCTGATGGATGCTCTGAAATTGAGCATTGAGGACCCAAGTCACGA
GGGAGAGGGAATACCGCTGTATGATGCCATCAAATGCATGAAAACCTTCTTTGGATGGAA
AGAGCCCAGTATTGTTAAACCACATGAAAAGGGTATAAACCCAAACTATCTCCAAACTTG
GAAGCAAGTATTAGCAGAACTACAAGACCTTGAGAACGAAGAAAAAACCCCTAAGACCAA
GAATATGAAAAAAACAAGTCAATTGAAATGGGCACTTGGTGAAAATATGGCGCCAGAGAA
AGTGGATTTTGAGGATTGTAAAGACATCAGTGATTTGAAACAATATGACAGTGATGAGCC
AGAAACAAGGTCCCTTGCAAGTTGGATTCAAAGTGAGTTCAACAAAGCTTGTGAACTGAC
AGATTCAAGCTGGATAGAGCTCGATGAAATTGGGGAGGATATTGCCCCAATAGAATACAT
TGCGAGCATGAGGAGGAATTATTTTACTGCTGAGGTTTCCCATTGTAGAGCAACAGAATA
TATAATGAAGGGAGTATACAT-CAACAC-TGCTCTACTCAATGCATCCTGCGCTGCGATG
GATGACTTCCAATTAATTCCGATGATAAGCAAATGCAGGACCAAAGAAGGGAGAAGGAAG
ACAAATTTATATGGATTCTTAATAAAGGGAAGGTCCCATTTAAGGAATGATACCGACGTG
GTAAACTTTGTAAGCATGGAATTTTCTCTCACTGATCCAAGACTTGAGCCACACAAATGG
GAGAAATACTGTGTTCTAGAAATCGGAGACATGCTCCTAAGGACTGCTGTAGGCCAAGTG
TCAAGACCCATGTTTTTGTATGTAAGGACCAATGGGACCTCTAAAATTAAAATGAAATGG
GGAATGGAAATGAGACGCTGCCTCCTTCAGTCTCTGCAACAAATTGAAAGCATGATCGAA
GCTGAGTCCTCAGTCAAAGAAAAGGACATGACCAAAGAATTCTTTGAGAACAAATCGGAG
ACATGGCCTATAGGAGAGTCCCCCAAAGGAGTGGAAGAAGGCTCAATAGGGAAGGTTTGC
AGGACCTTGTTAGCAAAATCTGTGTTTAACAGTTTGTATGCATCTCCACAACTGGAAGGG
TTTTCAGCTGAATCTAGGAAATTACTTCTCATTGTTCAGGCCCTTAGGGATAACCTGGAA
CCTGGAACCTTTGATATTGGGGGGTTATATGAATCAATTGAGGAGTGCCTGATTAATGAT
CCCTGGGTTTTGCTCAATGCATCTTGGTTCAACT--CCTTCCTTA------------CAC
ATG----CACTGAAGTAGTTGTG-GCAATGCTACTA-TTTGCTATCCATACTGTCCAAAA
A---------------------------------------------------------
>gi|166079611|gb|CY028865| /Equine/3(PA)/H3N8/USA/1981/// Influenza A virus (A/equine/Georgia/1/1981(H3N8)) segment 3, complete sequence
----------------------------------------A-AAATGGAAGACTTTGT--
-GCGACAAT-GCTTC--------AATCCAATGA--TCGTCGAGCTTGCGGAAAAGGCGAT
GAAAGAATATGGAGAGGACCCGAAAATTGAAACAAACAAATTTGCAGCAATATG-CACTC
ACTTGGAAGTCTGCTTCATGTACTCGGATTTCCACTTTATTAATGAACTGGGTGAGTCAG
TGATCATAGAGTCTGGTGATCCAAATGCTCTTTTGAAGCACAGATTTGAAATCATTGAAG
GGAGAGATCGAACAATGGCATGGACAGTAGTAAACAGTATCTGCAACACCACAAGAGCTG
AAAAACCCAAGTTTCTCCCAGATTTATACGACTATAAAGAGAACAGATTTGTCGAAATTG
GTGTGACAAGGAGAGAAGTTCACATATACTACTTGGAGAAAGCCAACAAAATAAAGTCTG
AGAAAACACATATCCACATTTTCTCATTTACAGGAGAGGAAATGGCTACAAAAGCGGACT
ATACCCTTGATGAAGAGAGTAGAGCCAGGATCAAAACCAGACTATTCACCATAAGACAAG
AAATGGCCAGTAGAGGCCTCTGGGACTCCTTTCGTCAGTCCGAGAGAGGCGAAGAGACAA
TTGAAGAAAGATTTGAAATCACAGGGACAATGCGCAGGCTTGCCAATTACAGTCTCCCAC
CGAACTTCTCCAGCCTTGAAAATTTTAGAGCCTATGTGGATGGATTCGAACCGAACGGC-
-TGCATTGAGAGCAAGCTTTCTCAAATGTCCAAAGAAGTAAATGCCAGAATCGAGCCA--
----TTTTCAAAGACAACACCCCGGCCACTCAGGATACCAGGTGGTCCACCCTGCCATCA
GCGATCCAAATTCTTGCTGATGGATGCTCTGAAATTGAGCATTGAGGACCCAAGTCACGA
GGGAGAGGGAATACCGCTGTATGATGCCATCAAATGCATGAAAACCTTCTTTGGATGGAA
AGAGCCCAGTATTGTTAAACCACATGAAAAGGGTATAAACCCAAACTATCTCCAAGCTTG
GAAGCAAGTATTAGCAGAACTACAAGACCTTGAGAACGAAGAAAAAACCCCTAAGACCAA
GAATATGAAAAAAACAAGTCAATTGAAATGGGCACTTGGTGAAAATATGGCGCCAGAAAA
AGTGGATTTTGAGGATTGTAAAGACATCAGTGATTTGAAACAGTATGACAGTGATGAGCC
AAAAACAAGGTCCCTTGCAAGTTGGATTCAAAGTGAGTTCAACAAAGCTTGTGAACTGAC
AGATTCAAGCTGGATAGAGCTCGATGAAATTGGGGAGGATATTGCCCCAATAGAATACAT
TGCGAGCATGAGGAGGAATTATTTTACTGCTGAGGTTTCCCATTGTAGAGCAACAGAATA
TATAATGAAGGGAGTATACAT-CAACAC-TGCTCTACTCAATGCATCCTGCGCTGCGATG
GATGACTTCCAATTAATTCCGATGATAAGCAAATGCAGGACCAAAGAAGGGAGAAGGAAG
ACAAATTTATATGGATTCTTAATAAAGGGAAGGTCCCATTTAAGGAATGATACCGACGTG
GTAAACTTTGTAAGCATGGAATTTTCTCTCACTGATCCAAGACTTGAGCCACACAAATGG
GAGAAATACTGTGTTCTAGAAATCGGAGACATGCTCCTAAGGACTGCTGTAGGCCAAGTG
TCAAGACCCATGTTTTTGTATGTAAGGACCAATGGGACCTCTAAAATTAAAATGAAATGG
GGAATGGAAATGAGACGCTGCCTCCTTCAGTCTCTGCAACAGATTGAAAGCATGATCGAA
GCTGAGTCCTCAGTCAAAGAAAAGGACATGACCAAAGAATTCTTTGAGAACAAATCGGAG
ACATGGCCTATAGGAGAGTCCCCCAAAGGAGTGGAAGAAGGCTCAATAGGGAAGGTTTGC
AGGACCTTGTTAGCAAAATCTGTGTTTAACAGTTTGTATGCATCTCCACAACTGGAAGGG
TTTTCAGCTGAATCTAGGAAATTACTTCTCATTGTTCAGGCCCTTAGGGATAACCTGGAA
CCTGGAACCTTTGATATTGGGGGGTTATATGAATCAATTGAGGAGTGCCTGATTAATGAT
CCCTGGGTTTTGCTCAATGCATCTTGGTTCAACT--CCTTCCTTA------------CAC
ATG----CACTGAAGTAGTTGTG-GCAATGCTACTA-TTTGCTATCCATACTGTCCAAAA
----------------------------------------------------------
>gi|166079630|gb|CY028873| /Equine/3(PA)/H3N8/USA/1981/// Influenza A virus (A/equine/Georgia/3/1981(H3N8)) segment 3, complete sequence
----------------------------------------A-AAATGGAAGACTTTGT--
-GCGACAAT-GCTTC--------AATCCAATGA--TCGTCGAGCTTGCGGAAAAGGCGAT
GAAAGAATATGGAGAGGACCCGAAAATTGAAACAAACAAATTTGCAGCAATATG-CACTC
ACTTGGAAGTCTGCTTCATGTACTCGGATTTCCACTTTATTAATGAACTGGGTGAGTCAG
TGATCATAGAGTCTGGTGATCCAAATGCTCTTTTGAAGCACAGATTTGAAATCATTGAAG
GGAGAGATCGAACAATGGCATGGACAGTAGTAAACAGTATCTGCAACACCACAAGAGCTG
AAAAACCCAAGTTTCTCCCAGATTTATACGACTATAAGGAGAACAGATTTGTCGAAATTG
GTGTGACAAGGAGAGAAGTTCACATATACTACTTGGAGAAAGCCAACAAAATAAAGTCTG
AGAAAACACATATCCACATTTTCTCATTTACAGGAGAGGAAATGGCTACAAAAGCGGACT
ATACCCTTGATGAAGAGAGTAGAGCCAGGATCAAAACCAGACTATTCACCATAAGACAAG
AAATGGCCAGTAGAGGCCTCTGGGACTCCTTTCGTCAGTCCGAGAGAGGCGAAGAGACAA
TTGAAGAAAGATTTGAAATCACAGGGACAATGCGCAGGCTTGCCAATTACAGTCTCCCAC
CGAACTTCTCCAGCCTTGAAAATTTTAGAGCCTATGTGGATGGATTCGAACCGAACGGC-
-TGCATTGAGAGCAAGCTTTCTCAAATGTCCAAAGAAGTAAATGCCAGAATCGAGCCA--
----TTTTCAAAGACAACACCCCGGCCACTCAGGATACCAGGTGGTCCACCCTGCCATCA
GCGATCCAAATTCTTGCTGATGGATGCTCTGAAATTGAGCATTGAGGACCCAAGTCACGA
GGGAGAGGGAATACCGCTGTATGATGCCATCAAATGCATGAAAACCTTCTTTGGATGGAA
AGAGCCCAGTATTGTTAAACCACATGAAAAGGGTATAAACCCAAACTATCTCCAAGCTTG
GAAGCAAGTATTAGCAGAACTACAAGACCTTGAGAACGAAGAAAAAACCCCTAAGACCAA
GAATATGAAAAAAACAAGTCAATTGAAATGGGCACTTGGTGAAAATATGGCGCCAGAAAA
AGTGGATTTTGAGGATTGTAAAGACATCAGTGATTTGAAACAGTATGACAGTGATGAGCC
AAAAACAAGGTCCCTTGCAAGTTGGATTCAAAGTGAGTTCAACAAAGCTTGTGAACTGAC
AGATTCAAGCTGGATAGAGCTCGATGAAATTGGGGAGGATATTGCCCCAATAGAATACAT
TGCGAGCATGAGGAGGAATTATTTTACTGCTGAGGTTTCCCATTGTAGAGCAACAGAATA
TATAATGAAGGGAGTATACAT-CAACAC-TGCTCTACTCAATGCATCCTGCGCTGCGATG
GATGACTTCCAATTAATTCCGATGATAAGCAAATGCAGGACCAAAGAAGGGAGAAGGAAG
ACAAATTTATATGGATTCTTAATAAAGGGAAGGTCCCATTTAAGGAATGATACCGACGTG
GTAAACTTTGTAAGCATGGAATTTTCTCTCACTGATCCAAGACTTGAGCCACACAAATGG
GAGAAATACTGTGTTCTAGAAATCGGAGACATGCTCCTAAGGACTGCTGTAGGCCAAGTG
TCAAGACCCATGTTTTTGTATGTAAGGACCAATGGGACCTCTAAAATTAAAATGAAATGG
GGAATGGAAATGAGACGCTGCCTCCTTCAGTCTCTGCAACAGATTGAAAGCATGATCGAA
GCTGAGTCCTCAGTCAAAGAAAAGGACATGACCAAAGAATTCTTTGAGAACAAATCGGAG
ACATGGCCTATAGGAGAGTCCCCCAAAGGAGTGGAAGAAGGCTCAATAGGGAAGGTTTGC
AGGACCTTGTTAGCAAAATCTGTGTTTAACAGTTTGTATGCATCTCCACAACTGGAAGGG
TTTTCAGCTGAATCTAGGAAATTACTTCTCATTGTTCAGGCCCTTAGGGATAACCTGGAA
CCTGGAACCTTTGATATTGGGGGGTTATATGAATCAATTGAGGAGTGCCTGATTAATGAT
CCCTGGGTTTTGCTCAATGCATCTTGGTTCAACT--CCTTCCTTA------------CAC
ATG----CACTGAAGTAGTTGTG-GCAATGCTACTA-TTTGCTATCCATACTGTCCAAAA
----------------------------------------------------------
>gi|166079706|gb|CY028905| /Equine/3(PA)/H3N8/USA/1981/// Influenza A virus (A/equine/Kentucky/magnificent_genius1/1981(H3N8)) segment 3, complete sequence
--------------------------------------CCA-AAATGGAAGACTTTGT--
-GCGACAAT-GCTTC--------AATCCAATGA--TCGTCGAGCTTGCGGAAAAGGCGAT
GAAAGAATATGGAGAGGACCCGAAAATTGAAACAAACAAATTTGCAGCAATATG-CACTC
ACTTGGAAGTCTGCTTCATGTACTCGGATTTCCACTTTATTAATGAACTGGGTGAGTCAG
TGATCATAGAGTCTGGTGATCCAAATGCTCTTTTGAAGCACAGATTTGAAATCATTGAAG
GGAGAGATCGAACAATGGCATGGACAGTAGTAAACAGTATCTGCAACACCACAAGAGCTG
AAAAACCCAAGTTTCTCCCAGATTTATACGACTATAAGGAGAACAGATTTGTCGAAATTG
GTGTGACAAGGAGAGAAGTTCACATATACTACTTGGAGAAGGCCAACAAAATAAAGTCTG
AGAAAACACATATCCACATTTTCTCATTTACAGGAGAGGAAATGGCTACAAAAGCGGACT
ATACCCTTGATGAAGAGAGTAGAGCCAGGATCAAAACCAGACTATTCACCATAAGACAAG
AAATGGCCAGTAGAGGCCTCTGGGACTCCTTTCGTCAGTCCGAGAGAGGCGAAGAGACAA
TTGAAGAAAGATTTGAAATCAAAGGGACAATGCGCAGGCTTGCCAATTACAGTCTCCCAC
CGAACTTCTCCAGCCTTGAAAATTTTAGAGCCTATGTGGATGGATTCGAACCGAACGGC-
-TGCATTGAGAGCAAGCTTTCTCAAATGTCCAAAGAAGTAAATGCCAGAATCGAGCCA--
----TTTTCAAAGACAACACCCCGGCCACTCAGGATACCAGGTGGTCCACCCTGCCATCA
GCGATCCAAATTCTTGCTGATGGATGCTCTGAAATTGAGCATTGAGGACCCAAGTCACGA
GGGAGAGGGAATACCGCTGTATGATGCCATCAAATGCATGAAAACCTTCTTTGGATGGAA
AGAGCCCAGTATTGTTAAACCACATGAAAAGGGTATAAACCCAAACTATCTCCAAACTTG
GAAGCAAGTATTAGCAGAACTACAAGACCTTGAGAACGAAGAAAAAACCCCTAAGACCAA
GAATATGAAAAAAACAAGTCAATTGAAATGGGCACTTGGTGAAAATATGGCGCCAGAGAA
AGTGGATTTTGAGGATTGTAAAGACATCAGTGATTTGAAACAATATGACAGTGATGAGCC
AGAAACAAGGTCCCTTGCAAGTTGGATTCAAAGTGAGTTCAACAAAGCTTGTGAACTGAC
AGATTCAAGCTGGATAGAGCTCGATGAAATTGGGGAGGATATTGCCCCAATAGAATACAT
TGCGAGCATGAGGAGGAATTATTTTACTGCTGAGGTTTCCCATTGTAGAGCAACAGAATA
TATAATGAAGGGAGTATACAT-CAACAC-TGCTCTACTCAATGCATCCTGCGCTGCGATG
GATGACTTCCAATTAATTCCGATGATAAGCAAATGCAGGACCAAAGAAGGGAGAAGGAAG
ACAAATTTATATGGATTCTTAATAAAGGGAAGGTCCCATTTAAGGAATGATACCGACGTG
GTAAACTTTGTAAGCATGGAATTTTCTCTCACTGATCCAAGACTTGAGCCACACAAATGG
GAGAAATACTGTGTTCTAGAAATCGGAGACATGCTCCTAAGGACTGCTGTAGGCCAAGTG
TCAAGACCCATGTTTTTGTATGTAAGGACCAATGGGACCTCTAAAATTAAAATGAAATGG
GGAATGGAAATGAGACGCTGCCTCCTTCAGTCTCTGCAACAAATTGAAAGCATGATCGAA
GCTGAGTCCTCAGTCAAAGAAAAGGACATGACCAAAGAATTCTTTGAGAACAAATCGGAG
ACATGGCCTATAGGAGAGTCCCCCAAAGGAGTGGAAGAAGGCTCAATAGGGAAGGTTTGC
AGGACCTTGTTAGCAAAATCTGTGTTTAACAGTTTGTATGCATCTCCACAACTGGAAGGG
TTTTCAGCTGAATCTAGGAAATTACTTCTCATTGTTCAGGCCCTTAGGGATAACCTGGAA
CCTGGAACCTTTGATATTGGGGGGTTATATGAATCAATTGAGGAGTGCCTGATTAATGAT
CCCTGGGTTTTGCTCAATGCATCTTGGTTCAACT--CCTTCCTTA------------CAC
ATG----CACTGAAGTAGTTGTG-GCAATGCTACTA-TTTGCTATCCATACTGTCCAAAA
----------------------------------------------------------
>gi|166079516|gb|CY028825| /Equine/3(PA)/H3N8/USA/1981/// Influenza A virus (A/equine/Kentucky/2/1981(H3N8)) segment 3, complete sequence
-------------------------------------TCCA-AAATGGAAGACTTTGT--
-GCGACAAT-GCTTC--------AATCCAATGA--TCGTCGAGCTTGCGGAAAAGGCGAT
GAAAGAATATGGAGAGGACCCGAAAATTGAAACAAACAAATTTGCAGCAATATG-CACTC
ACTTGGAAGTCTGCTTCATGTACTCGGATTTCCACTTTATTAATGAACTGGGTGAGTCAG
TGATCATAGAATCTGGTGATCCAAATGCTCTTTTGAAGCACAGATTTGAAATCATTGAAG
GGAGAGATCGAACAATGGCATGGACAGTAGTAAACAGTATCTGCAACACCACAAGAGCTG
AAAAACCCAAGTTTCTCCCAGATTTATACGACTATAAGGAGAACAGGTTTGTTGAAATTG
GTGTGACAAGAAGAGAAGTTCACATATACTACTTGGAGAAGGCCAACAAAATAAAGTCTG
AGAAAACACATATCCACATTTTCTCATTTACAGGAGAGGAAATGGCTACAAAAGCGGACT
ATACCCTTGATGAAGAGAGTAGAGCCAGGATCAAAACCAGACTATTCACCATAAGACAAG
AAATGGCCAGTAGAGGCCTCTGGGACTCCTTTCGTCAGTCCGAGAGAGGCGAAGAGACAA
TTGAAGAAAGATTTGAAATCACAGGGACAATGCGCAGGCTTGCCAATTACAGTCTCCCAC
CGAACTTCTCCAGCCTTGAAAATTTTAGAGCCTATGTGGATGGATTCGAATCGAACGGC-
-TGCATTGAGAGCAAGCTTTCTCAAATGTCCAAAGAAGTAAATGCCAGAATCGAGCCA--
----TTTTCAAAGACAACACCCCGGCCACTCAGGATACCAGGTGGTCCACCCTGCCATCA
GCGATCCAAATTCTTGCTGATGGATGCTCTGAAATTGAGCATTGAGGACCCAAGTCACGA
GGGAGAGGGAATACCGCTGTATGATGCCATCAAATGCATGAAAACCTTCTTTGGATGGAA
AGAGCCCAGTATTGTTAAACCACATGAAAAGGGTATAAACCCAAACTATCTCCAAGCTTG
GAAGCAAGTATTAGCAGAACTACAAGACCTTGAGAACGAAGAGAAAACCCCTAAGACCAA
GAATATGAAAAAAACAAGTCAATTGAAATGGGCACTTGGTGAAAATATGGCGCCAGAGAA
AGTGGATTTTGAGGATTGTAAAGACATCAGTGATTTGAAACAGTATGACAGTGATGAGCC
AGAAACAAGGTCCCTTGCAAGTTGGATTCAAAGTGAGTTCAACAAAGCTTGTGAACTGAC
AGATTCAAGCTGGATAGAGCTCGATGAAATTGGGGAGGATATTGCCCCAATAGAATACAT
TGCGAGCATGAGGAGAAATTATTTTACTGCTGAGGTTTCCCATTGTAGAGCAACAGAATA
TATAATGAAGGGAGTATACAT-CAACAC-TGCTCTACTCAATGCATCCTGCGCTGCGATG
GATGACTTCCAATTAATTCCGATGATAAGCAAATGCAGGACCAAAGAAGGGAGAAGGAAG
ACAAATTTATATGGATTCATAATAAAGGGAAGGTCCCATTTAAGGAATGATACCGACGTG
GTAAACTTTGTAAGCATGGAATTTTCTCTCACTGATCCAAGACTTGAGCCACACAAATGG
GAGAAATACTGTGTTCTAGAAATCGGAGACATGCTCCTAAGGACTGCTGTAGGCCAAGTG
TCAAGACCCATGTTTTTGTATGTAAGGACCAATGGGACCTCTAAAATTAAAATGAAATGG
GGAATGGAAATGAGGCGCTGCCTCCTTCAGTCTCTGCAACAGATTGAAAGCATGATCGAA
GCTGAGTCCTCAGTCAAAGAAAAGGACATGACCAAAGAATTCTTTGAGAACAAATCAGAG
ACATGGCCTATAGGAGAGTCCCCCAAAGGAGTGGAAGAAGGCTCAATCGGAAAGGTTTGC
AGGACCTTGTTAGCAAAATCTGTGTTTAACAGTTTGTATGCATCTCCACAACTGGAAGGG
TTTTCAGCTGAATCTAGGAAATTACTTCTCATTGTTCAGGCCCTTAGGGATAACCTGGAA
CCTGGAACCTTTGATATTGGGGGGTTATATGAATCAATTGAGGAGTGCCTGATTAATGAT
CCCTGGGTTTTGCTCAATGCATCTTGGTTCAACT--CCTTCCTTA------------CAC
ATG----CACTGAAGTAGTTGTG-GCAATGCTACTA-TTTGCTATCCATACTGTCCAAAA
----------------------------------------------------------
>gi|166079535|gb|CY028833| /Equine/3(PA)/H3N8/USA/1981/// Influenza A virus (A/equine/Kentucky/1/1981(H3N8)) segment 3, complete sequence
----------------------------------------A-AAATGGAAGACTTTGT--
-GCGACAAT-GCTTC--------AATCCAATGA--TCGTCGAGCTTGCGGAAAAGGCGAT
GAAAGAATATGGAGAGGACCCGAAAATTGAAACAAACAAATTTGCAGCAATATG-CACTC
ACTTGGAAGTCTGCTTCATGTACTCGGATTTCCACTTTATTAATGAACTGGGTGAGTCAG
TGATCATAGAATCTGGTGATCCAAATGCTCTTTTGAAGCACAGATTTGAAATCATTGAAG
GGAGAGATCGAACAATGGCATGGACAGTAGTAAACAGTATCTGCAACACCACAAGAGCTG
AAAAACCCAAGTTTCTCCCAGATTTATACGACTATAAGGAGAACAGGTTTGTTGAAATTG
GTGTGACAAGGAGAGAAGTTCACATATACTACTTGGAGAAGGCCAACAAAATAAAGTCTG
AGAAAACACATATCCACATTTTCTCATTTACAGGAGAGGAAATGGCTACAAAAGCGGACT
ATACCCTTGATGAAGAGAGTAGAGCCAGGATCAAAACCAGACTATTCACCATAAGACAAG
AAATGGCCAGTAGAGGCCTCTGGGACTCCTTTCGTCAGTCCGAGAGAGGCGAAGAGACAA
TTGAAGAAAGATTTGAAATCACAGGGACAATGCGCAGGCTTGCCAATTACAGTCTCCCAC
CGAACTTCTCCAGCCTTGAAAATTTTAGAGCCTATGTGGATGGATTCGAATCGAACGGC-
-TGCATTGAGAGCAAGCTTTCTCAAATGTCCAAAGAAGTAAATGCCAGAATCGAGCCA--
----TTTTCAAAGACAACACCCCGGCCACTCAGGATACCAGGTGGTCCACCCTGCCATCA
GCGATCCAAATTCTTGCTGATGGATGCTCTGAAATTGAGCATTGAGGACCCAAGTCACGA
GGGAGAGGGAATACCGCTGTATGATGCCATCAAATGCATGAAAACCTTCTTTGGATGGAA
AGAGCCCAGTATTGTTAAACCACATGAAAAGGGTATAAACCCAAACTATCTCCAAGCTTG
GAAGCAAGTATTAGCAGAACTACAAGACCTTGAGAACGAAGAGAAAACCCCTAAGACCAA
GAATATGAAAAAAACAAGTCAATTGAAATGGGCACTTGGTGAAAATATGGCGCCAGAGAA
AGTGGATTTTGAGGATTGTAAAGACATCAGTGATTTGAAACAGTATGACAGTGATGAGCC
AGAAACAAGGTCCCTTGCAAGTTGGATTCAAAGTGAGTTCAACAAAGCTTGTGAACTGAC
AGATTCAAGCTGGATAGAGCTCGATGAAATTGGGGAGGATATTGCCCCAATAGAATACAT
TGCGAGCATGAGGAGAAATTATTTTACTGCTGAGGTTTCCCATTGTAGAGCAACAGAATA
TATAATGAAGGGAGTATACAT-CAACAC-TGCTCTACTCAATGCATCCTGCGCTGCGATG
GATGACTTCCAATTAATTCCGATGATAAGCAAATGCAGGACCAAAGAAGGGAGAAGGAAG
ACAAATTTATATGGATTCATAATAAAGGGAAGGTCCCATTTAAGGAATGATACCGACGTG
GTAAACTTTGTAAGCATGGAATTTTCTCTCACTGATCCAAGACTTGAGCCACACAAATGG
GAGAAATACTGTGTTCTAGAAATCGGAGACATGCTCCTAAGGACTGCTGTAGGCCAAGTG
TCAAGACCCATGTTTTTGTATGTAAGGACCAATGGGACCTCTAAAATTAAAATGAAATGG
GGAATGGAAATGAGGCGCTGCCTCCTTCAGTCTCTGCAACAGATTGAAAGCATGATCGAA
GCTGAGTCCTCAGTCAAAGAAAAGGACATGACCAAAGAATTCTTTGAGAACAAATCAGAG
ACATGGCCTATAGGAGAGTCCCCCAAAGGAGTGGAAGAAGGCTCAATCGGGAAGGTTTGC
AGGACCTTGTTAGCAAAATCTGTGTTTAACAGTTTGTATGCATCTCCACAACTGGAAGGG
TTTTCAGCTGAATCTAGGAAATTACTTCTCATTGTTCAGGCCCTTAGGGATAACCTGGAA
CCTGGAACCTTTGATATTGGGGGGTTATATGAATCAATTGAGGAGTGCCTGATTAATGAT
CCCTGGGTTTTGCTCAATGCATCTTGGTTCAACT--CCTTCCTTA------------CAC
ATG----CACTGAAGTAGTTGTG-GCAATGCTACTA-TTTGCTATCCATACTGTCCAAAA
----------------------------------------------------------
>gi|166079478|gb|CY028809| /Equine/3(PA)/H3N8/USA/1980/// Influenza A virus (A/equine/Kentucky/4/1980(H3N8)) segment 3, complete sequence
-------------------------------------TCCA-AAATGGAAGACTTTGT--
-GCGACAAT-GCTTC--------AATCCAATGA--TCGTCGAGCTTGCGGAAAAGGCGAT
GAAAGAATATGGAGAGGACCCGAAAATTGAAACAAACAAATTTGCAGCAATATG-CACTC
ACTTGGAAGTCTGCTTCATGTACTCGGATTTCCACTTTATTAATGAACTGGGTGAGTCAG
TGATCATAGAGTCTGGTGATCCAAATGCTCTTTTGAAGCACAGATTTGAAATCATTGAAG
GGAGAGATCGAACAATGGCATGGACAGTAGTAAACAGTATCTGCAACACCACAAGAGCTG
AAAAACCCAAGTTTCTCCCAGATTTATACGACTATAAGGAGAACAGGTTTGTTGAAATTG
GTGTGACAAGGAGAGAAGTTCACATATACTACTTGGAGAAGGCCAACAAAATAAAGTCTG
AGAAAACACATATCCACATTTTCTCATTTACAGGAGAGGAAATGGCTACAAAAGCGGACT
ATACCCTTGATGAAGAGAGTAGAGCCAGGATCAAAACCAGACTATTCACCATAAGACAAG
AAATGGCCAGCAGAGGCCTCTGGGACTCCTTTCGTCAGTCCGAGAGAGGCGAAGAGACAA
TTGAAGAAAGATTTGAAATCACAGGGACAATGCGCAGGCTTGCCAATTACAGTCTCCCAC
CGAACTTCTCCAGCCTTGAAAATTTTAGAGCCTATGTGGATGGATTCGAACCGAACGGC-
-TGCATTGAGAGCAAGCTTTCTCAAATGTCCAAAGAAGTAAATGCCAGAATCGAGCCA--
----TTTTCAAAGACAACACCCCGGCCACTCAGGATACCCGGTGGTCCACCCTGCCATCA
GCGATCCAAATTCTTGCTGATGGATGCTCTGAAATTGAGCATTGAGGACCCAAGTCACGA
GGGAGAGGGAATACCGCTGTATGATGCCATCAAATGCATGAAAACCTTCTTTGGATGGAA
AGAGCCCAGTATTGTTAAACCACATGAAAAGGGTATAAACCCAAACTATCTCCAAGCTTG
GAAGCAAGTATTAGCAGAACTACAAGACCTTGAGAACGAAGAAAAAACCCCTAAGACCAA
GAATATGAAAAAAACAAGTCAATTGAAATGGGCACTTGGTGAAAATATGGCGCCAGAGAA
AGTGGATTTTGAGGATTGTAAAGACATCAGTGATTTGAAACAGTATGACAGTGATGAGCC
AGAAACAAGGTCCCTTGCAAGTTGGATTCAAAGTGAGTTCAACAAAGCTTGTGAACTGAC
AGATTCAAGCTGGATAGAGCTCGATGAAATTGGGGAGGATATTGCCCCAATAGAATACAT
TGCGAGCATGAGGAGGAATTATTTTACTGCTGAGGTTTCCCATTGTAGAGCAACAGAATA
TATAATGAAGGGAGTATACAT-CAACAC-TGCTCTACTCAATGCATCCTGCGCTGCGATG
GATGACTTCCAATTAATTCCGATGATAAGCAAATGCAGGACCAAAGAAGGGAGAAGGAAG
ACAAATTTATATGGATTCTTAATAAAGGGAAGGTCCCATTTAAGGAATGACACCGACGTG
GTAAACTTTGTAAGCATGGAATTTTCTCTCACTGATCCAAGACTTGAGCCACACAAATGG
GAGAAATACTGTGTTCTAGAAATCGGAGACATGCTCCTAAGGACTGCTGTAGGCCAAGTG
TCAAGACCCATGTTTTTGTATGTAAGGACCAATGGGACCTCTAAAATTAAAATGAAATGG
GGAATGGAAATGAGGCGCTGCCTCCTTCAGTCTCTGCAACAGATTGAAAGCATGATCGAA
GCTGAGTCCTCAGTCAAAGAAAAGGACATGACCAAAGAATTCTTTGAGAACAAATCGGAG
ACATGGCCTATAGGAGAGTCCCCCAAAGGAGTGGAAGAAGGCTCAATCGGGAAGGTTTGC
AGGACCTTGTTAGCAAAATCTGTGTTTAACAGTTTGTATGCATCTCCACAACTGGAAGGG
TTTTCAGCTGAATCTAGGAAATTACTTCTCATTGTTCAGGCCCTTAGGGATAACCTGGAA
CCTGGAACCTTTGATATTGGGGGGTTATATGAATCAATTGAGGAGTGCCTGATTAATGAT
CCCTGGGTTTTGCTCAATGCATCTTGGTTCAACT--CCTTCCTTA------------CAC
ATG----CACTGAAGTAGTTGTG-GCAATGCTACTA-TTTGCTATCCATACTGTCCAAAA
A---------------------------------------------------------
>gi|166079497|gb|CY028817| /Equine/3(PA)/H3N8/USA/1980/// Influenza A virus (A/equine/California/1/1980(H3N8)) segment 3, complete sequence
----------------------------------------A-AAATGGAAGACTTTGT--
-GCGACAAT-GCTTC--------AATCCAATGA--TCGTCGAGCTTGCGGAAAAGGCGAT
GAAAGAATATGGAGAGGACCCGAAAATTGAAACAAACAAATTTGCAGCAATATG-CACTC
ACTTGGAAGTCTGCTTCATGTACTCGGATTTCCACTTTATTAATGAACTGGGTGAGTCAG
TGATCATAGAGTCTGGTGATCCAAATGCTCTTTTGAAGCACAGATTTGAAATCATTGAAG
GGAGAGATCGAACAATGGCATGGACAGTAGTAAACAGTATCTGCAACACCACAAGAGCTG
AAAAACCCAAGTTTCTCCCAGATTTATACGACTATAAGGAGAACAGGTTTGTTGAAATTG
GTGTGACAAGGAGAGAAGTTCACATATACTACTTGGAGAAGGCCAACAAAATAAAGTCTG
AGAAAACACATATCCACATTTTCTCATTTACAGGAGAGGAAATGGCTACAAAAGCGGACT
ATACCCTTGATGAAGAGAGTAGAGCCAGGATCAAAACCAGACTATTCACCATAAGACAAG
AAATGGCCAGCAGAGGCCTCTGGGACTCCTTTCGTCAGTCCGAGAGAGGCGAAGAGACAA
TTGAAGAAAGATTTGAAATCACAGGGACAATGCGCAGGCTTGCCAATTACAGTCTCCCAC
CGAACTTCTCCAGCCTTGAAAATTTTAGAGCCTATGTGGATGGATTCGAACCGAACGGC-
-TGCATTGAGAGCAAGCTTTCTCAAATGTCCAAAGAAGTAAATGCCAGAATCGAGCCA--
----TTCTCAAAGACAACACCCCGGCCACTCAGGATACCAGGTGGCCCACCCTGCCATCA
GCGATCCAAATTCTTGCTGATGGATGCTCTGAAATTGAGCATTGAGGACCCAAGTCACGA
GGGAGAGGGAATACCGCTGTATGATGCCATCAAATGCATGAAAACCTTCTTTGGATGGAA
AGAGCCCAGTATTGTCAAACCACATGAAAAGGGTATAAACCCAAACTATCTCCAAGCTTG
GAAGCAAGTATTAGCAGAACTACAAGACCTTGAGAACGAAGAAAAAACCCCTAAGACCAA
GAATATGAAAAAAACAAGTCAATTGAAATGGGCACTTGGTGAAAATATGGCGCCAGAGAA
AGTGGATTTTGAGGATTGTAAAGACATCAGTGATTTGAAACAGTATGACAGTGATGAGCC
AGAAACAAGGTCCCTTGCAAGTTGGATTCAAAGTGAGTTCAACAAAGCTTGTGAACTGAC
AGATTCAAGCTGGATAGAGCTCGATGAAATTGGGGAGGATATTGCCCCAATAGAATACAT
TGCGAGCATGAGGAGGAATTATTTTACTGCTGAGGTTTCCCATTGTAGAGCAACAGAATA
TATAATGAAGGGAGTATACAT-CAACAC-TGCTCTACTTAATGCATCCTGCGCTGCGATG
GATGACTTCCAATTAATTCCGATGATAAGCAAATGCAGGACCAAAGAAGGGAGAAGGAAG
ACAAATTTATATGGATTCTTAATAAAGGGAAGGTCCCATTTAAGGAATGATACCGACGTG
GTAAACTTTGTAAGCATGGAATTTTCTCTCACTGATCCAAGACTTGAGCCACACAAATGG
GAGAAATACTGTGTTCTAGAAATCGGAGACATGCTCCTAAGGACTGCTGTAGGCCAAGTG
TCAAGGCCCATGTTTTTGTATGTAAGGACCAATGGGACCTCTAAAATTAAAATGAAATGG
GGAATGGAAATGAGGCGCTGCCTCCTTCAGTCTCTGCAACAGATTGAAAGCATGATCGAA
GCTGAGTCCTCAGTCAAAGAAAAGGACATGACCAAAGAATTCTTCGAGAACAAATCGGAG
ACATGGCCTATAGGAGAGTCCCCCAAAGGAGTGGAAGAAGGCTCAATCGGGAAGGTTTGC
AGGACCTTGTTAGCAAAATCTGTGTTTAACAGTTTGTATGCATCTCCACAACTGGAAGGG
TTTTCAGCTGAATCTAGGAAATTACTTCTCATTGTTCAGGCCCTTAGGGATAACCTGGAA
CCTGGAACCTTTGATATTGGGGGGTTATATGAATCAATTGAGGAGTGCCTGATTAATGAT
CCCTGGGTTTTGCTCAATGCATCTTGGTTCAACT--CCTTCCTTA------------CAC
ATG----CACTGAAGTAGTTGTG-GCAATGCTACTA-TTTGCTATCCATACTGTCCAAAA
----------------------------------------------------------
>gi|166079459|gb|CY028801| /Equine/3(PA)/H3N8/USA/1978/// Influenza A virus (A/equine/Kentucky/1/1978(H3N8)) segment 3, complete sequence
-------------------------------------------AATGGAAGACTTTGT--
-GCGACAAT-GCTTC--------AATCCAATGA--TCGTCGAGCTTGCGGAAAAGGCGAT
GAAAGAATATGGAGAGGACCCGAAAATTGAAACAAACAAATTTGCAGCAATATG-CACTC
ACTTGGAAGTCTGCTTCATGTACTCGGATTTCCACTTTATTAATGAACTGGGTGAGTCAG
TGATCATAGAGTCTGGTGATCCAAATGCTCTTTTGAAGCACAGATTTGAAATCATTGAAG
GGAGAGATCGAACAATGGCATGGACAGTAGTAAACAGTATCTGCAACACCACAAGAGCTG
AAAAACCCAAGTTTCTCCCAGATTTATACGACTATAAGGAGAACAGGTTTGTTGAAATTG
GTGTGACAAGGAGAGAAGTTCACATATACTACTTGGAGAAGGCCAACAAAATAAAGTCTG
AGAAAACACATATTCACATTTTCTCATTTACAGGAGAGGAAATGGCTACAAAAGCGGACT
ATACCCTTGATGAAGAGAGTAGAGCCAGGATCAAAACCAGACTATTCACCATAAGACAAG
AAATGGCCAGCAGAGGCCTCTGGGACTCCTTTCGTCAGTCCGAGAGAGGCGAAGAGACAA
TTGAAGAAAGATTTGAAATCACAGGGACAATGCGCAGGCTTGCCAATTACAGTCTCCCAC
CGAACTTCTCCAGCCTTGAAAATTTTAGAGCCTATGTGGATGGATTCGAACCGAACGGC-
-TGCATTGAGAGCAAGCTTTCTCAAATGTCCAAAGAAGTAAATGCCAGAATCGAGCCA--
----TTTTCAAAGACAACACCCCGGCCACTCAGGATACCCGGTGGTCCACCCTGCCATCA
GCGATCCAAATTCTTGCTGATGGATGCTCTGAAATTGAGCATTGAGGACCCAAGTCACGA
GGGAGAGGGAATACCGCTGTATGATGCCATCAAATGCATGAAAACCTTCTTTGGATGGAA
AGAGCCCAGTATTGTTAAACCACATGAAAAGGGTATAAACCCAAACTATCTCCAAGCTTG
GAAGCAAGTATTAGCAGAACTACAAGACCTTGAGAACGAAGAAAAAATCCCTAAGACCAA
GAATATGAAAAAAACAAGTCAATTGAAATGGGCACTTGGTGAAAATATGGCGCCAGAGAA
AGTGGATTTTGAGGATTGTAAAGACATCAGTGATTTGAAACAGTATGACAGTGATGAGCC
AGAAACAAGGTCCCTTGCAAGTTGGATTCAAAGTGAGTTCAACAAAGCTTGTGAACTGAC
AGATTCAAGCTGGATAGAGCTCGATGAAATTGGGGAGGATATTGCCCCAATAGAATACAT
TGCGAGCATGAGGAGGAATTATTTTACTGCTGAGGTTTCCCATTGTAGAGCAACAGAATA
TATAATGAAGGGAGTATACAT-CAACAC-TGCTCTACTCAATGCATCCTGCGCTGCGATG
GATGACTTCCAATTAATTCCGATGATAAGCAAATGCAGGACCAAAGAAGGGAGAAGGAAG
ACAAATTTATATGGATTCACAATAAAGGGAAGGTCCCATTTAAGGAATGACACCGACGTG
GTAAACTTTGTAAGCATGGAATTTTCTCTCACTGATCCAAGACTTGAGCCACACAAATGG
GAGAAATACTGTGTTCTAGAAATCGGAGACATGCTCCTAAGGACTGCTGTAGGCCAAGTG
TCAAGACCCATGTTTTTGTATGTAAGGACCAATGGGACCTCTAAAATTAAAATGAAATGG
GGAATGGAAATGAGGCGCTGCCTCCTTCAGTCTCTGCAGCAGATTGAAAGCATGATCGAA
GCTGAGTCCTCAGTCAAAGAAAAGGACATGACCAAAGAATTCTTTGAGAACAAATCGGAG
ACATGGCCTATAGGAGAGTCCCCCAAAGGAGTGGAAGAAGGCTCAATCGGGAAGGTTTGC
AGGACCTTGTTAGCAAAATCTGTGTTTAACAGTTTGTATGCATCTCCACAACTGGAAGGG
TTTTCAGCTGAATCTAGGAAATTACTTCTCATTGTTCAGGCCCTTAGGGATAACCTGGAA
CCTGGAACCTTTGATATTGGGGGGTTATATGAATCAATTGAGGAGTGTCTGATTAATGAT
CCCTGGGTTTTGCTCAATGCATCTTGGTTCAACT--CCTTCCTTA------------CAC
ATG----CACTGAAGTAGTTGTG-GCAATGCTACTA-TTTGCTATCCATACTGTCCAAAA
A---------------------------------------------------------
>gi|166079573|gb|CY028849| /Equine/3(PA)/H3N8/USA/1976/// Influenza A virus (A/equine/Kentucky/pass_the_pepper1/1976(H3N8)) segment 3, complete sequence
----------------------------------------A-AAATGGAAGACTTTGT--
-GCGACAAT-GCTTC--------AATCCAATGA--TCGTCGAGCTTGCGGAAAAGGCGAT
GAAAGAATATGGAGAGGACCCGAAAATTGAAACAAACAAATTTGCAGCAATATG-CACTC
ACTTGGAAGTCTGCTTCATGTACTCGGATTTCCACTTTATTAATGAACTGGGTGAGTCAG
TGATCATAGAGTCTGGTGATCCAAATGCTCTTTTGAAGCACAGATTTGAAATCATTGAAG
GGAGAGATCGAACAATGGCATGGACAGTAGTAAACAGTATCTGCAACACCACAAGAGCTG
AAAAACCCAAGTTTCTCCCAGATTTATACGACTATAAGGAGAACAGATTTGTCGAAATTG
GTGTGACAAGGAGAGAAGTTCACATATACTACTTGGAGAAGGCCAACAAAATAAAGTCTG
AGAAAACACATATCCACATTTTCTCATTTACAGGAGAGGAAATGGCTACAAAAGCGGACT
ATACCCTTGATGAAGAGAGTAGAGCCAGGATCAAAACCAGACTATTCACCATAAGACAAG
AAATGGCCAGTAGAGGCCTCTGGGACTCCTTTCGTCAGTCCGAGAGAGGCGAAGAGACAA
TTGAAGAAAGATTTGAAATCAAAGGGACAATGCGCAGGCTTGCCAATTACAGTCTCCCAC
CGAACTTCTCCAGCCTTGAAAATTTTAGAGCCTATGTGGATGGATTCGAACCGAACGGC-
-TGCATTGAGAGCAAGCTTTCTCAAATGTCCAAAGAAGTAAATGCCAGAATCGAGCCA--
----TTTTCAAAGACAACACCCCGGCCACTCAGGATACCAGGTGGTCCACCCTGCCATCA
GCGATCCAAATTCTTGCTGATGGATGCTCTGAAATTGAGCATTGAGGACCCAAGTCACGA
GGGAGAGGGAATACCGCTGTATGATGCCATCAAATGCATGAAAACCTTCTTTGGATGGAA
AGAGCCCAGTATTGTTAAACCACATGAAAAGGGTATAAACCCAAACTATCTCCAAACTTG
GAAGCAAGTATTAGCAGAACTACAAGACCTTGAGAACGAAGAAAAAACCCCTAAGACCAA
GAATATGAAAAAAACAAGTCAATTGAAATGGGCACTTGGTGAAAATATGGCGCCAGAGAA
AGTGGATTTTGAGGATTGTAAAGACATCAGTGATTTGAAACAATATGACAGTGATGAGCC
AGAAACAAGGTCCCTTGCAAGTTGGATTCAAAGTGAGTTCAACAAAGCTTGTGAACTGAC
AGATTCAAGCTGGATAGAGCTCGATGAAATTGGGGAGGATATTGCCCCAATAGAATACAT
TGCGAGCATGAGGAGGAATTATTTTACTGCTGAGGTTTCCCATTGTAGAGCAACAGAATA
TATAATGAAGGGAGTATACAT-CAACAC-TGCTCTACTCAATGCATCCTGCGCTGCGATG
GATGACTTCCAATTAATTCCGATGATAAGCAAATGCAGGACCAAAGAAGGGAGAAGGAAG
ACAAATTTATATGGATTCTTAATAAAGGGAAGGTCCCATTTAAGGAATGATACCGACGTG
GTAAACTTTGTAAGCATGGAATTTTCTCTCACTGATCCAAGACTTGAGCCACACAAATGG
GAGAAATACTGTGTTCTAGAAATCGGAGACATGCTCCTAAGGACTGCTGTAGGCCAAGTG
TCAAGACCCATGTTTTTGTATGTAAGGACCAATGGGACCTCTAAAATTAAAATGAAATGG
GGAATGGAAATGAGACGCTGCCTCCTTCAGTCTCTGCAACAGATTGAAAGCATGATCGAA
GCTGAGTCCTCAGTCAAAGAAAAGGACATGACCAAAGAATTCTTTGAGAACAAATCGGAG
ACATGGCCTATAGGAGAGTCCCCCAAAGGAGTGGAAGAAGGCTCAATAGGGAAGGTTTGC
AGGACCTTGTTAGCAAAATCTGTGTTTAACAGTTTGTATGCATCTCCACAATTGGAAGGG
TTTTCAGCTGAATCTAGGAAATTACTTCTCATTGTTCAGGCCCTTAGGGATAACCTGGAA
CCTGGAACCTTTGATATTGGGGGGTTATATGAATCAATTGAGGAGTGCCTGATTAATGAT
CCCTGGGTTTTGCTCAATGCATCTTGGTTCAACT--CCTTCCTTA------------CAC
ATG----CACTGAAGTAGTTGTG-GCAATGCTACTA-TTTGCTATCCATACTGTCCAAAA
----------------------------------------------------------
>gi|166079592|gb|CY028857| /Equine/3(PA)/H3N8/USA/1976/// Influenza A virus (A/equine/Kentucky/bitter_boredom5/1976(H3N8)) segment 3, complete sequence
--------------------------------------CCA-AAATGGAAGACTTTGT--
-GCGACAAT-GCTTC--------AATCCAATGA--TCGTCGAGCTTGCGGAAAAGGCGAT
GAAAGAATATGGAGAGGACCCGAAAATTGAAACAAACAAATTTGCAGCAATATG-CACTC
ACTTGGAAGTCTGCTTCATGTACTCGGATTTCCACTTTATTAATGAACTGGGTGAGTCAG
TGATCATAGAGTCTGGTGATCCAAATGCTCTTTTGAAGCACAGATTTGAAATCATTGAAG
GGAGAGATCGAACAATGGCATGGACAGTAGTAAACAGTATCTGCAACACCACAAGAGCTG
AAAAACCCAAGTTTCTCCCAGATTTATACGACTATAAGGAGAACAGATTTGTCGAAATTG
GTGTGACAAGGAGAGAAGTTCACATATACTACTTGGAGAAGGCCAACAAAATAAAGTCTG
AGAAAACACATATCCACATTTTCTCATTTACAGGAGAGGAAATGGCTACAAAAGCGGACT
ATACCCTTGATGAAGAGAGTAGAGCCAGGATCAAAACCAGACTATTCACCATAAGACAAG
AAATGGCCAGTAGAGGCCTCTGGGACTCCTTTCGTCAGTCCGAGAGAGGCGAAGAGACAA
TTGAAGAAAGATTTGAAATCAAAGGGACAATGCGCAGGCTTGCCAATTACAGTCTCCCAC
CGAACTTCTCCAGCCTTGAAAATTTTAGAGCCTATGTGGATGGATTCGAACCGAACGGC-
-TGCATTGAGAGCAAGCTTTCTCAAATGTCCAAAGAAGTAAATGCCAGAATCGAGCCA--
----TTTTCAAAGACAACACCCCGGCCACTCAGGATACCAGGTGGTCCACCCTGCCATCA
GCGATCCAAATTTTTGCTGATGGATGCTCTGAAATTGAGCATTGAGGACCCAAGTCACGA
GGGAGAGGGAATACCGCTGTATGATGCCATCAAATGCATGAAAACCTTCTTTGGATGGAA
AGAGCCCAGTATTGTTAAACCACATGAAAAGGGTATAAACCCAAACTATCTCCAAACTTG
GAAGCAAGTATTAGCAGAACTACAAGACCTTGAGAACGAAGAAAAAACCCCTAAGACCAA
GAATATGAAAAAAACAAGTCAATTGAAATGGGCACTTGGTGAAAATATGGCGCCAGAGAA
AGTGGATTTTGAGGATTGTAAAGACATCAGTGATTTGAAACAATATGACAGTGATGAGCC
AGAAACAAGGTCCCTTGCAAGTTGGATTCAAAGTGAGTTCAACAAAGCTTGTGAACTGAC
AGATTCAAGCTGGATAGAGCTCGATGAAATTGGGGAGGATATTGCCCCAATAGAATACAT
TGCGAGCATGAGGAGGAATTATTTTACTGCTGAGGTTTCCCATTGTAGAGCAACAGAATA
TATAATGAAGGGAGTATACAT-CAACAC-TGCTCTACTCAATGCATCCTGCGCTGCGATG
GATGACTTCCAATTAATTCCGATGATAAGCAAATGCAGGACCAAAGAAGGGAGAAGGAAG
ACAAATTTATATGGATTCTTAATAAAGGGAAGGTCCCATTTAAGGAATGATACCGACGTG
GTAAACTTTGTAAGCATGGAATTTTCTCTCACTGATCCAAGACTTGAGCCACACAAATGG
GAGAAATACTGTGTTCTAGAAATCGGAGACATGCTCCTAAGGACTGCTGTAGGCCAAGTG
TCAAGACCCATGTTTTTGTATGTAAGGACCAATGGGACCTCTAAAATTAAAATGAAATGG
GGAATGGAAATGAGACGCTGCCTCCTTCAGTCTCTGCAACAGATTGAAAGCATGATCGAA
GCTGAGTCCTCAGTCAAAGAAAAGGACATGACCAAAGAATTCTTTGAGAACAAATCGGAG
ACATGGCCTATAGGAGAGTCCCCCAAAGGAGTGGAAGAAGGCTCAATAGGGAAGGTTTGC
AGGACCTTGTTAGCAAAATCTGTGTTTAACAGTTTGTATGCATCTCCACAACTGGAAGGG
TTTTCAGCTGAATCTAGGAAATTACTTCTCATTGTTCAGGCCCTTAGGGATAACCTGGAA
CCTGGAACCTTTGATATTGGGGGGTTATATGAATCAATTGAGGAGTGCCTGATTAATGAT
CCCTGGGTTTTGCTCAATGCATCTTGGTTCAACT--CCTTCCTTA------------CAC
ATG----CACTGAAGTAGTTGTG-GCAATGCTACTA-TTTGCTATCCATACTGTCCAAAA
----------------------------------------------------------
>gi|166079554|gb|CY028841| /Equine/3(PA)/H3N8/USA/1963/// Influenza A virus (A/equine/Miami/1/1963(H3N8)) segment 3, complete sequence
-------------------------------------TCCA-AAATGGAAGACTTTGT--
-GCGACAAT-GCTTC--------AATCCAATGA--TCGTCGAGCTTGCGGAAAAGGCGAT
GAAAGAATATGGAGAGGACCCGAAAATTGAAACAAACAAATTTGCAGCAATATG-CACCC
ACTTGGAAGTCTGCTTCATGTACTCGGATTTTCACTTTATTGATGAACTGGGCGAGTCAG
TGATCATAGAGTCTGGTGATCCAAATGCTCTCTTGAAGCACAGATTTGAGATAATTGAAG
GGAGAGATCGAACAATGGCATGGACAGTAGTAAACAGTATCTGCAACACCACAAGAGTCG
AAAAACCCAAGTTTCTCCCAGATTTGTACGACTATAAGGAGAACAGGTTTATTGAAATTG
GTGTGACAAGGAGAGAAGTTCACATATACTACCTGGAAAAGGCCAACAAAATAAAGTCTG
AGAAAACACACATTCACATTTTCTCATTTACGGGAGAGGAAATGGCTACAAAAGCGGATT
ATACCCTTGATGAAGAAAGTAGAGCCAGGATCAAAACCAGACTATTCACCATAAGACAAG
AAATGGCCAGCAGAGGCCTCTGGGACTCCTTTCGTCAGTCCGAGAGAGGCGAAGAGACAA
TTGAAGAAAGATTTGAAATCACAGGGACAATGCGCAGGCTTGCCGACCACAGTCTCCCAC
CGAACTTCTCCAGCCTTGAAAACTTTAGAGCCTATGTGGATGGATTCGAACCGAACGGC-
-TGCATTGAGGGCAAGCTTTCTCAAATGTCCAAAGAAGTAAATGCCAGAATCGAGCCA--
----TTTTTAAAGACAACACCCCGGCCACTCAGGATACCTGGTGGTCCACCCTGTTCTCA
GCGGTCCAAATTCCTGCTGATGGATGCTCTGAAATTAAGCATTGAGGACCCAAGTCACGA
GGGAGAGGGAATACCGCTGTATGATGCCATCAAATGCATGAAAACCTTCTTCGGATGGAA
AGAGCCCAATATTGTTAAACCGCATGAAAAGGGCATAAACCCAAACTATCTCCAGGCTTG
GAAGCAAGTATTAGCAGAACTACAAGACCTTGAGAACGAAGAAAAAATCCCTAAGACCAA
GAATATGAAGAAAACAAGTCAATTGAAATGGGCACTTGGTGAAAATATGGCGCCAGAGAA
AGTGGATTTTGAGGATTGTAAAGACATCAGTGATTTAAAACAGTATGACAGTGATGAGCC
AGAAGCAAGGTCCCTTGCAAGTTGGATTCAAAGTGAGTTCAACAAAGCTTGTGAACTGAC
AGACTCAAGCTGGATAGAGCTCGACGAAATCGGGGAGGATGTTGCCCCAATAGAACACAT
TGCGAGCATGAGGAGGAATTATTTTACTGCTGAGGTTTCCCATTGTAGAGCAACGGAGTA
TATAATGAAGGGAGTATACAT-CAACAC-TGCTCTACTCAATGCATCCTGCGCTGCGATG
GATGACTTCCAATTAATTCCGATGATAAGCAAATGCAGGACCAAGGAAGGGAGAAGGAAG
ACAAATTTGTATGGATTCATAATAAAGGGAAGATCCCATTTAAGGAATGACACCGACGTG
GTAAACTTTGTAAGCATGGAGTTTTCTCTCACCGATCCAAGACTCGAGCCACACAAATGG
GAGAAGTACTGTGTTCTAGAAATCGGAGACATGCTCCTCAGAACTGCTGTAGGCCAAGTG
TCAAGACCCATGTTTTTATATGTAAGGACTAATGGGACCTCTAAAATCAAAATGAAATGG
GGAATGGAAATGAGGCGCTGCCTCCTTCAGTCTCTACAGCAGATCGAAAGCATGATCGAA
GCTGAGTCCTCAGTCAAGGAAAAGGACATGACCAAAGAATTCTTTGAGAACAAATCGGAG
ACATGGCCTATAGGAGAGTCCCCCAAAGGAGTGGAAGAAGGCTCAATCGGGAAAGTTTGC
AGGACCTTATTAGCAAAATCCGTGTTTAACAGTTTATATGCATCCCCACAACTGGAAGGG
TTTTCAGCTGAATCTAGGAAAATACTTCTCATTGTTCAGGCCCTTAGGGACAACCTGGAA
CCTGGAACCTTTGATCTTGGGGGGCTATATGAATCAATTGAGGAGTGTCTGATTAATGAT
CCCTGGGTTTTGCTCAATGCATCTTGGTTCAACT--CCTTCCTTA------------CAC
ATG----CACTGAAGTAGTTGTG-GCAATGCTACTA-TTTGCTATCCATACTGTCCAAAA
----------------------------------------------------------
>gi|155016335|gb|CY024823| /Environment/3(PA)/H7N9/USA/2006/// Influenza A virus (A/blue-winged teal/Ohio/566/2006(H7N9)) segment 3, complete sequence
--------------------------------------CCA-AAATGGAAGATTTTGT--
-GCGACAAT-GCTTC--------AATCCAATGA--TCGTCGAGCTTGCGGAAAAGGCAAT
GAAAGAATATGGGGAAGATCCAAAAATCGAGACAAACAAATTCGCTGCAATATG-CACAC
ACTTGGAAGTTTGTTTCATGTATTCAGATTTCCATTTCATTGATGAACGGGGTGAGTCGA
TAATCGTGGAGTCTGGCGATCCAAATGCACTCCTAAAACACCGGTTTGAGATAATCGAAG
GGAGAGATCGTACTATGGCCTGGACAGTAGTGAACAGTATTTGCAACACCACAGGGGTTG
AAAAACCCAAGTTTCTCCCGGATTTATACGATTACAAAGAGAATCGTTTCATTGAAATTG
GAGTAACCAGGAGGGAAGTCCATATATACTATTTGGAAAAGGCCAATAAAATAAAATCTG
AGAAGACACACATCCACATCTTTTCATTCACTGGAGAAGAAATGGCTACTAAAGCAGACT
ACACTCTTGATGAAGAAAGTAGAGCAAGGATCAAAACTAGACTATTCACCATAAGACAAG
AAATGGCCAGTAGAGGCCTCTGGGATTCCTTTCGTCAGTCCGAGAGAGGCGAAGAGACAA
TTGAAGAAAGATTTGAAATTACAGGAACCATGCGCAGGCTCGCCGACCAAAGTCTCCCAC
CGAACTTCTCCAGCCTTGAAAACTTTAGAGCCTATGTGGATGGATTCGAACCGAACGGC-
-TGCATTGAGGGCAAGCTTTCTCAAATGTCCAAGGAAGTAAATGCTAGAATTGAACCA--
----TTCTTAAAGACAACACCACGCCCCCTGAGGTTACCGGAAGGGCCTCCTTGCTCCCA
GCGGTCGAAATTTCTGCTGATGGATGCTCTGAAGCTTAGCATTGAAGACCCAAGTCATGA
GGGCGAGGGGATACCGCTGTATGATGCAATCAAATGCATGAAGACCTTTTTCGGCTGGAA
AGAGCCTAACATTGTCAAGCCACATGAAAAGGGCATAAACCCCAATTATCTCCTGGCTTG
GAAGCAAGTGCTAGCAGAACTACAGGATATTGAAAATGAGGAGAAGATTCCGAAAACGAA
GAACATGAAGAAAACAAGCCAATTGAAGTGGGCACTTGGTGAAAACATGGCACCAGAGAA
AGTGGACTTTGAGGACTGCAAAGATGTAAGCGACTTGAGACAGTATGACAGCGATGAGCC
TGAGCAAAGATCACTAGCAAGTTGGATTCAGAGTGAGTTCAACAAGGCTTGTGAATTGAC
TGACTCAAGTTGGATAGAACTCGATGAGATAGGAGAGGATGTTGCCCCAATCGAACACAT
TGCAAGTATGAGGAGAAATTACTTTACAGCTGAGGTGTCTCACTGCAGGGCAACAGAATA
TATAATGAAAGGAGTATACAT-AAACAC-AGCCTTGCTCAACGCTTCTTGCGCAGCAATG
GATGATTTCCAGTTGATCCCAATGATAAGCAAATGCAGAACCAAAGAAGGGCGGCGGAAA
ACAAATCTGTATGGGTTCATCATAAAGGGAAGGTCTCATTTGAGGAACGATACTGATGTA
GTGAATTTTGTGAGCATGGAATTTTCTCTTACTGACCCTAGACTAGAGCCACATAAATGG
GAGAAATACTGTGTCCTTGAAATAGGGGACATGCTCCTACGAACTGCAATAGGCCAAGTG
TCGAGACCCATGTTTCTATATGTGAGGACCAATGGAACTTCCAAAATCAAAATGAAATGG
GGTATGGAAATGAGGCGTTGTCTTCTTCAATCCCTTCAGCAAATTGAAAGCATGATTGAG
GCCGAGTCTTCTGTCAAAGAAAAAGACATGACCAAAGAATTCTTTGAAAACAAATCAGAG
ACATGGCCCATTGGGGAATCACCCAAAGGAGTGGAAGAAGGCTCCATCGGAAAGGTGTGC
AGGACTCTGCTGGCAAAATCTGTATTCAACAGTTTGTATGCATCTCCACAACTTGAGGGA
TTTTCAGCTGAGTCTAGAAAGCTGCTCCTCATTGTTCAGGCACTTAGGGACAACCTGGAA
CCTGGTACCTTCGATCTTGGAGGGCTATATGAAGCAGTTGAGGAGTGCCTGATTAATGAT
CCCTGGGTTTTGCTTAATGCATCTTGGTTCAACT--CCTTCCTCA------------CAC
ATG----CACTGAAATAGTTGTG-GCAATGCTACTA-TTTGCTATCCATACTGT------
----------------------------------------------------------
>gi|149930139|gb|CY022754| /Environment/3(PA)/H7N3/USA/2006/// Influenza A virus (A/environment/Maryland/261/2006(H7N3)) segment 3, complete sequence
--------------------------------------TCA-AAATGGAAGATTTTGT--
-GCGACAAT-GCTTC--------AATCCAATGA--TCGTCGAGCTTGCGGAAAAGGCAAT
GAAGGAATATGGAGAAGATCCAAAAATTGAGACAAACAAATTTGCTGCAATATG-CACAC
ACTTGGAAGTGTGTTTCATGTATTCAGATTTCCATTTCATTGATGAACGAGGTGAGTCGA
TAATCATGGAATCTGGCGATCCAAATGCACTCCTAAAACACCGATTTGAAATAATTGAAG
GGAGAGATCGTACTATGGCCTGGACAGTAGTGAACAGTATTTGCAACACCACAGGAGTTG
AAAAACCCAAGTTTCTCCCGGATTTATACGATTACAAGGAGAATCGTTTCATTGAAATTG
GAGTAACCAGGAGGGAAGTCCATATATACTATTTAGAAAAGGCCAATAAGATAAAGTCTG
AGAAGACACACATCCACATCTTTTCATTCACTGGAGAAGAAATGGCTACTAAAGCAGACT
ACACTCTTGATGAAGAAAGTAGAGCGAGGATCAAAACCAGACTATTCACCATAAGACAAG
AGATGGCCAGTAGAGGCCTCTGGGATTCCTTTCGTCAGTCCGAGAGAGGCGAAGAGACAA
TTGAAGAAAGATTTGAAATTACAGGAACCATGCGCAGGCTCGCCGACCAAAGTCTCCCAC
CGAACTTCTCCAGCCTTGAAAACTTTAGAGCCTATGTGGATGGATTCGAACCGAACGGC-
-TGCATTGAGGGCAAGCTTTCTCAAATGTCCAAAGAAGTAAATGCAAGAATTGAACCA--
----TTTCTGAAGACAACACCACGCCCTTTGAGATTACCGGAAGGGCCTCCTTGCTCTCA
GCGGTCGAAATTTCTGCTGATGGATGCTCTGAAGCTTAGCATTGAAGACCCGAGTCATGA
AGGCGAGGGGATACCGCTGTATGATGCGATCAAATGCATGAAGACCTTTTTCGGCTGGAA
AGAGCCTAACATTGTCAAGCCACATGAAAAGGGCATAAACCCCAATTATCTCCTGGCTTG
GAAGCAAGTGCTAGCAGAGCTACAGGATATTGAAAACGAGGAGAAGATTCCAAAAACGAA
GAACATGAAGAAAACAAGCCAATTGAAGTGGGCACTTGGTGAAAACATGGCACCAGAGAA
AGTGGACTTTGAAGACTGCAAGGATGTCAGCGATTTGAGGCAGTATGACAGCGATGAGCC
TGAGCAAAGATCACTAGCAAGTTGGATTCAAAGTGAGTTCAACAAAGCTTGTGAATTGAC
TGACTCAAGTTGGATAGACCTTGATGAAATAGGGGAGGACATTGCCCCAATCGAACACAT
TGCAAGCATGAGGAGGAATTACTTTACAGCTGAAGTGTCTCACTGCAGGGCAACAGAATA
CATAATGAAGGGAGTATACAT-AAACAC-AGCTTTGCTCAATGCTTCTTGTGCGGCTATG
GATGATTTTCAGCTGATCCCAATGATAAGCAAATGCAGAACCAAAGAAGGGCGGCGGAAG
ACAAATCTGTATGGGTTCATAATAAAGGGAAGATCTCATTTGAGGAATGATACTGATGTT
GTGAATTTTGTGAGCATGGAATTTTCTCTTACTGATCCTAGACTAGAGCCACATAAATGG
GAGAAATACTGTGTCCTTGAAATAGGGGACATGCTCCTGCGGACTTCAATAGGCCAAGTG
TCGAGACCCATGTTCTTGTATGTGAGGACCAATGGAACTTCCAAAATCAAAATGAAATGG
GGCATGGAGATGAGGCGTTGTCTTCTTCAATCCCTTCAGCAAATTGAAAGCATGATTGAG
GCCGAGTCCTCTGTCAAAGAGAAAGACATGACCAAAGAATTCTTTGAAAACAAATCAGAG
ACATGGCCCATTGGGGAATCACCCAAAGGAGTAGAAGAAGGTTCCATTGGAAAGGTATGC
AGGACTCTGCTGGCAAAATCTGTATTTAACAGCTTGTATGCATCTCCACAACTTGAGGGG
TTTTCAGCTGAGTCGAGAAAGCTGCTCCTCATTGTTCAGGCACTTAGGGACAACCTGGAA
CCTGGTACCTTCGATCTTGGAGGGTTATATGAAGCAATTGAGGAGTGCCTGATTAATGAT
CCCTGGGTTTTGCTTAACGCATCTTGGTTCAACT--CCTTCCTCA------------CAC
ATG----CACTGAAGTAGTTGTG-GCAATGCTACTA-TTTGCTATCCATACTGTCC----
----------------------------------------------------------
>gi|149930158|gb|CY022762| /Environment/3(PA)/H7N3/USA/2006/// Influenza A virus (A/environment/Maryland/267/2006(H7N3)) segment 3, complete sequence
-------------------------------------TTCA-AAATGGAAGATTTTGT--
-GCGACAAT-GCTTC--------AATCCAATGA--TCGTCGAGCTTGCGGAAAAGGCAAT
GAAGGAATATGGAGAAGATCCAAAAATTGAGACAAACAAATTTGCTGCAATATG-CACAC
ACTTGGAAGTGTGTTTCATGTATTCAGATTTCCATTTCATTGATGAACGAGGTGAGTCGA
TAATCGTGGAATCTGGCGATCCAAATGCACTCCTAAAACACCGATTTGAAATAATTGAAG
GGAGAGATCGTACTATGGCCTGGACAGTAGTGAACAGTATTTGCAACACCACAGGAGTTG
AAAAACCCAAGTTTCTCCCGGATTTATACGATTACAAGGAGAATCGTTTCATTGAAATTG
GAGTAACCAGGAGGGAAGTCCATATATACTATTTAGAAAAGGCCAATAAGATAAAGTCTG
AGAAGACACACATCCACATCTTTTCATTCACTGGAGAAGAAATGGCTACTAAAGCAGACT
ACACTCTTGATGAAGAAAGTAGAGCGAGGATCAAAACCAGACTATTCACCATAAGACAAG
AGATGGCCAGTAGAGGCCTCTGGGATTCCTTTCGTCAGTCCGAGAGAGGCGAAGAGACAA
TTGAAGAAAGATTTGAAATTACAGGAACCATGCGCAGGCTCGCCGACCAAAGTCTCCCAC
CGAACTTCTCCAGCCTTGAAAACTTTAGAGCCTATGTGGATGGATTCGAACCGAACGGC-
-TGCATTGAGGGCAAGCTTTCTCAAATGTCCAAAGAAGTAAATGCAAGAATTGAACCA--
----TTTCTGAAGACAACACCACGCCCTTTGAGATTACCGGAAGGGCCTCCTTGCTCTCA
GCGGTCGAAATTTCTGCTGATGGATGCTCTGAAGCTTAGCATTGAAGACCCGAGTCATGA
AGGCGAGGGGATACCGCTGTATGATGCGATCAAATGCATGAAGACCTTTTTCGGCTGGAA
AGAGCCTAACATTGTCAAGCCACATGAAAAGGGCATAAACCCCAATTATCTCCTGGCTTG
GAAGCAAGTGCTAGCAGAGCTACAGGATATTGAAAACGAGGAGAAGATTCCAAAAACGAA
GAACATGAAGAAAACAAGCCAATTGAAGTGGGCACTTGGTGAAAACATGGCACCAGAGAA
AGTGGACTTTGAAGACTGCAAGGATGTCAGCGATTTGAGGCAGTATGACAGCGATGAGCC
TGAGCAAAGATCACTAGCAAGTTGGATTCAAAGTGAGTTCAACAAAGCTTGTGAATTGAC
TGACTCAAGTTGGATAGACCTTGATGAAATAGGGGAGGACGTTGCCCCAATCGAACACAT
TGCAAGCATGAGGAGGAATTACTTTACAGCTGAAGTGTCTCACTGCAGGGCAACAGAATA
CATAATGAAGGGAGTATACAT-AAACAC-AGCTTTGCTCAATGCTTCTTGTGCGGCTATG
GATGATTTTCAGCTGATCCCAATGATAAGCAAATGCAGAACCAAAGAAGGGCGGCGGAAG
ACAAATCTGTATGGGTTCATAATAAAGGGAAGATCTCATTTGAGGAATGATACTGATGTT
GTGAATTTTGTGAGCATGGAATTTTCTCTTACTGATCCTAGACTAGAGCCACATAAATGG
GAGAAATACTGTGTCCTTGAAATAGGGGACATGCTCCTGCGGACTTCAATAGGCCAAGTG
TCGAGACCCATGTTCTTGTATGTGAGGACCAATGGAACTTCCAAAATCAAAATGAAATGG
GGCATGGAGATGAGGCGTTGTCTTCTTCAATCCCTTCAGCAAATTGAAAGCATGATTGAG
GCCGAGTCCTCTGTCAAAGAGAAAGACATGACCAAAGAATTCTTTGAAAACAAATCAGAG
ACATGGCCCATTGGGGAATCACCCAAAGGAGTAGAAGAAGGTTCCATTGGAAAGGTATGC
AGGACTCTGCTGGCAAAATCTGTATTTAACAGCTTGTATGCATCTCCACAACTTGAGGGG
TTTTCAGCTGAGTCGAGAAAGCTGCTCCTCATTGTTCAGGCACTTAGGGACAACCTGGAA
CCTGGTACCTTCGATCTTGGAGGGTTATATGAAGCAATTGAGGAGTGCCTGATTAATGAT
CCCTGGGTTTTGCTTAACGCATCTTGGTTCAACT--CCTTCCTCA------------CAC
ATG----CACTGAAGTAGTTGTG-GCAATGCTACTA-TTTGCTATCCATACTGTCC----
----------------------------------------------------------
>gi|115279125|gb|CY015003| /Environment/3(PA)/H7N3/Canada/2004/04/23/ Influenza A virus (A/environment/Canada/av41/2004(H7N3)) segment 3, complete sequence
-------------------AGCGAAAGCAGGTACTGATCCA-AAATGGAAGACTTTGT--
-GCGACAAT-GCTTC--------AATCCAATGA--TCGTCGAGCTTGCGGAAAAAGCAAT
GAAAGAATATGGGGAAGATCCGAAAATCGAAACCAACAAGTTCGCTGCAATATG-CACTC
ATTTGGAAGTCTGTTTCATGTATTCAGATTTCCACTTCATTGATGAACGGGGCGAATCAA
TAATTGTGGAATCTGGTGATCCAAATGCATTACTGAAGCATCGATTCGAGATAATTGAAG
GAAGAGACAGAACAATGGCCTGGACAGTGGTGAATAGCATCTGCAACACCACGGGGGTCG
AGAAGCCTAAGTTCCTTCCGGATCTGTATGACTACAAGGAGAACCGGTTCATTGAAATTG
GAGTGACGCGGAGAGAGGTCCATATATATTACCTAGAGAAAGCCAACAAGATAAAATCCG
AGAAGACACACATTCACATCTTCTCATTTACTGGAGAAGAAATGGCCACCAAAGCAGACT
ACACCCTTGACGAAGAAAGCAGAGCAAGAATTAAAACCAGACTGTTCACTATAAGACAAG
AAATGGCCAGCAGGGGTCTATGGGATTCCTTTCGTCAGTCCGAAAGAGGCGAAGAGACAA
TTGAAGAAAGATTTGAAATCACAGGAACCATGCGCAGGCTTGCCGACCAAAGTCTCCCAC
CGAACTTCTCCAGCCTTGAAAACTTTAGAGCCTATGTGGATGGATTCGAACCGAACGGC-
-TGCATTGAGGGCAAGCTTTCTCAAATGTCAAAAGAAGTGAACGCCAGGATTGAGCCA--
----TTTCTGAAGACAACACCACGCCCTCTCAAGTTGCCTGATGGGTCCCCTTGCTCTCA
GCGGTCAAAATTCTTGCTGATGGATGCCTTGAAACTGAGCATTGAAGACCCAAGTCACGA
GGGAGAGGGGATACCACTATACGATGCAATCAAATGCATGAAGACATTTTTCGGCTGGAA
AGAGCCCAATATAATCAAACCACATGAAAAGGGCATAAATCCTAACTATCTCCTGGCTTG
GAAGCAAGTGCTAGCAGAACTCCAGGACCTTGAAAATGAGGAGAAAATCCCAAAGACAAA
GAACATGAAGAAAACAAGCCAATTGAAGTGGGCACTTGGTGAGAACATGGCACCAGAAAA
AGTGGACTTTGAGGATTGCAAGGATGTTGGCGATCTAAAACAGTATGATAGCGATGAGCC
AGAGCCTAGATCGTTAGCAAGCTGGATCCAGAGTGAATTCAATAAGGCATGTGAATTGAC
CGACTCGAGCTGGATAGAACTGGATGAAATAGGGGAAGATGTTGCTCCGATTGAACACAT
TGCAAGTATGAGGAGGAATTATTTTACAGCAGAAGTGTCCCATTGCAGGGCCACTGAATA
CATAATGAAGGGAGTTTACAT-AAATAC-AGCTCTGCTCAATGCATCTTGCGCGGCTATG
GATGACTTCCAGCTGATTCCAATGATAAGCAAATGTAGGACAAAAGAAGGAAGGCGGAAA
ACAAACCTGTATGGGTTCATCATAAAAGGAAGGTCTCATTTGAGGAATGATACTGATGTG
GTGAACTTTGTGAGCATGGAGTTTTCTCTCACTGACCCGAGGCTAGAACCACACAAATGG
GAAAAGTACTGCGTTCTTGAAGTGGGAGATATGCTCCTGAGGACTGCAATAGGCCAAGTA
TCAAGGCCCATGTTCTTGTATGTTAGAACCAACGGGACCTCCAAAATCAAGATGAAATGG
GGTATGGAAATGAGGCGCTGCCTTCTTCAATCTCTTCAACAGATTGAAAGTATGATTGAG
GCCGAGTCTTCTGTCAAAGAAAAGGACATGACTAAAGAATTTTTTGAGAACAAGTCGGAA
ACGTGGCCAATTGGGGAATCCCCCAGAGGGGTAGAGGAAGGCTCTATTGGGAAGGTATGC
AGAACCCTGCTGGCAAAATCTGTGTTCAACAGTCTATACGCATCTCCACAACTTGAGGGA
TTTTCAGCAGAATCGAGGAAATTGCTTCTCATTGTTCAGGCACTTAGGGACAACCTGGAA
CCTGGAACCTTCGATCTTGGAGGGCTATACGAAGCAATTGAGGAGTGCCTGATTAATGAT
CCCTGGGTTTTGCTTAATGCATCTTGGTTCAACT--CCTTCCTCA------------CAC
ATG----CACTGAGATAGTTGTG-GCAATGCTACTA-TTTGCTATCCATACTGTCCAAAA
AAGTACCTTGTTTCTACT----------------------------------------
>gi|163964899|gb|CY028536| /Environment/3(PA)/H7N2/USA/2006/// Influenza A virus (A/environment/New York/3181-1/2006(H7N2)) segment 3, complete sequence
-------------------------------------TTCA-AAATGGAAGACTTTGT--
-GCGACAAT-GCTTC--------AATCCAATGA--TCGTCGAGCTTGCGGAAAAGGCAAT
GAAAGAATATGGGGAAGATCCAAAAATCGAAACAAACAAATTCGCTGCAATATG-CACAC
ACTTGGAAGTGTGTTTCATGTATTCAGATTTCCATTTCATTGATGAACAGGGTGAGTCGA
TAATAGTGGAGTCTGGAGATCCAAATGCACTCCTAAAACACAGATTTGAAATAATTGAAG
GGAGAGATCGTACTATGGCCTGGACAGTAGTGAATAGTATTTGCAACACCACAGGAGCTG
AAAAGCCCAAGTTTCTCCCGGATTTATACGATTACAAAGAGAATCGTTTCATTGAAATTG
GAGTAACCAGGAGGGAGGTCCATATATACTATTTAGAAAAGGCCAATAAGATAAAATCTG
AGAAGACACACATCCACATCTTTTCATTCACTGGGGAGGAAATGGCTACTAAAGCTGACT
ACACTCTTGATGAAGAAAGTAGAGCAAGGATCAAAACCAGACTATTCACCATAAGACAAG
AGATGGCCAGTAGAGGTCTCTGGGATTCCTTTCGTCAGTCCGAGAGAGGCGAAGAGACAA
TTGAAGAAAGATTTGAAATTACAGGAACCATGCGCAGGCTCGCCGACCAAAGTCTCCCAC
CGAACTTCTCCAGCCTTGAAAACTTTAGAGCCTATGTGGATGGATTCGAGCCGAACGGC-
-TGCATTGAGGGCAAGCTTTCTCAAATGTCCAAAGAAGTGAATGCAAGAATTGAACCA--
----TTTTTAAAGACAACACCACGCCCCCTGAGGTTACCGGAAGGGCCTCCTTGCTCTCA
GCGGTCGAAATTTCTGCTGATGGATGCCCTGAAGCTTAGCATTGAAGACCCGAGTCATGA
GGGCGAGGGGATACCGCTGTATGATGCAATCAAATGTATGAAAACCTTTTTCGGCTGGAA
AGAGCCTAACATTGTCAAGCCACATGGAAAGGGCATAAACCCCAATTATCTCCTGGCTTG
GAAGCAAGTGCTAGCAGAGCTACAGGATATTGAAAGTGAGGAGAAGATTCCAAAAACGAA
GAACATGAAGAAAACAAGCCAATTGAAGTGGGCACTTGGTGAGAACATGGCACCAGAGAA
AGTGGACTTTGAAGATTGCAAGGATGTCAGCGATTTGAGACAGTATGGCAGCGATGAGCC
AGAGCAAAGGTCGCTAGCAAGTTGGATTCAAAGTGAATTCAACAAAGCTTGTGAGTTGAC
TGATTCAAGTTGGATAGAACTCGATGAAATAGGGGAGGATGTTGCCCCAATCGAACACAT
TGCAAGCATGAGGAGGAATTACTTTACAGCTGAAGTGTCTCACTGCAGAGCAACAGAATA
CATAATGAAGGGAGTATACAT-AAACAC-AGCTTTACTCAACGCTTCTTGTGCAGCCATG
GATGATTTTCAGTTGATCCCAATGATAAGCAAATGCAGAACCAAAGAAGGGCGGCGGAAG
ACAAACCTGTATGGGTTCATCATAAAGGGAAGGTCTCATTTGAGAAACGATACCGATGTA
GTGAATTTTTTGAGCATGGAGTTTTCTCTCACTGACCCTAGGCTAGAGCCACACAAATGG
GAGAAATATTGTGTCCTTGAAATAGGGGACATTCTCCTACGGACTTCAATAGGCCAAGTA
TCGAGACCCATGTTTTTATATGTGAGGACCAATGGAACTTCCAAAATTAAAATGAAATGG
GGTATGGAGATGAGGCGTTGCCTTCTTCAATCCCTCCAGCAAATTGAAAGCATGATTGAG
GCCGAGTCCTCTGTTAAAGAGAAAGACATGACTAAAGAATTCTTTGAAAACAAATCAGAG
ACATGGCCCATTGGGGAATCACCCAAAGGAGTAGAAGAAGGTTCCATTGGAAAAGTCTGC
AGGACTCTGCTGGCAAAATCTGTATTCAACAGTTTGTATGCATCCCCACAACTTGAGGGA
TTTTCAGCTGAGTCAAGAAAGCTGCTACTCATTGTTCAGGCACTTAGGGACAACCTGGAA
CCTGGTACTTTCGATCTTGGAGGACTATATGAAGCAATTGAGGAGTGCCTGATTAATGAT
CCCTGGGTTTTGCTTAATGCATCTTGGTTCAACT--CCTTCCTCA------------CAC
ATG----CACTGAAATAGTTGTG-GCAATGCTACTA-TTTGCTATCCATACTGT------
----------------------------------------------------------
>gi|163964940|gb|CY028553| /Environment/3(PA)/H7N2/USA/2006/// Influenza A virus (A/environment/New York/3185-2/2006(H7N2)) segment 3, complete sequence
--------------------------------------TCA-AAATGGAAGACTTTGT--
-GCGACAAT-GCTTC--------AATCCAATGA--TCGTCGAGCTTGCGGAAAAGGCAAT
GAAAGAATATGGGGAAGATCCAAAAATCGAAACAAACAAATTCGCTGCAATATG-CACAC
ACTTGGAAGTGTGTTTCATGTATTCAGATTTCCATTTCATTAATGAACGGGGTGAGTCGA
TAATAGTGGAGTCTGGTGATCCAAATGCACTGCTAAAACACCGATTTGAAATAATTGAAG
GGAGAGATCGTACTATGGCCTGGACAGTAGTGAATAGTATTTGCAACACCACAGGAGCTG
AAAAGCCCAAGTTTCTCCCGGATTTATACGATTACAAAGAGAATCGTTTCATTGAAATTG
GAGTAACCAGGAGGGAGGTCCATATATACTATTTAGAAAAGGCCAATAAGATAAAATCTG
AGAAGACACACATCCACATCTTTTCATTCACTGGGGAGGAAATGGCTACGAAAGCTGACT
ACACTCTTGATGAAGAAAGTAGAGCAAGGATCAAAACCAGACTATTCACCATAAGACAAG
AGATGGCCAGTAGAGGTCTCTGGGATTCCTTTCGTCAGTCCGAGAGAGGCGAAGAGACAA
TTGAAGAAAGATTTGAAATTACAGGAACCATGCGCAGGCTCGCCGACCAAAGTCTCCCAC
CGAACTTCTCCAGCCTTGAAAACTTTAGAGCCTATGTGGATGGATTCGAGCCGAACGGC-
-TGCATTGAGGGCAAGCTTTCTCAAATGTCCAAAGAAGTGAATGCAAGAATTGAACCA--
----TTTTTAAAGACAACACCACGCCCCCTGAGGTTACCGGAAGGGCCTCCTTGCTCTCA
GCGGTCGAAATTTCTGCTGATGGATGCCCTGAAGCTTAGCATTGAAGACCCGAGTCACGA
GGGCGAGGGGATACCGCTGTATGATGCAATCAAATGTATGAAAACCTTTTTCGGCTGGAA
AGAGCCTAACATTGTCAAGCCACATGGAAAGGGCATAAACCCCAATTATCTCCTGGCTTG
GAAGCAAGTGCTAGCAGAGCTACAGGATATTGAAAATGAGGAGAAGATTCCAAAAACGAA
GAACATGAAGAAAACAAGCCAATTGAAGTGGGCACTTGGTGAGAACATGGCACCAGAGAA
AGTGGACTTTGAAGATTGCAAGGATGTCAGCGATTTGAGACAGTATGACAGCGATGAGCC
AGAGCAAAGGTCGCTAGCAAGTTGGATTCAAAGTGAATTCAACAAAGCTTGTGAGTTGAC
TGATTCAAGTTGGATAGAACTCGATGAAATAGGGGAGGATGTTGCCCCAATCGAACACAT
TGCAAGCATGAGGAGGAATTACTTTACAGCTGAAGTGTCTCACTGCAGAGCAACAGAATA
CATAATGAAGGGAGTATACAT-AAACAC-AGCTTTACTCAACGCTTCTTGTGCAGCCATG
GATGATTTTCAGTTGATCCCAATGATAAGCAAATGCAGAACCAAAGAAGGGCGGCGGAAG
ACAAACCTGTACGGGTTCATCATAAAGGGAAGGTCTCATTTGAGAAACGATACTGATGTA
GTGAATTTTTTGAGCATGGAGTTTTCTCTCACTGACCCTAGGCTAGAGCCACACAAATGG
GAGAAATATTGTGTCCTTGAAATAGGGGACATGCTCCTACGGACTGCAATAGGCCAAGTA
TCAAGACCCATGTTTTTATATGTGAGGACCAATGGAACTTCCAAAATTAAAATGAAATGG
GGTATGGAGATGAGGCGTTGCCTTCTTCAATCCCTCCAGCAAATTGAAAGCATGATTGAG
GCCGAGTCCTCTGTTAAAGAGAAAGACATGACTAAAGAATTCTTTGAAAACAAATCAGAG
ACATGGCCCATTGGGGAATCACCCAAAGGAGTAGAAGAAGGTTCCATTGGAAAAGTCTGC
AGGACTCTGCTGGCAAAATCTGTATTCAACAGTTTGTATGCATCCCCACAACTTGAGGGA
TTTTCAGCTGAGTCAAGAAAGCTGCTACTCATTGTTCAGGCACTTAGGGACAACCTGGAA
CCTGGTACTTTCGATCTTGGAGGACTATATGAAGCAATTGAGGAGTGCCTGATTAATGAT
CCCTGGGTTTTGCTTAATGCATCTTGGTTCAACT--CCTTCCTCA------------CAC
ATG----CACTGAAATAGTTGTG-GCAATGCTACTA-TTTGCTATCCATACTGTCCA---
----------------------------------------------------------
>gi|163964959|gb|CY028561| /Environment/3(PA)/H7N2/USA/2006/// Influenza A virus (A/environment/New York/3185-3/2006(H7N2)) segment 3, complete sequence
--------------------------------------TCA-AAATGGAAGACTTTGT--
-GCGACAAT-GCTTC--------AATCCAATGA--TCGTCGAGCTTGCGGAAAAGGCAAT
GAAAGAATATGGGGAAGATCCAAAAATCGAAACAAACAAATTCGCTGCAATATG-CACAC
ACTTGGAAGTGTGTTTCATGTATTCAGATTTCCATTTCATTGATGAACGGGGTGAGTCGA
TAATAGTGGAGTCTGGTGATCCAAATGCACTACTAAAACACCGATTTGAAATAATTGAAG
GGAGAGATCGTACTATGGCCTGGACAGTAGTGAATAGTATTTGCAACACCACAGGAGCTG
AAAAGCCCAAGTTTCTCCCGGATTTATACGATTACAAAGAGAATCGTTTCATTGAAATTG
GAGTAACCAGGAGGGAGGTCCATATATACTATTTAGAAAAGGCCAATAAGATAAAATCTG
AGAAGACACACATCCACATCTTTTCATTCACTGGGGAGGAAATGGCTACTAAAGCTGACT
ACACTCTTGATGAAGAAAGTAGAGCAAGGATCAAAACCAGACTATTCACCATAAGACAAG
AGATGGCCAGTAGAGGTCTCTGGGATTCCTTTCGTCAGTCCGAGAGAGGCGAAGAGACAA
TTGAAGAAAGATTTGAAATTACAGGAACCATGCGCAGGCTCGCCGACCAAAGTCTCCCAC
CGAACTTCTCCAGCCTTGAAAACTTTAGAGCCTATGTGGATGGATTCGAGCCGAACGGC-
-TGCATTGAGGGCAAGCTTTCTCAAATGTCCAAAGAAGTGAATGCAAGAATTGAACCA--
----TTTTTAAAGACAACACCACGCCCCCTGAGGTTACCGGAAGGGCCTCCTTGCTCTCA
GCGGTCGAAATTTCTGCTGATGGATGCCCTGAAGCTTAGCATTGAAGACCCGAGTCACGA
GGGCGAGGGGATACCGCTGTATGATGCAATCAAATGTATGAAAACCTTTTTCGGCTGGAA
AGAGCCTAACATTGTCAAGCCACATGGAAAGGGCATAAACCCCAATTATCTCCTGGCTTG
GAAGCAAGTGCTAGCAGAGCTACAGGATATTGAAAATGAGGAGAAGATTCCAAAAACGAA
GAACATGAAGAAAACAAGCCAATTGAAGTGGGCACTTGGTGAGAACATGGCACCAGAGAA
AGTGGACTTTGAAGATTGCAAGGATGTCAGCGATTTGAGACAGTATGACAGCGATGAGCC
AGAGCAAAGGTCGCTAGCAAGTTGGATTCAAAGTGAATTCAACAAAGCTTGTGAGTTGAC
TGATTCAAGTTGGATAGAACTCGATGAAATAGGGGAGGATGTTGCCCCAATCGAACACAT
TGCAAGCATGAGGAGGAATTACTTTACAGCTGAAGTGTCTCACTGCAGAGCAACAGAATA
CATAATGAAGGGAGTATACAT-AAACAC-AGCTTTACTCAACGCTTCTTGTGCAGCCATG
GATGATTTTCAGTTGATCCCAATGATAAGCAAATGCAGAACCAAAGAAGGGCGGCGGAAG
ACAAACCTGTACGGGTTCATCATAAAGGGAAGGTCTCATTTGAGAAACGATACTGATGTA
GTGAATTTTTTGAGCATGGAGTTTTCTCTCACTGACCCTAGGCTAGAGCCACACAAATGG
GAGAAATATTGTGTCCTTGAAATAGGGGACATGCTCCTACGAACTGCAATAGGCCAAGTA
TCAAGACCCATGTTTTTATATGTGAGGACCAATGGAACTTCCAAAATTAAAATGAAATGG
GGTATGGAGATGAGGCGTTGCCTTCTTCAATCCCTCCAGCAAATTGAAAGCATGATTGAG
GCCGAGTCCTCTGTTAAAGAGAAAGACATGACTAAAGAATTCTTTGAAAACAAATCAGAG
ACATGGCCCATTGGGGAATCACCCAAAGGAGTAGAAGAAGGTTCCATTGGAAAAGTCTGC
AGGACTCTGCTGGCAAAATCTGTATTCAACAGTTTGTATGCATCCCCACAACTTGAGGGA
TTTTCAGCTGAGTCAAGAAAGCTGCTACTCATTGTTCAGGCACTTAGGGACAACCTGGAA
CCTGGTACTTTCGATCTTGGAGGACTATATGAAGCAATTGAGGAGTGCCTGATTAATGAT
CCCTGGGTTTTGCTTAATGCATCTTGGTTCAACT--CCTTCCTCA------------CAC
ATG----CACTGAAATAGTTGTG-GCAATGCTACTA-TTTGCTATCCATACTGT------
----------------------------------------------------------
>gi|163964978|gb|CY028569| /Environment/3(PA)/H7N2/USA/2006/// Influenza A virus (A/environment/New York/3185-5/2006(H7N2)) segment 3, complete sequence
--------------------------------------TCA-AAATGGAAGACTTTGT--
-GCGACAAT-GCTTC--------AATCCAATGA--TCGTCGAGCTTGCGGAAAAGGCAAT
GAAAGAATATGGGGAAGATCCAAAAATCGAAACAAACAAATTCGCTGCAATATG-CACAC
ACTTGGAAGTGTGTTTCATGTATTCAGATTTCCATTTCATTGATGAACGGGGTGAGTCGA
TAATAGTGGAGTCTGGTGATCCAAATGCACTACTAAAACACCGATTTGAAATAATTGAAG
GGAGAGATCGTACTATGGCCTGGACAGTAGTGAATAGTATTTGCAACACCACAGGAGCTG
AAAAGCCCAAGTTTCTCCCGGATTTATACGATTACAAAGAGAATCGTTTCATTGAAATTG
GAGTAACCAGGAGGGAGGTCCATATATACTATTTAGAAAAGGCCAATAAGATAAAATCTG
AGAAGACACACATCCACATCTTTTCATTCACTGGGGAGGAAATGGCTACTAAAGCTGACT
ACACTCTTGATGAAGAAAGTAGAGCAAGGATCAAAACCAGACTATTCACCATAAGACAAG
AGATGGCCAGTAGAGGTCTCTGGGATTCCTTTCGTCAGTCCGAGAGAGGCGAAGAGACAA
TTGAAGAAAGATTTGAAATTACAGGAACCATGCGCAGGCTCGCCGACCAAAGTCTCCCAC
CGAACTTCTCCAGCCTTGAAAACTTTAGAGCCTATGTGGATGGATTCGAGCCGAACGGC-
-TGCATTGAGGGCAAGCTTTCTCAAATGTCCAAAGAAGTGAATGCAAGAATTGAACCA--
----TTTTTAAAGACAACACCACGCCCCCTGAGGTTACCGGAAGGGCCTCCTTGCTCTCA
GCGGTCGAAATTTCTGCTGATGGATGCCCTGAAGCTTAGCATTGAAGACCCGAGTCACGA
GGGCGAGGGGATACCGCTGTATGATGCAATCAAATGTATGAAAACCTTTTTCGGCTGGAA
AGAGCCTAACATTGTCAAGCCACATGGAAAGGGCATAAACCCCAATTATCTCCTGGCTTG
GAAGCAAGTGCTAGCAGAGCTACAGGATATTGAAAATGAGGAGAAGATTCCAAAAACGAA
GAACATGAAGAAAACAAGCCAATTGAAGTGGGCACTTGGTGAGAACATGGCACCAGAGAA
AGTGGACTTTGAAGATTGCAAGGATGTCAGCGATTTGAGACAGTATGACAGCGATGAGCC
AGAGCAAAGGTCGCTAGCAAGTTGGATTCAAAGTGAATTCAACAAAGCTTGTGAGTTGAC
TGATTCAAGTTGGGTAGAACTCGATGAAATAGGGGAGGATGTTGCCCCAATCGAACACAT
TGCAAGCATGAGGAGGAATTACTTTACAGCTGAAGTGTCTCACTGCAGAGCAACAGAATA
CATAATGAAGGGAGTATACAT-AAACAC-AGCTTTACTCAACGCTTCTTGTGCAGCCATG
GATGATTTTCAGTTGATCCCAATGATAAGCAAATGCAGAACCAAAGAAGGGCGGCGGAAG
ACAAACCTGTACGGGTTCATCATAAAGGGAAGGTCTCATTTGAGAAACGATACTGATGTA
GTGAATTTTTTGAGCATGGAGTTTTCTCTCACTGACCCTAGGCTAGAGCCACACAAATGG
GAGAAATATTGTGTCCTTGAAATAGGGGACATGCTCCTACGAACTGCAATAGGCCAAGTA
TCAAGACCCATGTTTTTATATGTGAGGACCAATGGAACTTCCAAAATTAAAATGAAATGG
GGTATGGAGATGAGGCGTTGCCTTCTTCAATCCCTCCAGCAAATTGAAAGCATGATTGAG
GCCGAGTCCTCTGTTAAAGAGAAAGACATGACTAAAGAATTCTTTGAAAACAAATCAGAG
ACATGGCCCATTGGGGAATCACCCAAAGGAGTAGAAGAAGGTTCCATTGGAAAAGTCTGC
AGGACTCTGCTGGCAAAATCTGTATTCAACAGTTTGTATGCATCCCCACAACTTGAGGGA
TTTTCAGCTGAGTCAAGAAAGCTGCTACTCATTGTTCAGGCACTTAGGGACAACCTGGAA
CCTGGTACTTTCGATCTTGGAGGACTATATGAAGCAATTGAGGAGTGCCTGATTAATGAT
CCCTGGGTTTTGCTTAATGCATCTTGGTTCAACT--CCTTCCTCA------------CAC
ATG----CACTGAAATAGTTGTG-GCAATGCTACTA-TTTGCTATCCATACTGT------
----------------------------------------------------------
>gi|163965035|gb|CY028593| /Environment/3(PA)/H7N2/USA/2006/// Influenza A virus (A/environment/New York/19501-1/2006(H7N2)) segment 3, complete sequence
--------------------------------------TCA-AAATGGAAGACTTTGT--
-GCGACAAT-GCTTC--------AATCCAATGA--TCGTCGAGCTTGCGGAAAAGGCAAT
GAAAGAATATGGGGAAGATCCAAAAATCGAAACAAACAAATTCGCTGCAATATG-CACAC
ACTTGGAAGTGTGTTTCATGTATTCAGATTTCCATTTCATTGATGAACAGGGTGAGTCGA
TAATAGTGGAGTCTGGAGATCCAAATGCACTCCTAAAACACAGATTTGAAATAATTGAAG
GGAGAGATCGTACTATGGCCTGGACAGTAGTGAATAGTATTTGCAACACCACAGGAGCTG
AAAAGCCCAAGTTTCTCCCGGATTTATACGATTACAAAGAGAATCGTTTCATTGAAATTG
GAGTAACCAGGAGGGAGGTCCATATATACTATTTAGAAAAGGCCAATAAGATAAAATCTG
AGAAGACACACATCCACATCTTTTCATTCACTGGGGAGGAAATGGCTACTAAAGCTGACT
ACACTCTTGATGAAGAAAGTAGAGCAAGGATCAAAACCAGACTATTCACCATAAGACAAG
AGATGGCCAGTAGAGGTCTCTGGGATTCCTTTCGTCAGTCCGAGAGAGGCGAAGAGACAA
TTGAAGAAAGATTTGAAATTACAGGAACCATGCGCAGGCTCGCCGACCAAAGTCTCCCAC
CGAACTTCTCCAGCCTTGAAAACTTTAGAGCCTATGTGGATGGATTCGAGCCGAACGGC-
-TGCATTGAGGGCAAGCTTTCTCAAATGTCCAAAGAAGTGAATGCAAGAATTGAACCA--
----TTTTTAAAGACAACACCACGCCCCCTGAGGTTACCGGAAGGGCCTCCTTGCTCTCA
GCGGTCGAAATTTCTGCTGATGGATGCCCTGAAGCTTAGCATTGAAGACCCGAGTCATGA
GGGCGAGGGGATACCGCTGTATGATGCAATCAAATGTATGAAAACCTTTTTCGGCTGGAA
AGAGCCTAACATTGTCAAGCCACATGGAAAGGGCATAAACCCCAATTATCTCCTGGCTTG
GAAGCAAGTGCTAGCAGAGCTACAGGATATTGAAAGTGAGGAGAAGATTCCAAAAACGAA
GAACATGAAGAAAACAAGCCAATTGAAGTGGGCACTTGGTGAGAACATGGCACCAGAGAA
AGTGGACTTTGAAGATTGCAAGGATGTCAGCGATTTGAGACAGTATGGCAGCGATGAGCC
AGAGCAAAGGTCGCTAGCAAGTTGGATTCAAAGTGAATTCAACAAAGCTTGTGAGTTGAC
TGATTCAAGTTGGATAGAACTCGATGAAATAGGGGAGGATGTTGCCCCAATCGAACACAT
TGCAAGCATGAGGAGGAATTACTTTACAGCTGAAGTGTCTCACTGCAGAGCAACAGAATA
CATAATGAAGGGAGTATACAT-AAACAC-AGCTTTACTCAACGCTTCTTGTGCAGCCATG
GATGATTTTCAGTTGATCCCAATGATAAGCAAATGCAGAACCAAAGAAGGGCGGCGGAAG
ACAAACCTGTATGGGTTCATCATAAAGGGAAGGTCTCATTTGAGAAACGATACTGATGTA
GTGAATTTTTTGAGCATGGAGTTTTCTCTCACTGACCCTAGGCTAGAGCCACACAAATGG
GAGAAATATTGTGTCCTTGAAATAGGGGACATTCTCCTACGGACTGCAATAGGCCAAGTA
TCGAGACCCATGTTTTTATATGTGAGGACCAATGGAACTTCCAAAATTAAAATGAAATGG
GGTATGGAGATGAGGCGTTGCCTTCTTCAATCCCTCCAGCAAATTGAAAGCATGATTGAG
GCCGAGTCCTCTGTTAAAGAGAAAGACATGACTAAAGAATTCTTTGAAAACAAATCAGAG
ACATGGCCCATTGGGGAATCACCCAAAGGAGTAGAAGAAGGTTCCATTGGAAAAGTCTGC
AGGACTCTGCTGGCAAAATCTGTATTCAACAGTTTGTATGCATCCCCACAACTTGAGGGA
TTTTCAGCTGAGTCAAGAAAGCTGCTACTCATTGTTCAGGCACTTAGGGACAACCTGGAA
CCTGGTACTTTCGATCTTGGAGGACTATATGAAGCAATTGAGGAGTGCCTGATTAATGAT
CCCTGGGTTTTGCTTAATGCATCTTGGTTCAACT--CCTTCCTCA------------CAC
ATG----CACTGAAATAGTTGTG-GCAATGCTACTA-TTTGCTATCCATACTGT------
----------------------------------------------------------
>gi|163965073|gb|CY028609| /Environment/3(PA)/H7N2/USA/2006/// Influenza A virus (A/environment/New York/29047-1/2006(H7N2)) segment 3, complete sequence
-------------------------------------TTCA-AAATGGAAGACTTTGT--
-GCGACAAT-GCTTC--------AATCCAATGA--TCGTCGAGCTTGCGGAAAAGGCAAT
GAAAGAATATGGGGAAGATCCAAAAATCGAAACAAACAAATTCGCTGCAATATG-CACAC
ACTTGGAAGTGTGTTTCATGTATTCAGATTTCCATTTCATTAATGAACGGGGTGAGTCGA
TAATAGTGGAGTCTGGTGATCCAAATGCACTGCTAAAACACCGATTTGAAATAATTGAAG
GGAGAGATCGTACTATGGCCTGGACAGTAGTGAATAGTATTTGCAACACCACAGAAGCTG
AAAAGCCCAAGTTTCTCCCGGATTTATACGATTACAAAGAGAATCGTTTCATTGAAATTG
GAGTAACCAGGAGGGAGGTCCATATATACTATTTAGAAAAGGCCAATAAGATAAAATCTG
AGAAGACACACATCCACATCTTTTCATTCACTGGGGAGGAAATGGCTACGAAAGCTGACT
ACACTCTTGATGAAGAAAGTAGAGCAAGGATCAAAACCAGACTATTCACCATAAGACAAG
AGATGGCCAGTAGAGGTCTCTGGGATTCCTTTCGTCAGTCCGAGAGAGGCGAAGAGACAA
TTGAAGAAAGATTTGAAATTACAGGAACCATGCGCAGGCTCGCCGACCAAAGTCTCCCAC
CGAACTTCTCCAGCCTTGAAAACTTTAGAGCCTATGTGGATGGATTCGAGCCGAACGGC-
-TGCATTGAGGGCAAGCTTTCTCAAATGTCCAAAGAAGTGAATGCAAGAATTGAACCA--
----TTTTTAAAGACAACACCACGCCCCCTGAGGTTACCGGAAGGGCCTCCTTGCTCTCA
GCGGTCGAAATTTCTGCTGATGGATGCCCTGAAGCTTAGCATTGAAGACCCGAGTCACGA
GGGCGAGGGGATACCGCTGTATGATGCAATCAAATGTATGAAAACCTTTTTCGGCTGGAA
AGAGCCTAACATTGTCAAGCCACATGGAAAGGGCATAAACCCCAATTATCTCCTGGCTTG
GAAGCAAGTGCTAGCAGAGCTACAGGATATTGAAAATGAGGAGAAGATTCCAAAAACGAA
GAACATGAAGAAAACAAGCCAATTGAAGTGGGCACTTGGTGAGAACATGGCACCAGAGAA
AGTGGACTTTGAAGATTGCAAGGATGTCAGCGATTTGAGACAGTATGACAGCGATGAGCC
AGATCAAAGGTCGCTAGCAAGTTGGATTCAAAGTGAATTCAACAAAGCTTGTGAGTTGAC
TGATTCAAGTTGGATAGAACTCGATGAAATAGGGGAGGATGTTGCCCCAATCGAACACAT
TGCAAGCATGAGGAGGAATTACTTTACAGCTGAAGTGTCTCACTGCAGAGCAACAGAATA
CATAATGAAGGGAGTATACAT-AAACAC-AGCTTTACTCAACGCTTCTTGTGCAGCCATG
GATGATTTTCAGTTGATCCCAATGATAAGCAAATGCAGAACCAAAGAAGGGCGGCGGAAG
ACAAATCTGTACGGGTTCATCATAAAGGGAAGGTCTCATTTGAGAAACGATACTGATGTA
GTGAATTTTTTGAGCATGGAGTTTTCTCTCACTGACCCTAGGCTAGAGCCACACAAATGG
GAGAAATATTGTGTCCTTGAAATAGGGGACATGCTCCTACGGACTGCAATAGGCCAAGTA
TCAAGACCCATGTTTTTATATGTGAGGACCAATGGAACTTCCAAAATTAAAATGAAATGG
GGTATGGAGATGAGGCGTTGCCTTCTTCAATCCCTCCAGCAAATTGAAAGCATGATTGAG
GCCGAGTCCTCTGTTAAAGAGAAAGACATGACTAAAGAATTCTTTGAAAACAAATCAGAG
ACATGGCCCATTGGGGAATCACCCAAAGGAGTAGAAGAAGGTTCCATTGGAAAAGTCTGC
AGGACTCTGCTGGCAAAATCTGTATTCAACAGTTTGTATGCATCCCCACAACTTGAGGGA
TTTTCAGCTGAGTCAAGAAAGCTGCTACTCATTGTTCAGGCACTTAGGGACAACCTGGAA
CCTGGTACTTTCGATCTTGGAGGACTATATGAAGCAATTGAGGAGTGCCTGATTAATGAT
CCCTGGGTTTTGCTTAATGCATCTTGGTTCAACT--CCTTCCTCA------------CAC
ATG----CACTGAAATAGTTGTG-GCAATGCTACTA-TTTGCTATCCATACTGT------
----------------------------------------------------------
>gi|163965092|gb|CY028617| /Environment/3(PA)/H7N2/USA/2006/// Influenza A virus (A/environment/New York/29047-2/2006(H7N2)) segment 3, complete sequence
-------------------------------------TTCA-AAATGGAAGACTTTGT--
-GCGACAAT-GCTTC--------AATCCAATGA--TCGTCGAGCTTGCGGAAAAGGCAAT
GAAAGAATATGGGGAAGATCCAAAAATCGAAACAAACAAATTCGCTGCAATATG-CACAC
ACTTGGAAGTGTGTTTCATGTATTCAGATTTCCATTTCATTAATGAACGGGGTGAGTCGA
TAATAGTGGAGTCTGGTGATCCAAATGCACTGCTAAAACACCGATTTGAAATAATTGAAG
GGAGAGATCGTACTATGGCCTGGACAGTAGTGAATAGTATTTGCAACACCACAGAAGCTG
AAAAGCCCAAGTTTCTCCCGGATTTATACGATTACAAAGAGAATCGTTTCATTGAAATTG
GAGTAACCAGGAGGGAGGTCCATATATACTATTTAGAAAAGGCCAATAAGATAAAATCTG
AGAAGACACACATCCACATCTTTTCATTCACTGGGGAGGAAATGGCTACGAAAGCTGACT
ACACTCTTGATGAAGAAAGTAGAGCAAGGATCAAAACCAGACTATTCACCATAAGACAAG
AGATGGCCAGTAGAGGTCTCTGGGATTCCTTTCGTCAGTCCGAGAGAGGCGAAGAGACAA
TTGAAGAAAGATTTGAAATTACAGGAACCATGCGCAGGCTCGCCGACCAAAGTCTCCCAC
CGAACTTCTCCAGCCTTGAAAACTTTAGAGCCTATGTGGATGGATTCGAGCCGAACGGC-
-TGCATTGAGGGCAAGCTTTCTCAAATGTCCAAAGAAGTGAATGCAAGAATTGAACCA--
----TTTTTAAAGACAACACCACGCCCCCTGAGGTTACCGGAAGGGCCTCCTTGCTCTCA
GCGGTCGAAATTTCTGCTGATGGATGCCCTGAAGCTTAGCATTGAAGACCCGAGTCACGA
GGGCGAGGGGATACCGCTGTATGATGCAATCAAATGTATGAAAACCTTTTTCGGCTGGAA
AGAGCCTAACATTGTCAAGCCACATGGAAAGGGCATAAACCCCAATTATCTCCTGGCTTG
GAAGCAAGTGCTAGCAGAGCTACAGGATATTGAAAATGAGGAGAAGATTCCAAAAACGAA
GAACATGAAGAAAACAAGCCAATTGAAGTGGGCACTTGGTGAGAACATGGCACCAGAGAA
AGTGGACTTTGAAGATTGCAAGGATGTCAGCGATTTGAGACAGTATGACAGCGATGAGCC
AGAGCAAAGGTCGCTAGCAAGTTGGATTCAAAGTGAATTCAACAAAGCTTGTGAGTTGAC
TGATTCAAGTTGGATAGAACTCGATGAAATAGGGGAGGATGTTGCCCCAATCGAACACAT
TGCAAGCATGAGGAGGAATTACTTTACAGCTGAAGTGTCTCACTGCAGAGCAACAGAATA
CATAATGAAGGGAGTATACAT-AAACAC-AGCTTTACTCAACGCTTCTTGTGCAGCCATG
GATGATTTTCAGTTGATCCCAATGATAAGCAAATGCAGAACCAAAGAAGGGCGGCGGAAG
ACAAATCTGTACGGGTTCATCATAAAGGGAAGGTCTCATTTGAGAAACGATACTGATGTA
GTGAATTTTTTGAGCATGGAGTTTTCTCTCACTGACCCTAGGCTAGAGCCACACAAATGG
GAGAAATATTGTGTCCTTGAAATAGGGGACATGCTCCTACGGACTGCAATAGGCCAAGTA
TCAAGACCCATGTTTTTATATGTGAGGACCAATGGAACTTCCAAAATTAAAATGAAATGG
GGTATGGAGATGAGGCGTTGCCTTCTTCAATCCCTCCAGCAAATTGAAAGCATGATTGAG
GCCGAGTCCTCTGTTAAAGAGAAAGACATGACTAAAGAATTCTTTGAAAACAAATCAGAG
ACATGGCCCATTGGGGAATCACCCAAAGGAGTAGAAGAAGGTTCCATTGGAAAAGTCTGC
AGGACTCTGCTGGCAAAATCTGTATTCAACAGTTTGTATGCATCCCCACAACTTGAGGGA
TTTTCAGCTGAGTCAAGAAAGCTGCTACTCATTGTTCAGGCACTTAGGGACAACCTGGAA
CCTGGTACTTTCGATCTTGGAGGACTATATGAAGCAATTGAGGAGTGCCTGATTAATGAT
CCCTGGGTTTTGCTTAATGCATCTTGGTTCAACT--CCTTCCTCA------------CAC
ATG----CACTGAAATAGTTGTG-GCAATGCTACTA-TTTGCTATCCATACTGT------
----------------------------------------------------------
>gi|163965111|gb|CY028625| /Environment/3(PA)/H7N2/USA/2006/// Influenza A virus (A/environment/New York/29047-3/2006(H7N2)) segment 3, complete sequence
--------------------------------------TCA-AAATGGAAGACTTTGT--
-GCGACAAT-GCTTC--------AATCCAATGA--TCGTCGAGCTTGCGGAAAAGGCAAT
GAAAGAATATGGGGAAGATCCAAAAATCGAAACAAACAAATTCGCTGCAATATG-CACAC
ACTTGGAAGTGTGTTTCATGTATTCAGATTTCCATTTCATTAATGAACGGGGTGAGTCGA
TAATAGTGGAGTCTGGTGATCCAAATGCACTGCTAAAACACCGATTTGAAATAATTGAAG
GGAGAGATCGTACTATGGCCTGGACAGTAGTGAATAGTATTTGCAACACCACAGAAGCTG
AAAAGCCCAAGTTTCTCCCGGATTTATACGATTACAAAGAGAATCGTTTCATTGAAATTG
GAGTAACCAGGAGGGAGGTCCATATATACTATTTAGAAAAGGCCAATAAGATAAAATCTG
AGAAGACACACATCCACATCTTTTCATTCACTGGGGAGGAAATGGCTACGAAAGCTGACT
ACACTCTTGATGAAGAAAGTAGAGCAAGGATCAAAACCAGACTATTCACCATAAGACAAG
AGATGGCCAGTAGAGGTCTCTGGGATTCCTTTCGTCAGTCCGAGAGAGGCGAAGAGACAA
TTGAAGAAAGATTTGAAATTACAGGAACCATGCGCAGGCTCGCCGACCAAAGTCTCCCAC
CGAACTTCTCCAGCCTTGAAAACTTTAGAGCCTATGTGGATGGATTCGAGCCGAACGGC-
-TGCATTGAGGGCAAGCTTTCTCAAATGTCCAAAGAAGTGAATGCAAGAATTGAACCA--
----TTTTTAAAGACAACACCACGCCCCCTGAGGTTACCGGAAGGGCCTCCTTGCTCTCA
GCGGTCGAAATTTCTGCTGATGGATGCCCTGAAGCTTAGCATTGAAGACCCGAGTCACGA
GGGCGAGGGGATACCGCTGTGTGATGCAATCAAATGTATGAAAACCTTTTTCGGCTGGAA
AGAGCCTAACATTGTCAAGCCACATGGAAAGGGCATAAACCCCAATTATCTCCTGGCTTG
GAAGCAAGTGCTAGCAGAGCTACAGGATATTGAAAATGAGGAGAAGATTCCAAAAACGAA
GAACATGAAGAAAACAAGCCAATTGAAGTGGGCACTTGGTGAGAACATGGCACCAGAGAA
AGTGGACTTTGAAGATTGCAAGGATGTCAGCGATTTGAGACAGTATGACAGCGATGAGCC
AGAGCAAAGGTCGCTAGCAAGTTGGATTCAAAGTGAATTCAACAAAGCTTGTGAGTTGAC
TGATTCAAGTTGGATAGAACTCGATGAAATAGGGGAGGATGTTGCCCCAATCGAACACAT
TGCAAGCATGAGGAGGAATTACTTTACAGCTGAAGTGTCTCACTGCAGAGCAACAGAATA
CATAATGAAGGGAGTATACAT-AAACAC-AGCTTTACTCAACGCTTCTTGTGCAGCCATG
GATGACTTTCAGTTGATCCCAATGATAAGCAAATGCAGAACCAAAGAAGGGCGGCGGAAG
ACAAATCTGTACGGGTTCATCATAAAGGGAAGGTCTCATTTGAGAAACGATACTGATGTA
GTGAATTTTTTGAGCATGGAGTTTTCTCTCACTGACCCTAGGCTAGAGCCACACAAATGG
GAGAAATATTGTGTCCTTGAAATAGGGGACATGCTCCTACGGACTGCAATAGGCCAAGTA
TCAAGACCCATGTTTTTATATGTGAGGACCAATGGAACTTCCAAAATTAAAATGAAATGG
GGTATGGAGATGAGGCGTTGCCTTCTTCAATCCCTCCAGCAAATTGAAAGCATGATTGAG
GCCGAGTCCTCTGTTAAAGAGAAAGACATGACTAAAGAATTCTTTGAAAACAAATCAGAG
ACATGGCCCATTGGGGAATCACCCAAAGGAGTAGAAGAAGGTTCCATTGGAAAAGTCTGC
AGGACTCTGCTGGCAAAATCTGTATTCAACAGTTTGTATGCATCCCCACAACTTGAGGGA
TTTTCAGCTGAGTCAAGAAAGCTGCTACTCATTGTTCAGGCACTTAGGGACAACCTGGAA
CCTGGTACTTTCGATCTTGGAGGACTATATGAAGCAATTGAGGAGTGCCTGATTAATGAT
CCCTGGGTTTTGCTTAATGCATCTTGGTTCAACT--CCTTCCTCA------------CAC
ATG----CACTGAAATAGTTGTG-GCAATGCTACTA-TTTGCTATCCATACTGT------
----------------------------------------------------------
>gi|167859199|gb|CY029870| /Environment/3(PA)/H7N2/USA/2006/// Influenza A virus (A/environment/New York/3185-4/2006(H7N2)) segment 3, complete sequence
------------------------------------ATTCA-AAATGGAAGACTTTGT--
-GCGACAAT-GCTTC--------AATCCAATGA--TCGTCGAGCTTGCGGAAAAGGCAAT
GAAAGAATATGGGGAAGATCCAAAAATCGAAACAAACAAATTCGCTGCAATATG-CACAC
ACTTGGAAGTGTGTTTCATGTATTCAGATTTCCATTTCATTGATGAACGGGGTGAGTCGA
TAATAGTGGAGTCTGGTGATCCAAATGCACTACTAAAACACCGATTTGAAATAATTGAAG
GGAGAGATCGTACTATGGCCTGGACAGTAGTGAATAGTATTTGCAACACCACAGGAGCTG
AAAAGCCCAAGTTTCTCCCGGATTTATACGATTACAAAGAGAATCGTTTCATTGAAATTG
GAGTAACCAGGAGGGAGGTCCATATATACTATTTAGAAAAGGCCAATAAGATAAAATCTG
AGAAGACACACATCCACATCTTTTCATTCACTGGGGAGGAAATGGCTACTAAAGCTGACT
ACACTCTTGATGAAGAAAGTAGAGCAAGGATCAAAACCAGACTATTCACCATAAGACAAG
AGATGGCCAGTAGAGGTCTCTGGGATTCCTTTCGTCAGTCCGAGAGAGGCGAAGAGACAA
TTGAAGAAAGATTTGAAATTACAGGAACCATGCGCAGGCTCGCCGACCAAAGTCTCCCAC
CGAACTTCTCCAGCCTTGAAAACTTTAGAGCCTATGTGGATGGATTCGAGCCGAACGGC-
-TGCATTGAGGGCAAGCTTTCTCAAATGTCCAAAGAAGTGAATGCAAGAATTGAACCA--
----TTTTTAAAGACAACACCACGCCCCCTGAGGTTACCGGAAGGGCCTCCTTGCTCTCA
GCGGTCGAAATTTCTGCTGATGGATGCCCTGAAGCTTAGCATTGAAGACCCGAGTCACGA
GGGCGAGGGGATACCGCTGTATGATGCAATCAAATGTATGAAAACCTTTTTCGGCTGGAA
AGAGCCTAACATTGTCAAGCCACATGGAAAGGGCATAAACCCCAATTATCTCCTGGCTTG
GAAGCAAGTGCTAGCAGAGCTACAGGATATTGAAAATGAGGAGAAGATTCCAAAAACGAA
GAACATGAAGAAAACAAGCCAATTGAAGTGGGCACTTGGTGAGAACATGGCACCAGAGAA
AGTGGACTTTGAAGATTGCAAGGATGTCAGCGATTTGAGACAGTATGACAGCGATGAGCC
AGAGCAAAGGTCGCTAGCAAGTTGGATTCAAAGTGAATTCAACAAAGCTTGTGAGTTGAC
TGATTCAAGTTGGATAGAACTCGATGAAATAGGGGAGGATGTTGCCCCAATCGAACACAT
TGCAAGCATGAGGAGGAATTACTTTACAGCTGAAGTGTCTCACTGCAGAGCAACAGAATA
CATAATGAAGGGAGTATACAT-AAACAC-AGCTTTACTCAACGCTTCTTGTGCAGCCATG
GATGATTTTCAGTTGATCCCAATGATAAGCAAATGCAGAACCAAAGAAGGGCGGCGGAAG
ACAAACCTGTACGGGTTCATCATAAAGGGAAGGTCTCATTTGAGAAACGATACTGATGTA
GTGAATTTTTTGAGCATGGAGTTTTCTCTCACTGACCCTAGGCTAGAGCCACACAAATGG
GAGAAATATTGTGTCCTTGAAATAGGGGACATGCTCCTACGAACTGCAATAGGCCAAGTA
TCAAGACCCATGTTTTTATATGTGAGGACCAATGGAACTTCCAAAATTAAAATGAAATGG
GGTATGGAGATGAGGCGTTGCCTTCTTCAATCCCTCCAGCAAATTGAAAGCATGATTGAG
GCCGAGTCCTCTGTTAAAGAGAAAGACATGACTAAAGAATTCTTTGAAAACAAATCAGAG
ACATGGCCCATTGGGGAATCACCCAAAGGAGTAGAAGAAGGTTCCATTGGAAAAGTCTGC
AGGACTCTGCTGGCAAAATCTGTATTCAACAGTTTGTATGCATCCCCACAACTTGAGGGA
TTTTCAGCTGAGTCAAGAAAGCTGCTACTCATTGTTCAGGCACTTAGGGACAACCTGGAA
CCTGGTACTTTCGATCTTGGAGGACTATATGAAGCAATTGAGGAGTGCCTGATTAATGAT
CCCTGGGTTTTGCTTAATGCATCTTGGTTCAACT--CCTTCCTCA------------CAC
ATG----CACTGAAATAGTTGTG-GCAATGCTACTA-TTTGCTATCCATACTGTCC----
----------------------------------------------------------
>gi|163964785|gb|CY028488| /Environment/3(PA)/H7N2/USA/2005/02/16/ Influenza A virus (A/environment/New York/16326-2/2005(H7N2)) segment 3, complete sequence
-------------------------------------TTCA-AAATGGAAGACTTTGT--
-GCGACAAT-GCTTC--------AATCCAATGA--TCGTCGGGCTTGCGGAAAAGGCAAT
GAAAGAATATGGGGAAGATCCAAAAATCGAAACAAACAAATTCGCTGCAATATG-CACAC
ACTTGGAAGTGTGTTTCATGTATTCAGATTTCCATTTCATTGATGAACGGGGTGAGTCGA
TAATAGTGGAGTCTGGTGATCCAAATGCACTCCTAAAACACAGATTTGAGATAATTGAAG
GGAGAGATCGTACTATTGCCTGGACAGTAGTGAATAGTATTTGCAACACCACAGGAGCTG
AAAAGCCCAAGTTTCTCCCGGATTTATACGATTACAAAGAGAATCGTTTCATTGAAATTG
GAGTAACCAGGAGGGAGGTCCATATATACTATTTAGAAAAGGCCAATAAGATAAAATCTG
AGAAGACACACATCCACATCTTTTCATTCACTGGGGAGGAAATGGCTACTAAAGCTGACT
ACACTCTTGATGAAGAAAGTAGAGCAAGGATCAAAACCAGACTATTCACCATAAGACAAG
AGATGGCCAGTAGAGGTCTCTGGGATTCCTTTCGTCAGTCCGAGAGAGGCGAAGAGACAA
TTGAAGAAAGATTTGAAATTACAGGAACCATGCGCAGGCTCGCCGACCAAAGTCTCCCAC
CGAACTTCTCCAGCCTTGAAAACTTTAGAGCCTATGTGGATGGATTCGAGCCGAACGGC-
-TGCATTGAGGGCAAGCTTTCTCAAATGTCCAAAGAAGTGAATGCAAGAATTGAACCA--
----TTTTTAAAGACAACACCACGCCCCCTGAGGTTACCGGAAGGGCCTCCTTGCTCTCA
GCGGTCGAAATTTCTGCTGATGGATGCCCTGAAGCTTAGCATTGAAGACCCGAGTCACGA
GGGCGAGGGGATACCGCTGTATGATGCAATCAAATGTATGAAAACCTTTTTCGGCTGGAA
AGAGCCTAACATTGTCAAGCCACATGGAAAGGGCATAAACCCCAATTATCTCCTGGCTTG
GAAGCAAGTGCTAGCAGAGCTACAGGATATTGAAAATGAGGAGAAGATTCCAAAAACGAA
GAACATGAAGAAAACAAGCCAATTGAAGTGGGCACTTGGTGAGAACATGGCACCAGAGAA
AGTGGACTTTGAAGATTGCAAGGATGTCAGCGATTTGATACAGTATGACAGCGATGAGCC
AGAGCAAAGGTCGCTAGCAAGTTGGATTCAAAGTGAATTCAACAAAGCTTGTGAGTTGAC
TGATTCAAGTTGGATAGAACTCGATGAAATAGGGGAGGATGTTGCCCCAATCGAACACAT
TGCAAGCATGAGGAGGAATTACTTTACAGCTGAAGTGTCTCACTGCAGAGCAACAGAATA
CATAATGAAGGGAGTATACAT-AAACAC-AGCTTTACTCAACGCTTCTTGTGCAGCCATG
GATGATTTTCAGTTGATCCCAATGATAAGCAAATGCAGAACCAAAGAAGGGCGGCGGAAG
ACAAACCTGTATGGGTTCATCATAAAGGGAAGGTCTCATTTGAGAAACGATACTGATGTA
GTGAATTTTTTGAGCATGGAGTTTTCTCTCACTGACCCTAGGCTAGAGCCACACAAATGG
GAGAAATATTGTGTCCTTGAAATAGGGGACATGCTCCTACGGACTGCAATAGGCCAAGTA
TCGAGACCCATGTTTTTATATGTGAGGACCAATGGAACTTCCAAAATTAAAATGAAATGG
GGTATGGAGATGAGGCGTTGCCTTCTTCAATCCCTCCAGCAAATTGAAAGCATGATTGAG
GCCGAGTCCTCTGTTAAAGAGAAAGACATGACTAAAGAATTCTTTGAAAACAAATCAGAG
ACATGGCCCATTGGGGAATCACCCAAAGGAGTAGAAGAAGGTTCCATTGGAAAAGTCTGC
AGGACTCTGCTGGCAAAATCTGTATTCAACAGTTTGTATGCATCCCCACAACTTGAGGGA
TTTTCAGCTGAGTCAAGAAAGCTGCTACTCATTGTTCAGGCACTTAGGGACAACCTGGAA
CCTGGTACTTTCGATCTTGGAGGACTATATGAAGCAATTGAGGAGTGCCTGATTAATGAT
CCCTGGGTTTTGCTTAATGCATCTTGGTTCAACT--CCTTCCTCA------------CAC
ATG----CACTGAAATAGTTGTG-GCAATGCTACTA-TTTGCTATCCATACTGTC-----
----------------------------------------------------------
>gi|149930272|gb|CY022810| /Environment/3(PA)/H7N2/USA/2005/02/16/ Influenza A virus (A/environment/New York/16326-1/2005(H7N2)) segment 3, complete sequence
--------------------------------------TCA-AAATGGAAGACTTTGT--
-GCGACAAT-GCTTC--------AATCCAATGA--TCGTCGGGCTTGCGGAAAAGGCAAT
GAAAGAATATGGGGAAGATCCAAAAATCGAAACAAACAAATTCGCTGCAATATG-CACAC
ACTTGGAAGTGTGTTTCATGTATTCAGATTTCCATTTCATTGATGAACGGGGTGAGTCGA
TAATAGTGGAGTCTGGTGATCCAAATGCACTCCTAAAACACAGATTTGAGATAATTGAAG
GGAGAGATCGTACTATTGCCTGGACAGTAGTGAATAGTATTTGCAACACCACAGGAGCTG
AAAAGCCCAAGTTTCTCCCGGATTTATACGATTACAAAGAGAATCGTTTCATTGAAATTG
GAGTAACCAGGAGGGAGGTCCATATATACTATTTAGAAAAGGCCAATAAGATAAAATCTG
AGAAGACACACATCCACATCTTTTCATTCACTGGGGAGGAAATGGCTACTAAAGCTGACT
ACACTCTTGATGAAGAAAGTAGAGCAAGGATCAAAACCAGACTATTCACCATAAGACAAG
AGATGGCCAGTAGAGGTCTCTGGGATTCCTTTCGTCAGTCCGAGAGAGGCGAAGAGACAA
TTGAAGAAAGATTTGAAATTACAGGAACCATGCGCAGGCTCGCCGACCAAAGTCTCCCAC
CGAACTTCTCCAGCCTTGAAAACTTTAGAGCCTATGTGGATGGATTCGAGCCGAACGGC-
-TGCATTGAGGGCAAGCTTTCTCAAATGTCCAAAGAAGTGAATGCAAGAATTGAACCA--
----TTTTTAAAGACAACACCACGCCCCCTGAGGTTACCGGAAGGGCCTCCTTGCTCTCA
GCGGTCGAAATTTCTGCTGATGGATGCCCTGAAGCTTAGCATTGAAGACCCGAGTCACGA
GGGCGAGGGGATACCGCTGTATGATGCAATCAAATGTATGAAAACCTTTTTCGGCTGGAA
AGAGCCTAACATTGTCAAGCCACATGGAAAGGGCATAAACCCCAATTATCTCCTGGCTTG
GAAGCAAGTGCTAGCAGAGCTACAGGATATTGAAAATGAGGAGAAGATTCCAAAAACGAA
GAACATGAAGAAAACAAGCCAATTGAAGTGGGCACTTGGTGAGAACATGGCACCAGAGAA
AGTGGACTTTGAAGATTGCAAGGATGTCAGCGATTTGAGACAGTATGACAGCGATGAGCC
AGAGCAAAGGTCGCTAGCAAGTTGGATTCAAAGTGAATTCAACAAAGCTTGTGAGTTGAC
TGATTCAAGTTGGATAGAACTCGATGAAATAGGGGAGGATGTTGCCCCAATCGAACACAT
TGCAAGCATGAGGAGGAATTACTTTACAGCTGAAGTGTCTCACTGCAGAGCAACAGAATA
CATAATGAAGGGAGTATACAT-AAACAC-AGCTTTACTCAACGCTTCTTGTGCAGCCATG
GATGATTTTCAGTTGATCCCAATGATAAGCAAATGCAGAACCAAAGAAGGGCGGCGGAAG
ACAAACCTGTATGGGTTCATCATAAAGGGAAGGTCTCATTTGAGAAACGATACTGATGTA
GTGAATTTTTTGAGCATGGAGTTTTCTCTCACTGACCCTAGGCTAGAGCCACACAAATGG
GAGAAATATTGTGTCCTTGAAATAGGGGACATGCTCCTACGGACTGCAATAGGCCAAGTA
TCGAGACCCATGTTTTTATATGTGAGGACCAATGGAACTTCCAAAATTAAAATGAAATGG
GGTATGGAGATGAGGCGTTGCCTTCTTCAATCCCTCCAGCAAATTGAAAGCATGATTGAG
GCCGAGTCCTCTGTTAAAGAGAAAGACATGACTAAAGAATTCTTTGAAAACAAATCAGAG
ACATGGCCCATTGGGGAATCACCCAAAGGAGTAGAAGAAGGTTCCATTGGAAAAGTCTGC
AGGACTCTGCTGGCAAAATCTGTATTCAACAGTTTGTATGCATCCCCACAACTTGAGGGA
TTTTCAGCTGAGTCAAGAAAGCTGCTACTCATTGTTCAGGCACTTAGGGACAACCTGGAA
CCTGGTACTTTCGATCTTGGAGGACTATATGAAGCAATTGAGGAGTGCCTGATTAATGAT
CCCTGGGTTTTGCTTAATGCATCTTGGTTCAACT--CCTTCCTCA------------CAC
ATG----CACTGAAATAGTTGTG-GCAATGCTACTA-TTTGCTATCCATACTGTC-----
----------------------------------------------------------
>gi|149930196|gb|CY022778| /Environment/3(PA)/H7N2/USA/2005/02/02/ Influenza A virus (A/environment/New York/11678-1/2005(H7N2)) segment 3, complete sequence
--------------------------------------TCA-AAATGGAAAACTTTGT--
-GCGACAGT-GCTTC--------AATCCAATGA--TTGTCGAGCTTGCGGAAAAGGCAAT
GAAAGAGTATGGGGAGGATCCGAAAATCGAAACTAACAAGTTTGCTGCAATATG-CACCC
ACCTGGAAGTATGCTTCATGTATTCGGATTTCCATTTCATTGACGAACGGGGCGAATCAA
TAATCATAGAGTCTGGTGATCCAAATGTATTACTGAAGCATCGATTTGAGATAATTGAAG
GGAGAGACCGAACAATGGCCTGGACAATAGTGAATAGTATCTGCAAAACCACAGGGGTAG
AGAAGCCTAAGTTCCTTCCAGATCTGTATGATTACAAGAAAAATCGATTCATTGAAATTG
GAGTGACACGGAGGGAGGTTCACATATACTATCTAGAGAAAGCCAACAAGATAAAATCTG
AGATGACACACATTCACATATTCTCATTCAATGGAGAGGAAATGGCCACCAAAGCGGACT
ACACACTCGATGAAGAGAGCAGGGCAAGAATAAAAACAAGACTGTTCACTATAAGACAAG
AAATGGCCAGCAGGGGCTTATGGGATTCCTTTCGTCAGTCCGAAAGAGGCGAAGATACAA
TTGAAGAAAGATTTGAAATCACAGGAACCATGCGCAGGCTTGCCGACCAAAGCCTCCCAC
CGAACTTCTCCAGCCTTGAAAACTTTAGAGCCTATGTGGATGGATTCGAACCGAACGGC-
-TGCATTGAGGGAAAGCTTTCTCAAATGTCAAAAGAAGTGAACGCAAGAATTGAACCA--
----TTTCTGAAGATGACACCACGCCCTCTCAAATTACCAGATGGGCCTCCTTGCACTCA
ACGATCAAAATTCTTGCTGATGGATGCCCTGAAACTAAGCATTGAAGACCCGAGTCATGA
GGGAGAAGGAATACCTCTATATGATGCAATCAAATGCATGAGGACATTTTTTGGCTGGAA
AGAGCCTAACATAGTCAAGCCACATGAGAAAGGCATAAACCCCAATTACCTTCTGGCTTG
GAAGCAGGTGCTAGCAGAACTCCAAGACGTTGAAAATGATGAAAAGATCCCAAAGACGAA
GAACATGAGAAAAACGAGCCAATTGAAGTGGGCACTTGGTGAAAACATGGCACCAGAAAA
GGTAGACTTCGAGGATTGTAAAGATGTTAGCGATCTAAAACAATATGATAGTGATGAGCC
AAAGTCTAGATCTCTGGCAAGTTGGATCCAGAGTGAATTCAATAAGGCATGTGAATTGAC
CGATTCGAGCTGGATAGAGCTTGATGAGATAGGGGAGGATATTGCCCCAATTGAATATGT
TGCAAGTATGAGGAGGAACTATTTTACAGCGGAAGTGTCCCATTGTAGGGCTACTGAATA
CATAATGAAAGGAGTGTATAT-AAATAC-AGCTTTGCTCAATGCATCTTGTGCTGCCATG
GATGACTTTCAGCTGATTCCAATGATAAGCAAATGCAGGACAAAAGAAGGGAGGCGGAAA
ACAAACCTGTATGGGTTCATTATAAAAGGAAGGTCTCATTTGAGAAATGACACTGACGTG
GTAAACTTTGTGAGCATGGAATTTTCTCTCACTGACCCAAGACTGGAACCACACAAATGG
GAGAGATACTGTGTTCTTGAAATAGGAGATATGCTCCTAAGGACTGCAATAGGCCAGGTA
TCAAGGCCCATGTTCTTGTATGTCAGAACCAATGGAACTTCCAAAATCAAGATGAAGTGG
GGTATGGAGATGAGGCGCTGTCTTCTTCAATCTCTTCAGCAGATTGAGAGCATGATTGAG
GCAGAGTCTTCTGTTAAAGAAAAAGACATGACAAAAGAATTCTTTGAAAATAAATCTGAG
ACATGGCCAATTGGAGAGTCACCCAAGGGAGTGGAAGAGGGCTCCATCGGAAAAGTGTGC
AGGACCTTGCTGGCAAAATCGGTCTTCAACAGTCTGTATGCATCTCCACAACTTGAGGGG
TTCTCAGCTGAATCAAGGAAACTGCTTCTCATTGTTCAGGCATTTAGGGACAACCTGGAA
CCTGGAACTTTCGATCTTGGAGGGCTATATGAAGCAATTGAGGAGTGCCTGATTAATGAT
CCCTGGGTTTTGCTTAATGCATCTTGGTTCAACT--CCTTCCTCA------------CAC
ATG----CACTGAAATAGTTGTG-GCAATGCTACTG-TTTGCTATCCATACTGTCC----
----------------------------------------------------------
>gi|149930215|gb|CY022786| /Environment/3(PA)/H7N2/USA/2005/02/02/ Influenza A virus (A/environment/New York/11678-2/2005(H7N2)) segment 3, complete sequence
--------------------------------------TCA-AAATGGAAAACTTTGT--
-GCGACAGT-GCTTC--------AATCCAATGA--TTGTCGAGCTTGCGGAAAAGGCAAT
GAAAGAGTATGGGGAGGATCCGAAAATCGAAACTAACAAGTTTGCTGCAATATG-CACCC
ACCTGGAAGTATGCTTCATGTATTCGGATTTCCATTTCATTGACGAACGGGGCGAATCAA
TAATCATAGAGTCTGGTGATCCAAATGTATTACTGAAGCATCGATTTGAGATAATTGAAG
GGAGAGACCGAACAATGGCCTGGACAATAGTGAATAGTATCTGCAAAACCACAGGGGTAG
AGAAGCCTAAGTTCCTTCCAGATCTGTATGATTACAAGGAAAATCGATTCATTGAAATTG
GAGTGACACGGAGGGAGGTTCACATATACTATCTAGAGAAAGCCAACAAGATAAAATCTG
AGATGACACACATTCACATATTCTCATTCAATGGAGAGGAAATGGCCACCAAAGCGGACT
ACACACTCGATGAAGAGAGCAGGGCAAGAATAAAAACAAGACTGTTCACTATAAGACAAG
AAATGGCCAGCAGGGGCTTATGGGATTCCTTTCGTCAGTCCGAAAGAGGCGAAGATACAA
TTGAAGAAAGATTTGAAATCACAGGAACCATGCGCAGGCTTGCCGACCAAAGCCTCCCAC
CGAACTTCTCCAGCCTTGAAAACTTTAGAGCCTATGTGGATGGATTCGAACCGAACGGC-
-TGCATTGAGGGAAAGCTTTCTCAAATGTCAAAAGAAGTGAACGCAAGAATTGAACCA--
----TTTCTGAAGATGACACCACGCCCTCTCAAATTACCAGATGGGCCTCCTTGCACTCA
ACGATCAAAATTCTTGCTGATGGATGCCCTGAAACTAAGCATTGAAGACCCGAGTCATGA
GGGAGAAGGAATACCTCTATATGATGCAATCAAATGCATGAGGACATTTTTTGGCTGGAA
AGAGCCTAACATAGTCAAGCCACATGAGAAAGGCATAAACCCCAATTACCTTCTGGCTTG
GAAGCAGGTGCTAGCAGAACTCCAAGACGTTGAAAATGATGAAAATATCCCAAAGACGAA
GAACATGAGAAAAACGAGCCAATTGAAGTGGGCACTTGGTGAAAACATGGCACCAGAAAA
GGTAGACTTCGAGGATTGTAAAGATGTTAGCGATCTAAAACAATATGATAGTGATGAGCC
AAAGTCTAGATCTCTGGCAAGTTGGATCCAGAGTGAATTCAATAAGGCATGTGAATTGAC
CGATTCGAGCTGGATAGAGCTTGATGAGATAGGGGAGGATATTGCCCCAATTGAATATGT
TGCAAGTATGAGGAGGAACTATTTTACAGCGGAAGTGTCCCATTGTAGGGCTACTGAATA
CATAATGAAAGGAGTGTATAT-AAATAC-AGCTTTGCTCAATGCATCTTGTGCTGCCATG
GATGACTTTCAGCTGATTCCAATGATAAGCAAATGCAGGACAAAAGAAGGGAGGCGGAAA
ACAAACCTGTATGGGTTCATTATAAAAGGAAGGTCTCATTTGAGAAATGACACTGACGTG
GTAAACTTTGTGAGCATGGAGTTTTCTCTCACTGACCCAAGACTGGAACCACACAAATGG
GAGAGATACTGTGTTCTTGAAATAGGAGATATGCTCCTAAGGACTGCAATAGGCCAGGTA
TCAAGGCCCATGTTCTTGTATGTTAGAACCAATGGAACTTCCAAAATCAAGATGAAGTGG
GGTATGGAGATGAGGCGCTGTCTTCTTCAATCTCTTCAGCAGATTGAGAGCATGATTGAG
GCAGAGTCTTCTGTTAAAGAAAAAGACATGACAAAAGAATTCTTTGAAAATAAATCTGAG
ACATGGCCAATTGGAGAGTCACCCAAAGGAGTGGAAGAGGGCTCCATCGGAAAAGTGTGC
AGGACCTTGCTGGCAAAATCGGTCTTCAACAGTCTGTATGCATCTCCACAACTTGAGGGG
TTCTCAGCTGAATCAAGGAAACTGCTTCTCATTGTTCAGGCATTTAGGGACAACCTGGAA
CCTGGAACTTTCGATCTTGGAGGGCTATATGAAGCAATTGAGGAGTGCCTGATTAATGAT
CCCTGGGTTTTGCTTAATGCATCTTGGTTCAACT--CCTTCCTCA------------CAC
ATG----CACTGAAATAGTTGTG-GCAATGCTACTG-TTTGCTATCCATACTGTCC----
----------------------------------------------------------
>gi|149930234|gb|CY022794| /Environment/3(PA)/H7N2/USA/2005/02/02/ Influenza A virus (A/environment/New York/11678-3/2005(H7N2)) segment 3, complete sequence
--------------------------------------TCA-AAATGGAAAACTTTGT--
-GCGACAGT-GCTTC--------AATCCAATGA--TTGTCGAGCTTGCGGAAAAGGCAAT
GAAAGAGTATGGGGAGGATCCGAAAATCGAAACTAACAAGTTTGCTGCAATATG-CACCC
ACCTGGAAGTATGCTTCATGTATTCGGATTTCCATTTCATTGACGAACGGGGCGAATCAA
TAATCATAGAGTCTGGTGATCCAAATGTATTACTGAAGCATCGATTTGAGATAATTGAAG
GGAGAGACCGAACAATGGCCTGGACAATAGTGAATAGTATCTGCAAAACCACAGGGGTAG
AGAAGCCTAAGTTCCTTCCAGATCTGTATGATTACAAGGAAAATCGATTCATTGAAATTG
GAGTGACACGGAGGGAGGTTCACATATACTATCTAGAGAAAGCCAACAAGATAAAATCTG
AGATGACACACATTCACATATTCTCATTCAATGGAGAGGAAATGGCCACCAAAGCGGACT
ACACACTCGATGAAGAGAGCAGGGCAAGAATAAAAACAAGACTGTTCACTATAAGACAAG
AAATGGCCAGCAGGGGCTTATGGGATTCCTTTCGTCAGTCCGAAAGAGGCGAAGATACAA
TTGAAGAAAGATTTGAAATCACAGGAACCATGCGCAGGCTTGCCGACCAAAGCCTCCCAC
CGAACTTCTCCAGCCTTGAAAACTTTAGAGCCTATGTGGATGGATTCGAACCGAACGGC-
-TGCATTGAGGGAAAGCTTTCTCAAATGTCAAAAGAAGTGAACGCAAGAATTGAACCA--
----TTTCTGAAGATGACACCACGCCCTCTCAAATTACCAGATGGGCCTCCTTGCACTCA
ACGATCAAAATTCTTGCTGATGGATGCCCTGAAACTAAGCATTGAAGACCCGAGTCATGA
GGGAGAAGGAATACCTCTATATGATGCAATCAAATGCATGAGGACATTTTTTGGCTGGAA
AGAGCCTAACATAGTCAAGCCACATGAGAAAGGCATAAACCCCAATTACCTTCTGGCTTG
GAAGCAGGTGCTAGCAGAACTCCAAGACGTTGAAAATGATGAAAAGATCCCAAAGACGAA
GAACATGAGAAAAACGAGCCAATTGAAGTGGGCACTTGGTGAAAACATGGCACCAGAAAA
GGTAGACTTCGAGGATTGTAAAGATGTTAGCGATCTAAAACAATATGATAGTGATGAGCC
AAAGTCTAGATCTCTGGCAAGTTGGATCCAGAGTGAATTCAATAAGGCATGTGAATTGAC
CGATTCGAGCTGGATAGAGCTTGATGAGATAGGGGAGGATATTGCCCCAATTGAATATGT
TGCAAGTATGAGGAGGAACTATTTTACAGCGGAAGTGTCCCATTGTAGGGCTACTGAATA
CATAATGAAAGGAGTGTATAT-AAATAC-AGCTTTGCTCAATGCATCTTGTGCTGCCATG
GATGACTTTCAGCTGATTCCAATGATAAGCAAATGCAGGACAAAAGAAGGGAGGCGGAAA
ACAAACCTGTATGGGTTCATTATAAAAGGAAGGTCTCATTTGAGAAATGACACTGACGTG
GTAAACTTTGTGAGCATGGAGTTTTCTCTCACTGACCCAAGACTGGAACCACACAAATGG
GAGAGATACTGTGTTCTTGAAATAGGAGATATGCTCCTAAGGACTGCAATAGGCCAGGTA
TCAAGGCCCATGTTCTTGTATGTTAGAACCAATGGAACTTCCAAAATCAAGATGAAGTGG
GGTATGGAGATGAGGCGCTGTCTTCTTCAATCTCTTCAGCAGATTGAGAGCATGATTGAG
GCAGAGTCTTCTGTTAAAGAAAAAGACATGACAAAAGAATTCTTTGAAAATAAATCTGAG
ACATGGCCAATTGGAGAGTCACCCAAGGGAGTGGAAGAGGGCTCCATCGGAAAAGTGTGC
AGGACCTTGCTGGCAAAATCGGTCTTCAACAGTCTGTATGCATCTCCACAACTTGAGGGG
TTCTCAGCTGAATCAAGGAAACTGCTTCTCATTGTTCAGGCATTTAGGGACAACCTGGAA
CCTGGAACTTTCGATCTTGGAGGGCTATATGAAGCAATTGAGGAGTGCCTGATTAATGAT
CCCTGGGTTTTGCTTAATGCATCTTGGTTCAACT--CCTTCCTCA------------CAC
ATG----CACTGAAATAGTTGTG-GCAATGCTACTG-TTTGCTATCCATACTGTCC----
----------------------------------------------------------
>gi|149930253|gb|CY022802| /Environment/3(PA)/H7N2/USA/2005/02/02/ Influenza A virus (A/environment/New York/11678-4/2005(H7N2)) segment 3, complete sequence
--------------------------------------TCA-AAATGGAAAACTTTGT--
-GCGACAGT-GCTTC--------AATCCAATGA--TTGTCGAGCTTGCGGAAAAGGCAAT
GAAAGAGTATGGGGAGGATCCGAAAATCGAAACTAACAAGTTTGCTGCAATATG-CACCC
ACCTGGAAGTATGCTTCATGTATTCGGATTTCCATTTCATTGACGAACGGGGCGAATCAA
TAATCATAGAGTCTGGTGATCCAAATGTATTACTGAAGCATCGATTTGAGATAATTGAAG
GGAGAGACCGAACAATGGCCTGGACAATAGTGAATAGTATCTGCAAAACCACAGGGGTAG
AGAAGCCTAAGTTCCTTCCAGATCTGTATGATTACAAGGAAAATCGATTCATTGAAATTG
GAGTGACACGGAGGGAGGTTCACATATACTATCTAGAGAAAGCCAACAAGATAAAATCTG
AGATGACACACATTCACATATTCTCATTCAATGGAGAGGAAATGGCCACCAAAGCGGACT
ACACACTCGATGAAGAGAGCAGGGCAAGAATAAAAACAAGACTGTTCACTATAAGACAAG
AAATGGCCAGCAGGGGCTTATGGGATTCCTTTCGTCAGTCCGAAAGAGGCGAAGATACAA
TTGAAGAAAGATTTGAAATCACAGGAACCATGCGCAGGCTTGCCGACCAAAGCCTCCCAC
CGAACTTCTCCAGCCTTGAAAACTTTAGAGCCTATGTGGATGGATTCGAACCGAACGGC-
-TGCATTGAGGGAAAGCTTTCTCAAATGTCAAAAGAAGTGAACGCAAGAATTGAACCA--
----TTTCTGAAGATGACACCACGCCCTCTCAAATTACCAGATGGGCCTCCTTGCACTCA
ACGATCAAAATTCTTGCTGATGGATGCCCTGAAACTAAGCATTGAAGACCCGAGTCATGA
GGGAGAAGGAATACCTCTATATGATGCAATCAAATGCATGAGGACATTTTTTGGCTGGAA
AGAGCCTAACATAGTCAAGCCACATGAGAAAGGCATAAACCCCAATTACCTTCTGGCTTG
GAAGCAGGTGCTAGCAGAACTCCAAGACGTTGAAAATGATGAAAAGATCCCAAAGACGAA
GAACATGAGAAAAACGAGCCAATTGAAGTGGGCACTTGGTGAAAACATGGCACCAGAAAA
GGTAGACTTCGAGGATTGTAAAGATGTTAGCGATCTAAAACAATATGATAGTGATGAGCC
AAAGTCTAGATCTCTGGCAAGTTGGATCCAGAGTGAATTCAATAAGGCATGTGAATTGAC
CGATTCGAGCTGGATAGAGCTTGATGAGATAGGGGAGGATATTGCCCCAATTGAATATGT
TGCAAGTATGAGGAGGAACTATTTTACAGCGGAAGTGTCCCATTGTAGGGCTACTGAATA
CATAATGAAAGGAGTGTATAT-AAATAC-AGCTTTGCTCAATGCATCTTGTGCTGCCATG
GATGACTTTCAGCTGATTCCAATGATAAGCAAATGCAGGACAAAAGAAGGGAGGCGGAAA
ACAAACCTGTATGGGTTCATTATAAAAGGAAGGTCTCATTTGAGAAATGACACTGACGTG
GTAAACTTTGTGAGCATGGAGTTTTCTCTCACTGACCCAAGACTGGAACCACACAAATGG
GAGAGATACTGTGTTCTTGAAATAGGAGATATGCTCCTAAGGACTGCAATAGGCCAGGTA
TCAAGGCCCATGTTCTTGTATGTTAGAACCAATGGAACTTCCAAAATCAAGATGAAGTGG
GGTATGGAGATGAGGCGCTGTCTTCTTCAATCTCTTCAGCAGATTGAGAGCATGATTGAG
GCAGAGTCTTCTGTTAAAGAAAAAGACATGACAAAAGAATTCTTTGAAAATAAATCTGAG
ACATGGCCAATTGGAGAGTCACCCAAGGGAGTGGAAGAGGGCTCCATCGGAAAAGTGTGC
AGGACCTTGCTGGCAAAATCGGTCTTCAACAGTCTGTATGCATCTCCACAACTTGAGGGG
TTCTCAGCTGAATCAAGGAAACTGCTTCTCATTGTTCAGGCATTTAGGGACAACCTGGAA
CCTGGAACTTTCGATCTTGGAGGGCTATATGAAGCAATTGAGGAGTGCCTGATTAATGAT
CCCTGGGTTTTGCTTAATGCATCTTGGTTCAACT--CCTTCCTCA------------CAC
ATG----CACTGAAATAGTTGTG-GCAATGCTACTG-TTTGCTATCCATACTGTC-----
----------------------------------------------------------
>gi|155016673|gb|CY024855| /Environment/3(PA)/H7N2/USA/2005/// Influenza A virus (A/environment/New York/22067-3/2005(H7N2)) segment 3, complete sequence
--------------------------------------TCA-AAATGGAAAACTTTGT--
-GCGACAAT-GCTTC--------AATCCAATGA--TCGTCGAGCTTGCGGAAAAGGCAAT
GAAAGAGTATGGGGAAGATCCGAAAATCGAAACTAACAAGTTTGCTGCAATATG-CACCC
ACCTGGAAGTATGCTTCATGTATTCGGATTTCCATTTCATTGACGAACGGGGCGAATCAA
TAATCATAGAGTCTGGTGATCCAAATGCATTACTGAAGCATCGATTTGAGATAATTGAAG
GGAGAGACCGAACAATGGCCTGGACAGTAGTGAATAGTATCTGCAAAACCACAGGAGTAG
AGAAGCCTAAATTCCTTCCAGATCTGTATGATTACAAGGAAAATCGATTCATTGAAATTG
GAGTGACACGGAGGGAGGTTCACATATACTATCTAGAGAAAGCCAACAAGATAAAATCTG
AGAAGACACACATTCACATTTTCTCATTCAATGGGGAGGAAATGGCCACCAAAGCGGACT
ACACACTCGATGAAGAGAGCAGGGCAAGAATAAAAACCAGACTGTTCACTATAAGACAAG
AAATGGCCAGCAGGGGCTTATGGGATTCCTTTCGTCAGTCCGAAAGAGGCGAAGATACAA
TTGAAGAAAGATTTGAAATCACAGGAACCATGCGCAGGCTTGCCAACCAAAGTCTCCCAC
CGAACTTCTCCAGCCTTGAAAACTTTAGAGCCTATGTGGATGGATTCGAACCGAACGGC-
-TGCATTGAGGGAAAGCTTTCTCAAATGTCAAAAGAAGTGAACGCAAGAATTGAACCA--
----TTTCTGAAGACGACACCACGCCCTCTCAAATTACCAGATGGGCCTCCTTGCTCTCA
ACGATCGAAATTCTTGCTGATGGATGCCCTGAAACTAAGCATTGAAGACCCAAGTCATGA
GGGAGAAGGAATACCTCTATATGATGCAATCAAATGCATGAAGACATTTTTTGGCTGGAA
AGAGCCTAACATAGTCAAGCCACATGAGAAAGGAATAAATCCCAATTACCTTCTGGCTTG
GAAGCAGGTGCTAGCAGAACTCCAAGACATTGAAAATGACGAAAAAATCCCAAAGACGAA
GAACATGAGAAAAACGAGCCAATTGAAGTGGGCACTTGGTGAAAACATGGCACCAGAAAA
GGTAGACTTCGAGGATTGCAAAGATGTTGGCGATCTAAAACAATATGATAGTGATGAGCC
AAAGTCTAGATCTCTGGCAAGTTGGATCCAGAGTGAATTCAATAAGGCATGTGAATTAAC
CGATTCGAGCTGGATAGAGCTTGATGAGATAGGGGAGGATATTGCCCCAATTGAATACGT
TGCAAGTATGAGGAGGAACTATTTTACAGCGGAAGTGTCCCATTGTAGGGCTACAGAATA
CATAATGAAAGGAGTGTATAT-AAATAC-AGCTTTGCTCAATGCATCTTGTGCTGCCATG
GATGACTTTCAGCTGATTCCAATGATAAGCAAATGCAGGACAAAAGAAGGGAGGCGGAAA
ACAAACCTGTATGGATTCATTATAAAAGGAAGGTCTCATTTGAGAAATGACACTGACGTG
GTAAATTTTGTGAGCATGGAGTTTTCTCTCACTGACCCAAGACTGGAACCACACAAATGG
GAGAGATACTGTGTTCTTGAAATAGGAGACATGCTCCTAAGGACTGCAATAGGCCAGGTA
TCAAGGCCCATGTTCTTGTATGTTAGAACCAATGGAACTTCCAAAATCAAGATGAAGTGG
GGTATGGAGATGAGGCGCTGTCTTCTTCAATCTCTTCAGCAGATTGAGAGCATGATTGAG
GCAGAGTCTTCTGTCAAAGAAAAAGACATGACAAAAGAATTCTTTGAAAATAAATCTGAG
ACATGGCCAATTGGAGAGTCACCCAAGGGAGTGGAAGAGGGCTCCATCGGAAAAGTGTGC
AGGACCTTGCTGGCAAAATCGGTCTTCAACAGTCTGTATGCATCTCCACAACTCGAGGGG
TTCTCAGCTGAATCAAGGAAACTGCTTCTCATTGTTCAGGCACTTAGGGACAACCTGGAA
CCTGGAACTTTCGATCTTGGAGGGCTATATGAAGCAATTGAGGAGTGCCTGATTAATGAT
CCCTGGGTTTTGCTTAATGCATCTTGGTTCAACT--CCTTCCTCA------------CAC
ATG----CACTGAAATAGTTGTG-GCAATGCTACTA-TT-GCTATCCATAC---------
----------------------------------------------------------
>gi|163964804|gb|CY028496| /Environment/3(PA)/H7N2/USA/2005/// Influenza A virus (A/environment/New York/139052/2005(H7N2)) segment 3, complete sequence
--------------------------------------TCA-AAATGGAAGACTTTGT--
-GCGACAAT-GCTTC--------AATCCAATGA--TCGTTGAGCTTGCGGAAAAGGCAAT
GAAAGAATATGGGGAAGATCCAAAAATCGAAACAAACAAATTCGCTGCAATATG-CACAC
ACTTGGAAGTGTGTTTCATGTATTCAGATTTCCATTTCATTGATGAACGAGGTGAGTCGA
TAATAGTGGAGTCTGGTGATCCAAATGCACTCCTAAAACACAGATTTGAAATAATTGAAG
GGAGAGATCGTACTATGGCCTGGACAGTAGTGAATAGTATTTGCAACACCACAGGAGCTG
AAAAGCCCAAGTTTCTCCCGGATTTATACGATTACAAAGAGAATCGTTTCATTGAAATTG
GAGTAACCAGGAGGGAGGTCCATATATACTATTTAGAAAAGGCCAATAAGATAAAATCTG
AGAAGACACACATCCACATCTTTTCATTCACTGGGGAGGAAATGGCTACTAAAGCTGACT
ACACTCTTGATGAAGAAAGTAGAGCAAGGATCAAAACCAGACTATTCACCATAAGACAAG
AGATGGCCAGTAGAGGTCTCTGGGATTCCTTTCGTCAGTCCGAGAGAGGCGAAGAGACAA
TTGAGGAAAGATTTGAAATTACAGGAACCATGCGCAGGCTCGCCGACCAAAGTCTCCCAC
CGAACTTCTCCAGCCTTGAAAACTTTAGAGCCTATGTGGATGGATTCGAGCCGAACGGC-
-TGCATTGAGGGCAAGCTTTCTCAAATGTCCAAAGAAGTGAATGCAAGAATTGAACCA--
----TTTTTAAAGACAACACCACGCCCCCTGAGGTTACCGGAAGGGCCTCCTTGCTCTCA
GCGGTCGAAATTTCTGCTGATGGATGCCCTGAAGCTTAGCATTGAAGACCCGAGTCACGA
GGGCGAGGGGATACCGCTGTATGATGCAATCAAATGTATGAAAACCTTTTTCGGCTGGAA
AGAGCCTAACATTGTCAAGCCACATGGAAAGGGCATAAACCCCAATTATCTCCTGGCTTG
GAAGCAAGTGCTAGCAGAGCTACAGGATATTGAAAATGAGGAGAAGATTCCAAAAACGAA
GAACATGAAGAAAACAAGCCAATTGAAGTGGGCACTTGGTGAGAACATGGCACCAGAGAA
AGTGGACTTTGAAGATTGCAAGGATGTCAGCGATTTGAGACAGTATGACAGCGATGAGCC
AGAGCAAAGGTCGCTAGCAAGTTGGATTCAAAGTGAATTCAACAAAGCTTGTGAGTTGAC
TGATTCAAGTTGGATAGAACTCGATGAAATAGGGGAGGATGTTGCCCCAATCGAACACAT
TGCAAGCATGAGGAGGAATTACTTTACAGCTGAAGTGTCTCACTGCAGAGCAACAGAATA
CATAATGAAGGGAGTATACAT-AAACAC-AGCTTTACTCAACGCTTCTTGTGCAGCCATG
GATGATTTTCAGTTGATCCCAATGATAAGCAAATGCAGAACCAAAGAAGGGCGGAGGAAG
ACAAACCTGTATGGGTTCATCATAAAGGGAAGGTCTCATTTGAGAAACGATACTGATGTA
GTGAATTTTTTGAGCATGGAGTTTTCTCTCACTGACCCTAGGCTAGAGCCACACAAATGG
GAGAAATATTGTGTCCTTGAAATAGGGGACATTCTCCTACGGACTGCAATAGGCCAAGTA
TCGAGACCCATGTTTTTATATGTGAGGACCAATGGAACTTCCAAAATTAAAATGAAATGG
GGTATGGAGATGAGGCGTTGCCTTCTTCAATCCCTCCAGCAAATTGAAAGCATGATTGAG
GCCGAGTCCTCTGTTAAAGAGAAAGACATGACTAAAGAATTCTTTGAAAACAAATCAGAG
ACATGGCCCATTGGGGGATCACCCAAAGGAGTAGAAGAAGGTTCCATTGGAAAAGTCTGC
AGGACTCTGCTATCAAAATCTGTATTCAACAGTTTGTATGCATCCCCACAACTTGAGGGA
TTTTCAGCTGAGTCAAGAAAGCTGCTACTCATTGTTCAGGCACTTAGGGACAACCTGGAA
CCTGGTACTTTCGATCTTGGAGGACTATATGAAGCAATTGAGGAGTGCCTGATTAATGAT
CCCTGGGTTTTGCTTAATGCATCTTGGTTCAACT--CCTTCCTCA------------CAC
ATG----CACTGAAATAGTTGTG-GCAATGCTACTA-TTTGCTATCCATACTGTCCA---
----------------------------------------------------------
>gi|163964823|gb|CY028504| /Environment/3(PA)/H7N2/USA/2005/// Influenza A virus (A/environment/New York/143646-1/2005(H7N2)) segment 3, complete sequence
--------------------------------------TCA-AAATGGAAGACTTTGT--
-GCGACAAT-GCTTC--------AATCCAATGA--TCGTCGAGCTTGCGGAAAAGGCAAT
GAAAGAATATGGGGAAGATCCAAAAATCGAAACAAACAAATTCGCTGCAATATG-CACAC
ACTTGGAAGTGTGTTTCATGTATTCAGATTTCCATTTCATTAATGAACGGGGTGAGTCGA
TAATAGTGGAGTCTGGTGATCCAAATGCACTACTAAAACACCGATTTGAAATAATTGAAG
GGAGAGATCGTACTATGGCCTGGACAGTAGTGAATAGTATTTGCAACACCACAGGAGCTG
AAAAGCCCAAGTTTCTCCCGGATTTATACGATTACAAAGAGAATCGTTTCATTGAAATTG
GAGTAACCAGGAGGGAGGTCCATATATACTATTTAGAAAAGGCCAATAAGATAAAATCTG
AGAAAACACACATCCACATCTTTTCATTCACTGGGGAGGAAATGGCTACTAAAGCTGACT
ACACTCTTGATGAAGAAAGTAGAGCAAGGATCAAAACCAGACTATTCACCATAAGACAAG
AGATGGCCAGTAGAGGTCTCTGGGATTCCTTTCGTCAGTCCGAGAGAGGCGAAGAGACAA
TTGAAGAAAGATTTGAAATTACAGGAACCATGCGCAGGCTCGCCGACCAAAGTCTCCCAC
CGAACTTCTCCAGCCTTGAAAACTTTAGAGCCTATGTGGATGGATTCGAGCCGAACGGC-
-TGCATTGAGGGCAAGCTTTCTCAAATGTCCAAAGAAGTGAATGCAAGAATTGAACCA--
----TTTTTAAAGACAACACCACGCCCCCTGAGGTTACCGGAAGGGCCTCCTTGCTCTCA
GCGGTCGAAATTTCTGCTGATGGATGCCCTGAAGCTTAGCATTGAAGACCCGAGTCACGA
GGGCGAGGGGATACCGCTGTATGATGCAATCAAATGTATGAAAACCTTTTTCGGCTGGAA
AGAGCCTAACATTGTCAAGCCACATGGAAAGGGCATAAACCCCAATTATCTCCTGGCTTG
GAAGCAAGTGCTAGCAGAGCTACAGGATATTGAAAATGAGGAGAAGATTCCAAAAACGAA
GAACATGAAGAAAACAAGCCAATTGAAGTGGGCACTTGGTGAGAACATGGCACCAGAGAA
AGTGGACTTTGAAGATTGCAAGGATGTCAGCGATTTGAGACAGTATGACAGCGATGAGCC
AGAGCAAAGGTCGCTAGCAAGTTGGATTCAAAGTGAATTCAACAAAGCTTGTGAGTTGAC
TGATTCAAGTTGGATAGAACTCGATGAAATAGGGGAGGATGTTGCCCCAATCGAACACAT
TGCAAGCATGAGGAGGAATTACTTTACAGCTGAAGTGTCTCACTGCAGAGCAACAGAATA
CATAATGAAGGGAGTATACAT-AAACAC-AGCTTTACTCAACGCTTCTTGTGCAGCCATG
GATGATTTTCAGTTGATCCCAATAATAAGCAAATGCAGAACCAAAGAAGGGCGGCGGAAG
ACAAACCTGTACGGGTTCATCATAAAGGGAAGGTCTCATTTGAGAAACGATACTGATGTA
GTGAATTTTTTGAGCATGGAGTTTTCTCTCACTGACCCTAGGCTAGAGCCACACAAATGG
GAGAAATATTGTGTCCTTGAAATAGGGGACATGCTCCTACGGACTGCAATAGGCCAAGTA
TCAAGACCCATGTTTTTATATGTGAGGACCAATGGAACTTCCAAAATTAAAATGAAATGG
GGTATGGAGATGAGGCGTTGCCTTCTTCAATCCCTCCAGCAAATTGAAAGCATGATTGAG
GCCGAGTCCTCTGTTAAAGAGAAAGACATGACTAAAGAATTCTTTGAAAACAAATCAGAG
ACATGGCCCATTGGGGAATCACCCAAAGGAGTAGAAGAAGGTTCCATTGGAAAAGTCTGC
AGGACTCTGCTGGCAAAATCTGTATTCAACAGTTTGTATGCATCCCCACAACTTGAGGGA
TTTTCAGCTGAGTCAAGAAAGCTGCTACTCATTGTTCAGGCACTTAGGGACAACCTGGAA
CCTGGTACTTTCGATCTTGGAGGACTATATGAAGCAATTGAGGAGTGCCTGATTAATGAT
CCCTGGGTTTTGCTTAATGCATCTTGGTTCAACT--CCTTCCTCA------------CAC
ATG----CACTGAAATAGTTGTG-GCAATGCTACTA-TTTGCTATCCATACTGT------
----------------------------------------------------------
>gi|167859161|gb|CY029854| /Environment/3(PA)/H7N2/USA/2005/// Influenza A virus (A/environment/New York/22067-1/2005(H7N2)) segment 3, complete sequence
--------------------------------------TCA-AAATGGAAAACTTTGT--
-GCGACAAT-GCTTC--------AATCCAATGA--TCGTCGAGCTTGCGGAAAAGGCAAT
GAAAGAGTATGGGGAAGATCCGAAAATCGAAACTAACAAGTTTGCTGCAATATG-CACCC
ACCTGGAAGTATGCTTCATGTATTCGGATTTCCATTTCATTGACGAACGGGGCGAATCAA
TAATCATAGAGTCTGGTGATCCAAATGCATTACTGAAGCATCGATTTGAGATAATTGAAG
GGAGAGACCGAACAATGGCCTGGACAGTAGTGAATAGTATCTGCAGAACCACAGGAGTAG
AGAAGCCTAAATTCCTTCCAGATCTGTATGATTACAAGGAAAATCGATTCATTGAAATTG
GAGTGACACGGAGGGAGGTTCACATATACTATCTAGAGAAAGCCAACAAGATAAAATCTG
AGAAGACACACATTCACATTTTCTCATTCAATGGGGAGGAAATGGCCACCAAAGCGGACT
ACACACTCGATGAAGAGAGCAGGGCAAGAATAAAAACCAGACTGTTCACTATAAGACAAG
AAATGGCCAGCAGGGGCTTATGGGATTCCTTTCGTCAGTCCGAAAGAGGCGAAGATACAA
TTGAAGAAAGATTTGAAATCACAGGAACCATGCGCAGGCTTGCCAACCAAAGTCTCCCAC
CGAACTTCTCCAGCCTTGAAAACTTTAGAGCCTATGTGGATGGATTCGAACCGAACGGC-
-TGCATTGAGGGAAAGCTTTCTCAAATGTCAAAAGAAGTGAACGCAAGAATTGAACCA--
----TTTCTGAAGACGACACCACGCCCTCTCAAATTACCAGATGGGCCTCCTTGCTCTCA
ACGATCGAAATTCTTGCTGATGGATGCCCTGAAACTAAGCATTGAAGACCCAAGTCATGA
GGGAGAAGGAATACCTCTATATGATGCAATCAAATGCATGAAGACATTTTTTGGCTGGAA
AGAGCCTAACATAGTCAAGCCACATGAGAAAGGAATAAATCCCAATTACCTTCTGGCTTG
GAAGCAGGTGCTAGCAGAACTCCAAGACATTGAAAATGACGAAAAAATCCCAAAGACGAA
GAACATGAGAAAAACGAGCCAATTGAAGTGGGCACTTGGTGAAAACATGGCACCAGAAAA
GGTAGACTTCGAGGATTGCAAAGATGTTGGCGATCTAAAACAATATGATAGTGATGAGCC
AAAGTCTAGATCTCTGGCAAGTTGGATCCAGAGTGAATTCAATAAGGCATGTGAATTAAC
CGATTCGAGCTGGATAGAGCTTGATGAGATAGGGGAGGATATTGCCCCAATTGAATACGT
TGCAAGTATGAGGAGGAACTATTTTACAGCGGAAGTGTCCCATTGTAGGGCTACAGAATA
CATAATGAAAGGAGTGTATAT-AAATAC-AGCTTTGCTCAATGCATCTTGTGCTGCCATG
GATGACTTTCAGCTGATTCCAATGATAAGCAAATGCAGGACAAAAGAAGGGAGGCGGAAA
ACAAACCTGTATGGATTCATTATAAAAGGAAGGTCTCATTTGAGAAATGACACTGACGTG
GTAAATTTTGTGAGCATGGAGTTTTCTCTCACTGACCCAAGACTGGAACCACACAAATGG
GAGAGATACTGTGTTCTTGAAATAGGAGACATGCTCCTAAGGACTGCAATAGGCCAGGTA
TCAAGGCCCATGTTCTTGTATGTTAGAACCAATGGAACTTCCAAAATCAAGATGAAGTGG
GGTATGGAGATGAGGCGCTGTCTTCTTCAATCTCTTCAGCAGATTGAGAGCATGATTGAG
GCAGAGTCTTCTGTCAAAGAAAAAGACATGACAAAAGAATTCTTTGAAAATAAATCTGAG
ACATGGCCAATTGGAGAGTCACCCAAGGGAGTGGAAGAGGGCTCCATCGGAAAAGTGTGC
AGGACCTTGCTGGCAAAATCGGTCTTCAACAGTCTGTATGCATCTCCACAACTCGAGGGG
TTCTCAGCTGAATCAAGGAAACTGCTTCTCATTGTTCAGGCACTTAGGGACAACCTGGAA
CCTGGAACTTTCGATCTTGGAGGGCTATATGAAGCAATTGAGGAGTGCCTGATTAATGAT
CCCTGGGTTTTGCTTAATGCATCTTGGTTCAACT--CCTTCCTCA------------CAC
ATG----CACTGAAATAGTTGTG-GCAATGCTACTA------------------------
----------------------------------------------------------
>gi|167859180|gb|CY029862| /Environment/3(PA)/H7N2/USA/2005/// Influenza A virus (A/environment/New York/22067-2/2005(H7N2)) segment 3, complete sequence
-------------------------------------TTCA-AAATGGAAAACTTTGT--
-GCGACAAT-GCTTC--------AATCCAATGA--TCGTCGAGCTTGCGGAAAAGGCAAT
GAAAGAGTATGGGGAAGATCCGAAAATCGAAACTAACAAGTTTGCTGCAATATG-CACCC
ACCTGGAAGTATGCTTCATGTATTCGGATTTCCATTTCATTGACGAACGGGGCGAATCAA
TAATCATAGAGTCTGGTGATCCAAATGCATTACTGAAGCATCGATTTGAGATAATTGAAG
GGAGAGACCGAACAATGGCCTGGACAGTAGTGAATAGTATCTGCARAACCACAGGAGTAG
AGAAGCCTAAATTCCTTCCAGATCTGTATGATTACAAGGAAAATCGATTCATTGAAATTG
GAGTGACACGGAGGGAGGTTCACATATACTATCTAGAGAAAGCCAACAAGATAAAATCTG
AGAAGACACACATTCACATTTTCTCATTCAATGGGGAGGAAATGGCCACCAAAGCGGACT
ACACACTCGATGAAGAGAGCAGGGCAAGAATAAAAACCAGACTGTTCACTATAAGACAAG
AAATGGCCAGCAGGGGCTTATGGGATTCCTTTCGTCAGTCCGAAAGAGGCGAAGATACAA
TTGAAGAAAGATTTGAAATCACAGGAACCATGCGCAGGCTTGCCAACCAAAGTCTCCCAC
CGAACTTCTCCAGCCTTGAAAACTTTAGAGCCTATGTGGATGGATTCGAACCGAACGGC-
-TGCATTGAGGGAAAGCTTTCTCAAATGTCAAAAGAAGTGAACGCAAGAATTGAACCA--
----TTTCTGAAGACGACACCACGCCCTCTCAAATTACCAGATGGGCCTCCTTGCTCTCA
ACGATCGAAATTCTTGCTGATGGATGCCCTGAAACTAAGCATTGAAGACCCAAGTCATGA
GGGAGAAGGAATACCTCTATATGATGCAATCAAATGCATGAAGACATTTTTTGGCTGGAA
AGAGCCTAACATAGTCAAGCCACATGAGAAAGGAATAAATCCCAATTACCTTCTGGCTTG
GAAGCAGGTGCTAGCAGAACTCCAAGACATTGAAAATGACGAAAAAATCCCAAAGACGAA
GAACATGAGAAAAACGAGCCAATTGAAGTGGGCACTTGGTGAAAACATGGCACCAGAAAA
GGTAGACTTCGAGGATTGCAAAGATGTTGGCGATCTAAAACAATATGATAGTGATGAGCC
AAAGTCTAGATCTCTGGCAAGTTGGATCCAGAGTGAATTCAATAAGGCATGTGAATTAAC
CGATTCGAGCTGGATAGAGCTTGATGAGATAGGGGAGGATATTGCCCCAATTGAATACGT
TGCAAGTATGAGGAGGAACTATTTTACAGCGGAAGTGTCCCATTGTAGGGCTACAGAATA
CATAATGAAAGGAGTGTATAT-AAATAC-AGCTTTGCTCAATGCATCTTGTGCTGCCATG
GATGACTTTCAGCTGATTCCAATGATAAGCAAATGCAGGACAAAAGAAGGGAGGCGGAAA
ACAAACCTGTATGGATTCATTATAAAAGGAAGGTCTCATTTGAGAAATGACACTGACGTG
GTAAATTTTGTGAGCATGGAGTTTTCTCTCACTGACCCAAGACTGGAACCACACAAATGG
GAGAGATACTGTGTTCTTGAAATAGGAGACATGCTCCTAAGGACTGCAATAGGCCAGGTA
TCAAGGCCCATGTTCTTGTATGTTAGAACCAATGGAACTTCCAAAATCAAGATGAAGTGG
GGTATGGAGATGAGGCGCTGTCTTCTTCAATCTCTTCAGCAGATTGAGAGCATGATTGAG
GCAGAGTCTTCTGTCAAAGAAAAAGACATGACAAAAGAATTCTTTGAAAATAAATCTGAG
ACATGGCCAATTGGAGAGTCACCCAAGGGAGTGGAAGAGGGCTCCATCGGAAAAGTGTGC
AGGACCTTGCTGGCAAAATCGGTCTTCAACAGTCTGTATGCATCTCCACAACTCGAGGGG
TTCTCAGCTGAATCAAGGAAACTGCTTCTCATTGTTCAGGCACTTAGGGACAACCTGGAA
CCTGGAACTTTCGATCTTGGAGGGCTATATGAAGCAATTGAGGAGTGCCTGATTAATGAT
CCCTGGGTTTTGCTTAATGCATCTTGGTTCAACT--CCTTCCTCA------------CAC
ATG----CACTGAAATAGTTGTG-GCAATGCTACTA-TTTGCTATCCATACTGTCC----
----------------------------------------------------------
>gi|158538710|gb|EU233736| /Environment/3(PA)/H5N1/South Korea/2006/// Influenza A virus (A/environment/Korea/W149/2006(H5N1)) polymerase PA (PA) gene, complete cds.
-------------------AGCGAAAGCAGGTACTGATTCA-AAATGGAAGATTTTGT--
-GCGACAAT-GCTTC--------AATCCAATGA--TTGTCGAGCTTGCGGAAAAGGCAAT
GAAAGAATATGGGGAAGATCCGAAAATCGAAACGAACAAATTTGCTGCAATATG-CACAC
ACTTGGAGGTCTGCTTCATGTATTCGGATTTTCACTTTATTGATGAACGGAGTGAATCAA
TAATTGTAGAATCTGGAGATCCGAACGCATTATTAAAACACCGATTTGAAATAATTGAAG
GAAGAGACCGAACGATGGCCTGGACTGTGGTGAATAGTATTTGCAACACCACAGGAGTCG
AGAAACCTAAATTTCTCCCAGATTTGTATGACTACAAAGAGAACCGATTCATTGAAATTG
GAGTGACACGGAGGGAAGTTCATACATACTATCTGGAGAAGGCCAACAAGATAAAATCCG
AGAAGACACATATTCACATATTCTCATTCACAGGGGAGGAAATGGCAACCAAAGCGGACT
ACACCCTTGATGAAGAGAGCAGGGCAAGAATTAAAACCAGGCTGTTCACCATAAGACAGG
AAATGGCCAGTAGGGGTTTATGGGATTCCTTTCGTCAATCCGAGAGAGGCGAAGAGACAA
TTGAAGAAAAATTTGAAATCACTGGAACCATGCGCAGACTTGCCGACCAAAGTCTCCCAC
CGAACTTCTCCAGCCTTGAAAACTTTAGAGCCTATGTGGATGGATTCGAACCGAACGGC-
-TGCATTGAGGGCAAGCTTTCTCAAATGTCAAAAGAAGTGAATGCTAGAATTGAGCCA--
----TTTTTGAAGACAACGCCACGCCCTCTCAGATTACCTGATGGGCCTCCTTGCTCTCA
GCGGTCGAAATTCCTGCTGATGGATGCCCTTAAATTAAGTATTGAAGACCCGAGTCATGA
GGGGGAGGGGATACCACTATACGATGCAATCAAATGCATGAAGACATTTTTCGGGTGGAA
GGAGCCCAACATCGTGAAACCACATGAAAAGGGTATAAACCCCAATTACCTCCTGACTTG
GAAGCAAGTGCTGGCAGAACTCCAAGATATTGAAAATGAGGAGAAAATCCCAAAAACAAA
GAACATGAAAAAAACAAGCCAATTGAGGTGGGCACTCGGTGAGAACATGGCACCAGAGAA
AGTAGACTTTGAGGACTGCAAAGATGTTAGCGATCTAAGACAGTACGACAGTGATGAACC
AGAATCTAGATCACTAGCAAGCTGGATTCAGAGTGAATTCAACAAGGCATGTGAATTGAC
AGACTCGAGTTGGATTGAACTTGATGAAATAGGAGAGGATGTTGCTCCAATTGAGCACAT
TGCAAGTATGAGAAGGAACTATTTTACAGCGGAAGTATCCCATTGCAGAGCCACTGAATA
CATAATGAAGGGAGTGTACAT-AAACAC-AGCCCTGTTGAATGCATCCTGTGCAGCCATG
GATGACTTTCAACTGATTCCAATGATAAGCAAATGCAGAACCAAAGAAGGAAGACGGAAA
ACTAATCTGTATGGATTCATTATAAAAGGAAGATCCCACTTGAGGAATGATACCGATGTG
GTAAATTTTGTGAGTATGGAATTCTCTCTCACTGATCCGAGGTTGGAGCCACACAAGTGG
GAAAAGTACTGTGTCCTCGAGATAGGAGACATGCTCCTCCGGACTGCAGTAGGTCAAGTT
TCAAGGCCCATGTTCCTGTATGTGAGAACCAACGGAACCTCCAAGATCAAAATGAAATGG
GGCATGGAAATGAGACGATGCCTTCTTCAATCCCTTCAACAAATTGAAAGCATGATTGAA
GCCGAATCTTCTGTCAAAGAAAAGGACATGACCAAAGAATTCTTTGAAAACAAATCAGAA
ACATGGCCGATCGGAGAATCCCCCAAAGGAGTAGAGGAAGGCTCCATCGGAAAGGTGTGC
AGAACCTTGCTGGCGAAGTCTGTGTTCAACAGTTTATATGCATCTACACAACTCGAGGGG
TTTTCAGCTGAATCAAGAAAATTGCTTCTCATTGCTCAGGCACTTAGGGACAACCTGGAA
CCTGGGACCTTCGATCTTGGAGGGCTATATGAAGCAATTGAGGAGTGCCTGATTAACGAT
CCCTGGGTTTTGCTTAATGCGTCTTGGTTCAACT--CCTTCCTCG------------CAC
ATG----CACTGAAATAGTTGGG-GCAATGCTACTA-CTTGCTATCCATACTGTCCAAAA
AAGTACCTTGTTTCTACT----------------------------------------
>gi|158538691|gb|EU233744| /Environment/3(PA)/H5N1/South Korea/2006/// Influenza A virus (A/environment/Korea/W150/2006(H5N1)) polymerase PA (PA) gene, complete cds.
-------------------AGCGAAAGCAGGTACTGATTCA-AAATGGAAGATTTTGT--
-GCGACAAT-GCTTC--------AATCCAATGA--TTGTCGAGCTTGCGGAAAAGGCAAT
GAAAGAATATGGGGAAGATCCGAAAATCGAAACGAACAAATTTGCTGCAATATG-CACAC
ACTTGGAGGTCTGCTTCATGTATTCGGATTTTCACTTTATTGATGAACGGAGTGAATCAA
TAATTGTAGAATCTGGAGATCCGAACGCATTATTAAAACACCGATTTGAAATAATTGAAG
GAAGAGACCGAACGATGGCCTGGACTGTGGTGAATAGTATTTGCAACACCACAGGAGTCG
AGAAACCTAAATTTCTCCCAGATTTGTATGACTACAAAGAGAACCGATTCATTGAAATTG
GAGTGACACGGAGGGAAGTTCATACATACTATCTGGAGAAGGCCAACAAGATAAAATCCG
AGAAGACACATATTCACATATTCTCATTCACAGGGGAGGAAATGGCAACCAAAGCGGACT
ACACCCTTGATGAAGAGAGCAGGGCAAGAATTAAAACCAGGCTGTTCACCATAAGACAGG
AAATGGCCAGTAGGGGTTTATGGGATTCCTTTCGTCAATCCGAGAGAGGCGAAGAGACAA
TTGAAGAAAAATTTGAAATCACTGGAACCATGCGCAGACTTGCCGACCAAAGTCTCCCAC
CGAACTTCTCCAGCCTTGAAAACTTTAGAGCCTATGTGGATGGATTCGAACCGAACGGC-
-TGCATTGAGGGCAAGCTTTCTCAAATGTCAAAAGAAGTGAATGCTAGAATTGAGCCA--
----TTTTTGAAGACAACGCCACGCCCTCTCAGATTACCTGATGGGCCTCCTTGCTCTCA
GCGGTCGAAATTCCTGCTGATGGATGCCCTTAAATTAAGTATTGAAGACCCGAGTCATGA
GGGGGAGGGGATACCACTATACGATGCAATCAAATGCATGAAGACATTTTTCGGGTGGAA
GGAGCCCAACATCGTGAAACCACATGAAAAGGGTATAAACCCCAATTACCTCCTGACTTG
GAAGCAAGTGCTGGCAGAACTCCAAGATATTGAAAATGAGGAGAAAATCCCAAAAACAAA
GAACATGAAAAAAACAAGCCAATTGAGGTGGGCACTCGGTGAGAACATGGCACCAGAGAA
AGTAGACTTTGAGGACTGCAAAGATGTTAGCGATCTAAGACAGTATGACAGTGATGAACC
AGAATCTAGATCACTAGCAAGCTGGATTCAGAGTGAATTCAACAAGGCATGTGAATTGAC
AGACTCGAGTTGGATTGAACTTGATGAAATAGGAGAGGATGTTGCTCCAATAGAGCACAT
TGCAAGTATGAGAAGGAACTATTTTACAGCGGAAGTATCCCATTGCAGAGCCACTGAATA
CATAATGAAAGGAGTGTACAT-AAACAC-AGCCCTGTTGAATGCATCCTGTGCAGCAATG
GATGACTTTCAACTGATTCCAATGATAAGCAAATGCAGAACCAAAGAAGGAAGACGGAAA
ACTAATCTGTATGGATTCATTATAAAAGGAAGATCCCACTTGAGGAATGATACCGATGTG
GTAAATTTTGTGAGTATGGAATTCTCTCTCACTGATCCGAGGTTGGAGCCACACAAGTGG
GAAAAGTACTGTGTCCTCGAGATAGGAGACATGCTCCTCCGGACTGCAGTAGGTCAAGTT
TCAAGGCCCATGTTCCTGTATGTGAGAACCAACGGAACCTCCAAGATCAAAATGAAATGG
GGCATGGAAATGAGACGATGCCTTCTTCAATCCCTTCAACAAATTGAAAGCATGATTGAA
GCCGAATCTTCTGTCAAAGAAAAGGACATGACCAAAGAATTCTTTGAAAACAAATCAGAA
ACATGGCCGATCGGAGAATCCCCCAAAGGAGTGGAAGAAGGCTCCATCGGAAAGGTGTGC
AGAACCTTGCTGGCGAAGTCTGTGTTCAACAGTTTATATGCATCTTCACAACTCGAGGGG
TTTTCAGCTGAATCAAGAAAATTGCTTCTCATTGCTCAGGCACTTAGGGACAACCTGGAA
CCTGGGACCTTCGATCTTGGAGGGCTATATGAAGCAATTGAGGAGTGCCTGATTAACGAT
CCCTGGGTTTTGCTTAATGCGTCTTGGTTCAACT--CCTTCCTCG------------CAC
ATG----CACTGAAATAGTTAGG-GCAATGCTACTA-CTTGCTATCCATACTGTCCAAAA
AAGTACCTTGTTTCTACT----------------------------------------
>gi|157012104|gb|CY025106| /Environment/3(PA)/H4N6/USA/2006/// Influenza A virus (A/environment/Maryland/1101/2006(H4N6)) segment 3, complete sequence
--------------------------------------TCA-AAATGGAAGACTTTGT--
-GCGACAAT-GCTTC--------AATCCAATGA--TCGTCGAGCTTGCGGAAAAGGCAAT
GAAGGAATATGGGGAAGATCCAAAAATCGAAACCAACAAATTCGCTGCAATATG-CACTC
ACTTGGAAGTATGTTTCATGTATTCGGATCTCCACTTCATTGATGAACGAGGAGAATCAA
TAATTGTAGAATCTGGTGATCCAAATGCATTACTGAAGCACAGATTTGAAATAATTGAAG
GAAGAGACCGAACAATGGCCTGGACAGTGGTGAATAGCATCTGCAACACCACAGGGGTCG
AGAAGCCTAAATTTCTTCCGGATCTGTATGATTACAAGGAGAACCGATTCATTGAAATCG
GAGTGACACGGAGAGAGGTCCATATATACTACCTAGAGAAAGCCAACAAGATAAAATCCG
AGAAGACGCACATCCACATCTTTTCATTTACTGGAGAAGAAATGGCCACCAAAGCAGACT
ACACTCTTGATGAAGAAAGCAGGGCAAGAATCAAAACCAGGCTGTTCACTATAAGACAAG
AGATGGCCAGCAGGGGTCTATGGGATTCCTTTCGTCAGTCCGAAAGAGGCGAAGAGACAA
TTGAAGAAAGATTTGAAATCACAGGAACCATGCGTAGGCTTGCCGACCAAAGTCTCCCAC
CGAACTTCTCCAGCCTTGAAAACTTTAGAGCCTATGTGGATGGATTCGAACCGAACGGC-
-TGCATTGAGGGCAAGCTTTCTCAAATGTCAAAAGAAGTGAACGCCAGAATTGAGCCA--
----TTCCTGAAGACAACACCACGTCCTCTCAAATTACCTGATGGGCCCCCTTGCTCTCA
GCGGTCAAAATTCTTGCTGATGGATGCCTTGAAATTAAGCATTGAAGACCCAAGTCACGA
GGGAGAGGGGATACCACTATACGATGCGATCAAATGCATGAAGACATTTTTCGGCTGGAA
AGAGCCCAATATAATCAAACCACATGAAAAAGGCATAAATCCCAATTACCTTCTTGCTTG
GAAGCAGGTGCTAGCAGAACTCCAGGACCTTGAGAGTGAAGAGAAGATCCCAAAGACGAA
GAACATGAAGAAAACAAGCCAATTGAAGTGGGCACTTGGTGAGAACATGGCACCAGAAAA
AGTGGACTTTGAGGATTGCAAGGACATTAGCGATCTAAAACAGTATGATAGTGATGAACC
AGAGCATAGATCGCTAGCAAGCTGGATCCAGAGTGAATTCAATAAGGCGTGTGAATTGAC
CGATTCGAGCTGGATAGAACTTGATGAAATAGGAGAAGATGTTGCTCCGATTGAACACAT
TGCAAGTATGAGGAGGAACTATTTTACAGCAGAAGTGTCCCATTGCAGGGCAACTGAATA
CATAATGAAGGGAGTCTACAT-AAACAC-AGCTCTGCTTAATGCATCTTGTGCAGCCATG
GATGACTTCCAGTTGATTCCAATGATAAGCAAATGTAGAACACAAGAAGGAAGACGGAAA
ACAAACCTGTATGGGTTCATCATAAAAGGAAGGTCTCATTTGAGGAATGATACTGATGTG
GTAAACTTTGTGAGCATGGAATTTTCTCTCACTGACCCGAGGCTAGAACCACACAAATGG
GAAAAGTACTGTGTTCTTGAAATAGGAGATATGCTCCTGAGGACTGCAATAGGCCAAGTA
TCAAGGCCCATGTTTCTGTACGTTAGAACCAATGGGACCTCCAAGATCAAGATGAAATGG
GGTATGGAAATGAGACGCTGCCTTCTCCAATCTCTTCAACAGATTGAGAGCATGATCGAG
GCCGAGTCTTCTGTCAAAGAAAAAGACATGACTAAGGAATTCTTTGAAAACAAGTCGGAA
ACGTGGCCAATTGGGGAATCCCCCAAAGGAGTAGAGGAAGGCTCTATCGGGAAGGTATGC
AGAACCTTACTGGCAAAATCTGTATTCAACAGTCTATATGCATCTCCACAACTTGAGGGA
TTTTCAGCTGAATCGAGGAAATTGCTTCTCATTGTTCAGGCACTTAGGGACAACCTGGAA
CCTGGGACCTTCGACCTTGGAGGGCTATATGAAGCAATTGAGGAGTGCCTGATTAATGAT
TCCTGGGTTTTGCTTAATGCATCTTGGTTCAACT--CCTTCCTCA------------CAC
ATG----CACTGAAATAGTTGTG-GCAATGCTACTA-TTTGCTATCCATACTGT------
----------------------------------------------------------
>gi|155016297|gb|CY024807| /Environment/3(PA)/H3N8/USA/2005/// Influenza A virus (A/environment/Maryland/1158/2005(H3N8)) segment 3, complete sequence
--------------------------------------------ATGGAAGACTTTGT--
-GCGACAAT-GCTTC--------AATCCAATGA--TCGTCGAGCTTGCGGAAAAGGCAAT
GAAGGAATATGGGGAAGATCCAAAAATCGAAACTAACAAATTCGCTGCAATATG-CACTC
ACTTGGAAGTATGTTTCATGTATTCGGATTTCCACTTCATTGATGAGCGAGGCGAATCAA
TAATTGTAGAATCTGGTGACCCAAATGCATTACTGAAGCACAGATTTGAAATAATTGAAG
GAAGAGACCGAACAATGGCCTGGACAGTGGTGAATAGCATCTGCAACACCACAGGGGTTG
AGAAGCCCAAATTTCTTCCGGATCTGTATGATTACAAGGAGAACCGATTCATTGAAATCG
GAGTGACACGGAGAGAGGTCCATATATACTACCTGGAGAAAGCCAACAAGATAAAATCCG
AGAAGACACACATCCACATCTTTTCATTTACTGGAGAAGAAATGGCCACCAAAGCAGACT
ACACTCTTGACGAAGAAAGCAGGGCAAGAATCAAAACCAGGCTGTTCACTATAAGACAAG
AGATGGCCAGCAGGGGTCTATGGGATTCCTTTCGTCAGTCCGAAAGAGGCGAAGAGACAA
TTGAAGAAAGATTTGAAATCACAGGAACCATGCGTAGGCTTGCCGACCAAAGTCTCCCAC
CGAACTTCTCCAGCCTTGAAAACTTTAGAGCCTATGTGGATGGATTCGAACCGAACGGC-
-TGCATTGAGGGCAAGCTTTCTCAAATGTCAAAAGAAGTGAACGCCAGGATTGAGCCA--
----TTCCTGAAGACAACACCACGCCCTCTCAAATTACCTGATGGGCCCCCTTGCTCTCA
GCGGTCAAAATTCTTGCTGATGGATGCCTTGAAATTAAGCATTGAAGACCCAAGTCACGA
GGGAGAGGGGATACCACTATACGATGCAATCAAATGCATGAAGACATTTTTCGGCTGGAA
AGAGCCCAATATAATCAAACCACATGAAAAAGGCATAAATCCCAATTACCTTCTTGCTTG
GAAGCAGGTGCTAGCAGAACTCCAGGACCTTGAGAGTGAAGAGAAAATCCCAAAGACAAA
GAACATGAAGAAAACAAGCCAATTGAAGTGGGCACTTGGTGAGAACATGGCACCAGAAAA
AGTGGACTTTGAGGATTGCAAGGACATTGGCGATCTAAAACAATATGATAGTGATGAACC
AGAGCATAGATCGCTAGCAAGCTGGATCCAGAGTGAATTCAATAAGGCGTGTGAATTGAC
CGATTCGAGCTGGATAGAACTTGATGAAATAGGAGAAGATGTTGCTCCGATTGAACACAT
TGCAAGTATGAGGAGGAACTATTTTACAGCAGAAGTGTCCCATTGCAGGGCCACTGAATA
CATAATGAAGGGAGTCTACAT-AAATAC-AGCTCTGCTTAATGCATCTTGTGCAGCCATG
GATGACTTCCAGTTGATTCCAATGATAAGCAAATGTAGAACAAAAGAAGGAAGACGGAAA
ACAAACCTGTATGGGTTCATCATAAAAGGAAGGTCTCATTTGAGGAATGATACTGATGTG
GTAAACTTTGTGAGCATGGAATTTTCTCTCACTGACCCGAGGCTAGAACCACACAAATGG
GAAAAGTACTGTGTTCTTGAAATAGGAGATATGCTCCTGAGGACTGCAATAGGCCAAGTG
TCAAGGCCCATGTTTCTGTACGTTAGAACCAATGGGACCTCCAAGATCAAGATGAAATGG
GGTATGGAAATGAGACGCTGCCTTCTCCAATCTCTTCAACAGATTGAGAGCATGATCGAG
GCTGAGTCTTCTGTCAAAGAAAAGGACATGACTAAGGAATTCTTTGAAAACAAGTCGGAA
ACGTGGCCAATTGGGGAATCCCCCAGAGGAGTAGAGGAAGGCTCTATCGGAAAGGTATGC
AGAACCTTACTGGCAAAATCTGTATTCAACAGTCTATATGCATCTCCACAACTTGAGGGA
TTTTCAGCTGAGTCGAGGAAATTGCTTCTCATTGTTCAGGCACTTAGGGACAACCTGGAA
CCTGGGACCTTCGACCTTGGAGGGCTATATGAAGCAATTGAGGAGTGCCTGATTAATGAT
CCCTGGGTTTTGCTTAATGCATCTTGGTTCAACT--CCTTCCTCA------------CAC
ATG----CACTGAAATAGTTGTG-GCAATGCTACTA------------------------
----------------------------------------------------------
>gi|149930082|gb|CY022730| /Environment/3(PA)/H3N8/USA/2005/// Influenza A virus (A/environment/Maryland/1175/2005(H3N8)) segment 3, complete sequence
--------------------------------------TCA-AAATGGAAGACTTTGT--
-GCGACAAT-GCTTC--------AATCCAATGA--TCGTCGAGCTTGCGGAAAAGGCAAT
GAAGGAATATGGGGAAGATCCAAAAATCGAAACTAACAAATTCGCTGCAATATG-CACTC
ACTTGGAAGTATGTTTCATGTATTCGGATTTCCACTTCATTGATGAGCGAGGCGAATCAA
TAATTGTAGAATCTGGTGACCCAAATGCATTACTGAAGCACAGATTTGAAATAATTGAAG
GAAGAGACCGAACAATGGCCTGGACAGTGGTGAATAGCATCTGCAACACCACAGGGGTTG
AGAAGCCCAAATTTCTTCCGGATCTGTATGATTACAAGGAGAACCGATTCATTGAAATCG
GAGTGACACGGAGAGAGGTCCATATATACTACCTGGAGAAAGCCAACAAGATAAAATCCG
AGAAGACACACATCCACATCTTTTCATTTACTGGAGAAGAAATGGCCACCAAAGCAGACT
ACACTCTTGACGAAGAAAGCAGGGCAAGAATCAAAACCAGGCTGTTCACTATAAGACAAG
AGATGGCCAGCAGGGGTCTATGGGATTCCTTTCGTCAGTCCGAAAGAGGCGAAGAGACAA
TTGAAGAAAGATTTGAAATCACAGGAACCATGCGTAGGCTTGCCGACCAAAGTCTCCCAC
CGAACTTCTCCAGCCTTGAAAACTTTAGAGCCTATGTGGATGGATTCGAACCGAACGGC-
-TGCATTGAGGGCAAGCTTTCTCAAATGTCAAAAGAAGTGAACGCCAGGATTGAGCCA--
----TTCCTGAAGACAACACCACGCCCTCTCAAATTACCTGATGGGCCCCCTTGCTCTCA
GCGGTCAAAATTCTTGCTGATGGATGCCTTGAAATTAAGCATTGAAGACCCAAGTCACGA
GGGAGAGGGGATACCACTATACGATGCAATCAAATGCATGAAGACATTTTTCGGCTGGAA
AGAGCCCAATATAATCAAACCACATGAAAAAGGCATAAATCCCAATTACCTTCTTGCTTG
GAAGCAGGTGCTAGCAGAACTCCAGGACCTTGAGAGTGAAGAGAAAATCCCAAAGACAAA
GAACATGAAGAAAACAAGCCAATTGAAGTGGGCACTTGGTGAGAACATGGCACCAGAAAA
AGTGGACTTTGAGGATTGCAAGGACATTGGCGATCTAAAACAATATGATAGTGATGAACC
AGAGCATAGATCGCTAGCAAGCTGGATCCAGAGTGAATTCAATAAGGCGTGTGAATTGAC
CGATTCGAGCTGGATAGAACTTGATGAAATAGGAGAAGATGTTGCTCCGATTGAACACAT
TGCAAGTATGAGGAGGAACTATTTTACAGCAGAAGTGTCCCATTGCAGGGCCACTGAATA
CATAATGAAGGGAGTCTACAT-AAATAC-AGCTCTGCTTAATGCATCTTGTGCAGCCATG
GATGACTTCCAGTTGATTCCAATGATAAGCAAATGTAGAACAAAAGAAGGAAGACGGAAA
ACAAACCTGTATGGGTTCATCATAAAAGGAAGGTCTCATTTGAGGAATGATACTGATGTG
GTAAACTTTGTGAGCATGGAATTTTCTCTCACTGACCCGAGGCTAGAACCACACAAATGG
GAAAAGTACTGTGTTCTTGAAATAGGAGATATGCTCCTGAGGACTGCAATAGGCCAAGTG
TCAAGGCCCATGTTTCTGTACGTTAGAGCCAATGGGACCTCCAAGATCAAGATGAAATGG
GGTATGGAAATGAGACGCTGCCTTCTCCAATCTCTTCAACAGATTGAGAGCATGATCGAG
GCTGAGTCTTCTGTCAAAGAAAAGGACATGACTAAGGAATTCTTTGAAAACAAGTCGGAA
ACGTGGCCAATTGGGGAATCCCCCAGAGGAGTAGAGGAAGGCTCTATCGGAAAGGTATGC
AGAACCTTACTGGCAAAATCTGTATTCAACAGTCTATATGCATCTCCACAACTTGAGGGA
TTTTCAGCTGAGTCGAGGAAATTGCTTCTCATTGTTCAGGCACTTAGGGACAACCTGGAA
CCTGGGACCTTCGACCTTGGAGGGCTATATGAAGCAATTGAGGAGTGCCTGATTAATGAT
CCCTGGGTTTTGCTTAATGCATCTTGGTTCAACT--CCTTCCTCA------------CAC
ATG----CACTGAAATAGTTGTG-GCAATGCTACTA-TTTGCTATCCATACTGTC-----
----------------------------------------------------------
>gi|134048175|gb|CY021314| /Environment/3(PA)/H3N8/USA/2005/// Influenza A virus (A/environment/Maryland/1165/2005(H3N8)) segment 3, complete sequence
--------------------------------------TCA-AAATGGAAGACTTTGT--
-GCGACAAT-GCTTC--------AATCCAATGA--TCGTCGAGCTTGCGGAAAAGGCAAT
GAAGGAATATGGGGAAGATCCAAAAATCGAAACTAACAAATTCGCTGCAATATG-CACTC
ACTTGGAAGTATGTTTCATGTATTCGGATTTCCACTTCATTGATGAGCGAGGCGAATCAA
TAATTGTAGAATCTGGTGACCCAAATGCATTACTGAAGCACAGATTTGAAATAATTGAAG
GAAGAGACCGAACAATGGCCTGGACAGTGGTGAATAGCATCTGCAACACCACAGGGGTTG
AGAAGCCCAAATTTCTTCCGGATCTGTATGATTACAAGGAGAACCGATTCATTGAAATCG
GAGTGACACGGAGAGAGGTCCATATATACTACCTGGAGAAAGCCAACAAGATAAAATCCG
AGAAGACACACATCCACATCTTTTCATTTACTGGAGAAGAAATGGCCACCAAAGCAGACT
ACACTCTTGACGAAGAAAGCAGGGCAAGAATCAAAACCAGGCTGTTCACTATAAGACAAG
AGATGGCCAGCAGGGGTCTATGGGATTCCTTTCGTCAGTCCGAAAGAGGCGAAGAGACAA
TTGAAGAAAGATTTGAAATCACAGGAACCATGCGTAGGCTTGCCGACCAAAGTCTCCCAC
CGAACTTCTCCAGCCTTGAAAACTTTAGAGCCTATGTGGATGGATTCGAACCGAACGGC-
-TGCATTGAGGGCAAGCTTTCTCAAATGTCAAAAGAAGTGAACGCCAGGATTGAGCCA--
----TTCCTGAAGACAACACCACGCCCTCTCAAATTACCTGATGGGCCCCCTTGCTCTCA
GCGGTCAAAATTCTTGCTGATGGATGCCTTGAAATTAAGCATTGAAGACCCAAGTCACGA
GGGAGAGGGGATACCACTATACGATGCAATCAAATGCATGAAGACATTTTTCGGCTGGAA
AGAGCCCAATATAATCAAACCACATGAAAAAGGCATAAATCCCAATTACCTTCTTGCTTG
GAAGCAGGTGCTAGCAGAACTCCAGGACCTTGAGAGTGAAGAGAAAATCCCAAAGACAAA
GAACATGAAGAAAACAAGCCAATTGAAGTGGGCACTTGGTGAGAACATGGCACCAGAAAA
AGTGGACTTTGAGGATTGCAAGGACATTGGCGATCTAAAACAATATGATAGTGATGAACC
AGAGCATAGATCGCTAGCAAGCTGGATCCAGAGTGAATTCAATAAGGCGTGTGAATTGAC
CGATTCGAGCTGGATAGAACTTGATGAAATAGGAGAAGATGTTGCTCCGATTGAACACAT
TGCAAGTATGAGGAGGAACTATTTTACAGCAGAAGTGTCCCATTGCAGGGCCACTGAATA
CATAATGAAGGGAGTCTACAT-AAATAC-AGCTCTGCTTAATGCATCTTGTGCAGCCATG
GATGACTTCCAGTTGATTCCAATGATAAGCAAATGTAGAACAAAAGAAGGAAGACGGAAA
ACAAACCTGTATGGGTTCATCATAAAAGGAAGGTCTCATTTGAGGAATGATACTGATGTG
GTAAACTTTGTGAGCATGGAATTTTCTCTCACTGACCCGAGGCTAGAACCACACAAATGG
GAAAAGTACTGTGTTCTTGAAATAGGAGATATGCTCCTGAGGACTGCAATAGGCCAAGTG
TCAAGGTCCATGTTTCTGTACGTTAGAACCAATGGGACCTCCAAGATCAAGATGAAATGG
GGTATGGAAATGAGACGCTGCCTTCTCCAATCTCTTCAACAGATTGAGAGCATGATCGAG
GCTGAGTCTTCTGTCAAAGAAAAGGACATGACTAAGGAATTCTTTGAAAACAAGTCGGAA
ACGTGGCCAATTGGGGAATCCCCCAGAGGAGTAGAGGAAGGCTCTATCGGAAAGGTATGC
AGAACCTTACTGGCAAAATCTGTATTCAACAGTCTATATGCATCTCCACAACTTGAGGGA
TTTTCAGCTGAGTCGAGGAAATTGCTTCTCATTGTTCAGGCACTTAGGGACAACCTGGAA
CCTGGGACCTTCGACCTTGGAGGGCTATATGAAGCAATTGAGGAGTGCCTGATTAATGAT
CCCTGGGTTTTGCTTAATGCATCTTGGTTCAACT--CCTTCCTCA------------CAC
ATG----CACTGAAATAGTTGTG-GCAATGCTACTA-TTTGCTATCCATAC---------
----------------------------------------------------------
>gi|134047767|gb|CY021162| /Environment/3(PA)/H3N6/USA/2005/// Influenza A virus (A/environment/Delaware/245/2005(H3N6)) segment 3, complete sequence
--------------------------------------CCA-AAATGGAAGACTTTGT--
-GCGACAAT-GCTTC--------AATCCAATGA--TCGTCGAGCTTGCAGAAAAGGCAAT
GAAGGAATATGGGGAAGATCCAAAAATCGAAACTAACAAGTTCGCTGCAATATG-CACTC
ACTTGGAAGTATGTTTCATGTATTCGGATTTCCACTTCATTGATGAGCGAGGCGAATCAA
TAATTGTAGAATCTGGCGATCCAAATGCATTACTGAAGCACAGATTTGAATTAATTGAGG
GAAGAGACCGAACAATGGCCTGGACAGTGGTGAATAGCATCTGCAACACCACAGGAGTCG
AGAAGCCTAAATTTCTTCCGGATCTGTATGATTACAAGGAGAACCGATTCATTGAAATCG
GAGTGACACGGAGAGAGGTCCATGTATACTACCTAGAGAAAGCCAACAAGATAAAATCCG
AGAAGACACACATCCACATATTTTCATTTACTGGAGAGGAAATGGCCACCAAAGCAGACT
ACACTCTTGACGAAGAGAGCAGGGCAAGAATCAAAACCAGGCTGTTCACTATAAGACAAG
AGATGGCCAGCAGAGGTCTATGGGATTCCTTTCGTCAGTCCGAAAGAGGCGAAGAGACAA
TTGAAGAAAGATTTGAAATCAAAGGAACCATGCGTAGGCTTGCCGACCAAAGTCTCCCAC
CGAACTTCTCCAGCCTTGAAAACTTTAGAGCCTATGTGGATGGATTCGAACCGAACGGC-
-TGCATTGAGGGCAAGCTTTCTCAAATGTCAAAAGAAGTGAACGCCAGGATTGAGCCA--
----TTCCTGAAGACAACACCACGCCCTCTCAAATTACCTGATGGACCCCCTTGCTCTCA
GCGGTCAAAATTCTTGCTGATGGATGCCTTGAAACTAAGCATTGAAGACCCAAGTCACGA
AGGAGAGGGGATACCACTATACGATGCAATCAAATGCATGAAGACATTTTTCGGCTGGAA
AGAGCCCAATATAATCAAACCACATGAAAAAGGCATAAATCCTAATTACCTTCTTGCTTG
GAAGCAGGTGCTAGCAGAACTCCAGGACCTTGAGAGTGAAGAGAAAATCCCAAAGACAAA
GAACATGAAGAAAACAAGCCAATTGAAGTGGGCACTTGGTGAGAACATGGCACCAGAAAA
ATTGGACTTTGAGGATTGCAAGGACATTGGCGATCTAAAACAGTATGATAGTGATGAACC
AGAGCATAGATCGCTAGCAAGCTGGATCCAGAGTGAATTCAATAAGGCGTGTGAATTGAC
CGATTCGAGCTGGATAGAACTTGATGAAATAGGAGAAGACGTTGCTCCGATTGAGCACAT
TGCAAGTATGAGGAGGAACTATTTTACAGCAGAAGTGTCCCATTGCAGGGCCACTGAATA
CATAATGAAGGGAGTCTACAT-AAATAC-AGCTCTGCTCAATGCATCTTGTGCAGCCATG
GATGACTACCAGTTGATTCCAATGATAAGCAAATGTAGAACAAAAGAAGGAAGACGAAAA
ACAAACCTGTATGGGTTCATAATAAAAGGAAGGTCTCATTTGAGGAATGATACCGATGTG
GTAAACTTTGTGAGCATGGAATTTTCTCTCACTGACCCGAGGCTAGAACCACACAAATGG
GAAAAGTACTGTGTTCTTGAAATAGGAGACATGCTCCTGAGGACTGCAATAGGCCAAGTG
TCAAGGCCCATGTTCCTGTACGTTAGAACCAATGGAACTTCCAAGATCAAGATGAAGTGG
GGTATGGAAATGAGACGCTGCCTTCTCCAATCTCTTCAACAGATTGAGAGCATGATTGAG
GCTGAGTCCTCTGTCAAAGAAAAAGACATGACTAAGGAATTCTTTGAAAACAAATCGGAA
ACATGGCCAATTGGGGAATCCCCCAGAGGAGTAGAGGAAGGCTCCATCGGAAAGGTATGC
AGAACCTTACTGGCAAAATCTGTATTCAACAGTCTATACGCATCTCCACAACTTGAGGGG
TTTTCAGCTGAATCGAGGAAATTGCTTCTCATTGTTCAGGCACTTAGGGACAACCTGGAA
CCTGGAACCTTCGACCTTGGAGGGCTATATGAAGCAATTGAGGAGTGCCTGATTAATGAT
CCCTGGGTTTTGCTTAATGCATCTTGGTTCAACT--CCTTCCTCA------------CAC
ATG----CACTGAAATAGTTGTG-GCAATGCTACTA-TTTGCTATCCATACTGT------
----------------------------------------------------------
>gi|134047984|gb|CY021234| /Environment/3(PA)/H3N6/USA/2005/// Influenza A virus (A/environment/Delaware/251/2005(H3N6)) segment 3, complete sequence
--------------------------------------CCA-AAATGGAAGACTTTGT--
-GCGACAAT-GCTTC--------AATCCGATGA--TCGTCGAGCTTGCGGAAAAAGCAAT
GAAGGAATATGGGGAAGATCCGAAAATTGAAACTAACAAGTTCGCTGCAATATG-CACAC
ACTTAGAAGTCTGTTTCATGTATTCGGATTTTCATTTCATCGACGAACGGGGTGAATCAA
TAATTGTAGAATCTGGTGACCCAAATGCATTACTGAAGCACCGGTTTGAGATAATTGAAG
GAAGAGATCGAACAATGGCCTGGACAGTGGTGAATAGTATCTGCAACACCACAGGAGTAG
AGAAGCCTAAATTTCTTCCGGATCTGTATGATTACAAGGAGAACCGATTCATTGAAATTG
GAGTGACACGGAGGGAGGTTCACATATACTACTTAGAGAAAGCCAACAAAATAAAATCCG
AGAAAACACACATTCACATTTTCTCATTCACTGGAGAGGAAATGGCCACTAAAGCAGACT
ACACTCTTGATGAAGAAAGCAGGGCAAGAATCAAAACCAGGCTTTTCACCATAAGACAAG
AAATGGCCAGTAGGGGTTTATGGGATTCCTTTCGTCAGTCCGAGAGAGGCGAAGAGACAA
TTGAAGAAAGATTTGAAATTACAGGAACCATGCGCAGGCTTGCCGACCAAAGTCTCCCAC
CGAACTTCTCCAGCCTTGAAAACTTTAGAGCCTATGTGGATGGATTCGAACCGAACGGC-
-TGCATTGAGGGCAAGCTTTCTCAAATGTCAAAAGAAGTGAACGCCAGAATTGAACCA--
----TTTTTGAAGACAACACCACGCCCACTCAGATTACCTGATGGGCCTCCTTGCTCTCA
GCGGTCAAAATTTCTGCTGATGGATGCTCTGAAACTAAGTATTGAGGACCCGAGTCATGA
GGGGGAGGGGATACCGCTATATGATGCAATCAAATGCATGAAGACATTCTTTGGCTGGAA
AGAGCCTAACATAATCAAACCACATGAGAAAGGCATAAACCCCAATTACCTCCTGGCTTG
GAAGCAAGTATTAGCAGAGCTCCAAGACATTGAGAATGAAGAGAAAATCCCAAAGACAAA
GAACATGAAGAAAACAAGCCAATTGAAGTGGGCACTCGGTGAAAATATGGCACCAGAGAA
AGTAGACTTTGATGATTGCAAAGATGTTAGTGATCTCAAACAGTATGACAGCAATGAGCC
AGAAGCTAGATCGCTAGCAAGCTGGATCCAGAGTGAATTCAACAAGGCATGTGAATTGAC
CGATTCAAGCTGGATAGAACTTGATGAGATAGGGGAAGATGTTGCCCCGATCGAACACAT
TGCAAGCATGAGGAGAAACTACTTTACAGCAGAAGTGTCCCATTGCAGGGCTACTGAGTA
CATAATGAAAGGAGTGTACAT-AAATAC-AGCCTTGCTCAATGCATCTTGTGCAGCCATG
GATGACTTCCAGCTGATCCCAATGATAAGCAAATGTAGGACCAAAGAAGGGAGGCGGAAA
ACAAATCTGTATGGATTCATTATAAAAGGAAGGTCTCATTTGAGAAATGATACCGACGTG
GTAAACTTTGTGAGTATGGAGTTCTCCCTCACAGACCCGAGACTGGAGCCACACAAATGG
GAAAAGTACTGTGTTCTCGAAATAGGAGATATGCTCTTGAGGACTGCAATAGGCCAAGTG
TCACGGCCCATGTTCCTATATGTGAGAACCAATGGAACCTCCAAGATCAAGATGAAATGG
GGCATGGAGATGAGACGCTGTCTTCTTCAGTCTCTTCAGCAGATTGAGAGCATGATTGAG
GCCGAGTCTTCCGTCAAAGAGAAAGACATGACCAAGGAATTCTTTGAAAACAAATCAGAA
ACATGGCCAATTGGAGAGTCACCCAAAGGAGTGGAAGAAGGCTCTATCGGGAAAGTGTGC
AGAACCTTATTGGCAAAGTCTGTATTCAACAGTATATATGCATCTCCACAACTCGAGGGG
TTTTCAGCTGAATCGAGAAAATTACTTCTCATTGTTCAGGCACTTAGGGACAACCTGGAA
CCTGGAACCTTCGATCTTGGGGGGCTATATGAAGCAATTGAGGAGTGCCTGATTAATGAT
CCCTGGGTTTTGCTTAATGCATCTTGGTTCAACT--CCTTCCTCA------------CAC
ATG----CACTGAAATAGTTGTG-GCAATGCTACTA-TTTGCTATCCATACTGTCCA---
----------------------------------------------------------
>gi|134048118|gb|CY021290| /Environment/3(PA)/H3N6/USA/2005/// Influenza A virus (A/environment/Maryland/1176/2005(H3N6)) segment 3, complete sequence
--------------------------------------TCA-AAATGGAAGACTTTGT--
-GCGACAAT-GCTTC--------AATCCAATGA--TCGTCGAGCTTGCGGAAAAGGCAAT
GAAGGAATATGGGGAAGATCCAAAAATCGAAACTAACAAATTCGCTGCAATATG-CACTC
ACTTGGAAGTATGTTTCATGTATTCGGATTTCCACTTCATTGATGAGCGAGGCGAATCAA
TAATTGTAGAATCTGGTGACCCAAATGCATTACTGAAGCACAGATTTGAAATAATTGAAG
GAAGAGACCGAACAATGGCCTGGACAGTGGTGAATAGCATCTGCAACACCACAGGGGTTG
AGAAGCCCAAATTTCTTCCGGATCTGTATGATTACAAGGAGAACCGATTCATTGAAATCG
GAGTGACACGGAGAGAGGTCCATATATACTACCTGGAGAAAGCCAACAAGATAAAATCCG
AGAAGACACACATCCACATCTTTTCATTTACTGGAGAAGAAATGGCCACCAAAGCAGACT
ACACTCTTGACGAAGAAAGCAGGGCAAGAATCAAAACCAGGCTGTTCACTATAAGACAAG
AGATGGCCAGCAGGGGTCTATGGGATTCCTTTCGTCAGTCCGAAAGAGGCGAAGAGACAA
TTGAAGAAAGATTTGAAATCACAGGAACCATGCGTAGGCTTGCCGACCAAAGTCTCCCAC
CGAACTTCTCCAGCCTTGAAAACTTTAGAGCCTATGTGGATGGATTCGAACCGAACGGC-
-TGCATTGAGGGCAAGCTTTCTCAAATGTCAAAAGAAGTGAACGCCAGGATTGAGCCA--
----TTCCTGAAGACAACACCACGCCCTCTCAAATTACCTGATGGGCCCCCTTGCTCTCA
GCGGTCAAAATTCTTGCTGATGGATGCCTTGAAATTAAGCATTGAAGACCCAAGTCACGA
GGGAGAGGGGATACCACTATACGATGCAATCAAATGCATGAAGACATTTTTCGGCTGGAA
AGAGCCCAATATAATCAAACCACATGAAAAAGGCATAAATCCCAATTACCTTCTTGCTTG
GAAGCAGGTGCTAGCAGAACTCCAGGACCTTGAGAGTGAAGAGAAAATCCCAAAGACAAA
GAACATGAAGAAAACAAGCCAATTGAAGTGGGCACTTGGTGAGAACATGGCACCAGAAAA
AGTGGACTTTGAGGATTGCAAGGACATTGGCGATCTAAAACAATATGATAGTGATGAACC
AGAGCATAGATCGCTAGCAAGCTGGATCCAGAGTGAATTCAATAAGGCGTGTGAATTGAC
CGATTCGAGCTGGATAGAACTTGATGAAATAGGAGAAGATGTTGCTCCGATTGAACACAT
TGCAAGTATGAGGAGGAACTATTTTACAGCAGAAGTGTCCCATTGCAGGGCCACTGAATA
CATAATGAAGGGAGTCTACAT-AAATAC-AGCTCTGCTTAATGCATCTTGTGCAGCCATG
GATGACTTCCAGTTGATTCCAATGATAAGCAAATGTAGAACAAAAGAAGGAAGACGGAAA
ACAAACCTGTATGGGTTCATCATAAAAGGAAGGTCTCATTTGAGGAATGATACTGATGTG
GTAAACTTTGTGAGCATGGAATTTTCTCTCACTGACCCGAGGCTAGAACCACACAAATGG
GAAAAGTACTGTGTTCTTGAAATAGGAGATATGCTCCTGAGGACTGCAATAGGCCAAGTG
TCAAGGCCCATGTTTCTGTACGTTAGAACCAATGGGACCTCCAAGATCAAGATGAAATGG
GGTATGGAAATGAGACGCTGCCTTCTCCAATCTCTTCAACAGATTGAGAGCATGATCGAG
GCTGAGTCTTCTGTCAAAGAAAAGGACATGACTAAGGAATTCTTTGAAAACAAATCGGAA
ACGTGGCCAATTGGGGAATCCCCCAGAGGAGTAGAGGAAGGCTCTATCGGAAAGGTATGC
AGAACCTTACTGGCAAAATCTGTATTCAACAGTCTATATGCATCTCCACAACTTGAGGGA
TTTTCAGCTGAGTCGAGGAAATTGCTTCTCATTGTTCAGGCACTTAGGGACAACCTGGAA
CCTGGGACCTTCGACCTTGGAGGGCTATATGAAGCAATTGAGGAGTGCCTGATTAATGAT
CCCTGGGTTTTGCTTAATGCATCTTGGTTCAACT--CCTTCCTCA------------CAC
ATG----CACTGAAATAGTTGTG-GCAATGCTACTA-TTTGCTATCCATACTGT------
----------------------------------------------------------
>gi|149930101|gb|CY022738| /Environment/3(PA)/H3N6/USA/2005/// Influenza A virus (A/environment/Maryland/1172/2005(H3N6)) segment 3, complete sequence
--------------------------------------TCA-AAATGGAAGACTTTGT--
-GCGACAAT-GCTTC--------AATCCAATGA--TCGTCGAGCTTGCGGAAAAGGCAAT
GAAGGAATATGGGGAAGATCCAAAAATCGAAACTAACAAATTCGCTGCAATATG-CACTC
ACTTGGAAGTATGTTTCATGTATTCGGATTTCCACTTCATTGATGAGCGAGGCGAATCAA
TAATTGTAGAATCTGGTGATCCAAATGCATTACTGAAGCACAGATTTGAAATAATTGAAG
GAAGAGACCGAACAATGGCCTGGACAGTGGTGAATAGCATCTGCAACACAACAGGGGTTG
AGAAGCCCAAATTTCTTCCGGATCTGTATGATTACAAGGAGAACCGATTCATTGAAATCG
GAGTGACACGGAGAGAGGTCCATATATACTACCTGGAGAAAGCCAACAAGATAAAATCCG
AGAAGACACACATCCACATCTTTTCATTTACTGGAGAAGAAATGGCCACCAAAGCAGACT
ACACTCTTGACGAAGAAAGCAGGGCAAGAATCAAAACCAGGCTGTTCACTATAAGACAAG
AGATGGCCAGCAGGGGTCTATGGGATTCCTTTCGTCAGTCCGAAAGAGGCGAAGAGACAA
TTGAAGAAAGATTTGAAATCACAGGAACCATGCGTAGGCTTGCCGACCAAAGTCTCCCAC
CGAACTTCTCCAGCCTTGAAAACTTTAGAGCCTATGTGGATGGATTCGAACCGAACGGC-
-TGCATTGAGGGCAAGCTTTCTCAAATGTCAAAAGAAGTGAACGCCAGGATTGAGCCA--
----TTCCTGAAGACAACACCACGCCCTCTCAAATTACCTGATGGGCCCCCTTGCTCTCA
GCGGTCAAAATTCTTGCTGATGGATGCCTTGAAATTAAGCATTGAAGACCCAAGTCACGA
GGGAGAGGGGATACCACTATACGATGCAATCAAATGCATGAAGACATTTTTCGGCTGGAA
AGAGCCCAATATAATCAAACCACATGAAAAAGGCATAAATCCCAATTACCTTCTTGCTTG
GAAGCAGGTGCTAGCAGAACTCCAGGACCTTGAGAGTGAAGAGAAAATCCCAAAGACAAA
GAACATGAAGAAAACAAGCCAATTGAAGTGGGCACTTGGTGAGAACATGGCACCAGAAAA
AGTGGACTTTGAGGATTGCAAGGACATTGGCGATCTAAAACAATATGATAGTGATGAACC
AGAGCATAGATCGCTAGCAAGCTGGATCCAGAGTGAATTCAATAAGGCGTGTGAATTGAC
CGATTCGAGCTGGATAGAACTTGATGAAATAGGAGAAGATGTTGCTCCGATTGAACACAT
TGCAAGTATGAGGAGGAACTATTTTACAGCAGAAGTGTCCCATTGCAGGGCCACTGAATA
CATAATGAAGGGAGTCTACAT-AAATAC-AGCTCTGCTTAATGCATCTTGTGCAGCCATG
GATGACTTCCAGTTGATTCCAATGATAAGCAAATGTAGAACAAAAGAAGGAAGACGGAAA
ACAAACCTGTATGGGTTCATCATAAAAGGAAGGTCTCATTTGAGGAATGATACTGATGTG
GTGAACTTTGTGAGCATGGAATTTTCTCTCACTGACCCGAGGCTAGAACCACACAAATGG
GAAAAGTACTGTGTTCTTGAAATAGGAGATATGCTCCTGAGGACTGCAATAGGCCAAGTG
TCAAGGCCCATGTTTCTGTACGTTAGAACCAATGGGACCTCCAAGATCAAGATGAAATGG
GGTATGGAAATGAGACGCTGCCTTCTCCAATCTCTTCAACAGATTGAGAGCATGATCGAG
GCTGAGTCTTCTGTCAAAGAAAAGGACATGACTAAGGAATTCTTTGAAAACAAGTCGGAA
ACGTGGCCAATTGGGGAATCCCCCAGAGGAGTAGAGGAAGGCTCTATCGGAAAGGTATGC
AGAACCTTACTGGCAAAATCTGTATTCAACAGTCTATATGCATCTCCACAACTTGAGGGA
TTTTCAGCTGAGTCGAGGAAATTGCTTCTCATTGTTCAGGCACTTAGGGACAACCTGGAA
CCTGGGACCTTCGACCTTGGAGGGCTATATGAAGCAATTGAGGAGTGCCTGATTAATGAT
CCCTGGGTTTTGCTTAATGCATCTTGGTTAAACT--CCTTCCTCA------------CAC
ATG----CACTGAAATAGTTGTG-GCAATGCTACTA-TTTGCTATCCATACTGTCC----
----------------------------------------------------------
>gi|157012066|gb|CY025090| /Environment/3(PA)/H3N6/USA/2005/// Influenza A virus (A/environment/Maryland/1174/2005(H3N6)) segment 3, complete sequence
--------------------------------------TCA-AAATGGAAGACTTTGT--
-GCGACAAT-GCTTC--------AATCCAATGA--TCGTCGAGCTTGCGGAAAAGGCAAT
GAAGGAATATGGGGAAGATCCAAAAATCGAAACTAACAAATTCGCTGCAATATG-CACTC
ACTTGGAAGTATGTTTCATGTATTCGGATTTCCACTTCATTGATGAGCGAGGCGAATCAA
TAATTGTAGAATCTGGTGACCCAAATGCATTACTGAAGCACAGATTTGAAATAATTGAAG
GAAGAGACCGAACAATGGCCTGGACAGTGGTGAATAGCATCTGCAACACAACAGGGGTTG
AGAAGCCCAAATTTCTTCCGGATCTGTATGATTACAAGGAGAACCGATTCATTGAAATCG
GAGTGACACGGAGAGAGGTCCATATATACTACCTGGAGAAAGCCAACAAGATAAAATCCG
AGAAGACACACATCCACATCTTTTCATTTACTGGAGAAGAAATGGCCACCAAAGCAGACT
ACACTCTTGACGAAGAAAGCAGGGCAAGAATCAAAACCAGGCTGTTCACTATAAGACAAG
AGATGGCCAGCAGGGGTCTATGGGATTCCTTTCGTCAGTCCGAAAGAGGCGAAGAGACAA
TTGAAGAAAGATTTGAAATCACAGGAACCATGCGTAGGCTTGCCGACCAAAGTCTCCCAC
CGAACTTCTCCAGCCTTGAAAACTTTAGAGCCTATGTGGATGGATTCGAACCGAACGGC-
-TGCATTGAGGGCAAGCTTTCTCAAATGTCAAAAGAAGTGAACGCCAGGATTGAGCCA--
----TTCCTGAAGACAACACCACGCCCTCTCAAATTACCTGATGGGCCCCCTTGCTCTCA
GCGGTCAAAATTCTTGCTGATGGATGCCTTGAAATTAAGCATTGAAGACCCAAGTCACGA
GGGAGAGGGGATACCACTATACGATGCAATCAAATGCATGAAGACATTTTTCGGCTGGAA
AGAGCCCAATATAATCAAACCACATGAAAAAGGCATAAATCCCAATTACCTTCTTGCTTG
GAAGCAGGTGCTAGCAGAACTCCAGGACCTTGAGAGTGAAGAGAAAATCCCAAAGACAAA
GAACATGAAGAAAACAAGCCAATTGAAGTGGGCACTTGGTGAGAACATGGCACCAGAAAA
AGTGGACTTTGAGGATTGCAAGGACATTGGCGATCTAAAACAATATGATAGTGATGAACC
AGAGCATAGATCGCTAGCAAGCTGGATCCAGAGTGAATTCAATAAGGCGTGTGAATTGAC
CGATTCGAGCTGGATAGAACTTGATGAAATAGGAGAAGATGTTGCTCCGATTGAACACAT
TGCAAGTATGAGGAGGAACTATTTTACAGCAGAAGTGTCCCATTGCAGGGCCACTGAATA
CATAATGAAGGGAGTCTACAT-AAATAC-AGCTCTGCTTAATGCATCTTGTGCAGCCATG
GATGACTTCCAGTTGATTCCAATGATAAGCAAATGTAGAACAAAAGAAGGAAGACGGAAA
ACAAACCTGTATGGGTTCATCATAAAAGGAAGGTCTCATTTGAGGAATGATACTGATGTG
GTAAACTTTGTGAGCATGGAATTTTCTCTCACTGACCCGAGGCTAGAACCACACAAATGG
GAAAAGTACTGTGTTCTTGAAATAGGAGATATGCTCCTGAGGACTGCAATAGGCCAAGTG
TCAAGGCCCATGTTTCTGTACGTTAGAACCAATGGGACCTCCAAGATCAAGATGAAATGG
GGTATGGAAATGAGACGCTGCCTTCTCCAATCTCTTCAACAGATTGAGAGCATGATCGAG
GCTGAGTCTTCTGTCAAAGAAAAGGACATGACTAAGGAATTCTTTGAAAACAAGTCGGAA
ACGTGGCCAATTGGGGAATCCCCCAGAGGAGTAGAGGAAGGCTCTATCGGAAAGGTATGC
AGAACCTTACTGGCAAAATCTGTATTCAACAGTCTATATGCATCTCCACAACTTGAGGGA
TTTTCAGCTGAGTCGAGGAAATTGCTTCTCATTGTTCAGGCACTTAGGGACAACCTGGAA
CCTGGGACCTTCGACCTTGGAGGGCTATATGAAGCAATTGAGGAGTGCCTGATTAATGAT
CCCTGGGTTTTGCTTAATGCATCTTGGTTCAACT--CCTTCCTCA------------CAC
ATG----CACTGAAATAGTTGTG-GCAATGCTACTA-TTTGCTATCCATACTGTCC----
----------------------------------------------------------
>gi|134047381|gb|CY021002| /Environment/3(PA)/H3N2/USA/2005/// Influenza A virus (A/environment/Ohio/1001/2005(H3N2)) segment 3, complete sequence
------------------------------------ATTCA-AAATGGAAGATTTTGT--
-GCGACAAT-GCTTC--------AATCCAATGA--TCGTCGAGCTTGCGGAAAAGGCAAT
GAAAGAATATGGGGAAGATCCAAAAATCGAGACAAACAAATTCGCTGCAATATG-CACAC
ACTTGGAAGTGTGTTTCATGTATTCAGATTTCCATTTCATTGATGAACGAGGTGAGTCGA
TAATTGTGGAGTCTGGCGATCCAAATGCACTCCTAAAACACCGATTTGAAATAATCGAAG
GGAGAGATCGTACTATGGCCTGGACAGTAGTGAACAGCATCTGCAACACCACAGGAGTTG
AAAAACCCAAGTTCCTCCCGGATTTATACGATTACAAAGAGAATCGTTTCATTGAAATTG
GAGTAACCAGGAGGGAGGTCCATATATACTATTTAGAAAAGGCCAATAAGATAAAATCTG
AGAAGACACACATCCACATCTTTTCATTCACTGGGGAAGAAATGGCTACTAAAGCAGACT
ACACTCTTGATGAAGAAAGTAGAGCAAGGATCAAAACCAGACTATTCACCATAAGACAAG
AGATGGCCAGTAGAGGTCTCTGGGATTCCTTTCGTCAGTCAGAGAGAGGCGAAGAGACAA
TTGAAGAAAGATTTGAAATTACAGGAACCATGCGCAGGCTCGCCGATCAAAGTCTCCCAC
CGAACTTCTCCAGCCTTGAAAACTTTAGAGCCTATGTGGATGGATTCGAACCGAACGGC-
-TGCATTGAGGGCAAGCTTTCTCAAATGTCCAAAGAAGTAAATGCAAGAATTGAACCA--
----TTTCTGAAGACAACCCCACGCCCCCTGAGATTACCGGAAGGGCCTCCTTGCTCTCA
GCGGTCGAAATTTCTGCTGATGGATGCTCTGAAGCTTAGCATTGAAGACCCGAGTCATGA
GGGCGAAGGGATACCGCTGTATGATGCAATCAAATGCATGAAGACCTTTTTCGGCTGGAA
AGAGCCCAACATTGTCAAGCCACATGAAAAGGGCATAAACCCCAATTATCTCCTGGCTTG
GAAGCAAGTGCTAACAGAGCTACAGGATATTGAAAATGAGGAGAAGATTCCAAAAACAAA
GAACATGAAGAAAACAAGCCAATTGAAGTGGGCACTTGGTGAAAATATGGCACCAGAGAA
AGTGGACTTTGAAGATTGCAAGGATGTCAGCGATTTGAGACAGTATGACAGCGATGAGCC
TGAACAAAGATCACTGGCAAGTTGGATTCAAAGTGAGTTCAACAAGGCTTGTGAATTGAC
TGACTCTAGTTGGATAGAACTCGATGAAATAGGGGAGGATGTTGCCCCAATTGAACACAT
TGCAAGCATGAGGAGGAATTACTTTACAGCTGAAGTGTCTCACTGCAGGGCAACAGAATA
TATAATGAAGGGGGTGTACAT-AAACAC-GGCTTTACTCAACGCTTCTTGTGCAGCAATG
GATGACTTTCAGTTGATCCCAATGATAAGCAAATGCAGAACCAAAGAAGGGCGGCGGAAG
ACAAATCTGTATGGGTTCATCATAAAGGGAAGGTCTCATTTGAGGAATGATACTGATGTA
GTAAATTTTGTGAGCATGGAGTTTTCTCTTACTGACCCTAGACTAGAGCCACATAAATGG
GAAAAATACTGTGTCCTTGAAATAGGGGACATGCTCCTGCGAACTGCAATAGGCCAAGTA
TCGAGACCCATGTTCCTATATGTGAGGACCAATGGAACTTCCAAAATCAAAATGAAATGG
GGTATGGAAATGAGGCGTTGTCTTCTTCAATCCCTTCAGCAAATTGAGAGCATGATTGAG
GCCGAGTCCTCTGTTAAAGAGAAGGACATGACCAAAGAATTCTTTGAAAACAAATCAGAA
ACATGGCCCATTGGGGAATCACCCAAAGGAGTAGAAGAAGGTTCCATCGGAAAAGTGTGC
AGGACTCTGCTGGCAAAATCTGTATTCAACAGTTTGTATGCATCTCCACAACTTGAGGGG
TTCTCAGCTGAGTCGAGAAAGCTGCTCCTCATTGTTCAGGCACTTAGGGACAACCTGGAA
CCTGGTACATTCGATCTTGGAGGACTATATGAAGCAATTGAGGAGTGCCTGATTAATGAT
CCCTGGGTTTTGCTTAATGCGTCTTGGTTCAACT--CCTTCCTCA------------CAC
ATG----CACTGAAATAGTTGTG-GCAATGCTACTA-TTTGCTATCCATACTGT------
----------------------------------------------------------
>gi|122851593|gb|CY019218| /Environment/3(PA)/H3N2/USA/2005/// Influenza A virus (A/environment/Ohio/994/2005(H3N2)) segment 3, complete sequence
------------------------------------ATTCA-AAATGGAAGATTTTGT--
-GCGACAAT-GCTTC--------AATCCAATGA--TCGTCGAGCTTGCGGAAAAGGCAAT
GAAAGAATATGGGGAAGATCCAAAAATCGAGACAAACAAATTCGCTGCAATATG-CACAC
ACTTGGAAGTGTGTTTCATGTATTCAGATTTCCATTTCATTGATGAACGAGGTGAGTCGA
TAATTGTGGAGTCTGGCGATCCAAATGCACTCCTAAAACACCGATTTGAAATAATCGAAG
GGAGAGATCGTACTATGGCCTGGACAGTAGTGAACAGCATCTGCAACACCACAGGAGTTG
AAAAACCCAAGTTCCTCCCGGATTTATACGATTACAAAGAGAATCGTTTCATTGAAATTG
GAGTAACCAGGAGGGAGGTCCATATATACTATTTAGAAAAGGCCAATAAGATAAAATCTG
AGAAGACACACATCCACATCTTTTCATTCACTGGGGAAGAAATGGCTACTAAAGCAGACT
ACACTCTTGATGAAGAAAGTAGAGCAAGGATCAAAACCAGACTATTCACCATAAGACAAG
AGATGGCCAGTAGAGGTCTCTGGGATTCCTTTCGTCAGTCAGAGAGAGGCGAAGAGACAA
TTGAAGAAAGATTTGAAATTACAGGAACCATGCGCAGGCTCGCCGATCAAAGTCTCCCAC
CGAACTTCTCCAGCCTTGAAAACTTTAGAGCCTATGTGGATGGATTCGAACCGAACGGC-
-TGCATTGAGGGCAAGCTTTCTCAAATGTCCAAAGAAGTAAATGCAAGAATTGAACCA--
----TTTCTGAAGACAACCCCACGCCCCCTGAGATTACCGGAAGGGCCTCCTTGCTCTCA
GCGGTCGAAATTTCTGCTGATGGATGCTCTGAAGCTTAGCATTGAAGACCCGAGTCATGA
GGGCGAAGGGATACCGCTGTATGATGCAATCAAATGCATGAAGACCTTTTTCGGCTGGAA
AGAGCCCAACATTGTCAAGCCACATGAAAAGGGCATAAACCCCAATTATCTCCTGGCTTG
GAAGCAAGTGCTAACAGAGCTACAGGATATTGAAAATGAGGAGAAGATTCCAAAAACAAA
GAACATGAAGAAAACAAGCCAATTGAAGTGGGCACTTGGTGAAAATATGGCACCAGAGAA
AGTGGACTTTGAAGATTGCAAGGATGTCAGCGATTTGAGACAGTATGACAGCGATGAGCC
TGAACAAAGATCACTGGCAAGTTGGATTCAAAGTGAGTTCAACAAGGCTTGTGAATTGAC
TGACTCTAGTTGGATAGAACTCGATGAAATAGGGGAGGATGTTGCCCCAATTGAACACAT
TGCAAGCATGAGGAGGAATTACTTTACAGCTGAAGTGTCTCACTGCAGGGCAACAGAATA
TATAATGAAGGGGGTGTACAT-AAACAC-GGCTTTACTCAACGCTTCTTGTGCAGCAATG
GATGACTTTCAGTTGATCCCAATGATAAGCAAATGCAGAACCAAAGAAGGGCGGCGGAAG
ACAAATCTGTATGGGTTCATCATAAAGGGAAGGTCTCATTTGAGGAATGATACTGATGTA
GTAAATTTTGTGAGCATGGAGTTTTCTCTTACTGACCCTAGACTAGAGCCACATAAATGG
GAAAAATACTGTGTCCTTGAAATAGGGGACATGCTCCTGCGAACTGCAATAGGCCAAGTA
TCGAGACCCATGTTCCTATATGTGAGGACCAATGGAACTTCCAAAATCAAAATGAAATGG
GGTATGGAAATGAGGCGTTGTCTTCTTCAGTCCCTTCAGCAAATTGAGAGCATGATTGAG
GCCGAGTCCTCTGTTAAAGAGAAGGACATGACCAAAGAGTTCTTTGAAAACAAATCAGAA
ACATGGCCCATTGGGGAATCACCCAAAGGAGTAGAAGAAGGTTCCATCGGAAAAGTGTGC
AGGACTCTGCTGGCAAAATCTGTATTCAACAGTTTGTATGCATCTCCACAACTTGAGGGG
TTCTCAGCTGAGTCGAGAAAGCTGCTCCTCATTGTTCAGGCACTTAGGGACAACCTGGAA
CCTGGTACATTCGATCTTGGAGGACTATATGAAGCAATTGAGGAGTGCCTGATTAATGAT
CCCTGGGTTTTGCTTAATGCGTCTTGGTTCAACT--CCTTCCTCA------------CAC
ATG----CACTGAAATAGTTGTG-GCAATGCTACTA-TT---------------------
----------------------------------------------------------
>gi|134046996|gb|CY020922| /Environment/3(PA)/H1N1/USA/2005/08/10/ Influenza A virus (A/environment/Ohio/1007/2005(H1N1)) segment 3, complete sequence
------------------------------------ATCCA-AAATGGAAGACTTTGT--
-GCGACAAT-GCTTC--------AATCCAATGA--TCGTCGAGCTTGCGGAAAAGGCAAT
GAAAGAGTATGGGGAAGATCCAAAAATCGAAACTAACAAATTCGCTGCAATATG-CACTC
ACTTGGAAGTATGTTTCATGTATTCAGATTTCCACTTCATAGACGAACGGGGCGAATCAA
TAATTGTGGAATCTGGTGATCCAAATGCATTACTGAAGCACCGATTTGAGATAATTGAAG
GAAGAGACCGAACAATGGCCTGGACAGTGGTGAATAGCATCTGCAACACCACAGGGGTCG
ATAAGCCTAAATTCCTCCCGGACCTGTACGATTACAAGGAAAACCGATTTATTGAAATTG
GAGTGACACGGAGAGAGGTCCATATATACTACCTAGAGAAAGCCAACAAAATAAAATCCG
AGAAGACACACATCCACATTTTTTCATTTACTGGAGAAGAAATGGCCACAAAAGCAGACT
ACACCCTTGATGAAGAAAGCAGGGCAAGAATCAAAACCAGGCTGTTCACTATAAGACAAG
AAATGGCCAGCAGAGGCCTATGGGATTCCTTTCGTCAGTCCGAAAGAGGCGAAGAGACAA
TTGAAGAAAGATTTGAAATCACAGGAACCATGCGTAGGCTTGCCGACCAAAGTCTCCCAC
CGAACTTCTCCAGCCTTGAAAACTTTAGAGCCTATGTGGATGGATTCGAACCGAACGGC-
-TGCATTGAGGGCAAGCTTTCTCAAATGTCAAAAGAAGTGAATGCCAGGATTGAGCCA--
----TTTCTGAAGACAACACCACGCCCTCTCAAACTACCTGATGGGCCCCCTTGCTCTCA
GCGGTCAAAATTCTTGCTGATGGATGCCTTGAAACTAAGCATCGAAGACCCAAGTCACGA
GGGAGAGGGAATACCACTATACGATGCAATCAAATGCATGAAGACATTTTTTGGCTGGAA
AGAGCCCAACATAGTCAAACCACATGAGAAAGGCATAAATCCCAATTACCTTCTGGCTTG
GAAGCAAGTGCTAGCAGAACTCCAGGACCTTGAGAGTGAAGAGAAGATCCCAAAGACAAA
GAACATGAAGAAAACAAGCCAATTGAAGTGGGCACTTGGTGAGAACATGGCACCAGAAAA
AGTGGACTTTGAGGATTGCAAGGATGTTGGCGATCTAAAACAGTACGATAGTGATGAGCC
AGAGCCTAGATCGCTAGCAAGCTGGATCCAGAGTGAATTCAATAAGGCGTGTGAATTGAC
CGACTCAAGTTGGATAGAACTTGATGAAATAGGGGAAGATGTTGCTCCGATTGAACACAT
TGCAAGTATGAGGAGGAACTATTTCACAGCAGAAGTGTCCCATTGCAGAGCCACTGAATA
CATAATGAAGGGAGTCTACAT-AAATAC-AGCCCTACTCAATGCATCTTGTGCAGCCATG
GATGATTTTCAGCTGATTCCAATGATAAGCAAATGTAGGACAAAGGAAGGAAGACGGAAA
ACAAACCTGTATGGGTTCATCATAAAAGGAAGGTCTCATTTGAGAAATGATACTGATGTG
GTAAACTTTGTGAGCATGGAATTTTCTCTCACTGACCCAAGGCTAGAACCACACAAATGG
GAAAAGTACTGTGTTCTCGAAATAGGAGATATGCTTCTGAGGACTGCAATAGGCCAGGTG
TCAAGGCCCATGTTCCTGTATGTTAGGACCAATGGGACCTCCAAGATCAAGATGAAATGG
GGTATGGAAATGAGGCGCTGCCTTCTTCAATCTCTTCAACAGATTGAAAGCATGATCGAG
GCCGAGTCTTCTGTCAAAGAAAAGGACATGACTAAAGAATTCTTTGAAAACAAGTCGGAA
ACGTGGCCAATTGGAGAATCCCCCAAAGGGGTAGAGGAAGGCTCTATCGGGAAAGTTTGC
AGGACACTACTGGCGAAATCTGTATTCAACAGTCTATACGCATCTCCACAACTTGAGGGA
TTTTCAGCTGAATCAAGGAAATTGCTTCTCATTGTTCAGGCGCTTAGGGACAACCTGGAA
CCTGGGACCTTCGATCTTGGAGGGCTATATGAAGCAATTGAGGAGTGCCTGATTAATGAT
CCCTGGGTTTTGCTTAATGCATCTTGGTTCAACT--CCTTCCTCA------------CAC
ATG----CACTGAAATAGTTGTG-GCAATGCTACTG-TTTGCTATCCATACTGTCCAAAG
AA--------------------------------------------------------
>gi|157012085|gb|CY025098| /Environment/3(PA)/H11N9/USA/2006/// Influenza A virus (A/environment/Maryland/763/2006(H11N9)) segment 3, complete sequence
--------------------------------------TCA-AAATGGAAGATTTTGT--
-GCGACAAT-GCTTC--------AATCCAATGA--TCGTCGAGCTTGCGGAAAAGGCAAT
GAAAGAATATGGGGAAGATCCAAAAATCGAAACAAACAAATTCGCTGCAATATG-CACAC
ACTTGGAAGTGTGTTTCATGTATTCAGATTTCCATTTCATTGATGAACGAGGTGAGTCGA
TAATCGTGGAGTCTGGCGATCCAAATGCACTCCTAAAACACCGATTTGAAATAATCGAAG
GGAGAGATCGTACTATGGCCTGGACAGTAGTGAACAGTATTTGCAACACCACAGGAGTTG
AAAAACCCAAGTTTCTCCCGGATTTATACGATTACAAAGAGAATCGTTTCATTGAAATTG
GAGTAACCAGAAGGGAGGTCCATATATATTATTTAGAAAAGGCCAATAAGATAAAATCTG
AGAAGACGCACATCCACATCTTTTCATTCACTGGGGAAGAAATGGCTACTAAAGCAGACT
ACACTCTTGATGAAGAAAGTAGAGCAAGGATCAAAACCAGACTATTCACCACAAGACAAG
AGATGGCCAGTAGAGGTCTCTGGGATTCCTTTCGTCAGTCCGAGAGAGGCGAAGAGACAA
TTGAAGAAAGATTTGAAATTGCAGGAACCATGCGCAGGCTCGCCGACCAAAGTCTCCCAC
CGAACTTCTCCAGCCTTGAAAACTTTAGAGCCTATGTGGATGGATTCGAACCGAACGGC-
-TGCATTGAGGGCAAGCTTTCTCAAATGTCCAAAGAAGTAAATGCAAGAATTGAACCA--
----TTTTTGAAGACAACACCACGCCCCCTGAGGTTACCGGAAGGGCCCCCTTGCTCTCA
GCGGTCTAAATTTCTGCTGATGGATGCTCTGAAGCTGAGCATTGAAGACCCGAGTCATGA
GGGCGAGGGAATACCGCTGTATGATGCAATCAAATGCATGAAGACTTTTTTCGGCTGGAA
AGAGCCTAACATTGTCAAGCCACATGAAAAGGGCATAAACCCCAATTATCTCTTGGCTTG
GAAGCAAGTGCTAGCAGAGCTACAGGATATTGAAAATGAGGAGAAGATTCCAAAAACAAA
GAACATGAAGAAAACAAGCCAATTGAAGTGGGCACTTGGTGAAAACATGGCACCAGAGAA
AGTGGACTTTGAAGATTGCAAGGATGTCAGCGATTTGAGACAGTATGACAGCGATGAGCC
TGAACAAAGATCACTAGCAAGTTGGATTCAAAGCGAGTTCAACAAAGCTTGTGAATTGAC
TGACTCAAGTTGGATAGAACTCGATGAAATAGGGGAGGATGTTGCCCCAATCGAGCACAT
TGCAAGCATGAGGAGGAATTACTTTACAGCTGAAGTGTCTCACTGCAGGGCAACAGAATA
TATAATGAAGGGAGTATACAT-AAACAC-AGCTTTACTCAACGCTTCTTGTGCAGCAATG
GATGATTTTCAGTTGATCCCAATGATAAGCAAATGCAGAACCAAAGAAGGGCGGCGGAAG
ACAAATCTGTATGGGTTCATCATAAAGGGAAGGTCCCATTTGAGGAATGATACTGATGTA
GTGAATTTTGTGAGCATGGAGTTTTCTCTTACTGACCCTAGACTAGAGCCACATAAATGG
GAGAAATACTGTGTCCTTGAAATAGGGGACATGCTCCTGCGGACTGCAATAGGCCAAGTA
TCGAGACCCATGTTTCTATATGTGAGGACCAATGGAACTTCCAAAATTAAAATGAAATGG
GGTATGGAGATGAGGCGTTGTCTTCTTCAATCTCTCCAGCAAATTGAGAGCATGATTGAG
GCCGAGTCCTCTGTCAAAGAGAAAGACATGACCAAAGAATTCTTTGAAAACAAGTCAGAA
ACATGGCCCATTGGGGAATCACCCAAAGGAGTAGAAGAAGGTTCCATTGGAAAGGTGTGC
AGGACTCTGTTGGCAAAATCTGTATTCAACAGTTTGTATGCATCTCCACAACTTGAAGGA
TTTTCAGCTGAGTCGAGAAAGCTACTCCTCATTGTTCAGGCACTTAGGGACAACCTGGAA
CCTGGTACCTTCGATCTTGGAGGACTATATGAAGCAATTGAGGAGTGCCTGATTAATGAT
CCCTGGGTTTTGCTTAATGCATCTTGGTTCAACT--CCTTCCTCA------------CAC
ATG----CACTGAAATAGTTGTG-GCAATGCTACTA-TTTGCTATCCATACTGT------
----------------------------------------------------------
>gi|134047741|gb|CY021154| /Environment/3(PA)/H11N8/USA/2005/// Influenza A virus (A/environment/Delaware/232/2005(H11N8)) segment 3, complete sequence
--------------------------------------CCA-AAATGGAAGACTTTGT--
-GCGACAAT-GCTTC--------AATCCGATGA--TCGTCGAGCTTGCGGAAAAAGCAAT
GAAGGAATATGGGGAAGATCCGAAAATTGAAACTAACAAGTTCGCTGCAATATG-CACAC
ACTTAGAAGTCTGTTTCATGTATTCGGATTTTCATTTCATCGACGAACGGGGTGAATCAA
TAATTGTAGAATCTGGTGACCCAAATGCATTACTGAAGCACCGGTTTGAGATAATTGAAG
GAAGAGATCGAACAATGGCCTGGACAGTGGTGAATAGTATCTGCAACACCACAGGAGTAG
AGAAGCCTAAATTTCTTCCGGATCTGTATGATTACAAGGAGAACCGATTCATTGAAATTG
GAGTGACACGGAGGGAGGTTCACATATACTACTTAGAGAAAGCCAACAAAATAAAATCCG
AGAAAACACACATTCACATTTTCTCATTCACTGGAGAGGAAATGGCCACTAAAGCAGACT
ACACTCTTGATGAAGAAAGCAGGGCAAGAATCAAAACCAGGCTTTTCACCATAAGACAAG
AAATGGCCAGTAGGGGTTTATGGGATTCCTTTCGTCAGTCCGAGAGAGGCGAAGAGACAA
TTGAAGAAAGATTTGAAATTACAGGAACCATGCGCAGGCTTGCCGACCAAAGTCTCCCAC
CGAACTTCTCCAGCCTTGAAAACTTTAGAGCCTATGTGGATGGATTCGAACCGAACGGC-
-TGCATTGAGGGCAAGCTTTCTCAAATGTCAAAAGAAGTGAACGCCAGAATTGAACCA--
----TTTTTGAAGACAACACCACGCCCACTCAGATTACCTGATGGGCCTCCTTGCTCTCA
GCGGTCAAAATTTTTGCTGATGGATGCTCTGAAACTAAGTATTGAGGACCCGAGTCATGA
GGGGGAGGGGATACCGCTATATGATGCAATCAAATGCATGAAGACATTCTTTGGCTGGAA
AGAGCCTAACATAATCAAACCACATGAGAAAGGCATAAACCCCAATTACCTCCTGGCTTG
GAAGCAAGTATTAGCAGAGCTCCAAGACATTGAGAATGAAGAGAAAATCCCAAAGACAAA
GAACATGAAGAAAACAAGCCAATTGAAGTGGGCACTCGGTGAAAATATGGCACCAGAGAA
AGTAGACTTTGATGATTGCAAAGATGTTAGTGATCTCAAACAGTATGACAGCAATGAGCC
AGAAGCTAGATCGCTAGCAAGCTGGATCCAGAGTGAATTCAACAAGGCATGTGAATTGAC
CGATTCAAGCTGGATAGAACTTGATGAGATAGGGGAAGATGTTGCCCCGATCGAACACAT
TGCAAGCATGAGGAGAAACTACTTTACAGCAGAAGTGTCCCATTGCAGGGCTACTGAGTA
CATAATGAAAGGAGTGTACAT-AAATAC-AGCCTTGCTCAATGCATCTTGTGCAGCCATG
GATGACTTCCAGCTGATCCCAATGATAAGCAAATGTAGGACCAAAGAAGGGAGGCGGAAA
ACAAATCTGTATGGATTCATTATAAAAGGAAGGTCACATTTGAGAAATGATACCGACGTG
GTAAACTTTGTGAGTATGGAGTTCTCCCTCACAGACCCGAGACTGGAGCCACACAAATGG
GAAAAGTACTGTGTTCTCGAAATAGGAGATATGCTCTTGAGGACTGCAATAGGCCAAGTG
TCACGGCCCATGTTCCTATATGTGAGAACCAATGGAACCTCCAAGATCAAGATGAAATGG
GGCATGGAGATGAGACGCTGTCTTCTTCAGTCTCTTCAGCAGATTGAGAGCATGATTGAG
GCCGAGTCTTCCGTCAAAGAGAAAGACATGACCAAGGAATTCTTTGAAAACAAATCAGAA
ACATGGCCAATTGGAGAGTCACCCAAAGGAGTGGAAGAAGGCTCTATCGGGAAAGTGTGC
AGAACCTTATTGGCAAAGTCTGTATTCAACAGTATATATGCATCTCCACAACTCGAGGGG
TTTTCAGCTGAATCGAGAAAATTACTTCTCATTGTTCAGGCACTTAGGGACAACCTGGAA
CCTGGAACCTTCGATCTTGGGGGGCTATATGAAGCAATTGAGGAGTGCCTGATTAATGAT
CCCTGGGTTTTGCTTAATGCATCTTGGTTCAACT--CCTTCCTCA------------CAC
ATG----CACTGAAATAGTTGTG-GCAATGCTACTA-TTTGCTATCCATACTGTCCA---
----------------------------------------------------------
>gi|146133626|gb|CY021858| /Environment/3(PA)/H11N8/USA/2005/// Influenza A virus (A/environment/Delaware/234/2005(H11N8)) segment 3, complete sequence
-------------------------------------TCCA-AAATGGAAGACTTTGT--
-GCGACAAT-GCTTC--------AATCCGATGA--TCGTCGAGCTTGCGGAAAAAGCAAT
GAAGGAATATGGGGAAGATCCGAAAATTGAAACTAACAAGTTCACTGCAATATG-CACAC
ACTTAGAAGTCTGTTTCATGTATTCGGATTTTCATTTCATCGACGAACGGGGTGAATCAA
TAATTATAGAATCTGGTGACCCAAATGCATTACTGAAGCACCGGTTTGAGATAATTGAAG
GAAGAGATCGAACAATGGCCTGGACAGTGGTGAATAGTATCTGCAACACCACAGGAGTAG
AGAAGCCTAAATTTCTTCCGGATCTGTATGATTACAAGGAGAACCGATTCATTGAAATTG
GAGTGACACGGAGGGAGGTTCACATATACTACTTAGAGAAAGCCAACAAAATAAAATCCG
AGAAAACACACATTCACATTTTCTCATTCACTGGAGAGGAAATGGCCACTAAAGCAGACT
ACACTCTTGATGAAGAAAGCAGGGCAAGAATCAAAACCAGGCTTTTCACCATAAGACAAG
AAATGGCCAGTAGGGGTTTATGGGATTCCTTTCGTCAGTCCGAGAGAGGCGAAGAGACAA
TTGAAGAAAGATTTGAAATTACAGGAACCATGCGCAGGCTTGCCGACCAAAGTCTCCCAC
CGAACTTCTCCAGCCTTGAAAACTTTAGAGCCTATGTGGATGGATTCGAACCGAACGGC-
-TGCATTGAGGGCAAGCTTTCTCAAATGTCAAAAGAAGTGAACGCCAGAATTGAACCA--
----TTTTTGAAGACAACACCACGCCCACTCAGATTACCTGATGGGCCTCCTTGCTCTCA
GCGGTCAAAATTTCTGCTGATGGATGCTCTGAAACTAAGTATTGAGGACCCGAGTCATGA
GGGGGAGGGGATACCGCTATATGATGCAATCAAATGCATGAAGACATTCTTTGGCTGGAA
AGAGCCTAACATAATCAAACCACATGAGAAAGGCATAAACCCCAATTACCTCCTGGCTTG
GAAGCAAGTATTAGCAGAGCTCCAAGACATTGAGAATGAAGAGAAAATCCCAAAGACAAA
GAACATGAAGAAAACAAGCCAATTGAAGTGGGCACTCGGTGAAAATATGGCACCAGAGAA
AGTAGACTTTGATGATTGCAAAGATGTTAGTGATCTCAAACAGTATGACAGCAATGAGCC
AGAAGCTAGATCGCTAGCAAGCTGGATCCAGAGTGAATTCAACAAGGCATGTGAATTGAC
CGATTCAAGCTGGATAGAACTTGATGAGATAGGGGAAGATGTTGCCCCGATCGAACACAT
TGCAAGCATGAGGAGAAACTACTTTACAGCAGAAGTGTCCCATTGCAGGGCTACTGAGTA
CATAATGAAAGGAGTGTACAT-AAATAC-AGCCTTGCTCAATGCATCTTGTGCAGCCATG
GATGACTTCCAGCTGATCCCAATGATAAGCAAATGTAGGACCAAAGAAGGGAGGCGGAAA
ACAAATCTGTATGGATTCATTATAAAAGGAAGGTCTCATTTGAGAAATGATACCGACGTG
GTAAACTTTGTGAGTATGGAGTTCTCCCTCACAGACCCGAGACTGGAGCCACACAAATGG
GAAAAGTACTGTGTTCTCGAAATAGGAGATATGCTCTTGAGGACTGCAATAGGCCAAGTG
TCACGGCCCATGTTCCTATATGTGAGAACCAATGGAACCTCCAAGATCAAGATGAAATGG
GGCATGGAGATGAGACGCTGTCTTCTTCAGTCTCTTCAGCAGATTGAGAGCATGATTGAG
GCCGAGTCTTCCGTCAAAGAGAAAGACATGACCAAGGAATTCTTTGAAAACAAATCAGAA
ACATGGCCAATTGGAGAGTCACCCAAAGGAGTGGAAGAAGGCTCTATCGGGAAGGTGTGC
AGAACCTTATTGGCAAAGTCTGTATTCAACAGTATATATGCATCTCCACAACTCGAGGGG
TTTTCAGCTGAATCGAGAAAATTACTTCTCATTGTTCAGGCACTTAGGGACAACCTGGAA
CCTGGAACCTTCGATCTTGGGGGGCTATATGAAGCAATCGAGGAGTGCCTGATTAATGAT
CCCTGGGTTTTGCTTAATGCATCTTGGTTCAACT--CCTTCCTCA------------CAC
ATG----CACTGAAATAGTTGTG-GCAATGCTACTA-TTTGCTATCCATACTGT------
----------------------------------------------------------
>gi|138392694|gb|CY021442| /Environment/3(PA)/H11N6/USA/2005/// Influenza A virus (A/environment/Delaware/235/2005(H11N6)) segment 3, complete sequence
--------------------------------------CCA-AAATGGAAGACTTTGT--
-GCGACAAT-GCTTC--------AATCCGATGA--TCGTCGAGCTTGCGGAAAAAGCAAT
GAAGGAATATGGGGAAGATCCGAAAATTGAAACTAACAAGTTCGCTGCAATATG-CACAC
ACTTAGAAGTCTGTTTCATGTATTCGGATTTTCATTTCATCGACGAACGGGGTGAATCAA
TAATTGTAGAATCTGGTGACCCAAATGCATTACTGAAGCACCGGTTTGAGATAATTGAAG
GAAGAGATCGAACAATGGCCTGGACAGTGGTGAATAGTATCTGCAACACCACAGGAGTAG
AGAAGCCTAAATTTCTTCCGGATCTGTATGATTACAAGGAGAACCGATTCATTGAAATTG
GAGTGACACGGAGGGAGGTTCACATATACTACTTAGAGAAAGCCAACAAAATAAAATCCG
AGAAAACACACATTCACATTTTCTCATTCACTGGAGAGGAAATGGCCACTAAAGCAGACT
ACACTCTTGATGAAGAAAGCAGGGCAAGAATCAAAACCAGGCTTTTCACCATAAGACAAG
AAATGGCCAGTAGGGGTTTATGGGATTCCTTTCGTCAGTCCGAGAGAGGCGAAGAGACAA
TTGAAGAAAGATTTGAAATTACAGGAACCATGCGCAGGCTTGCCGACCAAAGTCTCCCAC
CGAACTTCTCCAGCCTTGAAAACTTTAGAGCCTATGTGGATGGATTCGAACCGAACGGC-
-TGCATTGAGGGCAAGCTTTCTCAAATGTCAAAAGAAGTGAACGCCAGAATTGAACCA--
----TTTTTGAAGACAACACCACGCCCACTCAGATTACCTGATGGGCCTCCTTGCTCTCA
GCGGTCAAAATTTTTGCTGATGGATGCTCTGAAACTAAGTATTGAGGACCCGAGTCATGA
GGGGGAGGGGATACCGCTATATGATGCAATCAAATGCATGAAGACATTCTTTGGCTGGAA
AGAGCCTAACATAATCAAACCACATGAGAAAGGCATAAACCCCAATTACCTCCTGGCTTG
GAAGCAAGTATTAGCAGAGCTCCAAGACATTGAGAATGAAGAGAAAATCCCAAAGACAAA
GAACATGAAGAAAACAAGCCAATTGAAGTGGGCACTCGGTGAAAACATGGCACCAGAGAA
AGTAGACTTTGATGATTGCAAAGATGTTAGTGATCTCAAACAGTATGACAGCAATGAGCC
AGAAGCTAGATCGCTAGCAAGCTGGATCCAGAGTGAATTCAACAAGGCATGTGAATTGAC
CGATTCAAGCTGGATAGAACTTGATGAGATAGGGGAAGATGTTGCCCCGATCGAACACAT
TGCAAGCATGAGGAGAAACTACTTTACAGCAGAAGTGTCCCATTGCAGGGCTACTGAGTA
CATAATGAAAGGAGTGTACAT-AAATAC-AGCCTTGCTCAATGCATCTTGTGCAGCCATG
GATGACTTCCAGCTGATCCCAATGATAAGCAAATGTAGGACCAAAGAAGGGAGGCGGAAA
ACAAATCTGTATGGATTCATTATAAAAGGAAGGTCTCATTTGAGAAATGATACCGACGTG
GTAAACTTTGTGAGTATGGAGTTCTCCCTCACAGACCCGAGACTGGAGCCACACAAATGG
GAAAAGTACTGTGTTCTCGAAATAGGAGATATGCTCTTGAGGACTGCAATAGGCCAAGTG
TCACGGCCCATGTTCCTATATGTGAGAACCAATGGAACCTCCAAGATCAAGATGAAATGG
GGCATGGAGATGAGACGCTGTCTTCTTCAGTCTCTTCAGCAGATTGAGAGCATGATTGAG
GCCGAGTCTTCCGTCAAAGAGAAAGACATGACCAAGGAATTCTTTGAAAACAAATCAGAA
ACATGGCCAATTGGAGAGTCACCCAAAGGAGTGGAAGAAGGCTCTATCGGGAAAGTGTGC
AGAACCTTATTGGCAAAGTCTGTATTCAACAGTATATATGCATCTCCACAACTCGAGGGG
TTTTCAGCTGAATCGAGAAAATTACTTCTCATTGTTCAGGCACTTAGGGACAACCTGGAA
CCTGGAACCTTCGATCTTGGGGGGCTATATGAAGCAATTGAGGAGTGCCTGATTAATGAT
CCCTGGGTTTTGCTTAATGCATCTTGGTTCAACT--CCTTCCTCA------------CAC
ATG----CACTGAAATAGTTGTG-GCAATGCTACTA-TTTGCTATCCATACTGTCCA---
----------------------------------------------------------
>gi|119514272|gb|EF124799| /Civet/3(PA)/H5N1/Viet Nam/2005/// Influenza A virus (A/Owston's civet/Vietnam/1/2005(H5N1)) segment 3 polymerase acidic protein (PA) gene, complete cds.
--------------------------------------------ATGGATGACTTTGT--
-GCGACAAT-GCTTC--------AATCCAATGA--TTGTCGAGCTTGCGGAAAAGGCAAT
GAAAGAATATGGGGAAGATCCGAAAATCGAAACGAACAAATTTGCTGCAATATG-CACAC
ACTTGGAGGTCTGTTTCATGTATTCGGATTTCCACTTTATTGATGAACGGAGTGAATCAA
TAATTGTAGAATCTGGAGATCCGAATGCATTATTGAAACACCGATTTGAAATAATTGAAG
GAAGAGACCGAACGATGGCCTGGACTGTGGTGAATAGTATTTGCAACACCACAGGAGTCG
AGAAACCAAAATTTCTCCCAGATTTGTATGACTACAAAGAGGACCGATTCATTGAAATTG
GAGTGACACGGAGGGAAGTTCATACATACTATCTGGAGAAAGCCAACAAGATAAAATCCG
AGAAGACACACATTCACATATTCTCATTCACAGGGGAGGAAATGGCCACCAAAGCGGACT
ACACTCTTGATGAAGAGAGCAGGGCAAGAATTAAAACCAGGCTGTTCACCATAAGACAGG
AAATGGCCAGTAGGGGCCTATGGGATTCCTTTCGTCAATCCGAGAGAGGCGAAGAGACAA
TTGAAGAAAAATTTGAAATCACTGGAACCATGCGCAGACTTGCCGACCAAAGTCTCCCAC
CGAACTTCTCCAGCCTTGAAAACTTTAGAGCCTATGTGGATGGATTCGAACCGAACGGC-
-TGCATTGAGGGCAAGCTTTCTCAAATGTCAAAAGAGGTGAATGCTAGAATTGAGCCA--
----TTTTTGAAGACAACGCCACGCCCTCTCAGATTACCTGATGGGCCTCCTTGCTCTCA
GCGGTCGAAGTTCTTGCTGATGGATGCCCTTAAATTAAGCATAGAAGACCCGAGTCATGA
GGGGGAGGGGATACCACTATACGATGCAATCAAATGCATGAAGACATTTTTCGGCTGGAA
AGAGCCCAACATCGTGAAACCACATGAAAAAGGTATAAACCCCAATTACCTCCTGGCTTG
GAAGCAAGTGCTGGCAGAACTCCAAGACATTGAAAATGAGGAGAAAATTCCAAAAACAAA
GAACATGAAAAAAACAAGCCAGTTGAAGTGGGCACTCGGTGAGAACATGGCACCAGAGAA
AGTAGACTTTGAGGACTGCAAAGATGTTAGCGATCTAAGACAGTATGACAGTGATGAACC
AGAGTCTAGATCACTAGCAAGCTGGGTTCAGAGTGAATTCAACAAGGCATGTGAATTGAC
AGATTCGAGTTGGATTGAACTTGATGAAATAGGAGAGGACGTTGCTCCAATTGAGCACAT
TGCAAGTATGAGAAGGAACTATTTTACAGCGGAGGTATCCCATTGCAGAGCCACTGAATA
CATAATGAAGGGAGTGTACAT-AAACAC-AGCCCTGTTGAATGCATCCTGTGCAGCCATG
GATGACTTTCAACTAATTCCAATGATAAGCAAATGCAGAACCAAAGAAGGAAGACGGAAA
ACTAATCTGTATGGATTCATTATAAAAGGAAGATCCCACTTGAGGAATGATACCGATGTG
GTAAATTTTGTGAGTATGGAATTCTCTCTTACTGATCCGAGACTGGAGCCACACAAGTGG
GAAAAGTACTGTGTCCTCGAGATAGGAGACATGCTCCTCCGGACTGCAGTAGGCCAAGTT
TCAAGGCCCATGTTCCTGTATGTGAGAACCAACGGAACCTCCAAGATCAAAATGAAATGG
GGCATGGAAATGAGGCGATGCCTTCTTCAATCCCTTCAACAAATTGAAAGCATGATTGAA
GCCGAGTCTTCTGTCAAAGAGAAGGACATGACCAAAGAATTCTTTGAAAACAAATCAGAA
ACATGGCCGATTGGAGAGTCCCCCAAAGGAGTGGAGGAAGGCTCCATCGGAAAGGTGTGC
AGAACCCTGCTGGCGAAATCTGTGTTCAACAATTTATATGCATCTTCACAACTCGAGGGG
TTTTCAGCTGAATCAAGAAAATTGCTTCTCATTACTCAGGCACTTAGGGACAACCTGGAA
CCTGGGACCTTCGATCTTGGAGGGCTATATGAAGCAATTGAGGAGTGCCTGATTAACGAT
CCCTGGGTTTTGCTTAATGCGTCTTGGTTCAACT--CCTTCCTCG------------CAC
ATG----TACTGAAATAG------------------------------------------
----------------------------------------------------------
>gi|99030937|gb|DQ643981| /Cat/3(PA)/H5N1/Germany/2006/02// Influenza A virus (A/cat/Germany/606/2006(H5N1)) polymerase acidic protein (PA) gene, complete cds.
-------------------AGCAAAAGCAGGTACTGATTCA-AAATGGAAGATCTTGT--
-GCGACAAT-GCTTC--------AATCCAATGA--TTGTCGAGCTTGCGGAAAAGGCAAT
GAAAGAATATGGGGAAGATCCGAAAATCGAAACGAACAAATTTGCTGCAATATG-CACAC
ACTTGGAGGTCTGTTTCATGTATTCGGATTTTCACTTTATTGATGAACGGAGTGAATCAA
TAATTGTAGAATCTGGAGATCCGAATGCATTATTGAAACACCGATTTGAAATAATTGAAG
GAAGAGACCGAACGATGGCCTGGACTGTGGTGAATAGTATTTGCAACACCACAGGAGTCG
AGAAACCTAAATTTCTCCCAGATTTGTATGACTACAAAGAGAACCGATTCATTGAAATTG
GAGTGACACGGAGGGAAGTTCATACATACTATCTGGAGAAGGCCAACAAGATAAAATCCG
AGAAGACACATATTCACATATTCTCATTCACAGGGGAGGAAATGGCAACCAAAGCGGACT
ACACCCTTGATGAAGAAAGCAGGGCAAGAATTAAAACCAGGCTGTTCACCATAAGACAGG
AAATGGCCAGTAGGGGTCTATGGGATTCCTTTCGTCAATCCGAGAGAGGCGAAGAGACAA
TTGAAGAAAAATTTGAAATCACTGGAACCATGCGCAGACTTGCTGACCAAAGTCTCCCAC
CGAACTTCTCCAGCCTTGAAAACTTTAGAGCCTATGTGGATGGATTCGAACCGAACGGC-
-TGCATTGAGGGCAAGCTTTCTCAAATGTCAAAAGAAGTGAATGCTAGAATTGAGCCA--
----TTTTTGAAGACAACGCCACGCCCTCTCAGATTACCTGATGGGCCTCCTTGCTCTCA
GCGGTCGAAATTCCTGCTGATGGATGCCCTTAAATTAAGTATCGAAGACCCGAGTCATGA
GGGGGAGGGGATACCACTATACGATGCAATCAAATGCATGAAGACATTTTTCGGGTGGAA
GGAGCCCAACATCGTGAAACCACATGAAAAGGGTATAAACCCCAATTACCTCCTGACTTG
GAAGCAAGTGCTGGCAGAACTCCAAGATATTGAAAATGAGGAGAAAATCCCAAAAACAAA
GAACATGAAAAAAACAAGCCAGTTGAGGTGGGCACTCGGTGAGAACATGGCACCAGAGAA
AGTAGACTTTGAGGACTGCAAAGATGTTAGCGATCTAAGACAGTATGACAGTGATGAACC
AGAATCTAGATCACTAGCAAGCTGGATTCAGAGTGAATTCAACAAGGCATGTGAATTGAC
AGACTCGAGTTGGATTGAACTTGATGAAATAGGAGAGGATGTTGCTCCAATTGAACACAT
TGCAAGTATGAGAAGGAACTATTTTACAGCGGAAGTATCCCATTGCAGAGCCACTGAATA
CATAATGAAGGGAGTGTACAT-AAACAC-AGCCCTGTTGAATGCATCCTGTGCAGCCATG
GATGACTTTCAACTGATTCCAATGATAAGCAAATGCAGAACCAAAGAAGGAAGACGGAAA
ACTAATCTGTATGGATTCATTATAAAAGGAAGATCCCACTTGAGGAATGATACCGATGTG
GTAAATTTTGTGAGTATGGAATTCTCTCTTACTGATCCGAGATTGGAGCCACACAAGTGG
GAAAAGTACTGTGTCCTCGAGATAGGAGACATGCTCCTCCGGACTGCAGTAGGTCAAGTT
TCAAGGCCCATGTTCCTGTATGTGAGAACCAACGGAACCTCCAAGATCAAAATGAAATGG
GGCATGGAAATGAGACGATGCCTTCTTCAATCCCTTCAACAAATTGAAAGCATGATTGAA
GCCGAATCTTCTGTTAAAGAGAAGGACATGACCAAAGAATTCTTTGAAAACAAATCTGAA
ACATGGCCGATCGGAGAATCCCCCAAAGGAGTGGAGGAAGGCTCCATTGGAAAGGTGTGC
AGAACCTTGCTGGCGAAGTCTGTGTTCAACAGTTTATATGCATCTTCACAACTCGAGGGG
TTTTCAGCTGAATCAAGAAAATTGCTTCTCATTGCTCAGGCACTTAGGGACAACCTGGAA
CCTGGGACCTTCGATCTTGGAGGGCTATATGAAGCAATTGAGGAGTGCCTGATTAACGAT
CCCTGGGTTTTGCTTAATGCGTCTTGGTTCAACT--CCTTCCTCG------------CAC
ATG----CACTGAAATAGTTGGG-GCAATGCTACTA-CTTGCTATCCATACTGTCCAAAA
AAGTACCTTGTTTCTACT----------------------------------------
>gi|113496093|gb|CY014318| /Cat/3(PA)/H5N1/Indonesia/2006/01/22/ Influenza A virus (A/feline/Indonesia/CDC1/2006(H5N1)) segment 3 sequence
--------------------------------------------ATGGAAGATTTTGT--
-GCGACAAT-GCTTC--------AATCCAATGA--TTGTCGAGCTTGCGGAAAAGGCAAT
GAAAGAATATGGGGAAGATCCGAAAATCGAAACGAACAAATTTGCTGCAATATG-CACAC
ACTTGGAGGTCTGTTTCATGTATTCGGATTTTCACTTTATTGATGAACGGAGTGAATCAA
TAATTGTAGAATCTGGAGATCCAAATGCATTATTGAAACACCGATTCGAAATAATTGAAG
GAAGAGACCGAACGATGGCCTGGACTGTGGTGAATAGTCTTTGCAACACCACAGGAGTCG
AGAAACCTAAATTTCTCCCAGATTTGTATGACTACAAGGAGAACCGATTCATTGAAATTG
GAGTGACACGGAGGGAAGTTCATACATACTATCTGGAGAAAGCCAACAAGATAAAATCCG
AGAAGACACACATTCACATATTCTCATTCACAGGGGAGGAAATGGCCACCAAAGCGGACT
ACACCATTGATGAAGAGAGCAGGGCAAGAATTAAAACCAGGCTGTTCACCATAAGACAGG
AAATGGCCAGTAGGGGTCTATGGGATTCCTTTCGTCAATCCGAGAGAGGCGAAGAGACAA
TTGAAGAAAAATTTGAAATCACTGGAACCATGCGCAGACTTGCAGACCAAAGTCTCCCAC
CGAACTTCTCCAGCCTTGAAAACTTTAGAGCCTATGTGGATGGATTCGAACCGAACGGC-
-TGCATTGAGGGCAAGCTTTCTCAAATGTCAAAAGAAGTGAATGCTAGAATTGAGCCA--
----TTTTTGAAGACAACGCCACGCCCTCTCAGATTACCTGATGGGCCTCCTTGCTCTCA
GCGGTCGAAGTTCTTGCTGATGGATGCTCTTAAATTAAGCATCGAAGACCCGAGTCATGA
GGGGGAGGGGATACCACTATACGATGCAATCAAATGCATGAAGACATTTTTCGGTTGGAA
GGAGCCCAACATCGTGAAACCACATGAAAAAGGTATAAACCCCAATTATCTCCTGGCTTG
GAAGCAAGTGCTGGCAGAACTCCAAGATGTCGAAAATGAGGAGAAAATCCCAAAAACAAA
GAACATGAAAAAAACAAGCCAGTTGAAGTGGGCACTCGGTGAGAACATGGCACCAGAGAA
AGTAGACTTTGAGGACTGCAAAGATGTTAGCGATCTAACACAGTATAACAGTGATGAACC
AGAGTCTAGATCACTAGCAAGCTGGATTCAGAGTGAATTCAACAAGGCATGTGAATTGAC
AGATTCGAGTTGGATTGAACTTGATGAAATAGGAGAAGACGTTGCTCCAATTGAACACAT
TGCAAGTATGAGAAGGAATTATTTTACAGCGGAAGTATCCCATTGCAGAGCCACCGAATA
CATAATGAAGGGAGTGTACAT-AAACAC-AGCTCTGTTGAATGCATCCTGTGCAGCCATG
GATGACTTTCAACTAATTCCAATGATAAGCAAATGCAGGACAAAAGAAGGAAGACGGAAA
ACTAATCTGTATGGATTCATTATAAAGGGAAGATCCCACTTGAGGAATGATACCGATGTG
GTAAATTATGTAAGTATGGAATTCTCTCTTACTGACCCGAGGCTGGAGCCACACAAGTGG
GAAAAGTACTGTGTCCTTGAGATAGGAGACATGCTCCTCCGGACTGCAGTAGGTCAAGTT
TCGAGGCCCATGTTCCTGTATGTGAGAACCAACGGAACCTCCAAGATCAAAATGAAATGG
GGCATGGAAGTGAGGCGATGCCTCCTTCAATCCCTTCAACAAATTGAAAGCATGATTGAA
GCCGAGTCTTCTGTCAAAGAGAAGGACATGACCAAAGAATTCTTTGAAAACAAGTCAGAA
ACATGGCCGATTGGAGAGTCCCCCAAAGGAGTGGAGGAGGGCTCCATCGGAAAGGTGTGC
AGAACCTTGCTGGCGAAGTCTGTGTTCAACAGTTTGTATGCATCTTCACAACTCGAGGGG
TTTTCAGCTGAATCAAGAAAATTGCTTCTCATTGTTCAGGCACTTAGGGACAGCCTGGAA
CCTGGGACCTTCGATCTTGGAGGGCTATATGAAGCAATTGAGGAGTGCCTGATTAACGAT
CCCTGGGTTTTGCTTAATGCGTCCTGGTTCAACT--CCTTCCTCG------------CAC
ATG----CACTGAAATAG------------------------------------------
----------------------------------------------------------
>gi|78458728|gb|DQ236081| /Cat/3(PA)/H5N1/Thailand/2004/// Influenza A virus (A/cat/Thailand/KU-02/04(H5N1)) polymerase (PA) gene, complete cds.
--------------------------------------------ATGGAAGACTTTGT--
-GCGACAAT-GCTTC--------AATCCAATGA--TCGTCGAGCTTGCGGAAAAGGCAAT
GAAAGAATATGGGGAAGATCCGAAAATCGAAACGAACAAGTTTGCTGCAATATG-CACAC
ACTTGGAGGTCTGTTTCATGTATTCGGATTTTCACTTTATTGATGAACGGAGTGAATCAA
TAATTGTAGAATCTGGAGATCCGAATGCATTATTGAAACACCGATTTGAAATAATTGAAG
GAAGAGACCGAACGATTGCCTGGACTGTGGTGAATAGTATCTGCAACACCACAGGAGTTG
AGAAACCTAAATTTCTCCCAGATTTGTATGACTACAAAGAGAACCGATTCATCGAAATTG
GAGTGACACGGAGGGAAGTTCATACATACTATCTGGAGAAAGCCAACAAGATAAAATCCG
AGAAGACACATATTCACATATTCTCATTCACAGGGGAGGAAATGGCCACCAAAGCGGACT
ACACCCTTGATGAAGAGAGCAGGGCAAGAATTAAAACCAGGCTGTTCACCATAAGGCAGG
AAATGGCCAGTAGGGGTCTATGGGATTCCTTTCGTCAATCCGAGAGAGGCGAAGAGACAA
TTGAAGAAAAATTTGAAATCACTGGAACCATGCGCAGACTTGCAGACCAAAGTCTCCCAC
CGAACTTCTCCAGCCTTGAAAACTTTAGAGCCTATGTGGATGGGTTCGAACCGAACGGC-
-TGCATTGAGGGCAAGCTTTCTCAAATGTCAAAAGAAGTGAATGCTAGAATTGAGCCA--
----TTTTTGAAGACAACGCCACGCCCTCTCAGACTACCTGATGGGCCTCCTTGCTCTCA
GCGGTCGAAGTTCTTGCTGATGGATGCCCTTAAATTAAGCATCGAAGACCCGAGTCATGA
GGGGGAGGGGATACCACTATACGATGCAATCAAATGCATGAAGACATTTTTCGGATGGAA
AGAGCCCAACATCGTGAAACCACATGAAAAAGGTATTAACCCCAATTACCTCCTGGCTTG
GAAGCAAGTGCTGGCAGAACTCCAAGATATTGAAAATGAGGAGAAAATCCCAAAAACAAA
GAACATGAAAAAAACAAGCCAGTTGAAGTGGGCACTCGGTGAGAACATGGCACCAGAGAA
AGTAGACTTTGAGGACTGCAAAGATGTTAGCGATCTAAGACAGTATGACAGTGATGAACC
AGAGTCTAGATCACTAGCAAGCTGGATTCAGAGTGAATTCAACAAGGCATGTGAATTGAC
AGATTCGAGTTGGATTGAACTTGATGAAATAGGAGAAGACGTAGCTCCAATTGAGCACAT
TGCAAGTATGAGAAGGAACTATTTTACAGCGGAAGTATCCCATTGCAGGGCCACTGAATA
CATAATGAAGGGAGTGTACAT-AAACAC-AGCCCTGTTGAATGCATCCTGTGCAGCCATG
GATGACTTTCAACTGATTCCAATGATAAGCAAATGCAGAACCAAAGAAGGAAGACGGAAA
ACTAATCTGTATGGATTCATTATAAAAGGGAGATCCCACTTGAGGAATGATACCGATGTG
GTAAATTTTGTGAGTATGGAATTCTCTCTTACTGATCCGAGGCTGGAGCCACACAAGTGG
GAAAAGTACTGTGTCCTCGAGATAGGAGACATGCTCCTCCGGACTGCAGTAGGCCAAGTT
TCAAGGCCCATGTTCCTGTATGTAAGAACCAATGGAACCTCCAAGATCAAAATGAAATGG
GGCCTGGAAATGAGGCGATGCCTTCTTCAATCCCTTCAACAAATTGAAAGCATGATTGAA
GCCGAGTCTTCTGTCAAAGAGAAGGACATGACCAAAGAATTCTTTGAAAACAAATCAGAA
ACATGGCCGATTGGAGAGTCCCCCAAGGGGGTGGAGGAAGGCTCCATCGGGAAGGTGTGC
AGAACCTTGCTGGCGAAGTCTGTGTTCAACAGTTTATATGCATCTCCACAACTCGAGGGG
TTTTCAGCTGAATCAAGAAAATTGCTTCTCATTGCTCAGGCACTTAGGGACAACCTGGAA
CCTGGGACCTTCGATCTTGGAGGGCTATATGAAGCAATTGAGGAGTGCCTGATTAACGAT
CCCTGGGTTTTGCTTAATGCGTCTTGGTTCAACT--CCTTCCTCG------------CAC
ATG----CACTGAAATAGTTGTG-GCAATGCTACAT-TG-------CATCCT--------
----------------------------------------------------------
>gi|98418195|gb|DQ530172| /Canine/3(PA)/H5N1/Thailand/2004/// Influenza A Virus (A/dog/Thailand-Suphanburi/KU-08/04(H5N1)) PA gene, complete cds.
--------------------------------------------ATGGAAGACTTTGT--
-GCGACAAT-GCTTC--------AATCCAATGA--TTGTCGAGCTTGCGGAAAAGGCAAT
GAAAGAATATGGGGAAGATCCGAAAATCGAAACGAACAAGTTTGCTGCAATATG-CACAC
ACTTGGAGGTCTGTTTCATGTATTCGGATTTTCACTTTATTGATGAACGGAGTGAATCAA
TAATTGTAGAATCTGGAGATCCGAATGCATTATTGAAACACCGATTTGAAATAATTGAAG
GAAGAGACAGAACGATGGCCTGGACTGTGGTGAATAGTATCTGCAACACCACAGGAGTTG
AGAAACCTAAATTCCTCCCAGATTTGTATGACTACAAAGAGAACCGATTCATCGAAATTG
GAGTGACACGGAGGGAAGTTCATACATACTATCTGGAGAAAGCCAACAAGATAAAATCCG
AGAAGACACATATTCACATATTCTCATTCACAGGGGAGGAAATGGCCACCAAAGCGGACT
ACACCCTTGATGAAGAGAGCAGGGCAAGAATTAAAACCAGGCTGTTCACCATAAGGCAGG
AAATGGCCAGTAGGGGTCTATGGGATTCCTTTCGTCAATCCGAGAGAGGCGAAGAGACAA
TTGAAGAAAAATTTGAAATCACTGGAACCATGCGCAGACTTGCAGACCAAAGTCTCCCAC
CGAACTTCTCCAGCCTTGAAAACTTTAGAGCCTATGTGGATGGGTTCGAACCGAACGGC-
-TGCATTGAGGGCAAGCTTTCTCAAATGTCAAAAGAAGTGAATGCTAGAATTGAGCCA--
----TTTTTGAAGACAACGCCACGCCCTCTCAGACTACCTGATGGGCCTTCTTGCTCTCA
GCGGTCGAAGTTCTTGCTGATGGATGCCCTTAAATTAAGCATCGAAGACCCGAGTCATGA
GGGGGAGGGGATACCACTATACGATGCAATCAAATGCATGAAGACATTTTTCGGCTGGAA
AGAGCCCAACATCGTGAAACCACATGAAAAAGGTATTAACCCCAATTACCTCCTGGCTTG
GAAGCAAGTGCTGGCAGAACTCCAAGATATTGAAAATGAGGAGAAAATCCCAAAAACAAA
GAACATGAAAAAAACAAGCCAGTTGAAGTGGGCACTCGGTGAGAACATGGCACCAGAGAA
AGTAGACTTTGAGGACTGCAAAGATGTTAGCGATCTAAGACAGTATGACAGTGATGAACC
AGAGTCTAGATCACTAGCAAGCTGGATTCAGAGTGAATTCAACAAGGCATGTGAATTGAC
AGATTCGAGTTGGATTGAACTTGATGAAATAGGAGAAGACGTAGCTCCAATTGAGCACAT
TGCAAGTATGAGAAGGAACTATTTTACAGCGGAAGTATCCCATTGCAGGGCCACTGAATA
CATAATGAAGGGAGTGTACAT-AAACAC-AGCCCTGTTGAATGCATCCTGTGCAGCCATG
GATGACTTTCAACTGATCCCAATGATAAGCAAATGCAGAACCAAAGAAGGAAGACGGAAA
ACTAATCTGTATGGATTCATTATAAAAGGGAGATCCCACTTGAGGAATGATACCGATGTG
GTAAATTTTGTGAGTATGGAATTCTCTCTTACTGATCCGAGGCTGGAGCCACACAAGTGG
GAAAAGTACTGTGTCCTTGAGATAGGAGACATGCTCCTCCGGACTGCAGTAGGCCAAGTT
TCAAGGCCCATGTTCCTGTATGTAAGAACCAATGGAACCTCCAAGATCAAAATGAAATGG
GGCATGGAAATGAGGCGATGCCTTCTTCAATCCCTTCAACAAATTGAAAGCATGATTGAA
GCCGAGTCTTCTGTCAAAGAGAAGGACATGACCAAAGAATTCTTTGAAAACAGATCAGAA
ACATGGCCGATTGGAGAGTCCCCCAAGGGAGTGGAGGAAGGCTCCATCGGGAAGGTGTGC
AGAACCTTGCTGGCGAAGTCTGTGTTCAACAGTTTATATGCATCTCCACAACTCGAGGGG
TTTTCAGCTGAATCAAGAAAATTGCTTCTCATTGCTCAGGCACTTAGGGACAACCTGGAA
CCTGGGACCTTCGATCTTGGAGGGCTATATGAAGCAATTGAGGAGTGCCTGATTAACGAT
CCCTGGGTTTTGCTTAATGCTTCTTGGTTCAACT--CCTTCCTCG------------CAC
ATG----CACTGAAATAGTTGTG-GCAATGCTACTA-TT--CTATCCATCG---------
----------------------------------------------------------
>gi|71084244|gb|DQ124149| /Canine/3(PA)/H3N8/USA/2004/// Influenza A virus (A/canine/Florida/43/2004(H3N8)) PA gene, complete cds.
--------------------------------------------ATGGAAGACTTTGT--
-GCGACAGT-GCTTC--------AATCCAATGA--TCGTCGAGCTTGCGGAAAAGGCAAT
GAAAGAATATGGAGAGAACCCGAAAATCGAAACAAACAAATTTGCAGCAATATG-CACTC
ACTTGGAAGTCTGCTTCATGTACTCGGATTTTCACTTTATTAATGAACTGGGTGAGTCAG
TGGTCATAGAGTCTGGTGACCCAAATGCTCTTTTGAAACACAGATTTGAAATCATTGAGG
GGAGAGATCGAACAATGGCATGGACAGTAGTAAACAGCATCTGCAACACCACAAGAGCTG
AAAAACCTAAATTTCTTCCAGATTTATACGACTATAAGGAGAACAGATTTGTTGAAATTG
GTGTGACAAGGAGAGAAGTTCACATATACTACCTGGAGAAGGCCAACAAAATAAAGTCTG
AGAAAACACATATCCACATTTTCTCATTTACAGGAGAGGAAATGGCTACAAAAGCGGACT
ATACTCTTGATGAAGAGAGTAGAGCCAGGATCAAGACCAGACTATTCACCATAAGACAAG
AAATGGCCAGTAGAGGCCTCTGGGATTCCTTTCGTCAGTCCGAGAGAGGCGAAGAGACAA
TTGAAGAAAGATTTGAAATAACAGGGACGATGCGCAAGCTTGCCAATTACAGTCTCCCAC
CGAACTTCTCCAGCCTTGAAAATTTTAGAGTCTATGTGGATGGATTCGAACCGAACGGC-
-TGCATTGAGAGTAAGCTTTCTCAAATGTCCAAAGAAGTAAATGCCAGAATCGAACCA--
----TTTTCAAAGACAACACCCCGACCACTCAAAATGCCAGGTGGTCCACCCTGCCATCA
GCGATCTAAATTCTTGCTAATGGATGCTCTGAAACTGAGCATTGAGGACCCAAGTCACGA
GGGAGAGGGAATACCACTATATGATGCAATCAAATGCATGAAAACTTTCTTTGGATGGAA
AGAGCCCAGTATTGTTAAACCACATGAAAAGGGTATAAACCCGAACTATCTCCAAACTTG
GAAGCAAGTATTAGAAGAAATACAAGACCTTGAGAACGAAGAAAGGACCCCCAAGACCAA
GAATATGAAAAAAACAAGCCAATTGAAATGGGCACTAGGTGAAAATATGGCACCAGAGAA
AGTGGATTTTGAGGATTGTAAAGACATCAATGATTTAAAACAATATGACAGTGATGAGCC
AGAAGCAAGGTCTCTTGCAAGTTGGATTCAAAGTGAGTTCAACAAAGCTTGTGAGCTGAC
AGATTCAAGCTGGATAGAGCTCGATGAAATTGGGGAGGATGTCGCCCCAATAGAATACAT
TGCGAGCATGAGGAGAAATTATTTTACTGCTGAGATTTCCCATTGTAGAGCAACAGAATA
TATAATAAAAGGAGTGTACAT-CAACAC-TGCTCTACTCAATGCATCCTGTGCTGCGATG
GATGAATTTCAATTAATTCCGATGATAAGTAAATGCAGGACCAAAGAAGGGAGAAGGAAA
ACAAATTTATATGGATTCATAATAAAGGGAAGGTCCCATTTAAGAAATGATACTGACGTG
GTGAACTTTGTAAGTATGGAATTTTCTCTCACTGATCCAAGATTTGAGCCACACAAATGG
GAAAAATACTGCGTTCTAGAAATTGGAGACATGCTTCTAAGAACTGCTGTAGGTCAAGTG
TCAAGACCCATGTTTTTGTATGTAAGGACAAATGGAACCTCTAAAATTAAAATGAAATGG
GGAATGGAAATGAGGCGCTGCCTCCTTCAGTCTCTGCAACAGATTGAAAGCATGATCGAA
GCTGAGTCCTCAGTCAAAGAAAAGGACATGACCAAAGAATTTTTTGAGAACAAATCAGAG
ACATGGCCTATAGGAGAGTCCCCCAAAGGAGTGGAAGAGGGCTCAATCGGGAAGGTTTGC
AGGACCTTATTAGCAAAATCTGTGTTTAACAGTTTATATGCATCTCCACAACTGGAAGGG
TTTTCAGCTGAATCTAGGAAATTACTTCTCATTGTTCAGGCTCTTAAGGATGACCTGGAA
CCTGGAACCTTTGATATTGGGGGGTTATATGAATCAATTGAGGAGTGCCTGATTAATGAT
CCCTGGGTTTTGCTTAATGCATCTTGGTTCAACT--CCTTCCTTA------------CAC
ATG----CACTGAAGTAG------------------------------------------
----------------------------------------------------------
>gi|71084246|gb|DQ124156| /Canine/3(PA)/H3N8/USA/2003/// Influenza A virus (A/canine/Florida/242/2003(H3N8)) PA gene, complete cds.
--------------------------------------------ATGGAAGACTTTGT--
-GCGACAGT-GCTTC--------AATCCAATGA--TCGTCGAGCTTGCGGAAAAGGCAAT
GAAAGAATATGGAGAGAACCCGAAAATCGAAACAAACAAATTTGCAGCAATATG-CACTC
ACTTGGAAGTCTGCTTCATGTACTCGGATTTTCACTTTATTAATGAACTGGGTGAGTCAG
TGGTCATAGAGTCTGGTGACCCAAATGCTCTTTTGAAACACAGATTTGAAATCATTGAGG
GGAGAGATCGAACAATGGCATGGACAGTAGTAAACAGCATCTGCAACACCACAAGAGCTG
AAAAACCTAAATTTCTTCCAGATTTATACGACTATAAGGAGAACAGATTTGTTGAAATTG
GTGTGACAAGGAGAGAAGTTCACATATACTACCTGGAGAAGGCCAACAAAATAAAGTCTG
AGAAAACACATATCCACATTTTCTCATTTACAGGAGAGGAAATGGCTACAAAAGCGGACT
ATACTCTTGATGAAGAGAGTAGAGCCAGGATCAAGACCAGACTATTCACTATAAGACAAG
AAATGGCCAGTAGAGGCCTCTGGGATTCCTTTCGTCAGTCCGAGAGAGGCGAAGAGACAA
TTGAAGAAAGATTTGAAATCACAGGGACGATGCGCAAGCTTGCCAATTACAGTCTCCCAC
CGAACTTCTCCAGCCTTGAAAATTTTAGAGTCTATGTGGATGGATTCGAACCGAACGGC-
-TGCATTGAGAGTAAGCTTTCTCAAATGTCCAAAGAAGTAAATGCCAGAATCGAACCA--
----TTTTCAAAGACAACACCCCGACCACTCAAAATGCCAGGTGGTCCACCCTGCCATCA
GCGATCTAAATTCTTGCTAATGGATGCTCTGAAACTGAGCATTGAGGACCCAAGTCACGA
GGGAGAGGGAATACCACTATATGATGCAATCAAATGCATGAAAACTTTCTTTGGATGGAA
AGAGCCCAGTATTGTTAAACCACATGAAAAGGGTATAAACCCGAACTATCTCCAAACTTG
GAAGCAAGTATTAGAAGAAATACAAGACCTTGAGAACGAAGAAAGGACCCCCAAGACCAA
GAATATGAAAAAAACAAGCCAATTGAAATGGGCACTAGGTGAAAATATGGCACCAGAGAA
AGTGGATTTTGAGGATTGTAAAGACATCAATGATTTAAAACAATATGACAGTGATGAGCC
AGAAACAAGGTCTCTTGCAAGTTGGATTCAAAGTGAGTTCAACAAAGCTTGTGAGCTGAC
AGATTCAAGCTGGATAGAGCTCGATGAAATTGGGGAGGATGTCGCCCCAATAGAATACAT
TGCGAGCATGAGGAGAAATTATTTTACTGCTGAGATTTCCCATTGTAGAGCAACAGAATA
TATAATGAAAGGAGTGTACAT-CAACAC-TGCTCTACTCAATGCATCCTGTGCTGCGATG
GATGAATTTCAATTAATTCCGATGATAAGTAAATGCAGGACCAAAGAAGGGAGAAGGAAA
ACAAATTTATATGGATTCATAATAAAGGGAAGGTCCCATTTAAGAAATGATACTGACGTG
GTGAACTTTGTAAGTATGGAATTTTCTCTCACTGATCCAAGATTTGAGCCACACAAATGG
GAAAAATACTGCGTTCTAGAAATTGGAGACATGCTTCTAAGAACTGCTGTAGGTCAAGTG
TCAAGACCCATGTTTTTGTATGTAAGGACAAATGGAACCTCTAAAATTAAAATGAAATGG
GGAATGGAAATGAGGCGCTGCCTCCTTCAGTCTCTGCAACAGATTGAAAGCATGATCGAA
GCTGAGTCCTCAGTCAAAGAAAAGGACATGACCAAAGAATTTTTTGAGAACAAATCAGAG
ACATGGCCTATAGGAGAGTCCCCCAAAGGAGTGGAAGAGGGCTCAATCGGGAAGGTTTGC
AGGACCTTATTAGCAAAATCTGTGTTTAACAGTTTATATGCATCTCCACAACTGGAAGGG
TTTTCAGCTGAATCTAGGAAATTACTTCTCATTGTTCAGGCTCTTAGGGATGACCTGGAA
CCTGGAACCTTTGATATTGGGGGGTTATATGAATCAATTGAGGAGTGCCTGATTAATGAT
CCCTGGGTTTTGCTTAATGCATCTTGGTTCAACT--CCTTCCTTA------------CAC
ATG----CACTGAAGTAG------------------------------------------
----------------------------------------------------------
>gi|134044355|gb|CY011033| /Avian/3(PA)/H3N8/USA/2002/09/07/ Influenza A virus (A/blue-winged teal/Ohio/926/2002(H3N8)) segment 3, complete sequence
------------------------------------ATTCAAA-ATGGAAGATTTTGT--
-GCGACAAT-GCTTC--------AATCCAATGA--TCGTCGAGCTTGCGGAAAAGGCAAT
GAAAGAATATGGGGAAGATCCAAAAATCGAGACAAACAAATTCGCTGCAATATG-CACAC
ACTTGGAAGTGTGCTTCATGTATTCAGATTTCCATTTCATTGATGAACGGGGTGAGTCGA
TAATCGTGGAGTCTGGCGATCCAAATGCACTCCTAAAACACCGGTTTGAGATAATCGAAG
GGAGAGATCGTACTATGGCCTGGACAGTAGTGAACAGTATTTGTAACACCACAGGGGTTG
AAAAACCCAAGTTTCTCCCGGATTTATACGATTACAAAGAGAATCGTTTCATTGAAATTG
GAGTAACCAGGAGGGAAGTCCATATATACTATTTGGAAAAGGCCAATAAAATAAAATCTG
AGAAGACACACATCCACATCTTTTCATTCACTGGGGAAGAAATGGCTACTAAAGCAGACT
ACACTCTTGATGAAGAAAGTAGAGCAAGGATCAAAACTAGACTATTCACCATAAGACAAG
AAATGGCCAGTAGAGGTCTCTGGGATTCCTTTCGTCAGTCCGAGAGAGGCGAAGAGACAA
TTGAAGAAAGATTTGAAATTACAGGAACCATGCGCAGGCTCGCCGACCAAAGTCTCCCAC
CGAACTTCTCCAGCCTTGAAAACTTTAGAGCCTATGTGGATGGATTCGAACCGAACGGC-
-TGCATTGAGGGCAAGCTTTCTCAAATGTCCAAAGAAGTAAATGCCAGAATTGAACCA--
----TTTTTGAAGACAACACCACGCCCCCTGAGGTTGCCGGAAGGGCCTCCTTGCTCCCA
GCGGTCGAAATTTCTGCTGATGGATGCTCTGAAGCTTAGCATTGAAGACCCGAGTCATGA
GGGCGAGGGGATACCGCTGTATGATGCAATCAAATGCATGAAGACCTTTTTCGGCTGGAA
AGAGCCTAACATTGTCAAGCCACATGAAAAGGGCATAAACCCCAATTATCTCCTGGCTTG
GAAGCAAGTGCTAGCAGAACTACAGGATATTGAAAATGAGGAGAAGATTCCGAAAACGAA
GAACATGAAGAAAACAAGCCAATTGAAGTGGGCACTTGGTGAAAACATGGCACCAGAGAA
AGTGGACTTTGAGGATTGCAAGGATGTCAGCGACTTGAGACAGTATGACAGCGATGAGCC
TGAGCAAAGATCACTAGCAAGTTGGATTCAGAGTGAGTTCAACAAGGCTTGTGAATTGAC
TGACTCAAGTTGGATAGAACTCGATGAGATAGGGGAGGATGTTGCCCCAATCGAACACAT
TGCAAGCATGAGGAGAAATTACTTTACAGCTGAGGTGTCTCATTGCAGGGCAACAGAATA
TATAATGAAAGGAGTATACAT-AAACAC-AGCTTTACTCAACGCTTCTTGCGCAGCAATG
GATGATTTTCAGTTGATCCCAATGATAAGCAAATGCAGAACCAAAGAAGGGCGGCGGAAA
ACAAATCTGTATGGGTTCATCATAAAGGGAAGGTCTCATTTGAGGAACGATACTGATGTA
GTGAATTTTGTGAGCATGGAGTTTTCTCTTACTGACCCTAGACTAGAGCCACATAAATGG
GAGAAATACTGTGTCCTTGAAGTAGGGGACATGCTCCTGCGGACTGCAATAGGCCAAGTA
TCGAGACCCATGTTTCTATATGTGAGGACCAATGGAACTTCCAAAATCAAAATGAAATGG
GGTATGGAAATGAGGCGTTGTCTTCTTCAATCCCTTCAGCAAATTGAGAGCATGATTGAG
GCCGAGTCTTCTGTCAAAGAAAAAGACATGACCAAAGAATTCTTTGAAAACAAATCAGAG
ACATGGCCCATTGGGGAATCACCCAAAGGAGTGGAAGAAGGCTCCATCGGAAAGGTGTGC
AGGACTCTGCTGGCAAAATCTGTATTCAACAGTTTGTATGCATCTCCACAACTTGAGGGA
TTTTCAGCTGAGTCGAGAAAGCTGCTCCTCATTGTTCAGGCACTTAGGGACAACCTGGAA
CCTGGTACCTTCGATCTTGGAGGGCTATATGAAGCAATTGAGGAGTGCCTGATTAATGAT
CCCTGGGTTTTGCTTAATGCATCTTGGTTCAACT--CCTTCCTCA------------CAC
ATG----CACTGAAATAGTTGTG-GCAATGCTACTA-TTTGCTATCCATACTGTCCAAA-
----------------------------------------------------------
>gi|134044344|gb|CY020746| /Avian/3(PA)/H3N8/USA/2002/08/19/ Influenza A virus (A/mallard/Ohio/654/2002(H3N8)) segment 3, complete sequence
------------------------------------ATTCAAA-ATGGAAGACTTTGT--
-GCGACAAT-GCTTC--------AATCCAATGA--TCGTCGAGCTTGCGGAAAAGGCAAT
GAAAGAATATGGGGAAGATCCGAAAATCGAAACCAACAAATTCGCTGCAATATG-CACTC
ACTTGGAAGTCTGTTTCATGTATTCGGATTTCCACTTCATTGACGAACGGGGCGAATCAA
TAATTGTGGAGTCTGGTGATCCAAACGCATTACTGAAGCATCGATTTGAGATAATTGAAG
GAAGAGACCGTACAATGGCCTGGACAGTGGTGAATAGCATCTGCAACACCACAGGGGTCG
AGAAGCCTAAATTCCTTCCGGATCTGTATGATTACAAAGAGAACCGGTTCATTGAAATTG
GAGTGACACGGAGAGAGGTCCATATATACTACCTAGAGAAAGCCAACAAGATAAAATCCG
AGAAGACACACATTCACATCTTTTCCTTCACTGGAGAAGAAATGGCCACCAAAGCAGACT
ACACCCTTGACGAAGAAAGCAGGGCAAGGATTAAAACCAGACTGTTCACTATAAGACAGG
AAATGGCCAGCAGGGGTCTATGGGATTCCTTTCGTCAGTCCGAAAGAGGCGAAGAGACAA
TTGAAGAAAGATTTGAAATTACAGGAACCATGCGTAGGCTTGCCGACCAAAGTCTCCCAC
CGAACTTCTCCAGCCTTGAAAACTTTAGAGCCTATGTGGATGGATTCGAACCGAACGGC-
-TGCATTGAGGGCAAGCTTTCTCAAATGTCAAAAGAAGTGAACGCCAGGATTGAGCCA--
----TTTCTGAAGACAACACCACGCCCTCTCAAATTGCCTGATGGGCCCCCTTGCTCTCA
GCGGTCAAAGTTCTTGCTGATGGATGCCTTGAAACTAAGCATTGAAGACCCAAGTCATGA
GGGAGAGGGGATACCACTATACGATGCAATCAAATGCATGAAGACATTTTTCGGCTGGAA
AGAGCCAAACATAGTCAAACCACATGAAAAAGGCATTAATCCTAACTATCTTCTGGCTTG
GAAGCAAGTGCTAGCAGAACTCCAGGACCTTGAAAATGAGGAGAAAATTCCAAAGACAAA
AAATATGAAGAAAACAAGCCAATTGAAGTGGGCACTTGGTGAGAATATGGCGCCAGAAAA
AGTGGATTTTGAAGATTGCAAGGATATTGGCGATCTAAAACAGTATGACAGCGATGAGCC
AGAGCCTAGATCACTAGCAAGCTGGATCCAGAGTGAATTCAATAAGGCGTGTGAATTGAC
TGACTCGAGCTGGATAGAGCTGGATGAAATAGGAGAAGATGTTGCTCCGATTGAACACAT
TGCAAGTATGAGGAGGAATTATTTTACAGCAGAAGTGTCCCATTGCAGGGCCACTGAATA
CATAATGAAGGGAGTCTACAT-AAACAC-AGCTCTGCTAAATGCATCTTGCGCAGCCATG
GACGACTTCCAGCTGATTCCAATGATAAGCAAATGTAGGACAAAGGAAGGGAGACGGAAA
ACAAACCTGTATGGGTTCATCATAAAAGGAAGGTCCCATTTGAGAAATGATACTGATGTG
GTAAATTTTGTGAGCATGGAGTTTTCTCTCACTGACCCGAGGCTAGAATCACATAAATGG
GAAAAGTACTGTGTTCTTGAAGTAGGAGACATGCTCCTGAGGACTGCAATAGGCCAAGTG
TCGAGGCCCATGTTCCTATATATTAGAACCAACGGGACCTCCAAAATCAAGATGAAATGG
GGTATGGAAATGAGGCGCTGCCTTCTTCAATCCCTTCAACAGATTGAAAGCATGATTGAG
GCCGAGTCTTCTGTCAAAGAAAAGGACATGACTAAAGAATTCTTTGAAAGCAAGTCGGAA
ACGTGGCCAATTGGAGAATCCCCCAGAGGGGTAGAGGAAGGCTCTATCGGGAAAGTATGC
AGAACCTTACTGGCAAAATCTGTGTTCAACAGTCTATACGCATCTCCACAACTAGAGGGA
TTTTCAGCAGAGTCGAGGAAATTGCTTCTCATTGTTCAGGCACTTAGGGACAACCTGGAA
CCTGGAACCTTCGATCTTGGAGGGCTATACGAAGCAATTGAGGAGTGCCTGATTAATGAT
CCCTGGGTTTTGCTTAATGCATCTTGGTTCAACT--CCTTCCTCA------------CAC
ATG----CACTGAAATAGTTGTG-GCAATGCTACTA-TTTGCTATCCATACTGTCCAA--
----------------------------------------------------------
>gi|134044389|gb|CY020762| /Avian/3(PA)/H3N8/USA/2002/08/19/ Influenza A virus (A/mallard/Ohio/649/2002(H3N8)) segment 3, complete sequence
------------------------------------ATTCAAA-ATGGAAGACTTTGT--
-GCGACAAT-GCTTC--------AATCCAATGA--TCGTCGAGCTTGCGGAAAAGGCAAT
GAAAGAATATGGGGAAGATCCGAAAATCGAAACCAACAAATTCGCTGCAATATG-CACTC
ACTTGGAAGTCTGTTTCATGTATTCGGATTTCCACTTCATTGACGAACGGGGCGAATCAA
TAATTGTGGAGTCTGGTGATCCAAACGCATTACTGAAGCATCGATTTGAGATAATTGAAG
GAAGAGACCGTACAATGGCCTGGACAGTGGTGAATAGCATCTGCAACACCACAGGGGTCG
AGAAGCCTAAATTCCTTCCGGATCTGTATGATTACAAAGAGAACCGGTTCATTGAAATTG
GAGTGACACGGAGAGAGGTCCATATATACTACCTAGAGAAAGCCAACAAGATAAAATCCG
AGAAGACACACATTCACATCTTTTCCTTCACTGGAGAAGAAATGGCCACCAAAGCAGACT
ACACCCTTGACGAAGAAAGCAGGGCAAGGATTAAAACCAGACTGTTCACTATAAGACAGG
AAATGGCCAGCAGGGGTCTATGGGATTCCTTTCGTCAGTCCGAAAGAGGCGAAGAGACAA
TTGAAGAAAGATTTGAAATTACAGGAACCATGCGTAGGCTTGCCGACCAAAGTCTCCCAC
CGAACTTCTCCAGCCTTGAAAACTTTAGAGCCTATGTGGATGGATTCGAACCGAACGGC-
-TGCATTGAGGGCAAGCTTTCTCAAATGTCAAAAGAAGTGAACGCCAGGATTGAGCCA--
----TTTCTGAAGACAACACCACGCCCTCTCAAATTGCCTGATGGGCCCCCTTGCTCTCA
GCGGTCAAAGTTCTTGCTGATGGATGCCTTGAAACTAAGCATTGAAGACCCAAGTCATGA
GGGAGAGGGGATACCACTATACGATGCAATCAAATGCATGAAGACATTTTTCGGCTGGAA
AGAGCCAAACATAGTCAAACCACATGAAAAAGGCATTAATCCTAACTATCTTCTGGCTTG
GAAGCAAGTGCTAGCAGAACTCCAGGACCTTGAAAATGAGGAGAAAATTCCAAAGACAAA
AAATATGAAGAAAACAAGCCAATTGAAGTGGGCACTTGGTGAGAATATGGCGCCAGAAAA
AGTGGATTTTGAAGATTGCAAGGATATTGGCGATCTAAAACAGTATGACAGCGATGAGCC
AGAGCCTAGATCACTAGCAAGCTGGATCCAGAGTGAATTCAATAAGGCGTGTGAATTGAC
TGACTCGAGCTGGATAGAGCTGGATGAAATAGGAGAAGATGTTGCTCCGATTGAACACAT
TGCAAGTATGAGGAGGAATTATTTTACAGCAGAAGTGTCCCATTGCAGGGCCACTGAATA
CATAATGAAGGGAGTCTACAT-AAACAC-AGCTCTGCTAAATGCATCTTGCGCAGCCATG
GACGACTTCCAGCTGATTCCAATGATAAGCAAATGTAGGACAAAGGAAGGGAGACGGAAA
ACAAACCTGTATGGGTTCATCATAAAAGGAAGGTCCCATTTGAGAAATGATACTGATGTG
GTAAATTTTGTGAGCATGGAGTTTTCTCTCACTGACCCGAGGCTAGAATCACATAAATGG
GAAAAGTACTGTGTTCTTGAAGTAGGAGACATGCTCCTGAGGACTGCAATAGGCCAAGTG
TCGAGGCCCATGTTCCTATATATTAGAACCAACGGGACCTCCAAAATCAAGATGAAATGG
GGTATGGAAATGAGGCGCTGCCTTCTTCAATCCCTTCAACAGATTGAAAGCATGATTGAG
GCCGAGTCTTCTGTCAAAGAAAAGGACATGACTAAAGAATTCTTTGAAAGCAAGTCGGAA
ACGTGGCCAATTGGAGAATCCCCCAGAGGGGTAGAGGAAGGCTCTATCGGGAAAGTATGC
AGAACCTTACTGGCAAAATCTGTGTTCAACAGTCTATACGCATCTCCACAACTAGAGGGA
TTTTCAGCAGAGTCGAGGAAATTGCTTCTCATTGTTCAGGCACTTAGGGACAACCTGGAA
CCTGGAACCTTCGATCTTGGAGGGCTATACGAAGCAATTGAGGAGTGCCTGATTAATGAT
CCCTGGGTTTTGCTTAATGCATCTTGGTTCAACT--CCTTCCTCA------------CAC
ATG----CACTGAAATAGTTGTG-GCAATGCTACTA-TTTGCTATCCATACTGTCCAAA-
----------------------------------------------------------
>gi|78096182|gb|CY004707| /Avian/3(PA)/H3N8/Canada/2001/08/6/ Influenza A virus (A/mallard/Alberta/156/2001(H3N8)) segment 3, complete sequence
------------------AGCGAAAG-CAGGTACTGATCCAAA-ATGGAAGACTTTGT--
-GCGACAAT-GCTTC--------AATCCAATGA--TCGTCGAGCTTGCGGAAAAGGCAAT
GAAAGAATATGGGGAAGATCCGAAAATCGAAACTAACAAATTCGCTGCAATATG-CACTC
ACTTGGAAGTCTGCTTCATGTATTCGGATTTCCACTTCATTGATGAACAGGGCGAATCAA
TAATTGTGGAATCTGGTGATCCAAATGCATTACTGAAGCATCGATTTGAGATAATTGAAG
GAAGAGACCGAACAATGGCCTGGACAGTGGTGAATAGCATCTGCAACACCACAGGGGTCG
AGAAGCCTAAATTCCTTCCGGATCTGTATGATTACAAGGAGAACCGATTCATTGAAATTG
GAGTGACGCGGAGAGAGGTCCATACATACTACCTAGAGAAAGCCAACAAGATAAAATCCG
AGAAGACACACATTCACATCTTTTCATTTACTGGAGAAGAAATGGCCACCAAAGCAGACT
ACACCCTTGACGAAGAAAGCAGAGCAAGAATTAAAACCAGACTGTTCACTATAAGACAAG
AAATGGCCAGCAGGGGTCTATGGGATTCCTTTCGTCAGTCCGAAAGAGGCGAAGAGACAG
TTGAAGAAAGATTTGAAATCACAGGAACCATGCGCAGGCTTGCCGACCAAAGTCTCCCAC
CGAACTTCTCCAGCCTTGAAAACTTTAGAGCCTATGTGGATGGATTCGAACCGAACGGC-
-TGCATTGAGGGCAAGCTTTCTCAAATGTCAAAAGAAGTGAACGCCAGGATTGAGCCA--
----TTTCTGAAGACAACACCACGCCCTCTCAAATTGCCTGATGGGCCCCCTTGCTCCCA
GCGGTCAAAATTCTTACTGATGGATGCCTTGAAACTAAGCATTGAAGACCCAAGTCACGA
GGGAGAGGGGATACCACTATACGATGCGATCAAATGCATGAAGACATTTTTCGGTTGGAA
AGAGCCCAACATAATCAAACCACATGAAAAGGGCATAAATCCTAACTATCTTCTGGCTTG
GAAGCAAGTGCTAGCAGAACTCCAGGACCTTGAAAATGAGGAGAAAATCCCAAAGACAAA
GAACATGAAGAAAACAAGCCAATTGAAGTGGGCACTTGGTGAGAACATGGCACCAGAAAA
AGTGGACTTTGAGGATTGCAAGGATGTTGGCGATTTAAAACAGTATGATAGCGATGAGCC
GGAGCCTAGATCGCTAGCAAGCTGGATCCAGAGTGAATTCAATAAGGCGTGTGAATTGAC
CGATTCGAGCTGGATAGAACTGGATGAAATCGGGGAAGATGTTGCTCCGATTGAACACAT
TGCAAGTATGAGGAGGAATTACTTTACAGCAGAAGTGTCCCATTGCAGGGCCACTGAATA
CATAATGAAGGGAGTCTACAT-AAATAC-AGCTCTGCTCAATGCATCTTGTGCAGCCATG
GATGACTTCCAGCTGATTCCAATGATAAGCAAATGTAGGACAAAAGAAGGAAGACGGAAA
ACAAACCTGTATGGGTTCATCATAAAAGGAAGGTCTCATTTGAGGAATGATACTGATGTG
GTAAACTTTGTGAGCATGGAATTTTCTCTCACTGATCCGAGGCTAGAACCACACAAATGG
GAAAAGTACTGCGTTCTTGAGGTGGGAGATATGCTCCTGAGGACTGCAATAGGCCAAGTA
TCAAGGCCCATGTTCCTGTACGTTAGAACCAACGGGACCTCCAAAATCAAGATGAAATGG
GGTATGGAAATGAGGCGCTGCCTTCTTCAATCTCTTCAACAGATTGAAAGCATGATTGAG
GCCGAGTCTTCTGTCAAAGAAAAGGACATGACTAAAGAATTCTTTGAGAACAAGTCGGAA
ACGTGGCCAATTGGAGAATCCCCCAGAGGGGTAGAGGAAGGCTCTATTGGGAAGGTATGC
AGAACCCTACTGGCAAAATCTGTGTTCAACAGTCTATACGCATCTCCACAACTTGAGGGA
TTTTCAGCAGAATCGAGGAAATTGCTTCTCATCGTTCAGGCACTTAGGGACAACCTGGAA
CCTGGAACCTTCGATCTTGGAGGGCTATACGAAGCAATTGAGGAGTGCCTGATTAATGAT
CCCTGGGTTTTGCTTAATGCGTCTTGGTTCAACT--CCTTCCTCA------------CAC
ATG----CACTGAAATAGTTGTG-GCAATGCTACTA-TTTGCTATCCATACTGTCCAAAA
A-AGTACCTTG-TTTCTACT--------------------------------------
>gi|82654336|gb|CY005473| /Avian/3(PA)/H3N8/China/1992/12/1/ Influenza A virus (A/duck/Nanchang/1681/1992(H3N8)) segment 3, complete sequence
------------------AGCGAAAG-CAGGTACTGATCCAAA-ATGGAAGACTTTGT--
-GCGACAAT-GCTTC--------AATCCAATGA--TCGTCGAGCTTGCGGAAAAGGCAAT
GAAAGAATATGGGGAAGATCCGAAAATCGAAACGAACAAATTTGCTGCAATATG-CACAC
ACTTAGAAGTCTGTTTCATGTATTCGGATTTCCACTTTATTGACGAACGGGGCGAATCAA
TAATTGTAGAATCGGGCGATCCGAATGCACTGTTGAAACACCGATTCGAAATAATTGAAG
GGAGAGACCGAACGATGGCCTGGACGGTGGTAAATAGCATTTGCAACACCACAGGGGTCG
AGAAGCCCAAATTCCTCCCGGACTTGTATGACTACAAGGAGAACCGATTCATTGAAATTG
GAGTGACACGGAGGGAAGTTCACATATACTATCTAGAAAAAGCCAACAAGATAAAATCCG
AGAAGACACACATTCACATATTCTCATTCACTGGAGAGGAAATGGCCACCAAAGCGGATT
ACACCCTTGATGAAGAAAGCAGGGCAAGGATCAAAACCAGGCTGTTCACCATAAGGCAAG
AAATGGCCAGTAGGGGCCTATGGGATTCCTTTCGTCAGTCCGAGAGAGGCGAAGAGACAA
TTGAAGAAAGATTTGAAATCACAGGAACCATGCGCAGGCTTGCCGACCAAAGTCTCCCAC
CGAACTTCTCCAGCCTTGAAAACTTTAGAGCCTATGTGGATGGATTCGAACCGAACGGC-
-TGCATTGAGGGCAAGCTTTCTCAAATGTCAAAAGAAGTGAACGCACGAATTGAGCCA--
----TTTCTGAAGACAACACCGCGCCCTATCAGATTACCTGATGGGCCTCCCTGCTCTCA
GCGATCGAAATTCTTGCTGATGGATGCCCTTAAACTGAGCATTGAGGACCCAAGTCATGA
GGGGGAGGGGATACCACTGTATGATGCAATCAAATGCATGAAGACCTTTTTCGGCTGGAA
AGAGCCCAACATTGTAAAGCCGCATGAAAAAGGCATAAATCCCAATTACCTCCTGGCTTG
GAAGCAGGTGTTGGCAGAGCTCCAGGACATTGAAAATGAGGAGAAAATCCCAAAAACAAA
GAACATGAAGAAGACAAGCCAATTGAAGTGGGCACTCGGTGAGAATATGGCACCGGAGAA
AGTAGACTTTGAGGACTGCAAAGATGTTAGTGATCTGAAACAGTATGACAGTGATGAGCC
AGAGTCTAGATCGCTAGCAAGCTGGATCCAGAGTGAGTTCAACAAGGCATGTGAACTGAC
CGATTCAAGCTGGATTGAACTTGATGAGATAGGGGAAGATGTTGCTCCAATTGAGCACAT
TGCAAGTATGAGAAGGAACTACTTCACAGCGGAAGTATCCCATTGCAGAGCTACCGAGTA
CATAATGAAGGGGGTGTACAT-AAATAC-AGCTTTGCTAAATGCATCCTGTGCAGCCATG
GATGACTTCCAATTGATTCCAATGATAAGCAAATGCAGAACCAAAGAAGGAAGACGGAAA
ACCAATCTGTATGGATTCATTATAAAAGGAAGGTCCCATCTGAGGAATGACACCGATGTG
GTGAACTTTGTGAGTATGGAATTCTCTCTTACTGACCCAAGGCTTGAGCCACACAAGTGG
GAAAAGTACTGTGTCCTAGAGATAGGGGACATGCTCCTGCGGACTGCAATAGGCCAAGTG
TCAAGGCCAATGTTTCTATATGTGAGAACCAATGGAACCTCTAAGATCAAGATGAAATGG
GGCATGGAAATGAGACGCTGCCTTCTCCAATCCCTTCAACAGATTGAAAGCATGATTGAG
GCCGAGTCTTCTGTCAAAGAGAAAGACATGACCAAAGAATTCTTTGAAAACAAATCAGAA
ACATGGCCAATTGGAGAGTCACCCAAAGGGGTGGAGGAAGGCTCCATCGGGAAAGTGTGC
AGAACCTTGCTAGCAAAATCTGTATTCAACAGTCTATATGCGTCTCCACAACTCGAGGGG
TTTTCAGCTGAATCAAGAAAATTGCTTCTCATTGTTCAGGCACTTAGGGACAACCTGGAA
CCTGGGACTTTCGATCTTGGGGGGCTATATGAAGCAATTGAGGAGTGCCTGATTAACGAT
CCCTGGGTTTTGCTTAATGCATCTTGGTTCAACT--CCTTCCTCA------------CAC
ATG----CACTGAAATAGTTGTG-GCAATGCTACTA-TTTGCTATCCATACTGTCCAAAA
A-AGTACCTTG-TTTCTACT--------------------------------------
>gi|163965168|gb|CY028649| /Avian/3(PA)/H3N8/Australia/1992/// Influenza A virus (A/duck/Victoria/1992(H3N8)) segment 3, complete sequence
----------------------------------------AAA-ATGGAAGATTTTGT--
-GCGACAAT-GCTTC--------AATCCAATGA--TCGTCGAGCTTGCGGAAAAGACAAT
GAAAGAATATGGGGAAGATCCAAAAATCGAAACAAACAAATTCGCTGCAATATG-CACAC
ATTTGGAAGTCTGTTTCATGTATTCGGACTTCCATTTCATTGATGAACGAGGCGAATCAA
TAATTGTGGAATCTGGTGACCCAAATGCATTATTAAAACACCGATTTGAGATAATAGAAG
GGAGAGACCGAACAATGGCATGGACAGTGGTGAATAGTATTTGCAACACTACAGGAGTCG
AAAAGCCCAAATTTCTTCCAGATTTGTACGATTACAAGGAGAATCGATTTGTTGAAATTG
GAGTGACAAGAAGGGAAGTCCACATATACTACCTAGAAAAAGCCAACAAAATAAAGTCTG
AGAAGACGCACATTCACATCTTCTCATTCACTGGAGAGGAAATGGCCACCCAAGCGGATT
ACACACTCGACGAGGAGAGCAGAGCAAGAATCAAAACCAGGCTGTTCACCATAAGACAAG
AAATGGCCAGTAGAGGCTTGTGGGATTCCTTTCGTCAGTCCGAGAGAGGCGAAGAGACAA
TTGAAGAAAGATTTGAAATCGCAGGAACAATACGCAGGCTTGCCGACCAAAGTCTCCCAC
CGAACTTCTCCAGCCTTGAAAACTTTAGAGCCTATGTGGATGGATTCGAACCGAACGGC-
-TGCATTGAGGGCAAGCTTTCTCAAATGTCCAAAGAAGTGAATGCCAGAATTGAGCCA--
----TTTTTAAAGACAACACCACGCCCTCTCAGGTTACCTGATGGGCCCCCTTGCGCTCA
GCGATCGAAGTTTTTGCTGATGGATGCTCTGAAACTAAGTATTGAAGACCCAAGCCATGA
AGGAGAGGGGATACCACTATACGATGCAATTAAATGCATGAAGACCTTTTTCGGCTGGAA
AGAGCCCAACATTGTCAAACCACATGAGAAAGGTATAAATCCCAATTACCTCCTGGCCTG
GAAACAGGTGTTGGCAGAACTTCAGGACATCGAAAATGAAGAGAAAATCCCGAAAACAAA
GAATATGAAGAAAACAAGCCAATTGAAGTGGGCACTCGGCGAAAATATGGCGCCGGAAAA
GGTAGACTTTGAGGATTGCAAGGATGTCAGTGATTTGAAACAATATGACAGTGAAGAACC
AGTATCTAGGTCATTAGCAAGCTGGATTCAGAGTGAATTTAATAAGGCATGTGAGTTAAC
CGATTCAAGCTGGATAGAACTCGATGAAATAGGGGAGGACGTTGCTCCAATTGAGCACAT
TGCAAGCATGAGGAGAAACTACTTCACAGCGGAAGTGTCCCATTGCAGGGCCACTGAGTA
CATAATGAAGGGAGTGTACAT-AAATAC-AGCCTTGCTTAACGCATCCTGTGCAGCAATG
GACGATTTTCAGCTAATTCCAATGATAAATAAATGCAGGACCAAAGAAGGAAGACGAAAA
ACAAATCTGTATGGATTCATCATAAAAGGAAGATCCCATTTAAGGAATGACACTGATGTG
GTAAATTTTGTGAGCATGGAGTTTTCTCTTACTGACCCGAGGCTGGAGCCACACAAATGG
GAAAAATACTGCGTTCTTGAAGTAGGAGACATGCTCTTGCGGACTGCGATAGGACAAGTG
TCAAGGCCCATGTTCCTGTATGTGAGAACCAACGGGACTTCCAAGATCAAGATGAAGTGG
GGGATGGAAATGAGGCGATGCCTTCTCCAATCTCTTCAGCAAATTGAGAGCATGATTGAA
GCTGAATCTTCTGTCAAAGAGAAGGACATGACCAAAGAATTCTTTGAAAACAAGTCAGAG
ACGTGGCCAATCGGAGAATCACCCAAAGGAGTGGAGGAAGGATCCATCGGAAAAGTATGC
AGGACCCTGCTAGCAAAATCTGTATTCAACAGCCTGTATGCATCTCCACAACTTGAGGGA
TTTTCAGCTGAATCAAGGAAATTGCTTCTCATTGTTCAGGCGCTCAGGGACAACCTGGAA
CCTGGAACCTTCGATCTTGGGGGGTTATATGAAGCAATTGAGGAGTGCCTGATTAACGAT
CCCTGGGTTTTGCTTAATGCATCTTGGTTCAACT--CCTTCCTTA------------CAC
ATG----CACTGAAATAGCTGTG-GCAATGCTACTA-CTTGCTATCCATACTGT------
----------------------------------------------------------
>gi|115278053|gb|CY014575| /Avian/3(PA)/H3N8/Canada/1991/08/10/ Influenza A virus (A/blue-winged teal/Alberta/120/1991(H3N8)) segment 3, complete sequence
------------------AGCGAAAG-CAGGTACTGATCCAAA-ATGGAAGATTTTGT--
-GCGACAAT-GCTTC--------AATCCAATGA--TCGTCGAGCTTGCGGAAAAGGCAAT
GAAAGAATATGGGGAAGATCCAAAAATCGAAACTAACAAATTCGCCGCAATATG-CACAC
ACTTGGAAGTCTGTTTCATGTATTCGGATTTCCACTTCATTGACGAACGGGGCGAATCAA
TAATTGTAGAATCGGGTGATCCAAATGCATTACTGAAGCACCGATTCGAGATAATTGAAG
GAAGAGACCGAACAATGGCCTGGACAGTGGTGAATAGCATCTGCAACACCACAGGAGTCG
AGAAGCCTAAATTTCTTCCGGATCTGTATGATTACAGGGAAAACCGATTCATTGAAATTG
GAGTGACACGGAGGGAGGTCCACATATACTACTTAGAGAAAGCCAACAAGATAAAATCCG
AGAAGACACACATTCACATTTTTTCATTCACTGGAGAAGAGATGGCTACCAAAGCAGACT
ACACCCTTGATGAAGAGAGCAGGGCAAGAATCAAAACCAGGCTGTTCACTATAAGACAAG
AAATGGCCAGTAGGGGTCTGTGGGATTCCTTTCTTCAGTCCGAAAGAGGCGAAGAGACAA
TTGAAGAAAGATTTGAGATCACAGGAACCATGCGCAGGCTTGCCGACCAAAGTCTCCCAC
CGAACTTCTCCAGCCTTGAAAACTTTAGAGCCTATGTGGATGGATTCGAACCGAACGGC-
-TGCATTGAGGGCAAGCTTTCTCAAATGTCAAAAGAAGTGAACGCCAGAATTGAGCCA--
----TTTCTGAAGACAACACCACGCCCCCTCAGATTACCTGATGGGCCTCCTTGCTCTCA
GCGGTCAAAATTCTTGCTGATGGATGCCCTGAAGCTAAGCATTGAAGATCCAAGTCATGA
GGGAGAGGGGATACCGCTATACGATGCAATCAAATGCATGAAGACATTTTTCGGCTGGAA
AGAGCCCAACATAGTCAAACCACATGAGAAAGGCATAAATCCCAATTACCTTCTGGCTTG
GAAGCAAGTGCTGGCGGAACTCCAAGACATTGAAAATGAGGAGAAGATCCCAAAGACAAA
GAACATGAAGAAAACAAGCCAATTGAAATGGGCACTTGGTGAGAACATGGCACCGGAAAA
AGTGGACTTTGAGGATTGCAAGGACATTAGCGATCTAAAACAGTATGATAGTGATGAGCC
AGAACCTAGATCGCTAGCAAGCTGGATACAGAGTGAATTCAACAAGGCATGTGAATTGAC
CGATTCGAGCTGGATAGAACTTGATGAAATAGGGGAAGATATTGCCCCAATTGAGCACAT
CGCAAGTATGAGGAGGAACTATTTTACAGCGGAAGTGTCCCATTGCAGGGCCACTGAATA
CATAATGAAGGGAGTATACAT-AAATAC-AGCTTTGCTCAATGCATCTTGTGCAGCCATG
GATGACTTCCAGCTGATTCCAATGATAAGCAAATGCAGGACAAAAGAAGGAAGACGGAAA
ACAAATCTGTATGGGTTCATTATAAAAGGAAGGTCTCATTTGAGAAATGATACTGACGTG
GTAAACTTTGTGAGTATGGAATTTTCTCTCACTGACCCGAGGCTGGAACCACACAAATGG
GAAAAATACTGTGTTCTTGAAATAGGAGATATGCTCCTGAGGACTGCAATAGGCCAAGTA
TCAAGGCCCATGTTCCTGTACATTAGAACCAATGGGACTTCCAAGATCAAGATGAAATGG
GGTATGGAAATGAGACGCTGCCTTCTTCAATCTCTTCAGCAGATTGAGAGTATGATTGAG
GCCGAGTCTTCTGTCAAAGAGAAAGACATGACAAAAGAATTCTTTGAAAACAAATCAGAA
ACATGGCCGATTGGAGAGTCACCCAAGAGGGTGGAGGAAGGTTCTATCGGGAAAGTGTGC
AGAACCTTATTGGCAAAATCCGTATTCAACAGTTTATATGCATCTCCACAACTCGAGGGA
TTTTCAGCTGAATCGAGGAAATTGCTTCTCATTGTTCAGGCACTTAGGGACAACCTGGAA
CCTGGAACCTTCGATCTTGGAGGGCTATATGAAGCAATCGAGGAGTGCCTGATTAATGAT
CCCTGGGTTTTGCTTAATGCATCTTGGTTCAACT--CCTTCCTCA------------CAC
ATG----CACTGAAATAGTTGTG-GCAATGCTACTA-TTTGCTATCCATACTGTCCAAAA
A-AGTACCTTG-TTTCTACT--------------------------------------
>gi|115353423|gb|CY016145| /Avian/3(PA)/H3N8/USA/1987/10/23/ Influenza A virus (A/pintail/Ohio/454/1987(H3N8)) segment 3, complete sequence
------------------------------------ATCCAAA-ATGGAAGACTTTGT--
-GCGACAAT-GCTTC--------AATCCAATGA--TCGTCGAGCTTGCGGAAAAGGCAAT
GAAAGAATATGGGGAAGATCCGAAAATTGAAACTAATAAATTCGCTGCAATATG-CACAC
ACTTGGAAGTCTGTTTCATGTATTCAGATTTCCATTTCATCGACGAACGGGGTGAATCAA
TAATTGTAGAGTCTGGTGATCCAAATGCATTACTGAAGCACCGATTTGAGATAATTGAAG
GAAGAGACCGAACCATGGCCTGGACAGTGGTAAATAGCATTTGCAACACCACAGGGGTAG
AGAAGCCTAAATTTCTTCCGGATCTGTATGATTACAAGGAGAACCGATTCATTGAAATTG
GAGTGACACGGAGGGAGGTCCACATATACTACCTAGAAAAAGCCAACAAGATAAAATCCG
AGAAGACACACATTCACATTTTCTCATTCACTGGAGAGGAAATGGCCACCAAAGCGGACT
ACACCCTTGATGAAGAAAGCAGGGCAAGAATCAAAACCAGGCTGTTCACCATAAGACAAG
AAATGGCCAGTAGGGGTCTATGGGATTCCTTTCGTCAGTCCGAGAGAGGCGAAGAGACAA
TTGAAGAAAGATTTGAAATTACAGGAACCATGCGCAGGCTTGCCGACCAAAGTCTCCCAC
CGAACTTCTCCAGCCTTGAAAACTTTAGAGCCTATGTGGATGGATTTGAACCGAACGGC-
-TGCATTGAGGGCAAGCTTTCTCAAATGTCAAAAGAAGTGAACGCCAGAATTGAGCCA--
----TTTTTGAAGACAACACCACGCCCCCTCAGATTACCTGATGGGCCTCCCTGCTCTCA
GCGGTCAAAATTCTTGCTGATGGATGCTTTGAAACTAAGTATTGAAGACCCGAGTCATGA
GGGGGAGGGGATACCGCTATATGATGCAATCAAATGCATGAAGACATTTTTCGGCTGGAA
AGAGCCTAACATAATCAAACCACATGATAAAGGCATAAACCCCAATTACCTCCTAGCTTG
GAAACAGGTGTTAGCAGAACTCCAGGATATTGAAAATGAGGAAAAGATCCCAAAGACAAA
AAACATGAAGAAAACAAGCCAATTGAAGTGGGCACTCGGTGAGAATATGGCACCAGAAAA
AGTAGACTTTGATGATTGCAAAGATATTAACGATCTAAAACAGTATGACAGTGATGAGCC
AGAGCCTAGATCGCTAGCAAGCTGGATCCAGAGTGAGTTCAACAAGGCATGTGAATTGAC
CGATTCAAGCTGGATAGAACTTGATGAGATAGGGGATGATGTTGCCCCGATTGAACACAT
TGCAAGCATGAGGAGGAACTATTTTACAGCGGAGGTGTCCCATTGCAGGGCTACTGAGTA
CATAATGAAGGGAGTGTACAT-AAATAC-AGCTTTGCTCAATGCATCTTGTGCAGCCATG
GATGACTTCCAGTTGATCCCAATGATAAGCAAATGTAGGACCAAAGAAGGAAGACGGAAA
ACAAATCTGTATGGATTCATTATAAAAGGAAGGTCTCATTTGAGAAATGATACCGACGTG
GTAAACTTTGTAAGTATGGAGTTTTCCCTCACTGACCCGAGACTGGAGCCACACAAATGG
GAAAAGTACTGTGTTCTTGAAATAGGAGATATGCTCCTGAGGACTGCGATAGGCCAAGTG
TCGAGGCCCATGTTCCTATATGTGAGAACCAATGGGACCTCCAAGATCAAGATGAAATGG
GGCATGGAAATGAGGCGTTGCCTTCTTCAGTCTCTTCAACAGATTGAGAGCATGATTGAG
GCCGAGTCTTCCGTCAAAGAGAAGGACATGACCAAGGAATTCTTTGAAAACAAATCAGAA
ACATGGCCAATTGGAGAGTCACCCAAAGGAGTGGAGGAAGGCTCTATCGGGAAAGTGTGC
AGAACCTTACTGGCAAAATCTGTATTCAACAGTCTATATGCGTCTCCACAACTCGAGGGG
TTTTCAGCTGAATCGAGAAAATTGCTTCTCATTGTTCAGGCACTTAGGGACAACCTGGAA
CCTGGAACCTTCGATCTTGGAGGGCTATATGAAGCAATCGAGGAGTGCCTGATTAATGAT
CCCTGGGTTTTGCTTAATGCATCTTGGTTCAACT--CCTTCCTCA------------CAC
ATG----CACTGAAATAGTTGTG-GCAATGCTACTA-TTTGCTATCCATACTGTCCAAAA
G-AA------------------------------------------------------
>gi|122850677|gb|CY019202| /Avian/3(PA)/H3N8/USA/1987/10/19/ Influenza A virus (A/pintail/Ohio/339/1987(H3N8)) segment 3, complete sequence
--------------------------------------------ATGGAAGACTTTGT--
-GCGACAAT-GCTTC--------AATCCAATGA--TCGTCGAGCTAGCGGAAAAGGCAAT
GAAAGAATATGGGGAAGATCCGAAAATCGAAACCAACAAATTCGCAGCAATATG-CACAC
ACCTGGAAGTCTGTTTCATGTATTCGGATTTCCACTTCATTGACGAACGGGGTGAATCAA
TAATTGTAGAATCCGGTGATCCAAATGCATTACTGAAGCATCGATTCGAGATAATTGAAG
GAAGAGACCGAACAATGGCCTGGACAGTGGTAAATAGCATCTGCAACACCACGGGGGTCG
AGAAGCCTAAATTTCTTCCGGATCTGTATGATTACAAGGAAAATCGATTCATTGAAATTG
GAGTGACACGGAGGGAAGTCCACATATACTACCTAGAAAAGGCCAACAAGATAAAATCCG
AGAAGACACACATTCACATTTTTTCATTCACTGGAGAGGAAATGGCCACCAAAGCAGACT
ACACCCTTGATGAAGAAAGCAGGGCAAGAATTAAAACCAGGCTGTTCACCATAAGACAAG
AAATGGCCAGTAGGGGTCTATGGGATTCCTTTCGTCAGTCCGAGAGAGGCGAAGAGACAA
TTGAAGAAAGATTTGAAATCACAGGAACCATGCGCAGGCTTGCCGACCAAAGTCTCCCAC
CGAACTTCTCCAGCCTTGAAAACTTTAGAGCCTATGTGGATGGATTCGAACCGAACGGC-
-TGCATTGAGGGCAAGCTTTCTCAAATGTCAAAAGAAGTGAACGCCAGGATTGAGCCA--
----TTTTTGAAGACAACACCACGCCCTCTCAGATTACCTGATGGGCCTCCCTGCTCTCA
GCGGTCTAAATTCTTGCTGATGGATGCTCTGAAATTGAGCATTGAAGACCCGAGTCATGA
AGGAGAAGGGATACCACTATATGATGCTATCAAATGCATGAAGACATTCTTCGGCTGGAA
AGAGCCCAACATAATCAAACCACATGAGAAAGGCATAAACCCAAATTACCTCCTGGCTTG
GAAGCAGGTGCTAGCAGAACTCCAGGACATTGAAAACGAGAAGAAGATCCCAAAGACAAA
GAACATGAAGAAAACAAGCCAATTGAAGTGGGCACTCGGTGAGAACATGGCACCAGAGAA
AGTAGACTTTGAGGATTGCAAAGATGTTAGTGATCTAAAACAGTATGACAGTGATGAGCC
AGAGCCTAGATCGCTAGCAAGCTGGATCCAGAGTGAATTCAACAAGGCATGTGAATTGAC
TGATTCGAGCTGGATAGAACTTGACGAAATAGGGGAAGATATTGCCCCAATTGAGCACAT
TGCAAGCATGAGGAGGAATTATTTCACAGCGGAAGTATCTCATTGCAGGGCTACTGAGTA
CATAATGAAGGGAGTGTACAT-AAATAC-AGCTTTGCTCAATGCATCTTGTGCAGCCATG
GATGACTTCCAACTGATCCCAATGATAAGCAAATGCCGGACCAAAGAAGGGAGACGGAAA
ACAAATCTGTATGGATTCATCATAAAAGGAAGGTCTCATTTGAGAAACGATACTGACGTG
GTAAACTTTGTGAGTATGGAGTTTTCTCTCACTGACCCGAGGCTGGAGCCACACAAATGG
GAAAAGTACTGTGTTCTTGAAATAGGAGATATGCTCCTGAGGACTGCAATAGGCCAAGTG
TCAAGGCCCATGTTCCTGTATGTGAGAACAAATGGAACCTCCAAGATCAAAATGAAATGG
GGTATGGAAATGAGGCGCTGCCTCCTTCAATCTCTTCAGCAGATTGAGAGCATGATTGAG
GCCGAGTCTTCTGTCAAAGAGAAAGACATGACCAAAGAATTCTTTGAAAACAAATCGGAA
ACATGGCCAATTGGGGAGTCACCTAAGGGAGTGGAGGAAGGCTCTATCGGGAAAGTGTGC
AGAACCTTACTGGCAAAATCTGTATTCAACAGTCTATATGCGTCTCCACAACTCGAAGGG
TTTTCGGCTGAATCAAGAAAATTGCTTCTCATTGTTCAGGCACTTAGGGACAACCTGGAA
CCTGGAACCTTCGATCTTGGAGGGCTATATGAAGCAATCGAGGAGTGCCTGATTAATGAT
CCCTGGGTTTTGCTTAATGCATCTTGGTTCAACT--CCTTCCTCA------------CAC
ATG----CACTGAAATAGTTGTG-GCAATGCTACTA-TTTGCTATCCATACTGTCCAAA-
----------------------------------------------------------
>gi|119365492|gb|CY017842| /Avian/3(PA)/H3N8/USA/1987/// Influenza A virus (A/green-winged teal/Ohio/466/1987(H3N8)) segment 3, complete sequence
--------------------------------------------------GACTTTGT--
-GCGACAAT-GCTTC--------AATCCAATGA--TCGTCGAGCTTGCGGAAAAGGCAAT
GAAAGAATATGGGGAAGATCCGAAAATCGAAACTAACAAATTTGCTGCAATATG-CACAC
ACCTGGAAGTCTGCTTCATGTATTCGGATTTCCACTTCATTGACGAACGAGGCGAATCAA
TAATTGTAGAATCTGGCGATCCAAACGCATTACTGAAGCATCGATTTGAGATAATTGAAG
GAAGAGACCGAACAATGGCCTGGACAGTAGTGAATAGTATCTGCAACACCACAGGAGTCG
AGAAGCCTAGATTTCTTCCGGATCTGTATGATTACAAGGAAAACCGATTCATTGAAATTG
GAGTGACACGGAGGGAGGTCCACATATACTATCTAGAGAAAGCCAACAAGATAAAATCCG
AGAAAACACACATTCACATTTTTTCATTCACTGGAGAGGAAATGGCCACCAAAGCGGACT
ACACCCTTGATGAAGAGAGCAGGGCAAGAATCAAAACCAGGCTGTTCACTATAAGACAAG
AAATGGCCAGCAGGGGTTTATGGGATTCCTTTCGTCAGTCCGAAAGAGGCGAAGAGACAA
TTGAAGAAAGATTTGAAATCACAGGAACCATGCGCAGGCTTGCCGACCAAAGTCTCCCAC
CGAACTTCTCCAGCCTTGAAAACTTTAGAGCCTATGTGGATGGATTCGAACCGAACGGC-
-TGCATTGAGGGCAAGCTTTCTCAAATGTCAAAAGAAGTGAACGCCAGAATTGAACCA--
----TTTTTGAAGACAACACCACGCCCTCTCAGATTACCAGATGGGCCCCCTTGCTCTCA
ACGGTCAAAATTCTTGCTGATGGATGCCCTGAAACTAAGCATTGAAGACCCGAGTCATGA
GGGAGAGGGGATACCGCTATACGATGCAATCAAATGCATGAAGACATTTTTCGGCTGGAA
AGAGCCTAACATAGTCAAACCACATGAGAAAGGCATAAATCCCAATTACCTTCTGGCTTG
GAAGCAGGTACTAGCAGAACTCCAGGACATTGAAAATGAGGAGAAGATCCCAAAGACAAA
GAACATGAAGAAAACAAGCCAATTGAAGTGGGCACTTGGTGAGAACATGGCACCAGAAAA
AGTAGACTTTGAGGATTGCAAGGATGTTAGCGATCTAAAACAGTATGATAGTGATGAGCC
AGAGTCTAGATCGCTAGCAAGCTGGATCCAGAGTGAATTCAATAAGGCATGTGAATTGAC
CGATTCGAGCTGGATAGAGCTTGATGAGATAGGGGAAGACATTGCCCCAATTGAGCACAT
TGCAAGTATGAGGAGGAATTATTTTACAGCGGAAGTGTCCCATTGCAGGGCTACTGAATA
CATAATGAAGGGAGTGTACAT-AAATAC-AGCTTTGCTCAATGCATCTTGTGCTGCCATG
GATGACTTTCAGCTGATTCCAATGATAAGCAAATGCAGGACAAAAGAAGGGAGACGGAAA
ACAAACCTGTATGGGTTCATTATAAAAGGAAGGTCTCACTTGAGAAATGATACTGATGTG
GTAAATTTTGTGAGCATGGAATTTTCTCTCACAGACCCGAGACTGGAACCACACAAATGG
GAGAAATACTGTGTTCTTGAAATAGGAGACATGCTCCTAAGGACTGCAATAGGCCAAGTA
TCAAGGCCCATGTTCCTGTATGTTAGAACCAATGGAACCTCCAAGATCAAGATGAAATGG
GGTATGGAAATGAGGCGCTGCCTTCTTCAATCTCTTCAACAGATTGAGAGTATGATTGAG
GCAGAATCTTCTGTCAAAGAGAAAGACATGACAAAAGAATTCTTTGAAAACAAATCGGAG
ACATGGCCAATTGGAGAGTCGCCCAAAGGGGTGGAAGAGGGCTCCATCGGAAAAGTGTGC
AGAACCTTGCTGGCAAAATCTGTATTCAACAGTCTGTATGCATCTCCACAACTCGAGGGA
TTTTCAGCTGAATCGAGGAAATTGCTTCTCATTGTTCAGGCACTTAGGGACAACCTGGAA
CCTGGAACCTTCGATCTTGGAGGGCTATATGAAGCAATTGAGGAGTGCCTGATTAATGAT
CCCTGGGTTTTGCTTAATGCATCTTGGTTCAACT--CCTTCCTCA------------CAC
ATG----CACTGAAATAGTTGTG-GCAATGCTACTA-TTTGCTATCCATACT-TCCA---
----------------------------------------------------------
>gi|119369504|gb|CY017866| /Avian/3(PA)/H3N8/USA/1987/// Influenza A virus (A/northern shoveler/Ohio/454/1987(H3N8)) segment 3, complete sequence
--------------------------------------------ATGGAAGACTTTGT--
-GCGACAAT-GCTTC--------AATCCAATGA--TCGTCGAGCTTGCGGAAAAGGCAAT
GAAAGAATATGGGGAAGATCCGAAAATTGAAACTAATAAATTCGCTGCAATATG-CACAC
ACTTGGAAGTCTGTTTCATGTATTCAGATTTCCATTTCATCGACGAACGGGGTGAATCAA
TAATTGTAGAGTCTGGTGATCCAAATGCATTACTGAAGCACCGATTTGAGATAATTGAAG
GAAGAGACCGAACCATGGCCTGGACAGTGGTAAATAGCATTTGCAACACCACAGGGGTAG
AGAAGCCTAAATTTCTTCCGGATCTGTATGATTACAAGGAGAACCGATTCATTGAAATTG
GAGTGACACGGAGGGAGGTCCACATATACTACCTAGAAAAAGCCAACAAGATAAAATCCG
AGAAGACACACATTCACATTTTCTCATTCACTGGAGAGGAAATGGCCACCAAAGCGGACT
ACACCCTTGATGAAGAAAGCAGGGCAAGAATCAAAACCAGGCTGTTCACCATAAGACAAG
AAATGGCCAGTAGGGGTCTATGGGATTCCTTTCGTCAGTCCGAGAGAGGCGAAGAGACAA
TTGAAGAAAGATTTGAAATTACAGGAACCATGCGCAGGCTTGCCGACCAAAGTCTCCCAC
CGAACTTCTCCAGCCTTGAAAACTTTAGAGCCTATGTGGATGGATTTGAACCGAACGGC-
-TGCATTGAGGGCAAGCTTTCTCAAATGTCAAAAGAAGTGAACGCCAGAATTGAGCCA--
----TTTTTGAAGACAACACCACGCCCCCTCAGATTACCTGATGGGCCTCCCTGCTCTCA
GCGGTCAAAATTCTTGCTGATGGATGCTTTGAAACTAAGTATTGAAGACCCGAGTCATGA
GGGGGAGGGGATACCGCTATATGATGCAATCAAATGCATGAAGACATTTTTCGGCTGGAA
AGAGCCTAACATAATCAAACCACATGATAAAGGCATAAACCCCAATTACCTCCTGGCTTG
GAAACAGGTGTTAGCAGAACTCCAGGATATTGAAAATGAGGAAAAGATCCCAAAGACAAA
AAACATGAAGAAAACAAGCCAATTGAAGTGGGCACTCGGTGAGAATATGGCACCAGAAAA
AGTAGACTTTGATGATTGCAAAGATATTAACGATCTAAAACAGTATGACAGTGATGAGCC
AGAGCCTAGATCGCTAGCAAGCTGGATCCAGAGTGAGTTCAACAAGGCATGTGAATTGAC
CGATTCAAGCTGGATAGAACTTGATGAGATAGGGGATGATGTTGCCCCGATTGAACACAT
TGCAAGCATGAGGAGGAACTATTTTACAGCGGAGGTGTCCCATTGCAGGGCTACTGAGTA
CATAATGAAGGGAGTGTACAT-AAATAC-AGCTTTGCTCAATGCATCTTGTGCAGCCATG
GATGACTTCCAGTTGATCCCAATGATAAGCAAATGTAGGACCAAAGAAGGAAGACGGAAA
ACAAATCTGTATGGATTCATTATAAAAGGAAGGTCTCATTTGAGAAATGATACCGACGTG
GTAAACTTTGTAAGTATGGAGTTTTCCCTCACTGACCCGAGACTGGAGCCACACAAATGG
GAAAAGTACTGTGTTCTTGAAATAGGAGATATGCTCCTGAGGACTGCGATAGGCCAAGTG
TCGAGGCCCATGTTCCTATATGTGAGAACCAATGGGACCTCCAAGATCAAGATGAAATGG
GGCATGGAAATGAGGCGTTGCCTTCTTCAGTCTCTTCAACAGATTGAGAGCATGATTGAG
GCCGAGTCTTCCGTCAAAGAGAAGGACATGACCAAGGAATTCTTTGAAAACAAATCAGAA
ACATGGCCAATTGGAGAGTCACCCAAAGGAGTGGAGGAAGGCTCTATCGGGAAAGTGTGC
AGAACCTTACTGGCAAAATCTGTATTCAACAGTCTATATGCGTCTCCACAACTCGAGGGG
TTTTCAGCTGAATCGAGAAAATTGCTTCTCATTGTTCAGGCACTTAGGGACAACCTGGAA
CCTGGAACCTTCGATCTTGGAGGGCTATATGAAGCAATCGAGGAGTGCCTGATTAATGAT
CCCTGGGTTTTGCTTAATGCATCTTGGTTCAACT--CCTTCCTCA------------CAC
ATG----CACTGAAATAGTTGTG-GCAATGCTACTA-TTTGCTATCCATACTGTCCAAA-
----------------------------------------------------------
>gi|115521343|gb|CY016400| /Avian/3(PA)/H3N8/USA/1986/11/08/ Influenza A virus (A/mallard/Ohio/264/1986(H3N8)) segment 3, complete sequence
--------------------------------------------ATGGAAGACTTTGT--
-GCGACAAT-GCTTC--------AATCCAATGA--TCGTCGAGCTTGCGGAAAAGGCAAT
GAAAGAATATGGGGAAGATCCGAAAATCGAAACTAACAAATTTGCTGCAATATG-CACAC
ACTTGGAAGTCTGTTTCATGTATTCGGATTTCCACTTCATTGACGAACGGGGCGAATCAA
TAATTGTAGAATCTGGTGATCCAAATGCATTACTGAAGCACCGATTTGAGATAATTGAAG
GAAGAGACCGAACGATGGCCTGGACAGTGGTGAATAGCATCTGCAACACCACAGGGGTCG
AGAAGCCTAAATTTCTACCGGATCTGTATGATTACAAGGAAAACCGATTCATTGAAATTG
GAGTGACACGGAGGGAGGTCCACATATACTACCTAGAGAAAGCCAACAAGATAAAATCCG
AGAAGACACACATTCACATTTTTTCATTCACTGGAGAGGAAATGGCCACTAAAGCGGACT
ACACCCTTGATGAAGAGAGCAGGGCAAGAATCAAAACCAGGCTGTTCACTATAAGACAAG
AAATGGCCAGCAGGGGTCTATGGGATTCCTTTCGTCAGTCCGAAAGAGGCGAAGAGACAA
TTGAAGAAAGATTTGAAATCACAGGAACCATACGCAGGCTTGCCGACCAAAGTCTCCCAC
CGAACTTCTCCAGCCTTGAAAACTTTAGAGCCTATGTGGATGGATTCGAACCGAACGGC-
-TGCATTGAGGGCAAGCTTTCTCAAATGTCAAAAGAAGTGAATGCCAGAATTGAACCA--
----TTTTTGAAGACAACACCACGCCCTCTCAGATTACCTGATGGGCCTCCTTGCTCTCA
ACGGTCAAAATTCTTGCTGATGGATGCCCTGAAACTGAGCATTGAAGACCCGAGTCATGA
GGGAGAGGGGATACCGCTATATGATGCAATCAAATGCATGAAGACATTTTTCGGCTGGAA
AGAGCCCAACATAATCAAGCCACATGATAAAGGCATAAATCCCAATTATCTTCTGGCTTG
GAAGCAGGTGCTAGCAGAACTCCAGGACATTGAAAATGAGGAGAAGATCCCAAAGACAAA
GAACATGAAGAAAACAAGCCAATTGAAGTGGGCACTTGGTGAGAACATGGCACCAGAAAA
AGTAGACTTTGAGGATTGCAAGGATGTTAGCGATCTAAAACAGTATGATAGTGATGAGCC
AGAGTCTAGATCGCTAGCAAGCTGGATCCAGAGTGAATTCAACAAGGCATGTGAATTGAC
CGATTCGAGCTGGATAGAGCTTGATGAGATAGGGGAAGATATTGCCCCAATTGAGCACAT
TGCAAGTATGAGGAGGAACTACTTTACAGCGGAAGTGTCCCATTGCAGGGCTACTGAATA
CATAATGAAGGGGGTGTACAT-AAATAC-AGCTTTGCTCAATGCATCTTGTGCAGCCATG
GATGACTTTCAGCTGATTCCGATGATAAGCAAATGCAGGACAAAAGAAGGGAGACGGAAA
ACAAACCTGTATGGGTTCATTATAAAAGGAAGGTCTCACTTGAGAAATGATACTGACGTG
GTAAACTTTGTGAGTATGGAGTTTTCTCTCACTGATCCGAGGCTGGAACCACACAAATGG
GAGAAATACTGTGTTCTTGAAATAGGAGATATGATCCTGAGGACCGCAATAGGCCAAGTG
TCAAGGCCCATGTTCCTGTATGTTAGAACCAATGGAACCTCCAAGATCAAGATGAAATGG
GGTATGGAAATGAGGCGCTGCCTTCTTCAATCTCTTCAGCAGATTGAGAGCATGATTGAG
GCCGAGTCTTCTGTCAAAGAGAAAGACATGACAAAAGAATTCTTTGAAAACAAATCGGAA
ACATGGCCAATTGGAGAGTCACCCAAGGGAGTGGAAGAAGGCTCTATCGGAAAAGTGTGC
AGAACCTTACTGGCAAAATCTGTATTCAACAGTCTGTATGCATCTCCACAACTCGAGGGA
TTTTCAGCTGAATCGAGGAAATTGCTTCTCATTGTTCAGGCACTTAGGGACAACCTGGAA
CCTGGAACCTTCGATCTTGGAGGGCTATATGAAGCAATTGAGGAGTGCCTGATTAATGAT
CCCTGGGTTTTGCTTAATGCATCTTGGTTCAACT--CCTTCCTCA------------CAC
ATG----CACTGAAATAGTTGTG-GCAATGCTACTA-TTTGCTATCCATACTGTCCAAA-
----------------------------------------------------------
>gi|134047034|gb|CY020938| /Avian/3(PA)/H3N8/USA/1986/// Influenza A virus (A/northern shoveler/Ohio/35/1986(H3N8)) segment 3, complete sequence
------------------------------------ATTCAAA-ATGGAAGACTTTGT--
-GCGACAAT-GCTTC--------AATCCAATGA--TCGTCGAGCTTGCGGAAAAGGCAAT
GAAAGAATATGGGGAGGATCCGAAAATCGAAACTAACAAATTTGCTGCAATATG-CACAC
ACCTGGAAGTCTGCTTCATGTATTCGGATTTCCACTTCATTGACGAACGGGGCGAATCAA
TAATTATAGAATCCGGTGATCCAAACGCATTACTGAAGCATCGATTTGAGATAATTGAAG
GAAGAGACCGAACAATGGCCTGGACAGTAGTGAATAGTATCTGCAACACCACAGGGGTCG
AGAAGCCTAAATTTCTTCCGGATCTGTATGATTACAAGGAAAACCGATTCATTGAAATTG
GAGTGACACGGAGGGAGGTCCACATATACTATCTAGAGAAAGCCAACAAGATAAAATCCG
AGAAGACACACATTCACATTTTTTCATTCACTGGAGAGGAAATGGCCACTAAAGCGGACT
ACACCCTTGATGAAGAGAGCAGGGCAAGAATCAAAACCAGGCTGTTCACTATAAGACAAG
AAATGGCCAGCAGGGGTCTATGGGATTCCTTTCGTCAGTCCGAAAGAGGCGAAGAGACAA
TTGAAGAAAGATTTGAAATCACAGGAACCATGCGCAGGCTTGCCGACCAAAGTCTCCCAC
CGAACTTCTCCAGCCTTGAAAACTTTAGAGCCTATGTGGATGGATTCGAACCGAACGGC-
-TGCATTGAGGGCAAGCTTTCTCAAATGTCAAAAGAAGTGAACGCCAGAATTGAACCA--
----TTTTTGAAGACAACACCACGCCCTCTCAGATTACCAGATGGGCCTCCTTGCTCTCA
ACGGTCAAAATTCTTGCTGATGGATGCCCTGAAACTAAGCATTGAAGACCCGAGTCATGA
GGGAGAGGGGATACCGCTATACGATGCAATCAAATGCATGAAGACATTTTTCGGCTGGAA
AGAGCCTAACATAGTCAAACCACATGAGAAAGGCATAAATCCCAATTATCTTCTGGCTTG
GAAGCAGGTGCTAGCAGAACTCCAGGACATTGAAAATGAGGAGAAGATCCCAAAGACAAA
GAACATGAAGAAAACAAGCCAATTGAAGTGGGCACTTGGTGAGAACATGGCACCAGAAAA
AGTAGACTTTGAGGATTGCAAGGATGTTAGCGATCTAAAACAATATGATAGTGATGAGCC
AGAGTCTAGATCGCTAGCAAGCTGGATCCAGAGTGAATTCAATAAGGCATGTGAATTGAC
CGATTCAAGCTGGATAGAGCTTGATGAGATAGGGGAAGATATTGCCCCAATTGAGCACAT
TGCAAGTATGAGGAGGAACTATTTTACAGCGGAAGTGTCCCATTGCAGGGCTACTGAATA
CATAATGAAGGGAGTGTACAT-AAATAC-AGCTTTGCTCAATGCATCTTGTGCTGCTATG
GATGACTTTCAGCTGATTCCAATGATAAGCAAATGCAGGACAAAAGAAGGGAGACGGAAA
ACAAACCTGTATGGGTTCATTATAAAAGGAAGGTCTCACTTGAGAAATGATACTGACGTG
GTAAACTTTGTGAGCATGGAGTTTTCTCTCACTGACCCGAGACTGGAACCACACAAATGG
GAGAAATACTGTGTTCTTGAAATAGGAGATATGCTCCTAAGGACTGCAATAGGCCAAGTA
TCAAGGCCCATGTTCCTGTATGTTAGAACCAATGGAACCTCCAAGATCAAGATGAAATGG
GGCATGGAAATGAGGCGCTGCCTTCTTCAATCTCTTCAGCAGATTGAGAGCATGATTGAG
GCAGAGTCTTCTGTCAAAGAGAAAGACATGACAAAAGAATTCTTTGAAAACAAATCGGAG
ACATGGCCAATTGGAGAGTCACCCAAGGGGGTGGAAGAGGGATCCATTGGAAAGGTGTGC
AGGACCTTGCTGGCAAAATCTGTATTCAACAGTCTGTATGCATCTCCACAACTCGAGGGA
TTTTCAGCTGAATCGAGGAAATTGCTTCTCATTGTTCAGGCACTTAGGGACAACCTGGAA
CCTGGAACCTTCGATCTTGGAGGGCTATATGAAGCAATTGAGGAGTGCCTGATTAATGAT
CCCTGGGTTTTGCTTAATGCATCTTGGTTCAACT--CCTTCCTCA------------CAC
ATG----CACTGAAATAGTCGTG-GCAATGCTACTA-TTTGCTATCCATACTGTCCAAA-
----------------------------------------------------------
>gi|78096103|gb|CY004667| /Avian/3(PA)/H3N8/Canada/1985/08/22/ Influenza A virus (A/mallard duck/ALB/525/1985(H3N8)) segment 3, complete sequence
------------------AGCGAAAG-CAGGTACTGATTCAAA-ATGGAAGATTTTGT--
-GCGACAAT-GCTTC--------AATCCAATGA--TCGTCGAGCTTGCGGAAAAGGCAAT
GAAAGAATATGGGGAGGATCCGAAAATCGAAACTAACAAATTCGCTGCAATATG-CACAC
ACTTGGAAGTCTGTTTTATGTATTCGGATTTCCACTTCATTGACGAACGGGGTGAATCAA
TAATTGTAGAATCTGGTGATCCAAATGCATTGCTAAAGCACCGATTTGAGATAATTGAAG
GAAGAGATCGAACAATGGCCTGGACAGTGGTGAACAGTATCTGCAACACCACAGGGGTCG
AGAAGCCTAAATTTCTTCCGGATCTGTATGATTACAAGGAGAACCGATTCATTGAAATTG
GAGTGACACGGAGGGAAGTCCACATATACTACCTAGAAAAAGCCAACAAGATAAAGTCCG
AAAAAACACACATTCACATTTTCTCATTCACTGGAGAGGAAATGGCCACCAAAGCGGACT
ACACCCTTGATGAAGAAAGCAGGGCAAGAATCAAAACCAGGCTATTCACCATAAGACAAG
AAATGGCCAGTAGGGGTCTATGGGATTCCTTTCGTCAGTCCGAGAGAGGCGAAGAGACAA
TTGAAGAAAGATTTGAAATTACAGGAACCATGCGCAGGCTCGCCGACCAAAGTCTCCCAC
CGAACTTCTCCAGCCTTGAAAACTTTAGAGCCTATGTGGATGGATTCGAACCGAACGGC-
-TGCATTGAGGGCAAGCTTTCTCAAATGTCAAAAGAAGTGAACGCCAGAATTGAGCCA--
----TTCTTGAAGACAACACCACGCCCCCTCAGATTGCCTGATGGACCTCCTTGCTCTCA
GCGGTCAAAATTCTTGCTGATGGATGCCCTGAAATTAAGTATTGAAGACCCGAGCCACGA
GGGGGAGGGAATACCGCTATATGATGCAATCAAATGCATGAAGACATTTTTCGGCTGGAA
AGAGCCAAACATAATCAAACCACATGAAAAGGGCATAAACCCCAATTACCTCCTTGCTTG
GAAGCAGGTGCTAGCAGAACTCCAGGACATTGAAAATGAGGAGAAGATCCCAAAGACAAA
GAACATGAAGAAAACAAGCCAATTGAAATGGGCACTCGGTGAGAATATGGCACCAGAGAA
AGTAGACTTTGAGGATTGCAAAGATATTAGCGATCTAAAACAGTATGACAGTGATGAGCC
AGAGCCTAGATCGCTAGCAAGCTGGATCCAGAGTGAATTCAACAAGGCATGTGAATTGAC
CGATTCAAGCTGGATAGAGCTTGATGAGATAGGAGAAGATATTGCCCCGATTGAACACAT
TGCAAGCATGAGGAGGAACTATTTTACAGCGGAAGTGTCCCATTGCAGGGCTACTGAGTA
CATAATGAAGGGAGTGTACAT-AAACAC-AGCTTTGCTCAATGCATCTTGTGCAGCCATG
GATGACTTCCAGCTGATCCCAATGATAAGCAAATGTAGGACCAAAGAAGGAAGACGGAAA
ACAAATCTGTATGGATTCATTATAAAAGGAAGGTCTCATTTGAGAAATGATACTGACGTG
GTGAACTTTGTAAGTATGGAGTTTTCTCTCACTGACCCGAGGCTGGAGCCACACAAATGG
GAAAAGTACTGTGTTCTTGAAATAGGAGATATGCTCCTGAGGACTGCAATAGGCCAAGTG
TCAAGGCCAATGTTCCTGTATGTGAGAACCAATGGAACCTCCAAGATCAAGATGAAATGG
GGCATGGAAATGAGGCGCTGCCTTCTTCAATCTCTCCAGCAGATTGAGAGCATGATTGAG
GCCGAGTCCTCCGTCAAAGAGAAAGACATGACCAAGGAATTCTTTGAAAACAAATCGGAA
ACATGGCCAATTGGAGAGTCACCCAAGGGAGTGGAAGAAGGCTCTATTGGGAAAGTGTGC
AGAACCTTACTGGCAAAATCTGTATTCAACAGTCTATATGCATCTCCACAACTCGAGGGA
TTTTCAGCTGAGTCGAGAAAGTTGCTTCTCATTGTTCAGGCACTTAGGGACAACCTGGAA
CCTGGAACCTTCGATCTTGGAGGGCTATATGAAGCAATCGAGGAGTGCCTGATTAATGAT
CCCTGGGTTTTGCTTAATGCATCTTGGTTCAACT--CCTTCCTCA------------CAC
ATG----CACTGAAATAGTTGTG-GCAATGCTACTA-TTTGCTATCCATACTGTCCAAAA
A-AGTACCTTG-TTTCTACT--------------------------------------
>gi|78096122|gb|CY004675| /Avian/3(PA)/H3N8/Canada/1985/08/22/ Influenza A virus (A/blue-winged teal/ALB/569/1985(H3N8)) segment 3, complete sequence
------------------AGCGAAAG-CAGGTACTGATTCAAA-ATGGAAGATTTTGT--
-GCGACAAT-GCTTC--------AATCCAATGA--TCGTCGAGCTTGCGGAAAAGGCAAT
GAAAGAATATGGGGAGGATCCGAAAATCGAAACTAACAAATTCGCTGCAATATG-CACAC
ACTTGGAAGTCTGTTTTATGTATTCGGATTTCCACTTCATTGACGGGCGGGGTGAATCAA
TAATTGTAGAATCTGGTGATCCAAATGCATTACTAAAGCACCGATTTGAGATAATTGAAG
GAAGAGATCGAACAATGGCCTGGACAGTGGTGAACAGTATCTGCAACACCACAGGGATCG
AGAAGCCTAAATTTCTTCCGGATCTGTATGATTACAAGGAGAACCGATTCATTGAAATTG
GAGTGACACGGAGGGAAGTCCACATATACTACCTAGAAAAAGCCAACAAGATAAAGTCCG
AAAAAACACACATTCACATTTTCTCATTCACTGGAGAGGAAATGGCCACCAAAGCGGACT
ACACCCTTGATGAAGAAAGCAGGGCAAGAATCAAAACCAGGCTATTCACCATAAGACAAG
AAATGGCCAGTAGGGGTCTATGGGATTCCTTTCGTCAGTCCGAGAGAGGCGAAGAGACAA
TTGAAGAAAGATTTGAAATTACAGGAACCATGCGCAGGCTCGCCGACCAAAGTCTCCCAC
CGAACTTCTCCAGCCTTGAAAACTTTAGAGCCTATGTGGATGGATTCGAACCGAACGGC-
-TGCATTGAGGGCAAGCTTTCTCAAATGTCAAAAGAAGTGAACGCCAGAATTGAGCCA--
----TTCTTGAAGACAACACCACGCCCCCTCAGATTGCCTGATGGACCTCCTTGCTCTCA
GCGGTCAAAATTCTTGCTGATGGATGCCCTGAAATTAAGTATTGAAGACCCGAGCCACGA
GGGGGAGGGAATACCGCTATATGATGCAATCAAATGCATGAAGACATTTTTCGGCTGGAA
AGAGCCAAACATAATCAAACCACATGAAAAGGGCATAAACCCCAATTACCTCCTTGCTTG
GAAGCAGGTGCTAGCAGAACTCCAGGACATTGAAAATGAGGAGAAGATCCCAAAGACAAA
GAACATGAAGAAAACAAGCCAATTGAAATGGGCACTCGGTGAGAATATGGCACCAGAGAA
AGTAGACTTTGAGGATTGCAAAGATATTAGCGATCTAAAACAGTATGACAGTGATGAGCC
AGAGCCTAGATCGCTAGCAAGCTGGATCCAGAGTGAATTCAACAAGGCATGTGAATTGAC
CGATTCAAGCTGGATAGAGCTTGATGAGATAGGAGAAGATATTGCCCCGATTGAACACAT
TGCAAGCATGAGGAGGAACTATTTTACAGCGGAAGTGTCCCATTGCAGGGCTACTGAGTA
CATAATGAAGGGAGTGTACAT-AAACAC-AGCTTTGCTCAATGCATCTTGTGCAGCCATG
GATGACTTCCAGCTGATCCCAATGATAAGCAAATGTAGGACCAAAGAAGGAAGACGGAAA
ACAAATCTGTACGGATTCATTATAAAAGGAAGGTCTCATTTGAGAAATGATACTGACGTG
GTGAACTTTGTAAGTATGGAGTTTTCTCTCACTGACCCGAGGCTGGAGCCACACAAATGG
GAAAAGTACTGTGTTCTTGAAATAGGAGATATGCTCCTGAGGACTGCAATAGGCCAAGTG
TCAAGGCCGATGTTCCTGTATGTGAGAACCAATGGAACCTCCAAGATCAAGATGAAATGG
GGCATGGAAATGAGGCGCTGCCTTCTTCAATCTCTCCAACAGATTGAGAGCATGATTGAG
GCCGAGTCCTCCGTCAAAGAGAAAGACATGACCAAGGAATTCTTTGAAAACAAATCGGAA
ACATGGCCAATTGGAGAGTCACCCAAGGGAGTGGAAGAAGGCTCTATTGGGAAAGTGTGC
AGAACCTTACTGGCAAAATCTGTATTCAACAGTCTATATGCATCTCCACAACTCGAGGGA
TTTTCAGCTGAGTCGAGAAAGTTGCTTCTCATTGTTCAGGCACTTAGGGACAACCTGGAA
CCTGGAACCTTCGATCTTGGAGGGCTATATGAAGCAATCGAGGAGTGCCTGATTAATGAT
CCCTGGGTTTTGCTTAATGCATCTTGGTTCAACT--CCTTCCTCA------------CAC
ATG----CACTGAAATAGTTGTG-GCAATGCTACTA-TTTGCTATCCATACTGTCCAAAA
A-AGTACCTTG-TTTCTACT--------------------------------------
>gi|82654821|gb|CY005758| /Avian/3(PA)/H3N8/New Zealand/1984/02/9/ Influenza A virus (A/duck/NZL/38/1984(H3N8)) segment 3, complete sequence
------------------AGCGAAAG-CAGGTACTGATCCAAA-ATGGAAGACTTTGT--
-GCGACAAT-GCTTC--------AATCCAATGA--TCGTCGAGCTTGCGGAAAAGGCAAT
GAAGGAGTATGGGGAAGATCCGAAAATCGAAACAAACAAATTCGCTGCAATATG-CACAC
ATCTGGAAGTCTGTTTCATGTATTCGGATTTCCATTTCATTGATGAACAAGGCGAATCAA
TAATTGTAGAATCTGGTGACCCAAATGCATTATTGAAACACCGATTTGAGATAATAGAAG
GAAGAGACCGAACGATGGCCTGGACGGTGGTGAATAGTATCTGCAACACCACAGGAGTTG
AAAAGCCCAAATTTCTTCCGGATCTGTATGATTACAAAGAAAACCGATTTATTGAAATTG
GAGTGACACGAAGAGAAGTCCACATATACTACTTAGAAAAAACCAACAAGATAAAATCTG
AGAAAACACACATTCACATTTTCTCATTCACTGGAGAGGAAATGGCCACCAAAGCAGATT
ACACTCTTGATGAAGAAAGCAGAGCAAGGATCAAAACCAGGCTGTTCACCATAAGACAAG
AAATGGCCAGCAGGGGTCTATGGGATTCCTTTCGTCAGTCCGAGAGAGGCGAAGAGACAA
TTGAAGAAAGATTTGAAATTACAGGAACCATGCGCAGGCTTGCCGACCAAAGTCTCTCAC
CGAACTTCTCCAGCCTTGAAAACTTTAGAGCCTATGTGGATGGATTCGAACCGAACGGC-
-TGCATTGAGGGCAAGCTTTCTCAAATGTCAAAAGAAGTGAATGCCAGAATTGAACCG--
----TTCTTGAAGACAACACCACGCCCTCTCAGATTGCCTGATGGGCCTCCTTGTTTTCA
GCGATCAAAATTCTTGCTGATGGACGCTCTGAAGCTAAGCATTGAGGACCCGAGTCATGA
AGGGGAGGGGATACCGCTATATGATGCAATCAAATGCATGAAGACATTTTTCGGCTGGAA
GGAGCCCAGCATTGTCAAACCACATGAGAAAGGCATAAACCCCAATTATCTCCTGGCTTG
GAAGCAGGTGATGGCAGAACTCCAGGACATTGAAAATGAGGAGAAAGTTCCAAAAACAAA
AAATATGAAGAAAACAAGCCAATTGAAGTGGGCACTCGGCGAAAACATGGCACCGGAAAA
AGTAGACTTTGAAGATTGCAAAGACATTAGCGACCTGAAGCAATATGACAGTGATGAGCC
AGAACCTAGGTCGCTAGCAAGCTGGATTCAGAGTGAATTCAACAAAGCATGTGAATTGAC
CGACTCAAGCTGGATAGAGCTTGATGAAATAGGGGAAGATGTTGCTCCAATTGAACACAT
TGCAAGTATGAGGAGAAACTATTTCACGGCTGAAGTGTCCCACTGCAGGGCTACTGAATA
CATAATGAAGGGGGTGTACAT-AAACAC-AGCTCTACTCAATGCCTCTTGCGCGGCAATG
GATGATTTCCAGCTGATTCCGATGATAAGTAAATGCAGAACCAAAGAAGGGAGACGGAAA
ACAAATCTGTATGGATTCATTATAAAAGGAAGGTCTCATTTGAGAAATGATACCGACGTG
GTAAACTTTGTGAGTATGGAGTTTTCTCTTACTGACCCGAGGCTGGAGCCACACAAATGG
GAGAAGTACTGTGTTCTTGAAATAGGAGAAATGCTCCTGAGAACTGCAATAGGCCAGGTG
TCAAGGCCCATGTTCCTGTATGTGAGAACCAATGGGACCTCCAAAATCAAGATGAAATGG
GGGATGGAAATGAGACGCTGCCTTCTTCAATCTCTTCAACAGATTGAGAGCATGATTGAG
GCTGAGTCTTCTGTCAAAGAAAAAGACATGACCAGGGAGTTCTTTGAAAACAAATCAGAA
ACGTGGCCAATTGGAGAGTCACCCAAAGGGGTGGAAGAAGGATCCATCGGAAAAGTCTGC
AGAACCTTACTAGCTAAATCTGTATTCAACAGTCTATACGCATCTCCACAACTTGAGGGG
TTTTCAGCTGAATCAAGAAAATTGCTTCTCATTGTTCAGGCACTTAGGGACAACCTGGAA
CCTGGAACCTTCGATCTTGGGGGATTATATGAAGCAATTGAGGAGTGCCTGATTAACGAT
CCCTGGGTTTTGCTTAATGCATCTTGGTTCAACT--CCTTCCTCA------------CAC
ATG----CACTGAAATAGTTGTG-GCAATGCTACTA-TTTGCTATCCATACTGTCCAAAA
A-AGTACCTTG-TTTCTACT--------------------------------------
>gi|167859256|gb|CY029902| /Avian/3(PA)/H3N8/Australia/1984/// Influenza A virus (A/red-necked stint/Western Australia/4915/1984(H3N8)) segment 3, complete sequence
--------------------------------------CCAAA-ATGGAAGACTTTGT--
-GCGACAAT-GCTTC--------AATCCAATGA--TTGTCGAGCTTGCGGAAAAGGCAAT
GAAAGAACATGGGGAAGATCCAAGAATTGAAACGAACAAATTCGCTGCAATATG-CACAC
ATTTGGAAGTCTGTTTCATGTATTCAGATTTCCACTTCATCGATGAAAGAGGTGAATCAG
TAATTGTAGAATCTGGCGATCCAAATGCACTACTGAAACATCGGTTTGAGATAATTGAAG
GAAGAGACCGAACAATTGCCTGGACGGTGGTGAATAGTATCTGCAACAGCACAGGAGTCG
AGAAGCCCAAATTTCTTCCGGATCTGTATGACTATAAGGAAAACCGATTCATTGAAATTG
GAGTGACACGGAGGGAAGTCCACATATACTACTTAGAAAAAGCCAACAAGATAAAAGCTG
AGAAAACACACATTCATATTTTCTCATTCACTGGAGAAGAAATGGCCACTAAGGCAGACT
ACACCCTTGATGAAGAAAGCAGGGCGAGGATCAAAACCAGGCTGTTCACCATAAGACAAG
AAATGGCCAGTAGGGGCCTATGGGATTCCTTTCGTCAGTCCGAGAGAGGCGAAGAGACAA
TTGAAGAAAAATTTGAAATTACTGGAACCATGCGTAGGCTTGCTGACCAAAGTCTCCCAC
CGAACTTCTCCAGCCTTGAAAACTTTAGAGCCTATGTGGATGGATTCGAACCGAACGGC-
-TGCATTGAGGGCAAACTTGCTCAAATGTCAAAAGAAGTGAATGCCAGAATTGAACCG--
----TTCCTGAAGACAACACCACAACCTCTCAGATTACCTGATGGGCCTCCTTGCTCTCA
GAGGTCAAAATTCTTGCTGATGGATGCCCTGAAGTTGAGCATAGAGGACCCAAGCCATGA
GGGAGAAGGAATACCGCTATATGATGCAATCAAATGCATGAAGACATTTTTTGGCTGGAA
AGAACCCAAAATTGTCAAACCACATGAGAAGGGCATAAACCCCAATTATCTCCTGGCTTG
GAAACAGGTGCTGTCAGAACTCCAGGACATTGAAAATGAAGAGAGAATACCAAAAACAAA
GAACATGAAGAAAACAAGCCAATTGAAATGGGCACTAGGTGAGAACATGGCTCCAGAAAA
AATTGACTTTGAAGATTGCAAAGATGTCAATGATCTGAAGCAATATGACAGTAGTGAACC
AGAGCATAGGTCACTGGCAAGCTGGATCCAGAGTGAGTTTAATAAAGCATGTGAGTTGAC
TGATTCAAGCTGGATAGAGCTTGATGAGATAGGAGAAGATGTAGCTCCAATTGAACACAT
TGCAAGTATGAGGAGGAACTATTTCACAGCAGAAGTGTCACATTGCAGGGCTACTGAGTA
CATAATGAAAGGAGTATACAT-AAATAC-AGCTTTACTCAATGCATCTTGCGCGGCTATG
GATGATTTTCAGTTGATCCCAATGATAAGTAAGTGCAGGACCAAAGAGGGAAGACGGAAG
ACTAATCTGTATGGATTCATTATAAAAGGAAGGTCTCATCTGAGAAATGATACTGATGTT
GTAAATTTTGTGAGTATGGAATTTTCTCTCACTGATCCAAGACTAGAGCCACATAAGTGG
GAAAAGTACTGTGTTCTTGAAATAGGAGACATGCTTCTACGGACTGCAATAGGCCAAGTA
GCAAGGCCTATGTTCTTATATGTAAGAACCAATGGCACCTCCAAGATCAAAATGAAATGG
GGTATGGAGATGAGACGCTGTCTTCTTCAATCCCTTCAGCAAATTGAAAGCATGATTGAG
GCCGAGTCTTCTATCAAAGAAAAAGACATGACTAAAGAATTCTTTGAAAATAAATCAGAA
ACATGGCCCATTGGAGAATCACCCAAGGGAGTGGAAGAGGGCTCCATCGGGAAAGTGTGC
AGAACCTTGTTGGCAAAATCTGTCTTCAACAGCCTATATGCATCCCCACAGCTTGAGGGG
TTTTCAGCTGAATCGAGAAAATTACTCCTCATTGTTCAGGCACTCAGGGATAACCTGGAA
CCTGGAACCTTCGATCTTGGGGGGCTATATGAAGCAATCGAGGAGTGCCTGATTAACGAT
CCCTGGGTTTTGCTTAATGCATCTTGGTTCAACT--CCTTCCTCA------------TAC
ATG----CACTGAAATAGTTGTG-GCAATGCTACTA-TTTGCTATCCATACTGT------
----------------------------------------------------------
>gi|162374597|gb|CY028288| /Avian/3(PA)/H3N8/Australia/1983/// Influenza A virus (A/red-necked stint/Western Australia/4923/1983(H3N8)) segment 3, complete sequence
--------------------------------------CCAAA-ATGGAAGACTTTGT--
-GCGACAAT-GCTTC--------AATCCAATGA--TTGTCGAGCTTGCGGAAAAGGCAAT
GAAAGAACATGGGGAAGATCCAAGAATTGAAACGAACAAATTCGCTGCAATATG-CACAC
ATTTGGAAGTCTGTTTCATGTATTCAGATTTCCACTTCATCGATGAAAGAGGTGAATCAG
TAATTGTAGAATCTGGCGATCCAAATGCACTACTGAAACATCGGTTTGAGATAATTGAAG
GAAGAGACCGAACAATTGCCTGGACGGTGGTGAATAGTATCTGCAACAGCACAGGAGTCG
AGAAGCCCAAATTTCTTCCGGATCTGTATGACTATAAGGAAAACCGATTCATTGAAATTG
GAGTGACACGGAGGGAAGTCCACATATACTACTTAGAAAAAGCCAACAAGATAAAAGCTG
AGAAAACACACATTCATATTTTCTCATTCACTGGAGAAGAAATGGCCACTAAGGCAGACT
ACACCCTTGATGAAGAAAGCAGGGCGAGGATCAAAACCAGGCTGTTCACCATAAGACAAG
AAATGGCCAGTAGGGGCCTATGGGATTCCTTTCGTCAGTCCGAGAGAGGCGAAGAGACAA
TTGAAGAAAAATTTGAAATTACTGGAACCATGCGTAGGCTTGCTGACCAAAGTCTCCCAC
CGAACTTCTCCAGCCTTGAAAACTTTAGAGCCTATGTGGATGGATTCGAACCGAACGGC-
-TGCATTGAGGGCAAACTTGCTCAAATGTCAAAAGAAGTGAATGCCAGAATTGAACCG--
----TTCCTGAAGACAACACCACAACCTCTCAGATTACCTGATGGGCCTCCTTGCTCTCA
GAGGTCAAAATTCTTGCTGATGGATGCCCTGAAGTTGAGCATAGAGGACCCAAGCCATGA
GGGAGAAGGAATACCGCTATATGATGCAATCAAATGCATGAAGACATTTTTTGGCTGGAA
AGAACCCAAAATTGTCAAACCACATGAGAAGGGCATAAACCCCAATTATCTCCTGGCTTG
GAAACAGGTGCTGTCAGAACTCCAGGACATTGAAAATGAAGAGAGAATACCAAAAACAAA
GAACATGAAGAAAACAAGCCAATTGAAATGGGCACTAGGTGAGAACATGGCTCCAGAAAA
AATTGACTTTGAAGATTGCAAAGATGTCAATGATCTGAAGCAATATGACAGTAGTGAACC
AGAGCATAGGTCACTGGCAAGCTGGATCCAGAGTGAGTTTAATAAAGCATGTGAGTTGAC
TGATTCAAGCTGGATAGAGCTTGATGAGATAGGAGAAGATGTAGCTCCAATTGAACACAT
TGCAAGTATGAGGAGGAACTATTTCACAGCAGAAGTGTCACATTGCAGGGCTACTGAGTA
CATAATGAAAGGAGTATACAT-AAATAC-AGCTTTACTCAATGCATCTTGCGCGGCTATG
GATGATTTTCAGTTGATCCCAATGATAAGTAAGTGCAGGACCAAAGAGGGAAGACGGAAG
ACTAATCTGTATGGATTCATTATAAAAGGAAGGTCTCATCTGAGAAATGATACTGATGTT
GTAAATTTTGTGAGTATGGAATTTTCTCTCACTGATCCAAGACTAGAGCCACATAAGTGG
GAAAAGTACTGTGTTCTTGAAATAGGAGACATGCTTCTACGGACTGCAATAGGCCAAGTA
GCAAGGCCTATGTTCTTATATGTAAGAACCAATGGCACCTCCAAGATCAAAATGAAATGG
GGTATGGAGATGAGACGCTGTCTTCTTCAATCCCTTCAGCAAATTGAAAGCATGATTGAG
GCCGAGTCTTCTATCAAAGAAAAAGACATGACTAAAGAATTCTTTGAAAATAAATCAGAA
ACATGGCCCATTGGAGAATCACCCAAGGGAGTGGAAGAGGGCTCCATCGGGAAAGTGTGC
AGAACCTTGTTGGCAAAATCTGTCTTCAACAGCCTATATGCATCCCCACAGCTTGAGGGG
TTTTCAGCTGAATCGAGAAAATTACTCCTCATTGTTCAGGCACTCAGGGATAACCTGGAA
CCTGGAACCTTCGATCTTGGGGGGCTATATGAAGCAATCGAGGAGTGCCTGATTAACGAT
CCCTGGGTTTTGCTTAATGCATCTTGGTTCAACT--CCTTCCTCA------------TAC
ATG----CACTGAAATAGTTGTG-GCAATGCTACTA-TTTGCTATCCATACTGTCC----
----------------------------------------------------------
>gi|162374559|gb|CY028272| /Avian/3(PA)/H3N8/Australia/1983/// Influenza A virus (A/black duck/Western Australia/4954/1983(H3N8)) segment 3, complete sequence
--------------------------------------CCAAA-ATGGAAGACTTTGT--
-GCGACAAT-GCTTC--------AATCCAATGA--TCGTCGAGCTTGCGGAAAAGGCAAT
GAAAGAATATGGGGAAGATCCGAAAATCGAAACGAACAAGTTCGCTGCAATATG-CACAC
ATTTGGAAGTCTGTTTCATGTATTCGGATTTCCACTTCATTGATGAACGAGGCGAATCAA
TAATTGTAGAATCTGGTGATCCAAATGCATTATTAAAACACCGATTTGAGATAATAGAAG
GGAGAGACCGAACGATGGCATGGACAGTGGTGAACAGTATCTGCAACACCACAGGAGTCG
AAAAGCCCAAATTTCTTCCAGATCTGTACGATTACAAGGAGAACCGATTTATCGAAATTG
GAGTGACACGAAGGGAAGTCCACATATACTACCTAGAAAAAGCCAACAAAATAAAATCTG
AGAAGACACACATTCACATTTTCTCATTCACTGGGGAGGAAATGGCCACCAAAGCGGATT
ACACTCTTGACGAGGAGAGCAGAGCAAGAATCAAAACCAGGCTGTTCACCATAAGACAAG
AAATGGCCAGTAGGGGCCTATGGGATTCCTTTCGTCAGTCCGAGAGAGGCGAAGAGACAA
TTGAAGAAAGATTTGAAATTACAGGAACCATGCGCAGGCTTGCCGACCAAAGTCTCCCAC
CGAACTTCTCCAGCCTTGAAAACTTTAGAGCCTATGTGGATGGATTCGAACCGAACGGC-
-TGCATTGAGGGCAAGCTTTCTCAAATGTCAAAAGAAGTGAACGCCAGAATTGAGCCA--
----TTTTTGAAGACAACACCACGCCCTCTCAGACTACCTGATGGGCCTCCTTGCTTTCA
GCGATCAAAATTCTTGCTGATGGATGCTCTGAAACTAAGTATTGAGGACCCAAGTCATGA
AGGGGAGGGGATACCGCTATACGATGCAATTAAATGCATGAAGACCTTTTTCGGCTGGAA
AGAGCCCAACATTGTCAAACCACATGAGAAAGGTATAAACCCCAATTACCTCCTGGCTTG
GAAGCAGGTGTTGGCAGAACTTCAGGACATAGAAAATGAAGAGAAAATTCCAAAAACAAA
GAATATGAAGAAAACAAGCCAATTGAAGTGGGCACTCGGTGAAAACATGGCACCGGAAAA
AGTAGACTTTGAGGATTGCAAGGATGTTAGCGATCTGAAACAATATGACAGTGATGAGCC
AGAGCCTAGGTCACTAGCAAGCTGGATCCAGAGTGAATTCAACAAGGCATGTGAATTAAC
CGATTCAAGCTGGATAGAACTTGATGAGATAGGGGAAGATGTTGCCCCAATTGAGCACAT
TGCAAGTATGAGGAGAAACTATTTCACAGCGGAAGTGTCCCACTGCAGGGCCACTGAGTA
CATAATGAAGGGAGTGTACAT-AAACAC-AGCTTTGCTCAATGCATCTTGTGCAGCGATG
GATGATTTCCAGCTGATTCCGATGATAAGTAAATGCAGAACAAAAGAAGGGAGACGGAAA
ACAAATCTGTATGGATTCATTATAAAAGGAAGGTCCCATTTAAGGAATGATACCGATGTG
GTAAACTTTGTGAGCATGGAGTTTTCTCTTACTGACCCGAGACTGGAGCCACACAAATGG
GAAAAGTACTGTGTTCTTGAAATAGGAGACATGCTCCTGCGGACTGCAATAGGGCAGGTG
TCAAGGCCCATGTTCCTGTATGTGAGAACCAATGGGACCTCCAAGATCAAGATGAAATGG
GGAATGGAAATGAGGCGCTGCCTTCTCCAATCTCTTCAACAGATTGAGAGCATGATTGAG
GCTGAGTCTTCTGTCAAAGAGAAAGACATGACCAAAGAGTTCTTTGAAAACAAGTCAGAA
ACGTGGCCAATTGGAGAGTCACCCAAAGGAGTGGAGGAAGGATCCATCGGGAAAGTATGC
AGAACCCTACTAGCAAAATCTGTATTCAACAGTCTGTACGCATCTCCACAACTTGAGGGG
TTTTCAGCTGAATCGAGGAAATTGCTTCTCATTGTTCAGGCACTTAGGGACAACCTGGAA
CCTGGAACCTTCGATCTTGGGGGATTATATGAAGCAATTGAGGAGTGCCTGATTAACGAT
CCCTGGGTTTTGCTTAATGCATCTTGGTTCAACT--CCTTCCTCA------------CAC
ATG----CACTGAAATAGTTGTG-GCAATGCTACTA-TTTGCTATCCATACTGT------
----------------------------------------------------------
>gi|78097792|gb|CY005707| /Avian/3(PA)/H3N8/Australia/1980/12/6/ Influenza A virus (A/red-necked stint/AUS/4500/1980(H3N8)) segment 3, complete sequence
------------------AGCGAAAG-CAGGTACTGATCCAAA-ATGGAAGACTTTGT--
-GCGACAAT-GCTTC--------AATCCAATGA--TTGTCGAGCTTGCGGAAAAGGCAAT
GAAAGAACATGGGGAAGATCCAAGAATTGAAACTAACAAATTCGCTGCAATATG-CACAC
ATTTGGAAGTCTGTTTCATGTATTCAGATTTCCACTTCATCGATGAAAGAGGTGAATCAG
TAATTGTAGAATCTGGCGATCCAAATGCACTACTGAAACATCGGTTTGAGATAATTGAAG
GAAGAGACCGAACAATTGCCTGGACGGTGGTGAATAGTATCTGCAACAGCACAGGAGTCG
AGAAGCCCAAATTTCTTCCGGATCTGTATGACTATAAGGAAAACCGATTCATTGAAATTG
GAGTGACACGGAGGGAAGTCCACATATACTACTTAGAAAAAGCCAACAAGATAAAAGCTG
AGAAAACACACATTCATATTTTCTCATTCACTGGAGAAGAAATGGCCACTAAGGCAGACT
ACACCCTTGATGAAGAAAGCAGGGCGAGGATCAAAACCAGGCTGTTCACCATAAGACAAG
AAATGGCCAGTAGGGGCCTATGGGATTCCTTTCGTCAGTCCGAGAGAGGCGAAGAGACAA
TTGAAGAAAAATTTGAAATTACTGGAACCATGCGTAGGCTTGCTGACCAAAGTCTCCCAC
CGAACTTCTCCAGCCTTGAAAACTTTAGAGCCTATGTGGATGGATTCGAACCGAACGGC-
-TGCATTGAGGGCAAACTTGCTCAAATGTCAAAAGAAGTGAATGCCAGAATTGAACCG--
----TTCCTGAAGACAACACCACAACCTCTCAGATTACCTGATGGGCCTCCTTGCTCTCA
GAGGTCAAAATTCTTGCTGATGGATGCCCTGAAGTTGAGCATAGAGGACCCAAGCCATGA
GGGAGAAGGAATACCGCTATATGATGCAATCAAATGCATGAAGACATTTTTTGGCTGGAA
AGAACCCAAAATTGTCAAACCACATGAGAAGGGCATAAACCCCAATTATCTCCTGGCTTG
GAAACAGGTGCTGTCAGAACTCCAGGACATTGAAAATGAAGAGAGAATACCCAAAACAAA
GAACATGAAGAAAACAAGCCAATTGAAATGGGCACTAGGTGAGAACATGGCTCCAGAAAA
AATTGACTTTGAAGATTGCAAAGATGTCAATGATCTGAAGCAATATGACAGTAGTGAACC
AGAGCATAGGTCACTGGCAAGCTGGATCCAGAGTGAGTTTAATAAAGCATGTGAGTTGAC
TGATTCAAGCTGGATAGAGCTTGATGAGATAGGAGAAGATGTAGCTCCAATTGAACACAT
TGCAAGTATGAGGAGGAACTATTTCACAGCAGAAGTGTCACATTGCAGGGCTACTGAGTA
CATAATGAAAGGAGTATACAT-AAATAC-AGCTTTACTCAATGCATCTTGCGCGGCTATG
GATGATTTTCAGTTGATCCCAATGATAAGTAAGTGCAGGACCAAAGAGGGAAGACGGAAG
ACTAATCTGTATGGATTCATTATAAAAGGAAGGTCTCATCTGAGAAATGATACTGATGTT
GTAAATTTTGTGAGTATGGAATTTTCTCTCACTGATCCAAGACTAGAGCCACATAAGTGG
GAAAAGTACTGTGTTCTTGAAATAGGAGACATGCTTCTACGGACTGCAATAGGCCAAGTA
GCAAGGCCTATGTTCTTATATGTAAGAACCAATGGCACCTCCAAGATCAAAATGAAATGG
GGTATGGAGATGAGACGCTGTCTTCTTCAATCCCTTCAGCAAATTGAAAGCATGATTGAG
GCCGAGTCTTCTATCAAAGAAAAAGACATGACTAAAGAATTCTTTGAAAATAAATCAGAA
ACATGGCCCATTGGAGAATCACCCAAGGGAGTGGAAGAGGGCTCCATCGGGAAAGTGTGC
AGAACCTTGTTGGCAAAATCTGTCTTCAACAGCCTATATGCATCCCCACAGCTTGAGGGG
TTTTCAGCTGAATCGAGAAAATTACTCCTCATTGTTCAGGCACTCAGGGATAACCTGGAA
CCTGGAACCTTCGATCTTGGGGGGCTATATGAAGCAATCGAGGAGTGCCTGATTAACGAT
CCCTGGGTTTTGCTTAATGCATCTTGGTTCAACT--CCTTCCTCA------------TAC
ATG----CACTGAAATAGTTGTG-GCAATGCTACTA-TTTGCTATCCATACTGTCCAAAA
A-AGTACCTTG-TTTCTACT--------------------------------------
>gi|82653605|gb|CY005048| /Avian/3(PA)/H3N8/Canada/1980/08/5/ Influenza A virus (A/pintail duck/ALB/169/1980(H3N8)) segment 3, complete sequence
------------------AGCGAAAG-CAGGTACTGATTCAAA-ATGGAAGACTTTGT--
-GCGGCAAT-GCTTC--------AATCCAATGA--TCGTCGAGCTTGCGGAAAAAGCAAT
GAAAGAATATGGAGAGGATCCAAAAATCGAAACAAACAAATTCGCTGCGATATG-TACAC
ATCTGGAAGTGTGCTTCATGTATTCAGATTTCCACTTCATTGATGAACGAGGTGAATCGA
TAATTGTAGAGTCTGGTGATCCAAATGCACTCTTGAAACACCGATTTGAGATAATCGAAG
GGAGAGATCGCACGATGGCTTGGACAGTGGTGAATAGCATTTGCAACACCACGGGGGTTG
AGAAACCCAAGTTTCTTCCTGATTTGTACGATTACAAAGAGAACCGGTTCATTGAAATTG
GAGTGACAAGAAGGGAGGTCCACATATATTACCTGGAAAAGGCCAATAAGATAAAGTCTG
AGAAGACGCACATCCACATCTTTTCATTCACTGGGGAGGAAATGGCCACTAAAGCAGACT
ACACCCTTGATGAAGAAAGCAGAGCAAGAATCAAGACCAGACTATTCACCATAAGACAAG
AAATGGCCAGTAGAGGTCTCTGGGATTCCTTTCGTCAGTCCGAGAGAGGCGAAGAGACAA
TTGAAGAAAGATTTGAAATCACAGGAACCATGCGCAGGCTCGCCGACCAAAGTCTCCCAC
CGAACTTCTCCAGCCTTGAAAACTTTAGAGCCTATGTGGATGGATTCGAACCGAACGGC-
-TGCATTGAGGGCAAGCTTTCTCAAATGTCCAAGGACGTAAATGCAAGGATAGAGCCA--
----TTTCTGAAAACAACACCGCGCCCTCTCAGACTACCGGATGGGCCTCCTTGCTCTCA
ACGTTCAAAATTCCTGCTGATGGATGCTCTGAAGCTTAGCATTGAAGACCCAAGCCATGA
AGGGGAGGGGATACCACTGTATGATGCGATCAAATGCATGAAGACATTTTTCGGCTGGAA
AGAGCCCAACATTGTCAAGCCACATGAGAAGGGCATAAACCCCAATTACCTCCTGGCTTG
GAAACAAGTGCTAGCAGAACTGCAGGACATTGAAAATGAGGAGAAAATTCCAAAAACAAA
AAATATGAAGAAAACAAGCCAGCTAAAGTGGGCACTTGGTGAAAATATGGCACCAGAGAA
AGTGGACTTTGAGGATTGCAAGGATGTTAGCGATCTGAAACAGTATGACAGCGATGAACC
AGAGCAGAGATCGCTAGCAAGTTGGATTCAAAGTGAATTTAACAAGGCATGTGAATTGAC
CGATTCAAGCTGGATAGAACTCGATGAAATTGGGGACGATGTCGCTCCAATTGAACACAT
TGCAAGCATGAGAAGGAATTATTTCACAGCAGAAGTGTCTCATTGCAGGGCAACAGAGTA
CATAATGAAGGGAGTATATAT-AAACAC-GGCTTTGCTCAATGCTTCTTGTGCAGCCATG
GATGATTTCCAGTTAATTCCAATGATAAGCAAGTGCAGAACCAAAGAAGGACGACGAAAG
ACAAATCTATATGGGTTCATCATAAAGGGGAGATCCCACTTGAGGAATGATACTGATGTG
GTGAATTTTGTGAGCATGGAATTTTCTCTTACTGACCCCAGATTGGAGCCACACAAGTGG
GAGAAGTATTGTGTACTTGAAATAGGAGACATGCTCCTACGGACTGCAATAGGCCAAGTA
TCACGACCTATGTTCCTGTATGTGAGAACCAATGGGACCTCCAAGATCAAAATGAAGTGG
GGTATGGAGATGAGGCGTTGTCTTCTTCAATCCCTCCAACAAATTGAGAGCATGATTGAG
GCCGAATCCTCTGTCAAGGAGAAAGACATGACCAAAGAGTTCTTTGAAAACAAGTCGGAG
ACATGGCCTATTGGAGAATCACCCAAAGGAGTGGAAGAAGGTTCCATTGGAAAAGTCTGC
AGGACTTTGCTAGCAAAGTCTGTATTCAACAGTTTGTATGCATCCCCACAACTTGAGGGA
TTTTCAGCTGAGTCAAGAAAGCTGCTTCTTATTGTTCAGGCACTTAGGGACAACCTGGAA
CCTGGTACTTTCGATCTTGGGGGGCTATATGAAGCAATTGAGGAGTGCCTGATTAATGAT
CCCTGGGTTTTGCTCAATGCATCTTGGTTCAACT--CCTTCCTTA------------CAC
ATG----CACTGAAATAGCTGTG-GCAATGCTACTA-TTTGCTATCCATACTGTCCAAAA
A-AGTACCTTG-TTTCTACT--------------------------------------
>gi|162374578|gb|CY028280| /Avian/3(PA)/H3N8/Australia/1980/06/12/ Influenza A virus (A/red-necked stint/Bunbury/4500/1980(H3N8)) segment 3, complete sequence
--------------------------------------------ATGGAAGACTTTGT--
-GCGACAAT-GCTTC--------AATCCAATGA--TTGTCGAGCTTGCGGAAAAGGCAAT
GAAAGAACATGGGGAAGATCCAAGAATTGAAACTAACAAATTCGCTGCAATATG-CACAC
ATTTGGAAGTCTGTTTCATGTATTCAGATTTCCACTTCATCGATGAAAGAGGTGAATCAG
TAATTGTAGAATCTGGCGATCCAAATGCACTACTGAAACATCGGTTTGAGATAATTGAAG
GAAGAGACCGAACAATTGCCTGGACGGTGGTGAATAGTATCTGCAACAGCACAGGAGTCG
AGAAGCCCAAATTTCTTCCGGATCTGTATGACTATAAGGAAAACCGATTCATTGAAATTG
GAGTGACACGGAGGGAAGTCCACATATACTACTTAGAAAAAGCCAACAAGATAAAAGCTG
AGAAAACACACATTCATATTTTCTCATTCACTGGAGAAGAAATGGCCACTAAGGCAGACT
ACACCCTTGATGAAGAAAGCAGGGCGAGGATCAAAACCAGGCTGTTCACCATAAGACAAG
AAATGGCCAGTAGGGGCCTATGGGATTCCTTTCGTCAGTCCGAGAGAGGCGAAGAGACAA
TTGAAGAAAAATTTGAAATTACTGGAACCATGCGTAGGCTTGCTGACCAAAGTCTCCCAC
CGAACTTCTCCAGCCTTGAAAACTTTAGAGCCTATGTGGATGGATTCGAACCGAACGGC-
-TGCATTGAGGGCAAACTTGCTCAAATGTCAAAAGAAGTGAATGCCAGAATTGAACCG--
----TTCCTGAAGACAACACCACAACCTCTCAGATTACCTGATGGGCCTCCTTGCTCTCA
GAGGTCAAAATTCTTGCTGATGGATGCCCTGAAGTTGAGCATAGAGGACCCAAGCCATGA
GGGAGAAGGAATACCGCTATATGATGCAATCAAATGCATGAAGACATTTTTTGGCTGGAA
AGAACCCAAAATTGTCAAACCACATGAGAAGGGCATAAACCCCAATTATCTCCTGGCTTG
GAAACAGGTGCTGTCAGAACTCCAGGACATTGAAAATGAAGAGAGAATACCCAAAACAAA
GAACATGAAGAAAACAAGCCAATTGAAATGGGCACTAGGTGAGAACATGGCTCCAGAAAA
AATTGACTTTGAAGATTGCAAAGATGTCAATGATCTGAAGCAATATGACAGTAGTGAACC
AGAGCATAGGTCACTGGCAAGCTGGATCCAGAGTGAGTTTAATAAAGCATGTGAGTTGAC
TGATTCAAGCTGGATAGAGCTTGATGAGATAGGAGAAGATGTAGCTCCAATTGAACACAT
TGCAAGTATGAGGAGGAACTATTTCACAGCAGAAGTGTCACATTGCAGGGCTACTGAGTA
CATAATGAAAGGAGTATACAT-AAATAC-AGCTTTACTCAATGCATCTTGCGCGGCTATG
GATGATTTTCAGTTGATCCCAATGATAAGTAAGTGCAGGACCAAAGAGGGAAGACGGAAG
ACTAATCTGTATGGATTCATTATAAAAGGAAGGTCTCATCTGAGAAATGATACTGATGTT
GTAAATTTTGTGAGTATGGAATTTTCTCTCACTGATCCAAGACTAGAGCCACATAAGTGG
GAAAAGTACTGTGTTCTTGAAATAGGAGACATGCTTCTACGGACTGCAATAGGCCAAGTA
GCAAGGCCTATGTTCTTATATGTAAGAACCAATGGCACCTCCAAGATCAAAATGAAATGG
GGTATGGAGATGAGACGCTGTCTTCTTCAATCCCTTCAGCAAATTGAAAGCATGATTGAG
GCCGAGTCTTCTATCAAAGAAAAAGACATGACTAAAGAATTCTTTGAAAATAAATCAGAA
ACATGGCCCATTGGAGAATCACCCAAGGGAGTGGAAGAGGGCTCCATCGGGAAAGTGTGC
AGAACCTTGTTGGCAAAATCTGTCTTCAACAGCCTATATGCATCCCCACAGCTTGAGGGG
TTTTCAGCTGAATCGAGAAAATTACTCCTCATTGTTCAGGCACTCAGGGATAACCTGGAA
CCTGGAACCTTCGATCTTGGGGGGCTATATGAAGCAATCGAGGAGTGCCTGATTAACGAT
CCCTGGGTTTTGCTTAATGCATCTTGGTTCAACT--CCTTCCTCA------------TAC
ATG----CACTGAAATAGTTGTG-GCAATGCTACTA-TTTGCTATCCATA----------
----------------------------------------------------------
>gi|115305884|gb|AB274965| /Avian/3(PA)/H3N8/Japan/1980/// Influenza A virus (A/Duck/Hokkaido/8/80 (H3N8)) genomic RNA, segment 3, complete sequence.
--------------------------------------------ATGGAAGACTTTGT--
-GCGACAAT-GCTTC--------AATCCAATGA--TCGTCGAGCTTGCGGAAAAGGCAAT
GAAAGAATATGGGGAAGATCCGAAAATTGAAACTAACAAATTCGCTGCAATATG-CACAC
ACTTGGAAGTCTGTTTCATGTATTCGGATTTCCACTTCATTGACGAACGAGGTGAATCAA
TAATTGTGGAATCTGGTGATCCAAATGCATTACTGAAGCACCGATTTGAGATAATTGAAG
GGAGAGACCGAACAATGGCCTGGACAGTGGTGAATAGCATCTGCAACACCACAGGAGTCG
AGAAGCCTAAATTTCTTCCGGATCTGTATGATTACAAGGAGAACCGATTCATTGAAATTG
GAGTGACGCGGAGGGAAGTCCACATATACTACCTAGAGAAGGCCAACAAGATAAAATCCG
AGAAGACACACATTCACATTTTCTCATTCACTGGAGAGGAAATGGCCACCAAAGCAGACT
ACACCCTTGATGAAGAAAGCAGGGCAAGAATCAAAACCAGGCTGTTCACCATAAGACAAG
AAATGGCCAGTAGGGGTCTATGGGATTCCTTTCGTCAGTCCGAGAGAGGCGAAGAGACAG
TTGAAGAAAGATTTGAAATCACAGGAACCATGCGCAGGCTTGCCGACCAAAGTCTCCCAC
CGAACTTCTCCAGCCTTGAAAACTTTAGAGCCTATGTGGATGGATTCGAACCGAACGGC-
-TGCATTGAGGGCAAGCTTTCTCAAATGTCAAAAGAAGTGAATGCCAAAATTGAGCCA--
----TTTTTGAAGACAACACCACGCCCTCTCAGATTACCTGATGGACCTCCCTGCTCTCA
GCGGTCAAAATTTTTGCTGATGGATGCCCTGAAATTAAGCATTGAAGACCCGAGTCATGA
GGGGGAAGGGATACCGCTATATGATGCAATCAAATGCATGAAGACATTTTTCGGATGGAA
AGAGCCCAACATAATCAAACCGCATGAGAGAGGCATAAACCCCAATTACCTCCTGGCTTG
GAAGCAGGTGCTAGCAGAACTCCAGGACATTGAAAACGAGGAGAAGATTCCAAAGACAAA
GAACATGAAGAAAACAAGCCAATTGAAGTGGGCACTCGGTGAGAACATGGCACCAGAGAA
AGTAGACTTCGAGGATTGCAAAGATGTTAGTGATCTAAAACAGTATGACAGTGATGAGCC
AGAGACTAGATCGCTAGCAAGCTGGATCCAGAGTGAATTCAACAAGGCATGTGAATTGAC
CGATTCGAGCTGGATAGAACTTGATGAAATAGGGGAAGATATTGCCCCAATTGAGCACAT
TGCAAGTATGAGGAGGAATTATTTTACAGCGGAAGTCTCCCATTGCAGGGCTACTGAATA
CATAATGAAGGGAGTGTACAT-AAATAC-AGCTTTGCTCAATGCATCTTGTGCAGCCATG
GATGACTTCCAGCTGATCCCAATGATAAGCAAATGCAGGACCAAAGAAGGAAGACGGAAA
ACAAATCTGTATGGATTCATCATAAAGGGAAGGTCTCATCTGAGAAACGATACTGATGTG
GTAAATTTTGTGAGTATGGAGTTTTCTCTCACTGACCCGAGGCTGGAACCACACAAATGG
GAAAAGTACTGTGTTCTTGAAATAGGAGATATGCTCCTGAGGACTGCAATAGGCCAAGTG
TCAAGGCCCATGTTCCTGTATGTGAGAACAAATGGAACCTCCAAGATCAAAATGAAATGG
GGTATGGAAATGAGGCGCTGCCTTCTTCAATCTCTTCAACAGATTGAGAGCATGATTGAG
GCCGAGTCTTCTGTCAAAGAGAAAGACATGACCAAAGAATTCTTTGAAAACAAATCGGAA
ACATGGCCAATTGGGGAGTCACCCAAGGGAGTGGAGGAAGGCTCTATCGGGAAAGTGTGC
AGGACCTTACTGGCAAAATCTGTATTCAACAGTCTATATGCGTCTCCACAACTCGAGGGG
TTTTCAGCTGAATCGAGAAAATTGCTTCTCATTGTTCAGGCACTTAGGGACAACCTGGAA
CCTGGAACCTTCGATCTTGGAGGGCTATATGAAGCAATCGAGGAGTGCCTGATTAATGAT
CCCTGGGTTTTGCTTAATGCATCTTGGTTCAACT--CCTTCCTCA------------CAC
ATG----CACTGAAATAGTTGTG-GCAATGCTACTA-TTTGCTATCCATACTG-------
----------------------------------------------------------
>gi|323988|gb|M26083| /Avian/3(PA)/H3N8/Japan/1980/// Influenza A virus (A/duck/Hokkaido/8/1980(H3N8)) RNA polymerase 2 gene, complete cds.
------------------AGCAAAAG-CAGGTACTGATCCAAA-ATGGAAGACTTTGT--
-GCGACAAT-GCTTC--------AATCCAATGA--TCGTCGAGCTTGCGGAAAAGGCAAT
GAAAGAATATGGGGAAGATCCGAAAATTGAAACTAACAAATTCGCTGCAATATG-CACAC
ACTTGGAAGTCTGTTTCATGTATTCGGATTTCCACTTCATTGACGAACGAGGTGAATCAA
TAATTGTGGAATCTGGTGATCCAAATGCATTACTGAAGCACCGATTTGAGATAATTGAAG
GGAGAGACCGAACAATGGCCTGGACAGTGGTGAATAGCATCTGCAACACCACAGGAGTCG
AGAAGCCTAAATTTCTTCCGGATCTGTATGATTACAAGGAGAACCGATTCATTGAAATTG
GAGTGACGCGGAGGGAAGTCCACATATACTACCTAGAGAAGGCCAACAAGATAAAATCCG
AGAAGACACACATTCACATTTTCTCATTCACTGGAGAGGAAATGGCCACCAAAGCAGACT
ACACCCTTGATGAAGAAAGCAGGGCAAGAATCAAAACCAGGCTGTTCACCATAAGACAAG
AAATGGCCAGTAGGGGTCTATGGGATTCCTTTCGTCAGTCCGAGAGAGGCGAAGAGACAG
TTGAAGAAAGATTTGAAATCACAGGAACCATGCGCAGGCTTGCCGACCAAAGTCTCCCAC
CGAACTTCTCCAGCCTTGAAAACTTTAGAGCCTATGTGGATGGATTCGAACCGAACGGC-
-TGCATTGAGGGCAAGCTTTCTCAAATGTCAAAAGAAGTGAATGCCAAAATTGAGCCA--
----TTTTTGAAGACAACACCACGCCCTCTCAGATTACCTGATGGACCTCCCTGCTCTCA
GCGGTCAAAATTTTTGCTGATGGATGCCCTGAAATTAAGCATTGAAGACCCGAGTCATGA
GGGGGAAGGGATACCGCTATATGATGCAATCAAATGCATGAAGACATTTTTCGGATGGAA
AGAGCCCAACATAATCAAACCGCATGAGAGAGGCATAAACCCCAATTACCTCCTGGCTTG
GAAGCAGGTGCTAGCAGAACTCCAGGACATTGAAAACGAGGAGAAGATTCCAAAGACAAA
GAACATGAAGAAAACAAGCCAATTGAAGTGGGCACTCGGTGAGAACATGGCACCAGAGAA
AGTAGACTTCGAGGATTGCAAAGATGTTAGTGATCTAAAACAGTATGACAGTGATGAGCC
AGAGACTAGATCGCTAGCAAGCTGGATCCAGAGTGAATTCAACAAGGCATGTGAATTGAC
CGATTCGAGCTGGATAGAACTTGATGAAATAGGGGAAGATATTGCCCCAATTGAGCACAT
TGCAAGTATAAGGAGGAATTATTTTACAGCGGAAGTCTCCCATTGCAGGGCTACTGAGTA
CATAATGAAGGGAGTGGACAT-AAATAC-AGCTTTGCTCAATGCATCTTGTGCAGCCATG
GATGACTTCCAGCTGATCCCAATGATAAGCAAATGCAGGACCAAAGAAGGAAGACGGAAA
ACAAATCTGTATGGATTCATCATAAAGGGAAGGTCTCATCTGAGAAACGATACTGATGTG
GTAAATTTTGTGAGTATGGAGTTTTCTCTCACTGACCCGAGGCTGGAACCACACAAATGG
GAAAAGTACTGTGTTCTTGAAATAGGAGATATGCTCCTGAGGACTGCAATAGGCCAAGTG
TCAAGGCCCATGTTCCTGTATGTGAGAACAAATGGAACCTCCAAGATCAAAATGAAATGG
GGTATGGAAATGAGGCGCTGCCTTCTTCAATCTCTTCAACAGATTGAGAGCATGATTGAG
GCCGAGTCTTCTGTCAAAGAGAAAGACATGACCAAAGAATTCTTTGAAAACAAATCGGAA
ACATGGCCAATTGGGGAGTCACCCAAGGGAGTGGAGGAAGGCTCTATCGGGAAAGTGTGC
AGGACCTTACTGGCAAAATCTGTATTCAACAGTCTATATGCGTCTCCACAACTCGAGGGG
TTTTCAGCTGAATCGAGAAAATTGCTTCTCATTGTTCAGGCACTTAGGGACAACCTGGAA
CCTGGAACCTTCGATCTTGGAGGGCTATATGAAGCAATCGAGGAGTGCCTGATTAATGAT
CCCTGGGTTTTGCTTAATGCATCTTGGTTCAACT--CCTTCCTCA------------CAC
ATG----CACTGAAATAGTTGTG-GCAATGCTACTA-TTTGCTATCCATAGTGTCCAAAA
A-GGTACCTTG-TTTCTACT--------------------------------------
>gi|82622678|gb|CY004111| /Avian/3(PA)/H3N8/Canada/1979/08/11/ Influenza A virus (A/mallard duck/ALB/564/1979(H3N8)) segment 3, complete sequence
------------------AGCGAAAG-CAGGTACTGATTCAAA-ATGGAAGACTTTGT--
-GCGGCAAT-GCTTC--------AATCCAATGA--TCGTCGAGCTTGCGGAAAAAGCAAT
GAAAGAATATGGAGAGGATCCAAAAATCGAAACAAACAAATTCGCTGCGATATG-TACAC
ATCTGGAAGTGTGCTTCATGTATTCAGATTTCCACTTCATTGATGAACGAGGTGAATCGA
TAATTGTAGAGTCTGGTGATCCAAATGCACTCTTGAAACACCGATTTGAGATAATCGAAG
GGAGAGATCGTACGATGGCTTGGACAGTGGTGAATAGTATTTGCAACACCACGGGGGTTG
ATAAACCCAAGTTTCTTCCTGATTTGTACGATTACAAAGAGAACCGGTTCATTGAAATTG
GAGTGACAAGAAGGGAGGTTCACATATATTACTTGGAAAAGGCCAATAAGATAAAGTCTG
AGAAGACGCACATCCACATCTTCTCATTCACTGGAGAGGAAATGGCCACTAAAGCAGACT
ACACCCTTGATGAAGAGAGCAGAGCAAGAATCAAGACCAGACTATTCACCATAAGACAAG
AAATGGCCAGTAGAGGTCTCTGGGATTCCTTTCGTCAGTCCGAGAGAGGCGAAGAGACAA
TTGAAGAAAGATTTGAAATTACAGGAACCATGCGCAGGCTCGCCAACCAAAGTCTCCCAC
CGAACTTCTCCAGCCTTGAAAACTTTAGAGCCTATGTGGATGGATTCGAACCGAACGGC-
-TGCATTGAGGGCAAGCTTTCTCAAATGTCCAAAGAAGTAAATGCAAAGATAGAACCA--
----TTTCTGAAGACAACACCACGCCCTCTCAGATTACCGAATGGGCCTCCCTGCTCCCA
ACGTTCAAAGTTCCTGCTGATGGATGCTCTGAAACTTAGCATTGAAGACCCAAGCCATGA
AGGAGAGGGGATACCACTGTACGATGCGATCAAATGCATGAAGACATTTTTCGGCTGGAA
AGAGCCCAACATTGTCAAGCCACATGAGAAGGGCATAAACCCCAATTATCTCCTGGCTTG
GAAACAAGTGCTAGCAGAACTGCAGGACATTGAAAATGAGGAGAAAATTCCAAAAACAAA
AAATATGAAGAAAACAAGCCAACTAAAGTGGGCACTTGGTGAAAATATGGCACCAGAGAA
AGTGGACTTTGAGGATTGCAAGGATGTTAGCGATCTGAAACAGTATGACAGCGATGAACC
AGAGCAGAGATCGCTAGCAAGTTGGATTCAAAGTGAATTTAACAAAGCATGTGAATTGAC
CGATTCAAGCTGGATAGAACTCGATGAAATTGGGGAAGATGTCGCTCCAATTGAACACAT
TGCAAGTATGAGAAGGAATTATTTCACAGCGGAAGTGTCTCATTGCAGGGCAACAGAGTA
CATAATGAAGGGAGTATATAT-AAACAC-GGCTTTGCTCAATGCTTCTTGTGCAGCCATG
GATGATTTCCAGTTAATTCCAATGATAAGCAAGTGCAGAACTAAAGAAGGACGACGAAAG
ACAAATCTATATGGGTTCATCATAAAGGGGAGATCCCACTTGAGGAATGATACTGATGTG
GTGAATTTTGTGAGCATGGAATTTTCTCTTACTGACCCCAGATTGGAGCCACACAAATGG
GAGAAGTATTGTGTCCTTGAAATAGGAGACATGCTCCTACGGACTGCAATAGGCCAGGTA
TCACGACCTATGTTTCTGTATGTGAGAACCAATGGGACCTCCAAGATCAAAATGAAGTGG
GGTATGGAGATGAGGCGTTGTCTTCTTCAATCCCTCCAACAAATTGAGAGCATGATTGAG
GCCGAATCCTCTGTCAAGGAGAAAGACATGACCAAAGAGTTCTTTGAAAACAAGTCGGAG
ACATGGCCTATTGGAGAATCACCCAAAGGAGTGGAAGAAGGTTCCATTGGAAAAGTCTGC
AGGACTTTGCTAGCAAAGTCTGTATTCAACAGTTTGTATGCATCCCCACAACTTGAGGGA
TTTTCAGCTGAGTCAAGGAAGCTGCTTCTTATTGTTCAGGCACTTAGGGACAACCTGGAA
CCTGGTACTTTCGATCTTGGGGGACTATATGAAGCAATTGAGGAGTGCCTGATTAATGAT
CCCTGGGTTTTGCTTAATGCATCTTGGTTCAACT--CCTTCCTTA------------CAC
ATG----CACTAAAATAGCTGTG-GCAATGCTACTA-TTTGCTATCCATACTGTCCAAAA
A-AGTACCTTG-TTTCTACT--------------------------------------
>gi|82652592|gb|CY004611| /Avian/3(PA)/H3N8/Canada/1979/08/10/ Influenza A virus (A/green-winged teal/ALB/438/1979(H3N8)) segment 3, complete sequence
------------------AGCGAAAG-CAGGTACTGATTCAAA-ATGGAAGACTTTGT--
-GCGGCAAT-GCTTC--------AATCCAATGA--TCGTCGAGCTTGCGGAAAAAGCAAT
GAAAGAATATGGAGAGGATCCAAAAATCGAAACAAACAAATTCGCTGCGATATG-TACAC
ATCTGGAAGTGTGCTTCATGTATTCAGATTTCCACTTCATTGATGAACGAGGTGAATCGA
TAATTGTAGAGTCTGGTGATCCAAATGCACTCTTGAAACACCGATTTGAGATAATCGAAG
GGAGAGATCGTACGATGGCTTGGACAGTGGTGAATAGTATTTGCAACACCACGGGGGTTG
ATAAACCCAAGTTTCTTCCTGATTTGTACGATTACAAAGAGAACCGGTTCATTGAAATTG
GAGTGACAAGAAGGGAGGTTCACATATATTACTTGGAAAAGGCCAATAAGATAAAGTCTG
AGAAGACGCACATCCACATCTTCTCATTCACTGGAGAGGAAATGGCCACTAAAGCAGACT
ACACCCTTGATGAAGAGAGCAGAGCAAGAATCAAGACCAGACTATTCACCATAAGACAAG
AAATGGCCAGTAGAGGTCTCTGGGATTCCTTTCGTCAGTCCGAGAGAGGCGAAGAGACAA
TTGAAGAAAGATTTGAAATTACAGGAACCATGCGCAGGCTCGCCGACCAAAGTCTCCCAC
CGAACTTCTCCAGCCTTGAAAACTTTAGAGCCTATGTGGATGGATTCGAACCGAACGGC-
-TGCATTGAGGGCAAGCTTTCTCAAATGTCCAAAGAAGTAAATGCAAAGATAGAACCA--
----TTTCTGAAGACAACACCACGCCCTCTCAGATTACCGAATGGGCCTCCCTGCTCCCA
ACGTTCAAAGTTCCTGCTGATGGATGCTCTGAAACTTAGCATTGAAGACCCAAGCCATGA
AGGAGAGGGGATACCACTGTACGATGCGATCAAATGCATGAAGACATTTTTCGGCTGGAA
AGAGCCCAACATTGTCAAGCCACATGAGAAGGGCATAAACCCCAATTATCTCCTGGCTTG
GAAACAAGTGCTAGCAGAACTGCAGGACATTGAAAATGAGGAGAAAATTCCAAAAACAAA
AAATATGAAGAAAACAAGCCAACTAAAGTGGGCACTTGGTGAAAATATGGCACCAGAGAA
AGTGGACTTTGAGGATTGCAAGGATGTTAGCGATCTGAAACAGTATGACAGCGATGAACC
AGAGCAGAGATCGCTAGCAAGTTGGATTCAAAGTGAATTTAACAAAGCATGTGAATTGAC
CGATTCAAGCTGGATAGAACTCGATGAAATTGGGGAAGATGTCGCTCCAATTGAACACAT
TGCAAGTATGAGAAGGAATTATTTCACAGCGGAAGTGTCTCATTGCAGGGCAACAGAGTA
CATAATGAAGGGAGTATATAT-AAACAC-GGCTTTGCTCAATGCTTCTTGTGCAGCCATG
GATGATTTCCAGTTAATTCCAATGATAAGCAAGTGCAGAACCAAAGAAGGACGACGAAAG
ACAAATCTATATGGGTTCATCATAAAGGGGAGATCCCACTTGAGGAATGATACTGATGTG
GTGAATTTTGTGAGCATGGAATTTTCTCTTACTGACCCCAGATTGGAGCCACACAAATGG
GAGAAGTATTGTGTCCTTGAAATAGGAGACATGCTCCTACGGACTGCAATAGGCCAGGTA
TCACGACCTATGTTTCTGTATGTGAGAACCAATGGAACCTCCAAGATCAAAATGAAGTGG
GGTATGGAGATGAGGCGTTGTCTTCTTCAATCCCTCCAACAAATTGAGAGCATGATTGAG
GCCGAATCCTCTGTCAAGGAGAAAGACATGACCAAAGAGTTCTTTGAAAACAAGTCGGAG
ACATGGCCTATTGGAGAATCACCCAAAGGAGTGGAAGAAGGTTCCATTGGAAAAGTCTGC
AGGACTTTGCTAGCAAAGTCTGTATTCAACAGTTTGTATGCATCCCCACAACTTGAGGGA
TTTTCAGCTGAGTCAAGGAAGCTGCTTCTTATTGTTCAGGCACTTAGGGACAACCTGGAA
CCTGGTACTTTCGATCTTGGGGGACTATATGAAGCAATTGAGGAGTGCCTGATTAATGAT
CCCTGGGTTTTGCTTAATGCATCTTGGTTCAACT--CCTTCCTTA------------CAC
ATG----CACTGAAATAGCTGTG-GCAATGCTACTA-TTTGCTATCCATACTGTCCAAAA
A-AGTACCTTG-TTTCTACT--------------------------------------
>gi|82654768|gb|CY005657| /Avian/3(PA)/H3N8/Australia/1978/01/26/ Influenza A virus (A/black duck/AUS/751/1978(H3N8)) segment 3, complete sequence
------------------AGCGAAAG-CAGGTACTGATCCAAA-ATGGAAGACTTTGT--
-GCGACAAT-GCTTC--------AATCCAATGA--TCGTCGAGCTTGCGGAAAAGGCAAT
GAAAGAATATGGGGAAGATCCGAAAATCGAAACGAACAAGTTCGCTGCAATATG-CACAC
ATTTGGAAGTCTGTTTCATGTATTCGGATTTCCACTTCATTGATGAACGAGGCGAATCAA
TAATTGTAGAATCTGGTGATCCAAATGCATTATTAAAACACCGATTTGAGATAATAGAAG
GGAGAGACCGAACGATGGCATGGACAGTGGTGAACAGTATCTGCAACACCACAGGAGTCG
AAAAGCCCAAATTTCTTCCAGATCTGTACGATTACAAGGAGAACCGATTTATCGAAATTG
GAGTGACACGAAGGGAAGTCCACATATACTACCTAGAAAAAGCCAACAAAATAAAATCTG
AGAAGACACACATTCACATTTTCTCATTCACTGGGGAGGAAATGGCCACCAAAGCGGATT
ACACTCTTGACGAGGAGAGCAGAGCAAGAATCAAAACCAGGCTGTTCACCATAAGACAAG
AAATGGCCAGTAGGGGCCTATGGGATTCCTTTCGTCAGTCCGAGAGAGGCGAAGAGACAA
TTGAAGAAAGATTTGAAATTACAGGAACCATGCGCAGGCTTGCCGACCAAAGTCTCCCAC
CGAACTTCTCCAGCCTTGAAAACTTTAGAGCCTATGTGGATGGATTCGAACCGAACGGC-
-TGCATTGAGGGCAAGCTTTCTCAAATGTCAAAAGAAGTGAACGCCAGAATTGAGCCA--
----TTTTTGAAGACAACACCACGCCCTCTCAGACTACCTGATGGGCCTCCTTGCTTTCA
GCGATCAAAATTCTTGCTGATGGATGCTCTGAAACTAAGTATTGAGGACCCAAGTCATGA
AGGGGAGGGGATACCGCTATACGATGCAATTAAATGCATGAAGACCTTTTTCGGCTGGAA
AGAGCCCAACATTGTCAAACCACATGAGAAAGGTATAAACCCCAATTACCTCCTGGCTTG
GAAGCAGGTGTTGGCAGAACTTCAGGACATAGAAAATGAAGAGAAAATTCCAAAAACAAA
GAATATGAAGAAAACAAGCCAATTGAAGTGGGCACTCGGTGAAAACATGGCACCGGAAAA
AGTAGACTTTGAGGATTGCAAGGATGTTAGCGATCTGAAACAATATGACAGTGATGAGCC
AGAGCCTAGGTCACTAGCAAGCTGGATCCAGAGTGAATTCAACAAGGCATGTGAATTAAC
CGATTCAAGCTGGATAGAACTTGATGAGATAGGGGAAGATGTTGCCCCAATTGAGCACAT
TGCAAGTATGAGGAGAAACTATTTCACAGCGGAAGTGTCCCACTGCAGGGCCACTGAGTA
CATAATGAAGGGAGTGTACAT-AAACAC-AGCTTTGCTCAATGCATCTTGTGCAGCGATG
GATGATTTCCAGCTGATTCCGATGATAAGTAAATGCAGAACAAAAGAAGGGAGACGGAAA
ACAAATCTGTATGGATTCATTATAAAAGGAAGGTCCCATTTAAGGAATGATACCGATGTG
GTAAACTTTGTGAGCATGGAGTTTTCTCTTACTGACCCGAGACTGGAGCCACACAAATGG
GAAAAGTACTGTGTTCTTGAAATAGGAGACATGCTCCTGCGGACTGCAATAGGGCAGGTG
TCAAGGCCCATGTTCCTGTATGTGAGAACCAATGGGACCTCCAAGATCAAGATGAAATGG
GGAATGGAAATGAGGCGCTGCCTTCTCCAATCTCTTCAACAGATTGAGAGCATGATTGAG
GCTGAGTCTTCTGTCAAAGAGAAAGACATGACCAAAGAGTTCTTTGAAAACAAGTCAGAA
ACGTGGCCAATTGGAGAGTCACCCAAAGGAGTGGAGGAAGGATCCATCGGGAAAGTATGC
AGAACCCTACTAGCAAAATCTGTATTCAACAGTCTGTACGCATCTCCACAACTTGAGGGG
TTTTCAGCTGAATCGAGGAAATTGCTTCTCATTGTTCAGGCACTTAGGGACAACCTGGAA
CCTGGAACCTTCGATCTTGGGGGATTATATGAAGCAATTGAGGAGTGCCTGATTAACGAT
CCCTGGGTTTTGCTTAATGCATCTTGGTTCAACT--CCTTCCTCA------------CAC
ATG----CACTGAAATAGTTGTG-GCAATGCTACTA-TTTGCTATCCATACTGTCCAAAA
A-AGTACCTTG-TTTCTACT--------------------------------------
>gi|78097686|gb|CY005663| /Avian/3(PA)/H3N8/Australia/1977/10/29/ Influenza A virus (A/shearwater/Australia/405/1978(H3N8)) polymerase PA (PA) gene, complete cds.
------------------AGCGAAAG-CAGGTACTGATCCAAA-ATGGAAGACTTTGT--
-GCGACAAT-GCTTC--------AATCCAATGA--TCGTCGAGCTTGCGGAAAAGGCAAT
GAAAGAATATGGGGAAGATCCGAAAATCGAAACGAACAAGTTCGCTGCAATATG-CACAC
ATTTGGAAGTCTGTTTCATGTATTCGGATTTCCACTTCATTGATGAACGAGGCGAATCAA
TAATTGTAGAATCTGGTGATCCAAATGCATTATTAAAACACCGATTTGAGATAATAGAAG
GGAGAGACCGAACGATGGCATGGACAGTGGTGAACAGTATCTGCAACACCACAGGAGTTG
AAAAGCCCAAATTTCTTCCAGATCTGTACGATTACAAGGAGAACCGATTTATCGAAATTG
GAGTGACACGAAGGGAAGTCCACATATACTACCTAGAAAAAGCCAACAAAATAAAATCTG
AAAAGACACACATTCACATTTTCTCATTCACTGGAGAGGAAATGGCCACCAAAGCGGATT
ACACTCTTGACGAGGAGAGCAGAGCAAGAATCAAAACCAGGCTGTTCACCATAAGACAAG
AAATGGCCAGTAGGGGCCTATGGGATTCCTTTCGTCAGTCCGAGAGAGGCGAAGAGACAA
TTGAAGAAAGATTTGAAATTACAGGAACCATGCGCAGGCTTGCCGACCAAAGTCTCCCAC
CGAACTTCTCCAGCTTTGAAAACTTTAGAGCCTATGTGGATGGATTCGAACCGAACGGC-
-TGCATTGAGGGCAAGCTTTCTCAAATGTCAAAAGAAGTGAACGCCAGAATTGAGCCA--
----TTTTTGAAGACAACACCACGCCCTCTCAGACTACCTGATGGGCCTCCTTGCTTTCA
GCGATCAAAATTCTTGCTGATGGATGCTCTGAAACTAAGTATTGAGGACCCAAGTCATGA
AGGGGAGGGGATACCGCTATACGATGCAATTAAATGCATGAAGACCTTTTTCGGCTGGAA
AGAGCCCAACATTGTCAAACCACATGAGAAAGGTATAAACCCCAATTACCTCCTGGCTTG
GAAGCAGGTGTTGGCAGAACTTCAGGACATAGAAAATGAAGAGAAAATTCCAAAAACAAA
GAATATGAAGAAAACAAGCCAATTGAAGTGGGCACTCGGTGAAAACATGGCACCGGAAAA
AGTAGACTTTGAGGATTGCAAGGATGTTAGCGATCTGAAACAATATGACAGTGATGAGCC
AGAGCCTAGGTCACTAGCAAGCTGGATTCAGAGTGAATTCAACAAGGCATGTGAATTAAC
CGATTCAAGCTGGATAGAACTTGATGAGATAGGGGAAGATGTTGCCCCAATTGAGCACAT
TGCAAGTATGAGGAGAAACTATTTCACAGCGGAAGTGTCCCACTGCAGGGCCACTGAGTA
CATAATGAAGGGAGTGTACAT-AAACAC-AGCTTTGCTCAATGCATCTTGTGCAGCGATG
GATGATTTCCAGCTGATTCCGATGATAAGTAAATGCAGAACAAAAGAAGGGAGACGGAAA
ACAAATCTGTATGGATTCATTATAAAAGGAAGGTCCCATTTAAGGAATGATACCGATGTG
GTAAACTTTGTGAGCATGGAGTTTTCTCTTACTGACCCGAGACTGGAGCCACACAAATGG
GAAAAGTACTGTGTTCTTGAAATAGGAGACATGCTCCTGCGGACTGCAATAGGGCAGGTG
TCAAGGCCCATGTTCCTGTATGTGAGAACCAATGGGACCTCCAAGATCAAGATGAAATGG
GGAATGGAAATGAGGCGCTGCCTTCTCCAATCTCTTCAACAGATTGAGAGCATGATTGAG
GCTGAGTCTTCTGTCAAAGAAAAAGACATGACCAAAGAGTTCTTTGAAAACAAGTCAGAA
ACGTGGCCAATTGGAGAGTCACCCAAAGGAGTGGAGGAAGGATCCATCGGGAAAGTATGC
AGAACCCTACTAGCAAAATCTGTATTCAACAGTCTGTATGCATCTCCACAACTTGAGGGG
TTTTCAGCTGAATCGAGGAAATTGCTTCTCATTGTTCAGGCACTTAGGGACAACCTGGAA
CCTGGAACCTTCGATCTTGGGGGATTATATGAAGCAATTGAGGAGTGCCTGATTAACGAT
CCCTGGGTTTTGCTTAATGCATCTTGGTTCAACT--CCTTCCTCA------------CAC
ATG----CACTGAAATAGTTGTG-GCAATGCTACTA-TTTGCTATCCATACTGTCCAAAA
A-AGTACCTTG-TTTCTACT--------------------------------------
>gi|163965187|gb|CY028657| /Avian/3(PA)/H3N8/Australia/1977/// Influenza A virus (A/wedge-tailed shearwater/Western Australia/405/1977(H3N8)) segment 3, complete sequence
------------------------------------ATCCAAA-ATGGAAGACTTTGT--
-GCGACAAT-GCTTC--------AATCCAATGA--TCGTCGAGCTTGCGGAAAAGGCAAT
GAAAGAATATGGGGAAGATCCGAAAATCGAAACGAACAAGTTCGCTGCAATATG-CACAC
ATTTGGAAGTCTGTTTCATGTATTCGGATTTCCACTTCATTGATGAACGAGGCGAATCAA
TAATTGTAGAATCTGGTGATCCAAATGCATTATTAAAACACCGATTTGAGATAATAGAAG
GGAGAGACCGAACGATGGCATGGACAGTGGTGAACAGTATCTGCAACACCACAGGAGTTG
AAAAGCCCAAATTTCTTCCAGATCTGTACGATTACAAGGAGAACCGATTTATCGAAATTG
GAGTGACACGAAGGGAAGTCCACATATACTACCTAGAAAAAGCCAACAAAATAAAATCTG
AAAAGACACACATTCACATTTTCTCATTCACTGGAGAGGAAATGGCCACCAAAGCGGATT
ACACTCTTGACGAGGAGAGCAGAGCAAGAATCAAAACCAGGCTGTTCACCATAAGACAAG
AAATGGCCAGTAGGGGCCTATGGGATTCCTTTCGTCAGTCCGAGAGAGGCGAAGAGACAA
TTGAAGAAAGATTTGAAATTACAGGAACCATGCGCAGGCTTGCCGACCAAAGTCTCCCAC
CGAACTTCTCCAGCTTTGAAAACTTTAGAGCCTATGTGGATGGATTCGAACCGAACGGC-
-TGCATTGAGGGCAAGCTTTCTCAAATGTCAAAAGAAGTGAACGCCAGAATTGAGCCA--
----TTTTTGAAGACAACACCACGCCCTCTCAGACTACCTGATGGGCCTCCTTGCTTTCA
GCGATCAAAATTCTTGCTGATGGATGCTCTGAAACTAAGTATTGAGGACCCAAGTCATGA
AGGGGAGGGGATACCGCTATACGATGCAATTAAATGCATGAAGACCTTTTTCGGCTGGAA
AGAGCCCAACATTGTCAAACCACATGAGAAAGGTATAAACCCCAATTACCTCCTGGCTTG
GAAGCAGGTGTTGGCAGAACTTCAGGACATAGAAAATGAAGAGAAAATTCCAAAAACAAA
GAATATGAAGAAAACAAGCCAATTGAAGTGGGCACTCGGTGAAAACATGGCACCGGAAAA
AGTAGACTTTGAGGATTGCAAGGATGTTAGCGATCTGAAACAATATGACAGTGATGAGCC
AGAGCCTAGGTCACTAGCAAGCTGGATTCAGAGTGAATTCAACAAGGCATGTGAATTAAC
CGATTCAAGCTGGATAGAACTTGATGAGATAGGGGAAGATGTTGCCCCAATTGAGCACAT
TGCAAGTATGAGGAGAAACTATTTCACAGCGGAAGTGTCCCACTGCAGGGCCACTGAGTA
CATAATGAAGGGAGTGTACAT-AAACAC-AGCTTTGCTCAATGCATCTTGTGCAGCGATG
GATGATTTCCAGCTGATTCCGATGATAAGTAAATGCAGAACAAAAGAAGGGAGACGGAAA
ACAAATCTGTATGGATTCATTATAAAAGGAAGGTCCCATTTAAGGAATGATACCGATGTG
GTAAACTTTGTGAGCATGGAGTTTTCTCTTACTGACCCGAGACTGGAGCCACACAAATGG
GAAAAGTACTGTGTTCTTGAAATAGGAGACATGCTCCTGCGGACTGCAATAGGGCAGGTG
TCAAGGCCCATGTTCCTGTATGTGAGAACCAATGGGACCTCCAAGATCAAGATGAAATGG
GGAATGGAAATGAGGCGCTGCCTTCTCCAATCTCTTCAACAGATTGAGAGCATGATTGAG
GCTGAGTCTTCTGTCAAAGAAAAAGACATGACCAAAGAGTTCTTTGAAAACAAGTCAGAA
ACGTGGCCAATTGGAGAGTCACCCAAAGGAGTGGAGGAAGGATCCATCGGGAAAGTATGC
AGAACCCTACTAGCAAAATCTGTATTCAACAGTCTGTATGCATCTCCACAACTTGAGGGG
TTTTCAGCTGAATCGAGGAAATTGCTTCTCATTGTTCAGGCACTTAGGGACAACCTGGAA
CCTGGAACCTTCGATCTTGGGGGATTATATGAAGCAATTGAGGAGTGCCTGATTAACGAT
CCCTGGGTTTTGCTTAATGCATCTTGGTTCAACT--CCTTCCTCA------------CAC
ATG----CACTGAAATAGTTGTG-GCAATGCTACTA-TTTGCTATCCATACTGTCCA---
----------------------------------------------------------
>gi|82623223|gb|CY004304| /Avian/3(PA)/H3N8/Canada/1976/08/11/ Influenza A virus (A/mallard duck/ALB/31/1976(H3N8)) segment 3, complete sequence
------------------AGCGAAAG-CAGGTACTGATTCAAA-ATGGAAGACTTTGT--
-GCGACAAT-GCTTC--------AATCCAATGA--TTGTCGAGCTTGCGGAAAAGGCAAT
GAAAGAATATGGAGAGGACCCGAAAATCGAGACAAACAAATTTGCAGCAATATG-CACTC
ACTTGGAAGTATGTTTCATGTATTCGGACTTTCACTTCATAGATGAGCGAGGAGAGTCAA
TAATCGTAGAATCCGGAGACCCGAATGCCCTCTTGAAGCATAGATTTGAAATAATTGAGG
GAAGAGACCGCACAATGGCCTGGACAGTGGTAAACAGCATTTGCAACACTACAGGGGTTG
AGAAACCGAAATTTCTCCCAGATCTATATGACTACAAAGAGAACAGATTCATTGAGATTG
GAGTGACAAGGAGAGAAGTCCACATATACTACCTGGAGAAGGCCAACAAAATAAAGTCAG
AGAAGACACATATCCACATCTTCTCGTTCACAGGAGAGGAAATGGCCACAAAGGCTGACT
ACACCCTCGATGAAGAAAGTAGGGCCAGAATCAAAACCAGACTATTCACCATAAGACAAG
AAATGGCCAGCAGAGGTCTCTGGGATTCCTTTCGTCAGTCCGAGAGAGGCGAAGAGACAA
TTGAAGAAAGATTTGAAATCACAGGAACAATGCGCAGGCTTGCCGACCAAAGTCTCCCAC
CGAACTTCTCCAGCCTTGAAAACTTTAGAGCCTATGTGGATGGATTCGAACCGAACGGC-
-TGCATTGAGGGCAAGCTTTCTCAAATGTCCAAAGAAGTGAATGCAAGAATTGAGCCC--
----TTTTTGAAGACAACACCACGCCCACTTAAGCTACCGGATGGGCCACCCTGCTCTCA
GAGGTCCAAATTCTTGCTGATGGACGCTTTGAAATTAAGCATTGAGGACCCGAGTCATGA
AGGAGAGGGGATACCGCTATATGATGCAATCAAATGCATGAAGACATTTTTTGGGTGGAA
AGAACCCAATGTTGTTAAACCACATGAAAAGGGAATCAATCCGAACTATCTCTTGGCATG
GAAACAAGTACTAGCAGAACTACAAGACATTGAAAATGAGGAGAAAATCCCAAAGACCAA
AAACATGAAGAAAACAAGCCAATTAAAATGGGCACTTGGTGAAAACATGGCACCAGAAAA
AGTGGATTTTGAAGATTGCAAAGATGTCAGTGATTTAAAACAATATGATAGTGACGAACC
GGAACCGAGATCGCTTGCAAGCTGGATTCAAAGTGAGTTCAATAAGGCATGTGAACTGAC
TGATTCAAGCTGGATAGAGCTTGATGAGATTGGAGAAGATGTTGCCCCAATTGAGCACAT
TGCAAGCATGAGGAGGAATTATTTCACAGCGGAGGTGTCTCATTGCAGAGCCACAGAATA
CATAATGAAAGGGGTATACAT-CAATAC-TGCATTGCTTAATGCGTCCTGTGCGGCCATG
GATGATTTCCAACTGATTCCAATGATCAGCAAGTGCAGAACTAAGGAGGGAAGGAGAAAG
ACAAATTTGTATGGTTTCATCATAAAAGGGAGGTCCCACCTGAGGAACGACACCGATGTG
GTAAACTTTGTGAGCATGGAGTTTTCCCTCACTGATCCGAGACTTGAACCGCACAAATGG
GAGAAGTACTGTGTTCTTGAAATAGGGGACATGCTTCTAAGAACTGCTATAGGCCAAATT
TCAAGGCCCATGTTCCTGTATGTGAGAACGAATGGGACCTCCAAAATCAAAATGAAATGG
GGGATGGAAATGAGACGCTGTCTTCTCCAGTCCCTCCAACAAATTGAGAGTATGATTGAA
GCCGAGTCTTCTGTCAAAGAGAAGGACATGACCAAAGAATTCTTTGAAAACAAGTCAGAA
ACGTGGCCCATTGGGGAGTCTCCCAAGGGAGTGGAGGAAGGATCCATTGGAAAGGTCTGT
AGAACTCTGTTGGCAAAATCGGTATTCAACAGCTTGTACGCATCTCCACAGCTGGAAGGT
TTCTCAGCTGAATCAAGGAAACTGCTTCTTATTGTTCAGGCTCTTAGGGACAACCTGGAA
CCTGGAACCTTTGATCTTGGAGGATTATATGAAGCAATTGAGGAGTGCCTGATTAATGAT
CCCTGGGTTTTGCTTAATGCATCTTGGTTCAACT--CCTTCCTCA------------CAC
ATG----CACTGAGATAGTTGTG-GCAATGCTACTA-TTTGCTATCCATACTGTCCAAAA
A-AGTACCTTG-TTTCTACT--------------------------------------
>gi|115278350|gb|CY014707| /Avian/3(PA)/H3N8/Russia/1972/// Influenza A virus (A/duck/Chabarovsk/1610/1972(H3N8)) segment 3, complete sequence
------------------AGCGAAAG-CAGGTACTGATCCAAA-ATGGAAGATTTTGT--
-GCGACAAT-GCTTC--------AATCCGATGA--TCGTCGAGCTTGCGGAAAAGGCAAT
GAAAGAATATGGGGAAGATCCGAAAATCGAAACGAACAAATTCGCTGCAATATG-CACAC
ACTTGGAAGTCTGTTTCATGTATTCGGATTTCCACTTCATTGACGAACGGGGCGAATCAA
TAATTGTAGAATCCGGTGACCCAAATGCATTACTGAAACACCGATTCGAGATAATTGAAG
GAAGAGACCGGACAATGGCCTGGACAGTGGTGAATAGTATCTGCAACACCACAGGAGTCG
AGAAGCCTAAATTTCTTCCGGATCTGTATGATTACAAGGAAAATCGATTCATTGAAATCG
GAGTGACACGGAGGGAAGTCCACATATATTACCTAGAAAAAGCCAACAAGATAAAATCCG
AGAAGACACACATTCACATTTTCTCATTCACCGGAGAGGAAATGGCCACCAAAGCAGATT
ACACCCTTGATGAAGAGAGTAGAGCAAGAATCAAAACCAGGCTGTTCACCATAAGACAAG
AAATGGCCAGCAGGGGTCTATGGGATTCCTTTCGTCAGTCCGAGAGAGGCGAAGAAACAA
TTGAAGAAAGATTTGAAATCACAGGAACCATGCGCAGGCTTGCCGACCAAAGTCTCCCAC
CGAACTTCTCCAGCCTTGAAAACTTTAGAGCCTATGTGGATGGATTCGAACCGAACGGC-
-TGCATTGAGGGCAAGCTTTCTCAAATGTCAAAAGAGGTGAACGCCAGAATTGAGCCA--
----TTTTTGAAAACAACACCACGCCCTCTCAGATTACCTGATGGGCCCCCCTGCTCTCA
GCGGTCGAAATTCTTGCTGATGGATGCTCTAAAATTAAGCATTGAGGACCCGAGTCATGA
GGGAGAGGGGATACCGCTATATGATGCAATCAAATGCATGAAGACATTTTTCGGCTGGAA
AGAGCCCAACATTGTCAAACCACATGAGAAAGGCATAAATCCCAATTACCTCCTGGCTTG
GAAGCAGGTGCTAGCAGAGCTTCAGGACATTGAAAATGAGGAGAAGATTCCAAAAACAAA
GAACATGAAGAAAACAAGCCAGTTGAAATGGGCTCTCGGTGAGAATATGGCACCGGAGAA
AGTAGACTTTGAGGATTGCAAAGACATGAGCGATCTAAAACAGTATGACAGTGATGAGCC
AGAGCCTAGATCGCTGGCAAGCTGGATCCAGAGTGAATTTAACAAGGCATGTGAGTTGAC
TGATTCAAGCTGGATAGAGCTCGATGAGATAGGAGAAGATGTTGCCCCAATTGAGCACAT
TGCAAGTATGAGGAGGAACTATTTTACAGCAGAAGTGTCCCATTGCAGGGCTACTGAGTA
CATAATGAAGGGAGTGTACAT-AAATAC-AGCTTTGCTCAATGCATCTTGTGCAGCCATG
GATGACTTCCAGCTTATTCCAATGATAAGCAAATGCAGAACCAAAGAAGGAAGACGGAAA
ACGAATCTGTATGGATTCATTATAAAAGGAAGGTCTCATTTGAGAAATGACACTGATGTT
GTGAACTTTGTGAGTATGGAGTTTTCTCTTACTGACCCGAGGCTGGAGCCACACAAGTGG
GAAAAGTATTGTGTTCTTGAAATAGGAGACATGCTCCTACGAACAGCAATAGGCCAAGTG
TCAAGGCCCATGTTCCTGTATGTGAGAACCAATGGAACTTCCAAAATCAAGATGAAGTGG
GGGATGGAAATGAGGCGCTGCCTTCTTCAGTCTCTTCAACAGATTGAGAGCATGATTGAG
GCCGAGTCTTCTGTCAAAGAAAAAGACATGACCAAAGATTTCTTTGAAAACAAATCGGAA
ACATGGCCAATTGGAGAGTCACCCAAGGGGGTGGAAGAAGGCTCCATCGGGAAAGTGTGC
AGAACCTTGTTAGCAAAATCTGTATTCAACAGTCTATATGCATCTCCACAGCTCGAGGGG
TTTTCAGCTGAATCGAGAAAATTGCTTCTCATTGTTCAGGCACTTAGGGACAACCTGGAA
CCTGGAACCTTCGATCTTGGAGGGCTATATGAAGCAATCGAGGAGTGCCTGATTAATGAT
CCCTGGGTTTTGCTTAATGCATCTTGGTTCAACT--CCTTCCTCA------------CAC
ATG----CACTGAAGTAGTTGTG-GCAATGCTACTA-TTTGCTATCCATACTGTCCAAAA
A-AGTACCTTG-TTTCTACT--------------------------------------
>gi|82654869|gb|CY005817| /Avian/3(PA)/H3N8/Ukraine/1963/12/12/ Influenza A virus (A/duck/UKR/1/1963(H3N8)) segment 3, complete sequence
------------------AGCGAAAG-CAGGTACTGATCCAAA-ATGGAAGACTTTGT--
-GCGACAAT-GCTTC--------AATCCAATGA--TCATCGAGCTTGCGGAAAAGGCAAT
GAAAGAATATGGGGAAGATCCGAAAATCGAAACAAATAAATTCGCTGCAATATG-CACAC
ATTTGGAAGTCTGTTTCATGTACTCGGATTTCCACTTCATTGACGAACGGGGCGAATCAA
TAATTGTAGAATCTGGCGATCCAAATGCACTGCTGAAGCACCGATTTGAGATAATTGAAG
GAAGAGACCGCGCAATGGCCTGGACAGTGGTGAACAGTATCTGCAACACCACAGGAGTTG
AGAAGCCCAAATTTCTTCCGGATCTGTATGATTATAAGGAGAACCGATTCATTGAAATTG
GAGTGACAAGGAGGGAAGTACACATATACTACTTAGAAAAAGCCAACAAGATAAAATCTG
AGAAGACACACATTCACATTTTTTCGTTCACCGGAGAGGAAATGGCCACCAAGGCGGACT
ACACCCTTGATGAGGAAAGCAGAGCAAGAATCAAAACCAGACTATTCACCATAAGACAAG
AAATGGCCAGTAGGGGCTTATGGGATTCCTTTCGTCAGTCCGAGAGAGGCGAAGAGACAA
TTGAAGAAAGATTTGAAATCGCAGGAACCATGCGCAGGCTTGCCGACCAAAGTCTCCCAC
CGAACTTCTCCAGCCTTGAAAACTTTAGAGCCTATGTGGATGGATTCGAACCGAATGGC-
-TGCATTGAGGGCAAGCTTTCTCAAATGTCCAAAGAAGTAAACGCCAGGATTGAGCCA--
----TTTTTGAAGACAACCCCACGCCCTCTCAGATTGCCTGACGGGCCTCCCTGCTCTCA
GCGATCAAAATTCTTGCTGATGGATGCCCTGAAATTAAGCATTGAGGACCCGAGCCATGA
GGGAGAGGGGATACCGCTATATGATGCAATCAAGTGCATGAAGACATTTTTCGGCTGGAA
AGAGCCCATCATTGTCAAACCACATGAGAAAGGCATAAACCCCAATTACCTCTTGGCTTG
GAAACAAGTACTGGCAGAACTTCAGGACATTGAAAATGAGGAGAAAATTCCAAAGACAAA
AAACATGAAGAAAACAAGCCAATTGAAGTGGGCACTCGGTGAGAATATGGCACCGGAGAA
GGTAGATTTTGAGGACTGCAAAGATGTTAGCGATCTAACACAGTATGACAGTGATGAGCC
AGAGTCAAGATCGCTAGCAAGCTGGATCCAGAGTGAGTTCAACAAGGCATGTGAATTGAC
TGATTCAAGCTGGATAGAACTTGATGAGATAGGGGAAGATGTTGCCCCAATTGAGCACAT
CGCAAGTATGAGGAGGAACTATTTTACAGCGGAAGTGTCCCATTGCAGGGCTACTGAGTA
CATCATGAAGGGAGTGTACAT-AAATAC-AGCTTTGCTCAATGCATCTTGTGCAGCCATG
GATGACTTCCAGTTGATCCCAATGATAAGCAAATGCAGAACCAAAGAAGGAAGACGGAAA
ACGAACCTGTATGGATTCATCATAAAAGGGAGATCTCATTTGAGGAATGATACTGATGTG
GTAAATTTTGTGAGTATGGAGTTTTCTCTTACTGATCCGAGGCTGGAGCCACACAAGTGG
GAAAAGTACTGTGTTCTTGAAATAGGAGACATGCTCCTACGGACTGCAATAGGCCAAGTG
TCAAGGCCCATGTTTCTATATGTGAGAACCAATGGAACCTCCAAGATCAAGATGAAATGG
GGTATGGAGATGAGGCGCTGCCTTCTTCAATCCCTTCAACAAATTGAGAGTATGATTGAG
GCCGAATCTTCTGTCAAAGAGAAGGACATGACCAAGGAATTCTTTGAAAACAAATCGGAA
ACATGGCCCATTGGAGAATCGCCCAAAGGAGTGGAGGAAGGCTCCATTGGGAAGGTGTGC
AGGACCTTACTAGCAAAGTCTGTATTCAATAGCCTATATGCATCTCCACAACTCGAGGGG
TTTTCAGCTGAATCGAGAAAATTGCTCCTCATTGTTCAGGCACTTAGGGACAACCTGGAA
CCTGGAACTTTCGATCTTGGAGGGCTATATGAAGCAATTGAGGAGTGCCTGATTAATGAT
CCCTGGGTTTTGCTTAATGCATCTTGGTTCAACT--CCTTCCTCA------------CAC
ATG----CACTGAAATAGTTGTG-GCAATGCTACTA-TTTGCTATCCATACTGTCCAAAA
A-AGTACCTTG-TTTCTACT--------------------------------------
>gi|163965282|gb|CY028697| /Avian/3(PA)/H3N6/USA/2006/// Influenza A virus (A/mallard/Maryland/1235/2006(H3N6)) segment 3, complete sequence
--------------------------------------TCAAA-ATGGAAGATTTTGT--
-GCGACAAT-GCTTC--------AATCCAATGA--TCGTCGAGCTTGCGGAAAAGGCAAT
GAAAGAATATGGGGAAGATCCAAAAATCGAGACAAACAAATTCGCTGCAATATG-CACAC
ACTTAGAAGTGTGTTTCATGTATTCAGATTTCCATTTCATTGATGAACGAGGTGAGTCGA
TAATCGTGGAGTCTGGCGATCCAAATGCACTCCTAAAGCACCGATTTGAAATAATTGAAG
GGAGAGATCGTACAATGGCCTGGACAGTAGTGAACAGTATTTGCAACACCACAGGAGTTG
AAAAGCCCAAGTTTCTCCCGGATTTATACGATTACAAAGAGAACCGTTTCATTGAAATTG
GAGTAACCAGGAGGGAGGTCCATATATACTATTTAGAAAAGGCCAATAAGATAAAATCTG
AGAAGACACACATCCACATCTTTTCGTTCACTGGGGAAGAGATGGCCACTAAAGCAGACT
ACACTCTTGATGAAGAAAGTAGAGCGAGGATCAAAACCAGACTATTCACCATAAGACAAG
AGATGGCCAGTAGAGGTCTCTGGGATTCCTTTCGTCAGTCCGAGAGAGGCGAAGAGACAA
TTGAAGAAAGATTTGAAATTACAGGAACCATGCGCAGGCTCGCCGACCAAAGTCTCCCAC
CGAACTTCTCCAGCCTTGAGAACTTTAGAGCCTATGTGGATGGATTCGAACCGAACGGC-
-TGCATTGAGGGCAAGCTTTCTCAAATGTCCAAAGAAGTAAATGCAAGAATTGAACCA--
----TTTTCGAAAACAACACCACGCCCCCTGAGGTTACCGGAAGGGCCCCCTTGCTCTCA
GCGATCGAAATTTCTGCTGATGGATGCTCTGAAACTTAGCATTGAAGACCCGAGTCATGA
GGGCGAGGGGATACCGCTGTATGATGCGATCAAATGCATGAAGACCTTTTTTGGCTGGAA
AGAGCCTAACATTGTCAAGCCACATGAAAAGGGCATAAACCCCAATTATCTCCTGGCTTG
GAAGCAAGTGCTAGCAGAACTACAGGATATTGAAAATGAGGAGAAGATTCCAAAAACGAA
GAACATGAAGAAAACAAGCCAATTGAAGTGGGCACTTGGTGAAAACATGGCACCAGAGAA
AGTGGACTTTGAAGATTGCAAGGATATCAGCGATTTGAGACAGTATGACAGCGATGAGCC
TGAACAAAGATCACTAGCAAGTTGGATTCAAAGTGAGTTCAACAAAGCTTGTGAATTGAC
TGACTCAAGTTGGATAGAACTCGATGAAATAGGGGAGGACGTTGCCCCAATCGAGCACAT
TGCAAGCATGAGGAGGAATTACTTCACAGCTGAAGTGTCTCACTGCAGAGCAACAGAATA
TATAATGAAGGGAGTATACAT-AAACAC-AGCTTTACTCAACGCTTCTTGTGCAGCAATG
GATGATTTTCAGCTGATTCCAATGATAAGCAAATGCAGAACCAAAGAAGGGCGGCGGAAG
ACAAATCTGTATGGGTTCATAATAAAGGGAAGATCTCATTTGAGGAACGATACTGATGTA
GTGAATTTTGTGAGCATGGAGTTTTCGCTCACTGATCCTAGACTAGAGCCACATAAATGG
GAGAAATACTGTGTCCTTGAAATAGGGGACATGCTCCTGCGGACTGCAATAGGCCAAGTA
TCGAGACCCATGTTTCTATATGTGAGGACCAATGGAACTTCCAAAATCAAAATGAAGTGG
GGTATGGAGATGAGGCGTTGTCTTCTTCAATCCCTTCAGCAAATTGAGAGCATGATTGAG
GCCGAATCCTCTGTCAAAGAGAAAGACATGACCAAAGAATTCTTTGAAAACAAATCAGAG
ACATGGCCCATTGGGGAATCACCCAAAGGAGTAGAAGAAGGTTCCATTGGAAAGGTGTGC
AGGACTCTGCTGGCGAAATCTGTATTCAACAGTTTGTATGCATCTCCACAGCTTGAAGGA
TTTTCAGCTGAGTCGAGAAAGTTGCTCCTCATTGTTCAGGCACTTAGGGACAACCTGGAA
CCTGGTACCTTCGATCTTGGGGGGCTATATGAAGCAATTGAGGAGTGCCTGATTAATGAT
CCCTGGGTTTTGCTTAATGCATCTTGGTTCAACT--CCTTCCTCA------------CAC
ATG----CACTGAAATAGTTGTG-GCAATGCTACTA-TTTGCTATCCATACTGT------
----------------------------------------------------------
>gi|112787538|gb|CY013268| /Avian/3(PA)/H3N6/USA/2005/08/08/ Influenza A virus (A/pintail/Alaska/53/2005(H3N6)) segment 3, complete sequence
----------------------------------TGATCCAAA-ATGGAAGACTTTGT--
-GCGACAGT-GCTTC--------AATCCAATGA--TCGTCGAGCTTGCGGAAAAGGCAAT
GAAAGAATATGGGGAAGATCCGAAAATCGAAACCAACAAATTCGCTGCGATATG-CACTC
ACTTGGAAGTCTGTTTCATGTATTCGGATTTCCACTTCATTGACGAGCGGGGTGAATCAA
TAATTGTGGAGTCTGGTGATCCAAATGCATTACTGAAGCATCGATTCGAGATAATTGAAG
GAAGAGACCGAACAATGGCCTGGACAGTGGTGAATAGCATCTGCAACACCACAGGGGTCG
AGAAGCCTAAATTCCTTCCGGACCTGTATGATTACAAGGAGAACCGGTTCATTGAAGTTG
GAGTGACACGGAGAGAAGTCCACACATACTACCTAGAGAAAGCCAACAAAATAAAATCCG
AGAAGACACACATTCACATCTTTTCCTTTACTGGAGAAGAAATGGCCACCAAAGCAGACT
ACACCCTTGACGAAGAAAGCAGAGCGAGGATTAAAACCAGACTGTTCACTATAAGACAGG
AAATGGCCAGCAGGGGTCTATGGGATTCCTTTCGTCAGTCCGAAAGAGGCGAAGAGACAA
TTGAAGAAAGATTTGAAATTACAGGAACCATGCGTAGGCTTGCCGACCAAAGTCTCCCAC
CGAACTTCTCCAGCCTTGAAAACTTTAGAGCCTATGTGGATGGATTCGAACCGAACGGC-
-TGCATTGAGGGCAAGCTTTCTCAAATGTCAAAAGAAGTGAACGCCAGAATTGAGCCA--
----TTTCTGAAGACAACACCACGCCCTCTCAAATTGCCTGATGGGCCCCCTTGCTCTCA
GCGGTCAAAGTTCTTGCTGATGGATGCCTTGAAATTAAGCATTGAAGACCCAAGTCACGA
AGGAGAGGGGATACCACTATACGATGCAATCAAATGCATGAAGACATTTTTCGGCTGGAA
AGAGCCAAACATAGTCAAACCACATGAAAAAGGCATTAATCCTAACTATCTTCTGGCTTG
GAAGCAAGTGCTAGCAGAACTCCAGGACCTTGAAAATGAGGAGAAAATCCCAAAGACAAA
AAACATGAAGAAAACAAGCCAATTGAAGTGGGCACTTGGTGAGAATATGGCACCAGAAAA
AGTGGACTTTGAAGATTGCAAGGATATTGGCGATCTAAAACAGTATGACAGCGATGAGCC
AGAGCCCAGATCACTAGCAAGCTGGATCCAGAGTGAATTCAATAAGGCGTGTGAATTGAC
CGACTCGAGCTGGATAGAGCTGGATGAAATAGGAGAAGATGTTGCCCCGATTGAACACAT
TGCAAGTATGAGGAGGAATTATTTTACAGCAGAAGTGTCCCATTGCAGGGCCACTGAATA
CATAATGAAGGGTGTCTACAT-AAATAC-AGCTCTGCTAAATGCCTCTTGCGCAGCCATG
GATGACTTCCAGCTGATTCCAATGATAAGCAAATGTAGGACAAAGGAAGGAAGACGGAAA
ACAAACCTGTATGGGTTCATCATAAAAGGAAGGTCTCATTTGAGAAATGACACTGATGTG
GTAAATTTTGTGAGCATGGAGTTTTCTCTCACTGACCCGAGGCTAGAGCCACATAAATGG
GAAAAGTACTGTGTTCTTGAAGTAGGAGACATGCTCCTGAGGACTGCAATAGGCCAAGTG
TCGAGGCCCATGTTCCTGTATATTAGAACCAACGGGACCTCCAAGATCAAGATGAAATGG
GGTATGGAAATGAGGCGCTGCCTTCTTCAATCCCTTCAACAGATTGAAAGCATGATTGAG
GCCGAGTCTTCTGTCAAAGAAAAGGACATGACTAAAGAATTCTTTGAAAACAAATCGGAA
ACGTGGCCAATTGGAGAATCCCCCAGAGGGGTAGAGGAAGGCTCTATCGGGAAAGTATGC
AGAACCTTACTGGCAAAATCTGTGTTCAACAGTCTATATGCATCTCCACAACTAGAGGGA
TTTTCAGCAGAGTCGAGGAAATTGCTTCTCATTGTTCAGGCACTTAGGGACAACCTGGAA
CCTGGAACCTTCGATCTTGGAGGGCTATACGAAGCAATTGAGGAGTGCCTGATTAATGAT
CCCTGGGTTTTGCTTAATGCATCTTGGTTCAACT--CCTTCCTCA------------CAC
ATG----CACTGAAATAGTTGTG-GCAATGCTACTA-TTTGCTATCCATACTGTCCAAAA
GAAGTACCTTG-TTTCTACTAATACGAG------------------------------
>gi|149930063|gb|CY022722| /Avian/3(PA)/H3N6/USA/2005/// Influenza A virus (A/mallard/Ohio/1717/2005(H3N6)) segment 3, complete sequence
--------------------------------------TCAAA-ATGGAAGATTTTGT--
-GCGACAAT-GCTTC--------AATCCAATGA--TCGTCGAGCTTGCGGAAAAGGCAAT
GAAAGAATATGGGGAAGATCCAAAAATCGAGACAAACAAATTCGCTGCAATATG-CACAC
ACTTGGAAGTGTGTTTCATGTATTCAGATTTCCATTTCATTGATGAACGAGGTGAGTCAA
TAATTGTGGAGTCTGGCGATCCAAATGCACTCCTAAAACACCGATTTGAAATAATCGAAG
GGAGAGATCGTACTATGGCCTGGACAGTAGTGAACAGCATCTGCAACACCACAGGAGTTG
AAAAACCCAAATTCCTCCCGGATTTATACGATTACAAAGAGAATCGTTTCATTGAAATTG
GAGTAACCAGGAGGGAGGTCCATATATACTATTTAGAAAAGGCCAATAAGATAAAATCTG
AGAAGACACACATCCACATCTTTTCATTCACTGGGGAAGAAATGGCTACTAAAGCAGACT
ACACTCTTGATGAAGAAAGTAGAGCAAGGATCAAAACCAGACTATTCACCATAAGACAAG
AGATGGCCAGTAGAGGTCTCTGGGATTCCTTTCGTCAGTCAGAGAGAGGCGAAGAGACAA
TTGAAGAAAGATTTGAAATTACAGGAACCATGCGCAGGCTCGCCGATCAAAGTCTCCCAC
CGAACTTCTCCAGCCTTGAAAACTTTAGAGCCTATGTGGATGGATTCGAACCGAACGGC-
-TGCATTGAGGGCAAGCTTTCTCAAATGTCCAAAGAGGTAAATGCAAGAATTGAACCA--
----TTTCTGAAGACAACCCCACGCCCCCTGAGATTACCGGAAGGGCCTCCTTGCTCTCA
GCGGTCGAAATTTCTGCTGATGGATGCTCTGAAGCTTAGCATTGAAGACCCGAGTCATGA
GGGCGAAGGGATACCGCTGTATGATGCAATCAAATGCATGAAGACCTTTTTCGGCTGGAA
AGAGCCTAACATTGTCAAGCCACATGAAAAGGGCATAAACCCCAATTATCTCCTGGCTTG
GAAGCAAGTGCTAGCAGAGCTACAGGATATTGAAAATGAGGAGAAGATTCCAAAAACAAA
GAACATGAAGAAAACAAGCCAATTGAAGTGGGCACTTGGTGAAAATATGGCACCAGAGAA
AGTAGACTTTGAAGATTGCAAGGATGTCAACGATTTGAGACAGTATGACAGCGATGAGCC
TGAACAAAGATCACTGGCAAGTTGGATTCAAAGTGAGTTCAACAAGGCTTGTGAATTGAC
TGACTCTAGTTGGATAGAACTCGATGAAATAGGGGAGGATGTTGCCCCAATTGAACACAT
TGCAAGCATGAGGAGGAATTACTTTACAGCTGAAGTGTCTCACTGCAGGGCAACAGAATA
TATAATGAAGGGGGTGTACAT-AAACAC-GGCTTTACTCAACGCTTCTTGTGCAGCAATG
GATGATTTTCAGTTGATCCCAATGATAAGCAAATGCAGAACCAAAGAAGGGCGGCGGAAG
ACAAATCTGTATGGGTTCATCATAAAGGGAAGGTCTCATTTGAGGAATGATACTGATGTA
GTAAATTTTGTGAGCATGGAGTTTTCTCTTACTGACCCTAGACTAGAGCCACATAAATGG
GAAAAATACTGTGTCCTTGAAATAGGGGACATGCTCCTGCGAACTGCAATAGGCCAAGTA
TCGAGACCCATGTTCCTATATGTGAGGACCAATGGAACTTCCAAAATCAAAATGAAATGG
GGTATGGAGATGAGGCGTTGTCTTCTTCAATCCCTTCAGCAAATTGAGAGCATGATTGAG
GCCGAGTCCTCTGTTAAAGAGAAGGACATGACCAAAGAATTCTTTGAAAACAAATCAGAA
ACATGGCCCATTGGGGAATCACCCAAAGGAGTAGAAGAAGGTTCCATCGGAAAAGTGTGC
AGGACTCTGCTGGCAAAATCTGTATTCAACAGTTTGTATGCATCTCCACAACTTGAGGGG
TTCTCAGCTGAGTCGAGAAAGCTGCTCCTCATTGTTCAGGCACTTAGGGACAACCTGGAA
CCTGGTACATTCGATCTTGGAGGACTATATGAAGCAATTGAGGAGTGCCTGATTAATAAT
CCCTGGGTTTTGCTTAATGCGTCTTGGTTCAACT--CCTTCCTCA------------CAC
ATG----CACTGAAATAGTTGTG-GCAATGCTACTA-TTTGCTATCCATACTGT------
----------------------------------------------------------
>gi|148533080|gb|EF597408| /Avian/3(PA)/H3N6/China/2005/// Influenza A virus (A/duck/Jiang Xi/2374/2005(H3N6)) polymerase (PA) gene, partial cds.
--------------------------------------------ATGGAAGACTTTGT--
-GCGACAAT-GCTTC--------AATCCAATGA--TTGTCGAGCTTGCGGAAAAGGCAAT
GAAAGAATATGGGGAAGATCCGAAAATCGAAACGAACAAATTTGCCGCAATATG-CACAC
ACTTAGAAGTCTGTTTCATGTATTCGGATTTCCACTTTATTGATGAACGAGGCGAATCAA
TAATTGTAGAATCTGGCGATCCGAATGCATTATTGAAACACCGATTTGAGATAATTGAAG
GGAGAGACCGAACAATGGCCTGGACAGTGGTAAATAGTATCTGCAACACCACAGGAGTCG
ATAAGCCTAAATTCCTCCCAGATTTGTATGACTACAAAGAGAACCGATTCATTGAAATTG
GAGTGACACGAAGGGAAGTTCACATATACTATCTAGAAAAAGCCAACAAGATAAAATCAG
AGAAGACACACATTCACATATTCTCATTCACTGGAGAGGAAATGGCCACCAAAGCGGACT
ATACCCTTGATGAGGAGAGCAGAGCAAGAATCAAAACCAGGCTGTTCACTATAAGGCAAG
AAATGGCCAGTAGAGGTCTATGGGATTCCTTTCGTCAGTCCGAGAGAGGCGAAGAGACAA
TTGAAGAAAGATTTGAAATCACAGGAACCATGCGCAGGCTTGCCGACCAAAGTCTCCCAC
CGAACTTCTCCAGCCTTGAAAACTTTAGAGCCTATGTGGATGGATTCGAACCGAACGGC-
-TGCATTGAGGGCAAGCTTTCTCAAATGTCAAAAGAAGTGAACGCCAGGATTGAGCCA--
----TTTCTGAAGACAACACCACGCCCTCTCAGATTACCTGATGGGCCTCCCTGCTCTCA
GCGGTCGAAATTCTTACTGATGGATGCCCTTAAATTAAGCATCGAAGACCCGAGCCATGA
GGGGGAAGGTATACCGCTATATGATGCAATCAAATGCATGAAGACATTTTTCGGCTGGAA
AGAGCCCAACATCGTAAAACCACATGAAAAAGGCATAAACCCCAATTACCTCCTGGCTTG
GAAGCAGGTGCTGGCAGAACTCCAAGATATTGAGAATGAGGAGAAAATTCCAAAAACAAA
GAACATGAAGAAAACAAGCCAATTGAAGTGGGCACTTGGTGAGAACATGGCACCAGAGAA
AGTAGACTTTGAAGACTGCAAAGATGTTAGCGATCTAAGACAGTATGACAGTGATGAACC
AGAGTCTAGATCGCTAGCAAGCTGGATCCAGAGCGAATTCAACAAAGCATGCGAATTGAC
AGATTCAAGTTGGATTGAACTTGATGAAATAGGGGAAGATGTTGCTCCAATTGAGCACAT
TGCGAGTATGAGAAGAAACTATTTCACAGCGGAAGTATCCCATTGCAGGGCTACTGAATA
CATAATGAAGGGAGTGTACAT-AAACAC-AGCCCTGTTGAATGCATCCTGTGCAGCCATG
GATGACTTCCAACTGATTCCAATGATAAGCAAGTGCAGAACCAAAGAAGGAAGACGGAAG
ACAAATCTGTATGGATTCATTATAAAAGGAAGATCCCATTTGAGGAATGACACCGATGTG
GTAAATTTTGTGAGCATGGAATTCTCTCTTACTGACCCGAGGCTGGAGCCACACAAGTGG
GAAAAGTACTGTGTTCTCGAGATAGGAGACATGCTCCTACGGACTGCAATAGGCCAAGTG
TCAAGGCCCATGTTCCTGTATGTGAGAACCAATGGGACTTCCAAGATCAAGATGAAATGG
GGCATGGAGATGAGGCGATGCCTTCTTCAATCCCTTCAACAAATTGAGAGCATGATTGAG
GCCGAGTCTTCTGTCAAAGAGAAAGACATGACCAAAGAATTCTTTGAGAACAAATCAGAA
ACATGGCCAATTGGAGAATCACCTAAAGGGGTGGAGGAAGGCTCCATTGGGAAGGTGTGC
AGAACATTACTAGCAAAATCTGTATTCAACAGCCTATATGCATCTCCACAACTCGAGGGA
TTTTCAGCTGAATCAAGAAAATTGCTTCTCATTGTTCAGGCACTTAGGGACAACCTGGAA
CCTGGGACTTTCGATCTTGGGGGGCTATATGAAGCAATTGAGGAGTGCCTGATTAACGAT
CCCTGGGTTTTGCTTAATGCGTCTTGGTTCAACT--CCTTCCTCA------------CAC
ATG----CACTGAAATAGTTGTG-GCAATGCTACTA-TTCGCTATCCATACTGTCCAAAA
A---------------------------------------------------------
>gi|82654281|gb|CY005451| /Avian/3(PA)/H3N6/China/2000/07/9/ Influenza A virus (A/Chicken/Nanchang/7-010/2000(H3N6)) segment 3, complete sequence.
------------------AGCGAAAG-CAGGTACTGATTCAAA-ATGGAAGACTTTGT--
-GCGACAAT-GCTTC--------AATCCGATGA--TTGTCGAGCTTGCGGAAAAAGCAAT
GAAAGAATATGGGGAAGATCCGAAAATTGAAACGAACAAATTTGCCGCAATATG-CACAC
ACTTGGAAGTCTGCTTCATGTACTCGGATTTCCACTTTATTGATGAGCGGGGCGAATCAA
TAATTATAGAATCTGGCGACCCGAATGCATTGTTGAAACACCGATTTGAAATAATTGAAG
GGAGAGACCGAACGATGGCCTGGACAGTGGTGAATAGTATCTGCAACACCACAGGAGCTG
AGAAGCCTAAATTTCTCCCAGATTTGTATGACTACAAAGAGAACCGATTCATTGAAATTG
GAGTGACACGGAGGGAAGTTCACATATACTATCTAGAAAAAGCTAACAAGATAAAATCCG
AGAAGACACACATTCACATATTCTCATTCACTGGAGAGGAAATGGCCACCAAAGCGGACT
ACACTCTTGATGAAGAGAGCAGGGCAAGAATCAAAACCAGGCTATTCACTATAAGGCAGG
AAATGGCCAGTAGGGGTCTATGGGATTCCTTTCGTCAGTCCGAGAGAGGCGAAGAGACAA
TTGAAGAAAGATTTGAAATCACAGGAACCATGCGCAGGCTTGCCGACCAAAGTCTCCCAC
CGAACTTCTCCAGCCTTGAAAACTTTAGAGCCTATGTGGATGGATTCGAACCGAACGGC-
-TGCATTGAGGGCAAGCTTTCTCAAATGTCAAAAGAAGTGAATGCCAGAATTGAGCCG--
----TTTTTGAAGACAACACCACGCCCTCTCAGATTGCCTGATGGGCCTCCATGCTCTCA
GCGGTCGAAGTTCTTGCTGATGGATGCTCTTAAATTAAGCATCGAAGACCCGAGTCATGA
GGGGGAGGGGATACCGCTGTATGATGCAATCAAATGCATGAAAACATTTTTCGGCTGGAA
AGAGCCCAACATCGTAAAGCCACATGAGAAGGGCATAAACCCCAACTATCTCCTGGCTTG
GAAGCAGGTGCTGGCAGAGCTCCAAGATATTGAAAATGAGGAGAAAATCCCAAAAACAAA
GAACATGAAGAAAACAAGCCAGTTGAAGTGGGCACTTGGTGAGAACATGGCACCAGAGAA
AGTAGACTTTGAGGATTGCAAAGATGTTAGTGATCTAAGACAGTATGACAGTGATGAACC
GGAGTCTAGATCGCTAGCAAGCTGGATCCAGAGTGAATTCAACAAGGCATGTGAATTGAC
AGATTCAAGCTGGATTGAACTTGATGAAATAGGGGAGGACGTTGCTCCGATTGAGCACAT
TGCAAGTATGAGAAGGAACTATTTCACAGCGGAAGTATCCCATTGCAGGGCTACTGAATA
CATAATGAAGGGAGTGTACAT-AAATAC-AGCTTTATTGAATGCATCCTGTGCAGCCATG
GATGATTTCCAACTGATCCCAATGATAAGCAAGTGCAGAACCAAAGAAGGAAGAAGGAAA
ACTAATCTATATGGATTCATCATAAAAGGAAGATCCCATTTGAGAAATGACACCGATGTG
GTGAATTTTGTGAGTATGGAATTCTCTCTTACTGACCCGAGGCTGGAGCCACACAAGTGG
GAAAAGTACTGCGTTCTCGAGATAGGAGACATGCTCCTACGAACTGCAATAGGCCAAGTA
TCAAGGCCCATGTTCCTGTATGTGAGAACCAATGGAACCTCCAAAATCAAGATGAAATGG
GGCATGGAAATGAGGCGATGCCTTCTTCAATCCCTTCAACAGATTGAGAGCATGATTGAG
GCCGAGTCCTCTGTCAAAGAGAAGGATATGACCAAAGAATTCTTTGAAAACAAATCAGAA
ACATGGCCAATTGGAGAATCACCCAAAGGGGTGGAGGAAGGCTCCATTGGGAAGGTGTGC
AGAACCTTACTGGCAAAATCTGTGTTTAACAGTCTATATGCATCTCCACAACTCGAGGGG
TTTTCAGCTGAATCAAGGAAATTGCTCCTTATTGTTCAGGCACTTAGGGACAACCTGGAA
CCTGGTACCTTCGATCTTGGGGGGCTATATGAAGCAATTGAGGAGTGCCTGATTAACGAT
CCCTGGGTTTTGCTTAATGCATCTTGGTTCAACT--CCTTCCTCA------------CAC
ATG----CACTGAAGTAGTTGTG-GCAATGCTACTA-TTTGCTATCCATACTGTCCAAAA
A-AGTACCTTG-TTTCTACT--------------------------------------
>gi|82654300|gb|CY005458| /Avian/3(PA)/H3N6/China/2000/07/9/ Influenza A virus (A/Quail/Nanchang/7-026/2000(H3N6)) segment 3, complete sequence.
------------------AGCGAAAG-CAGGTACTGATTCAAA-ATGGAAGACTTTGT--
-GCGACAAT-GCTTC--------AATCCGATGA--TTGTCGAGCTTGCGGAAAAAGCAAT
GAAAGAATATGGGGAAGATCCGAAAATTGAAACGAACAAATTTGCCGCAATATG-CACAC
ACTTGGAAGTCTGCTTCATGTACTCGGATTTCCACTTTATTGATGAGCGGGGCGAATCAA
TAATTATAGAATCTGGCGACCCGAATGCATTGTTGAAACACCGATTTGAAATAATTGAAG
GGAGAGACCGAACGATGGCCTGGACAGTGGTGAATAGTATCTGCAACACCACAGGAGCTG
AGAAGCCTAAATTTCTCCCAGATTTGTATGACTACAAAGAGAACCGATTCATTGAAATTG
GAGTGACACGGAGGGAAGTTCACATATACTATCTAGAAAAAGCTAACAAGATAAAATCCG
AGAAGACACACATTCACATATTCTCATTCACTGGAGAGGAAATGGCCACCAAAGCGGACT
ACACTCTTGATGAAGAGAGCAGGGCAAGAATCAAAACCAGGCTATTCACTATAAGGCAGG
AAATGGCCAGTAGGGGTCTATGGGATTCCTTTCGTCAGTCCGAGAGAGGCGAAGAGACAA
TTGAAGAAAGATTTGAAATCACAGGAACCATGCGCAGGCTTGCCGACCAAAGTCTCCCAC
CGAACTTCTCCAGCCTTGAAAACTTTAGAGCCTATGTGGATGGATTCGAACCGAACGGC-
-TGCATTGAGGGCAAGCTTTCTCAAATGTCAAAAGAAGTGAATGCCAGAATTGAGCCG--
----TTTTTGAAGACAACACCACGCCCTCTCAGATTGCCTGATGGGCCTCCATGCTCTCA
GCGGTCGAAATTCTTGCTGATGGATGCTCTTAAATTAAGCATCGAAGACCCGAGTCATGA
GGGGGAGGGGATACCGCTGTATGATGCAATCAAATGCATGAAAACATTTTTCGGCTGGAA
AGAGCCCAACATCGTAAAGCCACATGAGAAGGGCATAAACCCCAACTATCTCCTGGCTTG
GAAGCAGGTGCTGGCAGAGCTCCAAGATATTGAAAATGAGGAGAAAATCCCAAAAACAAA
GAACATGAAGAAAACAAGCCAGTTGAAGTGGGCACTTGGTGAGAACATGGCACCAGAGAA
AGTAGACTTTGAGGATTGCAAAGATGTTAGTGATCTAAGACAGTATGACAGTGATGAACC
GGAGTCTAGATCGCTAGCAAGCTGGATCCAGAGTGAATTCAACAAGGCATGTGAATTGAC
AGATTCAAGCTGGATTGAACTTGATGAAATAGGGGAGGACGTTGCTCCGATTGAGCACAT
TGCAAGTATGAGAAGGAACTATTTCACAGCGGAAGTATCCCATTGCAGGGCTACTGAATA
CATAATGAAGGGAGTGTACAT-AAATAC-AGCTTTATTGAATGCATCCTGTGCAGCCATG
GATGATTTCCAACTGATCCCAATGATAAGCAAGTGCAGAACCAAAGAAGGAATAAGGAAA
ACTAATCTATATGGATTCATCATAAAAGGAAGATCCCATTTGAGAAATGACACCGATGTG
GTGAATTTTGTGAGTATGGAATTCTCTCTTACTGACCCGAGGCTGGAGCCACACAAGTGG
GAAAAGTACTGCGTTCTCGAGATAGGAGACATGCTCCTACGAACTGCAATAGGCCAAGTA
TCAAGGCCCATGTTCCTGTATGTGAGAACCAATGGAACCTCCAAAATCAAGATGAAATGG
GGCATGGAAATGAGGCGATGCCTTCTTCAATCCCTTCAACAGATTGAGAGCATGATTGAG
GCCGAGTCCTCTGTCAAAGAGAAGGATATGACCAAAGAATTCTTTGAAAACAAATCAGAA
ACATGGCCAATTGGAGAATCACCCAAAGGGGTGGAGGAAGGCTCCATTGGGAAGGTGTGC
AGAACCTTACTGGCAAAATCTGTGTTTAACAGTCTATATGCATCTCCACAACTCGAGGGG
TTTTCAGCTGAATCAAGGAAATTGCTCCTTATTGTTCAGGCACTTAGGGACAACCTGGAA
CCTGGTACCTTCGATCTTGGGGGGCTATATGAAGCAATTGAGGAGTGCCTGATTAACGAT
CCCTGGGTTTTGCTTAATGCATCTTGGTTCAACT--CCTTCCTCA------------CAC
ATG----CACTGAAGTAGTTGTG-GCAATGCTACTA-TTTGCTATCCATACTGTCCAAAA
A-AGTACCTTG-TTTCTACT--------------------------------------
>gi|119365188|gb|CY017714| /Avian/3(PA)/H3N6/USA/1990/10/18/ Influenza A virus (A/mallard/Ohio/156/1990(H3N6)) segment 3, complete sequence
------------------------------------ATCCAAA-ATGGAAGACTTTGT--
-GCGACAAT-GCTTC--------AATCCAATGA--TCGTCGAGCTTGCGGAAAAGGCAAT
GAAAGAATATGGGGAGGATCCGAAAATCGAAACTAACAAATTTGCTGCAATATG-CACAC
ACCTGGAAGTCTGCTTCATGTATTCGGATTTCCACTTCATTGACGAACGGGGCGAATCAA
TAATTGTAGAATCTGGTGATCCAAATGCATTACTGAAACACCGATTTGAGATAATTGAAG
GGAGAGACCGAACAATGGCCTGGACAGTAGTGAATAGTATTTGCAACACCACAGGGGTCG
AGAAACCCAAATTTCTCCCGGATCTGTATGATTACAAGGAAAATCGATTCATTGAAATTG
GAGTGACACGGAGGGAGGTCCACATATACTATCTAGAGAAAGCCAACAAGATAAAATCCG
AGAAGACACACATTCACATTTTTTCATTCACCGGAGAGGAAATGGCCACTAAAGCGGACT
ACACCCTTGATGAAGAGAGCAGGGCAAGAATCAAAACCAGACTGTTCACTATAAGACAAG
AAATGGCCAGCAGGGGTCTATGGGATTCCTTTCGTCAGTCCGAAAGAGGCGAAGAGACAA
TTGAAGAAAGATTTGAAATCACAGGAACCATGCGCAGGCTTGCCGACCAAAGTCTCCCAC
CGAACTTCTCCAGCCTTGAAAACTTTAGAGCCTATGTGGATGGATTCGAACCGAACGGC-
-TGCATTGAGGGCAAGCTTTCTCAAATGTCAAAAGAAGTGAACGCCAGAATTGAACCA--
----TTTTTGAAGACAACACCACGCCCTCTCAAATTACCAGATGGGCCTCCTTGCTCTCA
ACGATCGAAATTCTTGCTGATGGATGCCCTGAAACTAAGCATTGAAGACCCGAGTCATGA
GGGGGAGGGGATACCGCTATACGATGCAATCAAATGCATGAAGACATTTTTTGGCTGGAA
AGAGCCCAACATAGTCAAGCCACATGAGAAAGGCATAAATCCCAATTACCTTCTGGCTTG
GAAGCAGGTGCTAGCGGAACTCCAGGACATTGAAAATGAAGAAAAGATCCCAAAGACAAA
GAACATGAAGAAAACAAGCCAATTGAAGTGGGCACTTGGTGAGAACATGGCACCAGAAAA
GGTAGACTTTGAGGATTGTAAGGATGTTAGCGATCTAAAACAATATGATAGTGATGAGCC
AGAATCTAGATCGCTAGCAAGCTGGATCCAGAGTGAATTCAATAAGGCATGTGAGTTGAC
CGATTCGAGCTGGATAGAGCTTGATGAGATAGGGGAAGACATTGCCCCAATCGAGCACAT
TGCAAGTATGAGGAGGAACTATTTCACAGCGGAAGTGTCCCATTGTAGGGCTACTGAATA
CATAATGAAGGGAGTGTACAT-AAATAC-AGCTTTGCTCAATGCATCTTGTGCTGCCATG
GATGACTTTCAGCTGATTCCAATGATAAGCAAATGCAGGACAAAAGAAGGGAGACGGAAA
ACAAACCTGTATGGGTTCATTATAAAAGGAAGGTCTCACTTGAGAAATGATACCGACGTG
GTAAATTTTGTGAGCATGGAGTTTTCTCTCACTGACCCGAGACTGGAACCACACAAATGG
GAGAAATACTGTGTTCTTGAAATAGGGGATATGCTCCTAAGGACTGCAATAGGCCAAGTA
TCAAGGCCTATGTTCCTGTATGTTAGAACCAATGGGACCTCCAAGATCAAGATGAAATGG
GGTATAGAAATGAGGCGCTGCCTTCTTCAATCTCTTCAGCAGATTGAGAGCATGATTGAG
GCAGAGTCTTCTGTCAAAGAGAAAGACATGACAAAAGAATTCTTTGAAAACAAATCGGAG
ACATGGCCAATTGGAGAGTCACCCAAGGGGGTGGAAGAGGGCTCCATCGGAAAAGTGTGC
AGGACCTTGCTGGCAAAATCTGTATTCAACAGTCTGTATGCATCTCCACAACTCGAGGGA
TTTTCAGCTGAATCGAGGAAACTACTCCTCATTGTTCAGGCACTTAGGGACAACCTGGAA
CCTGGAACCTTCGATCTTGGTGGGCTATATGAAGCAATTGAGGAGTGCCTGATTAATGAT
CCCTGGGTTTTGCTTAATGCATCTTGGTTCAACT--CCTTCCTCA------------CAC
ATG----CACTGAAATAGTTGTG-GCAATGCTACTA-TTTGCTATCCATACTGTCCAAA-
----------------------------------------------------------
>gi|115278034|gb|CY014553| /Avian/3(PA)/H3N6/Canada/1985/08/18/ Influenza A virus (A/mallard duck/Alberta/331/1985(H3N6)) segment 3, complete sequence
------------------AGCGAAAG-CAGGTACTGATCCAAA-ATGGAAGACTTTGT--
-GCGACAAT-GCTTC--------AATCCAATGA--TCGTCGAGCTTGCGGAAAAGGCAAT
GAAAGAATATGGGGAAGATCCGAAAATCGAAACTAACAAATTCGCTGCAATATG-CACAC
ACCTGGAAGTCTGTTTCATGTATTCGGATTTTCACTTCATTGACGAACAAGGCGAATCAA
TAATTGTAGAATCTGGTGATCCAAATGCATTACTGAAGCACCGATTTGAGATAATTGAAG
GAAGAGACCGAACAATGGCCTGGACAGTGGTGAATAGCATCTGCAACACCACAGGGGTCG
AGAAGCCTAAATTTCTTCCGGATCTGTATGATTACAAGGAGAACCGATTCATTGAAATTG
GAGTGACACGGAGAGAGGTCCACATATACTACCTAGAGAAAGCCAACAAGATAAAATCCG
AGAAGACACACATTCACATTTTCTCATTCACTGGAGAGGAGATGGCCACCAAAGCGGACT
ACACCCTTGATGAAGAAAGCAGGGCAAGAATCAAAACCAGGCTGTTCACTATAAGACAAG
AAATGGCCAGCAGGGGTCTGTGGGATTCCTTTCGTCAGTCCGAAAGAGGCGAAGAGACAA
TTGAAGAAAGATTTGAAATCACAGGAACCATGCGCAGGCTTGCCGACCAAAGTCTCCCAC
CGAACTTCTCCAGCCTTGAAAACTTTAGAGCCTATGTGGATGGATTCGAACCGAACGGC-
-TGCATTGAGGGCAAGCTTTCTCAAATGTCAAAAGAAGTGAACGCCAGAATTGAGCCA--
----TTTCTGAAGACAACACCACGCCCTCTCAGGTTACCTGATGGGCCTCCTTGCTCTCA
GCGGTCAAAATTCTTGCTGATGGATGCCCTGAAACTAAGCATCGAAGACCCGAGTCATGA
GGGAGAGGGGATACCGCTATACGATGCAATCAAATGCATGAAGACATTTTTCGGCTGGAA
AGAGCCCAACATAATCAAACCACATGAGAAAGGCATAAATCCCAATTACCTTCTGGCTTG
GAAGCAAGTGCTCGCAGAACTCCAGGACATTGAAAATGAGGAGAAGATCCCAAAGACAAA
GAACATGAAAAAAACAAGTCAATTGAAATGGGCACTTGGTGAGAATATGGCACCAGAAAA
AGTGGACTTTGAGGATTGCAAAGACGTTAGCGATCTAAAACAGTATGATAGTGATGAGCC
CGAGCCTAGATCGCTAGCAAGCTGGATCCAGAGTGAATTCAACAAGGCATGTGAATTGAC
CGATTCTAGCTGGATAGAACTTGATGAGATAGGGGAAGATATTGCCCCAATTGAGCACAT
TGCAAGTATGAGGAGGAATTATTTTACAGCGGAAGTGTCCCATTGCAGGGCCACTGAATA
CATAATGAAGGGAGTATACAT-AAATAC-AGCTTTGCTCAATGCATCTTGTGCAGCCATG
GATGACTTCCAGCTGATTCCAATGATAAGCAAATGCAGGACAAAGGAAGGAAGACGGAAA
ACAAACCTGTATGGGTTCATTATAAAAGGAAGGTCTCATTTGAGAAATGATACTGACGTG
GTAAACTTTGTGAGTATGGAGTTTTCTCTCACTGACCCGAGGCTGGAACCACACAAATGG
GAAAAGTACTGTGTTCTTGAAATAGGAGATATGCTCCTGAGGACTGCAATAGGCCAAGTG
TCAAGACCCATGTTCCTGTACGTTAGAACCAATGGGACCTCCAAGATCAAGATGAAATGG
GGTATGGAAATGAGGCGCTGCCTTCTTCAATCTCTTCAGCAGATTGAGAGCATGATTGAG
GCCGAGTCTTCTGTCAAAGAGAAAGACATGACAAAAGAATTCTTTGAAAACAAATCGGAA
ACATGGCCAATTGGAGAGTCACCCAAAGGGGTGGAGGAAGGCTCTATCGGGAAAGTGTGC
AGAACCTTACTGGCAAAATCTGTATTCAACAGTCTATATGCCTCTCCACAACTCGAGGGA
TTTTCAGCTGAATCGAGGAAATTGCTTCTCATTGTTCAGGCACTTAGGGACAACCTGGAA
CCTGGAACCTTTGATCTTGGAGGGCTATATGAAGCAATCGAGGAGTGCCTGATTAATGAT
CCCTGGGTTTTGCTTAATGCATCTTGGTTCAACT--CCTTCCTCA------------CAC
ATG----CACTGAAATAGTTGTG-GCAATGCTACTA-TTTGCTATCCATACTGTCCAAAA
A-AGTACCTTG-TTTCTACT--------------------------------------
>gi|82622697|gb|CY004126| /Avian/3(PA)/H3N6/Canada/1979/08/13/ Influenza A virus (A/mallard duck/ALB/676/1979(H3N6)) segment 3, complete sequence
------------------AGCGAAAG-CAGGTACTGATTCAAA-ATGGAAGACTTTGT--
-GCGACAAT-GCTTC--------AATCCAATGA--TCGTCGAGCTTGCGGAAAAGGCAAT
GAAAGAATATGGGGAGGATCCGAAAATCGAAACTAACAAATTCGCTGCAATATG-CACAC
ACTTGGAAGTCTGTTTTATGTATTCGGATTTCCACTTCATTGACGAACGGGGTGAATCAA
TAATTGTAGAATCTGGTGATCCAAATGCATTACTGAAGCACCGATTTGAGATAATTGAAG
GAAGAGATCGAACAATGGCCTGGACAGTGGTGAATAGTATCTGCAACACCACAGGGGTCG
AGAAGCCTAAATTTCTTCCGGATCTGTATGATTACAAGGAGAACCGATTCATTGAAATTG
GAGTGACACGGAGGGAAGTCCACATATACTACCTAGAAAAAGCCAACAAGATAAAGTCCG
AAAAGACACACATCCACATTTTCTCATTCACTGGAGAGGAAATGGCCACCAAAGCGGACT
ACACCCTTGATGAAGAAAGCAGGGCAAGAATCAAAACCAGGCTGTTCACCATAAGACAAG
AAATGGCCAGTAGGGGTCTATGGGATTCCTTTCGTCAGTCCGAGAGAGGCGAAGAGACAA
TTGAAGAAAGATTTGAAATTACAGGAACCATGCGCAGGCTTGCCGACCAAAGTCTCCCAC
CGAACTTCTCCAGCCTTGAAAACTTTAGAGCCTATGTGGATGGATTCGAACCGAACGGC-
-TGCATTGAGGGCAAGCTTTCTCAAATGTCAAAAGAAGTGAACGCCAGAATTGAGCCA--
----TTCTTGAAGACAACACCACGCCCCCTCAGATTGCCTGATGGACCTCCCTGCTCTCA
GCGGTCAAAATTCTTGCTGATGGATGCCCTGAAATTAAGTATCGAAGACCCGAGTCACGA
GGGGGAGGGAATACCGCTATATGATGCAATCAAATGCATGAAGACATTTTTCGGCTGGAA
AGAGCCTAACATAATCAAACCACATGAGAAGGGCATAAACCCCAATTACCTCCTGGCTTG
GAAGCAGGTGCTAGCAGAACTCCAGGACATTGAAAATGAGGAGAAGATCCCAAAGACAAA
GAACATGAAGAAAACAAGCCAATTAAAGTGGGCACTCGGTGAGAATATGGCACCAGAGAA
AGTAGACTTTGAGGATTGCAAAGATATTAGCGATCTAAAACAGTATGACAGTGATGAGCC
AGAGCCTAGATCGCTAGCAAGCTGGATCCAGAGTGAATTCAACAAGGCATGTGAATTGAC
CGATTCAAGCTGGATAGAGCTTGATGAGATAGGGGAAGATATTGCCCCGATTGAACACAT
TGCAAGCATGAGGAGGAACTATTTTACAGCGGAAGTGTCCCATTGCAGGGCTACTGAGTA
CATAATGAAGGGAGTGTACAT-AAATAC-AGCTTTGCTCAATGCATCTTGTGCAGCCATG
GATGACTTCCAGCTGATCCCAATGATAAGCAAATGTAGGACCAAAGAAGGAAGACGGAAA
ACAAATCTGTATGGATTCATTATAAAAGGAAGGTCTCATTTGAGAAATGATACTGACGTG
GTAAACTTTGTAAGTATGGAGTTTTCTCTCACTGACCCGAGGCTGGAGCCACACAAATGG
GAAAAGTACTGTGTTCTTGAAATAGGAGATATGCTCCTGAGGACTGCGATAGGCCAAGTG
TCAAGGCCCATGTTCCTGTATGTGAGAACCAATGGAACCTCCAAGATCAAGATGAAATGG
GGCATGGAAATGAGGCGCTGCCTTCTTCAATCTCTCCAGCAGATTGAGAGCATGATTGAG
GCCGAGTCTTCCGTCAAAGAGAAAGACATGACCAAGGAATTCTTTGAAAACAAATCGGAA
ACATGGCCAATTGGAGAGTCACCCAAGGGAGTGGAGGAAGGCTCTATCGGGAAAGTGTGC
AGAACCTTACTGGCAAAATCTGTATTCAACAGTCTATATGCGTCTCCACAACTCGAGGGG
TTTTCAGCTGAATCGAGAAAACTGCTTCTCATTGTTCAGGCACTTAGGGACAACCTGGAA
CCTGGAACCTTCGATCTTGGAGGGCTATATGAAGCAATCGAGGAGTGCCTGATTAATGAT
CCCTGGGTTTTGCTTAATGCATCTTGGTTCAACT--CCTTCCTCA------------CAC
ATG----CACTGAAATAGTTGTG-GCAATGCTACTA-TTTGCTATCCATACTGTCCAAAA
A-AGTACCTTG-TTTCTACT--------------------------------------
>gi|82652611|gb|CY004618| /Avian/3(PA)/H3N6/Canada/1979/08/10/ Influenza A virus (A/pintail duck/ALB/462/1979(H3N6)) segment 3, complete sequence
------------------AGCGAAAG-CAGGTACTGATCCAAA-ATGGAAGACTTTGT--
-GCGACAAT-GCTTC--------AATCCAATGA--TCGTCGAGCTTGCGGAAAAGGCAAT
GAAAGAATATGGGGAAGATCCGAAAATCGAAACCAACAAATTCGCTGCAATATG-CACAC
ACTTGGAAGTCTGTTTCATGTATTCGGATTTCCACTTCATTGACGAACGGGGCGAATCAA
TAATTGTAGAATCTGGTGATCCAAATGCATTACTGAAGCACCGATTTGAGATAATGGAAG
GAAGAGACCGAACAATGGCCTGGACAGTGGTGAATAGCATCTGCAACACCACAGGGGTTG
AGAAGCCTAAATTTCTTCCGGATCTGTATGATTACAAGGAGAACCGATTCATTGAAATTG
GAGTGACACGGAGGGAGGTCCACATATACTACCTAGAGAAGGCCAACAAGATAAAATCCG
AGAAGACACACATTCACATTTTTTCATTCACTGGAGAGGAAATGGCCACCAAAGCGGACT
ACACCCTTGATGAAGAGAGCAGGGCAAGAATCAAAACCAGGCTGTTCACTATAAGACAAG
AAATGGCAAGCAGGGGTCTATGGGATTCCTTTCGTCAGTCCGAAAGAGGCGAAGAGACAA
TTGAAGAAAGATTTGAAATCACAGGAACTATGCGCAGGCTTGCCGACCAAAGTCTCCCAC
CGAACTTCTCCAGCCTTGAAAACTTTAGAGCCTATGTGGATGGATTCGAACCGAACGGC-
-TGCATTGAGGGCAAGCTTTCTCAAATGTCAAAAGAAGTGAACGCCAGAATTGAGCCA--
----TTTTTGAAGACAACACCACGCCCTCTTAGATTACCTGATGGGCCTCCTTGCTCTCA
GCGATCAAAATTCTTGCTGATGGATGCCCTGAAACTAAGCATTGAAGACCCGAGCCATGA
GGGAGAGGGGATACCGCTATACGATGCAATCAAATGCATGAAGACATTTTTCGGCTGGAA
AGAGCCCAACATAATCAAACCACATGAGAAAGGCATAAATCCAAATTACCTTCTGGCTTG
GAAGCAGGTGCTAGCAGAACTCCAGGACATTGAAAATGAGGAGAAGATCCCAAAGACAAA
GAACATGAAGAAAACAAGCCAATTGAAGTGGGCACTTGGTGAGAATATGGCACCAGAAAA
AGTAGACTTTGAGGATTGCAAGGACGTTAGCGATCTAAAACAGTATGATAGTGATGAGCC
AGATACTAGATCGCTAGCAAGCTGGATCCAGAGTGAATTCAACAAGGCATGTGAATTGAC
CGATTCGAGCTGGATAGAACTTGATGAGATAGGGGAGGATGTTGCCCCAATTGAGCACAT
TGCAAGTATGAGGAGGAACTATTTTACAGCGGAAGTTTCCCATTGCAGGGCTACTGAATA
CATAATGAAGGGAGTGTACAT-AAATAC-AGCTTTGCTCAATGCATCTTGTGCAGCCATG
GATGACTTCCAGCTGATTCCAATGATAAGCAAATGCAGGACAAAAGAAGGAAGACGGAAA
ACAAACCTGTATGGGTTCATTATAAAAGGAAGGTCTCATTTGAGAAATGATACTGACGTG
GTAAACTTTGTGAGTATGGAGTTTTCTCTCACTGACCCGAGGCTGGAACCACACAAATGG
GAAAAGTACTGTGTTCTTGAAATAGGAGATATGCTCCTGAGGACTGCAATAGGCCAAGTA
TCAAGGCCCATGTTCCTGTATGTTAGAACCAATGGGACCTCCAAGATCAAGATGAAATGG
GGTATGGAAATGAGGCGCTGCCTTCTTCAATCTCTTCAACAGATTGAGAGCATGATTGAA
GCTGAGTCTTCTGTCAAGGAGAAAGACATGACAAAAGAATTCTTTGAAAACAAATCGGAA
ACATGGCCAATCGGAGAGTCACCCAAGGGAGTGGAGGAAGGCTCTATCGGGAAAGTGTGC
AGAACCTTACTGGCAAAATCTGTATTCAACAGTCTATATGCATCTCCACAACTCGAGGGA
TTTTCAGCTGAATCGAGGAAATTGCTTCTCATTGTTCAGGCACTTAGGGACAATCTGGAA
CCTGGAACCTTCGATCTTGGAGGGCTATATGAAGCAATCGAGGAGTGCCTGATTAACGAT
CCCTGGGTTTTGCTTAATGCATCTTGGTTCAACT--CCTTCCTCA------------CAC
ATG----CACTGAAATAGTTGTG-GCAATGCTACTA-TTTGCTATCCATACTGTCCAAAA
A-AGTACCTTG-TTTCTACT--------------------------------------
>gi|78097536|gb|CY005567| /Avian/3(PA)/H3N6/Hong Kong/1977/09/5/ Influenza A virus (A/duck/HK/231/1977(H3N6)) segment 3, complete sequence
------------------AGCGAAAG-CAGGTACTGATCCAAA-ATGGAAGACTTTGT--
-GCGACAAT-GCTTC--------AATCCAATGA--TCGTCGAGCTTGCGGAAAAGGCAAT
GAAAGAATATGGGGAGGATCCGAAAATCGAAACGAACAAATTCGCTGCAATATG-CACAC
ACTTAGAAGTCTGTTTCATGTATTCGGATTTCCACTTCATTGACGAACGGGGCGAATCAA
TAATTGTAGAGTCTGGCGATCCAAATGCATTATTGAAGCACCGATTTGAGATAATTGAAG
GAAGAGACCGAACAATGGCCTGGACAGTGGTGAATAGTATCTGCAACACCACAGGAATCG
AGAAACCCAAATTTCTTCCAGATCTGTATGATTACAAGGAAAACCGATTCATTGAAATTG
GAGTGACACGGAGGGAAGTTCACATATACTACCTAGAAAAAGCCAACAAGATAAAATCCG
AGAAGACACACATTCACATCTTCTCATTCACTGGAGAAGAAATGGCCACCAAAGCGGATT
ACACCCTTGATGAGGAAAGTAGAGCAAGAATCAAAACCAGGCTGTTCACCATAAGACAGG
AAATGGCCAGCAGGGGTCTATGGGATTCCTTTCGTCAGTCCGAGAGAGGCGAAGAGACAA
TTGAAGAAAGATTTGAGATCACAGGAACCATGCGCAGGCTTGCCGACCAAAGTCTCCCAC
CGAACTTCTCCAGCCTTGAAAACTTTAGAGCCTATGTGGATGGATTCGAACCGAACGGC-
-TGCATTGAGGGCAAGCTTTCTCAAATGTCAAAAGAAGTGAACGCCAGAATTGAGCCA--
----TTTCTGAAGACAACACCACGTCCTCTCAGACTGCCTGATGGGCCTCCTTGTTCCCA
GCGGTCGAAATTCTTGCTGATGGATGCTCTAAAATTAAGCATTGAGGACCCGAGTCATGA
GGGGGAGGGAATACCGCTATATGATGCGATCAAATGCATGAAGACATTTTTCGGATGGAA
AGAGCCCAACATTATCAAACCACATGAGAAAGGCATAAACCCCAATTACCTCCTGGCTTG
GAAGCAGGTGCTGGCAGAACTCCAAGACATTGAAAATGAGGAGAAGATCCCAAAGACAAA
GAATATGAAGAAAACAAGCCAATTGAAGTGGGCACTCGGTGAGAACATGGCACCGGAAAA
AGTGGACTTTGAGGATTGCAAAGATGTTTGTGATCTAAAACAGTATGACAGTGATGAGCC
AGAGCCCAGATCGCTAGCAAGCTGGATCCAGAGTGAATTCAACAAAGCGTGTGAATTGAC
TGATTCGAGTTGGATAGAACTTGATGAGATAGGGGAAGATGTTGCCCCAATTGAGCACAT
CGCAAGTATGAGAAGGAACTATTTCACAGCGGAAGTGTCCCATTGCAGGGCCACTGAATA
CATAATGAAGGGAGTGTACAT-AAATAC-GGCTTTGCTCAATGCATCTTGTGCGGCCATG
GATGACTTCCAATTGATTCCAATGATAAGTAAATGCAGAACAAAAGAAGGAAGGCGGAAA
ACAAATCTGTACGGATTCATTATAAAGGGAAGGTCTCATTTGAGAAATGATACTGACGTG
GTAAACTTTGTAAGTATGGAGTTTTCTCTTACTGACCCGAGGCTGGAGCCCCACAAGTGG
GAAAAGTACTGTGTTCTTGAAATAGGGGACATGCTCTTGCGGACTGCAATAGGCCAAGTG
TCAAGGCCCATGTTCCTGTATGTGAGAACCAATGGAACTTCCAAAATCAAGATGAAATGG
GGTATGGAAATGAGACGCTGCCTTCTCCAATCTCTTCAACAGATTGAGAGCATGATTGAG
GCTGAGTCTTCTGTCAAAGAGAAAGACATGACCAAAGAATTCTTCGAAAACAAATCGGAG
ACATGGCCAATTGGAGAGTCACCCAGGGGAGTGGAGGAAGGCTCCATCGGGAAGGTGTGC
AGAACCTTACTAGCAAAATCTGTATTCAACAGTCTATATGCATCTCCACAACTCGAAGGG
TTTTCAGCTGAATCGAGAAAACTGTTACTCATTGTTCAGGCACTTAGGGACAACCTGGAA
CCTGGAACCTTCGATCTTGGGGGGCTATATGAAGCAATCGAGGAGTGCCTGATTAATGAT
CCCTGGGTTTTGCTTAATGCATCTTGGTTTAACT--CCTTCCTCA------------CAC
ATG----CACTGAAATAGTTGTG-GCAATGCTACTA-TTTGCTATCCATACTGTCCAAAA
A-AGTACCTTG-TTTCTACT--------------------------------------
>gi|78096158|gb|CY004697| /Avian/3(PA)/H3N5/Canada/1995/08/1/ Influenza A virus (A/mallard/ALB/118/1995(H3N5)) segment 3, complete sequence
------------------AGCGAAAG-CAGGTACTGATCCAAA-ATGGAAGACTTTGT--
-GCGACAAT-GCTTC--------AATCCAATGA--TCGTCGAGCTTGCGGAAAAGGCAAT
GAAAGAATATGGGGAAGATCCGAAAATCGAAACTAACAAATTCGCTGCAATATG-CACTC
ACTTGGAAGTCTGTTTCATGTATTCGGATTTCCACTTCATTGACGAACGGGGCGAATCAA
TAATTGTGGAATCTGGTGATCCAAATGCATTGCTGAAGCATCGATTTGAGATAATTGAAG
GAAGAGACCGAACAATGGCCTGGACAGTGGTGAATAGCATCTGCAACACCACAGGGGTAG
AGAAGCCTAAATTCCTTCCGGATCTGTATGATTACAAAGAGAACCGATTCATTGAAATTG
GAGTGACACGGAGAGAGGTCCATATATACTACCTGGAGAAAGCCAACAAGATAAAATCCG
AGAAAACACACATTCACATCTTTTCATTTACTGGAGAAGAAATGGCCACCAAGGCAGACT
ACACCCTTGACGAAGAAAGCAGGGCAAGAATTAAAACCAGACTGTTCACTATAAGACAAG
AAATGGCCAGCAGGGGTCTATGGGATTCCTTTCGTCAGTCCGAAAGAGGCGAAGAAACAA
TTGAAGAAAGATTTGAAATCACAGGAACCATGCGTAGGCTTGCCGACCAAAGTCTCCCAC
CGAACTTCTCCAGCCTTGAAAACTTTAGAGCCTATGTGGATGGATTCGAACCGAACGGC-
-TGCATTGAGGGCAAGCTTTCTCAAATGTCAAAAGAAGTGAATGCCAGGATTGAGCCA--
----TTTCTGAAGACAACACCACGCCCTCTCAAATTGCCTGATGGGCCCCCTTGCTCTCA
GCGGTCAAAATTCTTGCTGATGGATGCCCTGAAACTAAGCATTGAAGACCCAAGCCACGA
GGGAGAGGGGATACCACTATACGATGCAATCAAATGCATGAAGACATTTTTCGGCTGGAA
AGAGCCCAACATAATCAAACCACATGAGAAGGGCATAAATCCTAATTATCTTCTTGCTTG
GAAGCAAGTGCTAGCAGAACTCCAGGACCTTGAAAGTGAGGAGAAAATCCCAAAGACAAA
GAACATGAAGAAAACAAGCCAATTGAAGTGGGCACTTGGTGAGAACATGGCACCAGAAAA
AGTGGACTTTGAGGATTGCAAGGACGTTGGCGATCTAAAACAGTATGATAGCGATGAGCC
AGAGCCTAGATCGCTAGCAAGCTGGATCCAGAGTGAATTCAATAAGGCGTGTGAATTGAC
CGACTCGAGCTGGATAGAACTGGATGAGATAGGGGAAGATGTTGCTCCGATTGAACACAT
TGCAAGTATGAGGAGGAACTATTTTACAGCAGAAGTGTCCCATTGCAGGGCCACTGAATA
CATAATGAAGGGGGTCTACAT-AAATAC-AGCTCTGCTCAATGCATCTTGTGCAGCCATG
GATGACTTCCAGCTGATTCCAATGATAAGCAAATGTAGGACAAAGGAAGGAAGACGGAAA
ACAAACCTGTATGGGTTCATCATAAAAGGAAGGTCTCATTTGAGAAATGATACTGATGTG
GTAAATTTTGTGAGCATGGAGTTTTCTCTCACTGATCCGAGGCTAGAACCACACAAATGG
GAAAAGTACTGTGTTCTTGAAGTGGGAGATATGCTCCTGAGGACTGCAATAGGCCAAGTG
TCAAGGCCCATGTTCCTGTACGTTAGGACCAATGGGACCTCCAAGATCAAGATGAAATGG
GGTATGGAAATGAGGCGCTGCCTTCTTCAATCTCTTCAACAGATTGAAAGCATGATTGAG
GCCGAGTCTTCTGTCAAAGAAAAGGACATGACTAAAGAATTCTTTGAAAACAAGTCGGAA
ACTTGGCCAATTGGAGAATCCCCCAGGGGGGTAGAGGAAGGCTCTATCGGGAAAGTATGC
AGAACCTTACTGGCAAAATCTGTATTCAACAGTCTATACGCATCTCCACAACTTGAGGGA
TTTTCAGCAGAATCGAGGAAATTGCTTCTCATTGTTCAGGCACTTAGGGACAACCTGGAA
CCTGGAACCTTCGATCTTGGAGGGCTATATGAAGCAATTGAGGAGTGCCTGATTAATGAT
CCCTGGGTTTTGCTTAATGCATCTTGGTTCAACT--CCTTCCTCA------------CAC
ATG----CACTGAAATAGTTGTG-GCAATGCTACTA-TTTGCTATCCATACTGTCCAAAA
A-AGTACCTTG-TTTCTACT--------------------------------------
>gi|82652663|gb|CY004654| /Avian/3(PA)/H3N5/Canada/1983/08/19/ Influenza A virus (A/mallard duck/ALB/635/1983(H3N5)) segment 3, complete sequence
------------------AGCGAAAG-CAGGTACTGATCCAAA-ATGGAAGACTTTGT--
-GCGACAAT-GCTTC--------AATCCAATGA--TCGTCGAGCTTGCGGAAAAGGCAAT
GAAAGAATATGGGGAAGATCCGAAAATCGAAACCAACAAATTTGCTGCAATATG-CACAC
ACTTGGAAGTCTGTTTCATGTACTCGGATTTCCACTTCATTGACGAACGGGGCGAATCAA
TAATTGTAGAATCTGGTGATCCAAATGCATTACTGAAACACCGATTTGAGATAATTGAAG
GAAGAGACAGAACAATGGCCTGGACAGTGGTGAATAGCATCTGCAACACCACAGGGGTCG
AGAAGCCTAAATTTCTCCCGGATCTGTATGATTACAAGGAGAACCGATTCATTGAAATTG
GAGTGACACGGAGAGAGGTCCACATATACTACTTAGAGAAAGCCAACAAGATAAAATCCG
AGAAGACACACATTCACATTTTTTCATTCACTGGAGAGGAGATGGCCACCAAAGCGGACT
ACACCCTTGATGAAGAGAGCAGGGCAAGAATCAAAACCAGGCTATTCACTATAAGACAAG
AAATGGCCAGCAGGGGTCTGTGGGATTCCTTTCGTCAGTCCGAAAGAGGCGAAGAGACAA
TTGAAGAAAGATTTGAAATCACAGGAACCATGCGCAGGCTCGCCGACCAAAGTCTCCCAC
CGAACTTCTCCAGCCTTGAAAACTTTAGAGCCTATGTGGATGGATTCGAACCGAACGGC-
-TGCATTGAGGGCAAGCTTTCTCAAATGTCAAAAGAAGTGAACGCCAGAATTGAGCCA--
----TTTCTGAGGACAACACCACGCCCTCTCAGATTACCTGATGGGCCTCCTTGCTCTCA
GCGATCAAAATTCTTGCTGATGGATGCCCTGAAGCTAAGCATTGAAGATCCGAGTCATGA
GGGAGAGGGGATACCGCTATATGATGCAATCAAATGCATGAAGACATTTTTCGGCTGGAA
AGAGCCCAACATAATCAAACCACATGAGAAAGGCATAAATCCCAATTACCTTCTAGCTTG
GAAGCAAGTGCTAGCAGAACTCCAGGACATTGAAAACGAGGAGAAGATCCCAAAGACAAA
GAACATGAAGAAAACAAGCCAATTGAAATGGGCACTTGGTGAGAACATGGCACCAGAAAA
AGTGGACTTTGAGGATTGCAAGGACGTTAGCGATCTAAAACAATATGATAGTGATGAGCC
AGAGCCTAGATCGCTAGCAAGCTGGATCCAGAGTGAATTCAACAAGGCATGTGAATTGAC
CGATTCGAGCTGGATAGAACTTGATGAAATAGGGGAAGATATTGCCCCAATTGAGCACAT
TGCAAGTATGAGGAGGAACTATTTTACAGCAGAAGTGTCCCATTGCAGGGCTACTGAATA
CATAATGAAGGGAGTATACAT-AAATAC-AGCTTTGCTCAATGCATCTTGTGCAGCCATG
GATGACTTCCAGCTGATTCCAATGATAAGCAAATGCAGGACAAAAGAAGGAAGACGGAAA
ACAAACCTGTATGGGTTCATTATAAAAGGAAGATCTCATTTGAGAAATGATACTGACGTG
GTAAATTTTGTGAGTATGGAGTTTTCTCTCACTGACCCGAGGCTGGAACCACACAAATGG
GAAAAGTACTGTGTTCTTGAAATAGGAGATATGCTCCTGAGGACTGCAATAGGCCAAGTG
TCAAGGCCCATGTTCCTGTACGTTAGAACCAATGGGACCTCCAAGATCAAAATGAAGTGG
GGTATGGAAATGAGGCGCTGCCTTCTTCAATCTCTTCAGCAGATTGAGAGCATGATTGAG
GCTGAGTCTTCTGTCAAAGAGAAAGACATGACAAAAGAATTCTTTGAAAACAAATCGGAG
ACATGGCCAATTGGAGAGTCACCCAAGGGGGTGGAGGAAGGCTCTATCGGGAAAGTGTGC
AGAACCTTACTGGCAAAATCTGTATTCAACAGTCTATATGCATCTCCACAACTCGAGGGA
TTTTCAGCTGAGTCGAGAAAATTGCTTCTCATTGTTCAGGCGCTTAGGGACAACCTGGAA
CCTGGAACCTTTGATCTTGGAGGGCTATATGAAGCAATCGAGGAGTGCCTGATTAATGAT
CCTTGGGTTTTGCTTAATGCATCTTGGTTCAACT--CCTTCCTCA------------CAC
ATG----CACTGAGATAGTTGTG-GCAATGCTACTA-TTTGCTATCCATACTGTCCAAAA
A--GTACCTTG-TTTCTACT--------------------------------------
>gi|82652682|gb|CY004685| /Avian/3(PA)/H3N3/Canada/1988/09/4/ Influenza A virus (A/mallard/ALB/394/1988(H3N3)) segment 3, complete sequence
------------------AGCGAAAG-CAGGTACTGATTCAAA-ATGGAAGACTTTGT--
-GCGACAAT-GCTTC--------AATCCAATGA--TCGTCGAGCTTGCGGAAAAGGCAAT
GAAAGAGTATGGAGAAGATCCAAAAATCGAGACAAATAAATTCGCTGCGATATG-CACAC
ACCTGGAAGTGTGTTTCATGTATTCAGACTTCCATTTCATTGATGAACGGGGTGAATCAA
TAATCGTAGAGTCTGGCGATCCGAATGCACTCTTGAAACACCGATTTGAAATAATCGAAG
GAAGAGACCGTACTATGGCCTGGACAGTGGTGAATAGCATTTGTAACACCACAGGGGTTG
AGAAACCCAAGTTCCTTCCGGATTTATATGACTATAAAGAGAATCGTTTCATTGAAATTG
GAGTGACAAGGAGGGAGGTCCATATATACTACCTAGAAAAGGCCAATAAGATAAAATCTG
AGAAGACACACATCCACATCTTCTCATTCACTGGAGAAGAAATGGCCACTAAAGCAGACT
ACACTCTTGATGAAGAGAGTAGAGCAAGGATCAAAACCAGACTATTCACCATAAGACAAG
AAATGGCCAGTAGAGGTCTCTGGGACTCCTTTCGTCAGTCCGAGAGAGGCGAAGAGACAA
TTGAAGAAAGATTTGAAATTACAGGAACCATGCGCAGGCTCGCCGACCAAAGCCTCCCAC
CGAACTTCTCCAGCCTTGAAAACTTTAGAGCCTATGTGGATGGATTCGAACCGAACGGC-
-TGCATTGAGGGCAAGCTTTCTCAAATGTCCAAAGAAGTAAATGCAAGAATTGAACCG--
----TTTTTGAAGACAACACCACGCCCTCTCAGATTACCAGAAGGGCCTCCTTGCTCTCA
GCGGTCAAAATTCCTGCTGATGGATGCTCTGAAACTTAGCATTGAGGACCCGAGCCATGA
GGGCGAGGGAATACCGCTGTATGATGCGATCAAATGTATGAAGACCTTTTTCGGTTGGAA
AGAGCCCAACATTGTCAAGCCACATGAAAAGGGAATAAACCCCAATTATCTCTTGGCTTG
GAAGCAAGTGCTAGCAGAGTTGCAGGATATCGAAAACGAAGAGAAGATTCCAAAAACGAA
GAACATGAAGAAAACAAGCCAATTAAAGTGGGCACTTGGTGAAAACATGGCACCAGAGAA
AGTGGACTTTGAAGATTGCAAGGGTGTCAGCGATTTAAAGCAGTATGACAGCGATGAGCC
AGAACAAAGATCATTAGCAAGTTGGATTCAAAGTGAATTCAACAAGGCTTGCGAATTGAC
TGATTCAAGCTGGATAGAACTCGATGAGATAGGGGAAGATGTCGCCCCAATTGAGCATAT
TGCAAGCATGAGGAGGAATTATTTCACAGCTGAAGTGTCTCACTGCAGGGCAACAGAATA
CATAATGAAGGGAGTATACAT-AAATAC-AGCTTTACTCAATGCTTCTTGTGCTGCCATG
GATGATTTTCAATTGATTCCAATGATAAGCAAGTGCAGAACCAAAGAAGGACGACGGAAG
ACAAATCTATATGGATTCATCATAAAAGGGAGGTCCCATCTGAGAAATGACACTGATGTG
GTGAATTTTGTGAGCATGGAATTTTCTCTTACTGACCCTAGATTAGAGCCACACAAGTGG
GAGAAGTATTGTGTCCTTGAAATAGGAGATATGCTCCTACGGACTGCAATAGGCCAAGTA
TCAAGACCCATGTTTTTGTATGTGAGGACCAATGGAACTTCCAAGATCAAAATGAAATGG
GGCATGGAAATGAGGCGTTGCCTCCTTCAGTCCCTTCAGCAAATTGAAAGCATGATTGAG
GCCGAGTCCTCTGTCAAGGAAAAAGACATGACTAAAGAATTCTTTGAGAACAAGTCGGAG
ACATGGCCCATTGGAGAATCACCCAAAGGAGTAGAAGAAGGCTCCATTGGGAAAGTGTGC
AGGACTTTACTAGCAAAGTCTGTATTCAACAGTTTGTATGCATCTCCACAACTTGAGGGA
TTTTCAGCTGAGTCAAGGAAGCTGCTTCTCATTGTTCAGGCACTTAGGGACAACCTGGAA
CCTGGTACCTTCGATCTTGGAGGGCTATATGAAGCAATTGAGGAGTGCCTGATTAATGAT
CCCTGGGTTCTGCTTAATGCATCTTGGTTCAACT--CCTTCCTCA------------CAC
ATG----CACTGAAATAGTTGTG-GCAATGCTACTA-TTTGCTATCCATACTGTCCAAAA
A-AGTACCTTG-TTTCTACT--------------------------------------
>gi|82652573|gb|CY004604| /Avian/3(PA)/H3N3/Canada/1978/08/15/ Influenza A virus (A/mallard duck/ALB/712/1978(H3N3)) segment 3, complete sequence
------------------AGCGAAAG-CAGGTACTGATTCAAA-ATGGAAGACTTTGT--
-GCGACAAT-GCTTC--------AATCCAATGA--TTGTCGAGCTTGCGGAAAAGGCAAT
GAAAGAATATGGAGAGGACCCGAAAATCGAGACAAACAAATTTGCAGCAATATG-CACTC
ACTTGGAAGTATGTTTCATGTATTCAGACTTTCACTTCATTGATGAGCAAGGAGAATCAA
TAATCATAGAATCCGGAGACCCGAATGCCCTCTTGAAGCACAGATTTGAAATAATTGAGG
GAAGAGACCGCACAATGGCCTGGACAGTGGTAAACAGCATCTGCAACACTACAGGGGTTG
AGAAACCGAAATTTCTTCCCGATCTCTATGACTACAAGGAGAACAGATTCATTGAGATTG
GAGTGACAAGGAGAGAAGTCCACATATACTATCTGGAGAAGGCTAACAAAATAAAGTCAG
AGAAGACACATATCCACATCTTCTCGTTCACAGGAGAGGAAATGGCCACAAAGGCTGACT
ACACACTCGATGAAGAAAGTAGGGCCAGAATCAAGACCAGACTATTCACCATAAGACAAG
AAATGGCCAGCAGAGGTCTCTGGGATTCCTTTCGTCAGTCCGAGAGAGGCGAAGAGACAA
TTGAAGAAAGATTTGAAATCACAGGAACAATGCGCAGGCTTGCCGACCAAAGTCTCCCAC
CGAACTTCTCCAGCCTTGAAAACTTTAGAGCCTATGTGGATGGATTCGAACCGAACGGC-
-TGCATTGAGGGCAAGCTTTCTCAAATGTCCAAAGAAGTGAATGCAAGAATTGAACCC--
----TTTTTGAAGACAACACCACGGCCACTTAAGCTACCGGATGGGCCACCCTGCTCTCA
GAGGTCCAAATTCCTGCTGATGGACGCTTTGAAATTAAGCATTGAGGACCCAAGTCATGA
AGGAGAGGGGATACCGCTATATGATGCGATCAAATGCATGAAAACATTTTTTGGATGGAA
AGAACCCCATATTGTTAAACCACATGAAAAGGGGATAAATCCGAACTATCTATTGGCATG
GAAACAGGTACTAGCAGAACTACAGGACATTGAAAATGAGGAGAAGATCCCAAAAACCAA
AAATATGAAAAAGACAAGCCAGTTAAAGTGGGCACTTGGTGAGAATATGGCACCAGAAAA
AGTGGATTTTGAAGACTGCAAAGATGTCAGTGATCTAAAACAATATGACAGTGATGAACC
GGAACCGAGATCACTTGCAAGCTGGATTCAAAGTGAGTTCAATAAGGCGTGTGAACTGAC
TGATTCAAGCTGGATAGAGCTTGATGAGATTGGAGAAGATGTTGCCCCAATTGAGCACAT
TGCAAGCATGAGGAGGAATTATTTCACAGCGGAGGTGTCTCATTGCAGAGCCACAGAATA
CATAATGAAAGGGGTATACAT-CAATAC-TGCATTGCTTAATGCATCTTGTGCGGCCATG
GATGATTTCCAACTGATTCCAATGATCAGCAAGTGTAGAACTAAGGAGGGAAGAAGAAAG
ACAAATTTGTACGGCTTCATCATAAAGGGGAGGTCCCACCTGAGGAACGACACCGATGTG
GTAAATTTTGTGAGCATGGAGTTTTCCCTCACTGATCCGAGGCTTGAACCGCACAAATGG
GAGAAGTACTGTGTTCTTGAAATAGGGGACATGCTCCTAAGAACTGCTATAGGCCAAGTC
TCAAGGCCCATGTTCCTGTATGTGAGAACGAATGGAACCTCCAAAATCAAAATGAAATGG
GGAATGGAAATGAGACGCTGTCTTCTCCAATCCCTCCAGCAAATCGAGAGCATGATTGAA
GCCGAGTCCTCTGTCAAAGAGAAAGACATGACTAAAGAATTCTTTGAAAACAAATCAGAA
ACATGGCCCATTGGGGAGTCTCCCAAGGGAGTGGAGGAAGGGTCCATTGGGAAAGTCTGT
AGAACTCTGTTGGCAAAATCTGTGTTTAACAGCTTGTACGCATCTCCACAGCTAGAAGGT
TTCTCAGCTGAATCAAGGAAACTGCTTCTTATTGTTCAGGCTCTTAGGGACAACCTGGAA
CCTGGAACCTTTGATCTTGGAGGATTATATGAAGCAATTGAGGAGTGCCTGATTAATGAT
CCCTGGGTTTTGCTTAATGCATCTTGGTTCAACT--CCTTCCTCA------------CAC
ATG----CACTGAGATAGTTGTG-GCAATGCTACTA-TTTGCTATCCATACTGTCCAAAA
A-AGTACCTTG-TTTCTACT--------------------------------------
>gi|149930120|gb|CY022746| /Avian/3(PA)/H3N2/USA/2005/// Influenza A virus (A/mallard/Maryland/712/2005(H3N2)) segment 3, complete sequence
--------------------------------------TCAAA-ATGGAAGATTTTGT--
-GCGACAAT-GCTTC--------AATCCGATGA--TCGTCGAGCTTGCGGAAAAGGCAAT
GAAAGAATATGGGGAAGATCCAAAAATCGAGACAAACAAATTCGCTGCAATATG-CACAC
ATTTGGAAGTGTGTTTCATGTATTCAGATTTCCATTTCATTGATGAACGAGGTGAGTCGA
TAATCGTGGAGTCTGGCGATCCAAATGCACTCCTAAAACACCGATTTGAAATAATCGAAG
GGAGAGACCGTACTATGGCCTGGACAGTAGTGAACAGCATTTGCAACACCACAGGAGTTG
AAAAACCCAAGTTTCTCCCAGATTTATACGACTACAAAGAGAATCGTTTCATTGAAATTG
GAGTAACCAGGAGGGAGGTCCATATATACTACTTAGAAAAGGCCAATAAGATAAAATCTG
AGAAAACACACATCCACATCTTTTCATTCACTGGGGAAGAAATGGCTACTAAAGCAGACT
ACACTCTTGATGAAGAAAGTAGAGCAAGAATCAAAACCAGACTATTCACCATAAGACAAG
AGATGGCTAGTAGAGGTCTCTGGGATTCCTTTCGTCAGTCCGAGAGAGGCGAAGAGACAA
TTGAAGAAAGATTTGAAATTACAGGAACCATGCGGAGGCTCGCCGACCAAAGTCTCCCAC
CGAACTTCTCCAGCCTTGAAAACTTTAGAGCCTATGTGGATGGATTCGAACCGAACGGC-
-TGCATTGAGGGCAAGCTTTCTCAAATGTCCAAAGAAGTAAATGCAAGAATTGAACCA--
----TTTTTGAAGACAACGCCACGCCCCCTGAGGTTACCGGAAGGGCCTCCATGCTCTCA
GCGGTCGAAATTTCTGCTGATGGATGCTCTGAAGCTTAGCATTGAAGACCCGAGCCATGA
GGGCGAGGGGATACCGCTGTATGATGCAATCAAATGCATGAAGACCTTTTTCGGCTGGAA
AGAGCCTAACATTGTCAAACCACATGAAAAGGGCATAAACCCCAATTATCTCCTGGCTTG
GAAGCAAGTGCTAGCAGAGCTACAGGATATTGAAAATGAGGAGAAGATTCCAAAAACGAA
GAACATGAAGAAAACAAGCCAACTGAAGTGGGCACTTGGTGAAAACATGGCACCAGAGAA
AGTGGATTTTGAAGATTGCAAGGATGTCAGCGATTTGAGACAGTATGACAGCGATGAGCC
TGAGCAAAAATCACTAGCAAGTTGGATTCAAAGTGAGTTCAACAAAGCTTGTGAATTGAC
TGACTCAAGTTGGATAGAACTCGATGAAATAGGGGAAGATGTTGCCCCAATCGAACACAT
TGCAAGCATGAGGAGGAATTACTTCACAGCTGAAGTGTCCCACTGCAGGGCAACAGAATA
CATAATGAAGGGAGTATACAT-AAACAC-AGCTTTACTCAACGCTTCTTGTGCAGCAATG
GATGATTTTCAGTTAATCCCAATGATAAGCAAATGCAGAACCAAAGAAGGGCGGAGGAAG
ACAAATCTGTATGGGTTCATCATAAAGGGAAGGTCTCATTTGAGGAACGATACTGACGTG
GTGAATTTTGTGAGCATGGAGTTTTCTCTTACTGACCCTAGACTAGAGCCACATAAATGG
GAGAAATATTGTGTCCTTGAAATAGGGGATATGCTCCTGCGGACTGCAATAGGACAAGTA
TCGAGACCCATGTTTCTATATGTGAGGACCAATGGAACTTCCAAAATCAAAATGAAATGG
GGTATGGAGATGAGACGTTGCCTTCTTCAATCCCTTCAGCAAATTGAGAGCATGATTGAG
GCCGAATCCTCTGTCAAAGAGAAAGACATGACCAAAGAATTCTTTGAAAACAGATCAGAG
ACATGGCCCATTGGGGAATCACCCAAAGGAGTAGAAGAAGGTTCCATCGGAAAGGTGTGC
AGGACTCTGTTGGCTAAATCTGTGTTCAACAGTTTGTATGCATCTCCACAACTTGAGGGA
TTTTCAGCTGAATCGAGAAAGCTGCTCCTCATTGTTCAGGCACTTAGGGACAACCTGGAA
CCTGGCACCTTCGATCTTGGAGGATTATATGAAGCAATTGAGGAGTGCCTGATTAATGAT
CCCTGGGTTTTGCTTAATGCATCTTGGTTCAACT--CCTTCCTCA------------CAC
ATG----CACTGAAATAGTTGTG-GCAATGCTACTA-TTTGCTATCCATACTGTCC----
----------------------------------------------------------
>gi|155016316|gb|CY024815| /Avian/3(PA)/H3N2/USA/2005/// Influenza A virus (A/mallard.Maryland/708/2005(H3N2)) segment 3, complete sequence
--------------------------------------TCAAA-ATGGAAGATTTTGT--
-GCGACAAT-GCTTC--------AATCCGATGA--TCGTCGAGCTTGCGGAAAAGGCAAT
GAAAGAATATGGGGGAGATCCAAAAATCGAGACAAACAAATTCGCTGCAATATG-CACAC
ATTTGGAAGTGTGTTTCATGTATTCAGATTTCCATTTCATTGATGAACGAGGTGAGTCGA
TAATCGTGGAGTCTGGCGATCCAAATGCACTCCTAAAACACCGATTTGAAATAATCGAAG
GGAGAGACCGTACTATGGCCTGGACAGTAGTGAACAGCATTTGCAACACCACAGGAGTTG
AAAAACCCAAGTTTCTCCCAGATTTATACGACTACAAAGAGAATCGTTTCATTGAAATTG
GAGTAACCAGGAGGGAGGTCCATATATACTACTTAGAAAAGGCCAATAAGATAAAATCTG
AGAAAACACACATCCACATCTTTTCATTCACTGGGGAAGAAATGGCTACTAAAGCAGACT
ACACTCTTGATGAAGAAAGTAGAGCAAGAATCAAAACCAGACTATTCACCATAAGACAAG
AGATGGCTAGTAGAGGTCTCTGGGATTCCTTTCGTCAGTCCGAGAGAGGCGAAGAGACAA
TTGAAGAAAGATTTGAAATTACAGGAACCATGCGGAGGCTCGCCGACCAAAGTCTCCCAC
CGAACTTCTCCAGCCTTGAAAACTTTAGAGCCTATGTGGATGGATTCGAACCGAACGGC-
-TGCATTGAGGGCAAGCTTTCTCAAATGTCCAAAGAAGTAAATGCAAGAATTGAACCA--
----TTTTTGAAGACAACACCACGCCCCCTGAGGTTACCGGAAGGGCCTCCATGCTCTCA
GCGGTCGAAATTTCTGCTGATGGATGCTCTGAAGCTTAGCATTGAAGACCCGAGCCATGA
GGGCGAGGGGATACCGCTGTATGATGCAATCAAATGCATGAAGACCTTTTTCGGCTGGAA
AGAGCCTAACATTGTCAAACCACATGAAAAGGGCATAAACCCCAATTATCTCCTGGCTTG
GAAGCAAGTGCTAGCAGAGCTACAGGATATTGAAAATGAGGAGAAGATTCCAAAAACGAA
GAACATGAAGAAAACAAGCCAACTGAAGTGGGCACTTGGTGAAAACATGGCACCAGAGAA
AGTGGACTTTGAAGATTGCAAGGATGTCAGCGATTTGAGACAGTATGACAGCGATGAGCC
TGAGCAAAAATCACTAGCAAGTTGGATTCAAAGTGAGTTCAACAAAGCTTGTGAATTGAC
TGACTCAAGTTGGATAGAACTCGATGAAATAGGGGAAGATGTTGCCCCAATCGAACACAT
TGCAAGCATGAGGAGGAATTACTTCACAGCTGAAGTGTCCCACTGCAGGGCAACAGAATA
CATAATGAAGGGAGTATACAT-AAACAC-AGCTTTACTCAACGCTTCTTGTGCAGCAATG
GATGATTTTCAGTTAATCCCAATGATAAGCAAATGCAGAACCAAAGAAGGGCGGAGGAAG
ACAAATCTGTATGGGTTCATCATAAAGGGAAGGTCTCATTTGAGGAACGATACTGACGTG
GTGAATTTTGTGAGCATGGAGTTTTCTCTTACTGACCCTAGACTAGAGCCACATAAATGG
GAGAAATATTGTGTCCTTGAAATAGGGGATATGCTCCTGCGGACTGCAATAGGACAAGTA
TCGAGACCCATGTTTCTATATGTGAGGACCAATGGAACTTCCAAAATCAAAATGAAATGG
GGTATGGAGATGAGACGTTGCCTTCTTCAATCCCTTCAGCAAATTGAGAGCATGATTGAG
GCCGAATCCTCTGTCAAAGAGAAAGACATGACCAAAGAATTCTTTGAAAACAGATCAGAG
ACATGGCCCATTGGGGAATCACCCAAAGGAGTAGAAGAAGGTTCCATCGGAAAGGTGTGC
AGGACTCTGTTGGCTAAATCTGTGTTCAACAGTTTGTATGCATCTCCACAACTTGAGGGA
TTTTCAGCTGAATCGAGAAAGCTGCTCCTCATTGTTCAGGCACTTAGGGACAACCTGGAA
CCTGGCACCTTCGATCTTGGAGGATTATATGAAGCAATTGAGGAGTGCCTGATTAATGAT
CCCTGGGTTTTGCTTAATGCATCTTGGTTCAACT--CCTTCCTCA------------CAC
ATG----CACTGAAATAGTTGTG-GCAATGCTACTA-TTTGCTATCCATACTGTCC----
----------------------------------------------------------
>gi|138393073|gb|CY021458| /Avian/3(PA)/H3N2/USA/2005/// Influenza A virus (A/mallard/Maryland/615/2005(H3N2)) segment 3, complete sequence
------------------------------------ATTCAAA-ATGGAAGATTTTGT--
-GCGACAAT-GCTTC--------AATCCGATGA--TCGTCGAGCTTGCGGAAAAGGCAAT
GAAAGAATATGGGGAAGATCCAAAAATCGAGACAAACAAATTCGCTGCAATATG-CACAC
ATTTGGAAGTGTGTTTCATGTATTCAGATTTCCATTTCATTGATGAACGAGGTGAGTCGA
TAATCGTGGAGTCTGGCGATCCAAATGCACTCCTAAAACACCGATTTGAAATAATCGAAG
GGAGAGACCGTACTATGGCCTGGACAGTAGTGAACAGCATTTGCAACACCACAGGAGTTG
AAAAACCCAAGTTTCTCCCAGATTTATACGACTACAAAGAGAATCGTTTCATTGAAATTG
GAGTAACCAGGAGGGAGGTCCATATATACTACTTAGAAAAGGCCAATAAGATAAAATCTG
AGAAAACACACATCCACATCTTTTCATTCACTGGGGAAGAAATGGCTACTAAAGCAGACT
ACACTCTTGATGAAGAAAGTAGAGCAAGAATCAAAACCAGACTATTCACCATAAGACAAG
AGATGGCTAGTAGAGGTCTCTGGGATTCCTTTCGTCAGTCCGAGAGAGGCGAAGAGACAA
TTGAAGAAAGATTTGAAATTACAGGAACCATGCGGAGGCTCGCCGACCAAAGTCTCCCAC
CGAACTTCTCCAGCCTCGAAAACTTTAGAGCCTATGTGGATGGATTCGAACCGAACGGC-
-TGCATTGAGGGCAAGCTTTCTCAAATGTCCAAAGAAGTAAATGCAAGAATTGAACCA--
----TTTTTGAAGACAACGCCACGCCCCCTGAGGTTACCGGAAGGGCCTCCATGCTCTCA
GCGGTCGAAATTTCTGCTGATGGATGCTCTGAAGCTTAGCATTGAAGACCCGAGCCATGA
GGGCGAGGGGATACCGCTGTATGATGCAATCAAATGCATGAAGACCTTTTTCGGCTGGAA
AGAGCCTAACATTGTCAAACCACATGAAAAGGGCATAAACCCCAATTATCTCCTGGCTTG
GAAGCAAGTGCTAGCAGAGCTACAGGATATTGAAAATGAGGAGAAGATTCCAAAAACGAA
GAACATGAAGAAAACAAGCCAACTGAAGTGGGCACTTGGTGAAAACATGGCACCAGAGAA
AGTGGACTTTGAAGATTGCAAGGATGTCAGCGATTTGAGACAGTATGACAGCGATGAGCC
TGAGCAAAAATCACTAGCAAGTTGGATTCAAAGTGAGTTCAACAAAGCTTGTGAATTGAC
TGACTCAAGTTGGATAGAACTCGATGAAATAGGGGAAGATGTTGCCCCAATCGAACACAT
TGCAAGCATGAGGAGGAATTACTTCACAGCTGAAGTGTCCCACTGCAGGGCAACAGAATA
CATAATGAAGGGAGTATACAT-AAACAC-AGCTTTACTCAACGCTTCTTGTGCAGCAATG
GATGATTTTCAGTTAATCCCAATGATAAGCAAATGCAGAACCAAAGAAGGGCGGAGGAAG
ACAAATCTGTATGGGTTCATCATAAAGGGAAGGTCTCATTTGAGGAACGATACTGACGTG
GTGAATTTTGTGAGCATGGAGTTTTCTCTTACTGACCCTAGACTAGAGCCACATAAATGG
GAGAAATATTGTGTCCTTGAAATAGGGGATATGCTCCTGCGGACTGCAATAGGACAAGTA
TCGAGACCCATGTTTCTATATGTGAGGACCAATGGAACTTCCAAAATCAAAATGAAATGG
GGTATGGAGATGAGACGTTGCCTTCTTCAATCCCTTCAGCAAATTGAGAGCATGATTGAG
GCCGAATCCTCTGTCAAAGAGAAAGACATGACCAAAGAATTCTTTGAAAACAGATCAGAG
ACATGGCCCATTGGGGAATCACCCAAAGGAGTAGAAGAAGGTTCCATCGGAAAGGTGTGC
AGGACTCTGTTGGCTAAATCTGTGTTCAACAGTTTGTATGCATCTCCACAACTTGAGGGA
TTTTCAGCTGAATCGAGAAAGCTGCTCCTCATTGTTCAGGCACTTAGGGACAACCTGGAA
CCTGGCACCTTCGATCTTGGAGGATTATATGAAGCAATTGAGGAGTGCCTGATTAATGAT
CCCTGGGTTTTGCTTAATGCATCTTGGTTCAACT--CCTTCCTCA------------CAC
ATG----CACTGAAATAGTTGTG-GCAATGCTACTA-TTTGCTATCCATACTGT------
----------------------------------------------------------
>gi|138393269|gb|CY021466| /Avian/3(PA)/H3N2/USA/2005/// Influenza A virus (A/mallard/Maryland/710/2005(H3N2)) segment 3, complete sequence
--------------------------------------TCAAA-ATGGAAGATTTTGT--
-GCGACAAT-GCTTC--------AATCCGATGA--TCGTCGAGCTTGCGGAAAAGGCAAT
GAAAGAATATGGGGAAGATCCAAAAATCGAGACAAACAAATTCGCTGCAATATG-CACAC
ATTTGGAAGTGTGTTTCATGTATTCAGATTTCCATTTCATTGATGAACGAGGTGAGTCGA
TAATCGTGGAGTCTGGCGATCCAAATGCACTCCTAAAACACCGATTTGAAATAATCGAAG
GGAGAGACCGTACTATGGCCTGGACAGTAGTGAACAGCATTTGCAACACCACAGGAGTTG
AAAAACCCAAGTTTCTCCCAGATTTATACGACTACAAAGAGAATCGTTTCATTGAAATTG
GAGTAACCAGGAGGGAGGTCCATATATACTACTTAGAAAAGGCCAATAAGATAAAATCTG
AGAAAACACACATCCACATCTTTTCATTCACTGGGGAAGAAATGGCTACTAAAGCAGACT
ACACTCTTGATGAAGAAAGTAGAGCAAGAATCAAAACCAGACTATTCACCATAAGACAAG
AGATGGCTAGTAGAGGTCTCTGGGATTCCTTTCGTCAGTCCGAGAGAGGCGAAGAGACAA
TTGAAGAAAGATTTGAAATTACAGGAACCATGCGGAGGCTCGCCGACCAAAGTCTCCCAC
CGAACTTCTCCAGCCTTGAAAACTTTAGAGCCTATGTGGATGGATTCGAACCGAACGGC-
-TGCATTGAGGGCAAGCTTTCTCAAATGTCCAAAGAAGTAAATGCAAGAATTGAACCA--
----TTTTTGAAGACAACGCCACGCCCCCTGAGGTTACCGGAAGGGCCTCCATGCTCTCA
GCGGTCGAAATTTCTGCTGATGGATGCTCTGAAGCTTAGCATTGAAGACCCGAGCCATGA
GGGCGAGGGGATACCGCTGTATGATGCAATCAAATGCATGAAGACCTTTTTCGGCTGGAA
AGAGCCTAACATTGTCAAACCACATGAAAAGGGCATAAACCCCAATTATCTCCTGGCTTG
GAAGCAAGTGCTAGCAGAGCTACAGGATATTGAAAATGAGGAGAAGATTCCAAAAACGAA
GAACATGAAGAAAACAAGCCAACTGAAGTGGGCACTTGGTGAAAACATGGCACCAGAGAA
AGTGGACTTTGAAGATTGCAAGGATGTCAGCGATTTGAGACAGTATGACAGCGATGAGCC
TGAGCAAAAATCACTAGCAAGTTGGATTCAAAGTGAGTTCAACAAAGCTTGTGAATTGAC
TGACTCAAGTTGGATAGAACTCGATGAAATAGGGGAAGATGTTGCCCCAATCGAACACAT
TGCAAGCATGAGGAGGAATTACTTCACAGCTGAAGTGTCCCACTGCAGGGCAACAGAATA
CATAATGAAGGGAGTATACAT-AAACAC-AGCTTTACTCAACGCTTCTTGTGCAGCAATG
GATGATTTTCAGTTAATCCCAATGATAAGCAAATGCAGAACCAAAGAAGGGCGGAGGAAG
ACAAATCTGTATGGGTTCATCATAAAGGGAAGGTCTCATTTGAGGAACGATACTGACGTG
GTGAATTTTGTGAGCATGGAGTTTTCTCTTACTGACCCTAGACTAGAGCCACATAAATGG
GAGAAATATTGTGTCCTTGAAATAGGGGATATGCTCCTGCGGACTGCAATAGGACAAGTA
TCGAGACCCATGTTTCTATATGTGAGGACCAATGGAACTTCCAAAATCAAAATGAAATGG
GGTATGGAGATGAGACGTTGCCTCCTTCAATCCCTTCAGCAAATTGAGAGCATGATTGAG
GCCGAATCCTCTGTCAAAGAGAAAGACATGACCAAAGAATTCTTTGAAAACAGATCAGAG
ACATGGCCCATTGGGGAATCACCCAAAGGAGTAGAAGAAGGTTCCATCGGAAAGGTGTGC
AGGACTCTGTTGGCTAAATCTGTGTTCAACAGTTTGTATGCATCTCCACAACTTGAGGGA
TTTTCAGCTGAATCGAGAAAGCTGCTCCTCATTGTTCAGGCACTTAGGGACAACCTGGAA
CCTGGCACCTTCGATCTTGGAGGATTATATGAAGCAATTGAGGAGTGCCTGATTAATGAT
CCCTGGGTTTTGCTTAATGCATCTTGGTTCAACT--CCTTCCTCA------------CAC
ATG----CACTGAAATAGTTGTG-GCAATGCTACTA-TT---------------------
----------------------------------------------------------
>gi|134048061|gb|CY021266| /Avian/3(PA)/H3N2/USA/2005/// Influenza A virus (A/mallard/Maryland/681/2005(H3N2)) segment 3, complete sequence
-------------------------------------TTCAAA-ATGGAAGATTTTGT--
-GCGACAAT-GCTTC--------AATCCGATGA--TCGTCGAGCTTGCGGAAAAGGCAAT
GAAAGAATATGGGGAAGATCCAAAAATCGAGACAAACAAATTCGCTGCAATATG-CACAC
ATTTGGAAGTGTGTTTCATGTATTCAGATTTCCATTTCATTGATGAACGAGGTGAGTCGA
TAATCGTGGAGTCTGGCGATCCAAATGCACTCCTAAAACACCGATTTGAAATAATCGAAG
GGAGAGACCGTACTATGGCCTGGACAGTAGTGAACAGCATTTGCAACACCACAGGAGTTG
AAAAACCCAAGTTTCTCCCAGATTTATACGACTACAAAGAGAATCGTTTCATTGAAATTG
GAGTAACCAGGAGGGAGGTCCATATATACTACTTAGAAAAGGCCAATAAGATAAAATCTG
AGAAAACACACATCCACATCTTTTCATTCACTGGGGAAGAAATGGCTACTAAAGCAGACT
ACACTCTTGATGAAGAAAGTAGAGCAAGAATCAAAACCAGACTATTCACCATAAGACAAG
AGATGGCTAGTAGAGGTCTCTGGGATTCCTTTCGTCAGTCCGAGAGAGGCGAAGAGACAA
TTGAAGAAAGATTTGAAATTACAGGAACCATGCGGAGGCTCGCCGACCAAAGTCTCCCAC
CGAACTTCTCCAGCCTTGAAAACTTTAGAGCCTATGTGGATGGATTCGAACCGAACGGC-
-TGCATTGAGGGCAAGCTTTCTCAAATGTCCAAAGAAGTAAATGCAAGAATTGAACCA--
----TTTTTGAAGACAACGCCACGCCCCCTGAGGTTACCGGAAGGGCCTCCATGCTCTCA
GCGGTCGAAATTTCTGCTGATGGATGCTCTGAAGCTTAGCATTGAAGACCCGAGCCATGA
GGGCGAGGGGATACCGCTGTATGATGCAATCAAATGCATGAAGACCTTTTTCGGCTGGAA
AGAGCCTAACATTGTCAAACCACATGAAAAGGGCATAAACCCCAATTATCTCCTGGCTTG
GAAGCAAGTGCTAGCAGAGCTACAGGATATTGAAAATGAGGAGAAGATTCCAAAAACGAA
GAACATGAAGAAAACAAGCCAACTGAAGTGGGCACTTGGTGAAAACATGGCACCAGAGAA
AGTGGACTTTGAAGATTGCAAGGATGTCAGCGATTTGAGACAGTATGACAGCGATGAGCC
TGAGCAAAAATCACTAGCAAGTTGGATTCAAAGTGAGTTCAACAAAGCTTGTGAATTGAC
TGACTCAAGTTGGATAGAACTCGATGAAATAGGGGAAGATGTTGCCCCAATCGAACACAT
TGCAAGCATGAGGAGGAATTACTTCACAGCTGAAGTGTCCCACTGCAGGGCAACAGAATA
CATAATGAAGGGAGTATACAT-AAACAC-AGCTTTACTCAACGCTTCTTGTGCAGCAATG
GATGATTTTCAGTTAATCCCAATGATAAGCAAATGCAGAACCAAAGAGGGGCGGAGGAAG
ACAAATCTGTATGGGTTCATCATAAAGGGAAGGTCTCATTTGAGGAACGATACTGACGTG
GTGAATTTTGTGAGCATGGAGTTTTCTCTTACTGACCCTAGACTAGAGCCACATAAATGG
GAGAAATATTGTGTCCTTGAAATAGGGGATATGCTCCTGCGGACTGCAATAGGACAAGTA
TCGAGACCCATGTTTCTATATGTGAGGACCAATGGAACTTCCAAAATCAAAATGAAATGG
GGTATGGAGATGAGACGTTGCCTTCTTCAATCCCTTCAGCAAATTGAGAGCATGATTGAG
GCCGAATCCTCTGTCAAAGAGAAAGACATGACCAAAGAATTCTTTGAAAACAGATCAGAG
ACATGGCCCATTGGGGAATCACCCAAAGGAGTAGAAGAAGGTTCCATCGGAAAGGTGTGC
AGGACTCTGTTGGCTAAATCTGTGTTCAACAGTTTGTATGCATCTCCACAACTTGAGGGA
TTTTCAGCTGAATCGAGAAAGCTGCTCCTCATTGTTCAGGCACTTAGGGACAACCTGGAA
CCTGGCACCTTCGATCTTGGAGGATTATATGAAGCAATTGAGGAGTGCCTGATTAATGAT
TCCTGGGTTTTGCTTAATGCATCTTGGTTCAACT--CCTTCCTCA------------CAC
ATG----CACTGAAATAGTTGTG-GCAATGCTACTA-TT---------------------
----------------------------------------------------------
>gi|134048080|gb|CY021274| /Avian/3(PA)/H3N2/USA/2005/// Influenza A virus (A/mallard/Maryland/691/2005(H3N2)) segment 3, complete sequence
--------------------------------------TCAAA-ATGGAAGATTTTGT--
-GCGACAAT-GCTTC--------AATCCGATGA--TCGTCGAGCTTGCGGAAAAGGCAAT
GAAAGAATATGGGGAAGATCCAAAAATCGAGACAAACAAATTCGCTGCAATATG-CACAC
ATTTGGAAGTGTGTTTCATGTATTCAGATTTCCATTTCATTGATGAACGAGGTGAGTCGA
TAATCGTGGAGTCTGGCGATCCAAATGCACTCCTAAAACACCGATTTGAAATAATCGAAG
GGAGAGACCGTACTATGGCCTGGACAGTAGTGAACAGCATTTGCAACACCACAGGAGTTG
AAAAACCCAAGTTTCTCCCAGATTTATACGACTACAAAGAGAATCGTTTCATTGAAATTG
GAGTAACCAGGAGGGAGGTCCATATATACTACTTAGAAAAGGCCAATAAGATAAAATCTG
AGAAAACACACATCCACATCTTTTCATTCACTGGGGAAGAAATGGCTACTAAAGCAGACT
ACACTCTTGATGAAGAAAGTAGAGCAAGAATCAAAACCAGACTATTCACCATAAGACAAG
AGATGGCTAGTAGAGGTCTCTGGGATTCCTTTCGTCAGTCCGAGAGAGGCGAAGAGACAA
TTGAAGAAAGATTTGAAATTACAGGAACCATGCGGAGGCTCGCCGACCAAAGTCTCCCAC
CGAACTTCTCCAGCCTTGAAAACTTTAGAGCCTATGTGGATGGATTCGAACCGAACGGC-
-TGCATTGAGGGCAAGCTTTCTCAAATGTCCAAAGAAGTAAATGCAAGAATTGAACCA--
----TTTTTGAAGACAACGCCACGCCCCCTGAGGTTACCGGAAGGGCCTCCATGCTCTCA
GCGGTCGAAATTTCTGCTGATGGATGCTCTGAAGCTTAGCATTGAAGACCCGAGCCATGA
GGGCGAGGGGATACCGCTGTATGATGCAATCAAATGCATGAAGACCTTTTTCGGCTGGAA
AGAGCCTAACATTGTCAAACCACATGAAAAGGGCATAAACCCCAATTATCTCCTGGCTTG
GAAGCAAGTGCTAGCAGAGCTACAGGATATTGAAAATGAGGAGAAGATTCCAAAAACGAA
GAACATGAAGAAAACAAGCCAACTGAAGTGGGCACTTGGTGAAAACATGGCACCAGAGAA
AGTGGACTTTGAAGATTGCAAGGATGTTAGCGATTTGAGACAGTATGACAGCGATGAGCC
TGAGCAAAAATCACTAGCAAGTTGGATTCAAAGTGAGTTCAACAAAGCTTGTGAATTGAC
TGACTCAAGTTGGATAGAACTCGATGAAATAGGGGAAGATGTTGCCCCAATCGAACACAT
TGCAAGCATGAGGAGGAATTACTTCACAGCTGAAGTGTCCCACTGCAGGGCAACAGAATA
CATAATGAAGGGAGTATACAT-AAACAC-AGCTTTACTCAACGCTTCTTGTGCAGCAATG
GATGATTTTCAGTTAATCCCAATGATAAGCAAATGCAGAACCAAAGAAGGGCGGAGGAAG
ACAAATCTGTATGGGTTCATCATAAAGGGAAGGTCTCATTTGAGGAACGATACTGACGTG
GTGAATTTTGTGAGCATGGAGTTTTCTCTTACTGACCCTAGACTAGAGCCACATAAATGG
GAGAAATATTGTGTCCTTGAAATAGGGGATATGCTCCTGCGGACTGCAATAGGACAAGTA
TCGAGACCCATGTTTCTATATGTGAGGACCAATGGAACTTCCAAAATCAAAATGAAATGG
GGTATGGAGATGAGACGTTGCCTTCTTCAATCCCTTCAGCAAATTGAGAGCATGATTGAG
GCCGAATCCTCTGTCAAAGAGAAAGACATGACCAAAGAATTCTTTGAAAACAGATCAGAG
ACATGGCCCATTGGGGAATCACCCAAAGGAGTAGAAGAAGGTTCCATCGGAAAGGTGTGC
AGGACTCTGTTGGCTAAATCTGTGTTCAACAGTTTGTATGCATCTCCACAACTTGAGGGA
TTTTCAGCTGAATCGAGAAAGCTGCTCCTCATTGTTCAGGCACTTAGGGACAACCTGGAA
CCTGGCACCTTCGATCTTGGAGGATTATATGAAGCAATTGAGGAGTGCCTGATTAATGAT
CCCTGGGTTTTGCTTAATGCATCTTGGTTTAACT--CCTTCCTCA------------CAC
ATG----CACTGAAATAGTTGTG-GCAATGCTACTA-TTTGCTATCCATAC---------
----------------------------------------------------------
>gi|134048099|gb|CY021282| /Avian/3(PA)/H3N2/USA/2005/// Influenza A virus (A/mallard/Maryland/631/2005(H3N2)) segment 3, complete sequence
--------------------------------------TCAAA-ATGGAAGATTTTGT--
-GCGACAAT-GCTTC--------AATCCGATGA--TCGTCGAGCTTGCGGAAAAGGCAAT
GAAAGAATATGGGGAAGATCCAAAAATCGAGACAAACAAATTCGCTGCAATATG-CACAC
ATTTGGAAGTGTGTTTCATGTATTCAGATTTCCATTTCATTGATGAACGAGGTGAGTCGA
TAATCGTGGAGTCTGGCGATCCAAATGCACTCCTAAAACACCGATTTGAAATAATCGAAG
GGAGAGACCGTACTATGGCCTGGACAGTAGTGAACAGCATTTGCAACACCACAGGAGTTG
AAAAACCCAAGTTTCTCCCAGATTTATACGACTACAAAGAGAATCGTTTCATTGAAATTG
GAGTAACCAGGAGGGAGGTCCATATATACTACTTAGAAAAGGCCAATAAGATAAAATCTG
AGAAAACACACATCCACATCTTTTCATTCACTGGGGAAGAAATGGCTACTAAAGCAGACT
ACACTCTTGATGAAGAAAGTAGAGCAAGAATCAAAACCAGACTATTCACCATAAGACAAG
AGATGGCTAGTAGAGGTCTCTGGGATTCCTTTCGTCAGTCCGAGAGAGGCGAAGAGACAA
TTGAAGAAAGATTTGAAATTACAGGAACCATGCGGAGGCTCGCCGACCAAAGTCTCCCAC
CGAACTTCTCCAGCCTTGAAAACTTTAGAGCCTATGTGGATGGATTCGAACCGAACGGC-
-TGCATTGAGGGCAAGCTTTCTCAAATGTCCAAAGAAGTAAATGCAAGAATTGAACCA--
----TTTTTGAAGACAACGCCACGCCCCCTGAGGTTACCGGAAGGGCCTCCATGCTCTCA
GCGGTCGAAATTTCTGCTGATGGATGCTCTGAAGCTTAGCATTGAAGACCCGAGCCATGA
GGGCGAGGGGATACCGCTGTATGATGCAATCAAATGCATGAAGACCTTTTTCGGCTGGAA
AGAGCCTAACATTGTCAAACCACATGAAAAGGGCATAAACCCCAATTATCTCCTGGCTTG
GAAGCAAGTGCTAGCAGAGCTACAGGATATTGAAAATGAGGAGAAGATTCCAAAAACGAA
GAACATGAAGAAAACAAGCCAACTGAAGTGGGCACTTGGTGAAAACATGGCACCAGAGAA
AGTGGACTTTGAAGATTGCAAGGATGTCAGCGATTTGAGACAGTATGACAGCGATGAGCC
TGAGCAAAAATCACTAGCAAGTTGGATTCAAAGTGAGTTCAACAAAGCTTGTGAATTGAC
TGACTCAAGTTGGATAGAACTCGATGAAATAGGGGAAGATGTTGCCCCAATCGAACACAT
TGCAAGCATGAGGAGGAATTACTTCACAGCTGAAGTGTCCCACTGCAGGGCAACAGAATA
CATAATGAAGGGAGTATACAT-AAACAC-AGCTTTACTCAACGCTTCTTGTGCAGCAATG
GATGATTTTCAGTTAATCCCAATGATAAGCAAATGCAGAACCAAAGAAGGGCGGAGGAAG
ACAAATCTGTATGGGTTCATCATAAAGGGAAGGTCTCATTTGAGGAACGATACTGACGTG
GTGAATTTTGTGAGCATGGAGTTTTCTCTTACTGACCCTAGACTAGAGCCACATAAATGG
GAGAAATATTGTGTCCTTGAAATAGGGGATATGCTCCTGCGGACTGCAATAGGACAAGTA
TCGAGACCCATGTTTCTATATGTGAGGACCAATGGAACTTCCAAAATCAAAATGAAATGG
GGTATGGAGATGAGACGTTGCCTTCTTCAATCCCTTCAGCAAATTGAGAGCATGATTGAG
GCCGAATCCTCTGTCAAAGAGAAAGACATGACCAAAGAATTCTTTGAAAACAGATCAGAG
ACATGGCCCATTGGGGAATCACCCAAAGGAGTAGAAGAAGGTTCCATCGGAAAGGTGTGC
AGGACTCTGTTGGCTAAATCTGTGTTCAACAGTTTGTATGCATCTCCACAACTTGAGGGA
TTTTCAGCTGAATCGAGAAAGCTGCTCCTCATTGTTCAGGCACTTAGGGACAACCTGGAA
CCTGGCACCTTCGATCTTGGAGGATTATATGAAGCAATTGAGGAGTGCCTGATTAATGAT
CCCTGGGTTTTGCTTAATGCATCTTGGTTCAACT--CCTTCCTCA------------CAC
ATG----CACTGAAATAGTTGTG-GCAATGCTACTA-TTTGCTATCCATAC---------
----------------------------------------------------------
>gi|94404665|gb|DQ469997| /Avian/3(PA)/H3N2/Canada/2005/// Influenza A virus (A/turkey/Ontario/31232/2005(H3N2)) polymerase acidic protein 2 (PA) gene, complete cds.
--------------------------------------------ATGGAAGACTTTGT--
-GCGACAAT-GCTTC--------AATCCAATGA--TCGTCGAGCTTGCGGAAAAGGCAAT
GAAAGAATATGGAGAAGATTTGAAAATCGAAACCAACAAATTCGCTGCAATATG-CACAC
ACTTGGAAATCTGTTTCATGTATTCGGATTTCCATTTCATTGACGAACGGGGTGAATCAA
TCATTGTAGAATCTGGTGATCCAAATGCATTGCTGAAGCACCGATTTGAGATAATTGAAG
GAAGAGACAGGACCATGGCCTGGACAGTAGTGAACAGTATATGCAACACCACAGGGGTAG
AGAAGCCTAAATTTCTTCCGGATTTATACGACTACAAAGAAAACCGATTCGTTGAAATTG
GAGTGACACGAAGGGAGGTCCACATATACTACCTAGAGAAAGCCAACAAAATAAAATCCG
AGAAGACACACATTCATATTTTTTCATTCACTGGAGAGGAGATGGCCACCAAAGCGGACT
ACACCCTTGATGAAGAGAGCAGGGCAAGAATCAAAACCAGGCTTTTCACCATAAGACAAG
AGATGGCCAGTAGGGGTCTCTGGGATTCCTTTCGTCAGTCCGAGAGAGGCGAAGAGACAA
TTGAAGAAAGATTTGAAATTACAGGAACCATGCGCAGGCTTGCCGACCAAAGTCTCCCAC
CGAACTTCTCCAGCCTTGAAAACTTTAGAGCCTATGTAGATGGGTTCGAACCAAACGGC-
-TGCATTGAGGGCAAGCTTTCTCAAATGTCAAAAGAAGTGAGTGCCCAAATTGAACCA--
----TTCTTGAAGACAACACCACGCCCTCTCAGATTGCCTGATGGGCCTCCTTGCTCTCA
GCGATCAAAGTTCTTGCTGATGGATGCTCTGAAACTAAGTATTGAAGACCCGAGTCATGA
GGGGGAAGGAATACCACTATATGATGCAATCAAGTGCATGAAGACATTTTTTGGCTGGAA
AGAGCCTAACATAATCAAACCACATGAGAAAGGCATAAACCCCAATTATCTACTGGCTTG
GAAGCAGGTGCTAGCAGAGCTCCAGGACATTGAAAATGAAGAGAAGATCCCAAAGACAAA
GAACATGAAGAGGACAAGCCAATTGAAGTGGGCACTTGGTGAGAATATGGCACCAGAGAA
AGTAGATTTTGATGACTGCAAAGATGTCGGTGATCTTAAACAGTATGACAGCGATGAGCC
AGAGCCCAGATCTCTAGCAAGCTGGGTCCAAAATGAATTCAACAAGGCATGTGAATTGAC
CGATTCAAGCTGGATAGAACTTGATGAGATAGGAGAAGATGTTGCCCCAATTGAACACAT
CGCAAGCATGAGGAGGAACTATTTTACAGCAGAAGTGTCCCATTGCAGGGCTACTGAATA
CATAATGAAGGGAGTGTACAT-AAATAC-GGCTTTGCTTAATGCATCTTGTGCAGCCATG
GATGACTTTCAGCTGATCCCAATGATAAGCAAATGTAGGACAAAAGAAGGAAGACGAAAA
ACAAATCTGTATGGTTTCATTATAAAAGGAAGGTCCCATCTGAGAAATGATACTGACGTG
GTGAACTTTGTAAGCATGGAGTTCTCCCTCACTGATCCGAGACTGGAGCCACACAAATGG
GAAAAGTACTGTGTTCTTGAAATAGGAGACATGCTCCTGAGGACTGCGATAGGCCAAGTG
TCGAGGCCCATGTTCCTATATGTGAGAACCAATGGAACCTCCAAGATCAAGATGAAATGG
GGCATGGAAATGAGGCGCTGCCTTCTTCAGTCTCTTCAGCAGATTGAGAGCATGATTGAG
GCTGAGTCTTCTGTCAAAGAGAAAGACATGACCAAGGAATTCTTTGAAAACAAATCGGAA
ACATGGCCAATCGGAGAATCACCCAAAGGAGTGGAGGAAGGCTCTATTGGGAAAGTGTGC
AGGACCTTACTGGCAAAATCTGTATTCAACAGTCTATACGCATCTCCACAACTTGAGGGG
TTTTCGGCTGAATCGAGAAAATTGCTTCTCATTGTTCAGGCACTTAGGGACAACTTGGAA
CCTGGGACCTTCGATCTTGGGGGGCTATATGAAGCAATCGAGGAGTGCCTGATTAATGAT
CCCTGGGTTTTGCTTAATGCATCTTGGTTCAACT--CCTTCCTCA------------CAC
ATG----CACTGAAATAG------------------------------------------
----------------------------------------------------------
>gi|146454445|gb|EF551044| /Avian/3(PA)/H3N2/USA/2004/// Influenza A virus (A/turkey/Illinois/2004(H3N2)) segment 3 polymerase PA (PA) gene, complete cds.
--------------------------------------------ATGGAAGACTTTGT--
-GCGACAAT-GCTTC--------AATCCAATGA--TCGTCGAGCTTGCGGAAAAGGCAAT
GAAAGAATATGGAGAAGATTCGAAAATCGAAACCAACAAATTCGCTGCAATATG-CACAC
ACTTGGAAGTCTGTTTCATGTATTCGGATTTCCATTTCATTGACGAACGGGGTGAATCAA
TCATTGTAGAATCTGGTGATCCAAATGCATTGCTGAAGCATCGATTTGAGATAATTGAAG
GAAGAGACAGGACCATGGCCTGGACAGTAGTGAACAGTATCTGCAACACCACAGGGGTAG
AGAAGCCTAAATTTCTTCCGGATTTATACGACTACAAAGAAAACCGATTCGTTGAAATTG
GAGTGACACGAAGGGAGGTCCACATATACTACCTAGAGAAAGCCAACAAAATAAAATCCG
AGAAGACACACATTCATATTTTTTCATTCACTGGAGAGGAGATGGCCACCAAAGCGGACT
ACACCCTTGATGAAGAGAGCAGGGCAAGAATCAAAACCAGGCTTTTCACCATAAGACAAG
AGATGGCCAGTAGGGGTCTATGGGATTCCTTTCGTCAGTCCGAGAGAGGCGAAGAGACAA
TTGAAGAAAGATTTGAAATTACAGGAACCATGCGCAGGCTTGCCGACCAAAGTCTGCCAC
CGAACTTCTCCAGCCTTGAAAATTTTAGAGCCTACGTAGATGGGTTCGAACCAAACGGC-
-TGCATTGAGGGCAAGCTTTCTCAAATGTCAAAAGAAGTGAGTGCCCAAATTGAACCA--
----TTCCTGAAGAAAACACCACGCCCTCTCAGATTGCCTGATGGGCCTCCTTGCTCTCA
GCGGTCAAAGTTCTTGCTGATGGATGCTCTGAAACTAAGTATTGAAGACCCGAGTCATGA
GGGGGAAGGAATACCACTATATGATGCAATCAAGTGCATGAAGACATTTTTTGGCTGGAA
AGAGCCTAACATAATCAAACCACATGAGAAAGGCATAAACCCCAATTATCTACGGGCTTG
GAAGCAGGTGCTAGCAGAGCTCCAGGACATTGAAAATGAAGAGAAGATCCCAAAGACAAA
GAACATGAAGAGAACAAGCCAATTGAAGTGGGCACTTGGTGAGAATATGGCACCAGAGAA
AGTAGATTTTGATGACTGCAAAGATGTCGGTGATCTTAAACAGTATGACAGCGACGAGCC
AGAGCCCAGATCTCTAGCAAGCTGGGTCCAAAATGAATTCAACAAGGCATGTGAATTGAC
CGATTCAAGCTGGATAGAACTTGATGAGATAGGAGAAGATGTTGCCCCGATTGAACACAT
CGCAAGCATGAGGAGGAACTATTTCACAGCAGAAGTGTCCCATTGCAGGGCTACTGAATA
CATAATGAAGGGAGTGTACAT-AAATAC-GGCTTTGCTTAATGCATCTTGTGCAGCCATG
GATGACTTTCAGCTGATCCCAATGATAAGCAAATGTAGGACCAAAGAAGGAAGACGAAAA
ACAAATCTGTATGGTTTCATTATAAAAGGAAGGTCCCATCTGAGAAATGATACTGACGTG
GTGAACTTTGTAAGCATGGAGTTCTCCCTCACTGACCCGAGACTGGAGCCACACAAATGG
GAAAAGTACTGTGTTCTTGAAATAGGAGACATGCTCCTGAGGACTGCGATAGGCCAAGTG
TCGAGGCCCATGTTCCTATATGTGAGAACCAATGGAACCTCCAAGATCAAGATGAAATGG
GGCATGGAAATGAGGCGCTGCCTTCTTCAGTCTCTTCAGCAGATTGAGAGCATGATTGAG
GCTGAGTCTTCTGTCAAAGAGAAAGACATGACCAAGGAATTCTTTGAAAACAAATCGGAA
ACATGGCCAATCGGAGAATCACCCAAAGGAGTGGAGGAAGGCTCTATTGGGAAAGTGTGC
AGGACCTTACTGGCAAAATCTGTATTCAACAGTCTATATGCGTCTCCACAACTTGAGGGG
TTTTCGGCTGAATCGAGAAAATTGCTTCTCATTGTTCAGGCACTTAGGGACAACTTGGAA
CCTGGGACCTTCGATCTTGGGGGGCTATATGAAGCAATCGAGGAGTGCCTGATTAATGAT
CCCTGGGTTTTGCTTAATGCATTTTGGTTCAACT--CCTTCCTCA------------CAC
ATG----CACTGAAATAGTTGTG-GCAATGCTACTA-TTTGCTATCCATACTGTCCAAAA
A-AGTACCTTG-TTTCTACT--------------------------------------
>gi|84626345|gb|DQ335776| /Avian/3(PA)/H3N2/USA/2004/// Influenza A virus (A/turkey/Ohio/313053/04(H3N2)) polymerase (PA) gene, complete cds.
--------------------------------------------ATGGAAGACTTTGT--
-GCGACAAT-GCTTC--------AATCCAATGA--TCGTCGAGCTTGCGGAAAAGGCAAT
GAAAGAATATGGAGAAGATTCGAAAATCGAAACCAACAAATTCGCTGCAATATG-CACAC
ACTTGGAAGTCTGTTTCATGTATTCGGATTTCCATTTCATTGACGAACGGGGTGAATCAA
TCATTGTAGAATCTGGTGATCCAAATGCATTGCTGAAGCACCGATTTGAGATAATTGAAG
GAAGAGACAGGACCATGGCCTGGACAGTAGTGAACAGTATCTGCAACACCACAGGGGTAG
AGAAGCCTAAATTTCTTCCGGATTTATACGACTACAAAGAAAACCGATTCGTTGAAATTG
GAGTGACACGAAGGGAGGTCCACATATACTACCTAGAGAAAGCCAACAAAATAAAATCCG
AGAAGACACACATTCATATTTTTTCATTCACTGGAGAGGAGATGGCCACCAAAGCGGACT
ACACCCTTGATGAAGAGAGCAGGGCAAGAATCAAAACCAGGCTTTTCACCATAAGACAAG
AGATGGCCAGTAGGGGTCTATGGGATTCCTTTCGTCAGTCCGAGAGAGGCGAAGAGACAA
TTGAAGAAAGATTTGAAATTACAGGAACCATGCGCAGGCTTGCCGACCAAAGTCTCCCAC
CGAACTTCTCCAGCCTTGAAAACTTTAGAGCCTATGTAGATGGGTTCGAACCAAACGGC-
-TGCATTGAGGGCAAGCTTTCTCAAATGTCAAAAGAAGTGAGTGCCCAAATTGAACCA--
----TTCTTGAAGACAACACCACGCCCTCTCAGATTGCCTGATGGGCCTCCTTGCTCTCA
GCGGTCAAAGTTCTTGCTGATGGATGCTCTGAAACTAAGTGTTGAAGACCCGAGTCATGA
GGGGGAAGGAATACCACTATATGATGCAATCAAGTGCATGAAGACATTTTTTGGCTGGAA
AGAGCCTAACATAATCAAACCACATGAGAAAGGCATAAACCCCAATTATCTACTGGCTTG
GAAGCAGGTGCTAGCAGAGCTCCAGGACATTGAAAATGAAGAGAAGATCCCAAAGACAAA
GAACATGAAGAGAACAAGCCAATTGAAGTGGGCACTTGGTGAGAATATGGCACCAGAGAA
AGTAGATTTTGATGACTGCAAAGATGTCGGTGATCTTAAACAGTATGACAGCGACGAGCC
AGAGCCCAGATCTCTAGCAAGCTGGGTCCAAAATGAATTCAACAAGGCATGTGAATTGAC
CGATTCAAGCTGGATAGAACTTGATGAGATAGGAGAAGATGTTGCCCCGATTGAACACAT
CGCAAGCATGAGGAGGAACTATTTTACATCAGAAGTGTCCCATTGCAGGGCTACTGAATA
CATAATGAAGGGAGTGTACAT-AAATAC-GGCTTTGCTTAATGCATCTTGTGCAGCCATG
GATGACTTTCAGCTGATCCCAATGATAAGCAAATGTAGGACCAAAGAAGGAAGACGAAAA
ACAAATCTGTATGGTTTCATTATAAAAGGAAGGTCCCATCTGAGAAATGATACTGACGTG
GTGAACTTTGTAAGCATGGAGTTCTCCCTCACTGACCCGAGACTGGAGCCACACAAATGG
GAAAAGTACTGTGTTCTTGAAATAGGAGACATGCTCCTGAGGACTGCGATAGGCCAAGTG
TCGAGGCCCATGTTCCTATATGTGAGAACCAATGGAACCTCCAAGATCAAGATGAAATGG
GGCATGGAAATGAGGCGCTGCCTTCTTCAGTCTCTTCAGCAGATTGAGAGCATGATTGAG
GCTGAGTCTTCTGTCAAAGAAAAAGACATGACCAAGGAATTCTTTGAAAACAAATCGGAA
ACATGGCCAATCGGAGAATCACCCAAAGGAGTGGAGGAAGGCTCTATTGGGAAAGTGTGC
AGGACCTTACTGGCAAAATCTGTATTCAACAGTCTATACGCGTCTCCACAACTTGAGGGG
TTTTCGGCTGAATCGAGAAAATTGCTTCTCATTGTTCAGGCACTTAGGGACAACTTGGAA
CCTGGAACCTTCGATCTTGGGGGGCTATATGAAGCAATCGAGGAGTGCCTGATTAATGAT
CCCTGGGTTTTGCTTAATGCATCTTGGTTCAACT--CCTTCCTCA------------CAC
ATG----CACTGAAATAG------------------------------------------
----------------------------------------------------------
>gi|113901318|gb|CY011053| /Avian/3(PA)/H3N2/USA/2002/09/07/ Influenza A virus (A/blue-winged teal/Ohio/908/2002(H3N2)) segment 3, complete sequence
------------------------------------ATTCAAA-ATGGAAGACTTTGT--
-GCGACAAT-GCTTC--------AATCCAATGG--TCGTCGAGCTTGCGGAAAAGGCAAT
GAAGGAATATGGGGAAGATCCAAAAATCGAAACTAACAAATTCGCTGCAATATG-CACTC
ACTTGGAAGTATGTTTCATGTATTCGGATTTCCACTTCATTGATGAACGAGGCGAATCAA
TAATTGTAGAATCTGGTGATCCAAATGCATTACTGAAGCACAGATTTGAAATAATTGAAG
GAAGAGACCGAACAATGGCCTGGACAGTGGTGAATAGCATCTGCAACACCACAGGGGTCG
AGAAGCCTAAATTTCTTCCGGATCTGTATGATTACAAGGAGAACCGATTCATTGAAATCG
GAGTGACACGGAGAGAGGTCCATATATACTACCTAGAGAAAGCCAACAAGATAAAATCCG
AGAAGACACACATCCACATCTTTTCATTTACTGGAGAAGAAATGGCCACCAAAGCAGACT
ACACTCTTGACGAAGAAAGCAGGGCAAGAATCAAAACCAGGCTGTTCACTATAAGACAAG
AGATGGCCAGCAGGGGTCTATGGGATTCCTTTCGTCAGTCCGAAAGAGGCGAAGAGACAA
TTGAAGAAAGATTTGAAATCACAGGAACCATGCGTAGGCTTGCCGACCAAAGTCTCCCAC
CGAACTTCTCCAGCCTTGAAAACTTTAGAGCCTATGTGGATGGATTCGAACCGAACGGC-
-TGCATTGAGGGCAAGCTTTCTCAAATGTCAAAAGAAGTGAACGCCAGGATTGAGCCA--
----TTCCTGAAGACAACACCACGCCCTCTCAAATTACCTGATGGGCCCCCTTGCTCTCA
GCGGTCAAAATTCTTGCTGATGGATGCCTTGAAATTAAGCATTGAAGACCCAAGTCACGA
GGGAGAGGGGATACCACTATACGATGCAATCAAATGCATGAAGACATTTTTCGGCTGGAA
AGAGCCCAATATAATCAAACCACATGAAAAAGGCATAAATCCCAATTACCTTCTTGCTTG
GAAGCAGGTGCTAGCAGAACTCCAGGACCTTGAGAGTGAAGAGAAAATCCCAAAGACAAA
GAACATGAAGAAAACAAGCCAATTGAAGTGGGCACTTGGTGAGAACATGGCACCAGAAAA
AGTGGACTTTGAGGATTGCAAGGACATTAGCGATCTAAAACAGTATGATAGTGATGAACC
AGAGCATAGATCGCTAGCAAGCTGGATCCAGAGTGAATTCAATAAGGCGTGTGAATTGAC
CGATTCGAGCTGGATAGAACTTGATGAAATAGGAGAAGATGTTGCTCCGATTGAACACAT
TGCAAGTATGAGGAGGAACTATTTTACAGCAGAAGTGTCCCATTGCAGGGCCACTGAATA
CATAATGAAGGGAGTCTACAT-AAATAC-AGCTCTGCTTAATGCATCTTGTGCAGCCATG
GATGACTTCCAGTTGATTCCAATGATAAGCAAATGTAGAACAAAAGAAGGAAGACGGAAA
ACAAACCTGTATGGGTTCATCATAAAAGGAAGGTCTCATTTGAGGAATGATACTGATGTG
GTAAACTTTGTGAGCATGGAATTTTCTCTCACTGACCCGAGGCTAGAACCACACAAATGG
GAAAAGTACTGTGTTCTTGAAATAGGAGATATGCTCCTGAGGACTGCAATAGGCCAAGTG
TCAAGGCCTATGTTTCTGTACGTTAGAACCAATGGGACCTCCAAGATCAAGATGAAATGG
GGTATGGAAATGAGACGCTGCCTTCTCCAATCCCTTCAACAGATTGAGAGCATGATCGAG
GCCGAGTCTTCTGTCAAAGAAAAGGACATGACTAAGGAATTCTTTGAAAACAAGTCGGAA
ACGTGGCCAATTGGGGAATCCCCCAGAGGAGTAGAGGAAGGCTCTATCGGGAAGGTATGC
AGAACCTTACTGGCAAAATCTGTATTCAACAGTCTATATGCATCTCCACAACTTGAGGGA
TTTTCAGCTGAATCGAGGAAATTGCTTCTCATTGTTCAGGCACTTAGGGACAACCTGGAA
CCTGGGACCTTCGACCTTGGAGGGCTATATGAAGCAATTGAGGAGTGCCTGATTAATGAT
CCCTGGGTTTTGCTTAATGCATCTTGGTTCAACT--CCTTCCTCA------------CAC
ATG----CACTGAAATAGTTGTG-GCAATGCTACTA-TTTGCTATCCATACTGTCCAAAG
A-AGTACCTTG-TTTCTACTAATACGAGACGATATGG---------------------
>gi|119502422|gb|CY018004| /Avian/3(PA)/H3N2/USA/1999/10/16/ Influenza A virus (A/blue-winged teal/Ohio/31/1999(H3N2)) segment 3, complete sequence
------------------------------------ATCCAAA-ATGGAAGACTTTGT--
-GCGACAAT-GCTTC--------AATCCAATGA--TCGTCGAGCTTGCGGAAAAGGCAAT
GAAGGAATATGGGGAAGATCCAAAAATCGAAACTAACAAATTCGCTGCAATATG-CACTC
ACTTGGAAGTATGTTTCATGTATTCGGATTTCCACTTCATTGATGAACGAGGCGAATCAA
TAATTGTAGAATCTGGTGATCCAAATGCATTACTGAAGCACAGATTTGAAATAATTGAAG
GAAGAGACCGAACAATGGCCTGGACAGTGGTGAATAGCATCTGCAACACCACAGGGGTCG
AGAAGCCTAAATTTCTTCCGGATCTGTATGATTACAAGGAGAACCGATTCATTGAAATCG
GAGTGACACGGAGAGAGGTCCATATATACTACCTAGAGAAAGCCAACAAGATAAAATCCG
AGAAGACACACATCCACATCTTTTCATTTACTGGAGAAGAAATGGCCACCAAAGCAGACT
ACACTCTTGACGAAGAAAGCAGGGCAAGAATCAAAACCAGGCTGTTCACTATAAGACAAG
AGATGGCCAGCAGAGGTCTATGGGATTCCTTTCGTCAGTCCGAAAGAGGCGAAGAGACAA
TTGAAGAAAGATTTGAAATCACAGGAACCATGCGTAGGCTTGCCGACCAAAGTCTCCCAC
CGAACTTCTCCAGCCTTGAAAACTTTAGAGCCTATGTGGATGGATTCGAACCGAACGGC-
-TGCATTGAGGGCAAGCTTTCTCAAATGTCAAAAGAAGTGAACGCCAGGATTGAGCCT--
----TTCCTGAAGACAACACCACGCCCACTCAAATTACCTGATGGGCCCCCTTGCTCTCA
GCGGTCAAAATTCTTGCTGATGGATGCCTTGAAACTAAGCATTGAAGACCCAAGTCACGA
GGGAGAGGGGATACCACTATACGATGCAATCAAATGCATGAAGACATTTTTCGGCTGGAA
AGAGCCCAACATAATCAAACCACATGAGAAAGGCATAAATCCCAATTACCTTCTTGCTTG
GAAGCAGGTGCTAGCAGAACTCCAGGACCTTGAGAGTGAAGAGAAGATCCCAAAGACAAA
GAACATGAAGAAAACAAGCCAATTGAAGTGGGCACTTGGTGAGAACATGGCACCAGAAAA
AGTGGACTTTGAGGATTGCAAGGACATTGACGATCTAAAACAGTATGATAGTGATGAGCC
AGAGCATAGATCGCTAGCAAGCTGGATCCAGAGTGAATTCAATAAGGCGTGTGAATTGAC
TGATTCGAGCTGGATAGAACTTGATGAAATAGGAGAAGATGTTGCTCCGATTGAACACAT
TGCAAGTATGAGGAGGAACTATTTTACAGCAGAAGTGTCCCATTGCAGGGCCACTGAATA
CATAATGAAGGGAGTCTACAT-AAATAC-AGCTCTGCTCAATGCATCTTGTGCAGCCATG
GATGACTTCCAGCTGATTCCAATGATAAGCAAATGTAGAACAAAGGAAGGAAGACGGAAA
ACAAACCTGTATGGGTTCATCATAAAAGGAAGGTCTCATTTGAGGAATGATACTGATGTG
GTAAACTTTGTGAGCATGGAATTTTCTCTCACTGACCCGAGGCTAGAACCACACAAATGG
GAAAAGTACTGTGTTCTTGAAATAGGAGATATGCTCCTGAGGACTGCAATAGGCCAAGTG
TCAAGGCCCATGTTCCTGTACATTAGAACCAATGGGACCTCCAAGATCAAGATGAAATGG
GGTATGGAAATGAGACGCTGCCTTCTCCAATCTCTTCAACAGATTGAGAGCATGATCGAG
GCCGAGTCTTCTGTCAAAGAAAAGGACATGACTAAGGAATTCTTTGAAAACAAGTCGGAA
ACGTGGCCGATTGGGGAATCCCCCAGAGGAGTAGAAGAAGGCTCTATCGGGAAGGTATGC
AGAACCTTACTGGCAAAATCTGTATTCAACAGCCTATACGCATCTCCACAACTTGAGGGA
TTTTCAGCTGAATCGAGGAAATTGCTTCTCATTGTTCAGGCACTTAGGGACAACCTGGAA
CCTGGAACCTTCGACCTTGGAGGGCTATATGAAGCAATTGAGGAGTGCCTGATTAATGAT
CCCTGGGTTTTGCTTAATGCATCTTGGTTCAACT--CCTTCCTCA------------CAC
ATG----CACTGAAATAGTTGTG-GCAATGCTACTA-TTTGCTATCCATACTGTCCAAAG
A-A-------------------------------------------------------
>gi|134047060|gb|CY017416| /Avian/3(PA)/H3N2/USA/1988/// Influenza A virus (A/mallard/Ohio/424/1988(H3N2)) segment 3, complete sequence
------------------------------------ATCCAAA-ATGGAAGACTTTGT--
-GCGACAAT-GCTTC--------AATCCAATGA--TCGTCGAGCTTGCGGAAAAGGCAAT
GAAAGAATATGGGGAAGATCCAAAAATCGAAACTAACAAATTCGCTGCAATATG-CACTC
ACTTGGAAGTCTGTTTCATGTATTCGGATTTTCACTTCATTGACGAACGGGGCGAATCAA
TAATTGTAGAATCTGGTGATCCAAATGCATTACTGAAGCACCGATTTGAGATAATTGAAG
GAAGAGACCGAACAATGGCCTGGACAGTGGTGAATAGCATCTGCAACACCACAGGGGTTG
AAAAGCCCAAGTTTCTTCCGGATCTGTATGATTACAAGGAGAACCGATTCATTGAAATTG
GAGTGACACGGAGGGAGGTCCATATATACTACCTAGAGAAAGCCAACAAGATAAAATCCG
AGAAGACACACATTCACATTTTTTCATTTACTGGGGAAGAAATGGCTACCAAAGCGGACT
ACACCCTTGACGAAGAGAGCAGGGCAAGAATCAAAACCAGGCTGTTCACTATAAGACAAG
AAATGGCCAGCAGGGGTCTATGGGATTCCTTTCGTCAGTCCGAAAGAGGCGAAGAGACAA
TTGAAGAAAGATTTGAAATCACAGGAACCATGCGCAGGCTTGCCGACCAAAGTCTCCCAC
CGAACTTCTCCAGCCTTGAAAACTTTAGAGCCTATGTGGATGGATTCGAACCGAACGGC-
-TGCATTGAGGGCAAGCTTTCTCAAATGTCAAAAGAAGTGAACGCCAGGATTGAGCCA--
----TTTCTGAAGACAACACCACGCCCTCTCAGATTACCTGATGGGCCTCCTTGCTCTCA
GCGGTCTAAATTCTTGCTGATGGATGCCTTGAAACTAAGCATTGAAGACCCGAGTCATGA
AGGAGAGGGGATACCGCTATACGATGCAATCAAATGCATGAAGACATTTTTCGGCTGGAA
AGAGCCCAACATAATCAAACCACATGAGAAAGGCATAAATCCCAATTACCTTCTGGCTTG
GAAGCAAGTGCTAGCAGAACTCCAGGACATTGAAAATGAGGAGAAAATCCCAAAGACAAA
GAACATGAAGAAAACAAGCCAATTGAAGTGGGCACTTGGTGAGAACATGGCACCAGAAAA
AGTGGACTTTGAGGATTGCAAGGACGTCAGCGACCTAAAACAGTATGATAGTGATGAGCC
AGAGCCTAGATCGCTAGCAAGCTGGATCCAGAGTGAATTCAACAAGGCATGTGAGTTGAC
CGATTCGAGCTGGATAGAACTTGATGAGATAGGGGAGGATGTTGCCCCGATTGAACACAT
TGCAAGTATGAGGAGGAACTATTTTACAGCGGAAGTGTCCCATTGCAGGGCCACTGAATA
CATAATGAAGGGAGTATACAT-AAATAC-AGCTTTGCTCAATGCATCTTGTGCAGCCATG
GATGACTTCCAGCTGATTCCAATGATAAGCAAATGTAGGACAAAGGAAGGAAGGCGGAAA
ACAAACCTGTATGGGTTCATTATAAAAGGAAGGTCTCATTTGAGAAATGATACTGACGTG
GTAAACTTTGTGAGCATGGAGTTTTCTCTCACTGACCCGAGGCTGGAACCGCACAAATGG
GAAAAGTACTGTGTTCTTGAAATAGGAGATATGCTCCTGAGGACTGCAATAGGCCAAGTG
TCAAGGCCCATGTTCCTGTACGTTAGAACCAATGGGACCTCCAAGATCAAGATGAAATGG
GGTATGGAAATGAGGCGCTGCCTTCTTCAATCTCTTCAGCAGATTGAGAGCATGATTGAG
GCCGAGTCTTCTGTCAAAGAAAAGGACATGACAAAAGAATTCTTTGAAAACAAATCGGAA
ACATGGCCAATTGGAGAGTCCCCCAAGGGGGTGGAGGAAGGCTCTATCGGGAAAGTGTGT
AGAACCTTACTGGCAAAATCTGTATTCAACAGTCTATACGCATCTCCACAACTCGAGGGA
TTTTCAGCTGAATCGAGGAAATTGCTTCTCATTGTTCAGGCACTTAGGGACAACCTGGAA
CCTGGAACCTTTGATCTTGGAGGGCTATATGAAGCAATTGAGGAGTGCCTGATTAATGAT
CCCTGGGTTTTGCTTAATGCATCTTGGTTCAACT--CCTTCCTCA------------CAC
ATG----CACTGAAATAGTTGTG-GCAATGCTACTA-TTTGCTATCCATACT--------
----------------------------------------------------------
>gi|134044276|gb|CY020722| /Avian/3(PA)/H3N2/USA/1986/10/20/ Influenza A virus (A/mallard/Ohio/48/1986(H3N2)) segment 3, complete sequence
------------------------------------ATCCAAA-ATGGAAGACTTTGT--
-GCGACAAT-GCTTC--------AATCCAATGA--TCGTCGAGCTTGCGGAAAAGGCAAT
GAAAGAATATGGGGAAGATCCAAAAATCGAAACTAACAAATTCGCTGCAATATG-CACTC
ACTTGGAAGTCTGTTTCATGTATTCGGATTTCCACTTCATTGACGAACGGGGCGAATCAA
TAATTGTAGAATCTGGTGATCCAAATGCATTACTGAAGCACCGATTTGAGATCATTGAAG
GAAGAGACCGAACAATGGCCTGGACAGTGGTGAATAGCATCTGCAACACCACAGGGGTCG
AGAAGCCTAAATTTCTTCCGGATCTGTATGATTACAAGGAGAACCGATTCATTGAAATTG
GAGTGACACGGAGGGAGGTCCATATATACTACCTAGAGAAAGCCAACAAGATAAAATCCG
AGAAGACACACATTCACATTTTTTCATTTACTGGAGAAGAAATGGCCACCAAAGCGGACT
ACACCCTTGACGAAGAGAGCAGGGCAAGAATCAAAACCAGGCTGTTCACTATAAGACAAG
AAATGGCCAGCAGGGGTCTATGGGATTCCTTTCGTCAGTCCGAAAGAGGCGAAGAGACAA
TTGAAGAAAGATTTGAAATCACAGGAACCATGCGCAGGCTTGCCGACCAAAGTCTCCCAC
CGAACTTCTCCAGCCTTGAAAACTTTAGAGCCTATGTGGATGGATTCGAACCGAACGGC-
-TGCATTGAGGGCAAGCTTTCTCAAATGTCAAAAGAAGTGAACGCCAGGATTGAGCCA--
----TTTCTGAAGACAACACCACGCCCTCTCAGATTACCTGATGGGCCTCCTTGCTCTCA
GCGGTCAAAATTCTTGCTGATGGATGCCTTGAAACTAAGCATTGAAGACCCGAGTCATGA
GGGAGAGGGGATACCGCTATACGATGCAATCAAATGCATGAAGACATTTTTCGGCTGGAA
AGAGCCCAACATAATCAAACCACATGAGAAAGGCATAAATCCCAATTACCTTCTGGCTTG
GAAGCAAGTGCTAGCAGAACTCCAGGACATTGAAAATGAGGAGAAGATCCCAAAGACAAA
GAACATGAAGAAAACAAGCCAATTGAAGTGGGCACTTGGTGAGAACATGGCACCAGAAAA
AGTGGACTTTGAGGATTGCAAGGACGTTAGCGATCTAAAACAGTATGATAGTGATGAGCC
AGAGCCTAGATCGCTAGCAAGCTGGATCCAGAGTGAATTCAACAAGGCATGTGAGTTGAC
CGATTCGAGCTGGATGGAACTTGATGAGATAGGGGAAGATGTTGCCCCGATTGAACACAT
TGCAAGTATGAGGAGGAACTATTTTACAGCGGAAGTGTCCCATTGCAGGGCCACTGAATA
CATAATGAAAGGAGTATACAT-AAATAC-AGCTTTGCTCAATGCATCTTGTGCAGCCATG
GATGACTTCCAGCTGATTCCAATGATAAGCAAATGTAGGACAAAGGAAGGAAGACGGAAA
ACAAACCTGTATGGGTTCATTATAAAAGGAAGGTCTCATTTGAGAAATGATACTGACGTG
GTAAACTTTGTGAGCATGGAGTTTTCTCTCACTGACCCGAGGCTGGAACCACACAAATGG
GAAAAGTACTGTGTTCTTGAAATCGGAGATATGCTCCTGAGGACTGCAATAGGCCAAGTG
TCAAGGCCCATGTTCCTGTACGTTAGAACCAATGGGACCTCCAAGATCAAGATGAAATGG
GGTATGGAAATGAGGCGTTGCCTTCTTCAATCTCTTCAGCAGATTGAGAGTATGATTGAG
GCCGAGTCTTCTGTCAAAGAAAAGGACATGACAAAAGAATTCTTTGAAAACAAATCGGAA
ACATGGCCAATTGGAGAGTCCCCCAAGGGGGTGGAGGAAGGCTCTATCGGGAAAGTGTGC
AGAACCTTACTGGCAAAATCTGTATTCAACAGTCTATACGCATCTCCACAACTCGAGGGA
TTTTCAGCTGAATCGAGGAAATTGCTTCTCATTGTTCAGGCACTTAGGGACAACCTGGAA
CCTGGAACCTTCGATCTTGGAGGGCTATACGAAGCAATTGAGGAGTGCCTGATTAATGAT
CCCTGGGTTTTGCTTAATGCATCTTGGTTCAACT--CCTTCCTCA------------CAC
ATG----CACTGAAATAGTTGTG-GCAATGCTACTA-TTTGCTATCCATACTGTCCAAAG
A-AGTACCTTG-TTTCTACT--------------------------------------
>gi|82652554|gb|CY004581| /Avian/3(PA)/H3N2/Canada/1976/08/13/ Influenza A virus (A/pintail duck/ALB/86/1976(H3N2)) segment 3, complete sequence
------------------AGCGAAAG-CAGGTACTGATCCAAA-ATGGAAGACTTTGT--
-GCGACAAT-GCTTC--------AATCCAATGA--TCGTCGAGCTTGCGGAAAAGGCAAT
GAAAGAATATGGGGAAGATCCGAAAATCGAAACTAACAAATTCGCTGCAATATG-CACAC
ACTTGGAAGTCTGTTTCATGTATTCGGATTTCCACTTCATTAATGAAAGGGGCGAATCAA
TAATAGTAGAATCTGGTGATCCAAATGCGCTACTGAAGCACCGATTTGAGATAATTGAAG
GAAGAGACCGAACAATGGCCTGGACGGTGGTGAATAGTATCTGCAACACCACAGGGGTCG
AGAAGCCTAAATTTCTTCCGGATCTGTATGATTACAAGGAGAACCGATTCATTGAAATTG
GAGTGACACGGAGGGAAGTTCACATATACTACCTAGAAAAAGCCAACAAGATAAAATCCG
AGAAGACACACATTCACATTTTCTCATTCACTGGAGAGGAAATGGCCACCAAAGCGGACT
ACACCCTTGATGAAGAGAGCAGGGCAAGAATCAAAACCAGGCTGTTCACCATAAGACAAG
AAATGGCCAGTAGGGGTCTATGGGATTCCTTTCGTCAGTCCGAGAGAGGCGAAGATACAA
TTGAAGAAAGATTTGAAATCACAGGAACCATGCGCAGGCTTGCCGACCAAAGTCTCCCAC
CGAACTTCTCCAGCCTTGAAAACTTTAGAGCCTATGTGGATGGATTCGAACCGAACGGC-
-TGCATTGAGGGCAAGCTTTCTCAGATGTCAAAAGAAGTGAACGCCAGAATTGAGCCA--
----TTTTTGAAGACAACACCACGCCCTCTCAGATTACCTGATGGGCCTCCCTGCTCTCA
GCGGTCAAAATTCTTACTGATGGATGCCCTGAAATTAAGCATTGAGGACCCGAGTCATGA
GGGGGAGGGAATACCGCTATATGATGCAATCAAATGCATGAAGACATTTTTCGGCTGGAA
AGAGCCCAATATTGTCAAACCACATGAGAAAGGCATAAACCCCAATTACCTCCTGGCTTG
GAAGCAGGTGCTGGCAGAACTCCAGGACATTGAAAATGAAGAGAAGACTCCAAAGACAAA
GAACATGAAGAAAACAAGCCAATTGAAGTGGGCACTCGGTGAGAACATGGCACCAGAGAA
AGTAGACTTTGAGGATTGCAAAGATGTTAGCGATCTAAAACAGTATGACAGTGATGAGCC
AGAACCTAGATCGCTAGCAAGCTGGATCCAGAGTGAATTCAACAAGGCATGTGAATTGAC
CGATTCAAGCTGGATAGAACTTGATGAGATTGGGGAAGATATTGCCCCAATTGAGCACAT
TGCAAGTATGAGGAGGAACTATTTTACAGCAGAAGTGTCTCATTGCAGGGCTACTGAGTA
CATAATGAAAGGAGTGTACAT-AAATAC-AGCTTTACTCAATGCATCTTGTGCAGCCATG
GATGACTTCCAGCTGATTCCAATGATAAGCAAATGCAGAACCAAAGAAGGAAGGCGGAAA
ACAAATCTGTATGGATTCATTATAAAAGGAAGGTCTCATTTGAGAAATGATACTGACGTG
GTAAACTTTGTGAGTATGGAGTTTTCTCTCACCGACCCGAGGCTGGAGCCACACAAGTGG
GAAAAGTACTGTGTTCTTGAAATAGGAGATATGCTCCTGAGGACTGCAATAGGCCAAGTG
TCAAGGCCCATGTTCCTGTATGTGAGAACCAATGGAACCTCCAAGATCAAGATGAAATGG
GGTATGGAAATGAGGCGCTGCCTCCTTCAATCTCTCCAACAGATTGAGAGTATGATTGAG
GCCGAGTCTTCTGTCAAAGAGAAAGACATGACCAAAGAATTCTTTGAAAACAAATCGGAA
ACATGGCCGATTGGAGAGTCACCCAAGGGAGTGGAGGAAGGCTCTATCGGGAAAGTGTGC
AGAACCTTACTGGCAAAATCTGTATTCAACAGCCTATATGCATCTCCACAACTCGAGGGG
TTTTCAGCTGAATCGAGAAAATTGCTTCTCATTGTTCAGGCACTTAGGGACAACCTGGAA
CCTGGAACCTTCGATCTTGGGGGGCTATATGAAGCAATCGAGGAGTGCCTGATTAATGAT
CCCTGGGTTTTGCTTAATGCATCTTGGTTCAACT--CCTTCCTCA------------CAC
ATG----CACTGAAATAGTTGTG-GCAATGCTACTA-TTTGCTATCCATACTGTCCAAAA
A-AGTACCTTG-TTTCTACT--------------------------------------
>gi|82654676|gb|CY005557| /Avian/3(PA)/H3N2/Hong Kong/1975/// Influenza A virus (A/duck/Hong Kong/7/1975(H3N2)) segment 3, complete sequence
------------------AGCGAAAG-CAGGTACTGATCCAAA-ATGGAAGACTTTGT--
-GCGACAAT-GCTTC--------AATCCAATGA--TCGTCGAGCTTGCGGAAAAGGCAAT
GAAAGAATATGGGGAAGATCCGAAAATCGAAACGAACAAATTCGCTGCAATATG-CACAC
ACTTAGAAGTCTGTTTCATGTATTCAGATTTCCACTTTATTGACGAAAGGGGTGAATCAA
TAATTGTGGAATCTGGTGATCCAAATGCATTATTGAAACACCGATTTGAGATAATTGAAG
GAAGAGACCGAACAATGGCCTGGACAGTAGTGAATAGTATCTGCAATACAACAGGAGTCG
AGAAGCCTAAATTTCTCCCGGATCTGTATGATTACAAGGAGAACCGATTCATTGAAATTG
GAGTGACACGAAGGGAAGTCCACATATACTACCTAGAGAAAGCCAACAAGATAAAATCCG
AAAAGACACACATTCACATTTTCTCATTCACTGGAGAGGAAATGGCCACCAAAGCAGATT
ACACCCTTGATGAAGAGAGCAGGGCAAGAATCAAAACCAGGCTGTTCACCATAAGGCAAG
AAATGGCCAGTAGGGGTCTATGGGATTCCTTTCGTCAGTCCGAGAGAGGCGAAGAGACAG
TTGAAGAAAGATTTGAAATCACAGGAACCATGCGCAGGCTTGCCGACCAAAGTCTCCCAC
CGAACTTCTCCAGCCTTGAAAACTTTAGAGCCTATGTGGATGGATTCGAACCGAACGGC-
-TGCATTGAGGGCAAGCTTTCTCAAATGTCAAAAGAAGTGAATGCCAGAATTGAGCCA--
----TTCCTAAAGACAACACCACGCCCTCTCAGATTACCTGATGGGCCCCCCTGCTCTCA
GCGGTCGAAATTCCTGCTGATGGATGCCCTTAAATTAAGCATTGAAGACCCAAGCCATGA
GGGGGAGGGGATACCGCTGTATGATGCAATCAAATGCATGAAAACATTTTTCGGCTGGAA
AGAGCCCAACATCGTAAAACCACATGAGAAGGGCATAAATCCCAATTACCTCCTGGCTTG
GAAGCAGGTGCTGGCAGAACTTCAGGACATTGAAAATGAGGAGAAGATTCCAAAAACAAA
AAACATGAAGAAAACAAGCCAATTGAAATGGGCACTCGGTGAGAACATGGCACCGGAGAA
GGTAGACTTTGAGGATTGCAAAGACATTAGCGATCTAAAACAGTATGACAGCGATGAGCC
AGAAGCTAGATCGCTAGCAAGCTGGATCCAGAGTGAATTCAACAAGGCATGTGAATTAAC
CGATTCAAGCTGGATAGAACTTGATGAGATAGGAGAAGATGTTGCCCCAATTGAGCACAT
TGCAAGTATGAGAAGGAACTATTTCACAGCGGAAGTATCCCATTGCAGGGCTACTGAGTA
CATAATGAAGGGAGTATACAT-AAACAC-AGCTTTGCTCAATGCATCTTGTGCAGCCATG
GATGACTTCCAGCTAATTCCAATGATAAGCAAATGCAGAACCAAAGAAGGAAGACGGAAA
ACAAATCTATATGGATTCATTATAAAGGGAAGGTCCCACTTGAGAAATGATACTGACGTG
GTAAATTTTGTGAGTATGGAATTTTCTCTTACTGACCCGAGGCTGGAACCACACAAATGG
GAAAAGTACTGTGTTCTTGAAATAGGAGACATGCTCCTGCGGACTGCAATAGGCCAAGTG
TCAAGGCCCATGTTCCTGTATGTGAGAACCAACGGAACCTCCAAGATCAAGATGAAATGG
GGCATGGAAATGAGGCGCTGCCTTCTTCAATCTCTTCAGCAGATTGAGAGCATGATTGAG
GCCGAGTCTTCTGTCAAAGAGAAAGACATGACCAAAGAATTCTTTGAAAACAAGTCGGAG
ACATGGCCAATTGGAGAGTCACCCAAGGGAGTGGAGGAAGGCTCCATCGGGAAAGTGTGC
AGAACCTTGCTAGCAAAATCTGTATTCAACAGTCTATATGCATCTCCACAACTCGAGGGG
TTTTCAGCCGAATCGAGAAAATTGCTCCTCATTGTTCAGGCGCTTAGGGACAACCTGGAA
CCTGGAACCTTCGATCTCGGAGGGCTATATGAAGCAATCGAGGAGTGCCTGATTAATGAT
CCCTGGGTTTTGCTTAATGCGTCTTGGTTCAACT--CCTTCCTCA------------CAC
ATG----CACTGAAATAGTTGTG-GCAATGCTACTA-TTTGCTATCCATACTGTCCAAAA
A-AGTACCTTG-TTTCTACT--------------------------------------
>gi|134152452|gb|CY021434| /Avian/3(PA)/H3N1/USA/1986/11/06/ Influenza A virus (A/mallard/Ohio/181/1986(H3N1)) segment 3, complete sequence
------------------------------------ATTCAAA-ATGGAAGACTTTGT--
-GCGACAAT-GCTTC--------AATCCAATGA--TCGTCGAGCTTGCGGAAAAGGCAAT
GAAAGAATATGGGGAAGATCCGAAAATCGAAACTAACAAATTTGCTGCAATATG-CACAC
ACTTGGAGGTCTGTTTCATGTATTCGGATTTCCACTTCATTGACGAACGGGGCGAATCAA
TAATTGTAGAATCTGGTGATCCAAATGCATTACTGAAGCATCGATTTGAGATAATTGAAG
GAAGAGACCGAACAATGGCCTGGACAGTGGTGAATAGCATCTGTAACACCACAGGGGTCG
AGAAGCCTAAATTTCTTCCGGACCTGTATGATTACAAGGAAAACCGATTCATTGAAATTG
GAGTGACACGGAGGGAGGTCCATATATACTACCTAGAGAAAGCCAACAAGATAAAATCCG
AGAAGACACACATTCACATTTTTTCATTTACTGGAGAAGAAATGGCCACCAAAGCGGACT
ACACCCTTGACGAAGAGAGCAGGGCAAGAATCAAAACCAGGCTGTTCACCATAAGACAAG
AAATGGCCAGCAGGGGTCTATGGGATTCCTTTCGTCAGTCCGAAAGAGGCGAAGAGACAA
TTGAAGAAAGATTTGAAATCACAGGAACCATGCGCAGGCTTGCCGACCAAAGTCTCCCAC
CGAACTTCTCCAGCCTTGAAAACTTTAGAGCCTATGTGGATGGATTCGAACCGAACGGC-
-TGCATTGAGGGCAAGCTTTCTCAGATGTCAAAAGAAGTGAACGCCAGGATTGAGCCA--
----TTTCTGAAAACAACACCACGCCCTCTCAGATTACCTGATGGGCCTCCTTGCTCTCA
GCGGTCAAAATTCTTGCTAATGGATGCCTTGAAACTAAGCATCGAAGACCCGAGTCATGA
GGGAGAGGGAATACCGCTATACGATGCAATCAAATGCATGAAGACATTTTTCGGCTGGAA
AGAGCCCAACATAATCAAACCACATGAGAAAGGCATAAATCCCAATTACCTTCTGGCTTG
GAAGCAAGTGCTAGCAGAACTCCAGGACATTGAAAATGAGGAGAAGATTCCAAAGACAAA
GAACATGAAGAAAACAAGCCAATTGAAGTGGGCACTTGGTGAGAATATGGCACCAGAAAA
GGTGGACTTTGAGGATTGCAAGGACGTTAGCGACCTAAAACAGTATGATAGTGATGAGCC
AGAGCCTAGATCGCTAGCAAGCTGGATCCAGAGTGAATTCAACAAGGCCTGTGAATTAAC
CGATTCGAGCTGGATGGAACTTGATGAGATAGGGGAAGATGTTGCCCCGATTGAACACAT
TGCAAGTATGAGAAGGAACTATTTTACAGCGGAAGTGTCCCATTGCAGGGCTACTGAATA
CATAATGAAGGGAGTATACAT-AAATAC-AGCTTTGCTCAATGCATCTTGTGCAGCCATG
GATGACTTCCAGCTGATTCCAATGATAAGCAAATGCAGGACAAAGGAAGGAAGACGGAAA
ACAAACCTGTATGGGTTCATTATAAAAGGAAGGTCTCATTTGAGAAATGATACTGACGTG
GTAAACTTTGTGAGCATGGAGTTTTCTCTCACTGACCCGAGGCTGGAACCACACAAATGG
GAAAAGTACTGTGTTCTTGAAATAGGAGATATGCTCCTGAGGACTGCAATAGGCCAAGTG
TCAAGGCCCATGTTCCTGTACGTTAGAACCAATGGGACCTCCAAGATCAAGATGAAATGG
GGTATGGAAATGAGGCGCTGCCTTCTTCAGTCTCTTCAGCAGATTGAGAGCATGATTGAG
GCCGAGTCTTCTGTCAAAGAGAAGGACATGACAAAAGAATTTTTTGAAAACAAATCGGAA
ACATGGCCAATTGGAGAGTCCCCCAAGGGGGTGGAGGAAGGCTCTATTGGGAAAGTGTGC
AGAACCTTACTGGCAAAATCTGTATTCAACAGTCTATATGCATCTCCACAACTCGAGGGG
TTTTCAGCTGAATCGAGGAAATTGCTTCTCATTGTTCAGGCACTTAGGGACAACCTGGAA
CCTGGAACCTTCGATCTTGGAGGGCTATATGAAGCAATTGAGGAGTGCCTGATTAATGAT
CCCTGGGTTTTGCTTAATGCGTCTTGGTTCAACT--CCTTCCTCA------------CAC
ATG----CACTGAAATAGTTGTG-GCAATGCTACTA------------------------
----------------------------------------------------------
>gi|82652644|gb|CY004639| /Avian/3(PA)/H3N1/Canada/1983/08/12/ Influenza A virus (A/blue-winged teal/ALB/452/1983(H3N1)) segment 3, complete sequence
------------------AGCGAAAG-CAGGTACTGATTCAAA-ATGGAAGACTTTGT--
-GCGACAAT-GCTTC--------AATCCAATGA--TCGTCGAGCTTGCGGAAAAGGCAAT
GAAAGAATATGGGGAAGATCCGAAAATCGAAACTAACAAATTCGCTGCAATATG-CACAC
ACTTAGAAGTCTGTTTCATGTATTCGGATTTCCATTTCATTGACGAACGGGGTGAATCAA
TAATTGTAGAATCTGGTGATCCAAATGCATTACTGAAGCATCGATTTGAGATAATTGAAG
GAAGAGACCGAACAATGGCCTGGACAGTGGTGAATAGTATCTGCAACACTACAGGGGTCG
AGAAGCCTAAATTTCTTCCGGATCTGTATGATTACAAGGAGAAACGATTCATTGAAATTG
GAGTGACACGGAGGGAAGTCCACATATACTACCTAGAAAAAGCCAACAAGATAAAATCCG
AGAAGACACACATTCACATTTTCTCATTCACTGGAGAGGAAATGGCCACCAAAGCGGACT
ACACCCTTGATGAAGAAAGCAGGGCAAGAATCAAAACCAGGCTGTTCACCATAAGACAAG
AAATGGCCAGTAGGGGTCTATGGGATTCCTTTCGTCAGTCCGAGAGAGGCGAAGAGACAA
TTGAAGAAAGATTTGAAATTACAGGAACCATGCGCAGGCTTGCCGATCAAAGTCTCCCAC
CGAACTTCTCCAGCCTTGAAAACTTTAGAGCCTATGTGGATGGATTCGAACCGAACGGC-
-TGCATTGAGGGCAAGCTTTCTCAAATGTCAAAAGAAGTGAACGCCAGAATTGAGCCA--
----TTTTTGAAGACGACACCACGCCACCTCAGATTACCTGATGGGCCTCCCTGCTCTCA
GCGGTCAAAATTCTTGCTGATGGATGCTCTGAAATTGAGCATTGAAGACCCGAGTCATGA
GGGAGAGGGGATACCGCTATATGATGCAATCAAATGCATGAAGACATTTTTCGGATGGAA
AGAGCCTAACATAATCAAACCACATGAGAAAGGCATAAACCCCAATTACCTCCTGGCTTG
GAAGCAGGTGTTAGCAGAACTCCAGGACATTGAAAATGAGGAGAAGATCCCAAAGACAAA
GAACATGAAGAAAACAAGTCAATTGAAGTGGGCACTCGGTGAGAATATGGCACCAGAGAA
AGTAGACTTTGACGATTGCAAAGATATTAGCGATCTAAAACAGTATGACAGCGATGAGCC
AGAGTCTAGATCGCTAGCAAGCTGGATACAGAGTGAATTCAACAAGGCATGTGAATTGAC
CGATTCAAGCTGGATAGAACTTGATGAGATAGGGGAAGATATTGCCCCGATTGAGCACAT
TGCAAGCATGAGGAGAAACTATTTTACAGCGGAAGTGTCCCATTGCAGGGCCACTGAGTA
CATAATGAAGGGAGTGTACAT-AAATAC-AGCTTTGCTCAATGCATCTTGTGCAGCCATG
GATGACTTCCAGCTGATCCCAATGATAAGCAAATGTAGGACCAAAGAAGGAAGACGGAAA
ACAAATCTGTATGGATTCATTATAAAAGGAAGGTCTCATTTGAGAAATGATACTGACGTG
GTAAACTTTGTAAGCATGGAGTTTTCCCTCACTGATCCGAGGCTGGAGCCACACAAATGG
GAAAAGTACTGTGTTCTTGAAATAGGAGATATGCTCCTGAGGACTGCGATAGGCCAAGTG
TCAAGGCCCATGTTCCTGTATGTGAGAACCAATGGAACCTCCAAAATCAAGATGAAATGG
GGCATGGAAATGAGGCGCTGCCTTCTTCAGTCCCTTCAGCAGATTGAGAGCATGATTGAG
GCTGAGTCTTCCGTCAAAGAGAAAGACATGACCAAGGAATTCTTTGAAAACAAGTCAGAA
ACATGGCCAATTGGAGAGTCACCCAAAGGAGTGGAGGAAGGATCTATCGGGAAAGTGTGC
AGAACCTTACTGGCAAAATCTGTATTCAACAGTCTATATGCGTCTCCACAACTAGAGGGG
TTTTCAGCTGAATCGAGAAAATTGCTTCTCATTGTTCAGGCACTTAGGGACAACCTGGAA
CCTGGAACCTTCGATCTTGGAGGGCTATATGAAGCAATCGAGGAGTGCCTGATTAATGAT
CCCTGGGTTTTGCTTAATGCATCTTGGTTCAACT--CCTTCCTCA------------CAC
ATG----CACTGAAATAGTTGTG-GCAATGCTACTA-TTTGCTATCCATACTGTCCAAAA
A-AGTACCTTG-TTTCTACT--------------------------------------
>gi|146762582|gb|EF554802| /Avian/3(PA)/H3N1/USA/1979/// Influenza A virus (A/mallard duck/Minnesota/1979(H3N1)) segment 3 polymerase PA (PA) gene, complete cds.
--------------------------------------------ATGGAAGACTTTGT--
-GCGACAAT-GCTTC--------AATCCAATGA--TCGTCGAGCTTGCGGAAAAGGCAAT
GAAAGAATATGGGGAAGATCCGAAAATCGAAACTAACAAATTCGCTGCAATATG-CACAC
ACTTGGAAGTCTGTTTCATGTATTCGGATTTCCACTTCATTGACGAACGGGGCGAATCAA
TAATTGTAGAATCTGGTGATCCAAATGCATTACTAAAGCACCGATTTGAGATAATTGAAG
GAAGAGACCGAACAATGGCCTGGACAGTGGTGAATAGCATCTGCAACACCACAGGGATCG
AGAAGCCTAAATTTCTTCCGGATCTGTATGATTACAAGGAGAACCGATTCATTGAAATTG
GAGTGACACGGAGGGAGGTCCACATATACTACCTAGAGAAAGCCAACAAGATAAAATCCG
AGAAGACACACATTCACATTTTTTCATTCACTGGAGAGGAAATGGCCACCAAAGCGGACT
ACACCCTTGATGAAGAGAGCAGGGCAAGAAAAAAAACCAGGCTGTTCACTATAAGACAAG
AAATGGCCAGCAGGGGTCTGTGGGATTCCTTTCGTCAGTCCGAAAGAGGCGAAGAGACAA
TTGAAGAAAGATTTGAAATCACAGGAACCATGCGCAGGCTTGCCGACCAAAGTCTCCCAC
CGAACTTCTCCAGCCTTGAAAACTTTAGAGCCTATGTGGATGGATTCGAACCGAACGGC-
-TGCATTGAGGGCAAGCTTTCTCAAATGTCAAAAGAAGTGAACGCCAGAATTGAGCCA--
----TTTCTGAAGACAACACCACGCCCTCTCAGATTACCTGATGGGCCTCCTTGCTCTCA
GCGGTCAAAATTCTTGCTGATGGATGCCCTGAAACTAAGCATTGAAGACCCGAGTCATGA
GGGAGAGGGGATACCGCTATACGATGCAATCAAATGCATGAAGACATTTTTCGGCTGGAA
AGAGCCCAACATAATCAAACCACATGAGAAAGGCATAAATCCCAATTACCTTCTGGCTTG
GAAGCAAGTGCTAGCAGAACTCCAGGACATTGAAAATGAGGAGAAGATCTCAAAGACAAA
GAACATGAAGAAAACAAGCCAATTGAAGTGGGCACTTGGTGAGAACATGGCACCAGAAAA
AGTGGACTTTGAGGATTGCAAGGACGTTAGCGATCTAAAACAGTATGATAGCGATGAGCC
AGAGCCTAGATCGCTAGCAAGCTGGATCCAGAGTGAATTCAACAAGGCATGTGAATTGAC
CGATTCGAGCTGGATAGAACTTGATGAGATAGGGGAAGATATTGCCCCAATTGAGCACAT
TGCAAGTATGAGGAGGAACTATTTTACAGCGGAAGTGTCCCATTGCAGGGCTACTGAATA
CATAATGAAGGGAGTATATAT-AAATAC-AGCTTTGCTCAATGCATCTTGTGCAGCCATG
GATGACTTCCAGCTGATTCCAATGATAAGCAAATGCAGGACAAAAGAAGGAAGACGGAAA
ACAAACCTGTATGGGTTCATTATAAAAGGAAGGTCTCATTTGAGAAATGATACTGACGTG
GTAAACTTTGTGAGTATGGAGTTTTCTCTCACTGATCCGAGACTAGAACCACACAAATGG
GAAAAGTACTGTGTTCTTGAAATAGGAGATATGCTCCTGAGGACTGCAATAGGCCAAGTG
TCAAGGCCTATGTTCCTGTACGTTAGAACCAATGGGACCTCCAAGATCAAGATGAAATGG
GGTATGGAAATGAGGCGCTGCCTTCTTCAATCTCTTCAGCAGATTGAGAGCATGATTGAG
GCCGAGTCTTCTGTCAAAGAGAAAGACATGACAAAAGAATTCTTTGAAAACAAATCGGAA
ACATGGCCAATTGGAGAGTCACCCAAGGGGGTGGAGGAAGGCTCTATCGGGAAAGTGTGC
AGAACCTTACTGGCAAAATCTGTATTCAACAGTCTATATGCATCTCCACAACTAGAGGGA
TTTTCAGCTGAATCGAGGAAATTGCTTCTCATTGTTCAGGCACTTAGGGACAATCTGGAA
CCTGGAACCTTCGATCTTGGAGGGCTATATGAAGCAATCGAGGAGTGCCTGATTAATGAT
CCCTGGGTTTTGCTTAATGCATCTTGGTTCAACT--CCTTCCTCA------------CAC
ATG----CACTGAAATAGTTGTG-GCAATGCTACTA-TTTGCTATCCATATTGCCAAAAA
A-AGT-----------------------------------------------------
>gi|82652723|gb|CY004714| /Avian/3(PA)/H3N1/Canada/1976/08/11/ Influenza A virus (A/mallard duck/ALB/26/1976(H3N1)) segment 3, complete sequence
------------------AGCGAAAG-CAGGTACTGATTCAAA-ATGGAAGACTTTGT--
-GCGACAAT-GCTTC--------AATCCAATGA--TCGTCGAGCTTGCGGAAAAAGCAAT
GAAAGAATATGGAGAGGATCCAAAAATCGAGACAAATAAGTTCGCTGCGATATG-CACAC
ACCTGGAAGTGTGTTTCATGTATTCAGATTTCCATTTCATTGATGAACGGGGTGAGTCGA
TAATTGTAGAGTCTGGCGATCCAAATGCACTCCTAAAACACCGATTTGAGATAATCGAAG
GGAGAGATCGTACTATGGCCTGGACAGTGGTGAATAGTATTTGCAACACCACAGGAGTTG
AAAAACCCAAGTTTCTCCCGGATTTATACGATTATAAAGAGAATCGTTTCATTGAAATTG
GAGTGACCAGGAGGGAGGTCCATATATACTATTTAGAAAAGGCCAACAAGATAAAATCTG
AGAAGACACACATCCACATCTTTTCATTCACTGGAGAAGAAATGGCCACTAAAGCAGACT
ACACTCTTGATGAAGAGAGTAGAGCTAGGATCAAAACCAGACTATTCACCATAAGACAAG
AAATGGCCAGTAGAGGTCTCTGGGATTCCTTTCGTCAGTCCGAGAGAGGCGAAGAGACAA
TTGAAGAAAGATTTGAAATTACAGGAACCATGCGCAGGCTCGCCGACCAAAGTCTCCCAC
CGAACTTCTCCAGCCTTGAAAACTTTAGAGCCTATGTGGATGGATTCGAACCGAACGGC-
-TGCATTGAGGGCAAGCTTTCTCAAATGTCCAAAGAAGTAAATGCAAGAATTGAACCA--
----TTTTTGAAGACAACACCACACCCTCTCAGATTACCGGAAGGGCCTCCCTGCTCTCA
GCGGTCAAAATTCCTGCTGATGGATGCTCTGAAGCTTAGCATTGAAGACCCGAGTCATGA
GGGCGAGGGGATACCGCTGTATGATGCAATCAAATGTATGAAGACCTTTTTCGGCTGGAA
AGAGCCCAACATTGTCAAGCCACATGAAAAGGGCATAAACCCCAATTATCTCCTGGCTTG
GAAGCAAGTGCTAGCAGAGCTGCAGGATATTGAAAATGAAGAGAAAATTCCAAAAACAAA
AAACATGAAGAAAACAAGCCAATTAAAGTGGGCACTTGGTGAGAACATGGCACCAGAGAA
AGTGGACTTTGAAGATTGCAAGGATGTCAGCGATTTGAAACAGTATGACAGCGATGAGCC
AGAGCAAAGATCGCTAGCAAGTTGGATTCAAAGTGAATTCAACAAAGCTTGTGAACTAAC
TGATTCAAGCTGGATAGAACTCGATGAAATAGGGGAGGATGTCGCCCCAATCGAGCATAT
TGCAAGCATGAGGAGGAATTATTTTACAGCTGAAGTGTCTCACTGCAGGGCAACAGAATA
CATAATGAAGGGAGTATACAT-AAACAC-AGCTTTACTCAATGCTTCTTGTGCAGCCATG
GATGATTTTCAGTTGATCCCAATGATAAGCAAATGCAGAACCAAAGAAGGGCGACGGAAG
ACAAATCTGTATGGATTCATCATAAAGGGGAGGTCTCATTTGAGGAATGATACTGATGTG
GTGAATTTTGTGAGCATGGAATTTTCTCTTACTGACCCTAGGTTAGAGCCACACAAGTGG
GAGAAGTATTGTGTCCTTGAAATAGGGGATATGCTCCTACGGACTGCAATAGGCCAAGTA
TCAAGACCCATGTTTCTGTATGTGAGAACCAACGGAACTTCCAAGATCAAAATGAAATGG
GGTATGGAGATGAGGCGTTGTCTTCTTCAATCCCTCCAGCAAATTGAAAGCATGATTGAG
GCCGAGTCCTCTGTCAAGGAGAAAGACATGACTAAAGAATTCTTTGAAAACAAGTCAGAG
ACATGGCCCATTGGAGAATCACCCAAAGGAGTAGAAGAAGGTTCCATTGGGAAAGTGTGC
AGGACTTTGCTAGCAAAGTCTGTATTCAACAGTTTGTATGCATCTCCACAACTTGAGGGA
TTTTCAGCTGAGTCAAGAAAGCTGCTTCTCATTGTTCAGGCACTTAGGGACAACCTGGAA
CCTGGTACCTTCGATCTTGGAGGGCTATATGAAGCAATTGAGGAGTGCCTGATTAATGAC
CCCTGGGTTTTGCTTAATGCATCTTGGTTCAACT--CCTTCCTCA------------CAC
ATG----CACTGAAATAGTTGTG-GCAATGCTACTA-TTTGCTATCCATACTGTCCAAAA
A-AGTACCTTG-TTTCTACT--------------------------------------
>gi|167842568|gb|EU429971| /Avian/3(PA)/H5N1/Israel/2006/// Influenza A virus (A/turkey/Israel/345/2006(H5N1)) polymerase PA (PA) gene, complete cds.
--------------------------------------------ATGGAAGATTTTGT--
-GCGACAAT-GCTTC--------AATCCAATGA--TTGTCGAGCTTGCGGAAAAGGCAAT
GAAAGAATATGGGGAAGATCCGAAAATCGAAACGAACAAATTTGCTGCAATATG-CACAC
ACTTGGAGGTCTGTTTCATGTATTCGGATTTTCACTTTATTGATGAACGGAGTGAATCAA
TAATTGTAGAATCTGGAGATCCGAACGCATTATTGAAACACCGATTTGAAATAATTGAAG
GAAGAGACCGAACGATGGCCTGGACTGTGGTGAATAGTATTTGCAACACCACAGGAGTCG
AGAAACCTAAATTTCTCCCAGATTTGTATGACTACAAAGAGAACCGATTCATTGAAATTG
GAGTGACACGGAGGGAAGTTCATACATACTATCTGGAGAAGGCCAACAAGATAAAATCCG
AGAAGACACATATTCACATATTCTCATTCACAGGGGAGGAAATGGCAACCAAAGCGGACT
ACACCCTTGATGAAGAGAGCAGGGCAAGAATTAAAACCAGGCTGTTCACCATAAGACAGG
AAATGGCCAGTAGGGGTCTATGGGATTCCTTTCGTCAATCCGAGAGAGGCGAAGAAACAA
TTGAAGAAAAATTTGAAATCACTGGAACCATGCGCAGACTTGCCGACCAAAGTCTCCCAC
CGAACTTCTCCAGCCTTGAAAACTTTAGAGCCTATGTGGATGGATTCGAACCGAACGGC-
-TGCATTGAGGGCAAGCTTTCTCAAATGTCAAAAGAAGTGAATGCTAGAATTGAGCCA--
----TTTTTGAAGACAACGCCACGCCCTCTCAAATTACCTGATGGGCCTCCTTGCTCTCA
GCGGTCGAAATTCCTGCTGATGGATTCCCTTAAATTAAGTATCGAAGACCCGAGTCATGA
GGGGGAGGGGATACCACTATACGATGCAATCAAATGCATGAAGACATTTTTCGGGTGGAA
GGAGCCCAACATCGTGAAACCACATGAAAAGGGTATAAACCCCAATTACCTCCTGACTTG
GAAGCAAGTGCTGGCAGAACTCCAAGATATTGAAAATGAGGAGAAAATCCCAAAAACAAA
GAACATGAAAAAAACAAGCCAGTTGAGGTGGGCACTCGGTGAGAACATGGCACCAGAGAA
AGTAGACTTTGAGGACTGCAAAGATGTTAGCGATCTAAAACAGTATGACAGTGATGAACC
AGAATCTAGATCACTAGCAAGCTGGATTCAGAGTGAATTCAACAAGGCATGTGAATTGAC
AGACTCGAGTTGGATTGAACTTGATGAAATAGGAGAGGATGTTGCTCCAATTGAGCACAT
TGCAAGTATGAGAAGGAACTATTTTACAGCGGAAGTATCCCATTGCAGAGCCACTGAATA
CATAATGAAGGGAGTGTACAT-AAACAC-AGCCCTGTTGAATGCATCCTGTGCAGCCATG
GATGACTTTCAACTGATTCCAATGATAAGCAAATGCAGAACCAAAGAAGGAAGACGGAAA
ACTAATCTGTATGGATTCATTATAAAAGGAAGATCCCACTTGAGGAATGATACCGATGTG
GTAAATTTTGTGAGTATGGAATTCTCTCTTACTGATCCGAGGTTGGAGCCACACAAGTGG
GAAAAGTACTGTGTCCTCGAGATAGGAGACATGCTCCTCCGGACTGCAGTAGGTCAAGTT
TCAAGGCCCATGTTCCTGTATGTGAGAACCAACGGAACCTCCAAGATCAAAATGAAATGG
GGCATGGAAATGAGACGATGCCTTCTTCAATCCCTTCAACAAATTGAAAGCATGATTGAA
GCCGAATCTTCTGTCAAAGAGAAGGACATGACCAAAGAATTCTTTGAAAACAAATCAGAA
ACATGGCCGATCGGAGAATCCCCCAAAGGAGTGGAGGAAGGCTCCATCGGAAAGGTGTGC
AGAACCTTGCTGGCGAAGTCTGTTTTCAACAGTTTATATGCATCTTCACAACTCGAGGGG
TTTTCAGCTGAATCAAGAAAATTGCTTCTCATTGCTCAGGCACTTAGGGACAACCTGGAA
CCTGGGACCTTCGATCTTGGAGGGCTATATGAAGCAATTGAGGAGTGCCTGATTAACGAT
CCCTGGGTTTTGCTTAATGCGTCTTGGTTCAACT--CCTTCCTCG------------CAC
ATG----CACTGAAATAGTTAGG-GCAATGCTACTA-CTTG-------------------
----------------------------------------------------------
>gi|167842570|gb|EU429972| /Avian/3(PA)/H5N1/Israel/2006/// Influenza A virus (A/turkey/Israel/364/2006(H5N1)) polymerase PA (PA) gene, complete cds.
--------------------------------------------ATGGAAGATTTTGT--
-GCGACAAT-GCTTC--------AATCCAATGA--TTGTCGAGCTTGCGGAAAAGGCAAT
GAAAGAATATGGGGAAGATCCGAAAATCGAAACGAACAAATTTGCTGCAATATG-CACAC
ACTTGGAGGTCTGTTTCATGTATTCGGATTTTCACTTTATTGATGAACGGAGTGAATCAA
TAATTGTAGAATCTGGAGATCCGAACGCATTATTGAAACACCGATTTGAAATAATTGAAG
GAAGAGACCGAACGATGGCCTGGACTGTGGTGAATAGTATTTGCAACACCACAGGAGTCG
AGAAACCTAAATTTCTCCCAGATTTGTATGACTACAAAGAGAACCGATTCATTGAAATTG
GAGTGACACGGAGGGAAGTTCATACATACTATCTGGAGAAGGCCAACAAGATAAAATCCG
AGAAGACACATATTCACATATTCTCATTCACAGGGGAGGAAATGGCAACCAAAGCGGACT
ACACCCTTGATGAAGAGAGCAGGGCAAGAATTAAAACCAGGCTGTTCACCATAAGACAGG
AAATGGCCAGTAGGGGTCTATGGGATTCCTTTCGTCAATCCGAGAGAGGCGAAGAAACAA
TTGAAGAAAAATTTGAAATCACTGGAACCATGCGCAGACTTGCCGACCAAAGTCTCCCAC
CGAACTTCTCCAGCCTTGAAAACTTTAGAGCCTATGTGGATGGATTCGAACCGAACGGC-
-TGCATTGAGGGCAAGCTTTCTCAAATGTCAAAAGAAGTGAATGCTAGAATTGAGCCA--
----TTTTTGAAGACAACACCACGCCCTCTCAAATTACCTGATGGGCCTCCTTGCTCTCA
GCGGTCGAAATTCCTGCTGATGGATTCCCTTAAATTAAGTATCGAAGACCCGAGTCATGA
GGGGGAGGGGATACCACTATACGATGCAATCAAATGCATGAAGACATTTTTCGGGTGGAA
GGAGCCCAACATCGTGAAACCACATGAAAAGGGTATAAACCCCAATTACCTCCTGACTTG
GAAGCAAGTGCTGGCAGAACTCCAAGATATTGAAAATGAGGAGAAAATCCCAAAAACAAA
GAACATGAAAAAAACAAGCCAGTTGAGGTGGGCACTCGGTGAGAACATGGCACCAGAGAA
AGTAGACTTTGAGGACTGCAAAGATGTTAGCGATCTAAAACAGTATGACAGTGATGAACC
AGAATCTAAATCACTAGCAAGCTGGATTCAGAGTGAATTCAACAAGGCATGTGAATTGAC
AGACTCGAGTTGGATTGAACTTGATGAAATAGGAGAGGATGTTGCTCCAATTGAGCACAT
TGCAAGTATGAGAAGGAACTATTTTACAGCGGAAGTATCCCATTGCAGAGCCACTGAATA
CATAATGAAGGGAGTGTACAT-AAACAC-AGCCCTGTTGAATGCATCCTGTGCAGCCATG
GATGACTTTCAACTGATTCCAATGATAAGCAAATGCAGAACCAAAGAAGGAAGACGGAAA
ACTAATCTGTATGGATTCATTATAAAAGGAAGATCCCACTTGAGGAATGATACCGATGTG
GTAAATTTTGTGAGTATGGAATTCTCTCTTACTGATCCGAGGTTGGAGCCACACAAGTGG
GAAAAGTACTGTGTCCTCGAGATAGGAGACATGCTCCTCCGGACTGCAGTAGGTCAAGTT
TCAAGGCCCATGTTCCTGTATGTGAGAACCAACGGAACCTCCAAGATCAAAATGAAATGG
GGCATGGAAATGAGACGATGCCTTCTTCAATCCCTTCAACAAATTGAAAGCATGATTGAA
GCCGAATCTTCTGTCAAAGAGAAGGACATGACCAAAGAATTCTTTGAAAACAAATCAGAA
ACATGGCCGATCGGAGAATCCCCCAAAGGAGTGGAGGAAGGCTCCATCGGAAAGGTGTGC
AGAACCTTGCTGGCGAAGTCTGTTTTCAACAGTTTATATGCATCTTCACAACTCGAGGGG
TTTTCAGCTGAATCAAGAAAATTGCTTCTCATTGCTCAGGCACTTAGGGACAACCTGGAA
CCTGGGACCTTCGATCTTGGAGGGCTATATGAAGCAATTGAGGAGTGCCTGATTAACGAT
CCCTGGGTTTTGCTTAATGCGTCTTGGTTCAACT--CCTTCCTCG------------CAC
ATG----CACTGAAATAGTTAGG-GCAATGCTACTA-CTTG-------------------
----------------------------------------------------------
>gi|167842572|gb|EU429973| /Avian/3(PA)/H5N1/Israel/2006/// Influenza A virus (A/turkey/Israel/446/2006(H5N1)) polymerase PA (PA) gene, complete cds.
--------------------------------------------ATGGAAGATTTTGT--
-GCGACAAT-GCTTC--------AATCCAATGA--TTGTCGAGCTTGCGGAAAAGGCAAT
GAAAGAATATGGGGAAGATCCGAAAATCGAAACGAACAAATTTGCTGCAATATG-CACAC
ACTTGGAGGTCTGTTTCATGTATTCGGATTTTCACTTTATTGATGAACGGAGTGAATCAA
TAATTGTAGAATCTGGAGATCCGAACGCATTATTGAAACACCGATTTGAAATAATTGAAG
GAAGAGACCGAACGATGGCCTGGACTGTGGTGAATAGTATTTGCAACACCACAGGAGTCG
AGAAACCTAAATTTCTCCCAGATTTGTATGACTACAAAGAGAACCGATTCATTGAAATTG
GAGTGACACGGAGGGAAGTTCATACATACTATCTGGAGAAGGCCAACAAGATAAAATCCG
AGAAGACACATATTCACATATTCTCATTCACAGGGGAGGAAATGGCAACCAAAGCGGACT
ACACCCTTGATGAAGAGAGCAGGGCAAGAATTAAAACCAGGCTATTCACCATAAGACAGG
AAATGGCCAGTAGGGGTCTATGGGATTCCTTTCGTCAATCCGAGAGAGGCGAAGAAACAA
TTGAAGAAAAATTTGAAATCACTGGAACCATGCGCAGACTTGCCGACCAAAGTCTCCCAC
CGAACTTCTCCAGCCTTGAAAACTTTAGAGCCTATGTGGATGGATTCGAACCGAACGGC-
-TGCATTGAGGGCAAGCTTTCTCAAATGTCAAAAGAAGTGAATGCTAGAATTGAGCCA--
----TTTTTGAAGACAACGCCACGCCCTCTCAAATTACCTGATGGGCCTCCTTGCTCTCA
[truncated: 8,976,045 more chars]
