# Supplementary material for: Identification of novel conserved functional motifs across most Influenza A viral strains
Source: Virol J. 2011 Jan 27;8:44. doi: 10.1186/1743-422X-8-44 (PMC3036627; doi:10.1186/1743-422X-8-44)
Supplement: Additional file 4 — Multiple sequence alignments of the NP segment. [file 1743-422X-8-44-S4.AFA]

>gi|325003|gb|M27517| /Whale/5(NP)/H1N3/USA/1976/// Influenza A virus (A/whale/P.O./19/1976(H1N3)) segment 5 nucleoprotein gene, complete cds.
---------------AGCAAAAGCAGGGTAGATAATCACTCACTG-AGTGACATCCACAT
CATGGCGTCTCAAGGCACCAAACGATCTTATGAGCAGATGGAAACTGGTGGAGAGCGCCA
GAATGCCACTGAGATCAGAGCATCTGTTGGGAGAATGGTCGGTGGAATCGGGAGATTCTA
CATACAGATGTGCACTGAACTCAAACTCAGTGACTATGAAGGGAGGCTGATCCAGAACAG
CATAACAATAGAGAGAATGGTTCTCTCTGCATTTGATGAAAGGAGGAACAAATACCTGGA
AGAGCATCCCAGCGCGGGGAAGGACCCGAAGAAAACTGGAGGTCCAATCTATAGAAGGAG
AGACGGAAAATGGATGAGAGAACTGATCCTGTATGACAAAGAGGAGATCAGGAGGATTTG
GCGCCAAGCGAACAATGGAGAAGACGCAACTGCT-GGTCTCACTCATCTGATGATCTGGC
ATTCCAACTTGAATGATGCCACATATCAGAGAACAAGAGCTCTTGTGCGTACTGGGATGG
ACCCCAGAATGTGCTCTCTGATGCAAGGATCAACTCTCCCGAGGAGATCTGGAGCCGCTG
GTGCAGCAGTGAAGGGAGTTGGAACAATGGTAATGGAGCTAATTCGGATGATAAAGCGGG
GAATCAATGATCGGAATTTTTGGAGAGGCGAAAATGGA-CGAAGAACAA-GGATTGCATA
TGAGAGAATGTGCAACATCCTCAAAGGGAAATTCCAAACAGCAGCACAACGAGCAATGAT
GGACCAGGTGCGAGAAAGCCGGAA-TCCTGGGAATGCTGAAATTGAAGACCTTATCTTTC
TGGCACGGTCTGCACTCATTCTGAGAGGGTCAGTGGCTCATAAGTCCTGCCTGCCTGCTT
GTGTATATGGACTTGCTGTGGCCAGTGGATACGAATTTGAGAGAGAGGGATACTCTCTGG
TCGGAATAGACCCTTTCCGTCTGCTCCAAAACAGCCAGGTATTCAGCCTCATTAGACCAA
AAGAGAATCCAGCACATAAGAGCCAATTGGTATGGATGGCATGCCATTCTGCAGCATTTG
AAGACCTGAGGGTATCAAGCTTCATCAGAGGGACAAGAGTGGTCCCAAGA-GGACAACTG
TCCACCAGAGGAGTTCAAATTGCTTCGAATGAGAACATGGAGGCAATGGACTCCAGTACT
CTTGAACTGAGGAGCAGATACTGGGCTATAAGGACCAGGAGCGGAGGAAACACCAACCAA
CAGAGAGCATCTGCAGGACAAATCAGCGTACAACCCACTTTCTCAGTACAGAGAAATCTT
CCTTTCGAGAGAGCGACCATCATGGCGGCATTTACAGGGAACACTGAAGGCAGAACATCT
GACATG---AGGACTGAGATCATAAGAATGATGGAAAGTGCCAGACCAGAAGATGTGTCT
TTCCAGGGGCGGGGAGTCTTCGAGCTCTCGGACGAGAAGGCAACGAACCCGATCGTGCCT
TCCTTTGACATGAGTAATGAGGGATCTTATTTCTTCGGAGACAATGCAG-AGGAGTATGA
CAAT-T------A-AAGAAAAATACCC-TTGTTTCTACT----------------
>gi|324736|gb|M27520| /Whale/5(NP)/H13N2/USA/1984/// Influenza A virus (A/whale/Maine/328/1984(H13N2)) nucleoprotein gene, complete cds.
---------------AGCAAAAGCAGGGTAGATAATCACTCACTG-AGTGACATCCACAC
CATGGCGTCTCAAGGCACCAAACGATCTTATGAGCAGATGGAAACTGGTGGCGAGCGCCA
GAATGCAAATGAAATTAGGGCATCTGTCGGGAGGATGGTTGGAGGAATCGGAAGATTCTA
CATACAGATGTGCACTGAACTCAAGCTCAGTGACAATGAGGGAAGATTGATCCAAAACAG
CATCACCATAGAGAGAATGGTCCTATCTGCATTTGATGAGAGAAGGAACAAGTACCTGGA
AGAGCATCCCAGCACCGGGAGAGACCCCAAGAAAACCGGAGGACCAATTTACAGAAGGAG
AGATGGGAAATGGGTGAGAGAATTAGTTCTGTATGACAAAGAAGAACTAAGAAGAATCTG
GCGGCAGGCAAACAATGGGGAAGATGCGACCGCT-GGTCTCACCCATTTGATGATCTGGC
ATTCCAATTTGAATGACGCCACGTATCAGAGAACTAGAGCACTAGTGCGCACAGGGATGG
ATCCCAGGATGTGTTCCCTCATGCAGGGCTCAACACTCCCTAGAAGGTCTGGAGCTGCTG
GTGCAGCAGTAAAGGGAGTTGGGACAATGGTGATGGAACTCATCAGGATGATAAAGAGAG
GAGTCAATGACCGCAATTTCTGGAGAGGTGAAAACGGC-CGAAGAACGA-GAATTGCCTA
TGAAAGAATGTGCAACATCCTTAAAGGGAAATTTCAAACAGCAGCACAACGGGCTATGAT
GGATCAGGTGCGGGAAAGCCGGAA-TCCTGGAAATGCTGAAATTGAGGACCTTATATTTC
TGGCTCGATCTGCACTTATCCTGAGGGGAGCAGTAGCTCACAAATCATGCCTGCCGGCCT
GTGTGTATGGACTGGCTGTGGCGAGTGGATATGACTTTGAAAGGGAGGGATATTCCCTCG
TTGGAATAGATCCTTTCCGTCTACTCCAAAACAGCCAGGTATTCAGCATAATACGACCAA
ATGAGAATCCAGCACATAAGAGTCAATTGGTGTGGATGGCATGCCATTCTGCTGCATTTG
AGGATTTGAGAGTGTCAAGTTTCATCCGAGGCACACGAGTGCTACCAAGG-GGACAATTG
TCGACCAGGGGTGTTCAAATTGCATCCAATGAGAACATGGAAACCATGAATTCCAGCACT
CTTGAATTGAGAAGTAGATACTGGGCAATAAGGACCCGAAGTGGGGGAAACACCAACCAA
CAAAGAGCATCTGCGGGGCAAGTCAGTGTTCAACCCACTTTCTCTGTGCAGAGAAACCTC
CCCTTTGAGAGGGCGACCATCATGGCGGCATTCACAGGAAATCCGGAGGGCAGGACATCT
GATATG---AGAACGGAAATCATAAGGATGATGGAAAATTCAAGGCCAGAGGATGTGTCT
TTCCAGGGACGGGGAGTCTTCGAGCTCTCAGACGAAAAGGCAACGAACCCGATCGTGCCT
TCCTTTGACATGAGTAATGAGGGATCTTATTTCTTCGGAGACAATGCTG-AGGAGTATGA
CAAT-T------G-AAGAAAAATACCC-TTGTTTCTACT----------------
>gi|39725250|gb|AX822044| /Unknown/5(NP)////// Sequence 18 from Patent WO03063899.
---------------AGCAAAAGCAGGGTAGATAATCACTCACTG-AGTGACATCAAAAT
CATGGCGTCTCAAGGCACCAAACGATCTTACGAACAGATGGAGACTGATGGAGAACGCCA
GAATGCCACTGAAATCAGAGCATCCGTCGGAAAAATGATTGGTGGAATTGGACGATTCTA
CATCCAAATGTGCACCGAACTCAAACTCAGTGATTATGAGGGACGGTTGATCCAAAACAG
CTTAACAATAGAGAGAATGGTGCTCTCTGCTTTTGACGAAAGGAGAAATAAATACCTTGA
AGAACATCCCAGTGCGGGGAAAGATCCTAAGAAAACTGGAGGACCTATATACAGGAGAGT
AAACGGAAAGTGGATGAGAGAACTCATCCTTTATGACAAAGAAGAAATAAGGCGAATCTG
GCGCCAAGCTAATAATGGTGACGATGCAACGGCT-GGTCTGACTCACATGATGATCTGGC
ATTCCAATTTGAATGATGCAACTTATCAGAGGACAAGAGCTCTTGTTCGCACCGGAATGG
ATCCCAGGATGTGCTCTCTGATGCAAGGTTCAACTCTCCCTAGGAGGTCTGGAGCCGCAG
GTGCTGCAGTCAAAGGAGTTGGAACAATGGTGATGGAATTGGTCAGAATGATCAAACGTG
GGATCAATGATCGGAACTTCTGGAGGGGTGAGAATGGA-CGAAAAACAA-GAATTGCTTA
TGAAAGAATGTGCAACATTCTCAAAGGGAAATTTCAAACTGCTGCACAAAAAGCAATGAT
GGATCAAGTGAGAGAGAGCCGGAA-CCCAGGGAATGCTGAGTTCGAAGATCTCACTTTTC
TAGCACGGTCTGCACTCATATTGAGAGGGTCGGTTGCTCACAAGTCCTGCCTGCCTGCCT
GTGTGTATGGACCTGCCGTAGCCAGTGGGTACGACTTTGAAAGGGAGGGATACTCTCTAG
TCGGAATAGACCCTTTCAGACTGCTTCAAAACAGCCAAGTGTACAGCCTAATCAGACCAA
ATGAGAATCCAGCACACAAGAGTCAACTGGTGTGGATGGCATGCCATTCTGCCGCATTTG
AAGATCTAAGAGTATTAAGCTTCATCAAAGGGACGAAGGTGCTCCCAAGA-GGGAAGCTT
TCCACTAGAGGAGTTCAAATTGCTTCCAATGAAAATATGGAGACTATGGAATCAAGTACA
CTTGAACTGAGAAGCAGGTACTGGGCCATAAGGACCAGAAGTGGAGGAAACACCAATCAA
CAGAGGGCATCTGCGGGCCAAATCAGCATACAACCTACGTTCTCAGTACAGAGAAATCTC
CCTTTTGACAGAACAACCATTATGGCAGCATTCAATGGGAATACAGAGGGGAGAACATCT
GACATG---AGGACCGAAATCATAAGGATGATGGAAAGTGCAAGACCAGAAGATGTGTCT
TTCCAGGGGCGGGGAGTCTTCGAGCTCTCGGACGAAAAGGCAGCGAGCCCGATCGTGCCT
TCCTTTGACATGAGTAATGAAGGATCTTATTTCTTCGGAGACAATGCAG-AGGAGTACGA
CAAT-T------A-AAGAAAAATACCC-TTGTTTCTACT----------------
>gi|145337048|gb|EF178525| /Tiger/5(NP)/H5N1/Thailand/2004/// Influenza A virus (A/Tiger/Thailand/VSMU-1-SPB/2004(H5N1)) nucleoprotein (NP) gene, complete cds.
-----------------------------------ACACTCACCG-AGTGACATCAACAT
CATGGCGTCTCAAGGCACCAAACGATCTTATGAACAGATGGAAACTGGTGGGGAACGCCA
GAATGCTACTGAGATCAGGGCATCTGTTGGAAGAATGGTTAGTGGCATTGGGAGGTTCTA
CATACAGATGTGCACAGAACTCAAACTCAGTGACTATGAAGGGAGGCTGATCCAGAACAG
CATAACAATAGAGAGAATGGTACTCTCTGCATTTGATGAAAGAAGGAACAGATACCTGGA
AGAACACCCCAGTGCGGGAAAGGACCCGAAGAAGACTGGAGGTCCAATTTATCGGAGGAG
AGACGGGAAATGGGTGAGAGAGCTAATTCTGTACGACAAAGAGGAGATCAGGAGGATTTG
GCGTCAAGCGAACAATGGAGAGGACGCAACTGCT-GGTCTTACTCACCTGATGATATGGC
ATTCCAATCTAAATGATGCCACATATCAGAGAACGAGAGCTCTCGTGCGTACTGGAATGG
ACCCAAGGATGTGCTCTCTGATGCAAGGGTCAACTCTCCCGAGGAGATCTGGAGCTGCCG
GTGCAGCAGTAAAGGGGGTAGGGACAATGGTGATGGAGCTGATTCGGATGATAAAACGAG
GGATCAACGACCGGAATTTCTGGAGAGGCGAAAATGGA-AGAAGAACAA-GGATTGCATA
TGAGAGAATGTGCAACATCCTCAAAGGGAAATTCCAAACAGCAGCACAAAGAGCAATGAT
GGATCAAGTGCGAGAGAGCAGAAA-TCCTGGGAATGCTGAAATTGAAGATCTCATTTTTC
TGGCACGGTCTGCACTCATCCTGAGAGGATCAGTGGCCCATAAGTCCTGCTTGCCTGCTT
GTGTGTACGGACTTGCAGTGGCCAGTGGATATGACTTTGAGAGAGAAGGGTACTCTCTGG
TTGGAATAGATCCTTTCCGCCTGCTTCAAAACAGCCAGGTCTTTAGTCTCATTAGACCAA
ATGAGAATCCAGCACATAAGAGTCAATTAGTGTGGATGGCATGCCACTCTGCAGCATTTG
AGGACCTTAGAGTCTCAAGTTTCATCAGAGGGACAAGAGTGGTCCCAAGA-GGACAGCTA
TCCACCAGAGGGGTTCAAATTGCTTCAAATGAGAACATGGAGGCAATGGACTCCAACACT
CTTGAACTGAGAAGCAGATATTGGGCTATAAGAACCAGAAGCGGAGGAAACACCAACCAG
CAGAGGGCATCTGCAGGACAGATCAGCGTTCAGCCCACTTTCTCGGTACAGAGAAACCTT
CCCTTCGAAAGAGCGACCATTATGGCAGCATTTACAGGAAATACTGAGGGCAGAACGTCT
GACATG---AGGACTGAAATCATAAGAATGATGGAAAGTGCCAGACCAGAAGATGTGTCA
TTCCAGGGGCGGGGAGTCTTCGAGCTCTCGGACGAAAAGGCAACGAACCCGATCGTGCCT
TCCTTTGACATGAATAATGAAGGATCTTATTTCTTCGGAGACAATGCAG-AGGAGTATGA
CAAT-T------A-AAGAAAAATACCC-TTG------------------------
>gi|62466156|gb|AY972548| /Tiger/5(NP)/H5N1/Thailand/2004/// Influenza A virus (A/tiger/Thailand/CU-T3/2004(H5N1)) nucleoprotein (NP) gene, partial cds.
---------------GCAAAAGGCAGGGTAGATAATCACTCACCG-AGTGACATCAACAT
CATGGCGTCTCAAGGCACCAAACGATCTTATGAACAGATGGAAACTGGTGGGGAACGCCA
GAATGCTACTGAGATCAGGGCATCTGTTGGAAGAATGGTTAGTGGCATTGGGAGGTTCTA
CATACAGATGTGCACAGAACTCAAACTCAGTGACTATGAAGGGAGGCTGATCCAGAACAG
CATAACAATAGAGAGAATGGTACTCTCTGCATTTGATGAAAGAAGGAACAGATACCTGGA
AGAACACCCCAGTGCGGGAAAGGACCCGAAGAAAACTGGAGGTCCAATTTATCGGAGGAG
AGATGGGAAATGGGTGAGAGAGCTAATTCTGTACGACAAAGAGGAGATCAGGAGGATTTG
GCGTCAAGCGAACAATGGAGAGGACGCAACTGCT-GGTCTTACCCACCTGATGATATGGC
ATTCCAATCTAAATGATGCCACATATCAGAGAACGAGAGCTCTCGTGCGTACTGGAATGG
ACCCAAGGATGTGCTCTCTGATGCAAGGGTCAACTCTCCCGAGGAGATCTGGAGCTGCCG
GTGCAGCAGTAAAGGGGGTAGGGACAATGGTGATGGAGCTGATTCGGATGATAAAACGAG
GGATCAACGACCGGAATTTCTGGAGAGGCGAAAATGGA-AGAAGAACAA-GGATTGCATA
TGAGAGAATGTGCAACATCCTCAAAGGGAAATTCCAAACAGCAGCACAAAGAGCAATGAT
GGATCAAGTGCGAGAGAGCAGAAA-TCCTGGGAATGCTGAAATTGAAGATCTCATTTTTC
TGGCACGGTCTGCACTCATCCTGAGAGGATCAGTGGCCCATAAGTCCTGCTTGCCTGCTT
GTGTGTACGGACTTGCAGTGGCCAGTGGATATGACTTTGAGAGAGAAGGGTACTCTCTGG
TTGGAATAGATCCTTTCCGCCTGCTTCAAAACAGCCAGGTCTTTAGTCTCATTAGACCAA
ATGAGAATCCAGCACATAAGAGTCAATTAGTGTGGATGGCATGCCACTCTGCAGCATTTG
AGGACCTTAGAGTCTCAAGTTTCATCAGAGGGACAAGAGTGGTCCCAAGA-GGACAGCTA
TCCACCAGAGGGGTTCAAATTGCTTCAAATGAGAACATGGAGGCAATGGACTCCAACACT
CTTGAATTGAGAAGCAGATATTGGGCTATAAGAACCAGAAGCGGAGGAAACACCAACCAG
CAGAGGGCATCTGCAGGACAGATCAGCGTTCAGCCCACTTTCTCGGTACAGAGAAACCTT
CCCTTCGAAAGAGCGACCATTATGGCAGCATTTACAGGAAATACTGAGGGCAGAACGTCT
GACATG---AGGACTGAAATCATAAGAATGATGGAAAGTGCCAGACCAGAAGATGTGTCA
TTCCAGGGGCGGGGAGTCTTCGAGCTCTCGGACGAAAAGGCAACGAACCCGATCGTGCCT
TCCTTTGACATGAATAATGAAGGATCTTATTTCTTCGGAGACAATGCAG-AGGA------
-------------------------------------------------------
>gi|164510520|gb|AM744952| /Stone marten/5(NP)/H5N1/Germany/2006/// Influenza A virus (A/stone marten/Germany/R747/2006(H5N1)) NP gene for nucleoprotein, genomic RNA
---------------AGCAAAAGCAGGGTAGATAATCACTCACCG-AGTGACATCAACAT
CATGGCGTCTCAAGGCACCAAACGATCTTATGAACAGATGGAAACTGGTGGAGAACGCCA
GAATGCTACTGAGATCAGGGCATCTGTTGGAAGAATGATTAGTGGCATCGGGAGGTTCTA
CATACAGATGTGCACAGAACTCAAACTCAGTGACTATGAAGGGAGGCTTATCCAGAACAG
CATAACAATAGAGAGAATGGTACTCTCTGCATTTGATGAACGAAGGAACAGATACCTGGA
AGAACACCCCAGTGCGGGGAAGGACCCGAAGAAAACTGGAGGTCCAATTTATAGGAGGAG
AGACGGGAAATGGGTGAGAGAGCTGATTCTGTACGACAAAGAGGAGATCAGGAGGATTTG
GCGTCAAGCGAACAATGGAGAGGATGCAACTGCT-GGTCTTACCCACCTGATGATATGGC
ATTCCAATCTAAATGATGCCACATATCAGAGAACGAGAGCTCTCGTACGTACTGGAATGG
ACCCCAGGATGTGCTCTCTGATGCAAGGGTCAACTCTCCCGAGGAGATCTGGAGCTGCCG
GTGCAGCAGTGAAGGGGGTAGGGACAATGGTGATGGAGCTGATTCGGATGATAAAACGAG
GGATCAACGACCGGAATTTCTGGAGAGGCGAAAATGGA-AGAAGAACAA-GGATTGCATA
TGAGAGAATGTGCAACATCCTCAAAGGGAAATTCCAAACAGCAGCACAAAGAGCAATGAT
GGATCAGGTGCGAGAGAGCAGAAA-TCCTGGGAATGCTGAAATTGAAGATCTCATTTTTC
TGGCACGGTCTGCACTCATCCTGAGAGGATCAATAGCCCATAAGTCCTGCTTGCCTGCTT
GTGTGTACGGACTTGCTGTGGCCAGTGGATATGACTTTGAGAGAGAAGGGTACTCTCTGG
TTGGAATAGATCCTTTCCGTCTGCTTCAAAACAGCCAGGTCTTTAGTCTCATTAGACCAA
ATGAGAATCCAGCACATAAGAGTCAATTAGTGTGGATGGCATGCCACTCTGCAGCATTTG
AGGACCTTAGAGTCTCAAGTTTCATCAGAGGGACAAGAGTGGTCCCAAGA-GGACAGCTA
TCCACCAGAGGGGTTCAAATTGCTTCAAATGAGAACATGGAAGCAATGGACTCCAACACT
CTTGAACTGAGAAGTAGATATTGGGCTATAAGAACCAGAAGCGGAGGAAACACCAACCAG
CAGAGGGCATCTGCAGGACAGATAAGCATTCAGCCCACTTTCTCGGTACAGAGAAACCTT
CCCTTCGAAAGAGCGACCATTATGGCAGCATTCACAGGAAATACTGAGGGCAGAACGTCT
GACATG---AGAACTGAAATCATAAGAATGATGGAAAGTGCCAGACCAGAAGATGTGTCA
TTCCAGGGGCGGGGAGTCTTCGAGCTCTCGGACGAAAAGGCAACGAACCCGATCGTGCCT
TCCTTTGACATGAATAATGAAGGATCTTATTTCTTCGGAGACAATGCAG-AGGAGTATGA
CAAT-T------A-AAGAAAAATACCC-TTGTTTCTACT----------------
>gi|325005|gb|M27518| /Seal/5(NP)/H7N7/USA/1980/// Influenza A virus (A/seal/Mass/1/1980(H7N7)) segment 5 nucleoprotein gene, complete cds.
---------------AGCAAAAGCAGGGTTAATAATCACTCACTG-AGTGACATCAACAT
CATGGCGTCTCAAGGCACCAAACGATCTTATGAGCAGATGGAAACTGGTGGGGAACGCCA
GAATGCCACTGAAATCAGAGCATCTGTTGGGAGAATGGTTGGTGGAATCGGGAGATTCTA
CATACAGATGTGCACTGAACTCAAACTCAGCGACTATGAAGGGAGGCTGATTCAAAACAG
CATAACAATAGAGAGAATGGTTCTCTCGGCATTTGATGAGAGGAGAAACAAATATCTGGA
AGAGCATCCCAGTGCTGGGAAAGATCCTAAGAAGACAGGGGGTCCAATCTACAGGAGGAG
AGATGGGAAATGGATGAGAGAATTGATCCTCTATGACAAAGAGGAGATTAGAAGAATTTG
GCGTCAAGCAAATAATGGAGAAGACGCAACTGCT-GGTCTCACCCATTTGATGATCTGGC
ATTCCAACCTGAATGATGCTACATATCAGAGAACAAGAGCCCTTGTGCGTACTGGGATGG
ACCCCAGGATGTGCTCTCTGATGCAAGGTTCAACTCTTCCAAGGAGGTCTGGGGCTGCTG
GAGCAGCAGTGAAAGGGGTTGGAACAATGGTAATGGAATTGATTCGGATGATCAAGCGAG
GGATCAATGATCGGAATTTCTGGAGAGGCGAAAATGGG-CGGAGAACAA-GAATTGCATA
CGAGAGAATGTGTAACATTCTCAAGGGGAAATTTCAAACAGCAGCACAACGAGCAATGAT
GGACCAGGTGAGGGAAAGCCGGAA-TCCTGGGAATGCTGAAATTGAAGATCTCATCTTTC
TTGCACGGTCTGCTCTCATTCTGAGGGGATCAGTGGCTCATAAGTCCTGCCTGCCTGCTT
GTGTGTATGGACTTTCTGTGGCCAGTGGATACGACTTTGAGAGAGAGGGATACTCCCTAG
TCGGAATTGATCCTTTCCGCCTGCTCCAAAACAGTCAAGTCTTCAGTCTTATCAGACCCA
ACGAAAATCCAGCACATAAAAGTCAACTGGTATGGATGGCATGTCACTCTGCCGCATTTG
AAGATCTGAGAGTGTCAAGCTTCATCAGAGGAGCAAGAGTGGTCCCAAGA-GGACAACTG
TCCACCAGAGGAGTTCAGATTGCTTCAAATGAGAACATGGAGACAATGGACTCCAGTACT
CTTGAATTGAGGAGCAGATATTGGGCCATAAGAACCAGAAGCGGAGGGAACACAAATCAG
CAGAGAGCATCTGCAGGACAAATCAGCGTACAGCCCACATTCTCAGTGCAGAGAAACCTC
CCATTTGAGAGAGCAACCATTATGGCGGCATTTACAGGAAACACAGAAGGCAGAACTTCA
GACATG---AGAACTGAGATTATAAGGATGATGGAAAATGCCAGACCTGAAGATGTGTCT
TTCCAGGGGCGGGGAGTCTTCGAGCTCTCGGACGAAAAGGCGACGAACCCGATCGTGCCT
TCCTTTGACATGAATAACGAGGGGTCTTATTTCTTCGGAGACAATGCAG-AGGAGTATAA
CAAT-T------A-AAGAAAAATACCC-TTGTTTCTACT----------------
>gi|324681|gb|M24454| /Mink/5(NP)/H10N4/Sweden/1984/// Influenza A virus (A/mink/Sweden/1984(H10N4)) nucleoprotein gene, complete cds.
---------------AGCAAAAGCAGGGTAGATAATCACTCACTG-AGTGACATCCATAT
CATGGCGTCTCAAGGCACCAAACGATCTTATGAACAGATGGAAACTGGTGGAGAACGCCA
GAATGCTACTGAGATCAGAGCATCTGTTGGGAGAATGGTTGGTGGAATTGGAAGGTTCTA
CATACAGATGTGCACTGAACTCAAACTCAGCGACCATGAAGGGAGGCTGATTCAGAACAG
CATAACAATAGAGAGAATGGTTCTCTCTGCATTTGATGAAAGGAGGAACAAATACCTGGA
AGAACATCCCAGTGCGGGAAAGGACCCGAAGAAAACTGGAGGTCCAATCTACAGAAGGAG
GGATGGAAAATGGATGAGAGAACTGATTCTGTATGATAAAGAGGAGATCAGGAGGATTTG
GCGTCAAGCGAATAATGGGGAAGACGCAACTGCT-GGTCTCACTCATTTAATGATTTGGC
ATTCCAACCTGAATGATGCCACATATCAGAGAACAAGAGCTCTCGTACGCACTGGGATGG
ACCCCAGAATGTGCTCCCTGATGCAAGGATCAACTCTCCCGAGGAGATCTGGTGCTGCTG
GTGCAGCAGTAAAGGGAGTTGGGACGATGGTGATGGAGCTCATTCGGATGATAAAGAGGG
GGATCAATGATCGGAATTTCTGGAGAGGCGAAAATGGA-CGAAGAACAA-GAATTGCATA
TGAGAGAATGTGCAACATTCTCAAGGGAAAATTCCAAACAGCAGCACAACGAGCAATGAT
GGACCAGGTACGGGAAAGCAGGAA-TCCTGGGAATGCTGAGATCGAAGACCTTATCTTTC
TGGCACGGTCTGCACTCATTCTGAGAGGATCAGTGGCTCATAAGTCCTGTCTGCCTGCCT
GTGTATATGGACTTGCTGTGGCCAGTGGGTACGACTTTGAGAGAGAGGGATACTCTCTGG
TCGGAATAGATCCTTTCCGCCTGCTTCAAAACAGCCAGGTCTTCAGCCTTATTAGACCAA
ATGAGAATCCGGCACATAAGAGCCAACTAGCATGGATGGCATGCCATTCCGCAGCATTTG
AAGACCTGAGAGTATCAAGCTTCATCAGAGGGACAAGAGTAGTCCCAAGA-GGACAACTG
TCCACTAGAGGAGTTCAAATTGCTTCAAATGAGAACATGGAAACAATGGACTCCAGTACT
CTTGAGCTGAGAAGCAGATACTGGGCTATAAGGACCAGGAGTGGAGGAAACAACAACCAA
CAGAGAGCATCTGCAGGACAAATCAGTGTACAACCTACTTTCTCGGTACAAAGAAATCTT
CCTTTCGAGAGAGCGACCATCATGGCGGCATTTACAGGGAACACTGAAGGCAGAACATCT
GACATG---AGGACTGAGATCATAAGAATGATGGAAAGTGCCAGACCAGAAGATCTGTCT
TTCCAGGGGCGGGGAGTCTTCGAGCTCTCGGACGAAAATGCAACGAACCCGATCGTGCCT
TCCTTTGACATGAGTAATGAGGGATCTTATTTCTTCGGAGACAATGCAG-AGGAGTATGA
CAAT-T------A-AAGAAAAATACCC-TTGTTTCTACT----------------
>gi|37223509|gb|AY383752| /Equine/5(NP)/H7N7/Chile/1977/// Influenza A virus (A/equine/Santiago/77(H7N7)) nucleoprotein mRNA, complete cds.
------------------------------------------------------------
-ATGGCGTCTCAAGGCACCAAACGATCTTATGAGCAGATGGAAACTGGTGGGGAACGCCA
GAATGCAACTGAAATCAGAGCATCTGTTGGAAGGATGGTGGGAGGAATCGGCCGGTTCTA
TGTTCAAATGTGTACTGAGCTCAAACTCAACGACCACGAAGGGCGGCTGATTCAGAACAG
CATAACAATAGAGAGGATGGTGCTTTCGGCATTCGACGAAAGAAGAAACAAGTACCTGGA
GGAGCATCCCAGTGCTGGAAAAGACCCCAAGAAAACGGGAGGCCCAATATACAGAAGGAG
AGATGGGAAATGGATGAGAGAACTCATCCTCCATGATAAAGAAGAAATAATGAGGATCTG
GCGTCAGGCCAACAATGGTGAAGATGCTACTGCT-GGTCTTACTCATATGATGATCTGGC
ACTCCAATCTCAATGACACCACCTACCAAAGAACAAGGGCTCTTGTTCGGGCTGGGATGG
ATCCCAGAATGTGCTCTCTAATGCAAGGATCAACTCTCCCACGGAGATCTGGAGCTGCCG
GTGCTGCAGTAAAAGGTGTTGGAACAATGGTGATGGAACTCATCAGGATGATCAAACGCG
GGATAAATGATCGAAATTTCTGGAGAGGTGAAAATGGT-CGAAGAACCA-GAATTGCTTA
TGAAAGAATGTGCAACATCCTCAAAGGGAAATTCCAAACAGCAGCACAACGGGCAATGAT
GGACCAAGTGAGGGAGAGCCGCAA-TCCTGGAAATGCTGAGATTGAGGATCTCATTTTCT
TGACACGATCAGCACTCATTTTGAGAGGATCAGTAGCCCATAAATCATGCCTACCTGCCT
GTGTTTATGGCCTTGCAGTAGCCAGTGGGTATGACTTTGAGAAAGAGGGATACTCTCTGG
TTGGAATTGATCCTTTCAAACTACTCCAGAACAGCCAAATTTTCAGTCTAATCAGACCGA
AAGAAAATCCAGCACACAAGAGCCAGTTGGTGTGGATGGCATGCCATTCTGCAGCATTTG
AGGACCTGAGAGTTTTGAATTTCATTAGAGGAACCAAAGTAATCCCAAGA-GGACAGTTA
GCAACCAGAGGAGTGCAAATTGCTTCAAATGAAAACATGGAGACAATAGATTCTAGCACA
CTCGAACTGAGGAGCAAATATTGGGCAATAAGGACCAGGAGTGGGGGGAACACCAGTCAA
CAGAGAGCATCTGCAGGACAGATAAGTGTGCAACCCACTTTCTCAGTGCAGAGAAATCTT
CCCTTTGAAAGAGCAACCATTATGGCTGCATTCACTGGAAACACTGAGGGGAGGACTTCC
GACATA---AGAACGGAAATCATAAGGATGATGGAAAATGCCAGATCAGAAGATGTGTCT
TTCCAGGGGCGGGGAGTCTTCGAGCTCTCGGACGAAAAGGCAACGAACCCGATCGTGCCT
TCCTTTGACATGAGCAATGAAGGGTCTTATTTCTTCGGAGACAATGCTG-AGGAGTTTGA
CAGT-T------A-A----------------------------------------
>gi|324687|gb|M30750| /Equine/5(NP)/H7N7/United Kingdom/1973/// Influenza A virus (A/equine/London/1416/1973(H7N7)) nucleoprotein, complete cds.
---------------AGCAAAAGCAGGGTAGATAATCACTCACTG-AGTGACATCAAACT
CATGGCGTCTCAAGGCACCAAACGATCTTATGAGCAGATGGAAACTGGTGGGGAACGCCA
GAATGCAACTGAAATCAGAGCATCTGTTGGAAGGATGGTGGGAGGAATCGGCCGGTTTTA
TGTTCAAATGTGTACTGAGCTCAAACTCAACGACCATGAAGGGCGGCTGATTCAGAACAG
CATAACAATAGAGAGGATGGTGCTTTCGGCATTCGACGAAAGAAGAAACAAGTACCTGGA
GGAGCATCCCAGTGCTGGAAAAGACCCCAAGAAAACGGGAGGCCCGATATACAGAAGGAG
AGATGGGAAATGGATGAGAGAACTCATCCTCCATGATAAAGAAGAAATCAGGAGGATCTG
GCGTCAGGCCAACAATGGTGAAGATGCTACTGCT-GGTCTGACTCACATGATGATCTGGC
ACTCCAATCTCAATGACACCACCTACCAAAGAACAAGGGCTCTTGTTCGGACTGGGATGG
ATCCCAGAATGTGCTCTCTGATGCAAGGATCAACTCTCCCACGGAGATCTGGAGCTGCCG
GTGCTGCAGTGAAGGGTGTTGGAACAATGGTAATGGAACTCATCAGGATGATCAAACGCG
GGATAAATGATCGAAACTTCTGGAGAGGTGAAAATGGT-CGAAGAACCA-GAATTGCTTA
TGAAAGAATGTGCAACATCCTCAAGGGGAAATTCCAAACAGCAGCACAACGAGCAATGAT
GGACCAAGTGAGAGAGGGCCGCAA-TCCTGGAAATGCTGAGATTGAGGATCTCATTTTCT
TGGCGCGATCAGCACTCATTCTGAGAGGATCAGTAGCCCATAAATCATGCCTACCTGCCT
GTGTTTATGGCCTTGCAGTAGCCAGTGGGTATGACTTCGAGAAAGAGGGATACTCTCTGG
TTGGAATTGATCCTTTCAAACTACTCCAGAACAGCCAAATTTTCAGTCTGATCAGACCGA
AAGAAAATCCAGCACACAAGAGCCAGCTGGTGTGGATGGCATGCCATTCTGCAGCATTTG
AGGACCTGAGAGTTTCGAATTTCATTAGAGGAACCAAAGTAATCCCAAGA-GGACAGTTG
GCAACCAGAGGAGTGCAAATTGCTTCAAATGAAAACATGGAGACAATAGATTCTAGCACA
CTCGAACTGAGGAGCAGATATTGGGCAATAAGGACCAGGAGTGGGGGGAACACCAGTCAA
CAGAGAGCATCTGCAGGACAGATAAGTGTGCAACCCACTTTCTCAGTGCAGAGAAATCTT
CCCTTTGAAAGAGCAACCATTATGGCTGCATTCACTGGAAACACTGAGGGGAGGACTTCC
GACATG---AGAACGGAAATCATAAGGATGATGGAAAATGCCAGATCAGAAGATGTGTCT
TTCCAGGGGCGGGGAGTCTTCGAGCTCTCGGACGAAAAGGCAACGAACCCGATCGTGCCT
TCCTTTGACATGAGCAATGAAGGGTCTTATTTCTTCGGAGACAATGCTG-AGGAGTTTGA
CAGT-T------A-AAGAAAAATACCC-TTGTTTCTACT----------------
>gi|324012|gb|M22572| /Equine/5(NP)/H7N7/Czech Republic/1956/// Influenza A virus (A/equine/Prague/1956(H7N7)) nucleoprotein gene, complete cds.
---------------AGCAAAAGCAGGGTAGATAATCACTCACTG-AGTGACATCCACAA
CATGGCGTCTCAAGGCACCAAACGACCTTATGAACAAATGGAAACTGGTGGAGAACGCCA
GAATGCCACTGAGATCAGAGCATCCGTTGGAAAAATGGTTGGTGGAATAGGAAGATTCTA
CATCCAGATGTGCACTGAACTCAAACTCAATGACTATGAAGGAAGGCTAATCCAAAACAG
CATAACAATAGAAAAGATGGTACTCTCTGCTTTTGATGAGAGAAGAAATAAATACTTGGA
GGAACACCCCAATGCTGGAAAGGACCCTAAGAAAACTGGAGGACCTATCTACAGAAGGAG
AGAAGGAAAATGGATAAGAGAATTAATTCTCTACGACAAAGAGGAAATCAGGAGAATTTG
GCGCCAGGCCAACAATGGAGAAGATGCAACAGCT-GGCCTTACCCACTTGATGATTTGGC
ATTCAAATCTGAACGATGCCACTTATCAAAGGACAAGGGCTCTTGTCCGAACTGGAATGG
ACCCCAGAATGTGCTCTCTAATGCAAGGTTCTACCCTCCCGAGGAGATCTGGAGCAGCTG
GTGCAGCAGTAAAAGGAATTGGGACAATGGTAATGGAATTGAATCGAATGATAAAACGAG
GAATTAATGATCGGAATTTTTGGAGAGGTGAAAATGGA-AGAAAAACAA-GAATTGCCTA
TGAGAGAATGTGCAACATTCTCAAGGGAAAATTTCAAACAGCAGCACAAAGGGCAATGAT
GGACCAAGTGCGAGAAAGCAGAAA-TCCTGGTAATGCCGAAATCGAAGATCTTATTTTTT
TAGCACGGTCTGCACTCATACTACGAGGATCAGTAGCCCACAAATCCTGCCTGCCTGCAT
GTGTGTATGGACTTATTGTGGCCAGTGGATATGATTTCGAAAGAGAGGGATACTCATTGG
TTGGGGTAGACCCTTTTAAACTACTTCAAAACAGTCAAATATTCAGCCTTATTAGGCCTA
ATGAAAATCCAGCACACAAAAGCCAGTTGGTATGGATGGCATGCCACTCTGCAGCATTCG
AGGATCTAAGAGTATCAAGCTTTATCAGGGGAACAAAAGTAATCCCAAGA-GGACAACTA
TCCACCAGAGGAATCCAGATTGCATCCAATGAGAACATGGAGACCATGGACTCCAACACT
CTTGAACTAAGAAGTAGATACTGGGCAATTAGAACTAAAAGTGGGGGAAACACCAACCAG
CAGAAAGCATCTGCTGGACAAATAAGTGTACAACCAACATTCTCAGTTCAAAGAAACCTT
CCTTTTGAAAGAACGACTATAATGGCTGCATTTACTGGGAACACGGAAGGAAGAACATCT
GACATG---AGGACCGAAATTATAAGAATGATGGAAAGTGCAAAACCAGATGATGTGTCC
TTCCAAGGACGGGGAGTTTTCGAGCTCTCGGACGAAAAGGCAACTAACCCTATAGTGCCT
TCTTTTGACATGAGTAAAGAAGGGTCTTATTTCTTCGGAGACAATGCAG-AAGAGTATGA
CAAT-T------A-AAGAAAAATACCC-TTGTTTCTACT----------------
>gi|324597|gb|M63748| /Equine/5(NP)/H7N7/Czech Republic/1956/// Influenza A virus (A/equine/Prague/1/1956(H7N7)) nucleoprotein (NP) gene, complete cds.
---------------AGCAAAAGCAGGGTAGATAATCACTCACTG-AGTGACATCAAAGT
CATGGCGTCTCAAGGCACCAAACGACCTTATGAACAAATGGAAACTGGTGGAGAACGCCA
GAATGCCACTGAGATCAGAGCATCCGTTGGAAAAATGGTTGGTGGAATAGGAAGATTCTA
CATCCAGATGTGCACTGAACTCAAACTCAATGACTATGAAGGAAGGCTAATCCAAAACAG
CATAACAATAGAAAAGATGGTACTCTCTGCTTTTGATGAGAGAAGAAATAAATACTTGGA
GGAACACCCCAATACTGGGAAAGACCCTAAGAAAACGGGAGGACCTATCTACAGAAAGAG
AGAAGGAAAATGGATAAGAGAATTAATTCTCTACGACAAAGAGGAAATCAGGAGAATTTG
GCGCCAGGCCAACAATGGAGAAGATGCAACAGCT-GGCCTTACCCACTTGATGATTTGGC
ATTCAAATCTGAACGATGCCACTTATCAAAGGACAAGGGCTCTTGTCCGAACTGGAATGG
ACCCCAGAATGTGCTCTCTAATGCAAGGTTCTACCCTCCCGAGGAGATCTGGAGCAGCTG
GTGCAGCAGTAAAAGGAATTGGAACAATGGTAATGGAATTAATCAGAATGATAAAACGAG
GAATTAATGATCGAAATTTTTGGAGAGGAGAAAATGGA-AGAAAAACAA-GAATTGCCTA
TGAGAGAATGTGTAACATTCTCAAGGGAAAATTTCAAACAGCAGCACAAAGGGCAATGAT
GGACCAAGTGCGAGAAAGCAGAAA-TCCTGGTAATGCCGAAATCGAAGATCTTATTTTTT
TAGCACGGTCTGCACTCATACTACGAGGATCAGTAGCCCACAAATCCTGCCTGCCTGCAT
GTGTGTATGGACTTATTGTGGCCAGTGGATATGATTTCGAAAGAGAGGGATACTCATTGG
TTGGGGTAGACCCTTTTAAACTACTTCAAAACAGTCAAATATTCAGCCTTATTAGGCCTA
ATGAAAATCCAGCACACAAAAGCCAGTTGGTATGGATGGCATGCCACTCTGCAGCATTCG
AGGATCTAAGAGTATCAAGCTTTATCAGGGGAACAAAAGTAATCCCAAGA-GGACAACTA
TCTACCAGAGGAATCCAGATTGCATCCAATGAGAACATGGAGACCATAGACTCCAACACT
CTTGAACTAAGAAGTAGATACTGGGCAATTAGAACTAAAAGTGGGGGAAACACCAGCCAG
CAGAAAGCATCTGCTGGACAAATAAGTGTACAACCAACATTCTCAGTTCAAAGAAACCTT
CCTTTTGAAAGAACAACTATAATGGCTGCATTTACTGGAAACAACGAAGGAAGAACATCT
GACATG---AGAACCGAAATTATAAGAATGATGGAAAATGCAAAACCAGATGATGTGTCC
TTCCAAGGACGGGGAGTTTTTGAGCTCTCTGACGAAAAGGCAACTAACCCTATAGTGCCT
TCTTTTGACATGAGTAAAGAAGGGTCTTATTTCTTCGGAGACAATGCAG-AAGAGTTTGA
CAAT-T------A-AAGAAAAATACCC-TTGTTTCTACT----------------
>gi|71084274|gb|DQ124184| /Equine/5(NP)/H3N8/USA/2003/// Influenza A virus (A/equine/Ohio/1/2003(H3N8)) NP gene, complete cds.
------------------------------------------------------------
-ATGGCGTCTCAAGGCACCAAACGATCCTATGAACAGATGGAAACTGATGGGGAACGCCA
GAATGCAACTGAAATCAGAGCATCTGTCGGAAGGATGGTGGGAGGAATCGGCCGGTTTTA
TGTTCAGATGTGTACTGAGCTTAAACTAAACGACCATGAAGGGCGGCTGATTCAGAACAG
CATAACAATAGAAAGGATGGTACTTTCGGCATTCGACGAAAGAAGAAACAAGTATCTCGA
GGAGCATCCCAGTGCTGGGAAAGACCCTAAGAAAACAGGAGGCCCGATATACAGAAGGAA
AGATGGGAAATGGATGAGGGAACTCATCCTCCATGATAAAGAAGAAATCATGAGAATCTG
GCGTCAGGCCAACAATGGTGAAGACGCTACTGCT-GGTCTTACTCATATGATGATCTGGC
ACTCCAATCTCAATGACACCACATACCAAAGAACAAGGGCTCTTGTTCGGACTGGGATGG
ATCCCAGAATGTGCTCTCTGATGCAAGGCTCAACCCTCCCACGGAGATCTGGAGCCGCTG
GTGCTGCAGTAAAAGGTGTTGGAACAATGGTAATGGAACTCATCAGAATGATCAAACGCG
GAATAAATGATCGGAATTTCTGGAGAGGTGAAAATGGT-CGAAGAACCA-GAATTGCTTA
TGAAAGAATGTGCAATATCCTCAAAGGGAAATTTCAGACAGCAGCACAACGGGCTATGAT
GGACCAGGTGAGGGAAGGCCGCAA-TCCTGGAAACGCTGAGATCGAGGATCTCATTTTCT
TGGCACGATCAGCACTTATTTTGAGAGGATCAGTAGCCCATAAATCATGCCTACCTGCCT
GTGTTTATGGCCTTGCAGTAACCAGTGGGTATGACTTTGAGAAGGAAGGATACTCTCTGG
TTGGAATTGATCCTTTCAAACTACTCCAGAACAGTCAAATTTTCAGTCTAATCAGACCAA
AAGAAAACCCAGCACACAAGAGCCAGTTGGTGTGGATGGCATGCCATTCTGCAGCATTTG
AGGACCTGAGAGTTTTAAATTTCATTAGAGGAACCAAAGTAATCCCAAGA-GGACAGTTA
ACAACCAGAGGAGTTCAAATAGCTTCAAATGAAAACATGGAGACAATAGATTCTAGCACA
CTTGAACTGAGAAGCAAATATTGGGCAATAAGGACCAGAAGCGGAGGAAACACCAGTCAA
CAGAGAGCATCTGCAGGACAGATAAGTGTGCAACCTACTTTCTCAGTACAGAGAAATCTT
CCCTTTGAGAGAGCAACCATTATGGCTGCATTCACTGGTAACACTGAAGGGAGGACTTCC
GACATG---AGAACGGAAATCATAAGGATGATGGAAAATGCCAAATCAGAAGATGTGTCT
TTCCAGGGGCGGGGAGTCTTCGAGCTCTCGGACGAAAAGGCAACGAACCCGATCGTGCCT
TCCTTTGACATGAGCAATGAAGGGTCTTATTTCTTCGGAGACAATGCTG-AGGAGTTTGA
CAGT-T------A-AAGAAAAATACCCTTTGTTTCTACTA---------------
>gi|78057304|gb|DQ222915| /Equine/5(NP)/H3N8/USA/2003/// Influenza A virus (A/equine/Wisconsin/1/03(H3N8)) nucleoprotein (NP) gene, complete cds.
------------------------------------------------------------
-ATGGCGTCTCAAGGCACCAAACGATCCTATGAACAGATGGAAACTGATGGGGAACGCCA
GAATGCAACTGAAATCAGAGCATCTGTCGGAAGGATGGTGGGAGGAATCGGCCGGTTTTA
TGTTCAGATGTGTACTGAGCTTAAACTAAACGACCATGAAGGGCGGCTGATTCAGAACAG
CATAACAATAGAAAGGATGGTACTTTCGGCATTCGACGAAAGAAGAAACAAGTATCTCGA
GGAGCATCCCAGTGCTGGGAAAGACCCTAAGAAAACAGGAGGCCCGATATACAGAAGGAA
AGATGGGAAATGGATGAGGGAACTCATCCTCCATGATAAAGAAGAAATCATGAGAATCTG
GCGTCAGGCCAACAATGGTGAAGACGCTACTGCT-GGTCTTACTCATATGATGATCTGGC
ACTCCAATCTCAATGACACCACATACCAAAGAACAAGGGCTCTTGTTCGGACTGGGATGG
ATCCCAGAATGTGCTCTCTGATGCAAGGCTCAACCCTCCCACGGAGATCTGGAGCCGCTG
GTGCTGCAGTAAAAGGTGTTGGAACAATGGTAATGGAACTCATCAGAATGATCAAACGCG
GAATAAATGATCGGAATTTCTGGAGAGGTGAAAATGGT-CGAAGAACCA-GAATTGCTTA
TGAAAGAATGTGCAATATCCTCAAAGGGAAATTTCAGACAGCAGCACAACGGGCTATGAT
GGACCAGGTGAGGGAAGGCCGCAA-TCCTGGAAACGCTGAGATTGAGGATCTCATTTTCT
TGGCACGATCAGCACTTATTTTGAGAGGATCAGTAGCCCATAAATCATGCCTACCTGCCT
GTGTTTATGGCCTTGCAGTAACCAGTGGGTATGACTTTGAGAAGGAAGGATACTCTCTGG
TTGGAATTGATCCTTTCAAACTACTCCAGAACAGTCAAATTTTCAGTCTAATCAGACCAA
AAGAAAACCCAGCACACAAGAGCCAGTTGGTGTGGATGGCATGCCATTCTGCAGCATTTG
AGGACCTGAGAGTTTTAAATTTCATTAGAGGAACCAAAGTAATCCCAAGA-GGACAGTTA
ACAACCAGAGGAGTTCAAATAGCTTCAAATGAAAACATGGAGACAATAGATTCTAGCACA
CTTGAACTGAGAAGCAAATATTGGGCAATAAGGACCAGAAGCGGAGGAAACACCAGTCAA
CAGAGAGCATCTGCAGGACAGATAAGTGTGCAACCTACTTTCTCAGTACAGAGAAATCTT
CCCTTTGAGAGAGCAACCATTATGGCTGCATTCACTGGTAACACTGAAGGGAGGACTTCC
GACATG---AGAACGGAAATCATAAGGATGATGGAAAATGCCAAATCAGAAGATGTGTCT
TTCCAGGGGCGGGGAGTCTTCGAGCTCTCGGACGAAAAGGCAACGAACCCGATCGTGCCT
TCCTTTGACATGAGCAATGAAGGGTCTTATTTCTTCGGAGACAATGCTG-AGGAGTTTGA
CAGT-T------A-A----------------------------------------
>gi|60547108|gb|AY855342| /Equine/5(NP)/H3N8/USA/2002/// Influenza A virus (A/equine/Kentucky/5/02(H3N8)) nucleoprotein gene, complete cds.
---------------AGCAAAAGCAGGGTAGATAATCACTCACTG-AGTGACATCAAAGT
CATGGCGTCTCAAGGCACCAAACGATCCTATGAACAGATGGAAACTGATGGGGAACGCCA
GAATGCAACTGAAATCAGAGCATCTGTCGGAAGGATGGTGGGAGGAATCGGCCGGTTTTA
TGTTCAGATGTGTACTGAGCTTAAACTAAACGACCATGAAGGGCGGCTGATTCAGAACAG
CATAACAATAGAAAGGATGGTACTTTCGGCATTCGACGAAAGAAGAAACAAGTATCTCGA
GGAGCATCCCAGTGCTGGAAAAGACCCTAAGAAAACGGGAGGCCCGATATACAGAAGGAA
AGATGGGAAATGGATGAGGGAACTCATCCTCCATGATAAAGAAGAAATCATGAGAATCTG
GCGTCAGGCCAACAATGGTGAAGACGCTACTGCT-GGTCTTACTCATATGATGATCTGGC
ACTCCAATCTCAATGACACCACATACCAAAGAACAAGGGCTCTTGTTCGGACTGGGATGG
ATCCCAGAATGTGCTCTCTGATGCAAGGCTCAACCCTCCCACGGAGATCTGGAGCCGCTG
GTGCTGCAGTAAAAGGTGTTGGAACAATGGTAATGGAACTCATCAGAATGATCAAACGCG
GAATAAATGATCGGAATTTCTGGAGAGGTGAAAATGGT-CGAAGGACCA-GAATTGCTTA
TGAAAGAATGTGCAATATCCTCAAAGGGAAATTTCAGACAGCAGCACAACGGGCTATGAT
GGACCAGGTGAGGGAAGGCCGCAA-TCCTGGAAACGCTGAGATTGAGGATCTCATTTTCT
TAGCACGATCAGCACTTATTTTGAGAGGATCAGTAGCCCATAAATCATGCCTACCTGCCT
GTGTTTATGGCCTTGCAGTAACCAGTGGGTATGACTTTGAGAAGGAAGGATACTCTCTGG
TTGGAATTGATCCTTTCAAACTACTCCAGAACAGTCAAATTTTCAGTCTAATCAGACCAA
AAGAAAACCCAGCACACAAGAGCCAGTTGGTGTGGATGGCATGCCATTCTGCAGCATTTG
AGGACCTGAGAGTTTTGAATTTCATTAGAGGAACCAAAGTAATCCCAAGA-GGACAGTTA
ACAACCAGAGGAGTTCAAATTGCTTCAAATGAAAACATGGAGACAATAGATTCTAGCACA
CTTGAACTGAGAAGCAAATATTGGGCAATAAGGACCAGAAGTGGAGGAAACACCAGTCAA
CAGAGAGCATCTGCAGGACAGATAAGTGTGCAACCTACTTTCTCAGTACAGAGAAATCTT
CCCTTTGAGAGAGCAACCATTATGGCTGCATTCACTGGTAACACTGAAGGGAGGACTTCC
GACATG---AGAACGGAAATCATAAGGATGATGGAAAGTGCCAAATCAGAAGATGTGTCT
TTCCAGGGGCGGGGAGTCTTCGAGCTCTCGGACGAAAAGGCAACGAACCCGATCGTGCCT
TCCTTTGACATGAGCAATGAAGGGTCTTATTTCTTCGGAGACAATGCTG-AGGAATTTGA
CAGT-T------A-AAGAAAAATACCC-TTGTTTCTACT----------------
>gi|168481154|gb|CY030184| /Equine/5(NP)/H3N8/USA/1994/// Influenza A virus (A/equine/Kentucky/8/1994(H3N8)) segment 5, complete sequence
----------------------------------------CACTG-AGTGACATCAAAGT
CATGGCGTCTCAAGGCACCAAACGATCCTATGAGCAGATGGAAACTGATGGGGAACGCCA
GAATGCAACTGAAATCAGAGCATCTGTCGGAAGGATGGTGGGAGGAATCGGCCGGTTTTA
TGTTCAGATGTGTACTGAGCTTAAACTAAACGACCATGAAGGGCGGTTGATTCAGAACAG
CATAACAATAGAAAGGATGGTACTTTCGGCATTCGACGAAAGAAGAAACAAGTACCTCGA
GGAGCATCCCAGTGCTGGGAAAGACCCTAAGAAAACGGGAGGCCCGATATACAGAAGAAA
AGATGGGAAATGGATGAGAGAACTCATCCTCCATGATAAAGAAGAAATCATGAGGATCTG
GCGTCAGGCCAACAATGGTGAAGACGCTACTGCT-GGTCTTACTCATATGATGATCTGGC
ACTCCAATCTCAATGACACCACATACCAAAGAACAAGGGCTCTTGTTCGGACTGGGATGG
ATCCCAGAATGTGCTCTCTGATGCAAGGCTCAACCCTCCCACGGAGATCTGGAGCCGCTG
GTGCTGCAGTAAAAGGTGTTGGAACAATGGTAATGGAACTCATCAGAATGATCAAACGCG
GAATAAATGATCGGAATTTCTGGAGAGGTGAAAATGGT-CGAAGAACCA-GAATTGCTTA
TGAAAGAATGTGCAATATCCTCAAAGGGAAATTTCAGACAGCAGCACAACGGGCTATGAT
GGACCAAGTGAGGGAAGGCCGTAA-TCCTGGAAACGCTGAGATTGAGGATCTCATTTTCT
TGGCACGATCAGCACTTATTTTGAGAGGATCAGTAGCCCATAAATCATGCCTACCTGCCT
GTGTTTATGGCCTTGCAGTAACCAGTGGGTATGACTTTGAGAAGGAAGGATACTCTCTGG
TTGGAATTGATCCTTTCAAACTACTCCAGAACAGCCAAATTTTCAGTCTAATCAGACCGA
AAGAAAACCCAGCACACAAGAGCCAGTTGGTGTGGATGGCATGCCATTCCGCAGCATTTG
AGGACCTGAGAGTTTTGAATTTCATCAGAGGAACCAAAGTAATCCCAAGA-GGACAGTTA
GCAACCAGAGGAGTGCAAATTGCTTCAAATGAAAACATGGAGACAATAGATTCTAGCACA
CTCGAACTGAGAAGCAAATATTGGGCAATAAGGACCAAAAGTGGAGGAAACACCAGTCAA
CAGAGAGCATCTGCAGGACAGATAAGTGTGCAACCTACTTTCTCAGTGCAGAGAAATCTT
CCCTTTGAAAGAGCAACCATTATGGCTGCATTCACTGGGAACACTGAAGGGAGGACTTCC
GACATG---AGAACGGAAATCATAAGGATGATGGAAAATGCCAAATCAGAAGATGTGTCT
TTCCAAGGGCGGGGAGTCTTCGAGCTCTCGGACGAAAAGGCAACGAACCCGATCGTGCCT
TCCTTTGACATGAGCAATGAAGGATCTTATTTCTTCGGAGACAATGCTG-AGGAGTTTGA
CAGT-T------A-AA---------------------------------------
>gi|168481078|gb|CY030152| /Equine/5(NP)/H3N8/USA/1992/// Influenza A virus (A/equine/Kentucky/1/1992(H3N8)) segment 5, complete sequence
-----------------------------------TCACTCACTG-AGTGACATCAAAGT
CATGGCGTCTCAAGGCACCAAACGATCTTATGAGCAGATGGAAACTGATGGGGAACGCCA
GAATGCAACTGAAATCAGAGCATCTGTCGGAAGGATGGTGGGAGGAATCGGCCGGTTTTA
TGTTCAGATGTGTACTGAGCTTAAACTAAACGACCATGAAGGGCGGCTGATTCAGAACAG
CATAACAATAGAAAGGATGGTACTTTCGGCATTCGACGAAAGAAGAAACAAGTACCTCGA
GGAGCATCCCAGTGCTGGGAAAGACCCTAAGAAAACGGGAGGCCCGATATACAGAAGGAA
AGATGGGAAATGGATGAGAGAACTCATCCTCCATGATAAAGAAGAAATCATGAGGATCTG
GCGTCAGGCCAACAATGGTGAAGACGCTACTGCT-GGTCTTACTCATATGATGATCTGGC
ACTCCAATCTCAATGACACTACATACCAAAGAACAAGGGCTCTTGTTCGGACTGGGATGG
ATCCCAGAATGTGCTCTCTGATGCAAGGATCAACCCTCCCACGGAGATCTGGAGCTGCTG
GTGCTGCAGTAAAAGGTGTTGGAACAATGGTAATGGAACTCATCAGAATGATCAAACGCG
GGATAAATGATCGAAATTTCTGGAGAGGTGAAAATGGT-CGAAGAACCA-GAATTGCTTA
TGAAAGAATGTGCAATATCCTCAAAGGGAAATTTCAGACAGCAGCACAACGGGCTATGAT
GGACCAGGTGAGGGAAGGCCGCAA-TCCTGGAAACGCTGAGATTGAGGATCTCATTTTCT
TGGCACGATCAGCACTTATTTTGAGAGGATCAGTAGCCCATAAATCATGCCTACCTGCCT
GTGTTTATGGCCTTGCAGTAACCAGTGGGTATGACTTTGAGAAGGAAGGATACTCTCTGG
TTGGAATTGATCCTTTCAAACTACTCCAGAACAGCCAAATTTTCAGTCTAATCAGACCGA
AAGAAAACCCAGCACACAAGAGCCAGTTGGTGTGGATGGCATGCCATTCTGCAGCATTTG
AGGACCTGAGAGTTTTGAATTTCATTAGAGGAACCAAAGTAATCCCAAGA-GGACAGTTA
GCAACCAGAGGAGTGCAAATTGCTTCAAATGAAAACATGGAGACAATAGATTCTAGCACA
CTCGAACTGAGAAGCAAATATTGGGCAATAAGGACCAGAAGTGGAGGAAACACCAGTCAA
CAGAGAGCATCTGCAGGACAGATAAGTGTGCAACCTACTTTCTCAGTGCAGAGAAATCTT
CCCTTTGAAAGAGCAACCATTATGGCTGCATTCACTGGGAACACTGAAGGGAGGACTTCC
GACATG---AGAACGGAAATCATAAGGATGATGGAAAATGCCAAATCAGAAGATGTGTCT
TTCCAGGGGCGGGGAGTCTTCGAGCTCTCGGACGAAAAGGCAACGAACCCGATCGTGCCT
TCCTTTGACATGAGCAATGAAGGGTCTTATTTCTTCGGAGACAATGCTG-AGGAGTTTGA
CAGT-T------A-AA---------------------------------------
>gi|168481097|gb|CY030160| /Equine/5(NP)/H3N8/USA/1991/// Influenza A virus (A/equine/Alaska/29759/1991(H3N8)) segment 5, complete sequence
-----------------------------------TCACTCACTG-AGTGACATCAAAGT
CATGGCGTCTCAAGGCACCAAACGATCTTATGAGCAGATGGAAACTGATGGGGAACGCCA
GAATGCAACTGAAATCAGAGCATCTGTCGGAAGGATGGTGGGAGGAATCGGCCGGTTTTA
TGTTCAGATGTGTACTGAGCTTAAACTAAACGACCATGAAGGGCGGCTGATTCAGAACAG
CATAACAATAGAAAGGATGGTACTTTCGGCATTCGACGAAAGAAGAAACAAGTACCTCGA
GGAGCATCCCAGTGCTGGGAAAGACCCTAAGAAAACGGGAGGCCCGATATACAGAAGGAA
AGATGGGAAATGGATGAGAGAACTCATCCTCCATGATAAAGAAGAAATCATGAGGATCTG
GCGTCAGGCCAACAATGGTGAAGACGCTACTGCT-GGTCTTACTCATATGATGATCTGGC
ACTCCAATCTCAATGACACCACATACCAAAGAACAAGGGCTCTTGTTCGGACTGGGATGG
ATCCCAGAATGTGCTCTCTGATGCAAGGATCAACCCTCCCACGGAGATCTGGAGCTGCTG
GTGCTGCAGTAAAAGGTGTTGGAACAATGGTAATGGAACTCATCAGAATGATCAAACGCG
GGATAAATGATCGAAATTTCTGGAGAGGTGAAAATGGT-CGAAGAACCA-GAATTGCTTA
TGAAAGAATGTGCAATATCCTCAAAGGGAAATTTCAGACAGCAGCACAACGGGCTATGAT
GGACCAGGTGAGGGAAGGCCGCAA-TCCTGGAAACGCTGAGATTGAGGATCTCATTTTCT
TGGCACGATCAGCACTTATTTTGAGAGGATCAGTAGCCCATAAATCATGCCTACCTGCCT
GTGTTTATGGCCTTGCAGTAACCAGTGGGTATGACTTTGAGAAGGAAGGATACTCTCTGG
TTGGAATTGATCCTTTCAAACTACTCCAGAACAGCCAAATTTTCAGTCTAATCAGACCGA
AAGAAAACCCAGCACACAAGAGCCAGTTGGTGTGGATGGCATGCCATTCTGCAGCATTTG
AGGACCTGAGAGTTTTGAATTTCATTAGAGGAACCAAAGTAATCCCAAGA-GGACAGTTA
GCAACCAGAGGAGTGCAAATTGCTTCAAATGAAAACATGGAGACAATAGATTCTAGCACA
CTCGAACTGAGAAGCAAATATTGGGCAATAAGGACCAGAAGTGGAGGAAACACCAGTCAA
CAGAGAGCATCTGCAGGACAGATAAGTGTGCAACCTACTTTCTCAGTGCAGAGAAATCTT
CCCTTTGAAAGAGCAACCATTATGGCTGCATTCACTGGGAACACTGAGGGGAGGACTTCC
GACATG---AGAACGGAAATCATAAGGATGATGGAAAATGCCAAATCAGAAGATGTGTCT
TTCCAGGGGCGGGGAGTCTTCGAGCTCTCGGACGAAAAGGCAACGAACCCGATCGTGCCT
TCCTTTGACATGAGCAATGAAGGGTCTTATTTCTTCGGAGACAATACTG-AGGAGTTTGA
CAGT-T------A-AA---------------------------------------
>gi|168481135|gb|CY030176| /Equine/5(NP)/H3N8/USA/1991/// Influenza A virus (A/equine/Kentucky/1/1991(H3N8)) segment 5, complete sequence
-----------------------------------TCACTCACTG-AGTGACATCAAAAT
CATGGCGTCTCAAGGCACCAAACGATCTTATGAGCAGATGGAAACTGATGGGGAACGCCA
AAATGCAACTGAAATCAGAGCATCTGTCGGAAGGATGGTGGGAGGAATCGGTCGGTTTTA
TGTTCAGATGTGTACTGAGCTTAAACTAAACGACCATGAAGGGCGGCTGATTCAGAACAG
CATAACAATAGAAAGGATGGTACTTTCGGCATTCGACGAAAGAAGAAACAAGTACCTCGA
GGAGCATCCCAGTGCTGGGAAAGACCCTAAGAAAACGGGAGGCCCGATATACAGAAGGAA
AGATGGGAAATGGATGAGAGAACTCATCCTCCATGATAAAGAAGAAATCATGAGGATCTG
GCGTCAGGCCAACAATGGTGAAGACGCTACTGCT-GGTCTTACTCATATGATGATCTGGC
ACTCCAATCTCAATGACACCACATACCAAAGAACAAGGGCTCTTGTTCGGACTGGGATGG
ATCCCAGAATGTGCTCTCTGATGCAAGGATCAACCCTCCCACGGAGATCTGGAGCTGCTG
GTGCTGCAGTAAAAGGTGTTGGAACAATGGTAATGGAACTCATCAGAATGATCAAACGCG
GAATAAATGATCGAAATTTCTGGAGAGGTGAAAATGGT-CGAAGAACCA-GAATTGCTTA
TGAAAGAATGTGCAATATCCTCAAAGGGAAATTTCAGACAGCAGCACAACGGGCTATGAT
GGACCAGGTGAGGGAAGGCCGCAA-TCCTGGAAACGCTGAGATTGAGGATCTCATTTTCT
TGGCACGATCAGCACTTATTTTGAGAGGATCAGTAGCCCATAAATCATGCCTACCTGCCT
GTGTTTATGGCCTTGCAGTAACCAGTGGGTATGACTTTGAGAAGGAAGGATACTCTCTGG
TTGGAATTGATCCTTTCAAACTACTCCAGAACAGCCAAATTTTCAGTCTAATCAGACCGA
AAGAAAACCCAGCACACAAGAGCCAGTTGGTGTGGATGGCATGCCATTCTGCAGCATTTG
AGGACCTGAGAGTTTTGAATTTCATTAGAGGAACCAAAGTAATCCCAAGA-GGACAGTTA
GCAACCAGAGGAGTGCAAATTGCTTCAAATGAAAACATGGAGACAATAGATTCTAGCACA
CTCGAACTGAGAAGCAAATATTGGGCAATAAGGACCAGAAGTGGAGGAAACACCAGTCAA
CAGAGAGCATCTGCAGGACAGATAAGTGTGCAACCTACTTTCTCAGTGCAGAGAAATCTT
CCCTTTGAAAGAGCAACCATTATGGCTGCATTCACTGGGAACACTGAGGGGAGGACTTCC
GACATG---AGAACGGAAATCATAAGGATGATGGAAAATGCCAAATCAGAAGATGTGTCT
TTCCAGGGGCGGGGAGTCTTCGAGCTCTCGGACGAAAAGGCAACGAACCCGATCGTGCCT
TCCTTTGACATGAGCAATGAAGGGTCTTATTTCTTCGGAGACAATGCTG-AGGAGTTTGA
CAGT-T------A-AA---------------------------------------
>gi|120433610|gb|CY018872| /Equine/5(NP)/H3N8/USA/1991/// Influenza A virus (A/equine/Idaho/37875/1991(H3N8)) segment 5, complete sequence
--------------------------GGTAGATAATCACTCACTG-AGTGACATCAAAGT
CATGGCGTCTCAAGGCACCAAACGATCTTATGAGCAGATGGAAACTGATGGGGAACGCCA
GAATGCAACTGAAATCAGAGCATCTGTCGGAAGGATGGTGGGAGGAATCGGCCGGTTTTA
TGTTCAGATGTGTACTGAGCTTAAACTAAACGACCATGAAGGGCGGCTGATTCAGAACAG
CATAACAATAGAAAGGATGGTACTTTCGGCATTCGACGAAAGAAGAAACAAGTACCTCGA
GGAGCATCCCAGTGCTGGGAAAGACCCTAAGAAAACGGGAGGCCCGATATACAGAAGGAA
AGATGGGAAATGGATGAGAGAACTCATCCTCCATGATAAAGAAGAAATCATGAGGATCTG
GCGTCAGGCCAACAATGGTGAAGACGCTACTGCT-GGTCTTACTCATATGATGATCTGGC
ACTCCAATCTCAATGACACCACATACCAAAGAACAAGGGCTCTTGTTCGGACTGGGATGG
ATCCCAGAATGTGCTCTCTGATGCAAGGATCAACCCTCCCACGGAGATCTGGAGCTGCTG
GTGCTGCAGTAAAAGGTGTTGGAACAATGGTAATGGAACTCATCAGAATGATCAAACGCG
GGATAAATGATCGAAATTTCTGGAGAGGTGAAAATGGT-CGAAGAACCA-GAATTGCTTA
TGAAAGAATGTGCAATATCCTCAAAGGGAAATTTCAGACAGCAGCACAACGGGCTATGAT
GGACCAGGTGAGGGAAGGCCGCAA-TCCTGGAAACGCTGAGATTGAGGATCTCATTTTCT
TGGCACGATCAGCACTTATTTTAAGAGGATCAGTAGCCCATAAATCATGCCTACCTGCCT
GTGTTTATGGCCTTGCAGTAACCAGTGGGTATGACTTTGAGAAGGAAGGATACTCTCTGG
TTGGAATTGATCCTTTCAAACTACTCCAGAACAGCCAAATTTTCAGTCTAATCAGACCGA
AAGAAAACCCAGCACACAAGAGCCAGTTGGTGTGGATGGCATGCCATTCTGCAGCATTTG
AGGACCTGAGAGTTTTGAATTTCATTAGAGGAACCAAAGTAATCCCAAGA-GGACAGTTA
GCAACCAGAGGAGTGCAAATTGCTTCAAATGAAAACATGGAGACAATAGATTCTAGCACA
CTCGAACTGAGAAGCAAATATTGGGCAATAAGGACCAGAAGTGGAGGAAACACCAGTCAA
CAGAGAGCATCTGCAGGACAGATAAGTGTGCAACCTACTTTCTCAGTGCAGAGAAATCTT
CCCTTTGAAAGAGCAACCATTATGGCTGCATTCACTGGGAACACTGAGGGGAGGACTTCC
GACATG---AGAACGGAAATCATAAGGATGATGGAAAATGCCAAATCAGAAGATGTGTCT
TTCCAGGGGCGGGGAGTCTTCGAGCTCTCGGACGAAAAGGCAACGAACCCGATCGTGCCT
TCCTTTGACATGAGCAATGAAGGGTCTTATTTCTTCGGAGACAATGCTG-AGGAGTTTGA
CAGT-T------A-AAGAAAAA---------------------------------
>gi|168481059|gb|CY030144| /Equine/5(NP)/H3N8/USA/1991/// Influenza A virus (A/equine/Texas/39655/1991(H3N8)) segment 5, complete sequence
-------------------------------------ACTCACTG-AGTGACATCAAAGT
CATGGCGTCTCAAGGCACCAAACGATCTTATGAGCAGATGGAAACTGATGGGGAACGCCA
GAATGCAACTGAAATCAGAGCATCTGTCGGAAGGATGGTGGGAGGAATCGGCCGGTTTTA
TGTTCAGATGTGTACTGAGCTTAAACTAAACGACCATGAAGGGCGGCTGATTCAGAACAG
CATAACAATAGAAAGGATGGTACTTTCGGCATTCGACGAAAGAAGAAACAAGTACCTCGA
GGAGCATCCCAGTGCTGGGAAAGACCCTAAGAAAACGGGAGGCCCGATATACAGAAGGAA
AGATGGGAAATGGATGAGAGAACTCATCCTCCATGATAAAGAAGAAATCATGAGGATCTG
GCGTCAAGCCAACAATGGTGAAGACGCTACTGCT-GGTCTTACTCATATGATGATCTGGC
ACTCCAATCTCAATGACACCACATACCAAAGAACAAGGGCTCTTGTTCGGACTGGGATGG
ATCCCAGAATGTGCTCTCTGATGCAAGGATCAACCCTCCCACGGAGATCTGGAGCTGCTG
GTGCTGCAGTAAAAGGTGTTGGAACAATGGTAATGGAACTCATCAGAATGATCAAACGCG
GGATAAATGATCGAAATTTCTGGAGAGGTGAAAATGGT-CGAAGAACCA-GAATTGCTTA
TGAAAGAATGTGCAATATCCTCAAAGGGAAATTTCAGACAGCAGCACAACGGGCTATGAT
GGACCAGGTGAGGGAAGGCCGCAA-TCCTGGAAACGCTGAAATTGAGGATCTCATTTTCT
TGGCACGATCAGCACTTATTTTGAGAGGATCAGTAGCCCATAAATCATGCCTACCTGCCT
GTGTTTATGGCCTTGCAGTAACCAGTGGGTATGACTTTGAGAAGGAAGGATACTCTCTGG
TTGGAATTGATCCTTTCAAACTACTCCAGAACAGCCAAATTTTCAGTCTAATCAGACCGA
AAGAAAACCCAGCACACAAGAGCCAGTTGGTGTGGATGGCATGCCATTCTGCAGCATTTG
AGGACCTAAGAGTTTTGAATTTCATTAGAGGAACCAAAGTAATCCCAAGA-GGACAGTTA
GCAACCAGAGGAGTGCAAATTGCTTCAAATGAAAACATGGAGACAATAGATTCTAGCACA
CTCGAACTGAGAAGCAAATATTGGGCAATAAGGACCAGAAGTGGAGGAAACACCAGTCAA
CAGAGAGCATCTGCAGGACAGATAAGTGTGCAACCTACTTTCTCAGTGCAGAGAAATCTT
CCCTTTGAAAGAGCAACCATTATGGCTGCATTCACTGGGAACACTGAGGGGAGGACTTCC
GACATG---AGAACGGAAATCATAAGGATGATGGAAAATGCCAAATCAGAAGATGTGTCT
TTCCAGGGGCGGGGAGTCTTCGAGCTCTCGGACGAAAAGGCAACGAACCCGATCGTGCCT
TCCTTTGACATGAGCAATGAAGGGTCTTATTTCTTCGGAGACAATGCTG-AGGAGTTTGA
CAGT-T------A-AA---------------------------------------
>gi|168481040|gb|CY030136| /Equine/5(NP)/H3N8/USA/1990/// Influenza A virus (A/equine/Kentucky/1277/1990(H3N8)) segment 5, complete sequence
-----------------------------------TCACTCACTG-AGTGACATCAAAGT
CATGGCGTCTCAAGGCACCAAACGATCTTATGAGCAGATGGAAACTGATGGGGAACGCCA
GAATGCAACTGAAATCAGAGCATCTGTCGGAAGGATGGTGGGAGGAATCGGCCGGTTTTA
TGTTCAGATGTGTACTGAGCTTAAACTAAACGACCATGAAGGGCGGCTGATTCAGAACAG
CATAACAATAGAAAGGATGGTACTTTCGGCATTCGACGAAAGAAGAAACAAGTACCTCGA
GGAGCATCCCAGTGCTGGGAAAGACCCTAAGAAAACGGGAGGCCCGATATACAGAAGGAA
AGATGGGAAATGGATGAGAGAACTCATCCTCCATGATAAAGAAGAAATCATGAGGATCTG
GCGTCAGGCCAACAATGGTGAAGACGCTACTGCT-GGTCTTACTCATATGATGATCTGGC
ACTCCAATCTCAATGACACCACATACCAAAGAACAAGGGCTCTTGTTCGGACTGGGATGG
ATCCCAGAATGTGCTCTCTGATGCAAGGATCAACCCTCCCACGGAGATCTGGAGCTGCTG
GTGCTGCAGTAAAAGGTGTTGGAACAATGGTAATGGAACTCATCAGGATGATCAAACGCG
GGATAAATGATCGAAATTTCTGGAGAGGTGAAAATGGT-CGAAGAACCA-GAATTGCTTA
TGAAAGAATGTGCAATATCCTCAAAGGGAAATTTCAGACAGCAGCACAACGGGCTATGAT
GGACCAGGTGAGGGAAGGCCGCAA-TCCTGGAAACGCTGAGATTGAGGATCTCATTTTCT
TGGCACGATCAGCACTTATTTTGAGAGGATCAGTAGCCCATAAATCATGCCTACCTGCCT
GTGTTTATGGCCTTGCAGTAACCAGTGGGTATGACTTTGAGAAGGAAGGATACTCTCTGG
TTGGAATTGATCCTTTCAAACTACTCCAGAACAGCCAAATTTTCAGTCTAATCAGACCGA
AAGAAAACCCAGCACACAAGAGCCAGTTGGTGTGGATGGCATGCCATTCTGCAGCATTTG
AGGACCTGAGAGTTTTGAATTTCATTAGAGGAACCAAAGTAATCCCAAGA-GGACAGTTA
GCAACCAGAGGAGTGCAAATTGCTTCAAATGAAAACATGGAGACAATAGATTCTAGCACA
CTCGAACTGAGAAGCAGATATTGGGCAATAAGGACCAGAAGTGGAGGAAACACCAGTCAA
CAGAGAGCATCTGCAGGACAGATAAGTGTGCAACCTACTTTCTCAGTGCAGAGAAATCTT
CCCTTTGAAAGAGCAACCATTATGGCTGCATTCACTGGGAACACTGAGGGGAGGACTTCC
GACATG---AGAACGGAAATCATAAGGATGATGGAAAATGCCAAATCAGAAGATGTGTCT
TTCCAGGGGCGGGGAGTCTTCGAGCTCTCGGACGAAAAGGCAACGAACCCGATCGTGCCT
TCCTTTGACATGAGCAATGAAGGGTCTTATTTCTTCGGAGACAATGCTG-AGGAGTTTGA
CAGT-T------A-AA---------------------------------------
>gi|324625|gb|M63786| /Equine/5(NP)/H3N8/China/1989/// Influenza A virus (A/equine/Jillin/1/1989(H3N8)) nucleoprotein (NP) gene, complete cds.
---------------AGCAAAAGCAGGGTAGATAATCACTCACTG-AGTGACATCAACAT
CATGGCGTCTCAAGGCACCAAACGATCTTATGAACAGATGGAGACTGGTGGAGAACGCCA
GAATGCTACTGAGATCAGAGCATCTGTTGGAAGAATGGTTGGTGGAATTGGGAGGTTCTA
CATACAGATGTGCACTGAACTCAAGCTCGGCGACCATGAAGGGAGGCTGATTCAGAACAG
CATAACAATAGAGAGAATGGTTCTCTCTGCATTTGATGAAAGGAGGAACAAATACCTGGA
AGAACATCCCAGTGCGGGAAAGGACCCGAAGAAAACTGGAGGTCCAATCTACCGAAGGAG
AGATGGGAAATGGATGAGAGAGCTGATTCTGTACGACAAAGAGGAGATCAGGAGGATTTG
GCGTCAAGCGAACAATGGAGAAGATGCAACTGCT-GGTCTCACTCATCTGATGATCTGGC
ATTCCAATCTAAATGATGCCACATATCAGAGAACAAGAGCTCTCGTGCGTACTGGGATGG
ACCCCAGAATGTGCTCTCTGATGCAAGGATCAACTCTTCCGAGGAGATCTGGAGCTGCTG
GTGCAGCAGTAAAGGGAGTCGGAACAATGGTGATGGAACTAATTCGGATGATAAAACGGG
GGATCAATGATCGAAATTTCTGGAGAGGTGAAAATGGA-CGAAGAACAA-GAATTGCATA
TGAGAGAATGTGCAACATCCTCAAAGGGAAATTCCAAACAGCAGCACAACGAGCAATGAT
GGATCAGGTGAGGGAAAGCAGAAA-TCCTGGGAATGCTGAAATTGAAGATCTCATCTTTC
TGGCACGGTCTGCACTCATCCTGAGAGGATCAGTGGCTCATAAGTCCTGTTTGCCTGCTT
GTGTATACGGACTTGCTGTGGCCAGTGGATATGACTTTGAGAGAGAGGGATACTCTCTTG
TTGGAATAGATCCTTTCCGTCTGCTTCAAAACAGCCAGGTCTTCAGTCTCATTAGACCAA
ATGAGAATCCAGCACATAAGAGCCAACTGGTATGGATGGCATGCCATTCTGCAGCATTTG
AAGACCTGAGAGTATCAAGTTTCATCAGAGGAACAAGAATGGTCCCAAGA-GGAAAGCTA
TCCACCAGAGGAGTTCAAATTGCTTCAAATGAGAACATGGAAACAATGGACTCCAATACT
CTTGAACTGAGAAGCAAATATTGGGCTATAAGGACCAGGAGTGGAGGAAACACCAACAAA
CAGAGAGCATCTGCAGGACAAATCAGTGTACAACCTACTTTCTCGGTACAGAGGAATCTT
CCTTTCGAAAGAGCGACCATCATGGCGGCATTCACAGGGAACACTGAAGGCAGAACATCT
GATATG---AGGACTGAAATCATAAGAATGATGGAAAGTGCCAGACCAGAAGATGCGTCT
TTCCAGGGGCGGGGAGTCTTCGAGCTCTCGGACGAAAAGGCAACGAACCCGATCGTGCCT
TCCTTTGACATGAGTAATGAAGGATCTTATTTCTTCGGAGACAATGCAG-AGGAATATGA
CAAT-T------A-AAGAAAAATACCC-TTGTTTCTACT----------------
>gi|168480983|gb|CY030112| /Equine/5(NP)/H3N8/USA/1988/// Influenza A virus (A/equine/Kentucky/692/1988(H3N8)) segment 5, complete sequence
-------------------------------------ACTCACTG-AGTGACATCAAAGT
CATGGCGTCTCAAGGCACCAAACGATCTTATGAGCAGATGGAAACTGATGGGGAACGCCA
GAATGCAACTGAAATCAGAGCATCTGTCGGAAGGATGGTGGGAGGAATCGGCCGGTTTTA
TGTTCAGATGTGTACTGAGCTTAAACTAAACGACCATGAAGGGCGGCTGATTCAGAACAG
CATAACAATAGAAAGGATGGTACTTTCGGCATTCGACGAAAGAAGAAACAAGTACCTCGA
GGAGCATCCCAGTGCTGGGAAAGACCCTAAGAAAACGGGAGGCCCGATATACAGAAGGAA
AGATGGGAAATGGATGAGAGAACTCATCCTCCATGATAAAGAAGAAATCATGAGGATCTG
GCGTCAGGCCAACAATGGTGAAGACGCTACTGCT-GGTCTTACTCATATGATGATCTGGC
ACTCCAATCTCAATGACACCACATACCAAAGAACAAGGGCTCTTGTTCGGGCTGGGATGG
ATCCCAGAATGTGCTCTCTGATGCAAGGATCAACCCTCCCACGGAGATCTGGAGCTGCCG
GTGCTGCAGTAAAAGGTGTTGGAACAATGGTAATGGAACTCATCAGGATGATCAAACGCG
GGATAAATGATCGAAATTTCTGGAGAGGTGAAAATGGT-CGAAGAACCA-GAATTGCTTA
TGAAAGAATGTGCAATATCCTCAAAGGGAAATTTCAAACAGCAGCACAACGGGCTATGAT
GGACCAAGTGAGGGAGGGCCGCAA-TCCTGGAAATGCTGAGATTGAGGATCTCATTTTCT
TGGCACGATCAGCACTCATTTTGAGAGGATCAGTAGCCCATAAATCATGCCTACCTGCCT
GTGTTTATGGCCTTGCAGTAACCAGTGGGTATGACTTTGAGAAGGAAGGATACTCTCTGG
TTGGAACTGATCCTTTCAAACTACTCCAGAACAGCCAAATTTTCAGTCTAATCAGACCGA
AAGAAAATCCAGCACACAAGAGCCAGTTGGTGTGGATGGCATGCCATTCTGCAGCATTTG
AGGACCTGAGAGTTTTGAATTTCATTAGAGGAACCAAAGTAATCCCAAGA-GGACAGTTA
GCAACCAGAGGAGTGCAAATTGCTTCAAATGAAAACATGGAGACAATAGATTCTAGCACA
CTCGAACTGAGAAGCAGATATTGGGCAATAAGGACCAGGAGTGGAGGAAACACCAGTCAA
CAGAGAGCATCTGCAGGACAGATAAGTGTGCAACCTACTTTCTCAGTGCAGAGAAATCTT
CCCTTTGAAAGAGCAACCATTATGGCTGCATTCACTGGGAACACTGAGGGGAGGACTTCC
GACATG---AGAACGGAAATCATAAGGATGATGGAAAATGCCAGATCAGAAGATGTGTCT
TTCCAGGGGCGGGGAGTCTTCGAGCTCTCGGACGAAAAGGCAACGAACCCGATCGTGCCT
TCCTTTGACATGAGCAATGAAGGGTCTTATTTCTTCGGAGACAATGCTG-AGGAGTTTGA
CAGT-T------A-AA---------------------------------------
>gi|168481002|gb|CY030120| /Equine/5(NP)/H3N8/USA/1988/// Influenza A virus (A/equine/Kentucky/694/1988(H3N8)) segment 5, complete sequence
-------------------------------------ACTCACTG-AGTGACATCAAAGT
CATGGCGTCTCAAGGCACCAAACGATCTTATGAGCAGATGGAAACTGATGGGGAACGCCA
GAATGCAACTGAAATCAGAGCATCTGTCGGAAGGATGGTGGGAGGAATCGGCCGGTTTTA
TGTTCAGATGTGTACTGAGCTTAAACTAAACGACCATGAAGGGCGGCTGATTCAGAACAG
CATAACAATAGAAAGGATGGTACTTTCGGCATTCGACGAAAGAAGAAACAAGTACCTCGA
GGAGCATCCCAGTGCTGGGAAAGACCCTAAGAAAACGGGAGGCCCGATATACAGAAGGAA
AGATGGGAAATGGATGAGAGAACTCATCCTCCATGATAAAGAAGAAATCATGAGGATCTG
GCGTCAGGCCAACAATGGTGAAGACGCTACTGCT-GGTCTTACTCATATGATGATCTGGC
ACTCCAATCTCAATGACACCACATACCAAAGAACAAGGGCTCTTGTTCGGGCTGGGATGG
ATCCCAGAATGTGCTCTCTGATGCAAGGATCAACCCTCCCACGGAGATCTGGAGCTGCCG
GTGCTGCAGTAAAAGGTGTTGGAACAATGGTAATGGAACTCATCAGGATGATCAAACGCG
GGATAAATGATCGAAATTTCTGGAGAGGTGAAAATGGT-CGAAGAACCA-GAATTGCTTA
TGAAAGAATGTGCAATATCCTCAAAGGGAAATTTCAAACAGCAGCACAACGGGCTATGAT
GGACCAAGTGAGGGAGGGCCGCAA-TCCTGGAAATGCTGAGATTGAGGATCTCATTTTCT
TGGCACGATCAGCACTCATTTTGAGAGGATCAGTAGCCCATAAATCATGCCTACCTGCCT
GTGTTTATGGCCTTGCAGTAACCAGTGGGTATGACTTTGAGAAGGAAGGATACTCTCTGG
TTGGAATTGATCCTTTCAAACTACTCCAGAACAGCCAAATTTTCAGTCTAATCAGACCGA
AAGAAAATCCAGCACACAAGAGCCAGTTGGTGTGGATGGCATGCCATTCTGCAGCATTTG
AGGACCTGAGAGTTTTGAATTTCATTAGAGGAACCAAAGTAATCCCAAGA-GGACAGTTA
GCAACCAGAGGAGTGCAAATTGCTTCAAATGAAAACATGGAGACAATAGATTCTAGCACA
CTCGAACTGAGAAGCAGATATTGGGCAATAAGGACCAGGAGTGGAGGAAACACCAGTCAA
CAGAGAGCATCTGCAGGACAGATAAGTGTGCAACCTACTTTCTCAGTGCAGAGAAATCTT
CCCTTTGAAAGAGCAACCATTATGGCTGCATTCACTGGGAACACTGAGGGGAGGACTTCC
GACATG---AGAACGGAAATCATAAGGATGATGGAAAATGCCAGATCAGAAGATGTGTCT
TTCCAGGGGCGGGGAGTCTTCGAGCTCTCGGACGAAAAGGCAACGAACCCGATCGTGCCT
TCCTTTGACATGAGCAATGAAGGGTCTTATTTCTTCGGAGACAATGCTG-AGGAGTTTGA
CAGT-T------A-AAGAAAA----------------------------------
>gi|168481021|gb|CY030128| /Equine/5(NP)/H3N8/USA/1988/// Influenza A virus (A/equine/Kentucky/698/1988(H3N8)) segment 5, complete sequence
-------------------------------------ACTCACTG-AGTGACATCAAAGT
CATGGCGTCTCAAGGCACCAAACGATCTTATGAGCAGATGGAAACTGATGGGGAACGCCA
GAATGCAACTGAAATCAGAGCATCTGTCGGAAGGATGGTGGGAGGAATCGGCCGGTTTTA
TGTTCAGATGTGTACTGAGCTTAAACTAAACGACCATGAAGGGCGGCTGATTCAGAACAG
CATAACAATAGAAAGGATGGTACTTTCGGCATTCGACGAAAGAAGAAACAAGTACCTCGA
GGAGCATCCCAGTGCTGGGAAAGACCCTAAGAAAACGGGAGGCCCGATATACAGAAGGAA
AGATGGGAAATGGATGAGAGAACTCATCCTCCATGATAAAGAAGAAATCATGAGGATCTG
GCGTCAGGCCAACAATGGTGAAGACGCTACTGCT-GGTCTTACTCATATGATGATCTGGC
ACTCCAATCTCAATGACACCACATACCAAAGAACAAGGGCTCTTGTTCGGGCTGGGATGG
ATCCCAGAATGTGCTCTCTGATGCAAGGATCAACCCTCCCACGGAGATCTGGAGCTGCCG
GTGCTGCAGTAAAAGGTGTTGGAACAATGGTAATGGAACTCATCAGGATGATCAAACGCG
GGATAAATGATCGAAATTTCTGGAGAGGTGAAAATGGT-CGAAGAACCA-GAATTGCTTA
TGAAAGAATGTGCAATATCCTCAAAGGGAAATTTCAAACAGCAGCACAACGGGCTATGAT
GGACCAAGTGAGGGAGGGCCGCAA-TCCTGGAAATGCTGAGATTGAGGATCTCATTTTCT
TGGCACGATCAGCACTCATTTTGAGAGGATCAGTAGCCCATAAATCATGCCTACCTGCCT
GTGTTTATGGCCTTGCAGTAACCAGTGGGTATGACTTTGAGAAGGAAGGATACTCTCTGG
TTGGAATTGATCCTTTCAAACTACTCCAGAACAGCCAAATTTTCAGTCTAATCAGACCGA
AAGAAAATCCAGCACACAAGAGCCAGTTGGTGTGGATGGCATGCCATTCTGCAGCATTTG
AGGACCTGAGAGTTTTGAATTTCATTAGAGGAACCAAAGTAATCCCAAGA-GGACAGTTA
GCAACCAGAGGAGTGCAAATTGCTTCAAATGAAAACATGGAGACAATAGATTCTAGCACA
CTCGAACTGAGAAGCAGATATTGGGCAATAAGGACCAGGAGTGGAGGAAACACCAGTCAA
CAGAGAGCATCTGCAGGACAGATAAGTGTGCAACCTACTTTCTCAGTGCAGAGAAATCTT
CCCTTTGAAAGAGCAACCATTATGGCTGCATTCACTGGGAACACTGAGGGGAGGACTTCC
GACATG---AGAACGGAAATCATAAGGATGATGGAAAATGCCAGATCAGAAGATGTGTCT
TTCCAGGGGCGGGGAGTCTTCGAGCTCTCGGACGAAAAGGCAACGAACCCGATCGTGCCT
TCCTTTGACATGAGCAATGAAGGGTCTTATTTCTTCGGAGACAATGCTG-AGGAGTTTGA
CAGT-T------A-AA---------------------------------------
>gi|168480964|gb|CY030104| /Equine/5(NP)/H3N8/USA/1987/// Influenza A virus (A/equine/Kentucky/1/1987(H3N8)) segment 5, complete sequence
-------------------------------------ACTCACTG-AGTGACATCAAAGT
CATGGCGTCTCAAGGCACCAAACGATCTTATGAGCAGATGGAAACTGGTGGGGAACGCCA
GAATGCAACTGAAATCAGAGCATCTGTCGGAAGGATGGTGGGAGGAATCGGCCGGTTTTA
TGTTCAGATGTGTACTGAGCTTAAACTCAACGACCATGAAGGGCGGCTGATTCAGAACAG
CATAACAATAGAAAGGATGGTACTTTCGGCATTCGACGAAAGAAGAAACAAGTACCTCGA
GGAGCATCCCAGTGCTGGGAAAGACCCCAAGAAAACGGGAGGCCCGATATACAGAAGGAA
AGATGGGAAATGGATGAGAGAACTCATCCTCCATGATAAAGAAGAAATCATGAGGATCTG
GCGTCAGGCCAACAATGGTGAAGACGCTACTGCT-GGTCTTACTCATATGATGATCTGGC
ACTCCAATCTCAATGACACCACATACCAAAGAACAAGGGCTCTTGTTCGGGCTGGGATGG
ATCCCAGAATGTGCTCTCTGATGCAAGGATCAACCCTCCCACGGAGATCTGGAGCTGCCG
GTGCTGCAGTAAAAGGTGTTGGAACAATGGTAATGGAACTCATCAGGATGATCAAACGCG
GGATAAATGATCGAAATTTCTGGAGAGGTGAAAATGGT-CGAAGAACCA-GAATTGCTTA
TGAAAGAATGTGCAATATCCTCAAAGGGAAATTCCAAACAGCAGCACAACGGGCAATGAT
GGACCAAGTGAGGGAGGGCCGCAA-TCCTGGAAATGCTGAGATTGAGGATCTCATTTTCT
TGGCACGATCAGCACTCATTTTGAGAGGATCAGTAGCCCATAAATCATGCCTACCTGCCT
GTGTTTATGGCCTTGCAGTAGCCAGTGGGTATGACTTTGAGAAGGAAGGATACTCTCTGG
TTGGAATTGATCCTTTCAAACTACTCCAGAACAGCCAAATTTTCAGTCTAATCAGACCGA
AAGAAAATCCAGCACACAAGAGCCAGTTGGTGTGGATGGCATGCCATTCTGCAGCATTTG
AGGACCTGAGAGTTTTGAATTTCATTAGAGGAACCAAAGTAATCCCAAGA-GGACAGTTA
GCAACCAGAGGAGTGCAAATTGCTTCAAATGAAAACATGGAGACAATAGATTCTAGCACA
CTCGAACTGAGGAGCAGATATTGGGCAATAAGGACCAGGAGTGGAGGGAACACCAGTCAA
CAGAGAGCATCTGCAGGACAGATAAGTGTGCAACCCACTTTCTCAGTGCAGAGAAATCTT
CCCTTTGAAAGAGCAACCATTATGGCTGCATTCACTGGGAACACTGAGGGGAGGACTTCC
GACATG---AGAACGGAAATCATAAGGATGATGGAAAATGCCAGATCAGAAGATGTGTCT
TTCCAGGGGCGGGGAGTCTTCGAGCTCTCGGACGAAAAGGCAACGAACCCGATCGTGCCT
TCCTTTGACATGAGCAATGAAGGGTCTTATTTCTTCGGAGACAATGCTG-AGGAGTTTGA
CAGT-T------A-AA---------------------------------------
>gi|168480945|gb|CY030096| /Equine/5(NP)/H3N8/USA/1986/// Influenza A virus (A/equine/Kentucky/1/1986(H3N8)) segment 5, complete sequence
-------------------------------------ACTCACTG-AGTGACATCAAAGT
CATGGCGTCTCAAGGCACCAAACGATCTTATGAGCAGATGGAAACTGGTGGGGAACGCCA
GAATGCAACTGAAATCAGAGCATCTGTCGGAAGGATGGTGGGAGGAATCGGCCGGTTCTA
TGTTCAGATGTGTACTGAACTTAAACTCAACGACCATGAAGGGCGGCTGATTCAGAACAG
CATAACAATAGAAAGGATGGTACTTTCGGCATTCGACGAAAGAAGAAACAAGTACCTCGA
GGAGCATCCCAGTGCTGGGAAAGACCCCAAGAAAACGGGAGGCCCGATATACAGAAGGAA
AGATGGGAAATGGATGAGAGAACTCATCCTCCATGATAAAGAAGAAATCATGAGGATCTG
GCGTCAGGCCAACAATGGTGAAGACGCTACTGCT-GGTCTTACTCATATGATGATCTGGC
ACTCCAATCTCAATGACACCACATACCAAAGAACAAGGGCTCTTGTTCGGGCTGGGATGG
ATCCCAGAATGTGCTCTCTGATGCAAGGATCAACCCTCCCACGGAGATCTGGAGCTGCCG
GTGCTGCAGTAAAAGGTGTTGGAACAATGGTAATGGAACTCATCAGGATGATCAAACGCG
GGATAAATGATCGAAATTTCTGGAGAGGTGAAAATGGT-CGAAGAACCA-GAATTGCTTA
TGAAAGAATGTGCAATATCCTCAAAGGGAAATTCCAAACAGCAGCACAACGGGCAATGAT
GGACCAAGTGAGGGAGGGCCGCAA-TCCTGGAAATGCTGAGATTGAGGATCTCATTTTCT
TGGCACGATCAGCACTCATTTTGAGAGGATCAGTAGCCCATAAATCATGCCTACCTGCCT
GTGTTTATGGCCTTGCAGTAGCCAGTGGGTATGACTTTGAGAAGGAAGGATACTCTCTGG
TTGGAATTGATCCTTTCAAACTACTCCAGAACAGCCAAATTTTCAGTCTAATCAGACCGA
AAGAAAATCCAGCACACAAGAGCCAGTTGGTGTGGATGGCATGCCATTCTGCAGCATTTG
AGGACCTGAGAGTTTTGAATTTCATTAGAGGAACCAAAGTTATCCCAAGA-GGACAGTTA
GCAACCAGAGGAGTGCAAATTGCTTCAAATGAAAACATGGAGACAATAGATTCTAGCACA
CTCGAACTGAGGAGCAGATATTGGGCAATAAGGACCAGGAGTGGAGGGAACACCAGTCAA
CAGAGAGCATCTGCAGGACAGATAAGTGTGCAACCCACTTTCTCAGTGCAGAGAAATCTT
CCCTTTGAAAGAGCAACCATTATGGCTGCATTCACTGGGAACACTGAGGGGAGGACTTCC
GACATG---AGAACGGAAATCATAAGGATGATGGAAAATGCCAGATCAGAAGATGTGTCT
TTCCAGGGGCGGGGAGTCTTCGAGCTCTCGGACGAAAAGGCAACGAACCCGATCGTGCCT
TCCTTTGACATGAGCAATGAAGGGTCTTATTTCTTCGGAGACAATGCTG-AGGAGTTTGA
CAGT-T------A-A----------------------------------------
>gi|168481116|gb|CY030168| /Equine/5(NP)/H3N8/USA/1986/// Influenza A virus (A/equine/Tennessee/5/1986(H3N8)) segment 5, complete sequence
--------------------------------------CTCACTG-AGTGACATCAAAGT
CATGGCGTCTCAAGGCACCAAACGATCTTATGAGCAGATGGAAACTGGTGGGGAACGCCA
GAATGCAACTGAAATCAGAGCATCTGTCGGAAGGATGGTGGGAGGAATCGGCCGGTTTTA
TGTTCAGATGTGTACTGAACTTAAACTCAACGACCATGAAGGGCGGCTGATTCAGAACAG
CATAACAATAGAAAGGATGGTACTTTCGGCATTCGACGAAAGAAGAAACAAGTACCTCGA
GGAGCATCCCAGTGCTGGGAAAGACCCCAAGAAAACGGGAGGCCCGATATACAGAAGGAA
AGATGGGAAATGGATGAGAGAACTCATCCTCCATGATAAAGAAGAAATCATGAGGATCTG
GCGTCAGGCCAACAATGGTGAAGACGCTACTGCT-GGTCTTACTCATATGATGATCTGGC
ACTCCAATCTCAATGACACCACATACCAAAGAACAAGGGCTCTTGTTCGGGCTGGGATGG
ATCCCAGAATGTGCTCTCTGATGCAAGGATCAACCCTCCCACGGAGATCTGGAGCTGCCG
GTGCTGCAGTAAAAGGTGTTGGAACAATGGTAATGGAACTCATCAGGATGATCAAACGCG
GGATAAATGATCGAAATTTCTGGAGAGGTGAAAATGGT-CGAAGAACCA-GAATTGCTTA
TGAAAGAATGTGCAATATCCTCAAAGGGAAATTCCAAACAGCAGCACAACGGGCAATGAT
GGACCAAGTGAGAGAGGGCCGCAA-TCCTGGAAATGCTGAGATTGAGGATCTCATTTTCT
TGACACGATCAGCACTCATTTTGAGAGGATCAGTAGCCCATAAATCATGCCTACCTGCCT
GTGTTTATGGCCTTGCAGTAGCCAGTGGGTATGACTTTGAGAAGGAAGGATACTCTCTGG
TTGGAATTGATCCTTTCAAACTACTCCAGAACAGCCAAATTTTCAGTCTAATCAGACCGA
AAGAAAATCCAGCACACAAGAGCCAGTTGGTGTGGATGGCATGCCATTCTGCAGCATTTG
AGGACCTGAGAGTTTTGAATTTCATTAGAGGAACCAAAGTAATCCCAAGA-GGACAGTTA
GCAACCAGAGGAGTGCAAATTGCTTCAAATGAAAACATGGAGACAATAGATTCTAGCACA
CTCGAACTGAGGAGCAGATATTGGGCAATAAGGACCAGAAGTGGAGGGAACACCAGTCAA
CAGAGAGCATCTGCAGGACAGATAAGTGTGCAACCCACTTTCTCAGTGCAGAGAAATCTT
CCCTTTGAAAGAGCAACCATTATGGCTGCATTCACTGGGAACACTGAGGGGAGGACTTCC
GACATG---AGAACGGAAATCATAAGGATGATGGAAAATGCCAGATCAGAAGATGTGTCT
TTCCAGGGGCGGGGAGTCTTCGAGCTCTCGGACGAAAAGGCAACGAACCCGATCGTGCCT
TCCTTTGACATGAGCAATGAAGGGTCTTATTTCTTCGGAGACAATGCTG-AGGAGTTTGA
CAGT-T------A-AA---------------------------------------
>gi|324689|gb|M30751| /Equine/5(NP)/H3N8/USA/1986/// Influenza A virus (A/equine/Kentucky/2/1986(H3N8)) nucleoprotein, complete cds.
---------------AGCAAAAGCAGGGTAGATAATCACTCACTG-AGTGACATCAAAGT
CATGGCGTCTCAAGGCACCAAACGATCTTATGAGCAGATGGAAACTGGTGGGGAACGCCA
GAATGCAACTGAAATCAGAGCATCTGTCGGAAGGATGGTGGGAGGAATCGGCCGGTTCTA
TGTTCAGATGTGTACTGAGCTTAAACTCAACGACCATGAAGGGCGGCTGATTCAGAACAG
CATAACAATAGAAAGGATGGTACTTTCGGCATTCGACGAAAGAAGAAACAAGTACCTCGA
GGAGCATCCCAGTGCTGGGAAAGACCCCAAGAAAACGGGAGGCCCGATATACAGAAGGAA
AGATGGGAAATGGATGAGAGAACTCATCCTCCATGATAAAGAAGAAATCATGAGGATCTG
GCGTCAGGCCAACAATGGTGAAGACGCTACTGCT-GGTCTTACTCATATGATGATCTGGC
ACTCCAATCTCAATGACACCACATACCAAAGAACAAGGGCTCTTGTTCGGGCTGGGATGG
ATCCCAGAATGTGCTCTCTGATGCAAGGATCAACCCTCCCACGGAGATCTGGAGCTGCCG
GTGCTGCAGTAAAAGGTGTTGGAACAATGGTAATGGAACTCATCAGGATGATCAAACGCG
GGATAAATGATCGAAATTTCTGGAGAGGTGAAAATGGT-CGAAGAACCA-GAATTGCTTA
TGAAAGAATGTGCAATATCCTCAAAGGGAAATTCCAAACAGCAGCACAACGGGCAATGAT
GGACCAAGTGAGGGAGGGCCGCAA-TCCTGGAAATGCTGAGATTGAGGATCTCATTTTCT
TGGCACGATCAGCACTCATTTTGAGAGGATCAGTAGCCCATAAATCATGCCTACCTGCCT
GTGTTTATGGCCTTGCAGTAGCCAGTGGGTATGACTTTGAGAAGGAAGGATACTCTCTGG
TTGGAATTGATCCTTTCAAACTACTCCAGAACAGCCAAATTTTCAGTCTAATCAGACCGA
AAGAAAATCCAGCACACAAGAGCCAGTTGGTGTGGATGGCATGCCATTCTGCAGCATTTG
AGGACCTGAGAGTTTTGAATTTCATTAGAGGAACCAAAGTAATCCCAAGA-GGACAGTTA
GCAACCAGAGGAGTGCAAATTGCTTCAAATGAAAACATGGAGACAATAGATTCTAGCACA
CTCGAACTGAGGAGCAGATATTGGGCAATAAGGACCAGGAGTGGAGGGAACACCAGTCAA
CAGAGAGCATCTGCAGGACAGATAAGTGTGCAACCCACTTTCTCAGTGCAGAGAAATCTT
CCCTTTGAAAGAGCAACCATTATGGCTGCATTCACTGGGAACACTGAGCGGAGGACTTCC
GACATG---AGAACGGAAATCATAAGGATGATGGAAAATGCCAGATCAGAAGATGTGTCT
TTCCAGGGGCGGGGAGTCTTCGAGCTCTCGGACGAAAAGGCAACGAACCCGATCGTGCCT
TCCTTTGACATGAGCAATGAAGGGTCTTATTTCTTCGGAGACAATGCTG-AGGAGTTTGA
CAGT-T------A-AAGAAAAATACCC-TTGTTTCTACT----------------
>gi|37223511|gb|AY383753| /Equine/5(NP)/H3N8/Chile/1985/// Influenza A virus (A/equine/Santiago/85(H3N8)) nucleoprotein mRNA, complete cds.
------------------------------------------------------------
-ATGGCGTCTCAAGGCACCAAACGATCTTATGAGCAGATGGAAACTGGTGGAGAACGCCA
GAATGCAACTGAAATCAGAGCATCTGTCGGAAGGATGGTGGGAGGAATCGGCCGGTTCTA
TGTTCAGATGTGTACTGAGCTTAAACTCAACGACCATGAAGGGCGGCTGATTCAGAACAG
CATAACAATAGAAAGGATGGTACTTTCGGCATTCGACGAAAGAAGAAACAAGTACCTCGA
GGAGCATCCCAGTGCTGGGAAAGACCCCAAGAAAACGGGAGGCCCGATATACAGAAGGAA
AGATGGGAAATGGATGAGAGAACTCATCCTCCATGATAAAGAAGAAATCATGAGGATCTG
GCGTCAGGCCAACAATGGTGAAGATGCTACTGCT-GGTCTTACTCATATGATGATCTGGC
ACTCCAATCTCAATGACACCACCTACCAAAGAACAAGGGCTCTTGTTCGGGCTGGGATGG
ATCCCAGAATGTGCTCTCTAATGCAAGGATCAACTCTCCCACGGAGATCTGGAGCTGCCG
GTGCTGCAGTAAAAGGTGTTGGAACAATGGTGATGGAACTCATCAGGATGATCAAACGCG
GGATAAATGATCGAAATTTCTGGAGAGGTGAAAATGGT-CGAAGAACCA-GAATTGCTTA
TGAAAGAATGTGCAACATCCTCAAAGGGAAATTCCAAACAGCAGCACAACGGGCAATGAT
GGACCAAGTGAGGGAGAGCCGCAA-TCCTGGAAATGCTGAGATTGAGGATCTCATTTTCT
TGACACGATCAGCACTCATTTTGAGAGGATCAGTAGCCCATAAATCATGCCTACCTGCCT
GTGTTTATGGCCTTGCAGTAGCCAGTGGGTATGACTTTGAGAAAGAGGGATACTCTCTGG
TTGGAATTGATCCTTTCAAACTACTCCAGAACAGCCAAATTTTCAGTCTAATCAGACCGA
AAGAAAATCCAGCACACAAGAGCCAGTTGGTGTGGATGGCATGCCATTCTGCAGCATTTG
AGGACCTGAGAGTTTTGAATTTCATTAGAGGAACCAAAGTAATCCCAAGA-GGACAGTTA
GCAACCAGAGGAGTGCAAATTGCTTCAAATGAAAACATGGAGACAATAGATTCTAGCACA
CTCGAACTGAGGAGCAGATATTGGGCAATAAGGACCAGGAGTGGAGGGAACACCAGTCAA
CAGAGAGCATCTGCAGGACAGATAAGTGTGCAACCCACTTTCTCAGTGCAGAGAAATCTT
CCCTTTGAAAGAGCAACCATTATGGCTGCATTCACTGGGAACACTGAGGGGAGGACTTCC
GACATG---AGAACGGAAATCATAAGGATGATGGAAAATGCCAGATCAGAAGATGTGTCT
TTCCAGGGGCGGGGAGTCTTCGAGCTCTCGGACGAAAAGGCAACGAACCCGATCGTGCCT
TCCTTTGACATGAGCAATGAAGGGTCTTATTTCTTCGGAGACAATGCTG-AGGAGTTTGA
CAGT-T------A-A----------------------------------------
>gi|166079739|gb|CY028919| /Equine/5(NP)/H3N8/USA/1983/// Influenza A virus (A/equine/New York/VR-297/1983(H3N8)) segment 5, complete sequence
-----------------------------------TCACTCACTG-AGTGACATCAAAGT
CATGGCGTCTCAAGGCACCAAACGATCTTATGAGCAGATGGAAACTGGTGGGGAACGCCA
GAATGCAACTGAAATAAGAGCATCTGTTGGAAGGATGGTGGGAGGAATCGGCCGATTCTA
TGTTCAAATGTGTACTGAGCTCAAACTCAGCGACCATGAAGGGCGGCTGATTCAGAACAG
CATAACAATAGAGAGGATGGTGCTTTCGGCATTCGACGAAAGAAGAAACAAGTACCTGGA
GGAGCATCCCAGTGCTGGAAAAGACCCCAAGAAGACGGGAGGCCCGATATACAGAAGGAG
AGATGGGAAATGGATGAGAGAACTCATCCTCCATGATAAAGAAGAAATCATGAGGATCTG
GCGTCAGGCCAACAATGGTGAAGATGCTACTGCT-GGTCTTACTCATATAATGATCTGGC
ACTCCAATCTCAATGACACCACCTACCAAAGAACAAGGGCTCTTGTTCGGACTGGGATGG
ATCCCAGAATGTGCTCTCTGATGCAAGGATCAACTCTCCCACGGAGATCTGGAGCTGCCG
GTGCTGCAGTGAAGGGTGTTGGAACAATGGTAATGGAACTTATCAGGATGATCAAACGCG
GGATAAATGATCGAAACTTCTGGAGAGGTGAAAATGGT-CGAAAAACCA-GAATTGCTTA
TGAAAGAATGTGCAACATCCTCAAAGGGAAATTCCAAACAGCAGCACAACGAGCAATGAT
GGACCAAGTGAGGGAGGGCCGCAA-TCCTGGAAATGCTGAGATTGAGGATCTCATTTTCT
TGGCGCGATCAGCACTCATTCTGAGAGGATCAGTAGCCCATAAATCATGCCTACCTGCCT
GTGTTTATGGCCTTGCAGTAGCCAGTGGGTATGACTTCGAGAAAGAGGGATACTCTCTGG
TTGGAATTGATCCTTTCAAACTACTCCAGAACAGCCAAATTTTCAGTCTGATCAGACCGA
AAGAAAATCCAGCACACAAGAGCCAGCTGGTGTGGATGGCATGCCATTCTGCAGCATTTG
AAGACCTGAGAGTTTCGAATTTCATTAGAGGAACCAAAGTAATCCCAAGA-GGACAGTTG
GCAACCAGAGGAGTGCAAATTGCTTCAAATGAAAACATGGAGACAATAGATTCTAGCACA
CTCGAACTGAGAAGCAGATATTGGGCAATAAGGACCAGGAGTGGGGGGAACACCAGTCAA
CAGAGAGCATCTGCAGGGCAGATAAGTGTGCAACCCACTTTCTCAGTGCAGAGAAATCTT
CCCTTTGAAAGAGCAACCATTATGGCTGCATTCACTGGAAACACTGAAGGGAGGACTTCC
GACATG---AGAACGGAAATCATAAGGATGATGGAAAATGCCAGATCAGAAGATGTGTCT
TTCCAGGGGCGGGGAGTCTTCGAGCTCTCGGACGAAAAGGCAACGAACCCGATCGTGCCT
TCCTTTGACATGAGCAATGAAGGGTCTTATTTCTTCGGAGACAATGCTG-AGGAGTTTGA
CAAT-T------A-AA---------------------------------------
>gi|168481444|gb|CY030192| /Equine/5(NP)/H3N8/USA/1983/// Influenza A virus (A/equine/New York/1/1983(H3N8)) segment 5, complete sequence
---------------------------------------TCACTG-AGTGACATCAAAGT
CATGGCGTCTCAAGGCACCAAACGATCTTATGAGCAGATGGAAACTGGTGGGGAACGCCA
GAATGCAACTGAAATAAGAGCATCTGTTGGAAGGATGGTGGGAGGAATCGGCCGGTTCTA
TGTTCAAATGTGTACTGAGCTCAAACTCAGCGACCATGAAGGGCGGCTGATTCAGAACAG
CATAACAATAGAGAGGATGGTGCTTTCGGCATTCGACGAAAGAAGAAACAAGTACCTGGA
GGAGCATCCCAGTGCTGGAAAAGACCCCAAGAAGACGGGAGGCCCGATATACAGAAGGAG
AGATGGGAAATGGATGAGAGAACTCATCCTCTATGATAAAGAAGAAATCATGAGGATCTG
GCGTCAGGCCAACAATGGTGAAGATGCTACTGCT-GGTCTTACTCATATGATGATCTGGC
ACTCCAATCTCAATGACACCACCTACCAAAGAACAAGGGCTCTTGTTCGGACTGGGATGG
ATCCCAGAATGTGCTCTCTGATGCAAGGATCAACTCTCCCACGGAGATCTGGAGCTGCCG
GTGCTGCAGTGAAGGGTGTTGGAACAATGGTAATGGAACTTATCAGGATGATCAAACGCG
GGATAAATGATCGAAACTTCTGGAGAGGTGAAAATGGT-CGAAAAACCA-GAATTGCTTA
TGAAAGAATGTGCAACATCCTCAAAGGGAAATTCCAAACAGCAGCACAACGAGCAATGAT
GGACCAAGTGAGGGAGGGCCGCAA-TCCTGGAAATGCTGAGATTGAGGATCTCATTTTCT
TGGCGCGATCAGCACTCATTCTGAGAGGATCAGTAGCCCATAAATCATGCCTACCTGCCT
GTGTTTATGGCCTTGCAGTAGCCAGTGGGTATGACTTCGAGAAAGAGGGATACTCTCTGG
TTGGAATTGATCCTTTCAAACTACTCCAGAACAGCCAAATTTTCAGTCTGATCAGACCGA
AAGAAAATCCAGCACACAAGAGCCAGCTGGTGTGGATGGCATGCCATTCTGCAGCATTTG
AGGACCTGAGAGTTTCGAATTTCATTAGAGGAACCAAAGTAATCCCAAGA-GGACAGTTG
GCAACCAGAGGAGTGCAAATTGCTTCAAATGAAAACATGGAGACAATAGATTCTAGCACA
CTCGAACTGAGAAGCAGATATTGGGCAATAAGGACCAGGAGTGGGGGGAACACCAGTCAA
CAGAGAGCATCTGCAGGGCAGATAAGTGTGCAACCCACTTTCTCAGTGCAGAGAAATCTT
CCCTTTGAAAGAGCAACCATTATGGCTGCATTCACTGGAAACACTGAAGGGAGGACTTCC
GACATG---AGAACGGAAATCATAAGGATGATGGAAAATGCCAGATCAGAAGATGTGTCT
TTCCAGGGGCGGGGAGTCTTCGAGCTCTCGGACGAAAAGGCAACGAACCCGATCGTGCCT
TCCTTTGACATGAGCAATGAAGGGTCTTATTTCTTCGGAGACAATGCTG-AGGAGTTTGA
CAGT-T------A-AA---------------------------------------
>gi|166079720|gb|CY028911| /Equine/5(NP)/H3N8/USA/1982/// Influenza A virus (A/equine/California/103/1982(H3N8)) segment 5, complete sequence
--------------------------------------CTCACTG-AGTGACATCAAAGT
CATGGCGTCTCAAGGCACCAAACGATCTTATGAGCAGATGGAAACTGGTGGGGAACGCCA
GAATGCAACTGAAATCAGAGCATCTGTTGGAAGGATGGTGGGAGGAATCGGCCGGTTCTA
TGTTCAAATGTGTACTGAGCTTAAACTCAACGACCACGAAGGGCGGCTGATTCAGAACAG
CATAACAATAGAAAGGATGGTACTTTCGGCATTCGACGAAAGAAGAAACAAGTACCTCGA
GGAGCATCCCAGTGCTGGGAAAGACCCCAAGAAAACGGGAGGCCCGATATACAGAAGGAA
AGATGGGAAATGGATGAGAGAACTCATCCTCCATGATAAAGAAGAAATCATGAGGATCTG
GCGTCAGGCCAACAATGGTGAAGACGCTACTGCT-GGTCTTACTCATATGATGATCTGGC
ACTCCAATCTCAATGACACCACCTACCAAAGAACAAGGGCTCTTGTTCGGGCTGGGATGG
ATCCCAGAATGTGCTCTCTGATGCAAGGGTCAACTCTCCCACGGAGATCTGGAGCTGCCG
GTGCTGCAGTGAAGGGTGTTGGAACAATGGTAATGGAACTCATCAGGATGATCAAACGCG
GGATAAATGATCGAAACTTCTGGAGAGGTGAAAATGGT-CGAAGAACCA-GAATTGCTTA
TGAAAGAATGTGCAACATCCTCAAAGGGAAATTCCAAACAGCAGCACAACGAGCAATGAT
GGACCAAGTGAGGGAGGGCCGCAA-TCCTGGAAATGCTGAGATTGAGGATCTCATTTTCT
TGGCACGATCAGCACTCATTTTGAGAGGATCAGTAGCCCATAAATCATGCCTACCTGCCT
GTGTTTATGGCCTTGCAGTAGCCAGTGGGTATGATTTTGAGAAAGAGGGATACTCTCTGG
TTGGAATTGATCCTTTCAAACTACTCCAGAACAGCCAAATTTTCAGTCTAATCAGACCGA
AAGAAAATCCAGCACACAAGAGCCAGTTGGTGTGGATGGCATGCCATTCTGCAGCATTTG
AGGACCTGAGAGTTTCGAATTTCATTAGAGGAACCAAAGTAATCCCAAGA-GGACAGTTA
GCAACCAGAGGAGTGCAAATTGCTTCAAATGAAAACATGGAGACAATAGATTCTAGCACA
CTCGAACTGAGGAGCAGATATTGGGCAATAAGGACCAGGAGTGGAGGGAACACCAGTCAA
CAGAGAGCATCTGCAGGACAGATAAGTGTGCAACCCACTTTCTCAGTGCAGAGAAATCTC
CCCTTTGAAAGAGCAACCATTATGGCTGCATTCACTGGAAACACTGAGGGGAGGACTTCC
GACATG---AGAACGGAAATCATAAGGATGATGGAAAATGCCAGATCAGAAGATGTGTCT
TTCCAGGGGCGGGGAGTCTTCGAGCTCTCGGACGAAAAGGCAACGAACCCGATCGTGCCT
TCCTTTGACATGAGCAATGAAGGGTCTTATTTCTTCGGAGACAATGCTG-AGGAGTTTGA
CAGT-T------A-A----------------------------------------
>gi|168480926|gb|CY030088| /Equine/5(NP)/H3N8/USA/1982/// Influenza A virus (A/equine/California/83/1982(H3N8)) segment 5, complete sequence
-------------------------------------ACTCACTG-AGTGACATCAAAGT
CATGGCGTCTCAAGGCACCAAACGATCTTATGAGCAGATGGAAACTGGTGGGGAACGCCA
GAATGCAACTGAAATCAGAGCATCTGTTGGAAGGATGGTGGGAGGAATCGGCCGGTTCTA
TGTTCAAATGTGTACTGAGCTTAAACTCAACGACCACGAAGGGCGGCTGATTCAGAACAG
CATAACAATAGAAAGGATGGTACTTTCGGCATTCGACGAAAGAAGAAACAAGTACCTCGA
GGAGCATCCCAGTGCTGGGAAAGACCCCAAGAAAACGGGAGGCCCGATATACAGAAGGAA
AGATGGGAAATGGATGAGAGAACTCATCCTCCATGATAAAGAAGAAATCATGAGGATCTG
GCGTCAGGCCAACAATGGTGAAGACGCTACTGCT-GGTCTTACTCATATGATGATCTGGC
ACTCCAATCTCAATGACACCACCTACCAAAGAACAAGGGCTCTTGTTCGGGCTGGGATGG
ATCCCAGAATGTGCTCTCTGATGCAAGGGTCAACTCTCCCACGGAGATCTGGAGCTGCCG
GTGCTGCAGTGAAGGGTGTTGGAACAATGGTAATGGAACTCATCAGGATGATCAAACGCG
GGATAAATGATCGAAACTTCTGGAGAGGTGAAAATGGT-CGAAGAACCA-GAATTGCTTA
TGAAAGAATGTGCAACATCCTCAAAGGGAAATTCCAAACAGCAGCACAACGAGCAATGAT
GGACCAAGTGAGGGAGGGCCGCAA-TCCTGGAAATGCTGAGATTGAGGATCTCATTTTCT
TGGCACGATCAGCACTCATTTTGAGAGGATCAGTAGCCCATAAATCATGCCTACCTGCCT
GTGTTTATGGCCTTGCAGTAGCCAGTGGGTATGATTTTGAGAAAGAGGGATACTCTCTGG
TTGGAATTGATCCTTTCAAACTACTCCAGAACAGCCAAATTTTCAGTCTAATCAGACCGA
AAGAAAATCCAGCACACAAGAGCCAGTTGGTGTGGATGGCATGCCATTCTGCAGCATTTG
AGGACCTGAGAGTTTCGAATTTCATTAGAGGAACCAAAGTAATCCCAAGA-GGACAGTTA
GCAACCAGAGGAGTGCAAATTGCTTCAAATGAAAACATGGAGACAATAGATTCTAGCACA
CTCGAACTGAGGAGCAGATATTGGGCAATAAGGACCAGGAGTGGAGGGAACACCAGTCAA
CAGAGAGCATCTGCAGGACAGATAAGTGTGCAACCCACTTTCTCAGTGCAGAGAAATCTC
CCCTTTGAAAGAGCAACCATTATGGCTGCATTCACTGGAAACACTGAGGGGAGGACTTCC
GACATG---AGAACGGAAATCATAAGGATGATGGAAAATGCCAGATCAGAAGATGTGTCT
TTCCAGGGGCGGGGAGTCTTCGAGCTCTCGGACGAAAAGGCAACGAACCCGATCGTGCCT
TCCTTTGACATGAGCAATGAAGGGTCTTATTTCTTCGGAGACAATGCTG-AGGAGTTTGA
CAGT-T------A-AA---------------------------------------
>gi|168480907|gb|CY030080| /Equine/5(NP)/H3N8/USA/1981/// Influenza A virus (A/equine/Kentucky/3/1981(H3N8)) segment 5, complete sequence
--------------------------------------CTCACTG-AGTGACATCAAAGT
CATGGCGTCTCAAGGCACCAAACGATCTTATGAGCAGATGGAAACTGGTGGGGAACGCCA
GAATGCAACTGAAATCAGAGCATCTGTTGGAAGGATGGTGGGAGGAATCGGCCGGTTCTA
TGTTCAAATGTGTACTGAGCTTAAACTCAACGACCATGAAGGGCGGCTGATTCAGAACAG
CATAACAATAGAAAGGATGGTACTTTCGGCATTCGACGAAAGAAGAAACAAGTACCTCGA
GGAGCATCCCAGTGCTGGGAAAGACCCCAAGAAAACGGGAGGCCCGATATACAGAAGGAG
AGATGGGAAATGGATGAGAGAACTCATCCTCCATGATAAAGAAGAAATCATGAGGATCTG
GCGTCAGGCCAACAATGGTGAAGACGCTACTGCT-GGTCTTACTCATATGATGATCTGGC
ACTCCAATCTCAATGACACCACCTACCAAAGAACAAGGGCTCTTGTTCGGGCTGGGATGG
ATCCCAGAATGTGCTCTCTGATGCAAGGATCAACTCTCCCACGGAGATCTGGAGCTGCCG
GTGCTGCAGTGAAGGGTGTTGGAACAATGGTAATGGAACTCATCAGGATGATCAAACGCG
GGATAAATGATCGAAACTTCTGGAGAGGTGAAAATGGT-CGAAGAACCA-GAATTGCTTA
TGAAAGAATGTGCAACATCCTCAAGGGGAAATTCCAAACAGCAGCACAACGAGCAATGAT
GGACCAAGTGAGGGAGGGCCGCAA-TCCTGGAAATGCTGAGATTGAGGATCTCATTTTCT
TGGCACGATCAGCACTCATTCTGAGAGGATCAGTAGCCCATAAATCATGCCTACCTGCCT
GTGTTTATGGCCTTGCAGTAGCCAGTGGGTATGACTTTGAGAAAGAGGGATACTCTCTGG
TTGGAATTGATCCTTTCAAACTACTCCAGAACAGCCAAATTTTCAGTCTAATCAGACCGA
AAGAAAATCCAGCACACAAGAGCCAGCTGGTGTGGATGGCATGCCATTCTGCAGCATTTG
AGGACCTGAGAGTTTCGAATTTCATTAGAGGAACCAAAGTAATCCCAAGA-GGACAGTTA
GCAACCAGGGGAGTGCAAATTGCTTCAAATGAAAACATGGAGACAATAGATTCTAGCACA
CTCGAACTGAGGAGCAGATATTGGGCAATAAGGACCAGGAGTGGGGGGAACACCAGTCAA
CAGAGAGCATCTGCAGGACAGATAAGTGTGCAACCCACTTTCTCAGTGCAGAGAAATCTT
CCCTTTGAAAGAGCAACCATTATGGCTGCATTCACTGGAAACACTGAGGGGAGGACTTCC
GACATG---AGAACGGAAATCATAAGGATGATGGAAAATGCCAGATCAGAAGATGTGTCT
TTCCAGGGGCGGGGAGTCTTCGAGCTCTCGGACGAAAAGGCAACGAACCCGATCGTGCCT
TCCTTTGACATGAGCAATGAAGGGTCTTATTTCTTCGGAGACAATGCTG-AGGAGTTTGA
CAGT-T------A-AA---------------------------------------
>gi|166079606|gb|CY028863| /Equine/5(NP)/H3N8/USA/1981/// Influenza A virus (A/equine/Georgia/1/1981(H3N8)) segment 5, complete sequence
--------------------------------------CTCACTG-AGTGACATCAAAGT
CATGGCGTCTCAAGGCACCAAACGATCTTATGAGCAGATGGAAACTGGTGGGGAACGCCA
GAATGCAACTGAAATCAGAGCATCTGTTGGAAGGATGGTGGGAGGAATCGGCCGGTTCTA
TGTTCAAATGTGTACTGAGCTTAAACTCAACGACCACGAAGGGCGGCTGATTCAGAACAG
CATAACAATAGAAAGGATGGTACTTTCGGCATTCGACGAAAGAAGAAACAAGTACCTCGA
GGAGCATCCCAGTGCTGGGAAAGACCCCAAGAAAACGGGAGGCCCGATATACAGAAGGAA
AGATGGGAAATGGATGAGAGAACTCATCCTCCATGATAAAGAAGAAATCATGAGGATCTG
GCGTCAGGCCAACAATGGTGAAGACGCTACTGCT-GGTCTTACTCATATGATGATCTGGC
ACTCCAATCTCAATGACACCACCTACCAAAGAACAAGGGCTCTTGTTCGGGCTGGGATGG
ATCCCAGAATGTGCTCTCTGATGCAAGGATCAACTCTCCCACGGAGATCTGGAGCTGCCG
GTGCTGCAGTGAAGGGTGTTGGAACAATGGTAATGGAACTCATCAGGATGATCAAACGCG
GGATAAATGATCGAAACTTCTGGAGAGGTGAAAATGGT-CGAAGAACCA-GAATTGCTTA
TGAAAGAATGTGCAACATCCTCAAAGGGAAATTCCAAACAGCAGCACAACGAGCAATGAT
GGACCAAGTGAGGGAGGGCCGCAA-TCCTGGAAATGCTGAGATTGAGGATCTCATTTTCT
TGGCACGATCAGCACTCATTTTGAGAGGATCAGTAGCCCATAAATCATGCCTACCTGCCT
GTGTTTATGGCCTTGCAGTAGCCAGTGGGTATGACTTTGAGAAAGAGGGATACTCTCTGG
TTGGAATTGATCCTTTCAAACTACTCCAGAACAGCCAAATTTTCAGTCTAATCAGACCGA
AAGAAAATCCAGCACACAAGAGCCAGTTGGTGTGGATGGCATGCCATTCTGCAGCATTTG
AGGATCTGAGAGTTTTGAATTTCATTAGAGGAACCAAAGTAATCCCAAGA-GGACAGTTA
GCAACCAGAGGAGTGCAAATTGCTTCAAATGAAAACATGGAGACAATAGATTCTAGCACA
CTCGAACTGAGGAGCAGATATTGGGCAATAAGGACCAGGAGTGGAGGGAACACCAGTCAA
CAGAGAGCATCTGCAGGACAGATAAGTGTGCAACCCACTTTCTCAGTGCAGAGAAATCTT
CCCTTTGAAAGAGCAACCATTATGGCTGCATTCACTGGAAACACTGAGGGGAGGACTTCC
GACATG---AGAATGGAAATCATAAGGATGATGGAAAATGCCAGATCAGAAGATGTGTCT
TTCCAGGGGCGGGGAGTCTTCGAGCTCTCGGACGAAAAGGCAACGAACCCGATCGTGCCT
TCCTTTGACATGAGCAATGAAGGGTCTTATTTCTTCGGAGACAATGCTG-AGGAGTTTGA
CAGT-T------A-AA---------------------------------------
>gi|166079625|gb|CY028871| /Equine/5(NP)/H3N8/USA/1981/// Influenza A virus (A/equine/Georgia/3/1981(H3N8)) segment 5, complete sequence
----------------------------------ATCACTCACTG-AGTGACATCAAAGT
CATGGCGTCTCAAGGCACCAAACGATCTTATGAGCAGATGGAAACTGGTGGGGAACGCCA
GAATGCAACTGAAATCAGAGCATCTGTTGGAAGGATGGTGGGAGGAATCGGCCGGTTCTA
TGTTCAAATGTGTACTGAGCTTAAACTCAACGACCACGAAGGGCGGCTGATTCAGAACAG
CATAACAATAGAAAGGATGGTACTTTCGGCATTCGACGAAAGAAGAAACAAGTACCTCGA
GGAGCATCCCAGTGCTGGGAAAGACCCCAAGAAAACGGGAGGCCCGATATACAGAAGGAA
AGATGGGAAATGGATGAGAGAACTCATCCTCCATGATAAAGAAGAAATCATGAGGATCTG
GCGTCAGGCCAACAATGGTGAAGACGCTACTGCT-GGTCTTACTCATATGATGATCTGGC
ACTCCAATCTCAATGACACCACCTACCAAAGAACAAGGGCTCTTGTTCGGGCTGGGATGG
ATCCCAGAATGTGCTCTCTGATGCAAGGATCAACTCTCCCACGGAGATCTGGAGCTGCCG
GTGCTGCAGTGAAGGGTGTTGGAACAATGGTAATGGAACTCATCAGGATGATCAAACGCG
GGATAAATGATCGAAACTTCTGGAGAGGTGAAAATGGT-CGAAGAACCA-GAATTGCTTA
TGAAAGAATGTGCAACATCCTCAAAGGGAAATTCCAAACAGCAGCACAACGAGCAATGAT
GGACCAAGTGAGGGAGGGCCGCAA-TCCTGGAAATGCTGAGATTGAGGATCTCATTTTCT
TGGCACGATCAGCACTCATTTTGAGAGGATCAGTAGCCCATAAATCATGCCTACCTGCCT
GTGTTTATGGCCTTGCAGTAGCCAGTGGGTATGACTTTGAGAAAGAGGGATACTCTCTGG
TTGGAATTGATCCTTTCAAACTACTCCAGAACAGCCAAATTTTCAGTCTAATCAGACCGA
AAGAAAATCCAGCACACAAGAGCCAGTTGGTGTGGATGGCATGCCATTCTGCAGCATTTG
AGGATCTGAGAGTTTTGAATTTCATTAGAGGAACCAAAGTAATCCCAAGA-GGACAGTTA
GCAACCAGAGGAGTGCAAATTGCTTCAAATGAAAACATGGAGACAATAGATTCTAGCACA
CTCGAACTGAGGAGCAGATATTGGGCAATAAGGACCAGGAGTGGAGGGAACACCAGTCAA
CAGAGAGCATCTGCAGGACAGATAAGTGTGCAACCCACTTTCTCAGTGCAGAGAAATCTT
CCCTTTGAAAGAGCAACCATTATGGCTGCATTCACTGGAAACACTGAGGGGAGGACTTCC
GACATG---AGAACGGAAATCATAAGGATGATGGAAAATGCCAGATCAGAAGATGTGTCT
TTCCAGGGGCGGGGAGTCTTCGAGCTCTCGGACGAAAAGGCAACGAACCCGATCGTGCCT
TCCTTTGACATGAGCAATGAAGGGTCTTATTTCTTCGGAGACAATGCTG-AGGAGTTTGA
CAGT-T------A-A----------------------------------------
>gi|166079644|gb|CY028879| /Equine/5(NP)/H3N8/USA/1981/// Influenza A virus (A/equine/Georgia/9/1981(H3N8)) segment 5, complete sequence
-----------------------------------TCACTCACTG-AGTGACATCAAAGT
CATGGCGTCTCAAGGCACCAAACGATCTTATGAGCAGATGGAAACTGGTGGGGAACGCCA
GAATGCAACTGAAATCAGAGCATCTGTTGGAAGGATGGTGGGAGGAATCGGCCGGTTCTA
TGTTCAAATGTGTACTGAGCTTAAACTCAACGACCACGAAGGGCGGCTGATTCAGAACAG
CATAACAATAGAAAGGATGGTACTTTCGGCATTCGACGAAAGAAGAAACAAGTACCTCGA
GGAGCATCCCAGTGCTGGGAAAGACCCCAAGAAAACGGGAGGCCCGATATACAGAAGGAA
AGATGGGAAATGGATGAGAGAACTCATCCTCCATGATAAAGAAGAAATCATGAGGATCTG
GCGTCAGGCCAACAATGGTGAAGACGCTACTGCT-GGTCTTACTCATATGATGATCTGGC
ACTCCAATCTCAATGACACCACCTACCAAAGAACAAGGGCTCTTGTTCGGGCTGGGATGG
ATCCCAGAATGTGCTCTCTGATGCAAGGATCAACTCTCCCACGGAGATCTGGAGCTGCCG
GTGCTGCAGTGAAGGGTGTTGGAACAATGGTAATGGAACTCATCAGGATGATCAAACGCG
GGATAAATGATCGAAACTTCTGGAGAGGTGAAAATGGT-CGAAGAACCA-GAATTGCTTA
TGAAAGAATGTGCAACATCCTCAAAGGGAAATTCCAAACAGCAGCACAACGAGCAATGAT
GGACCAAGTGAGGGAGGGCCGCAA-TCCTGGAAATGCTGAGATTGAGGATCTCATTTTCT
TGGCACGATCAGCACTCATTTTGAGAGGATCAGTAGCCCATAAATCATGCCTACCTGCCT
GTGTTTATGGCCTTGCAGTAGCCAGTGGGTATGACTTTGAGAAAGAGGGATACTCTCTGG
TTGGAATTGATCCTTTCAAACTACTCCAGAACAGCCAAATTTTCAGTCTAATCAGACCGA
AAGAAAATCCAGCACACAAGAGCCAGTTGGTGTGGATGGCATGCCATTCTGCAGCATTTG
AGGATCTGAGAGTTTTGAATTTCATTAGAGGAACCAAAGTAATCCCAAGA-GGACAGTTA
GCAACCAGAGGAGTGCAAATTGCTTCAAATGAAAACATGGAGACAATAGATTCTAGCACA
CTCGAACTGAGGAGCAGATATTGGGCAATAAGGACCAGGAGTGGAGGGAACACCAGTCAA
CAGAGAGCATCTGCAGGACAGATAAGTGTGCAACCCACTTTCTCAGTGCAGAGAAATCTT
CCCTTTGAAAGAGCAACCATTATGGCTGCATTCACTGGAAACACTGAGGGGAGGACTTCC
GACATG---AGAACGGAAATCATAAGGATGATGGAAAATGCCAGATCAGAAGATGTGTCT
TTCCAGGGGCGGGGAGTCTTCGAGCTCTCGGACGAAAAGGCAACGAACCCGATCGTGCCT
TCCTTTGACATGAGCAATGAAGGGTCTTATTTCTTCGGAGACAATGCTG-AGGAGTTTGA
CAGT-T------A-AA---------------------------------------
>gi|166079663|gb|CY028887| /Equine/5(NP)/H3N8/USA/1981/// Influenza A virus (A/equine/Georgia/10/1981(H3N8)) segment 5, complete sequence
----------------------------------ATCACTCACTG-AGTGACATCAAAGT
CATGGCGTCTCAAGGCACCAAACGATCTTATGAGCAGATGGAAACTGGTGGGGAACGCCA
GAATGCAACTGAAATCAGAGCATCTGTTGGAAGGATGGTGGGAGGAATCGGCCGGTTCTA
TGTTCAAATGTGTACTGAGCTTAAACTCAACGACCACGAAGGGCGGCTGATTCAGAACAG
CATAACAATAGAAAGGATGGTACTTTCGGCATTCGACGAAAGAAGAAACAAGTACCTCGA
GGAGCATCCCAGTGCTGGGAAAGACCCCAAGAAAACGGGAGGCCCGATATACAGAAGGAA
AGATGGGAAATGGATGAGAGAACTCATCCTCCATGATAAAGAAGAAATCATGAGGATCTG
GCGTCAGGCCAACAATGGTGAAGACGCTACTGCT-GGTCTTACTCATATGATGATCTGGC
ACTCCAATCTCAATGACACCACCTACCAAAGAACAAGGGCTCTTGTTCGGGCTGGGATGG
ATCCCAGAATGTGCTCTCTGATGCAAGGATCAACTCTCCCACGGAGATCTGGAGCTGCCG
GTGCTGCAGTGAAGGGTGTTGGAACAATGGTAATGGAACTCATCAGGATGATCAAACGCG
GGATAAATGATCGAAACTTCTGGAGAGGTGAAAATGGT-CGAAGAACCA-GAATTGCTTA
TGAAAGAATGTGCAACATCCTCAAAGGGAAATTCCAAACAGCAGCACAACGAGCAATGAT
GGACCAAGTGAGGGAGGGCCGCAA-TCCTGGAAATGCTGAGATTGAGGATCTCATTTTCT
TGGCACGATCAGCACTCATTTTGAGAGGATCAGTAGCCCATAAATCATGCCTACCTGCCT
GTGTTTATGGCCTTGCAGTAGCCAGTGGGTATGACTTTGAGAAAGAGGGATACTCTCTGG
TTGGAATTGATCCTTTCAAACTACTCCAGAACAGCCAAATTTTCAGTCTAATCAGACCGA
AAGAAAATCCAGCACACAAGAGCCAGTTGGTGTGGATGGCATGCCATTCTGCAGCATTTG
AGGATCTGAGAGTTTTGAATTTCATTAGAGGAACCAAAGTAATCCCAAGA-GGACAGTTA
GCAACCAGAGGAGTGCAAATTGCTTCAAATGAAAACATGGAGACAATAGATTCTAGCACA
CTCGAACTGAGGAGCAGATATTGGGCAATAAGGACCAGGAGTGGAGGGAACACCAGTCAA
CAGAGAGCATCTGCAGGACAGATAAGTGTGCAACCCACTTTCTCAGTGCAGAGAAATCTT
CCCTTTGAAAGAGCAACCATTATGGCTGCATTCACTGGAAACACTGAGGGGAGGACTTCC
GACATG---AGAACGGAAATCATAAGGATGATGGAAAATGCCAGATCAGAAGATGTGTCT
TTCCAGGGGCGGGGAGTCTTCGAGCTCTCGGACGAAAAGGCAACGAACCCGATCGTGCCT
TCCTTTGACATGAGCAATGAAGGGTCTTATTTCTTCGGAGACAATGCTG-AGGAGTTTGA
CAGT-T------A-AA---------------------------------------
>gi|166079701|gb|CY028903| /Equine/5(NP)/H3N8/USA/1981/// Influenza A virus (A/equine/Kentucky/magnificent_genius1/1981(H3N8)) segment 5, complete sequence
-------------------------------------ACTCACTG-AGTGACATCAAAGT
CATGGCGTCTCAAGGCACCAAACGATCTTATGAGCAGATGGAAACTGGTGGGGAACGCCA
GAATGCAACTGAAATCAGAGCATCTGTTGGAAGGATGGTGGGAGGAATCGGCCGGTTCTA
TGTTCAAATGTGTACTGAGCTTAAACTCAACGACCATGAAGGGCGGCTGATTCAGAACAG
CATAACAATAGAAAGGATGGTACTTTCGGCATTCGACGAAAGAAGAAACAAGTACCTCGA
GGAGCATCCCAGTGCTGGGAAAGACCCCAAGAAAACGGGAGGCCCGATATACAGAAGGAA
AGATGGGAAATGGATGAGAGAACTCATCCTCCATGATAAAGAAGAAATCATGAGGATCTG
GCGTCAGGCTAACAATGGTGAAGACGCTACTGCT-GGTCTTACTCATATGATGATCTGGC
ACTCCAATCTCAATGACACCACCTACCAAAGAACAAGGGCTCTTGTTCGGGCTGGGATGG
ATCCCAGAATGTGCTCTCTGATGCAAGGATCAACTCTCCCACGGAGATCTGGAGCTGCCG
GTGCTGCAGTGAAGGGTGTTGGAACAATGGTAATGGAACTCATCAGGATGATCAAACGCG
GGATAAATGATCGAAACTTCTGGAGAGGTGAAAATGGT-CGAAGAACCA-GAATTGCTTA
TGAAAGAATGTGCAACATCCTCAAAGGGAAATTCCAAACAGCAGCACAACGAGCAATGAT
GGACCAAGTGAGGGAGGGCCGCAA-TCCTGGAAATGCTGAGATTGAGGATCTCATTTTCT
TGGCACGATCAGCACTCATTTTGAGAGGATCAGTAGCCCATAAATCATGCCTACCTGCCT
GTGTTTATGGCCTTGCAGTAGCCAGTGGGTATGACTTTGAGAAAGAGGGATACTCTCTGG
TTGGAATTGATCCTTTCAAACTACTCCAGAACAGCCAAATTTTCAGTCTAATCAGACCGA
AAGAAAATCCAGCACACAAGAGCCAGTTGGTGTGGATGGCATGCCATTCTGCAGCATTTG
AGGACCTGAGAGTTTCGAATTTCATTAGAGGAACCAAAGTAATCCCAAGA-GGACAGTTA
GCAACCAGAGGAGTGCAAATTGCTTCAAATGAAAACATGGAGACAATAGATTCTAGCACA
CTCGAACTGAGGAGCAGATATTGGGCAATAAGGACCAGAAGTGGAGGGAACACCAGTCAA
CAGAGAGCATCTGCAGGACAGATAAGTGTGCAACCCACTTTCTCAGTGCAGAGAAATCTT
CCCTTTGAAAGAGCAACCATTATGGCTGCATTCACTGGAAACACTGAGGGGAGGACTTCC
GACATG---AGAACGGAAATCATAAGGATGATGGAAAATGCCAGATCAGAAGATGTGTCT
TTCCAGGGGCGGGGAGTCTTCGAGCTCTCGGACGAAAAGGCAACGAACCCGATCGTGCCT
TCCTTTGACATGAACAATGAAGGGTCTTATTTCTTCGGAGACAATGCTG-AGGAGTTTGA
CAGT-T------A-AAGAAAA----------------------------------
>gi|166079511|gb|CY028823| /Equine/5(NP)/H3N8/USA/1981/// Influenza A virus (A/equine/Kentucky/2/1981(H3N8)) segment 5, complete sequence
-------------------------------------ACTCACTG-AGTGACATCAAAGT
CATGGCGTCTCAAGGCACCAAACGATCTTATGAGCAGATGGAAACTGGTGGGGAACGCCA
GAATGCAACTGAAATCAGAGCATCTGTTGGAAGGATGGTGGGAGGAATCGGCCGGTTCTA
TGTTCAAATGTGTACTGAGCTTAAACTCAACGACCATGAAGGGCGGCTGATTCAGAACAG
CATAACAATAGAAAGGATGGTACTTTCGGCATTCGACGAAAGAAGAAACAAGTACCTCGA
GGAGCATCCCAGTGCTGGGAAAGACCCCAAGAAAACGGGAGGCCCGATATACAGAAGGAG
AGATGGGAAATGGATGAGAGAACTCATCCTCCATGATAAAGAAGAAATCATGAGGATCTG
GCGTCAGGCCAACAATGGTGAAGACGCTACTGCT-GGTCTTACTCATATGATGATCTGGC
ACTCCAATCTCAATGACACCACCTACCAAAGAACAAGGGCTCTTGTTCGGGCTGGGATGG
ATCCCAGAATGTGCTCTCTGATGCAAGGATCAACTCTCCCACGGAGATCTGGAGCTGCCG
GTGCTGCAGTGAAGGGTGTTGGAACAATGGTAATGGAACTCATCAGGATGATCAAACGCG
GGATAAATGATCGAAACTTCTGGAGAGGTGAAAATGGT-CGAAGAACCA-GAATTGCTTA
TGAAAGAATGTGCAACATCCTCAAGGGGAAATTCCAAACAGCAGCACAACGAGCAATGAT
GGACCAAGTGAGGGAGGGCCGCAA-TCCTGGAAATGCTGAGATTGAGGATCTCATTTTCT
TGGCACGATCAGCACTCATTCTGAGAGGATCAGTAGCCCATAAATCATGCCTACCTGCCT
GTGTTTATGGCCTTGCAGTAGCCAGTGGGTATGACTTTGAGAAAGAGGGATACTCTCTGG
TTGGAATTGATCCTTTCAAACTACTCCAGAACAGCCAAATTTTCAGTCTAATCAGACCGA
AAGAAAATCCAGCACACAAGAGCCAGCTGGTGTGGATGGCATGCCATTCTGCAGCATTTG
AGGACCTGAGAGTTTCGAATTTCATTAGAGGAACCAAAGTAATCCCAAGA-GGACAGTTA
GCAACCAGGGGAGTGCAAATTGCTTCAAATGAAAACATGGAGACAATAGATTCTAGCACA
CTCGAACTGAGGAGCAGATATTGGGCAATAAGGACCAGGAGTGGGGGGAACACCAGTCAA
CAGAGAGCATCTGCAGGACAGATAAGTGTGCAACCCACTTTCTCAGTGCAGAGAAATCTT
CCCTTTGAAAGAGCAACCATTATGGCTGCATTCACTGGAAACACTGAGGGGAGGACTTCC
GACATG---AGAACGGAAATCATAAGGATGATGGAAAATGCCAGATCAGAAGATGTGTCT
TTCCAGGGGCGGGGAGTCTTCGAGCTCTCGGACGAAAAGGCAACGAACCCGATCGTGCCT
TCCTTTGACATGAGCAATGAAGGGTCTTATTTCTTCGGAGACAATGCTG-AGGAGTTTGA
CAGT-T------A-A----------------------------------------
>gi|166079530|gb|CY028831| /Equine/5(NP)/H3N8/USA/1981/// Influenza A virus (A/equine/Kentucky/1/1981(H3N8)) segment 5, complete sequence
--------------------------------------CTCACTG-AGTGACATCAAAGT
CATGGCGTCTCAAGGCACCAAACGATCTTATGAGCAGATGGAAACTGGTGGGGAACGCCA
GAATGCAACTGAAATCAGAGCATCTGTTGGAAGGATGGTGGGAGGAATCGGCCGGTTCTA
TGTTCAAATGTGTACTGAGCTTAAACTCAACGACCATGAAGGGCGGCTGATTCAGAACAG
CATAACAATAGAAAGGATGGTACTTTCGGCATTCGACGAAAGAAGAAACAAGTACCTCGA
GGAGCATCCCAGTGCTGGGAAAGACCCCAAGAAAACGGGAGGCCCGATATACAGAAGGAG
AGATGGGAAATGGATGAGAGAACTCATCCTCCATGATAAAGAAGAAATCATGAGGATCTG
GCGTCAGGCCAACAATGGTGAAGACGCTACTGCT-GGTCTTACTCATATGATGATCTGGC
ACTCCAATCTCAATGACACCACCTACCAAAGAACAAGGGCTCTTGTTCGGGCTGGGATGG
ATCCCAGAATGTGCTCTCTGATGCAAGGATCAACTCTCCCACGGAGATCTGGAGCTGCCG
GTGCTGCAGTGAAGGGTGTTGGAACAATGGTAATGGAACTCATCAGGATGATCAAACGCG
GGATAAATGATCGAAACTTCTGGAGAGGTGAAAATGGT-CGAAGAACCA-GAATTGCTTA
TGAAAGAATGTGCAACATCCTCAAGGGGAAATTCCAAACAGCAGCACAACGAGCAATGAT
GGACCAAGTGAGGGAGGGCCGCAA-TCCTGGAAATGCTGAGATTGAGGATCTCATTTTCT
TGGCACGATCAGCACTCATTCTGAGAGGATCAGTAGCCCATAAATCATGCCTACCTGCCT
GTGTTTATGGCCTTGCAGTAGCCAGTGGGTATGACTTTGAGAAAGAGGGATACTCTCTGG
TTGGAATTGATCCTTTCAAACTACTCCAGAACAGCCAAATTTTCAGTCTAATCAGACCGA
AAGAAAATCCAGCACACAAGAGCCAGCTGGTGTGGATGGCATGCCATTCTGCAGCATTTG
AGGACCTGAGAGTTTCGAATTTCATTAGAGGAACCAAAGTAATCCCAAGA-GGACAGTTA
GCAACCAGGGGAGTGCAAATTGCTTCAAATGAAAACATGGAGACAATAGATTCTAGCACA
CTCGAACTGAGGAGCAGATATTGGGCAATAAGGACCAGGAGTGGGGGGAACACCAGTCAA
CAGAGAGCATCTGCAGGACAGATAAGTGTGCAACCCACTTTCTCAGTGCAGAGAAATCTT
CCCTTTGAAAGAGCAACCATTATGGCTGCATTCACTGGAAACACTGAGGGGAGGACTTCC
GACATG---AGAACGGAAATCATAAGGATGATGGAAAATGCCAGATCAGAAGATGTGTCT
TTCCAGGGGCGGGGAGTCTTCGAGCTCTCGGACGAAAAGGCAACGAACCCGATCGTGCCT
TCCTTTGACATGAGCAATGAAGGGTCTTATTTCTTCGGAGACAATGCTG-AGGAGTTTGA
CAGT-T------A-AAGAAAA----------------------------------
>gi|169822638|gb|CY030746| /Equine/5(NP)/H3N8/USA/1981/// Influenza A virus (A/equine/Kentucky/Rosie100/1981(H3N8)) segment 5, complete sequence
--------------------------------------CTCACTG-AGTGACATCAAAGT
CATGGCGTCTCAAGGCACCAAACGATCTTATGAGCAGATGGAAACTGGTGGGGAACGCCA
GAATGCAACTGAAATCAGAGCATCTGTTGGAAGGATGGTGGGAGGAATCGGCCGGTTCTA
TGTTCAAATGTGTACTGAGCTTAAACTCAACGACCATGAAGGGCGGCTGATTCAGAACAG
CATAACAATAGAAAGGATGGTACTTTCGGCATTCGACGAAAGAAGAAACAAGTACCTCGA
GGAGCATCCCAGTGCTGGGAAAGACCCCAAGAAAACGGGAGGCCCGATATACAGAAGGAA
AGATGGGAAATGGATGAGAGAACTCATCCTCCATGATAAAGAAGAAATCATGAGGATCTG
GCGTCAGGCTAACAATGGTGAAGACGCTACTGCT-GGTCTTACTCATATGATGATCTGGC
ACTCCAATCTCAATGACACCACCTACCAAAGAACAAGGGCTCTTGTTCGGGCTGGGATGG
ATCCCAGAATGTGCTCTCTGATGCAAGGATCAACTCTCCCACGGAGATCTGGAGCTGCCG
GTGCTGCAGTGAAGGGTGTTGGAACAATGGTAATGGAACTCATCAGGATGATCAAACGCG
GGATAAATGATCGAAACTTCTGGAGAGGTGAAAATGGT-CGAAGAACCA-GAATTGCTTA
TGAAAGAATGTGCAACATCCTCAAAGGGAAATTCCAAACAGCAGCACAACGAGCAATGAT
GGACCAAGTGAGGGAGGGCCGCAA-TCCTGGAAATGCTGAGATTGAGGATCTCATTTTCT
TGGCACGATCAGCACTCATTTTGAGAGGATCAGTAGCCCATAAATCATGCCTACCTGCCT
GTGTTTATGGCCTTGCAGTAGCCAGTGGGTATGACTTTGAGAAAGAGGGATACTCTCTGG
TTGGAATTGATCCTTTCAAACTACTCCAGAACAGCCAAATTTTCAGTCTAATCAGACCGA
AAGAAAATCCAGCACACAAGAGCCAGTTGGTGTGGATGGCATGCCATTCTGCAGCATTTG
AGGACCTGAGAGTTTCGAATTTCATTAGAGGAACCAAAGTAATCCCAAGA-GGACAGTTA
GCAACCAGAGGAGTGCAAATTGCTTCAAATGAAAACATGGAGACAATAGATTCTAGCACA
CTCGAACTGAGGAGCAGATATTGGGCAATAAGGACCAGAAGTGGAGGGAACACCAGTCAA
CAGAGAGCATCTGCAGGACAGATAAGTGTGCAACCCACTTTCTCAGTGCAGAGAAATCTT
CCCTTTGAAAGAGCAACCATTATGGCTGCATTCACTGGAAACACTGAGGGGAGGACTTCC
GACATG---AGAACGGAAATCATAAGGATGATGGAAAATGCCAGATCAGAAGATGTGTCT
TTCCAGGGGCGGGGAGTCTTCGAGCTCTCGGACGAAAAGGCAACGAACCCGATCGTGCCT
TCCTTTGACATGAACAATGAAGGGTCTTATTTCTTCGGAGACAATGCTG-AGGAGTTTGA
CAGT-T------A-AA---------------------------------------
>gi|33867358|gb|AY291288| /Equine/5(NP)/H3N8/USA/1981/// Influenza A virus (A/equine/Kentucky/1/81(H3N8)) nucleoprotein (NP) gene, complete cds.
---------------AGCAAAAGCAGGGTAGATAATCACTCACTG-AGTGACATCAAAGT
CATGGCGTCTCAAGGCACCAAACGATCTTATGAGCAGATGGAAACTGGTGGGGAACGCCA
GAATGCAACTGAAATCAGAGCATCTGTTGGAAGGATGGTGGGAGGAATCGGCCGGTTCTA
TGTTCAAATGTGTACTGAGCTTAAACTCAACGACCATGAAGGGCGGCTGATTCAGAACAG
CATAACAATAGAAAGGATGGTACTTTCGGCATTCGACGAAAGAAGAAACAAGTACCTCGA
GGAGCATCCCAGTGCTGGGAAAGACCCCAAGAAAACGGGAGGCCCGATATACAGAAGGAG
AGATGGGAAATGGATGAGAGAACTCATCCTCCATGATAAAGAAGAAATCATGAGGATCTG
GCGTCAGGCCAACAATGGTGAAGACGCTACTGCT-GGTCTTACTCATATGATGATCTGGC
ACTCCAATCTCAATGACACCACCTACCAAAGAACAAGGGCTCTTGTTCGGGCTGGGATGG
ATCCCAGAATGTGCTCTCTGATGCAAGGATCAACTCTCCCACGGAGATCTGGAGCTGCCG
GTGCTGCAGTGAAGGGTGTTGGAACAATGGTAATGGAACTCATCAGGATGATCAAACGCG
GGATAAATGATCGAAACTTCTGGAGAGGTGAAAATGGT-CGAAGAACCA-GAATTGCTTA
TGAAAGAATGTGCAACATCCTCAAGGGGAAATTCCAAACAGCAGCACAACGAGCAATGAT
GGACCAAGTGAGGGAGGGCCGCAA-TCCTGGAAATGCTGAGATTGAGGATCTCATTTTCT
TGGCACGATCAGCACTCATTCTGAGAGGATCAGTAGCCCATAAATCATGCCTACCTGCCT
GTGTTTATGGCCTTGCAGTAGCCAGTGGGTATGACTTTGAGAAAGAGGGATACTCTCTGG
TTGGAATTGATCCTTTCAAACTACTCCAGAACAGCCAAATTTTCAGTCTAATCAGACCGA
AAGAAAATCCAGCACACAAGAGCCAGCTGGTGTGGATGGCATGCCATTCTGCAGCATTTG
AGGACCTGAGAGTTTCGAATTTCATTAGAGGAACCAAAGTAATCCCAAGA-GGACAGTTA
GCAACCAGGGGAGTGCAAATTGCTTCAAATGAAAACATGGAGACAATAGATTCTAGCACA
CTCGAACTGAGGAGCAGATATTGGGCAATAAGGACCAGGAGTGGGGGGAACACCAGTCAA
CAGAGAGCATCTGCAGGACAGATAAGTGTGCAACCCACTTTCTCAGTGCAGAGAAATCTT
CCCTTTGAAAGAGCAACCATTATGGCTGCATTCACTGGAAACACTGAGGGGAGGACTTCC
GACATG---AGAACGGAAATCATAAGGATGATGGAAAATGCCAGATCAGAAGATGTGTCT
TTCCAGGGGCGGGGAGTCTTCGAGCTCTCGGACGAAAAGGCAACGAACCCGATCGTGCCT
TCCTTTGACATGAGCAATGAAGGGTCTTATTTCTTCGGAGACAATGCTG-AGGAGTTTGA
CAGT-T------A-AAGAAAAATACCC-TTGTTTCTACT----------------
>gi|166079473|gb|CY028807| /Equine/5(NP)/H3N8/USA/1980/// Influenza A virus (A/equine/Kentucky/4/1980(H3N8)) segment 5, complete sequence
-------------------------------------ACTCACTG-AGTGACATCAAAGT
CATGGCGTCTCAAGGCACCAAACGATCTTATGAGCAGATGGAAACTGGTGGGGAACGCCA
GAATGCAACTGAAATCAGAGCATCTGTTGGAAGGATGGTGGGAGGAATCGGCCGGTTCTA
TGTTCAAATGTGTACTGAGCTTAAACTCAACGACCATGAAGGGCGGCTGATTCAGAACAG
CATAACAATAGAAAGGATGGTACTTTCGGCATTCGACGAAAGAAGAAACAAGTACCTCGA
GGAGCATCCCAGTGCTGGGAAAGACCCCAAGAAAACGGGAGGCCCGATATACAGAAGGAG
AGATGGGAAATGGATGAGAGAACTCATCCTCCATGATAAAGAAGAAATCATGAGGATCTG
GCGTCAGGCCAACAATGGTGAAGACGCTACTGCT-GGTCTTACTCATATGATGATCTGGC
ACTCCAATCTCAATGACACCACCTACCAAAGAACAAGGGCTCTTGTTCGGGCTGGGATGG
ATCCCAGAATGTGCTCTCTGATGCAAGGATCAACTCTCCCACGGAGATCTGGAGCTGCCG
GTGCTGCAGTGAAGGGTGTTGGAACAATGGTAATGGAACTCATCAGGATGATCAAACGCG
GGATAAATGATCGAAACTTCTGGAGAGGTGAAAATGGT-CGAAGAACCA-GAATTGCTTA
TGAAAGGATGTGCAACATCCTCAAGGGGAAATTCCAAACAGCAGCACAACGAGCAATGAT
GGACCAAGTGAGGGAGGGCCGCAA-TCCTGGAAATGCTGAGATTGAGGATCTCATTTTCT
TGGCACGATCAGCACTCATTCTGAGAGGATCAGTAGCCCATAAATCATGCCTACCTGCCT
GTGTTTATGGCCTTGCAGTAGCCAGTGGGTATGACTTTGAGAAAGAGGGATACTCTCTGG
TTGGAATTGATCCTTTCAAACTACTCCAGAACAGCCAAATTTTCAGTCTAATCAGACCGA
AAGAAAATCCAGCACACAAGAGCCAGCTGGTGTGGATGGCATGCCATTCTGCAGCATTTG
AGGACCTGAGAGTTTCGAATTTCATTAGAGGAACCAAAGTAATCCCAAGA-GGACAGTTA
GCAACCAGAGGAGTGCAAATTGCTTCAAATGAAAACATGGAGACAATAGATTCTAGCACA
CTCGAACTGAGGAGCAGATATTGGGCAATAAGGACCAGGAGTGGGGGGAACACCAGTCAA
CAGAGAGCATCTGCAGGACAGATAAGTGTGCAACCCACTTTCTCAGTGCAGAGAAATCTT
CCCTTTGAAAGAGCAACCATTATGGCTGCATTCACTGGAAACACTGAGGGGAGAACTTCC
GACATG---AGAACGGAAATCATAAGGATGATGGAAAATGCCAGATCAGAAGATGTGTCT
TTCCAGGGGCGGGGAGTCTTCGAGCTCTCGGACGAAAAGGCAACGAACCCGATCGTGCCT
TCCTTTGACATGAGCAATGAAGGGTCTTATTTCTTCGGAGACAATGCTG-AGGAGTTTGA
CAGT-T------A-AAGAAAA----------------------------------
>gi|166079492|gb|CY028815| /Equine/5(NP)/H3N8/USA/1980/// Influenza A virus (A/equine/California/1/1980(H3N8)) segment 5, complete sequence
--------------------------------------CTCACTG-AGTGACATCAAAGT
CATGGCGTCTCAAGGCACCAAACGATCTTATGAGCAGATGGAAACTGGTGGGGAACGCCA
GAATGCAACTGAAATCAGAGCATCTGTTGGAAGGATGGTGGGAGGAATCGGCCGGTTCTA
TGTTCAAATGTGTACTGAGCTTAAACTCAACGATCATGAAGGGCGGCTGATTCAGAACAG
CATAACAATAGAAAGGATGGTACTTTCGGCATTCGACGAAAGAAGAAACAAGTACCTCGA
GGAGCATCCCAGTGCTGGGAAAGACCCCAAGAAAACGGGAGGCCCGATATACAGAAGGAG
AGATGGGAAATGGATGAGAGAACTCATCCTCCATGATAAAGAGGAAATCATGAGGATCTG
GCGTCAGGCCAACAATGGTGAAGACGCTACTGCT-GGTCTTACTCATATGATGATCTGGC
ACTCCAATCTCAATGACACCACCTACCAAAGAACAAGGGCTCTTGTTCGGGCTGGGATGG
ATCCCAGAATGTGCTCTCTGATGCAAGGATCAACTCTCCCACGGAGATCTGGAGCTGCCG
GTGCTGCAGTGAAGGGTGTTGGAACAATGGTAATGGAACTCATCAGGATGATCAAACGCG
GGATAAATGATCGAAACTTCTGGAGAGGTGAAAATGGT-CGAAGAACCA-GAATTGCTTA
TGAAAGAATGTGCAACATCCTCAAGGGGAAATTCCAAACAGCAGCACAACGAGCAATGAT
GGACCAAGTGAGGGAGGGCCGCAA-TCCTGGAAATGCTGAGATTGAGGATCTCATTTTCT
TGGCACGATCAGCACTCATTCTGAGAGGATCAGTAGCCCATAAATCATGCCTACCTGCCT
GTGTTTATGGCCTTGCAGTAGCCAGTGGGTATGACTTTGAGAAAGAGGGATACTCTCTGG
TTGGAATTGATCCTTTCAAACTACTCCAGAACAGCCAAATTTTCAGTCTAATCAGACCGA
AAGAAAATCCAGCACACAAGAGCCAGCTGGTGTGGATGGCATGCCATTCTGCAGCATTTG
AGGACCTGAGAGTTTCGAATTTCATTAGAGGAACCAAAGTAATTCCAAGA-GGACAGTTA
GCAACCAGAGGAGTGCAAATTGCTTCAAATGAAAACATGGAGACAATAGATTCTAGCACA
CTCGAACTGAGGAGCAGATATTGGGCAATAAGGACCAGGAGTGGGGGGAACACCAGTCAA
CAGAGAGCATCTGCAGGACAGATAAGTGTGCAACCCACTTTCTCAGTGCAGAGAAATCTT
CCCTTTGAAAGAGCAACCATTATGGCTGCATTCACTGGAAACACTGAGGGGAGGACTTCC
GACATG---AGAACGGAAATCATAAGGATGATGGAAAATGCCAGATCAGAAGATGTGTCT
TTCCAGGGGCGGGGAGTCTTCGAGCTCTCGGACGAAAAGGCAACGAACCCGATCGTGCCT
TCCTTTGACATGAGCAATGAAGGGTCTTATTTCTTCGGAGACAATGCTG-AGGAGTTTGA
CAGT-T------A-AA---------------------------------------
>gi|166079454|gb|CY028799| /Equine/5(NP)/H3N8/USA/1978/// Influenza A virus (A/equine/Kentucky/1/1978(H3N8)) segment 5, complete sequence
--------------------------------------CTCACTG-AGTGACATCAAAGT
CATGGCGTCTCAAGGCACCAAACGATCTTATGAGCAGATGGAAACTGGTGGGGAACGCCA
GAATGCAACTGAAATCAGAGCATCTGTTGGAAGGATGGTGGGAGGAATCGGCCGGTTCTA
TGTTCAAATGTGTACTGAGCTTAAACTCAACGACCATGAAGGGCGGCTGATTCAGAACAG
CATAACAATAGAAAGGATGGTGCTTTCGGCATTCGACGAAAGAAGAAACAAGTACCTCGA
GGAGCATCCCAGTGCTGGAAAAGACCCCAAGAAAACGGGAGGCCCGATATACAGAAGGAG
AGATGGGAAATGGATGAGAGAACTCATCCTCCATGATAAAGAAGAAATCATGAGGATCTG
GCGTCAGGCCAACAATGGTGAAGACGCTACTGCT-GGTCTTACTCATATGATGATCTGGC
ACTCCAATCTCAATGACACCACCTACCAAAGAACAAGGGCTCTTGTTCGGACTGGGATGG
ATCCCAGAATGTGCTCTCTGATGCAAGGATCAACTCTCCCACGGAGATCTGGAGCTGCCG
GTGCTGCAGTGAAGGGTGTTGGAACAATGGTAATGGAACTCATCAGGATGATCAAACGCG
GGATAAATGATCGAAACTTCTGGAGAGGTGAAAATGGT-CGAAGAACCA-GAATTGCTTA
TGAAAGAATGTGCAACATCCTCAAGGGGAAATTCCAAACAGCAGCACAACGAGCAATGAT
GGACCAAGTGAGGGAGGGCCGCAA-TCCTGGAAATGCTGAGATTGAGGATCTCATTTTCT
TGGCGCGATCAGCACTCATTCTGAGAGGATCAGTAGCCCATAAATCATGCCTACCTGCCT
GTGTTTATGGCCTTGCAGTAGCCAGTGGGTATGACTTCGAGAAAGAGGGATACTCTCTGG
TTGGAATTGATCCTTTCAAACTACTCCAGAACAGCCAAATTTTCAGTCTAATCAGACCGA
AAGAAAATCCAGCACACAAGAGCCAGCTGGTGTGGATGGCATGCCATTCTGCAGCATTTG
AGGACCTGAGAGTTTCGAATTTCATTAGAGGAACCAAAGTAATCCCAAGA-GGACAGTTA
GCAACCAGAGGAGTGCAAATTGCTTCAAATGAAAACATGGAGACAATAGATTCTAGCACA
CTTGAACTGAGGAGCAGATATTGGGCAATAAGGACCAGGAGTGGGGGGAACACCAGTCAA
CAGAGAGCATCTGCAGGACAGATAAGTGTGCAACCCACTTTCTCAGTGCAGAGAAATCTT
CCCTTTGAAAGAGCAACCATTATGGCTGCATTCACTGGAAACACTGAGGGGAGGACTTCC
GACATG---AGAACGGAAATCATAAGGATGATGGGAAATGCCAGATCAGAAGATGTGTCT
TTCCAGGGGCGGGGAGTCTTCGAGCTCTCGGACGAAAAGGCAACGAACCCGATCGTGCCT
TCCTTTGACATGAGCAATGAAGGGTCTTATTTCTTCGGAGACAATGCTG-AGGAGTTTGA
CAGT-T------A-AA---------------------------------------
>gi|166079568|gb|CY028847| /Equine/5(NP)/H3N8/USA/1976/// Influenza A virus (A/equine/Kentucky/pass_the_pepper1/1976(H3N8)) segment 5, complete sequence
----------------------------------ATCACTCACTG-AGTGACATCAAAGT
CATGGCGTCTCAAGGCACCAAACGATCTTATGAGCAGATGGAAACTGGTGGGGAACGCCA
GAATGCAACTGAAATCAGAGCATCTGTTGGAAGGATGGTGGGAGGAATCGGCCGGTTCTA
TGTTCAAATGTGTACTGAGCTTAAACTCAACGACCATGAAGGGCGGCTGATTCAGAACAG
CATAACAATAGAAAGGATGGTACTTTCGGCATTCGACGAAAGAAGAAACAAGTACCTCGA
GGAGCATCCCAGTGCTGGGAAAGACCCCAAGAAAACGGGAGGCCCGATATACAGAAGGAA
AGATGGGAAATGGATGAGAGAACTCATCCTCCATGATAAAGAAGAAATCATGAGGATCTG
GCGTCAGGCCAACAATGGTGAAGACGCTACTGCT-GGTCTTACTCATATGATGATCTGGC
ACTCCAATCTCAATGACACCACCTACCAAAGAACAAGGGCTCTTGTTCGGGCTGGGATGG
ATCCCAGAATGTGCTCTCTGATGCAAGGATCAACTCTCCCACGGAGATCTGGAGCTGCCG
GTGCTGCAGTGAAGGGTGTTGGAACAATAGTAATGGAACTCATCAGGATGATCAAACGCG
GGATAAATGATCGAAACTTCTGGAGAGGTGAAAATGGT-CGAAGAACCA-GAATTGCTTA
TGAAAGAATGTGCAACATCCTCAAAGGGAAATTCCAAACAGCAGCACAACGAGCAATGAT
GGACCAAGTGAGGGAGGGCCGCAA-TCCTGGAAATGCTGAGATTGAGGATCTCATTTTCT
TGGCACGATCAGCACTCATTTTGAGAGGATCAGTAGCCCATAAATCATGCCTACCTGCCT
GTGTTTATGGCCTTGCAGTAGCCAGTGGGTATGACTTTGAGAAAGAGGGATACTCTCTGG
TTGGAATTGATCCTTTCAAACTACTCCAGAACAGCCAAATTTTCAGTCTAATCAGACCGA
AAGAAAATCCAGCACACAAGAGCCAGTTGGTGTGGATGGCATGCCATTCTGCAGCATTTG
AGGACCTGAGAGTTTCGAATTTCATTAGAGGAACCAAAGTAATCCCAAGA-GGACAGTTA
GCAACCAGAGGAGTGCAAATTGCTTCAAATGAAAACATGGAGACAATAGATTCTAGCACA
CTCGAACTGAGGAGCAGATATTGGGCAATAAGGACCAGAAGTGGAGGGAACACCAGTCAA
CAGAGAGCATCTGCAGGACAGATAAGTGTGCAACCCACTTTCTCAGTGCAGAGAAATCTT
CCCTTTGAAAGAGCAACCATTATGGCTGCATTCACTGGAAACACTGAGGGGAGGACTTCC
GACATG---AGAACGGAAATCATAAGGATGATGGAAAATGCCAGATCAGAAGATGTGTCT
TTCCAGGGGCGGGGAGTCTTCGAGCTCTCGGACGAAAAGGCAACGAACCCGATCGTGCCT
TCCTTTGACATGAGCAATGAAGGGTCTTATTTCTTCGGAGACAATGCTG-AGGAGTTTGA
CAGT-T------A-AAGA-------------------------------------
>gi|166079587|gb|CY028855| /Equine/5(NP)/H3N8/USA/1976/// Influenza A virus (A/equine/Kentucky/bitter_boredom5/1976(H3N8)) segment 5, complete sequence
-------------------------------------ACTCACTG-AGTGACATCAAAGT
CATGGCGTCTCAAGGCACCAAACGATCTTATGAGCAGATGGAAACTGGTGGGGAACGCCA
GAATGCAACTGAAATCAGAGCATCTGTTGGAAGGATGGTGGGAGGAATCGGCCGGTTCTA
TGTTCAAATGTGTACTGAGCTTAAACTCAACGACCATGAAGGGCGGCTGATTCAGAACAG
CATAACAATAGAAAGGATGGTACTTTCGGCATTCGACGAAAGAAGAAACAAGTACCTCGA
GGAGCATCCCAGTGCTGGGAAAGACCCCAAGAAAACGGGAGGCCCGATATACAGAAGGAA
AGATGGGAAATGGATGAGAGAACTCATCCTCCATGATAAAGAAGAAATCATGAGGATCTG
GCGTCAGGCCAACAATGGTGAAGACGCTACTGCT-GGTCTTACTCATATGATGATCTGGC
ACTCCAATCTCAATGACACCACCTACCAAAGAACAAGGGCTCTTGTTCGGGCTGGGATGG
ATCCCAGAATGTGCTCTCTGATGCAAGGATCAACTCTCCCACGGAGATCTGGAGCTGCCG
GTGCTGCAGTGAAGGGTGTTGGAACAATGGTAATGGAACTCATCAGGATGATCAAACGCG
GGATAAATGATCGAAACTTCTGGAGAGGTGAAAATGGT-CGAAGAACCA-GAATTGCTTA
TGAAAGAATGTGCAACATCCTCAAAGGGAAATTCCAAACAGCAGCACAACGAGCAATGAT
GGACCAAGTGAGGGAGGGCCGCAA-TCCTGGAAATGCTGAGATTGAGGATCTCATTTTCT
TGGCACGATCAGCACTCATTTTGAGAGGATCAGTAGCCCATAAATCATGCCTACCTGCCT
GTGTTTATGGCCTTGCAGTAGCCAGTGGGTATGACTTTGAGAAAGAGGGATACTCTCTGG
TTGGAATTGATCCTTTCAAACTACTCCAGAACAGCCAAATTTTCAGTCTAATCAGACCGA
AAGAAAATCCAGCACACAAGAGCCAGTTGGTGTGGATGGCATGCCATTCTGCAGCATTTG
AGGACCTGAGAGTTTCGAATTTCATTAGAGGAACCAAAGTAATCCCAAGA-GGACAGTTA
GCAACCAGAGGAGTGCAAATTGCTTCAAATGAAAACATGGAGACAATAGATTCTAGCACA
CTCGAACTGAGGAGCAGATATTGGGCAATAAGGACCAGAAGTGGAGGGAACACCAGTCAA
CAGAGAGCATCTGCAGGACAGATAAGTGTGCAACCCACTTTCTCAGTGCAGAGAAATCTT
CCCTTTGAAAGAGCAACCATTATGGCTGCATTCACTGGAAACACTGAGGGGAGGACTTCC
GACATG---AGAACGGAAATCATAAGGATGATGGAAAATGCCAGATCAGAAGATGTGTCT
TTCCAGGGGCGGGGAGTCTTCGAGCTCTCGGACGAAAAGGCAACGAACCCGATCGTGCCT
TCCTTTGACATGAACAATGAAGGGTCTTATTTCTTCGGAGACAATGCTG-AGGAGTTTGA
CAGT-T------A-AAGAAAA----------------------------------
>gi|166079549|gb|CY028839| /Equine/5(NP)/H3N8/USA/1963/// Influenza A virus (A/equine/Miami/1/1963(H3N8)) segment 5, complete sequence
-------------------------------------ACTCACTG-AGTGACATCAAAGC
CATGGCGTCTCAAGGCACCAAACGATCTTATGAGCAGATGGAAACTGGTGGGGAACGCCA
GAATGCAACTGAAATCAGAGCATCTGTTGGAAGGATGGTGGGAGGAATCGGCCGGTTCTA
TGTTCAAATGTGTACTGAGCTCAAACTCAGCGACCATGAAGGGCGGCTGATTCAGAACAG
CATAACAATAGAGAGGATGGTGCTTTCGGCATTTGACGAAAGAAGAAACAAGTACCTGGA
GGAGCATCCCAGTGCTGGAAAAGACCCCAAGAAGACTGGAGGCCCGATATACAGAAGGAG
AGATGGGAAATGGATGAGAGAACTCATCCTCTATGATAAAGAAGAAATCATGAGGATCTG
GCGTCAGGCCAACAATGGTGAAGATGCTACTGCT-GGTCTTACTCATATGATGATTTGGC
ACTCCAATCTCAATGACACCACCTACCAAAGAACAAGGGCTCTTGTTCGGACTGGGATGG
ATCCCAGAATGTGCTCTCTGATGCAAGGATCAACTCTCCCACGGAGATCTGGAGCTGCCG
GTGCTGCAGTGAAGGGTGTTGGAACAATGGTGATGGAGCTCATCAGAATGATCAAACGTG
GGATAAATGATCGAAACTTCTGGAGAGGTGAAAATGGT-CGAAGAACCA-GAATTGCTTA
TGAAAGAATGTGCAACATCCTCAAGGGGAAATTCCAAACAGCAGCACAACGAGCAATGAT
GGACCAAGTGAGGGAGGGCCGCAA-TCCTGGAAATGCTGAGATTGAGGATCTCATTTTCT
TGGCGCGATCAGCACTCATTCTGAGAGGATCAGTAGCCCATAAATCATGCCTACCTGCCT
GTGTTTATGGCCTTGCAGTAGCCAGTGGGTATGACTTCGAGAGAGAGGGATACTCTCTGG
TTGGAATTGATCCTTTCAAACTGCTCCAGAACAGCCAAGTTTTCAGTCTGATCAGACCGA
ATGAAAATCCAGCACACAAGAGCCAGCTGGTGTGGATGGCATGCCATTCTGCAGCATTTG
AGGATCTGAGAGTTTCAAATTTCATTAGAGGAACCAAAGTAGTCCCAAGA-GGACAATTG
GCAACCAGAGGAGTGCAAATTGCTTCAAATGAAAACATGGAGACAATAGATTCCAGCACA
CTCGAACTGAGAAGCAGATATTGGGCAATAAGGACCAGGAGTGGAGGGAACACCAATCAA
CAGAGAGCATCTGCAGGACAGATAAGTGTGCAACCCACTTTCTCGGTGCAGAGAAATCTT
CCCTTTGAAAGAGCAACCATTATGGCTGCATTCACTGGAAACACTGAGGGGAGGACTTCC
GACATG---AGAACGGAAATCATAAGGATGATGGAAAATGCCAGATCAGAAGATGTGTCT
TTCCAGGGGCGGGGAGTCTTCGAGCTCTCGGACGAAAAGGCAACGAACCCGATCGTGCCT
TCCTTTGACATGAGCAATGAAGGGTCTTATTTCTTCGGAGACAATGCTG-AGGAGTTTGA
CAAT-T------A-AAGAAAA----------------------------------
>gi|324008|gb|M22575| /Equine/5(NP)/H3N8/USA/1963/// Influenza A virus (A/equine/Miami/1/1963(H3N8)) nucleoprotein gene, complete cds.
---------------AGCAAAAGCAGGGTAGATAATCACTCACTG-AGTGACATCAAAGC
CATGGCGTCTCAAGGCACCAAACGATCTTATGAGCAGATGGAAACTGGTGGGGAACGCCA
GAATGCAACTGAAATCAGAGCATCTGTTGGAAGGATGGTGGGAGGAATCGGGCGGTTCTA
CGTTCAAATGTGTACTGAGCTCAAACTCAGCGACCACGAAGGGCGGCTGATTCAGAACAG
CATAACAATAGAGAGGATGGTGCTTTCGGCATTTGACGAAAGAAGAAACAAGTACCTGGA
GGAGCATCCCAGTGCTGGAAAAGACCCCAAGAAGACAGGAGGCCCGATCTACAGACGGAG
AGATGGGAAATGGGTGAGAGAACTCATCCTCTATGACAAAGAAGAAATCATGAGGATCTG
GCGTCAGGCCAACAATGGAGAAGACGCTACTGCT-GGTCTTACTCATCTGATGATTTGGC
ACTCCAATCTCAATGACACCACCTACCAAAGAACAAGGGCTCTTGTTCGGACTGGGATGG
ATCCCAGAATGTGCTCTCTGATGCAAGGATCAACTCTCCCACGGAGATCTGGAGCTGCCG
GTGCTGCAGTGAAGGGTGTTGGAACAATGGTGATGGAGCTCATTCAGATGATCAAACGTG
GGATAAATGATCGAAACTTCTGGAGAGGTGAAAATGGT-CGAAGAACCA-GAATTGCTTA
TGAAAGAATGTGCAACATCCTCAAGGGGAAATTCCAAACAGCAGCACAACGAGCAATGAT
GGACCAGGTGCGGGAAAGCCGCAA-TCCTGGAAATGCTGAGATTGAGGACCTCATTTTCT
TGGCGCGATCAGCACTCATTCTGAGAGGATCAGTGGCCCATAAATCATGCCTACCTGCCT
GTGTTTATGGCCTTACAGTAGCCAGTGGGTATGACTTCGAGAGAGAGGGATACTCTCTGA
TTGGAATAGATCCTTTCAAACTGCTCCAGAACAGCCAAGTTTTCAGTCTGATCAGACCGA
ATGAAAATCCAGCACACAAGAGTCAGCTGGTGTGGATGGCATGCCATTCTGCAGCATTTG
AGGATCTGAGAGTTTCAAATTTCATTAGAGGAACCAAAGTAGTCCCAAGA-GGACAATTA
GCAACCAGAGGAGTGCAAATTGCTTCAAATGAAAACATGGAGACAATGGATTCCTGCACA
CTCGAACTGAGGAGCAGATATTGGGCAATAAGGACCAGGAGCGGAGGGAACACCAATCAA
CAGAGAGCATCTGCAGGACAGATAAGCGTACAACCCACTTTCTCGGTGCAGAGAAATCTT
CCCTTTGAAAGAGCAACCATAATGGCTGCATTCACTGGAAACACTGAGGGGAGGACTTCC
GACATG---AGAACTGAAATCATAAGGATGATGGAAAATGCCAGATCAGAAGATGTGTCT
TTCCAGGGGCGGGGAGTCTTCGAGCTCTCGGACGAAAAGGCAACGAACCCGATCGTGCCT
TCCTTGGACATGAGCAATGAAGGGTCTTATTTCTTCGGAGACAATGCAG-AGGAGTATGA
CAAT-T------A-AAGAAAAATACCC-TTGTTTCTACT----------------
>gi|155016330|gb|CY024821| /Environment/5(NP)/H7N9/USA/2006/// Influenza A virus (A/blue-winged teal/Ohio/566/2006(H7N9)) segment 5, complete sequence
------------------------------GATAATCACTCACCG-AGTGACATCCACAT
CATGGCGTCTCAAGGCACCAAACGATCTTATGAGCAGATGGAAACTGGTGGAGAACGCCA
GAATGCCACTGAAATCAGAGCATCTGTCGGGAGAATGGTTGGTGGAATCGGGAGATTCTA
CATACAGATGTGCACTGAACTCAAACTCGGTGACTATGAAGGGAGACTAATCCAAAACAG
CATCACAATAGAGAGAATGGTTCTCTCAGCATTTGATGAGAGAAGAAATAAATATCTGGA
AGAGCATCCCAGTGCTGGGAAGGACCCTAAGAAGACTGGAGGCCCAATCTACAGGAGGAG
AGATGGAAAATGGATGAGAGAATTGATCCTATATGACAAAGAGGAGATCAGAAGGATTTG
GCGTCAAGCGAATAATGGAGAAGACGCAACTGCT-GGTCTCACCCATTTGATGATCTGGC
ACTCCAATCTGAATGATGCCACCTACCAGAGAACGAGAGCACTTGTGCGTACTGGGATGG
ATCCCAGGATGTGTTCTCTGATGCAAGGCTCAACTCTTCCGAGGAGGTCTGGAGCTGCTG
GGGCAGCAGTAAAGGGGGTTGGAACAATGGTGATGGAATTGATCCGAATGATCAAGCGAG
GGATCAATGATCGGAATTTCTGGAGAGGCGAAAATGGG-CGGAGGACAA-GAATTGCTTA
TGAAAGAATGTGCAACATCCTCAAAGGGAAGTTTCAAACAGCAGCACAACGAGCAATGAT
GGACCAGGTGAGGGAAAGCCGGAA-TCCTGGGAATGCTGAAATTGAAGATCTCATCTTTC
TTGCACGGTCTGCTCTCATCCTGAGGGGGTCAGTGGCTCATAAGTCTTGCCTGCCTGCTT
GTGTGTATGGACTTGCTGTGGCCAGTGGATACGACTTTGAAAGGGAGGGATACTCCCTAG
TCGGAATTGATCCTTTCCGTCTGCTCCAAAACAGTCAAGTCTTCAGTCTTATCAGACCAA
ACGAAAATCCAGCACATAAAAGTCAGCTGGTATGGATGGCATGCCACTCTGCAGCTTTTG
AAGATCTGAGAGTGTCAAGCTTCATCAGAGGAACAAGAGTAGTCCCAAGA-GGACAACTG
TCCACCAGAGGAGTTCAGATTGCTTCAAATGAGAACATGGAGACAATGGACTCCAGTACT
CTTGAACTGAGGAGCAGATACTGGGCTATAAGAACCAGAAGCGGAGGAAACACTAACCAG
CAGAGAGCATCCGCAGGGCAAATCAGCGTACAGCCCACGTTCTCTGTACAGAGAAACCTC
CCATTCGAGAGAGCAACCATTATGGCGGCATTTACAGGAAACACTGAAGGCAGAACTTCA
GACATG---AGAACAGAAATCATAAGGATGATGGAAAATGCCAGACCTGAAGATGTGTCT
TTCCAGGGGCGGGGAGTCTTCGAGCTCTCGGACGAAAAGGCAACGAACCCGATCGTGCCT
TCCTTTGACATGAGTAACGAAGGATCTTATTTCTTCGGAGACAATGCAG-AGGAATATGA
CAAT-T------A-AAGA-------------------------------------
>gi|149930134|gb|CY022752| /Environment/5(NP)/H7N3/USA/2006/// Influenza A virus (A/environment/Maryland/261/2006(H7N3)) segment 5, complete sequence
------------------------------GATAATCACTCACCG-AGTGACATCCACAT
CATGGCGTCTCAAGGCACCAAACGATCTTATGAGCAGATGGAAACTGGTGGAGAACGCCA
GAATGCCACTGAAATCAGAGCATCTGTTGGGAGAATGGTTGGTGGAATCGGGAGATTCTA
CATACAGATGTGCACTGAACTCAAACTCAGTGACTATGAAGGGAGACTAATCCAAAACAG
CATCACAATAGAGAGAATGGTTCTCTCAGCATTTGATGAGAGAAGAAACAAATATCTGGA
AGAGCATCCCAGTGCTGGGAAAGACCCTAAGAAGACTGGAGGTCCAATCTACAGGAGGAG
AGATGGGAAATGGATGAGAGAATTGATCCTATATGACAAAGAGGAGATCAGAAGGATTTG
GCGTCAAGCGAATAATGGAGAAGACGCAACTGCT-GGTCTCACCCATTTGATGATCTGGC
ACTCTAATCTGAATGATGCCACCTACCAGAGAACGAGAGCACTTGTGCGTACTGGGATGG
ATCCCAGGATGTGTTCTCTGATGCAAGGTTCAACTCTTCCGAGGAGGTCTGGAGCTGCTG
GAGCAGCAGTAAAAGGGGTTGGGACAATGGTAATGGAATTGATCCGAATGATCAAGCGAG
GGATCAATGATCGGAATTTCTGGAGAGGCGAAAATGGG-CGGAGGACAA-GAATTGCTTA
TGAAAGAATGTGCAACATCCTCAAAGGGAAGTTCCAAACAGCAGCACAACGAGCAATGAT
GGACCAGGTGAGGGAAAGCCGGAA-TCCTGGGAATGCTGAAATTGAAGATCTCATCTTTC
TTGCACGGTCTGCTCTCATTCTGAGGGGGTCAGTGGCTCATAAGTCTTGCCTGCCTGCTT
GTGTGTATGGACTTGCTGTGGCCAGTGGATACGACTTTGAAAGGGAGGGATACTCCCTAG
TCGGAATTGATCCTTTCCGTCTGCTCCAAAACAGTCAAGTCTTCAGTCTTATCAGACCAA
ACGAAAATCCAGCACATAAAAGTCAGCTGGTATGGATGGCATGCCACTCTGCAGCTTTTG
AAGATCTGAGAGTGTCAAGCTTCATCAGAGGAACAAGAGTAGTCCCAAGA-GGACAACTG
TCCACCAGAGGAGTTCAGATTGCTTCAAATGAGAACATGGAGACAATGGATTCCAGTACT
CTTGAACTGAGGAGCAGATACTGGGCTATAAGGACCAGAAGCGGAGGAAACACTAACCAG
CAAAGAGCATCCGCAGGGCAAATCAGCGTACAGCCCACGTTCTCTGTACAGAGAAGCCTC
CCATTCGAGAGAGCAACCATTATGGCGGCATTCACAGGAAACACTGAAGGCAGAACTTCA
GACATG---AGAACAGAAATCATAAGGATGATGGAAAATGCCAGACCTGAAGATGTGTCT
TTCCAGGGGCGGGGAGTCTTCGAGCTCTCGGACGAAAAGGCAACGAACCCGATCGTGCCT
TCCTTTGACATGAGTAACGAAGGATCTTATTTCTTCGGAGACAATGCAG-AGGAATATGA
CAAT-T------A-AAGA-------------------------------------
>gi|115279120|gb|CY015001| /Environment/5(NP)/H7N3/Canada/2004/04/23/ Influenza A virus (A/environment/Canada/av41/2004(H7N3)) segment 5, complete sequence
---------------AGCAAAAGCAGGGTAGATAATCACTCACCG-AGTGACATCCACAT
CATGGCGTCTCAAGGCACCAAACGATCTTATGAACAGATGGAAACTGGTGGAGAACGCCA
GAATGCCACTGAAATCAGAGCATCTGTTGGGAGAATGGTTGGTGGGATCGGAAGATTCTA
CATACAGATGTGCACTGAACTCAAGCTCAGTGACTATGAAGGGAGGCTGATCCAAAACAG
CATCACAATAGAGAGAATGGTTCTCTCAGCATTTGATGAGAGGAGAAACAAATATCTGGA
GGAGCATCCCAGTGCTGGAAAAGACCCTAAGAAGACTGGAGGTCCAATCTACAAGAGGAG
AGATGGGAAATGGATGAGAGAATTGATCCTATATGATAAAGAGGAGATCAGAAGGATTTG
GCGTCAAGCGAATAATGGAGAAGACGCAACTGCC-GGCCTCACCCATTTGATGATCTGGC
ACTCCAATCTGAATGATGCCACCTATCAGAGGACGAGGGCACTTGTGCGTACTGGAATGG
ATCCCAGGATGTGTTCTCTGATGCAAGGCTCGACTCTTCCGAGGAGGTCTGGAGCTGCTG
GAGCAGCAGTGAAAGGAGTTGGAACAATGGTGATGGAATTGATCCGAATGATCAAGCGAG
GGATCAATGATAGGAATTTCTGGAGAGGCGAAAATGGG-CGGAGAACAA-GAATTGCTTA
TGAGAGAATGTGCAACATCCTCAAAGGGAAGTTTCAAACAGCGGCACAAAGAGCGATGAT
GGACCAGGTGAGGGAAAGCCGGAA-TCCTGGGAATGCTGAAATTGAAGATCTCATATTTC
TCGCACGGTCTGCTCTCATTCTGAGGGGATCAGTGGCTCATAAGTCTTGCCTGCCTGCTT
GTGTGTATGGACTTGCTGTGGCCAGTGGATACGACTTTGAAAGGGAGGGATACTCCCTAG
TCGGAATCGATCCTTTCCGTCTGCTCCAAAACAGTCAAGTCTTCAGTCTCATCAGACCAA
ACGAAAACCCAGCACATAAAAGTCAGCTGGTATGGATGGCATGCCACTCTGCAGCTTTTG
AAGATCTGAGAGTGTCAAGCTTCATTAGAGGAACAAGAGTAGTCCCAAGA-GGACAGCTG
TCCACCAGAGGAGTTCAGATTGCTTCAAATGAGAACATGGAGACAATGGACTCCAGTACT
CTTGAACTGAGGAGCAGATACTGGGCTATAAGGACCAGAAGTGGAGGAAACACTAACCAG
CAGAGAGCATCCGCAGGGCAGATCAGCGTACAGCCCACATTCTCTGTACAGAGGAACCTC
CCATTCGAGAGAGCAACCATTATGGCGGCATTTACAGGGAACACTGAAGGCAGAACTTCA
GACATG---AGAACAGAAATCATAAGGATGATGGAAAATGCCAGACCTGAGGATGTGTCT
TTCCAGGGGCGGGGAGTCTTCGAGCTCTCGGACGAAAAGGCAACGAACCCGATCGTGCCT
TCCTTTGACATGAGTAACGAAGGATCTTATTTCTTCGGAGACAATGCAG-AGGAGTATGA
CAAT-T------A-AAGAAAAATACCC-TTGTTTCTACT----------------
>gi|163964894|gb|CY028534| /Environment/5(NP)/H7N2/USA/2006/// Influenza A virus (A/environment/New York/3181-1/2006(H7N2)) segment 5, complete sequence
------------------------------GATAATCACTCACCG-AGTGACATCCACAT
CATGGCGTCTCAAGGCACCAAACGATCTTATGAGCAGATGGAAACTGGAGGGGAACGCCA
GAATGCCACTGAGATCAGAGCATCCATTGGGAGAATGGTTGGTGGAATCGGGAGATTCTA
CATACAGATGTGTACTGAACTCAAACTCAGTGACTATGAAGGAAGACTAATCCAAAACAG
CATAACAATAGAGAGAATGGTTCTCTCGGCATTTGATGAGAGACGAAATAGATATCTGGA
AGAACATCCCAGTGCTGGAAAAGACCCTAAGAAAACTGGAGGCCCAATCTACAGGAGGAG
AGATGGGAAATGGGTGAGGGAATTGATCCTGTATGACAAGGAGGAGATCAGGAGGATTTG
GCGTCAAGCAAATAATGGAGAAGATGCGACTGCT-GGTCTCACCCATTTGATGATCTGGC
ATTCCAATTTGAATGATGCTACATATCAGAGGACAAGGGCACTTGTGCGCAGTGGGATGG
ACCCCAGAATGTGCTCTCTGATGCAAGGCTCGACTCTTCCGAGGAGATCTGGGGCGGCCG
GAGCAGCAGTAAAGGGAGTTGGAACAATGGTGATGGAATTGATCCGGATGATCAAGCGGG
GGATCAATGATCGGAATTTCTGGAGAGGCGAAAATGGA-CGGAGAACAA-GAACTGCTTA
CGAAAGAATGTGCAACATTCTCAAAGGGAAATTCCAAACAGCAGCACAACGAGCAATGAT
GGACCAGGTGAGGGAAAGCCGAAA-TCCTGGGAATGCTGAAATTGAAGATCTCATCTTCC
TGGCACGATCTGCTCTCATCTTGAGGGGATCAGTGGCTCACAAATCCTGTTTGCCTGCTT
GTGTATATGGACTTGCTGTGGCCAGTGGATATGATTTTGAAAGAGAGGGATACTCCCTAG
TCGGAATTGATCCTTTCCGCCTGCTTCAGAACAGTCAAGTCTTCAGTCTTATCAGGCCGA
ACGAAAATCCAGCTCATAAAAGCCAACTGGTATGGATGGCATGTCACTCTGCTGCATTTG
AGGATCTAAGAGTGTCAAGCTTCATCAGAGGAACAAAAGTGGTTCCAAGA-GGACAACTG
TCCACCAGAGGAGTCCAAGTCGCTTCAAATGAGAACATGGAGACGATGGATTCCAGCACT
CTTGAATTGAGAAGTAGATACTGGGCCATAAGAACCAGAAGTGGAGGGAACACAAATCAG
CAGAGAGCGTCCGCAGGGCAAATCAGCGTACAGCCAACATTCTCTGTTCAGAGAAACCTT
CCGTTTGAGAGGGCAACCATTATGGCGGCATTTACAGGAAACACTGAAGGCAGAACTTCA
GACATG---AGAACTGAGATCATAAGGATGATGGAAAATGCCAAACCTGAAGATGTGTCT
TTCCAAGGGCGGGGAGTATTCGAGCTCTCGGACGAAAAGGCAACGAACCCGATCGTGCCT
TCCTTTGACATGAATAACGAAGGATCTTATTTCTTCGGAGACAATGCAG-AGGAGTATGA
CAAT-T------G-AAGA-------------------------------------
>gi|163964935|gb|CY028551| /Environment/5(NP)/H7N2/USA/2006/// Influenza A virus (A/environment/New York/3185-2/2006(H7N2)) segment 5, complete sequence
------------------------------GATAATCACTCACCG-AGTGACATCCACAT
CATGGCGTCTCAAGGCACCAAACGATCTTATGAGCAGATGGAAACTGGAGGGGAACGCCA
GAATGCCACTGAGATCAGAGCATCCGTTGGGAGAATGGTTGGTGGAATCGGGAGATTCTA
CATACAGATGTGTACTGAACTCAAACTCAGTGACTATGAAGGAAGACTAATCCAAAACAG
CATAACAATAGAGAGAATGGTTCTTTCGGCATTTGATGAGAGAAGAAATAGATATCTGGA
AGAACATCCCAGTGCTGGAAAAGACCCTAAGAAAACTGGAGGCCCAATCTACAGGAGGAG
AGATGGGAAATGGGTGAGAGAATTGATCCTGTATGACAAGGAGGAGATCAGGAGGATTTG
GCGTCAAGCAAATAATGGAGAAGATGCGACTGCT-GGTCTCACCCATTTGATGATCTGGC
ATTCCAATTTGAATGATGCCACATATCAGAGGACAAGGGCACTTGTGCGCAGTGGGATGG
ACCCCAGAATGTGCTCTCTGATGCAAGGCTCGACTCTTCCGAGGAGATCTGGGGCGGCCG
GAGCAGCAGTAAAAGGAGTTGGAACAATGGTGATGGAATTGGTCCGGATGATCAAGCGGG
GGATCAATGATCGGAATTTCTGGAGAGGCGAAAATGGA-CGGAGAACAA-GAACTGCTTA
CGAAAGAATGTGTAACATTCTCAAAGGGAAATTCCAAACAGCAGCACAACGAGCAATGAT
GGACCAGGTGAGGGAAAGCCGAAA-TCCTGGGAATGCTGAAATTGAAGATCTCATCTTCC
TGGCACGATCTGCTCTCATCTTGAGAGGATCAGTGGCTCACAAATCCTGTTTGCCTGCTT
GTGTATATGGACTTGCTGTGGCCAGTGGATATGATTTTGAAAGAGAAGGATACTCCCTAG
TCGGAATTGATCCTTTCCGCCTGCTTCAAAACAGTCAAGTCTTCAGTCTTATCAGGCCGA
ACGAAAATCCAGCTCATAAAAGCCAACTGGTATGGATGGCATGTCACTCTGCTGCATTTG
AGGATCTAAGAGTGTCAAGCTTCATCAGAGGAACCAAAGTGGTTCCAAGA-GGACAACTG
TCCACCAGAGGAGTCCAAGTCGCTTCAAATGAGAACATGGAGATGATGGATTCCAGCACT
CTTGAATTGAGAAGTAGATACTGGGCTATAAGAACCAGAAGTGGAGGAAACACAAATCAG
CAGAGAGCGTCCGCAGGGCAAATCAGCGTTCAGCCAACATTCTCTGTTCAGAGAAACCTT
CCGTTTGAGAGGGCAACCATTATGGCGGCATTTACAGGAAACACTGAAGGCAGAACTTCA
GACATG---AGAACTGAGATCATAAAGATGATGGAAAATGCCAAACCTGAAGATGTGTCT
TTCCAAGGGCGGGGAGTATTCGAGCTCTCGGACGAAAAGGCAACGAACCCGATCGTGCCT
TCCTTTGACATGAATAACGAAGGATCTTATTTCTTCGGAGACAATGCAG-AGGAGTATGA
CAAT-T------G-AAGA-------------------------------------
>gi|163964954|gb|CY028559| /Environment/5(NP)/H7N2/USA/2006/// Influenza A virus (A/environment/New York/3185-3/2006(H7N2)) segment 5, complete sequence
------------------------------GATAATCACTCACCG-AGTGACATCCACAT
CATGGCGTCTCAAGGCACCAAACGATCTTATGAGCAGATGGAAACTGGAGGGGAACGCCA
GAATGCCACTGAGATCAGAGCATCCGTTGGGAGAATGGTTGGTGGAATCGGGAGATTCTA
CATACAGATGTGTACTGAACTCAAACTCAGTGACTATGAAGGAAGACTAATCCAAAACAG
CATAACAATAGAGAGAATGGTTCTCTCGGCATTTGATGAGAGAAGAAATAGATATCTGGA
AGAACATCCCAGTGCTGGAAAAGACCCTAAGAAAACTGGAGGCCCAATCTACAGGAGGAG
AGATGGGAAATGGGTGAGAGAATTGATCCTGTATGACAAGGAGGAGATCAGGAGGATTTG
GCGTCAAGCAAATAATGGAGAAGATGCGACTGCT-GGTCTCACCCATTTGATGATCTGGC
ATTCCAATTTGAATGATGCCACATATCAGAGGACAAGGGCACTTGTGCGCAGTGGGATGG
ACCCCAGAATGTGCTCTCTGATGCAAGGCTCGACTCTTCCGAGGAGATCTGGGGCGGCCG
GAGCAGCAGTAAAAGGAGTTGGAACAATGGTGATGGAATTGGTCCGGATGATCAAGCGGG
GGATCAATGATCGGAATTTCTGGAGAGGCGAAAATGGA-CGGAGAACAA-GAACTGCTTA
CGAAAGAATGTGTAACATTCTCAAAGGGAAATTCCAAACAGCAGCACAACGAGCAATGAT
GGACCAGGTGAGGGAAAGCCGAAA-TCCTGGGAATGCTGAAATTGAAGATCTCATCTTCC
TGGCACGATCTGCTCTCATCTTGAGAGGATCAGTGGCTCACAAATCCTGTTTGCCTGCTT
GTGTATATGGACTTGCTGTGGCCAGTGGATATGATTTTGAAAGAGAAGGATACTCCCTAG
TCGGAATTGATCCTTTCCGCCTGCTTCAAAACAGTCAAGTCTTCAGTCTTATCAGGCCAA
ACGAAAATCCAGCTCATAAAAGCCAACTGGTATGGATGGCATGTCACTCTGCTGCATTTG
AGGATCTAAGAGTGTCAAGCTTCATCAGAGGAACAAAAGTGGTTCCAAGA-GGACAACTG
TCCACCAGAGGAGTCCAAGTCGCTTCAAATGAGAACATGGAGATGATGGATTCCAGCACT
CTTGAATTGAGAAGTAGATACTGGGCTATAAGAACCAGAAGTGGAGGAAACACAAATCAG
CAGAGAGCGTCCGCAGGGCAAATCAGCGTTCAGCCAACATTCTCTGTTCAGAGAAACCTT
CCGTTTGAGAGGGCAACCATTATGGCGGCATTTACAGGAAACACTGAAGGCAGAACTTCA
GACATG---AGAACTGAGATCATAAAGATGATGGAAAATGCCAAACCTGAAGATGTGTCT
TTCCAAGGGCGGGGAGTATTCGAGCTCTCGGACGAAAAGGCAACGAACCCGATCGTGCCT
TCCTTTGACATGAATAACGAAGGATCTTATTTCTTCGGAGACAATGCAG-AGGAGTATGA
CAAT-T------G-AAGA-------------------------------------
>gi|163964973|gb|CY028567| /Environment/5(NP)/H7N2/USA/2006/// Influenza A virus (A/environment/New York/3185-5/2006(H7N2)) segment 5, complete sequence
------------------------------GATAATCACTCACCG-AGTGACATCCACAT
CATGGCGTCTCAAGGCACCAAACGATCTTATGAGCAGATGGAAACTGGAGGGGAACGCCA
GAATGCCACTGAGATCAGAGCATCCGTTGGGAGAATGGTTGGTGGAATCGGGAGATTCTA
CATACAGATGTGTACTGAACTCAAACTCAGTGACTATGAAGGAAGACTAATCCAAAACAG
CATAACAATAGAGAGAATGGTTCTCTCGGCATTTGATGAGAGAAGAAATAGATATCTGGA
AGAACATCCCAGTGCTGGAAAAGACCCTAAGAAAACTGGAGGCCCAATCTACAGGAGGAG
AGATGGGAAATGGGTGAGAGAATTGATCCTGTATGACAAGGAGGAGATCAGGAGGATTTG
GCGTCAAGCAAATAATGGAGAAGATGCGACTGCT-GGTCTCACCCATTTGATGATCTGGC
ATTCCAATTTGAATGATGCCACATATCAGAGGACAAGGGCACTTGTGCGCAGTGGGATGG
ACCCCAGAATGTGCTCTCTGATGCAAGGCTCGACTCTTCCGAGGAGATCTGGGGCGGCCG
GAGCAGCAGTAAAAGGAGTTGGAACAATGGTGATGGAATTGGTCCGGATGATCAAGCGGG
GGATCAATGATCGGAATTTCTGGAGAGGCGAAAATGGA-CGGAGAACAA-GAACTGCTTA
CGAAAGAATGTGCAACATTCTCAAAGGGAAATTCCAAACAGCAGCACAACGAGCAATGAT
GGACCAGGTGAGGGAAAGTCGAAA-TCCTGGGAATGCTGAAATTGAAGATCTCATCTTCC
TGGCACGATCTGCTCTCATCTTGAGAGGATCAGTGGCTCACAAATCCTGTTTGCCTGCTT
GTGTATATGGACTTGCTGTGGCCAGTGGATATGATTTTGAAAGAGAAGGATACTCCCTAG
TCGGAATTGATCCTTTCCGCCTGCTTCAAAACAGTCAAGTCTTCAGTCTTATCAGGCCGA
ACGAAAATCCAGCTCATAAAAGCCAACTGGTATGGATGGCATGTCACTCTGCTGCATTTG
AGGATCTAAGAGTGTCAAGCTTCATCAGAGGAACAAAAGTGGTTCCAAGA-GGACAACTG
TCCACCAGAGGAGTCCAAGTCGCTTCAAATGAGAACATGGAGATGATGGATTCCAGCACT
CTTGAATTGAGAAGTAGATATTGGGCTATAAGAACCAGAAGTGGAGGAAACACAAATCAG
CAGAGAGCATCCGCAGGGCAAATCAGCGTTCAGCCAACATTCTCTGTTCAGAGAAACCTT
CCGTTTGAGAGGGCAACCATTATGGCGGCATTTACAGGAAACACTGAAGGCAGAACTTCA
GACATG---AGAACTGAGATCATAAAGATGATGGAAAATGCCAAACCTGAAGATGTGTCT
TTCCAAGGGCGGGGAGTATTCGAGCTCTCGGACGAAAAGGCAACGAACCCGATCGTGCCT
TCCTTTGACATGAATAACGAAGGATCTTATTTCTTCGGAGACAATGCAG-AGGAGTATGA
CAAT-T------G-AAGA-------------------------------------
>gi|163965030|gb|CY028591| /Environment/5(NP)/H7N2/USA/2006/// Influenza A virus (A/environment/New York/19501-1/2006(H7N2)) segment 5, complete sequence
------------------------------GATAATCACTCACCG-AGTGACATCCACAT
CATGGCGTCTCAAGGCACCAAACGATCTTATGAGCAGATGGAAACTGGAGGGGAACGCCA
GAATGCCACTGAGATCAGAGCATCCATTGGGAGAATGGTTGGTGGAATCGGGAGATTCTA
CATACAGATGTGTACTGAACTCAAACTCAGTGACTATGAAGGAAGACTAATCCAAAACAG
CATAACAATAGAGAGAATGGTTCTCTCGGCATTTGATGAGAGACGAAATAGATATCTGGA
AGAACATCCCAGTGCTGGAAAAGACCCTAAGAAAACTGGAGGCCCAATCTACAGGAGGAG
AGATGGGAAATGGGTGAGGGAATTGATCCTGTATGACAAGGAGGAGATCAGGAGGATTTG
GCGTCAAGCAAATAATGGAGAAGATGCGACTGCT-GGTCTCACCCATTTGATGATCTGGC
ATTCCAATTTGAATGATGCTACATATCAGAGGACAAGGGCACTTGTGCGCAGTGGGATGG
ACCCCAGAATGTGCTCTCTGATGCAAGGCTCGACTCTTCCGAGGAGATCTGGGGCAGCCG
GAGCAGCAGTAAAGGGAGTTGGAACAATGGTGATGGAATTGGTCCGGATGATCAAGCGGG
GGATCAATGATCGGAATTTCTGGAGAGGCGAAAATGGA-CGGAGAACAA-GAACTGCTTA
CGAAAGAATGTGCAACATTCTCAAAGGGAAATTCCAAACAGCAGCACAACGAGCAATGAT
GGACCAGGTGAGGGAAAGCCGAAA-TCCTGGGAATGCTGAAATTGAAGATCTCATCTTCC
TGGCACGATCTGCTCTCATCTTGAGGGGATCAGTGGCTCACAAATCCTGTTTGCCTGCTT
GTGTATATGGACTTGCTGTGGCCAGTGGATATGATTTTGAAAGAGAGGGATACTCCCTAG
TCGGAATTGATCCTTTCCGCCTGCTTCAGAACAGTCAAGTCTTCAGTCTTATCAGGCCGA
ACGAAAATCCAGCTCATAAAAGCCAACTGGTATGGATGGCATGTCACTCTGCTGCATTTG
AGGATCTAAGAGTGTCAAGCTTCATCAGAGGAACAAAAGTGGTTCCAAGA-GGACAACTG
TCCACCAGAGGAGTCCAAGTCGCTTCAAATGAGAACATGGAGACGATGGATTCCAGCACT
CTTGAATTGAGAAGTAGATACTGGGCTATAAGAACCAGAAGTGGAGGGAACACAAATCAG
CAGAGAGCGTCCGCAGGGCAAATCAGCGTACAGCCAACATTCTCTGTTCAGAGAAACCTT
CCGTTTGAGAGGGCAACCATTATGGCGGCATTTACAGGAAACACTGAAGGCAGAACTTCA
GACATG---AGAACTGAGATCATAAGGATGATGGAAAATGCCAAACCTGAAGATGTGTCT
TTCCAAGGGCGGGGAGTATTCGAGCTCTCGGACGAAAAGGCAACGAACCCGATCGTGCCT
TCCTTTGACATGAATAACGAAGGATCTTATTTCTTCGGAGACAATGCAG-AGGAGTATGA
CAAT-T------G-AAGA-------------------------------------
>gi|163965068|gb|CY028607| /Environment/5(NP)/H7N2/USA/2006/// Influenza A virus (A/environment/New York/29047-1/2006(H7N2)) segment 5, complete sequence
------------------------------GATAATCACTCACCG-AGTGACATCCACAT
CATGGCGTCTCAAGGCACCAAACGATCTTATGAGCAGATGGAAACTGGAGGGGAACGCCA
GAATGCCACTGAGATCAGAGCATCCGTTGGGAGAATGGTTGGTGGAATCGGGAGATTCTA
CATACAGATGTGTACTGAACTCAAACTCAGTGACTATGAAGGAAGACTAATCCAAAACAG
CATAACAATAGAGAGAATGGTTCTCTCGGCATTTGATGAGAGAAGAAATAGATATCTGGA
AGAACATCCCAGTGCTGGAAAAGACCCTAAGAAAACTGGAGGCCCAATCTACAGGAGGAG
AGATGGGAAATGGGTGAGAGAATTGATCCTGTATGACAAGGAGGAGATCAGGAGGATTTG
GCGTCAAGCAAATAATGGAGAAGATGCGACTGCT-GGTCTCACCCATTTGATGATCTGGC
ATTCCAATTTGAATGATGCCACATATCAGAGGACAAGGGCACTTGTGCGCAGTGGGATGG
ACCCCAGAATGTGCTCTCTGATGCAAGGCTCGACTCTTCCGAGGAGATCTGGGGCGGCCG
GAGCAGCAGTAAAAGGAGTTGGAACAATGGTGATGGAATTGGTCCGGATGATCAAGCGGG
GGATCAATGATCGGAATTTCTGGAGAGGCGAAAATGGA-CGGAGAACAA-GAACTGCTTA
CGAAAGAATGTGTAACATTCTCAAAGGGAAATTCCAAACAGCAGCACAACGAGCAATGAT
GGACCAGGTGAGGGAAAGCCGAAA-TCCTGGGAATGCTGAAATTGAAGATCTCATCTTCC
TGGCACGATCTGCTCTCATCTTGAGAGGATCAGTGGCTCACAAATCCTGTTTGCCTGCTT
GTGTATATGGACTTGCTGTGGCCAGTGGATATGATTTTGAAAGAGAAGGATACTCCCTAG
TCGGAATTGATCCTTTCCGCCTGCTTCAAAACAGTCAAGTCTTCAGTCTTATCAGGCCGA
ACGAAAATCCAGCTCATAAAAGCCAACTGGTATGGATGGCATGTCACTCTGCTGCATTTG
AGGATCTAAGAGTGTCAAGCTTCATCAGAGGAACAAAAGTGGTTCCAAGA-GGACAACTG
TCCACCAGAGGAGTCCAAGTCGCTTCAAATGAGAACATGGAGATGATGGATTCCAGCACT
CTTGAATTGAGAAGTAGATACTGGGCTATAAGAACCAGAAGTGGAGGAAACACAAATCAG
CAGAGAGCTTCCGCAGGGCAAATCAGCGTTCAGCCAACATTCTCTGTTCAGAGAAACCTT
CCGTTTGAGAGGGCAACCATTATGGCGGCATTTACAGGAAACACTGAAGGCAGAACTTCA
GACATG---AGAACTGAGATCATAAAGATGATGGAAAATGCCAAACCTGAAGATGTGTCT
TTCCAAGGGCGGGGAGTATTCGAGCTCTCGGACGAAAAGGCAACGAACCCGATCGTGCCT
TCCTTTGACATGAATAACGAAGGATCTTATTTCTTCGGAGACAATGCAG-AGGAGTATGA
CAAT-T------G-AAGA-------------------------------------
>gi|167859194|gb|CY029868| /Environment/5(NP)/H7N2/USA/2006/// Influenza A virus (A/environment/New York/3185-4/2006(H7N2)) segment 5, complete sequence
------------------------------GATAATCACTCACCG-AGTGACATCCACAT
CATGGCGTCTCAAGGCACCAAACGATCTTATGAGCAGATGGAAACTGGAGGGGAACGCCA
GAATGCCACTGAGATCAGAGCATCCGTTGGGAGAATGGTTGGTGGAATCGGGAGATTCTA
CATACAGATGTGTACTGAACTCAAACTCAGTGACTATGAAGGAAGACTAATCCAAAACAG
CATAACAATAGAGAGAATGGTTCTCTCGGCATTTGATGAGAGAAGAAATAGATATCTGGA
AGAACATCCCAGTGCTGGAAAAGACCCTAAGAAAACTGGAGGCCCAATCTACAGGAGGAG
AGATGGGAAATGGGTGAGAGAATTGATCCTGTATGACAAGGAGGAGATCAGGAGGATTTG
GCGTCAAGCAAATAATGGAGAAGATGCGACTGCT-GGTCTCACCCATTTGATGATCTGGC
ATTCCAATTTGAATGATGCCACATATCAGAGGACAAGGGCACTTGTGCGCAGTGGGATGG
ACCCCAGAATGTGCTCTCTGATGCAAGGCTCGACTCTTCCGAGGAGATCTGGGGCGGCCG
GAGCAGCAGTAAAAGGAGTTGGAACAATGGTGATGGAATTGGTCCGGATGATCAAGCGGG
GGATCAATGATCGGAATTTCTGGAGAGGCGAAAATGGA-CGGAGAACAA-GAACTGCTTA
CGAAAGAATGTGTAACATTCTCAAAGGGAAATTCCAAACAGCAGCACAACGAGCAATGAT
GGACCAGGTGAGGGAAAGCCGAAA-TCCTGGGAATGCTGAAATTGAAGATCTCATCTTCC
TGGCACGATCTGCTCTCATCTTGAGAGGATCAGTGGCTCACAAATCCTGTTTGCCTGCTT
GTGTATATGGACTTGCTGTGGCCAGTGGATATGATTTTGAAAGAGAAGGATACTCCCTAG
TCGGAATTGATCCTTTCCGCCTGCTTCAAAACAGTCAAGTCTTCAGTCTTATCAGGCCGA
ACGAAAATCCAGCTCATAAAAGCCAACTGGTATGGATGGCATGTCACTCTGCTGCATTTG
AGGATCTAAGAGTGTCAAGCTTCATCAGAGGAACAAAAGTGGTTCCAAGA-GGACAACTG
TCCACCAGAGGAGTCCAAGTCGCTTCAAATGAGAACATGGAGATGATGGATTCCAGCACT
CTTGAATTGAGAAGTAGATAYTGGGCTATAAGAACCAGAAGTGGAGGAAACACAAATCAG
CAGAGAGCTTCCGCAGGGCAAATCAGCGTTCAGCCAACATTCTCTGTTCAGAGAAACCTT
CCGTTTGAGAGGGCAACCATTATGGCGGCATTTACAGGAAACACTGAAGGCAGAACTTCA
GACATG---AGAACTGAGATCATAAAGATGATGGAAAATGCCAAACCTGAAGATGTGTCT
TTCCAAGGGCGGGGAGTATTCGAGCTCTCGGACGAAAAGGCAACGAACCCGATCGTGCCT
TCCTTTGACATGAATAACGAAGGATCTTATTTCTTCGGAGACAATGCAG-AGGAGTATGA
CAAT-T------G-AAGA-------------------------------------
>gi|149930267|gb|CY022808| /Environment/5(NP)/H7N2/USA/2005/02/16/ Influenza A virus (A/environment/New York/16326-1/2005(H7N2)) segment 5, complete sequence
------------------------------GATAATCACTCACCG-AGTGACATCCACAT
CATGGCGTCTCAAGGCACCAAACGATCTTATGAGCAGATGGAAACTGGAGGGGAACGCCA
GAATGCCACTGAGATCAGAGCATCCGTTGGGAGAATGGTTGGTGGAATCGGGAGATTCTA
CATACAGATGTGTACTGAACTCAAACTCAGTGACTATGAAGGAAGACTAATCCAAAACAG
CATAACAATAGAGAGAATGGTTCTCTCGGCATTTGATGAGAGACGAAATAGATATCTGGA
AGAACATCCCAGTGCTGGAAAAGACCCTAAGAAAACTGGAGGCCCAATCTACAGGAGGAG
AGATGGGAAATGGGTGAGGGAATTGATCCTGTATGACAAGGAGGAGATCAGGAGGATTTG
GCGTCAAGCAAATAATGGAGAAGATGCGACTGCT-GGTCTCACCCATTTGATGATCTGGC
ATTCCAATTTGAATGATGCTACATATCAGAGGACAAGGGCACTTGTGCGCAGTGGGATGG
ACCCCAGAATGTGCTCTCTGATGCAAGGCTCGACTCTTCCGAGGAGATCTGGGGCGGCCG
GAGCAGCAGTAAAAGGAGTTGGAACAATGGTGATGGAATTGGTCCGGATGATCAAGCGGG
GGATCAATGATCGGAATTTCTGGAGAGGCGAAAATGGA-CGGAGAACAA-GAACTGCTTA
CGAAAGAATGTGCAACATTCTCAAAGGGAAATTCCAAACAGCAGCACAACGAGCAATGAT
GGACCAGGTGAGGGAAAGCCGAAA-TCCTGGGAATGCTGAAATTGAAGATCTCATCTTCC
TGGCACGATCTGCTCTCATCTTGAGAGGATCAGTGGCTCACAAATCCTGTTTGCCTGCTT
GTGTATATGGACTTGCTGTGGCCAGTGGATATGATTTTGAAAGAGAGGGATACTCCCTAG
TCGGAATTGATCCTTTCCGCCTGCTTCAAAACAGTCAAGTCTTCAGTCTTATCAGGCCGA
ACGAAAATCCAGCTCATAAAAGCCAACTGGTATGGATGGCATGTCACTCTGCTGCATTTG
AGGATCTAAGAGTGTCAAGCTTCATCAGAGGAACAAAAGTGGTTCCAAGA-GGACAACTG
TCCACCAGAGGAGTCCAAGTCGCTTCAAATGAGAACATGGAGACGATGGATTCCAGCACT
CTTGAATTGAGAAGTAGATACTGGGCTATAAGAACCAGAAGTGGAGGGAACACAAATCAG
CAGAGAGCGTCCGCAGGGCAAATCAGCGTACAGCCAACATTCTCTGTTCAGAGAAACCTT
CCGTTTGAGAGGGCAACCATTATGGCGGCATTTACAGGAAACACTGAAGGCAGAACTTCA
GACATG---AGAACTGAGATCATAAGGATGATGGAAAATGCCAAACCTGAAGATGTGTCT
TTCCAAGGGCGGGGAGTATTCGAGCTCTCGGACGAAAAGGCAACGAACCCGATCGTGCCT
TCCTTTGACATGAATAACGAAGGATCTTATTTCTTCGGAGACAATGCAG-AGGAGTATGA
CAAT-T------G-AAGA-------------------------------------
>gi|149930191|gb|CY022776| /Environment/5(NP)/H7N2/USA/2005/02/02/ Influenza A virus (A/environment/New York/11678-1/2005(H7N2)) segment 5, complete sequence
------------------------------GATAATCACTCACCG-AGTGACATCCACAT
CATGGCGTCTCAAGGCACCAAACGATCTTATGAGCAGATGGAAACTGGAGGGGAACGCCA
GAATGCCACTGAGATCAGAGCATCTGTTGGGAGAATGGTTGGTGGAATCGGGAGATTCTA
CATACAGATGTGTACTGAACTCAAACTCAGTGACTATGAAGGAAGACTGATCCAAAACAG
CATAACAATAGAGAGAATGGTTCTCTCTGCATTTGATGAGAGAAGAAATAGATATCTGGA
AGAACATCCCAGTGCTGGGAAAGACCCTAAGAAAACTGGAGGCCCAATCTACAGGAGGAG
AGATGGGAAATGGGTGAGAGAATTGATCCTGTATGACAAGGAGGAGATCAGGAGGATTTG
GCGTCAAGCGAATAATGGAGAAGATGCGACTGCT-GGTCTCACCCATTTGATGATCTGGC
ATTCCAATCTGAATGATGCCACATATCAGAGAACAAGGGCACTTGTGCGCAGTGGGATGG
ACCCCAGAATGTGCTCTCTGATGCAAGGCTCGACTCTTCCGAGGAGATCTGGAGCGGCCG
GAGCAGCAGTAAAAGGAGTTGGTACAATGGTGATGGAATTGGTCCGGATGATCAAGCGGG
GAATCAATGATCGGAATTTCTGGAGAGGCGAAAATGGA-CGGAGAACAA-GAACTGCTTA
CGAAAGAATGTGCAACATTCTCAAGGGGAAATTCCAAACAGCAGCACAACGAGCAATGAT
GGACCAGGTGAGGGAAAGCCGAAA-TCCTGGGAATGCTGAAATTGAAGATCTCATCTTCC
TGGCACGATCCGCTCTCATTCTGAGAGGATCAGTGGCTCACAAATCCTGTCTGCCTGCTT
GTGTATATGGACTTGCTGTGGCCAGTGGATACGATTTTGAAAGAGAGGGATACTCACTAG
TCGGAATTGATCCTTTCCGCCTGCTTCAAAACAGTCAAGTCTTCAGTCTTATAAGGCCGA
ACGAAAATCCAGCTCATAAAAGCCAACTGGTATGGATGGCATGTCACTCTGCAGCATTTG
AGGATCTAAGAGTGTCAAGCTTCATCAGAGGAACAAAAGTGGTTCCAAGA-GGACAACTG
TCCACCAGAGGAGTCCAAGTCGCTTCAAATGAGAATATGGAGACGATGGATTCCAGTACT
CTTGAATTGAGAAGTAGATATTGGGCCATAAGAACCAGAAGTGGAGGAAACACAAATCAG
CAGAGAGCATCCGCTGGGCAAATCAGTGTACAGCCAACATTCTCTGTTCAGAGAAACCTC
CCATTCGAGAGAGCAACCATTATGGCAGCATTTACAGGAAACACTGAAGGCAGAACTTCA
GACATG---AGAACTGAGATCATAAGGATGATGGAAAATGCCAAACCTGAAGATGTGTCT
TTCCAAGGGCGGGGAGTATTCGAGCTCTCGGACGAAAAGGCAACGAACCCGATCGTGCCT
TCCTTTGACATGAGTAACGAAGGATCTTATTTCTTCGGAGACAATGCAG-AGGAGTATGA
CAAT-T------G-AAGA-------------------------------------
>gi|149930210|gb|CY022784| /Environment/5(NP)/H7N2/USA/2005/02/02/ Influenza A virus (A/environment/New York/11678-2/2005(H7N2)) segment 5, complete sequence
------------------------------GATAATCACTCACCG-AGTGACATCCACAT
CATGGCGTCTCAAGGCACCAAACGATCTTATGAGCAGATGGAAACTGGAGGGGAACGCCA
GAATGCCACTGAGATCAGAGCATCTGTTGGGAGAATGGTTGGTGGAATCGGGAGATTCTA
CATACAGATGTGTACTGAACTCAAACTCAGTGACTATGAAGGAAGACTGATCCAAAACAG
CATAACAATAGAGAGAATGGTTCTCTCTGCATTTGATGAGAGAAGAAATAGATATCTGGA
AGAACATCCCAGTGCTGGGAAAGACCCTAAGAAAACTGGAGGCCCAATCTACAGGAGGAG
AGATGGGAAATGGGTGAGAGAATTGATCCTGTATGACAAGGAGGAGATCAGGAGGATTTG
GCGTCAAGCGAATAATGGAGAAGATGCGACTGCT-GGTCTCACCCATTTGATGATCTGGC
ATTCCAATCTGAATGATGCCACATATCAGAGAACAAGGGCACTTGTGCGCAGTGGGATGG
ACCCCAGAATGTGCTCTCTGATGCAAGGCTCGACTCTTCCGAGGAGATCTGGAGCGGCCG
GAGCAGCAGTAAAAGGAGTTGGTACAATGGTGATGGAATTGGTCCGGATGATCAAGCGGG
GAATCAATGATCGGAATTTCTGGAGAGGCGAAAATGGA-CGGAGAACAA-GAACTGCTTA
CGAAAGAATGTGCAACATTCTCAAGGGGAAATTCCAAACAGCAGCACAACGAGCAATGAT
GGACCAGGTGAGGGAAAGCCGAAA-TCCTGGGAATGCTGAAATTGAAGATCTCATCTTCC
TGGCACGATCCGCTCTCATTCTGAGAGGATCAGTGGCTCACAAATCCTGTCTGCCTGCTT
GTGTATATGGACTTGCTGTGGCCAGTGGATACGATTTTGAAAGAGAGGGATACTCACTAG
TCGGAATTGATCCTTTCCGCCTGCTTCAAAACAGTCAAGTCTTCAGTCTTATCAGGCCGA
ACGAAAATCCAGCTCATAAAAGCCAACTGGTATGGATGGCATGTCACTCTGCAGCATTTG
AGGATCTAAGAGTGTCAAGCTTCATCAGAGGAACAAAAGTGGTTCCAAGA-GGACAACTG
TCCACCAGAGGAGTCCAAGTCGCTTCAAATGAGAATATGGAGACGATGGATTCCAGTACT
CTTGAATTGAGAAGTAGATATTGGGCCATAAGAACCAGAAGTGGAGGAAACACAAATCAG
CAGAGAGCATCCGCTGGGCAAATCAGTGTACAGCCAACATTCTCTGTTCAGAGAAACCTC
CCATTCGAGAGAGCAACCATTATGGCAGCATTTACAGGAAACACTGAAGGCAGAACTTCA
GACATG---AGAACTGAGATCATAAGGATGATGGAAAATGCCAAACCTGAAGATGTGTCT
TTCCAAGGGCGGGGAGTATTCGAGCTCTCGGACGAAAAGGCAACGAACCCGATCGTGCCT
TCCTTTGACATGAGTAACGAAGGATCTTATTTCTTCGGAGACAATGCAG-AGGAGTATGA
CAAT-T------G-AAGA-------------------------------------
>gi|149930229|gb|CY022792| /Environment/5(NP)/H7N2/USA/2005/02/02/ Influenza A virus (A/environment/New York/11678-3/2005(H7N2)) segment 5, complete sequence
------------------------------GATAATCACTCACCG-AGTGACATCCACAT
CATGGCGTCTCAAGGCACCAAACGATCTTATGAGCAGATGGAAACTGGAGGGGAACGCCA
GAATGCCACTGAGATCAGAGCATCTGTTGGGAGAATGGTTGGTGGAATCGGGAGATTCTA
CATACAGATGTGTACTGAACTCAAACTCAGTGACTATGAAGGAAGACTGATCCAAAACAG
CATAACAATAGAGAGAATGGTTCTCTCTGCATTTGATGAGAGAAGAAATAGATACCTGGA
AGAACATCCCAGTGCTGGGAAAGACCCTAAGAAAACTGGAGGCCCAATCTACAGGAGGAG
AGATGGGAAATGGGTGAGAGAATTGATCCTGTATGACAAGGAGGAGATCAGGAGGATTTG
GCGTCAAGCGAATAATGGAGAAGATGCGACTGCT-GGTCTCACCCATTTGATGATCTGGC
ATTCCAATCTGAATGATGCCACATATCAGAGAACAAGGGCACTTGTGCGCAGTGGGATGG
ACCCCAGAATGTGCTCTCTGATGCAAGGCTCGACTCTTCCGAGGAGATCTGGAGCGGCCG
GAGCAGCAGTAAAAGGAGTTGGTACAATGGTGATGGAATTGGTCCGGATGATCAAGCGGG
GAATCAATGATCGGAATTTCTGGAGAGGCGAAAATGGA-CGGAGAACAA-GAACTGCTTA
CGAAAGAATGTGCAACATTCTCAAGGGGAAATTCCAAACAGCAGCACAACGAGCAATGAT
GGACCAGGTGAGGGAAAGCCGAAA-TCCTGGGAATGCTGAAATTGAAGATCTCATCTTCC
TGGCACGATCCGCTCTCATTCTGAGAGGATCAGTGGCTCACAAATCCTGTCTGCCTGCTT
GTGTATATGGACTTGCTGTGGCCAGTGGATACGATTTTGAAAGAGAGGGATACTCACTAG
TCGGAATTGATCCTTTCCGCCTGCTTCAAAACAGTCAAGTCTTCAGTCTTATAAGGCCGA
ACGAAAATCCAGCTCATAAAAGCCAACTGGTATGGATGGCATGTCACTCTGCAGCATTTG
AGGATCTAAGAGTGTCAAGCTTCATCAGAGGAACAAAAGTGGTTCCAAGA-GGACAACTG
TCCACCAGAGGAGTCCAAGTCGCTTCAAATGAGAATATGGAGACGATGGATTCCAGTACT
CTTGAATTGAGAAGTAGATATTGGGCCATAAGAACCAGAAGTGGAGGAAACACAAATCAG
CAGAGAGCATCCGCTGGGCAAATCAGTGTACAGCCAACATTCTCTGTTCAGAGAAACCTC
CCATTCGAGAGAGCAACCATTATGGCAGCATTTACAGGAAACACTGAAGGCAGAACTTCA
GACATG---AGAACTGAGATCATAAGGATGATGGAAAATGCCAAACCTGAAGATGTGTCT
TTCCAAGGGCGGGGAGTATTCGAGCTCTCGGACGAAAAGGCAACGAACCCGATCGTGCCT
TCCTTTGACATGAGTAACGAAGGATCTTATTTCTTCGGAGACAATGCAG-AGGAGTATGA
CAAT-T------G-AAGA-------------------------------------
>gi|155016668|gb|CY024853| /Environment/5(NP)/H7N2/USA/2005/// Influenza A virus (A/environment/New York/22067-3/2005(H7N2)) segment 5, complete sequence
------------------------------GATAATCACTCACCG-AGTGACATCCACAT
CATGGCGTCTCAAGGCACCAAACGATCTTATGAGCAGATGGAAACTGGAGGGGAACGCCA
GAATGCCACTGAGATCAGAGCATCTGTTGGGAGAATGGTTGGTGGAATCGGGAGATTCTA
CATACAGATGTGTACTGAACTCAAACTCAGTGACTATGAAGGAAGACTAATCCAAAACAG
CATAACAATAGAGAGAATGGTTCTCTCGGCATTTGATGAGAGAAGAAATAGATATCTGGA
AGAACATCCCAGTGCTGGAAAAGACCCTAAGAAAACTGGGGGCCCGATCTACAGGAGGAG
AGATGGGAAATGGGTGAGAGAATTGATCCTGTATGACAAGGAGGAGATCAGGAGGATTTG
GCGTCAAGCAAATAATGGAGAAGATGCGACTGCT-GGTCTCACTCATTTGATGATCTGGC
ATTCCAATCTGAATGATGCCACATATCAGAGGACAAGGGCACTTGTGCGCAGTGGGATGG
ACCCCAGAATGTGCTCTCTGATGCAAGGCTCTACTCTTCCGAGGAGATCTGGAGCGGCCG
GAGCAGCAGTAAAAGGAGTTGGAACAATGGTGATGGAATTGGTCCGGATGATCAAGCGGG
GAATCAATGATCGGAATTTCTGGAGAGGCGAAAATGGG-CGGAGAACAA-GAACTGCTTA
CGAAAGAATGTGTAACATTCTCAAGGGGAAATTCCAAACAGCAGCACAACGAGCAATGAT
GGACCAGGTGAGGGAAAGCCGAAA-TCCTGGGAATGCTGAAATTGAAGATCTCATCTTCC
TGGCACGATCTGCTCTCATTCTGAGAGGATCAGTGGCTCACAAATCCTGTCTGCCTGCTT
GTGTATATGGACTTGCTGTGGCCAGTGGATACGATTTTGAAAGAGAGGGGTACTCCCTAG
TCGGAATTGATCCTTTCCGCCTGCTTCAAAACAGTCAAGTCTTCAGTCTTATCAGGCCGA
ACGAAAATCCAGCTCATAAAAGCCAACTGGTATGGATGGCATGTCACTCTGCAGCATTTG
AGGATCTAAGAGTGTCAAGCTTCATCAGAGGAACAAAAGTGGTTCCAAGA-GGACAACTG
TCCACCAGAGGAGTCCAAGTTGCTTCAAATGAGAACATGGAGACGATGGATTCCAGCACT
CTTGAACTGAGAAGTAGATACTGGGCTATAAGAACCAGAAGTGGAGGAAACACAAATCAG
CAGAGAGCGTCTGCAGGGCAAATCAGCGTACAGCCAACATTCTCTGTTCAGAGAAACCTC
CCATTCGAGAGAGCAACCATTATGGCGGCATTCACAGGAAACACTGAAGGCAGAACTTCA
GACATG---CGAACTGAGATCATAAGGATGATGGAAAATGCCAAACCTGAAGATGTGTCT
TTCCAAGGGCGGGGAGTATTCGAGCTCTCGGACGAAAAGGCAACGAACCCGATCGTGCCT
TCCTTTGACATGAGTAACGAAGGATCTTATTTCTTCGGAGACAATGCTG-AGGAGTATGA
CAAT-T------G-AAGA-------------------------------------
>gi|163964799|gb|CY028494| /Environment/5(NP)/H7N2/USA/2005/// Influenza A virus (A/environment/New York/139052/2005(H7N2)) segment 5, complete sequence
------------------------------GATAATCACTCACCG-AGTGACATCCACAT
CATGGCGTCTCAAGGCACCAAACGATCTTATGAGCAGATGGAAACTGGAGGGGAACGCCA
GAATGCCACTGAGATCAGAGCATCCGTTGGGAGAATGGTTGGTGGAATCGGGAGATTCTA
CATACAGATGTGTACTGAACTCAAACTCAGTGACTATGAAGGAAGACTAATCCAAAACAG
CATAACAATAGAGAGAATGGTTCTCTCGGCATTTGATGAGAGACGAAATAGATATCTGGA
AGAACATCCCAGTGCTGGAAAAGACCCTAAGAAAACTGGAGGCCCACTCTACAGGAGGAG
AGATGGGAAATGGGTGAGGGAATTGATCCTGTATGACAAGGAGGAGATCAGGAGGATTTG
GCGTCAAGCAAATAATGGAGAAGATGCGACTGCT-GGTCTCACCCATTTGATGATCTGGC
ACTCCAATTTGAATGATGCTACATATCAGAGGACAAGGGCACTTGTGCGCAGTGGGATGG
ACCCCAGAATGTGCTCTCTGATGCAAGGCTCGACTCTTCCGAGGAGATCTGGGGCGGCCG
GAGCAGCAGTAAAAGGAGTTGGAACAATGGTGATGGAATTGGTCCGGATGATCAAGCGGG
GGATCAATGATCGGAATTTCTGGAGAGGCGAAAATGGA-CGGAGAACAA-GAAATGCTTA
CGAAAGAATGTGCAACATTCTCAAAGGGAAATTCCAAACAGCAGCACAACGAGCAATGAT
GGACCAGGTGAGGGAAAGCCGAAA-TCCTGGGAATGCTGAAATTGAAGATCTCATCTTCC
TGGCACGATCTGCTCTCATCTTGAGAGGATCAGTGGCTCACAAATCCTGTTTGCCTGCTT
GTGTATATGGACTTGCTGTGGCCAGTGGATATGATTTTGAAAGAGAGGGATACTCTCTAG
TCGGAATTGATCCTTTCCGCCTGCTTCAAAACAGTCAAGTCTTCAGTCTTATCAGGCCGA
ACGAAAATCCAGCTCATAAAAGCCAACTGGTATGGATGGCATGTCACTCTGCTGCATTTG
AGGATCTAAGAGTGTCAAGCTTCATCAGAGGAACAAAAGTGGTTCCAAGA-GGACAACTG
TCCACCAGAGGAGTCCAAGTCGCTTCAAATGAGAACATGGAGACGATGGATTCCAGCACT
CTTGAATTGAGAAGTAGATACTGGGCTATAAGAACCAGAAGTGGAGGGAACACAAATCAG
CAGAGAGCGTCCGCAGGGCAAATCAGCGTACAGCCAACATTCTCTGTTCAGAGAAACCTT
CCGTTTGAGAGGGCAACCATTATGGCGGCATTTACAGGAAACACTGAAGGCAGAACTTCA
GACATG---AGAACTGAGATCATAAGGATGATGGAAAATGCCAAACCTGAAGATGTGTCT
TTCCAAGGGCGGGGAGTATTCGAGCTCTCGGACGAAAAGGCAACGAACCCGATCGTGCCT
TCCTTTGACATGAATAACGAAGGATCTTATTTCTTCGGAGACAATGCAG-AGGAGTATGA
CAAT-T------G-AAGA-------------------------------------
>gi|163964818|gb|CY028502| /Environment/5(NP)/H7N2/USA/2005/// Influenza A virus (A/environment/New York/143646-1/2005(H7N2)) segment 5, complete sequence
------------------------------GATAATCACTCACCG-AGTGACATCCACAT
CATGGCGTCTCAAGGCACCAAACGATCTTATGAGCAGATGGAAACTGGAGGGGAACGCCA
GAATGCCACTGAGATCAGAGCATCCGTTGGGAGAATGGTTGGTGGAATCGGGAGATTCTA
CATACAGATGTGTACTGAACTCAAACTCAGTGACTATGAAGGAAGACTAATCCAAAACAG
CATAACAATAGAGAGAATGGTTCTCTCGGCATTTGATGAGAGAAGAAATAGATATCTGGA
AGAACATCCCAGTGCTGGAAAAGACCCTAAGAAAACTGGAGGCCCAATCTACAGGAGGAG
AGATGGGAAATGGGTGAGAGAATTGATCCTGTATGACAAGGAGGAGATCAGGAGGATTTG
GCGTCAAGCAAATAATGGAGAAGATGCGACTGCT-GGTCTCACCCATTTGATGATCTGGC
ATTCCAATTTGAATGATGCCACATATCAGAGGACAAGGGCACTTGTGCGCAGTGGGATGG
ACCCCAGAATGTGCTCTCTGATGCAAGGCTCGACTCTTCCGAGGAGATCTGGGGCGGCCG
GAGCAGCAGTAAAAGGAGTTGGAACAATGGTGATGGAATTGGTCCGGATGATCAAGCGGG
GGATCAATGATCGGAATTTCTGGAGAGGCGAAAATGGA-CGGAGAACAA-GAACTGCTTA
CGAAAGAATGTGTAACATTCTCAAAGGGAAATTCCAAACAGCAGCACAACGAGCAATGAT
GGACCAGGTGAGGGAAAGCCGAAA-TCCTGGGAATGCTGAAATTGAAGATCTCATCTTCC
TGGCACGATCTGCTCTCATCTTGAGAGGATCAGTGGCTCACAAATCCTGTTTGCCTGCTT
GTGTATATGGACTTGCTGTGGCCAGTGGATATGATTTTGAAAGAGAAGGATACTCCCTAG
TCGGAATTGATCCTTTCCGCCTGCTTCAAAACAGTCAAGTCTTCAGTCTTATCAGGCCGA
ACGAAAATCCAGCTCATAAAAGCCAACTGGTATGGATGGCATGTCACTCTGCTGCATTTG
AGGATCTAAGAGTGTCAAGCTTCATCAGAGGAACAAAAGTGGTTCCAAGA-GGACAACTG
TCCACCAGAGGAGTCCAAGTCGCTTCAAATGAGAACATGGAGGTGATGGATTCCAGCACT
CTTGAATTGAGAAGTAGATACTGGGCTATAAGAACCAGAAGTGGAGGAAACACAAATCAG
CAGAGAGCGTCCGCAGGGCAAATCAGCGTTCAGCCAACATTCTCTGTTCAGAGAAACCTT
CCGTTTGAGAGGGCAACCATTATGGCGGCATTTACAGGAAACACTGAAGGCAGAACTTCA
GACATG---AGAACTGAGATCATAAAGATGATGGAAAATGCCAAACCTGAAGATGTGTCT
TTCCAAGGGCGGGGAGTATTCGAGCTCTCGGACGAAAAGGCAACGAACCCGATCGTGCCT
TCCTTTGACATGAATAACGAAGGATCTTATTTCTTCGGAGACAATGCAG-AGGAGTATGA
CAAT-T------G-AAGA-------------------------------------
>gi|167859156|gb|CY029852| /Environment/5(NP)/H7N2/USA/2005/// Influenza A virus (A/environment/New York/22067-1/2005(H7N2)) segment 5, complete sequence
------------------------------GATAATCACTCACCG-AGTGACATCCACAT
CATGGCGTCTCAAGGCACCAAACGATCTTATGAGCAGATGGAAACTGGAGGGGAACGCCA
GAATGCCACTGAGATCAGAGCATCTGTTGGGAGAATGGTTGGTGGAATCGGGAGATTCTA
CATACAGATGTGTACTGAACTCAAACTCAGTGACTATGAAGGAAGACTAATCCAAAACAG
CATAACAATAGAGAGAATGGTTCTCTCGGCATTTGATGAGAGAAGAAATAGATATCTGGA
AGAACATCCCAGTGCTGGAAAAGACCCTAAGAAAACTGGGGGCCCGATCTACAGGAGGAG
AGATGGGAAATGGGTGAGAGAATTGATCCTGTATGACAAGGAGGAGATCAGGAGGATTTG
GCGTCAAGCAAATAATGGAGAAGATGCGACTGCT-GGTCTCACTCATTTGATGATCTGGC
ATTCCAATCTGAATGATGCCACATATCAGAGGACAAGGGCACTTGTGCGCAGTGGGATGG
ACCCCAGAATGTGCTCTCTGATGCAAGGCTCTACTCTTCCGAGGAGATCTGGAGCGGCCG
GAGCAGCAGTAAAAGGAGTTGGAACAATGGTGATGGAATTGGTCCGGATGATCAAGCGGG
GAATCAATGATCGGAATTTCTGGAGAGGCGAAAATGGG-CGGAGAACAA-GAACTGCTTA
CGAAAGAATGTGTAACATTCTCAAGGGGAAATTCCAAACAGCAGCACAACGAGCAATGAT
GGACCAGGTGAGGGAAAGCCGAAA-TCCTGGGAATGCTGAAATTGAAGATCTCATCTTCC
TGGCACGATCTGCTCTCATTCTGAGAGGATCAGTGGCTCACAAATCCTGTCTGCCTGCTT
GTGTATATGGACTTGCTGTGGCCAGTGGATACGATTTTGAAAGAGAGGGGTACTCCCTAG
TCGGAATTGATCCTTTCCGCCTGCTTCAAAACAGTCAAGTCTTCAGTCTTATCAGGCCGA
ACGAAAATCCAGCTCATAAAAGCCAACTGGTATGGATGGCATGTCACTCTGCAGCATTTG
AGGATCTAAGAGTGTCAAGCTTCATCAGAGGAACAAAAGTGGTTCCAAGA-GGACAACTG
TCCACCAGAGGAGTCCAAGTTGCTTCAAATGAGAACATGGAGACGATGGATTCCAGCACT
CTTGAACTGAGAAGTAGATACTGGGCTATAAGAACCAGAAGTGGAGGAAACACAAATCAG
CAGAGAGCGTCCGCAGGGCAAATCAGCGTACAGCCAACATTCTCTGTTCAGAGAAACCTC
CCATTCGAGAGAGCAACCATTATGGCGGCATTCACAGGAAACACTGAAGGCAGAACTTCA
GACATG---CGAACTGAGATCATAAGGATGATGGAAAATGCCAAACCTGAAGATGTGTCT
TTCCAAGGGCGGGGAGTATTCGAGCTCTCGGACGAAAAGGCAACGAACCCGATCGTGCCT
TCCTTTGACATGAGTAACGAAGGATCTTATTTCTTCGGAGACAATGCTG-AGGAGTATGA
CAAT-T------G-AAGA-------------------------------------
>gi|158538705|gb|EU233734| /Environment/5(NP)/H5N1/South Korea/2006/// Influenza A virus (A/environment/Korea/W149/2006(H5N1)) nucleocapsid protein (NP) gene, partial cds.
-----------------------------------------------------TCAACAT
CATGGCGTCTCAAGGCACCAAACGATCTCATGAACAGATGGAAACTGGTGGAGAACGCCA
GAATGCTACTGAGATCAGGGCATCTGTTGGAAGAATGATTAGTGGCATCGGGAGGTTCTA
CATACAGATGTGCACAGAACTCAAACTCAGTGACTATGAAGGGAGGCTTATCCAGAACAG
CATAACAATAGAGAGAATGGTACTCTCTGCATTTGATGAACGAAGGAACAGATACCTGGA
AGAACACCCCAGTGCGGGGAAGGACCCGAAGAAAACTGGAGGTCCAATTTATAGGAGGAG
AGACGGGAAATGGGTGAGAGAGCTGATTCTGTACGACAAAGAGGAGATCAGGAGGATTTG
GCGTCAAGCGAACAATGGAGAGGACGCAACTGCT-GGTCTCACCCACCTGATGATATGGC
ATTCCAATCTAAATGATGCCACATATCAGAGAACGAGAGCTCTCGTACGTACTGGAATGG
ACCCCAGGATGTGCTCTCTGATGCAAGGGTCAACTCTCCCGAGGAGATCTGGAGCTGCCG
GTGCAGCAGTGAAGGGGGTAGGGACAATGGTGATGGAGCTGATTCGGATGATAAAACGAG
GGATCAACGACCGGAATTTCTGGAGAGGCGAAAATGGA-AGAAGAACAA-GGATCGCATA
CGAGAGAATGTGCAACATCCTCAAAGGGAAATTCCAAACAGCAGCACAAAGAGCAATGAT
GGATCAGGTGCGAGAGAGCAGAAA-TCCCGGGAATGCTGAAATTGAAGATCTCATTTTTC
TGGCACGGTCTGCACTCATCCTGAGAGGATCAGTAGCCCATAAGTCCTGCTTGCCTGCTT
GTGTGTACGGACTTGCTGTGGCCAGTGGATATGACTTTGAGAGAGAAGGGTACTCTCTGG
TTGGAATAGATCCTTTCCGTCTGCTTCAAAACAGCCAGGTCTTTAGTCTCATTAGACCAA
ATGAGAATCCAGCACATAAGAGTCAATTAGTGTGGATGGCATGCCACTCTGCAGCATTTG
AGGACCTTAGAGTCTCAAGTTTCATCAGAGGGACAAGAGTGGCCCCAAGA-GGACAGCTA
TCCACCAGAGGGGTTCAAATTGCTTCAAATGAGAACATGGAAGCAATGGACTCCAACACT
CTTGAACTGAGAAGTAGATATTGGGCTATAAGAACCAGAAGCGGAGGAAACACCAGCCAG
CAGAGGGCATCTGCAGGACAGATAAGCATTCAGCCCACTTTCTCGGTACAGAGAAACCTT
CCCTTCGAAAGAGCGACCATTATGGCAGCATTCACAGGAAATACTGAGGGCAGAACGTCT
GACATG---AGGACTGAAATCATAAGAATGATGGAAAGTGCCAGACCAGAAGATGTGTCA
TTCCAGGGGCGGGGAGTCTTCGAGCTCTCGGACGAAAAGGCAACGAACCCGATCGTGCCT
TCCTTTGACATGAATAATGAAGGATCTTATTTCTTCGGAGACAATGCAG-AGGAGT----
-------------------------------------------------------
>gi|158538686|gb|EU233742| /Environment/5(NP)/H5N1/South Korea/2006/// Influenza A virus (A/environment/Korea/W150/2006(H5N1)) nucleocapsid protein (NP) gene, partial cds.
----------------------------------------------------ATCAACAT
CATGGCGTCTCAAGGCACCAAACGATCTCATGAACAGATGGAAACTGGTGGAGAACGCCA
GAATGCTACTGAGATCAGGGCATCTGTTGGAAGAATGATTAGTGGCATCGGAAGGTTCTA
CATACAGATGTGCACAGAACTCAAACTCAGTGACTATGAAGGGAGGCTTATCCAGAACAG
CATAACAATAGAGAGAATGGTACTCTCTGCATTTGATGAACGTAGGAACAGATACCTGGA
AGAACACCCCAGTGCGGGGAAGGACCCGAAGAAAACTGGAGGTCCAATTTATAGGAGAAG
AGACGGGAAATGGATGAGAGAGCTGATTCTGTACGACAAAGAGGAGATCAGGAGGATTTG
GCGTCAAGCGAACAATGGAGAGGACGCAACTGCT-GGTCTCACCCACCTGATGATATGGC
ATTCCAATCTAAATGATGCCACATATCAGAGAACGAGAGCTCTCGTACGTACTGGAATGG
ACCCCAGGATGTGCTCTCTGATGCAAGGGTCAACTCTCCCGAGGAGATCTGGAGCTGCCG
GTGCAGCAGTGAAGGGGGTAGGGACAATGGTGATGGAACTGATTCGGATGATAAAACGAG
GGATCAACGACCGGAATTTCTGGAGAGGCGAAAATGGA-AGAAGAACAA-GGATTGCATA
CGAGAGAATGTGCAACATCCTCAAAGGGAAATTCCAAACAGCAGCACAAAGAGCAATGAT
GGATCAGGTGCGAGAGAGCAGAAA-TCCCGGGAATGCTGAAATTGAAGATCTCATTTTTC
TGGCACGGTCTGCACTCATCCTGAGAGGATCAGTAGCCCATAAGTCCTGCTTGCCTGCTT
GTGTGTACGGACTTGCTGTGGCCAGTGGATATGACTTTGAGAGAGAAGGGTACTCTCTGG
TTGGAATAGATCCTTTCCGTCTGCTTCAAAACAGCCAGGTCTTTAGTCTCATTAGACCAA
ATGAGAATCCAGCACATAAGAGTCAATTAGTGTGGATGGCATGCCACTCTGCAGCATTTG
AGGACCTTAGAGTCTCAAGTTTCATCAGAGGGACAAGAGTGGTCCCAAGA-GGACAGCTA
TCCACCAGAGGGGTTCAAATTGCTTCAAATGAGAACATGGAAGCAATGGACTCCAACACT
CTTGAACTGAGAAGTAGATATTGGGCTATAAGAACCAGAAGCGGAGGAAACACCAGCCAG
CAGAGGGCATCTGCAGGACAGATAAGTATTCAGCCCACTTTCTCGGTACAGAGAAACCTT
CCCTTCGAAAGAGCGACCATTATGGCAGCATTCACAGGAAATACTGAGGGCAGAACGTCT
GACATG---AGAACTGAAATCATAAGAATGATGGAAAGTGCCAGACCAGAAGATGTGTCA
TTCCAGGGGCGGGGAGTCTTCGAGCTCTCGGACGAAAAGGCAACGAACCCGATCGTGCCT
TCCTTTGACATGAATAATGAAGGATCTTATTTCTTCGGAGACAATGCAG-AGGAGTATGA
-------------------------------------------------------
>gi|157012099|gb|CY025104| /Environment/5(NP)/H4N6/USA/2006/// Influenza A virus (A/environment/Maryland/1101/2006(H4N6)) segment 5, complete sequence
------------------------------GATAATCACTCACTG-AGTGACATCCACAT
CATGGCGTCTCAAGGCACCAAACGATCTTATGAACAAATGGAAACTGGTGGGGAACGCCA
GAATGCCACTGAAATCAGAGCATCTGTTGGGAGAATGGTTGGTGGAATCGGGAGATTCTA
CATACAGATGTGCACTGAACTCAAACTCAGTGACTACGAAGGGAGACTGATCCAAAACAG
CATAACCATAGAGAGGATGGTCCTCTCGGCATTTGATGAGAGGAGGAACAAATATCTGGA
GGAGCATCCAAGTGCTGGGAAAGATCCAAAGAAGACTGGAGGTCCAATCTACCGAAGGAG
AGATGGCAAATGGATGAGAGAGTTGATCTTGTATGACAAAGAAGAGATCAGAAGAATTTG
GCGTCAAGCTAATAATGGAGAGGACGCAACTGCT-GGTCTCACCCATTTGATGATTTGGC
ATTCCAATCTGAATGACGCCACATACCAGAGAACAAGGGCACTTGTGCGTACTGGGATGG
ACCCCAGGATGTGCTCTCTGATGCAAGGCTCAACCCTTCCGAGGAGATCTGGAGCTGCTG
GAGCAGCAGTGAAAGGGGTTGGAACAATGGTGATGGAATTGATCCGGATGATCAAGCGAG
GGATCAATGATCGGAATTTCTGGAGAGGCGAAAATGGA-CGGAGAACTA-GAATTGCTTA
CGAGAGGATGTGCAACATCCTCAAGGGGAAATTCCAAACAGCAGCACAACGAGCAATGAT
GGACCAAGTGAGGGAAAGCCGGAA-TCCTGGGAATGCTGAAATTGAAGATCTCATCTTTC
TCGCACGGTCTGCTCTCATCCTGAGGGGATCAGTGGCTCATAAGTCCTGCCTGCCTGCTT
GTGTGTATGGGCTTGCTGTAGCCAGTGGATACGACTTTGAAAGAGAGGGATACTCTCTAG
TCGGAATTGATCCTTTCCGTCTGCTCCAAAACAGTCAAGTCTTCAGTCTCATCAGACCAA
ATGAAAATCCAGCGCATAAAAGTCAGCTGGTATGGATGGCATGCCACTCTGCAGCATTTG
AAGATCTGAGAGTGTCAAGCTTCATCAGAGGAACAAGAGTAGTCCCAAGA-GGACAACTG
TCCACTAGAGGAGTTCAGATTGCTTCAAATGAGAACATGGAGACAATGGACTCCAGTACT
CTTGAATTAAGGAGCAGATACTGGGCTATAAGAACAAGAAGCGGAGGGAACACTAACCAA
CAGAGAGCATCTGCAGGACAAATCAGCGTACAGCCCACATTCTCTGTGCAGAGAAACCTC
CCATTCGAGAGAGCAACCATTATGGCGGCATTTACAGGAAACACTGAAGGCAGAACTTCA
GACATG---AGAACTGAGATCATAAGGATGATGGAAAATGCCAGACCTGAAGATGTGTCT
TTCCAGGGGCGGGGAGTCTTCGAGCTCTCGGACGAAAAGGCAACGAACCCGATCGTGCCT
TCCTTTGACATGAGTAATGAAGGATCTTATTTCTTCGGAGACAATGCAG-AGGAGTATGA
CAAT-T------A-AAGA-------------------------------------
>gi|155016292|gb|CY024805| /Environment/5(NP)/H3N8/USA/2005/// Influenza A virus (A/environment/Maryland/1158/2005(H3N8)) segment 5, complete sequence
------------------------------GATAATCACTCACCG-AGTGACATCCACAT
CATGGCGTCTCAAGGCACCAAACGATCTTATGAGCAGATGGAAACTGGTGGAGAACGCCA
GAATGCCACTGAAATCAGAGCATCTGTTGGGAGAATGGTTGGTGGAATCGGGAGATTCTA
CATACAGATGTGCACTGAACTCAAACTCAGTGACTATGAAGGGAGACTAATCCAAAACAG
CATCACAATAGAGAGAATGGTTCTCTCAGCATTTGATGAGAGAAGAAACAAATATCTGGA
AGAGCATCCCAGTGCTGGGAAAGACCCTAAGAAGACTGGAGGTCCAATCTACAGGAGGAG
AGATGGGAAATGGATGAGAGAATTGATCCTATATGACAAAGAGGAGATCAGAAGGATTTG
GCGTCAAGCGAATAATGGAGAAGACGCAACTGCT-GGTCTCACCCATTTGATGATCTGGC
ACTCCAATCTGAATGATGCCACCTACCAGAGAACGAGAGCACTTGTGCGTACTGGGATGG
ATCCCAGGATGTGTTCTCTGATGCAAGGCTCAACCCTTCCGAGGAGGTCTGGAGCTGCTG
GAGCAGCAGTAAAAGGGGTTGGGACAATGGTGATGGAATTGATCCGAATGATCAAGCGAG
GGATCAATGATCGGAATTTCTGGAGAGGAGAAAATGGG-CGAAGGACAA-GAATTGCTTA
TGAAAGAATGTGCAACATCCTCAAAGGGAAGTTCCAAACAGCAGCACAACGAGCAATGAT
GGACCAGGTGAGGGAAAGCCGGAA-TCCTGGGAATGCTGAAATTGAAGACCTCATCTTTC
TTGCACGGTCTGCTCTCATTCTGAGGGGGTCAGTGGCTCATAAATCTTGCCTGCCTGCTT
GTGTGTATGGACTTGCTGTGGCCAGTGGATACGACTTTGAAAGGGAGGGATACTCCCTAG
TCGGAATTGATCCTTTCCGTCTGCTCCAAAACAGTCAAGTCTTCAGTCTTATCAGACCAA
ACGAAAATCCAGCACATAAAAGTCAGCTGGTATGGATGGCATGCCACTCTGCAGCTTTTG
AAGATCTGAGAGTGTCAAGCTTCATCAGAGGAACAAGAGTAGTCCCAAGA-GGACAACTG
TCCACCAGAGGAGTTCAGATTGCTTCAAATGAGAACATGGAGACAATGGATTCCAGTACT
CTTGAACTGAGGAGCAGATACTGGGCTATAAGGACCAGAAGCGGAGGAAACACTAACCAG
CAGAGAGCATCCGCAGGGCAAATCAGCGTACAGCCCACGTTCTCTGTACAGAGAAACCTC
CCATTCGAGAGAGCAACCATTATGGCGGCATTCACAGGAAATACTGAAGGCAGAACTTCA
GACATG---AGAACAGAAATCATAAGGATGATGGAAAATGCCAGACCTGAAGATGTGTCT
TTCCAGGGGCGGGGAGTCTTCGAGCTCTCGGACGAAAAGGCAACGAACCCGATCGTGCCT
TCCTTTGACATGAGTAACGAAGGATCTTATTTCTTCGGAGACAATGCAG-AGGAATATGA
CAAT-T------A-AAGA-------------------------------------
>gi|149930077|gb|CY022728| /Environment/5(NP)/H3N8/USA/2005/// Influenza A virus (A/environment/Maryland/1175/2005(H3N8)) segment 5, complete sequence
------------------------------GATAATCACTCACTG-AGTGACATCCACAT
CATGGCGTCTCAAGGCACCAAACGATCTTATGAGCAGATGGAAACTGGTGGGGAACGCCA
GAATGCCACTGAAATCAGAGCATCTGTTGGAAGGATGGTTGGTGGAATTGGGAGATTCTA
CATACAGATGTGCACTGAACTCAAGCTCAGCGACTATGAAGGGAGGCTGATTCAGAACAG
CATAACAATAGAGAGAATGGTTCTCTCAGCATTTGATGAGAGGAGAAACAAATATCTGGA
AGAGCATCCCAGTGCTGGAAAAGACCCTAAGAAGACTGGAGGCCCAATATACAGGAGGAG
AGATGGGAAATGGATGAGAGAATTAATCCTGTATGACAAAGAGGAGATCAGAAGGATTTG
GCGTCAAGCGAATAACGGAGAAGACGCAACCGCT-GGTCTAACCCATATGATGATCTGGC
ATTCCAATCTGAATGATGCCACATATCAGAGAACAAGGGCACTTGTGCGTACTGGAATGG
ATCCTAGGATGTGCTCTCTGATGCAAGGATCAACTCTCCCGAGAAGGTCTGGGGCTGCTG
GAGCAGCAGTGAAAGGAGTTGGAACAATGGTGATGGAACTGATTCGGATGATCAAACGAG
GGATCAATGATCGGAACTTCTGGAGAGGCGAAAATGGA-CGGAGGACAA-GAATTGCATA
TGAAAGAATGTGCAACATCCTCAAAGGGAAATTCCAAACAGCAGCACAACGAGCAATGAT
GGATCAGGTGAGAGAAAGCCGGAA-TCCCGGAAATGCTGAAATTGAAGATCTCATCTTCC
TTGCACGGTCTGCTCTCATTCTGAGAGGATCAGTGGCTCATAAGTCCTGCCTGCCTGCTT
GTGTGTATGGGCTTGCTGTGGCCAGTGGATACGACTTTGAGAGAGAGGGATACTCCCTAG
TCGGAATCGATCCTTTCCGTCTGCTCCAAAACAGTCAAGTCTTCAGTCTTATCAGACCAA
ATGAAAATCCAGCACACAAAAGTCAGCTGGTATGGATGGCATGTCATTCTGCAGCATTTG
AAGATCTGAGAGTGTCAAGCTTTATCAGAGGAACAAGAGTGGTCCCAAGA-GGACAACTG
TCCACCAGAGGAGTACAGATTGCTTCAAATGAGAACATGGAAACAATGGACTCCAGCACT
CTTGAATTGAGGAGCAGATATTGGGCTATAAGGACCAGAAGCGGAGGGAACACTAACCAA
CAGAGAGCATCTGCAGGACAAATCAGCGTACAGCCCACATTCTCTGTGCAAAGAAACCTC
CCATTCGAGAGAGCAACCATTATGGCAGCATTCACTGGAAACACTGAAGGCAGAACTTCA
GACATG---AGAACTGAGATCATAAGGATGATGGAGAATGCCAGACCTGAAGATGTGTCT
TTCCAGGGGCGGGGAGTCTTCGAGCTCTCGGACGAAAAGGCAACGAACCCGATCGTGCCT
TCCTTTGACATGAGTAACGAGGGATCTTATTTCTTCGGAGACAATGCAG-AGGAGTATGA
CAAT-T------A-AAGA-------------------------------------
>gi|134048170|gb|CY021312| /Environment/5(NP)/H3N8/USA/2005/// Influenza A virus (A/environment/Maryland/1165/2005(H3N8)) segment 5, complete sequence
------------------------------GATAATCACTCACTG-AGTGACATCCACAT
CATGGCGTCTCAAGGCACCAAACGATCTTATGAGCAGATGGAAACTGGTGGGGAACGCCA
GAATGCCACTGAAATCAGAGCATCTGTTGGAAGGATGGTTGGTGGAATTGGGAGATTCTA
CATACAGATGTGCACTGAACTCAAGCTCAGCGACTATGAAGGGAGGCTGATTCAGAACAG
CATAACAATAGAGAGAATGGTTCTCTCAGCATTTGATGAGAGGAGAAACAAATATCTGGA
AGAGCATCCCAGTGCTGGAAAAGACCCTAAGAAGACTGGAGGCCCAATATACAGGAGGAG
AGATGGGAAATGGATGAGAGAATTAATCCTGTATGACAAAGAGGAGATCAGAAGGATTTG
GCGTCAAGCGAATAACGGAGAAGACGCAACCGCT-GGTCTAACCCATATGATGATCTGGC
ATTCCAATCTGAATGATGCCACATATCAGAGAACAAGGGCACTTGTGCGTACTGGAATGG
ATCCTAGGATGTGCTCTCTGATGCAAGGATCAACTCTCCCGAGAAGGTCTGGGGCTGCTG
GAGCAGCAGTGAAAGGAGTTGGAACAATGGTGATGGAACTGATTCGGATGATCAAACGAG
GGATCAATGATCGGAACTTCTGGAGAGGCGAAAATGGA-CGGAGGACAA-GAATTGCATA
TGAAAGAATGTGCAACATCCTCAAAGGGAAATTCCAAACAGCAGCACAACGAGCAATGAT
GGATCAGGTGAGAGAAAGCCGGAA-TCCCGGAAATGCTGAAATTGAAGATCTCATCTTCC
TTGCACGGTCTGCTCTCATTCTGAGAGGATCAGTGGCTCATAAGTCCTGCCTGCCTGCTT
GTGTGTATGGGCTTGCTGTGGCCAGTGGATACGACTTTGAGAGAGAGGGATACTCCCTAG
TCGGAATCGATCCTTTCCGTCTGCTCCAAAACAGTCAAGTCTTCAGTCTTATCAGACCAA
ATGAAAATCCAGCACACAAAAGTCAGCTGGTATGGATGGCATGTCATTCTGCAGCATTTG
AAGATCTGAGAGTGTCAAGCTTTATCAGAGGAACAAGAGTGGTCCCAAGA-GGACAACTG
TCCACCAGAGGAGTACAGATTGCTTCAAATGAGAACATGGAAACAATGGACTCCAGCACT
CTTGAATTGAGGAGCAGATATTGGGCTATAAGGACCAGAAGCGGAGGGAACACTAACCAA
CAGAGAGCATCTGCAGGACAAATCAGCGTACAGCCCACATTCTCTGTGCAAAGAAACCTC
CCATTCGAGAGAGCAACCATTATGGCAGCATTCACTGGAAACACTGAAGGCAGAATTTCA
GACATG---AGAACTGAGATCATAAGGATGATGGAGAATGCCAGACCTGAAGATGTGTCT
TTCCAGGGGCGGGGAGTCTTCGAGCTCTCGGACGAAAAGGCAACGAACCCGATCGTGCCT
TCCTTTGACATGAGTAACGAGGGATCTTATTTCTTCGGAGACAATGCAG-AGGAGTATGA
CAAT-T------A-AAGA-------------------------------------
>gi|134047762|gb|CY021160| /Environment/5(NP)/H3N6/USA/2005/// Influenza A virus (A/environment/Delaware/245/2005(H3N6)) segment 5, complete sequence
------------------------------GATAATCACTCACCG-AGTGACATCCACAT
CATGGCGTCTCAAGGCACCAAACGGTCCTATGAACAAATGGAGACTGGTGGGGAACGCCA
GAATGCCACTGAAATCAGAGCATCTGTTGGGAGAATGGTTGGTGGAATCGGAAGATTCTA
CATACAGATGTGCACTGAACTCAAACTCAGTGACTACGAAGGGAGGTTGATCCAAAACAG
CATAACCATAGAGAGAATGGTTCTCTCGGCATTTGATGAGAGGAGAAATAAATATCTGGA
AGAGCACCCCAGTGCTGGGAAAGACCCCAAGAAGACCGGAGGCCCAATCTACAGGAGGAG
AGATGGGAAATGGATGAGAGAGTTGATCCTATATGACAAAGAAGAGATCAGGAGGATTTG
GCGTCAAGCAAATAATGGAGAAGACGCAACTGCT-GGTCTCACCCATTTGATGATTTGGC
ACTCCAATCTGAATGATGCCACATACCAGAGAACAAGGGCACTTGTGCGTACTGGGATGG
ATCCCAGGATGTGCTCTCTGATGCAAGGCTCAACTCTTCCGAGAAGATCTGGGGCTGCTG
GAGCAGCAGTGAAAGGGGTCGGAACAATGGTGATGGAATTGATCCGGATGATCAAACGAG
GAATCAATGATAGGAACTTCTGGAGAGGCGAAAATGGG-CGGAGGACGA-GAATTGCTTA
CGAAAGAATGTGCAACATCCTCAAGGGGAAATTCCAAACAGCAGCACAGCGAGCAATGAT
GGATCAGGTGAGAGAAAGCCGGAA-TCCTGGTAATGCTGAAATTGAAGATCTCATCTTCC
TTGCGCGGTCTGCTCTCATTCTGAGGGGATCAGTGGCTCATAAGTCCTGCCTGCCTGCTT
GTGTGTATGGGCTTGCAGTGGCCAGTGGATACGACTTTGAAAAAGAGGGATACTCCCTAG
TCGGAATTGACCCTTTCCGTCTGCTCCAAAACAGTCAAGTCTTCAGCCTCATCAGACCAA
ACGAAAATCCAGCGCACAAAAGTCAACTGATATGGATGGCATGTCACTCTGCTGCATTTG
AAGATCTGAGAGTGTCAAGCTTCATCAGAGGAACAAGAGTAGTCCCAAGA-GGACAACTG
TCCACCAGAGGGGTTCAGATTGCTTCAAATGAGAATATGGAGACAATGGACTCCAGCACT
CTTGAACTGAGGAGCAGATACTGGGCTATAAGGACAAGAAGCGGAGGGAACACTAACCAG
CAGAGAGCATCTGCAGGGCAAATCAGCGTACAGCCCACATTCTCTGTGCAGAGAAACCTT
CCATTCGAGAGAGCAACCATTATGGCGGCATTTACAGGAAACACTGAAGGCAGAACTTCA
GACATG---AGGACTGAGATCATAAGGATGATGGAAAATGCCAGGCCTGAAGATGTGTCT
TTCCAGGGGCGGGGAGTCTTCGAGCTCTCGGACGAAAAGGCAACGAACCCGATCGTGCCT
TCCTTTGACATGAGTAATGAAGGATCTTATTTCTTCGGAGACAATGCAG-AGGAGTATGA
CAAT-T------A-AAG--------------------------------------
>gi|134047979|gb|CY021232| /Environment/5(NP)/H3N6/USA/2005/// Influenza A virus (A/environment/Delaware/251/2005(H3N6)) segment 5, complete sequence
------------------------------GATAATCACTCACCG-AGTGACATCCACAT
CATGGCGTCTCAAGGCACCAAACGATCCTATGAACAAATGGAGACTGGTGGGGAACGCCA
GAATGCCACTGAAATCAGAGCATCTGTTGGGAGAATGGTTGGTGGAATCGGAAGATTCTA
CATACAGATGTGCACTGAACTCAAACTCAGTGACTACGAAGGGAGGTTGATCCAAAACAG
CATAACCATAGAGAGAATGGTTCTCTCGGCATTTGATGAGAGGAGAAATAAATATCTGGA
AGAGCACCCCAGTGCTGGGAAAGACCCCAAGAAGACCGGAGGCCCAATCTACAGGAGGAG
AGATGGGAAATGGATGAGAGAGTTGATCCTATATGACAAAGAAGAGATCAGGAGGATTTG
GCGTCAAGCAAATAATGGAGAAGACGCAACTGCT-GGTCTCACCCATTTGATGATTTGGC
ACTCCAATCTGAATGATGCCACATACCAGAGAACAAGGGCACTTGTGCGTACTGGGATGG
ATCCCAGGATGTGCTCTCTGATGCAAGGCTCAACTCTTCCGAGAAGATCTGGGGCTGCTG
GAGCAGCAGTGAAAGGGGTCGGAACAATGGTGATGGAATTGATCCGGATGATCAAACGAG
GAATCAATGATAGGAACTTCTGGAGAGGCGAAAATGGG-CGGAGGACGA-GAATTGCTTA
CGAAAGAATGTGCAACATCCTCAAGGGGAAATTCCAAACAGCAGCACAGCGAGCAATGAT
GGATCAGGTGAGAGAAAGCCGGAA-TCCTGGTAATGCTGAAATTGAAGATCTCATCTTCC
TTGCGCGGTCTGCTCTCATTCTGAGGGGATCAGTGGCTCATAAGTCCTGCCTGCCTGCTT
GTGTGTATGGGCTTGCAGTGGCCAGTGGATACGACTTTGAAAAAGAGGGATACTCCCTAG
TCGGAATTGACCCTTTCCGTCTGCTCCAAAACAGTCAAGTCTTCAGCCTCATCAGACCAA
ACGAAAATCCAGCGCACAAAAGTCAACTGATATGGATGGCATGTCACTCTGCTGCATTTG
AAGATCTGAGAGTGTCAAGCTTCATCAGAGGAACAAGAGTAGTCCCAAGA-GGACAACTG
TCCACCAGAGGGGTTCAGATTGCTTCAAATGAGAATATGGAGACAATGGACTCCAGCACT
CTTGAACTGAGGAGCAGATACTGGGCTATAAGGACAAGAAGCGGAGGGAACACTAACCAG
CAGAGAGCATCTGCAGGGCAAATCAGCGTACAGCCCACATTCTCTGTGCAGAGAAACCTT
CCATTCGAGAGAGCAACCATTATGGCGGCATTTACAGGAAACACTGAAGGCAGAACTTCA
GACATG---AGGACTGAGATCATAAGGATGATGGAAAATGCCAGGCCTGAAGATGTGTCT
TTCCAGGGGCGGGGAGTCTTCGAGCTCTCGGACGAAAAGGCAACGAACCCGATCGTGCCT
TCCTTTGACATGAGTAATGAAGGATCTTATTTCTTCGGAGACAATGCAG-AGGAGTATGA
CAAT-T------A-AAGA-------------------------------------
>gi|134048113|gb|CY021288| /Environment/5(NP)/H3N6/USA/2005/// Influenza A virus (A/environment/Maryland/1176/2005(H3N6)) segment 5, complete sequence
------------------------------GATAATCACTCACTG-AGTGACATCCACAT
CATGGCGTCTCAAGGCACCAAACGATCTTATGAACAAATGGAAACTGGTGGGGAACGCCA
GAATGCCACTGAAATCAGAGCATCTGTTGGGAGAATGGTTGGTGGAATCGGGAGATTCTA
CATACAGATGTGCACTGAACTCAAACTCAGTGACTACGAAGGGAGACTGATCCAAAACAG
CATAACCATAGAGAGGATGGTTCTCTCGGCATTTGATGAGAGGAGAAACAAATATCTGGA
GGAGCATCCCAGTGCTGGGAAAGATCCCAAGAAGACTGGAGGTCCAATCTACAGGAGGAG
AGATGGTAAATGGATGAGAGAGTTGATCCTATATGACAAAGAAGAGATCAGAAGAATTTG
GCGTCAAGCTAATAATGGAGAGGACGCAACTGCT-GGTCTCACCCATTTGATGATTTGGC
ATTCCAATCTGAATGATGCCACATACCAGAGAACAAGGGCACTCGTGCGTACTGGGATGG
ACCCCAGGATGTGCTCTCTGATGCAAGGCTCAACCCTTCCGAGGAGATCTGGGGCTGCTG
GAGCGGCAGTGAAAGGGGTTGGAACAATGGTGATGGAATTGATCCGGATGATCAAGCGAG
GAATCAATGATCGGAATTTCTGGAGAGGCGAAAATGGA-CGGAGAACTA-GAATTGCTTA
CGAGAGAATGTGCAACATCCTCAAGGGGAAATTCCAAACAGCAGCGCAACGAGCAATGAT
GGACCAAGTGAGAGAAAGCCGGAA-TCCTGGGAATGCTGAAATTGAAGATCTCATCTTTC
TCGCACGGTCCGCTCTCATCCTGAGGGGATCAGTGGCTCATAAGTCCTGCCTGCCTGCTT
GTGTGTATGGACTTGCTGTAGCCAGTGGATACGATTTTGAAAGAGAGGGATACTCTCTAG
TCGGAATTGATCCTTTCCGTCTGCTCCAAAACAGTCAAGTATTCAGTCTCATCAGACCAA
ACGAAAATCCAGCGCATAAAAGTCAGCTGGTATGGATGGCATGCCACTCTGCAGCATTTG
AAGATCTGAGAGTGTCAAGCTTCATCAGAGGAACAAGAGTAGTCCCAAGA-GGGCAACTG
TCCACCAGAGGAGTACAGATTGCCTCAAATGAGAACATGGAGACAATGGACTCCAGTACT
CTTGAATTGAGGAGCAGATACTGGGCTATAAGAACAAGAAGCGGAGGGAACACTAACCAA
CAGAGAGCATCTGCAGGACAAATCAGCGTACAGCCCACATTCTCTGTGCAGAGAAACCTC
CCATTCGAGAGAGCAACCATTATGGCGGCATTTACAGGAAACACTGAAGGCAGAACTTCA
GACATG---AGAACTGAGATCATAAGGATGATGGAAAATGCCAGACCTGAAGATGTGTCT
TTCCAGGGGCGGGGAGTCTTCGAGCTCTCGGACGAAAAGGCAACGAACCCGATCGTGCCT
TCCTTTGACATGAGTAATGATGGATCTTATTTCTTCGGAGACAATGCAG-AGGAGTATGA
CAAT-T------A-AAGA-------------------------------------
>gi|149930096|gb|CY022736| /Environment/5(NP)/H3N6/USA/2005/// Influenza A virus (A/environment/Maryland/1172/2005(H3N6)) segment 5, complete sequence
------------------------------GATAATCACTCACTG-AGTGACATCCACAT
CATGGCGTCCCAAGGCACCAAACGATCTTATGAACAGATGGAAACTGGTGGGGAACGCCA
GAATGCCACTGAAATCAGAGCATCTGTTGGGAGGATGGTTGGTGGAATTGGGAGATTCTA
CATACAGATGTGCACTGAACTCAAGCTCAGCGACTATGAAGGGAGACTGATTCAGAACAG
CATAACGATAGAGAGGATGGTTCTCTCAGCATTTGATGAGAGGAGAAACAAATATCTAGA
AGAGCACCCCAGTGCTGGGAAAGACCCCAAGAAAACTGGAGGTCCAATATACAGAAGGAG
AGATGGGAAATGGATGAGGGAATTGATCCTGTATGACAAAGAAGAGATCAGGAGGATTTG
GCGTCAGGCGAACAATGGAGAAGACGCAACCGCT-GGTCTAACCCACTTGATGATCTGGC
ATTCCAATCTGAATGATGCCACATATCAGAGAACAAGGGCACTTGTGCGTACTGGGATGG
ATCCCAGGATGTGTTCTCTGATGCAAGGATCAACTCTCCCGAGAAGGTCTGGGGCCGCTG
GAGCAGCAGTGAAAGGAGTTGGAACAATGGTGATGGAATTGATTCGGATGATCAAGCGGG
GAATCAATGATCGGAACTTCTGGAGAGGTGAAAATGGG-CGGAGGACAA-GAATTGCATA
CGAGAGGATGTGCAACATTCTCAAAGGGAAATTCCAAACAGCAGCACAACGAGCAATGAT
GGACCAGGTGAGAGAAAGCCGGAA-TCCTGGGAATGCTGAAATTGAAGATCTCATCTTTC
TTGCACGATCTGCTCTCATTCTGAGGGGATCAGTGGCTCATAAGTCCTGCCTGCCTGCTT
GTGTGTATGGACTTGCTGTGGCCAGTGGATACGACTTTGAAAGAGAAGGATACTCTCTAG
TCGGAATTGATCCTTTCCGTCTGCTCCAAAACAGTCAAGTCTTCAGCCTTATCAGACCAA
ATGAAAATCCAGCACATAAAAGTCAGCTGGTGTGGATGGCATGTCATTCTGCAGCATTTG
AAGATCTGAGAGTGTCAAGCTTTATCAGAGGAACAAGAGTAGTCCCAAGA-GGGCAACTG
TCCACCAGAGGAGTACAGATTGCTTCAAATGAGAACATGGAAACAATGGACTCCAGTACT
CTTGAATTGAGAAGCAGATACTGGGCTATAAGGACCAGAAGTGGAGGAAACACTAACCAG
CAGAGGGCATCTGCAGGACAAATCAGCGTACAGCCCACATTCTCCGTGCAGAGAAACCTT
CCATTCGAGAGAGCAACCATTATGGCGGCATTTACGGGAAACACTGAAGGCAGAACCTCA
GACATG---AGAACTGAGATCATAAGGATGATGGAAAATGCCAGACCTGAAGATGTGTCT
TTCCAGGGGCGGGGAGTCTTCGAGCTTTCGGACGAAAAGGCAACGAACCCGATCGTGCCT
TCCTTTGACATGAGTAACGAAGGATCTTATTTCTTCGGAGACAATGCAG-AGGAGTATGA
CAAT-T------A-AAGA-------------------------------------
>gi|157012061|gb|CY025088| /Environment/5(NP)/H3N6/USA/2005/// Influenza A virus (A/environment/Maryland/1174/2005(H3N6)) segment 5, complete sequence
------------------------------GATAATCACTCACTG-AGTGACATCCACAT
CATGGCGTCTCAAGGCACCAAACGATCTTATGAACAAATGGAAACTGGTGGGGAACGCCA
GAATGCCACTGAAATCAGAGCATCTGTTGGGAGAATGGTTGGTGGAATCGGGAGATTCTA
CATACAGATGTGCACTGAACTCAAACTCAGTGACTACGAAGGGAGACTGATCCAAAACAG
CATAACCATAGAGAGGATGGTTCTCTCGGCATTTGATGAGAGGAGAAACAAATATCTGGA
GGAGCATCCCAGTGCTGGGAAAGATCCCAAGAAGACTGGAGGTCCAATCTACAGGAGGAG
AGATGGTAAATGGATGAGAGAGTTGATCCTATATGACAAAGAAGAGATCAGAAGAATTTG
GCGTCAAGCTAATAATGGAGAGGACGCAACTGCT-GGTCTCACCCATTTGATGATTTGGC
ATTCCAATCTGAATGATGCCACATACCAGAGAACAAGGGCACTCGTGCGTACTGGGATGG
ACCCCAGGATGTGCTCTCTGATGCAAGGCTCAACCCTTCCGAGGAGATCTGGGGCTGCTG
GAGCGGCAGTGAAAGGGGTTGGAACAATGGTGATGGAATTGGTCCGGATGATCAAGCGAG
GAATCAATGATCGGAATTTCTGGAGAGGCGAAAATGGA-CGGAGAACTA-GAATTGCTTA
CGAGAGAATGTGCAACATCCTCAAGGGGAAATTCCAAACAGCAGCGCAACGAGCAATGAT
GGACCAAGTGAGAGAAAGCCGGAA-TCCTGGGAATGCTGAAATTGAAGATCTCATCTTTC
TCGCACGGTCCGCTCTCATCCTGAGGGGATCAGTGGCTCATAAGTCCTGCCTGCCTGCTT
GTGTGTATGGACTTGCTGTAGCCAGTGGATACGATTTTGAAAGAGAGGGATACTCTCTAG
TCGGAATTGATCCTTTCCGTCTGCTCCAAAACAGTCAAGTATTCAGTCTCATCAGACCAA
ACGAAAATCCAGCGCATAAAAGTCAGCTGGTATGGATGGCATGCCACTCTGCAGCATTTG
AAGATCTGAGAGTGTCAAGCTTCATCAGAGGAACAAGAGTAGTCCCAAGA-GGGCAACTG
TCCACCAGAGGAGTACAGATTGCCTCAAATGAGAACATGGAGACAATGGACTCCAGTACT
CTTGAATTGAGGAGCAGATACTGGGCTATAAGAACAAGAAGCGGAGGGAACACTAACCAA
CAGAGAGCATCTGCAGGACAAATCAGCGTACAGCCCACATTCTCTGTGCAGAGAAACCTC
CCATTCGAGAGAGCAACCATTATGGCGGCATTTACAGGAAACACTGAAGGCAGAACTTCA
GACATG---AGAACTGAGATCATAAGGATGATGGAAAATGCCAGACCTGAAGATGTGTCT
TTCCAGGGGCGGGGAGTCTTCGAGCTCTCGGACGAAAAGGCAACGAACCCGATCGTGCCT
TCCTTTGACATGAGTAATGATGGATCTTATTTCTTCGGAGACAATGCAG-AGGAGTATGA
CAAT-T------A-AAGA-------------------------------------
>gi|122851550|gb|CY019216| /Environment/5(NP)/H3N2/USA/2005/// Influenza A virus (A/environment/Ohio/994/2005(H3N2)) segment 5, complete sequence
--------------------------GGTAGATAATCACTCACTG-AGTGACATCCACAT
CATGGCGTCTCAAGGCACCAAACGATCTTATGAGCAGATGGAAACTGGTGGGGAACGCCA
GAATGCCACTGAAATCAGAGCATCTGTTGGAAGGATGGTTGGTGGAATTGGGAGATTCTA
CATACAGATGTGCACTGAACTCAAGCTCAGCGACTATGAAGGGAGGCTGATTCAGAACAG
CATAACAATAGAGAGAATGGTTCTCTCAGCATTTGATGAGAGGAGAAACAAATATCTGGA
AGAGCATCCCAGTGCTGGAAAAGACCCTAAGAAGACTGGAGGCCCAATATACAGGAGGAG
AGATGGGAAATGGATGAGAGAATTAATCCTGTATGACAAAGAGGAGATCAGAAGGATTTG
GCGTCAAGCGAATAACGGAGAAGACGCAACCGCT-GGTCTAACCCATATGATGATCTGGC
ATTCCAATCTGAATGATGCCACATATCAGAGAACAAGGGCACTTGTGCGTACTGGAATGG
ATCCTAGGATGTGCTCTCTGATGCAAGGATCAACTCTCCCGAGAAGGTCTGGGGCTGCTG
GAGCAGCAGTGAAAGGGGTTGGAACAATGGTGATGGAACTGATTCGGATGATCAAACGAG
GGATCAATGATCGGAACTTCTGGAGAGGCGAAAATGGA-CGGAGGACAA-GAATTGCATA
TGAAAGAATGTGCAACATCCTCAAAGGGAAATTCCAAACAGCAGCACAACGAGCAATGAT
GGATCAAGTGAGAGAAAGCCGGAA-TCCTGGGAATGCTGAAATTGAAGATCTCATCTTCC
TTGCACGGTCTGCTCTCATTCTGAGAGGATCAGTGGCTCATAAGTCCTGCCTGCCTGCTT
GTGTGTATGGGCTTGCTGTGGCCAGTGGATACGACTTTGAGAGAGAGGGATACTCCCTAG
TCGGAATCGATCCTTTCCGTCTGCTCCAAAACAGTCAAGTCTTCAGTCTTATCAGACCAA
ATGAAAATCCAGCACACAAAAGTCAGCTGGTATGGATGGCATGTCATTCTGCAGCATTTG
AAGATCTGAGAGTGTCAAGCTTTATCAGAGGAACAAGAGTGGTCCCAAGA-GGACAACTG
TCCACCAGAGGAGTACAGATTGCTTCAAATGAGAACATGGAAACAATGGACTCCAGCACT
CTTGAATTGAGGAGCAGATATTGGGCTATAAGGACCAGAAGCGGAGGGAACACTAACCAA
CAGAGAGCATCTGCAGGACAAATCAGCGTACAGCCCACATTCTCTGTGCAAAGAAACCTC
CCATTCGAGAGAGCAACCATTATGGCAGCATTCACTGGAAACACTGAAGGCAGAACTTCA
GACATG---AGAACTGAGATCATAAGGATGATGGAGAATGCCAGACCTGAAGATGTGTCT
TTCCAGGGGCGGGGAGTCTTCGAGCTCTCGGACGAAAAGGCAACGAACCCGATCGTGCCT
TCCTTTGACATGAGTAACGAGGGATCTTATTTCTTCGGAGACAATGCAG-AGGAGTATGA
CAAT-T------A-AAG--------------------------------------
>gi|134047376|gb|CY021000| /Environment/5(NP)/H3N2/USA/2005/// Influenza A virus (A/environment/Ohio/1001/2005(H3N2)) segment 5, complete sequence
---------------------------GTAGATAATCACTCACTG-AGTGACATCCACAT
CATGGCGTCTCAAGGCACCAAACGATCTTATGAGCAGATGGAAACTGGTGGGGAACGCCA
GAATGCCACTGAAATCAGAGCATCTGTTGGAAGGATGGTTGGTGGAATTGGGAGATTCTA
CATACAGATGTGCACTGAACTCAAGCTCAGCGACTATGAAGGGAGGCTGATTCAGAACAG
CATAACAATAGAGAGAATGGTTCTCTCAGCATTTGATGAGAGGAGAAACAAATATCTGGA
AGAGCATCCCAGTGCTGGAAAAGACCCTAAGAAGACTGGAGGCCCAATATACAGGAGGAG
AGATGGGAAATGGATGAGAGAATTAATCCTGTATGACAAAGAGGAGATCAGAAGGATTTG
GCGTCAAGCGAATAACGGAGAAGACGCAACCGCT-GGTCTAACCCATATGATGATCTGGC
ATTCCAATCTGAATGATGCCACATATCAGAGAACAAGGGCACTTGTGCGTACTGGAATGG
ATCCTAGGATGTGCTCTCTGATGCAAGGATCAACTCTCCCGAGAAGGTCTGGGGCTGCTG
GAGCAGCAGTGAAAGGGGTTGGAACAATGGTGATGGAACTGATTCGGATGATCAAACGAG
GGATCAATGATCGGAACTTCTGGAGAGGCGAAAATGGA-CGGAGGACAA-GAATTGCATA
TGAAAGAATGTGCAACATCCTCAAAGGGAAATTCCAAACAGCAGCACAACGAGCAATGAT
GGATCAAGTGAGAGAAAGCCGGAA-TCCTGGGAATGCTGAAATTGAAGATCTCATCTTCC
TTGCACGGTCTGCTCTCATTCTGAGAGGATCAGTGGCTCATAAGTCCTGCCTGCCTGCTT
GTGTGTATGGGCTTGCTGTGGCCAGTGGATACGACTTTGAGAGAGAGGGATACTCCCTAG
TCGGAATCGATCCTTTCCGTCTGCTCCAAAACAGTCAAGTCTTCAGTCTTATCAGACCAA
ATGAAAATCCAGCACACAAAAGTCAGCTGGTATGGATGGCATGTCATTCTGCAGCATTTG
AAGATCTGAGAGTGTCAAGCTTTATCAGAGGAACAAGAGTGGTCCCAAGA-GGACAACTG
TCCACCAGAGGAGTACAGATTGCTTCAAATGAGAACATGGAAACAATGGACTCCAGCACT
CTTGAATTGAGGAGCAGATATTGGGCTATAAGGACCAGAAGCGGAGGGAACACTAACCAA
CAGAGAGCATCTGCAGGACAAATCAGCGTACAGCCCACATTCTCTGTGCAAAGAAACCTC
CCATTCGAGAGAACAACCATTATGGCAGCATTCACTGGAAACACTGAAGGCAGAACTTCA
GACATG---AGAACTGAGATCATAAGGATGATGGAGAATGCCAGACCTGAAGATGTGTCT
TTCCAGGGGCGGGGAGTCTTCGAGCTCTCGGACGAAAAGGCAACGAACCCGATCGTGCCT
TCCTTTGACATGAGTAACGAGGGATCTTATTTCTTCGGAGACAATGCAG-AGGAGTATGA
CAAT-T------A-AAG--------------------------------------
>gi|134046991|gb|CY020920| /Environment/5(NP)/H1N1/USA/2005/08/10/ Influenza A virus (A/environment/Ohio/1007/2005(H1N1)) segment 5, complete sequence
------------------------------GATAATCACTCACTG-AGTGACATCAACAT
CATGGCGTCTCAAGGCACCAAACGATCTTATGAGCAGATGGAAACTGGTGGGGAACGCCA
GAATGCCACTGAAATCAGAGCATCTGTTGGGAGGATGGTTGGTGGAATTGGGAGATTCTA
CATACAGATGTGCACTGAACTCAAGCTCAGCGACTATGAAGGGAGGCTGATTCAGAACAG
CATAACAATAGAGAGAATGGTTCTCTCAGCATTTGATGAGAGGAGAAACAAATATCTGGA
AGAGCATCCCAGTGCTGGGAAAGACCCTAAAAAGACTGGAGGCCCAATATACAGGAGGAG
AGATGGGAAATGGATGAGAGAATTAATCCTGTATGACAAAGAGGAGATCAGAAGGATTTG
GCGTCAAGCGAATAACGGAGAAGACGCAACCGCT-GGTCTAACCCATATGATGATCTGGC
ATTCCAATCTAAATGATGCCACATATCAGAGGACAAGGGCACTTGTGCGTACTGGAATGG
ATCCTAGGATGTGCTCTCTGATGCAAGGATCAACTCTCCCGAGAAGGTCTGGAGCTGCTG
GAGCAGCAGTGAAAGGAGTTGGAACAATGGTGATGGAATTAATTCGGATGATAAAACGAG
GGATCAATGATCGGAACTTCTGGAGAGGCGAAAATGGA-CGGAGGACAA-GAATTGCATA
TGAAAGAATGTGCAACATCCTCAAAGGGAAATTCCAAACAGCAGCACAACGAGCAATGAT
GGATCAGGTGAGAGAAAGCCGGAA-TCCCGGGAATGCTGAAATTGAAGATCTCATCTTCC
TTGCACGGTCTGCTCTCATTCTGAGAGGATCAGTGGCTCATAAGTCTTGCCTGCCTGCTT
GTGTGTATGGGCTTGCTGTGGCCAGTGGATACGACTTTGAGAGAGAGGGATACTCCCTAG
TCGGAATCGATCCTTTCCGTCTGCTCCAAAACAGTCAAGTCTTCAGTCTTATCAGACCAA
ATGAAAATCCAGCACATAAAAGTCAGCTGGTGTGGATGGCATGTCATTCTGCAGCATTTG
AAGATCTGAGAGTGTCAAGCTTTATCAGAGGAACAAGAGTGGTCCCAAGA-GGGCAACTG
TCCACCAGAGGAGTACAGATTGCTTCAAATGAGAACATGGAAACAATGGACTCCAGCACT
CTTGAATTGAGGAGCAGATATTGGGCTATAAGGACCAGAAGCGGAGGGAACACTAACCAA
CAGAGAGCATCTGCAGGACAAATCAGCGTACAGCCCACATTCTCTGTGCAGAGGAACCTC
CCATTCGAGAGAGCAACCATTATGGCGGCATTCACTGGAAACACTGAAGGCAGAACTTCA
GACATG---AGAACTGAGATCATAAGGATGATGGAGAGTGCCAGACCTGAAGATGTGTCT
TTCCAGGGGCGGGGAGTCTTCGAGCTCTCAGACGAAAAGGCAACGAACCCAATCGTGCCT
TCCTTTGACATGAGTAACGAGGGATCTTATTTCTTCGGAGACAATGCAG-AGGAGTATGA
CAAT-T------A-AAGAAA-----------------------------------
>gi|157012080|gb|CY025096| /Environment/5(NP)/H11N9/USA/2006/// Influenza A virus (A/environment/Maryland/763/2006(H11N9)) segment 5, complete sequence
-------------------------------------ACTCACCG-AGTGACATCCACAT
CATGGCGTCTCAAGGCACCAAACGATCTTATGAGCAGATGGAAACTGGTGGAGAACGCCA
GAATGCCACTGAAATCAGAGCATCTGTTGGGAGAATGGTTGGTGGAATCGGAAGATTCTA
CATACAGATGTGCACTGAACTCAAACTCAGTGACTATGAAGGGAGACTGATACAAAACAG
CATCACAATAGAGAGAATGGTTCTCTCAGCATTTGATGAGAGGAGAAACAAATATCTGGA
AGAGCATCCCAGTGCTGGGAAAGACCCTAAGAAGACTGGAGGTCCAATCTATAGGAGGAG
AGATGGGAAATGGATGAGAGAATTGATCCTATATGACAAAGAGGAGATCAGAAGGATTTG
GCGTCAAGCGAATAATGGAGAAGACGCAACTGCC-GGTCTCACCCATTTGATGATCTGGC
ACTCCAATCTGAATGATGCCACCTATCAAAGGACAAGGGCACTTGTGCGTACTGGAATGG
ACCCCAGGATGTGTTCTCTAATGCAAGGCTCGACTCTCCCGAGGAGATCTGGAGCGGCTG
GAGCAGCAGTGAAAGGAGTTGGAACAATGGTGATGGAATTGATCCGAATGATCAAGCGAG
GGATCAATGATCGGAATTTCTGGAGAGGCGAAAATGGG-CGGAGAACAA-GAATTGCTTA
TGAAAGAATGTGCAACATCCTCAAAGGGAAGTTCCAAACAGCGGCACAACGAGCAATGAT
GGACCAGGTGAGAGAAAGCCGGAA-TCCTGGGAATGCTGAAATTGAAGATCTCATCTTTC
TTGCACGATCTGCTCTCATTCTGAGGGGATCAGTGGCTCATAAGTCTTGCTTGCCTGCTT
GTGTATATGGACTTGCTGTAGCCAGTGGATATGACTTTGAAAGAGAGGGATACTCCCTAG
TTGGAATTGATCCTTTCCGTCTGCTCCAAAACAGTCAGGTCTTCAGTCTTATCAGACCAA
ATGAAAATCCAGCACATAAAAGTCAGCTGGTATGGATGGCATGCCACTCTGCAGCTTTTG
AAGATCTGAGAGTGTCAAGCTTCATTAGAGGAACAAGAGTAGTCCCAAGA-GGACAACTG
TCCACTAGAGGAGTTCAGATTGCTTCAAATGAGAACATGGAGACAATGGACTCCAGTACT
CTTGAACTGAGGAGCAGATACTGGGCTATAAGGACCAGAAGTGGGGGGAACACTAACCAG
CAGAGAGCATCCGCGGGGCAAATCAGCGTACAGCCCACGTTCTCTGTACAGAGAAACCTC
CCATTCGAGAGAGCAACCATTATGGCGGCATTTACAGGAAACACTGAAGGCAGAACTTCA
GACATG---AGAACAGAAATCATAAGGATGATGGAAAATGCCAGACCTGAAGATGTGTCT
TTCCAGGGGCGGGGAGTCTTCGAGCTCTCGGACGAAAAGGCAACGAACCCGATCGTGCCT
TCCTTTGACATGAGCAACGAAGGATCTTATTTCTTCGGAGACAATGCAG-AGGAGTATGA
CAAT-T------A-AAGA-------------------------------------
>gi|146133621|gb|CY021856| /Environment/5(NP)/H11N8/USA/2005/// Influenza A virus (A/environment/Delaware/234/2005(H11N8)) segment 5, complete sequence
------------------------------GATAATCACTCACCG-AGTGACATCCACAT
CATGGCGTCTCAAGGCACCAAACGATCTTATGAGCAGATGGAAACTGGTGGAGAACGCCA
GAATGCCACTGAAATCAGAGCATCTGTTGGGAGAATGGTTGGTGGAATCGGAAGATTCTA
CATACAGATGTGCACTGAACTCAAACTCAGTGACTATGAAGGGAGACTGATCCAAAACAG
CATCACAATAGAGAGAATGGTTCTCTCAGCATTTGATGAGAGGAGAAACAAATATCTGGA
AGAGCATCCCAGTGCTGGGAAAGACCCTAAGAAGACTGGGGGTCCAATCTACAGGAGGAG
AGATGGGAAATGGATGAGAGAATTGATCCTATATGACAAAGAGGAGATCAGAAGGATTTG
GCGTCAAGCGAATAATGGGGAAGACGCAACTGCC-GGTCTCACCCATTTGATGATCTGGC
ACTCCAATCTGAATGATGCCACCTATCAGAGGACGAGGGCACTTGTGCGTACTGGAATGG
ATCCCAGGATGTGTTCTCTGATGCAAGGCTCAACTCTTCCGAGGAGGTCTGGAGCTGCTG
GAGCAGCAGTGAAAGGAGTTGGAACAATGGTGATGGAATTGATCCGAATGATCAAGCGAG
GAATCAATGATCGGAATTTCTGGAGAGGCGAAAATGGG-CGGAGGACAA-GAATTGCTTA
TGAGAGAATGTGCAACATCCTCAAAGGGAAGTTTCAAACAGCAGCACAACGAGCAATGAT
GGACCAGGTGAGGGAAAGCCGGAA-TCCTGGGAATGCTGAAATTGAAGATCTCATCTTTC
TTGCACGGTCCGCTCTCATTCTGAGGGGATCAGTGGCTCATAAGTCTTGCCTGCCTGCTT
GTGTGTATGGACTTGCTGTGGCCAGTGGATACGACTTTGAAAGGGAGGGATACTCCCTAG
TCGGAATTGATCCTTTCCGTCTGCTCCAAAACAGTCAAGTCTTCAGTCTTATCAGACCAA
ACGAAAATCCAGCACATAAAAGTCAGCTGGTATGGATGGCATGCCACTCTGCAGCTTTTG
AAGATCTGAGAGTGTCAAGCTTCATAAGAGGAACAAGAGTAGTCCCAAGA-GGACAACTG
TCCACCAGAGGAGTTCAGATTGCTTCAAATGAGAATATGGAGACAATGGACTCCAATACT
CTTGAACTGAGGAGCAGATACTGGGCTATAAGGACCAGAAGTGGAGGAAACACTAACCAG
CAGAGAGCATCTGCAGGGCAAATCAGCGTACAGCCCACGTTCTCTGTACAGAGGAACCTC
CCATTCGAGAGAGCAACCATTATGGCGGCATTTACAGGAAACACTGAAGGCAGAACTTCA
GACATG---AGAACAGAAATCATAAGGATGATGGAAAATGCTAGACCTGAAGATGTGTCT
TTCCAGGGGCGGGGAGTCTTCGAGCTCTCGGACGAAAAGGCAACGAACCCGATCGTGCCT
TCCTTTGACATGAGTAATGAAGGATCTTATTTCTTCGGAGACAATGCAG-AGGAATATGA
CAAT-T------A-AAGA-------------------------------------
>gi|134047735|gb|CY021152| /Environment/5(NP)/H11N8/USA/2005/// Influenza A virus (A/environment/Delaware/232/2005(H11N8)) segment 5, complete sequence
------------------------------GATAATCACTCACCG-AGTGACATCCACAT
CATGGCGTCTCAAGGCACCAAACGATCTTATGAGCAGATGGAAACTGGTGGAGAACGCCA
GAATGCCACTGAAATCAGAGCATCTGTTGGGAGAATGGTTGGTGGAATCGGAAAATTCTA
CATACAGATGTGCACTGAACTCAAACTCAGTGACTATGAAGGGAGACTGATCCAAAACAG
CATCACAATAGAGAGAATGGTTCTCTCAGCATTTGATGAGAGGAGAAACAAATATCTGGA
AGAGCATCCCAGTGCTGGGAAAGACCCTAAGAAGACTGGGGGTCCAATCTACAGGAGGAG
AGATGGGAAATGGATGAGAGAATTGATCCTATATGACAAAGAGGAGATCAGAAGGATTTG
GCGTCAAGCGAATAATGGGGAAGACGCAACAGCC-GGTCTCACCCATTTGATGATCTGGC
ACTCCAATCTGAATGATGCCACCTATCAGAGGACGAGGGCACTTGTGCGTACTGGAATGG
ATCCCAGGATGTGTTCTCTGATGCAAGGCTCAACTCTTCCGAGGAGGTCTGGAGCTGCTG
GAGCAGCAGTGAAAGGAGTTGGAACAATGGTGATGGAATTGATCAGAATGATCAAGCGAG
GAATCAATGATCGGAATTTCTGGAGAGGCGAAAATGGG-CGGAGGACAA-GAATTGCTTA
TGAGAGAATGTGCAACATCCTCAAAGGGAAGTTTCAAACAGCAGCACAACGAGCAATGAT
GGACCAGGTGAGGGAAAGCCGGAA-TCCTGGGAATGCTGAAATTGAAGATCTCATCTTTC
TTGCACGGTCCGCTCTCATCCTGAGGGGATCAGTGGCTCATAAGTCTTGCCTGCCTGCTT
GTGTGTATGGACTTGCTGTGGCCAGTGGATACGACTTTGAAAGGGAGGGATACTCCCTAG
TCGGAATTGATCCTTTCCGTCTGCTCCAAAACAGTCAAGTCTTCAGTCTTATCAGACCAA
ACGAAAATCCAGCACATAAAAGTCAGCTGGTATGGATGGCATGCCACTCTGCAGCTTTTG
AAGATCTGAGAGTGTCAAGCTTCATAAGAGGAACAAGAGTAGTCCCAAGA-GGACAACTG
TCCACCAGAGGAGTTCAGATTGCTTCAAATGAGAATATGGAGACAATGGACTCCAATACT
CTTGAACTGAGAAGCAGATACTGGGCTATAAGGACCAGAAGTGGAGGAAACACTAACCAG
CAGAGAGCATCTGCAGGGCAAATCAGCGTACAGCCCACGTTCTCTGTACAGAGGAACCTC
CCATTCGAGAGAGCAACCATTATGGCGGCATTTACAGGAAACACTGAAGGCAGAACTTCA
GACATG---AGAACAGAAATCATAAGGATGATGGAAAATGCCAGACCTGAAGATGTGTCT
TTCCAGGGGCGGGGAGTCTTCGAGCTCTCGGACGAAAAGGCAACGAACCCGATCGTGCCT
TCCTTTGACATGAGTAATGAAGGATCTTATTTCTTCGGAGACAATGCAG-AGGAATATGA
CAAT-T------A-AAGA-------------------------------------
>gi|138392677|gb|CY021440| /Environment/5(NP)/H11N6/USA/2005/// Influenza A virus (A/environment/Delaware/235/2005(H11N6)) segment 5, complete sequence
------------------------------GATAATCACTCACCG-AGTGACATCCACAT
CATGGCGTCTCAAGGCACCAAACGATCTTATGAGCAGATGGAAACTGGTGGAGAACGCCA
GAATGCCACTGAAATCAGAGCATCTGTTGGGAGAATGGTTGGTGGAATCGGAAAATTCTA
CATACAGATGTGCACTGAACTCAAACTCAGTGACTATGAAGGGAGACTGATCCAAAACAG
CATCACAATAGAGAGAATGGTTCTCTCAGCATTTGATGAGAGGAGAAACAAATATCTGGA
AGAGCATCCCAGTGCTGGGAAAGACCCTAAGAAGACTGGGGGTCCAATCTACAGGAGGAG
AGATGGGAAATGGATGAGAGAATTGATCCTATATGACAAAGAGGAGATCAGAAGGATTTG
GCGTCAAGCGAATAATGGGGAAGACGCAACAGCC-GGTCTCACCCATTTGATGATCTGGC
ACTCCAATCTGAATGATGCCACCTATCAGAGGACGAGGGCACTTGTGCGTACTGGAATGG
ATCCCAGGATGTGTTCTCTGATGCAAGGCTCAACTCTTCCGAGGAGGTCTGGAGCTGCTG
GAGCAGCAGTGAAAGGAGTTGGAACAATGGTGATGGAATTGATCAGAATGATCAAGCGAG
GAATCAATGATCGGAATTTCTGGAGAGGCGAAAATGGG-CGGAGGACAA-GAATTGCTTA
TGAGAGAATGTGCAACATCCTCAAAGGGAAGTTTCAAACAGCAGCACAACGAGCAATGAT
GGACCAGGTGAGGGAAAGCCGGAA-TCCTGGGAATGCTGAAATTGAAGATCTCATCTTTC
TTGCACGGTCCGCTCTCATTCTGAGGGGATCAGTGGCTCATAAGTCTTGCCTGCCTGCTT
GTGTGTATGGACTTGCTGTGGCCAGTGGATACGACTTTGAAAGGGAGGGATACTCCCTAG
TCGGAATTGATCCTTTCCGTCTGCTCCAAAACAGTCAAGTCTTCAGTCTTATCAGACCAA
ACGAAAATCCAGCACATAAAAGTCAGCTGGTATGGATGGCATGCCACTCTGCAGCTTTTG
AAGATCTGAGAGTGTCAAGCTTCATAAGAGGAACAAGAGTAGTCCCAAGA-GGACAACTG
TCCACCAGAGGAGTTCAGATTGCTTCAAATGAGAATATGGAGACAATGGACTCCAATACT
CTTGAACTGAGGAGCAGATACTGGGCTATAAGGACCAGAAGTGGAGGAAACACTAACCAG
CAGAGAGCATCTGCAGGGCAAATCAGCGTACAGCCCACGTTCTCTGTACAGAGGAACCTC
CCATTCGAGAGAGCAACCATTATGGCGGCATTTACAGGAAACACTGAAGGCAGAACTTCA
GACATG---AGAACAGAAATCATAAGGATGATGGAAAATGCCAGACCTGAAGATGTGTCT
TTCCAGGGGCGGGGAGTCTTCGAGCTCTCGGACGAAAAGGCAACGAACCCGATCGTGCCT
TCCTTTGACATGAGTAATGAAGGATCTTATTTCTTCGGAGACAATGCAG-AGGAATATGA
CAAT-T------A-AAGA-------------------------------------
>gi|119514268|gb|EF124797| /Civet/5(NP)/H5N1/Viet Nam/2005/// Influenza A virus (A/Owston's civet/Vietnam/1/2005(H5N1)) segment 5 nucleoprotein (NP) gene, complete cds.
------------------------------------------------------------
-ATGGCGTCTCAAGGCACCAAACGATCTTATGAACAGATGGAAACTGGTGGAGAACGCCA
GAATGCTACGGAGATCAGGGCATCTGTTGGAAGGATGGTTAGTGGCATTGGGAGGTTCTA
CATACAGATGTGCACAGAACTCAAACTCAGTGACTATGAAGGGAGGCTGATCCAGAACAG
CATAACAATAGAGAGAATGGTACTTTCTGCATTTGATGAAAGAAGGAACAGGTACCTGGA
AGAACACCCCAGTGCGGGGAAGGACCCGAAGAAAACTGGAGGTCCAATTTATCGGAGGAG
AGACGGAAAATGGGTGAGGGAGCTAATTCTGTACGACAAAGAGGAGATCAGGAGAATTTG
GCGTCAAGCGAACAATGGAGAGGACGCAACTGCT-GGTCTTACCCACCTGATGATATGGC
ATTCCAATCTAAATGATGCCACATATCAGAGAACGAGAGCTCTCGTGCGTACTGGAATGG
ACCCCAGGATGTGCTCTCTGATGCAAGGATCAACTCTCCCGAGGAGATCTGGAGCTGCCG
GTGCAGCAGTGAAGGGGGTAGGGACAATGGTGATGGAGCTGATTCGGATGATAAAACGAG
GGATCAACGACCGGAATTTCTGGAGAGGCGAAAATGGA-AGAAGAACAA-GGATTGCATA
TGAGAGAATGTGCAACATCCTCAAAGGGAAATTCCAAACAGCAGCACAAAGAGCAATGAT
GGATCAAGTGCGAGAGAGCAGAAA-TCCTGGGAATGCTGAGATTGAAGATCTCATTTTTC
TGGCACGGTCTGCACTCATCCTGAGAGGATCAGTGGCCCATAAGTCTTGCTTGCCTGCTT
GTGTGTACGGACTTGCAGTGGCCAGTGGATATGACTTTGAGAGAGAAGGATACTCTCTGG
TTGGAATAGATCCTTTCCGTCTGCTTCAAAACAGTCAGGTCTTTAGTCTCATTAGACCAA
ATGAGAATCCAGCACATAAGAGTCAATTAGTGTGGATGGCATGCCACTCTGCAGCATTTG
AGGACCTTAGAGTCTCAAGTTTCATCAGAGGGACAAGAGTGGTCCCAAGA-GGACAACTA
TCCACCAGAGGGGTTCAAATTGCTTCAAATGAGAACATGGAAGCAATGGACTCCAACACT
CTTGAATTGAGAAGTAGATATTGGGCTATAAGAACCAGAAGCGGAGGAAACACCAACCAG
CAGAGGGCATCTGCAGGGCAGATCAGCATTCAGCCCACTTTCTCGGTACAGAGAAACCTT
CCCTTCGAAAGAGCGACCATTATGGCAGCATTTACAGGAAATACTGAGGGCAGAACGTCT
GACATG---AGGACTGAAATCATAAGGATGATGGAAAGTGCCAGACCAGAAGATGTGTCA
TTCCAGGGGCGGGGAGTCTTCGAGCTCTCGGACGAAAAGGCAACGAACCCGATCGTGCCT
TCCTTTGACATGAATAATGAAGGATCTTATTTCTTCGGAGACAATGCAG-AGGAGTATGA
CAAT-T------A-A----------------------------------------
>gi|99030941|gb|DQ643983| /Cat/5(NP)/H5N1/Germany/2006/02// Influenza A virus (A/cat/Germany/606/2006(H5N1)) nucleoprotein (NP) gene, complete cds.
---------------AGCAAAAGCAGGGTAGATAATCACTCACCG-AGTGACATCAAAAT
CATGGCGTCTCAAGGCACCAAACGATCTTATGAACAGATGGAAACTGGTGGAGAACGCCA
GAATGCTACTGAGATCAGGGCATCTGTTGGAAGAATGATTAGTGGCATCGGGAGGTTCTA
CATACAGATGTGCACAGAACTCAAACTCAGTGACTATGAAGGGAGGCTTATCCAGAACAG
CATAACAATAGAGAGAATGGTACTCTCTGCATTTGATGAACGAAGGAACAGATACCTGGA
AGAACACCCCAGTGCGGGGAAGGACCCGAAGAAAACTGGAGGTCCAATTTATAGGAGGAG
AGACGGGAAATGGGTGAGAGAGCTGATTCTGTACGACAAAGAGGAGATCAGGAGGATTTG
GCGTCAAGCGAACAATGGAGAGGATGCAACTGCT-GGTCTTACCCACCTGATGATATGGC
ATTCCAATCTAAATGATGCCACATATCAGAGAACGAGAGCTCTCGTACGTACTGGAATGG
ACCCCAGGATGTGCTCTCTGATGCAAGGGTCAACTCTCCCGAGGAGATCTGGAGCTGCCG
GTGCAGCAGTGAAGGGGGTAGGGACAATGGTGATGGAGCTGATTCGGATGATAAAACGAG
GGATCAACGACCGGAATTTCTGGAGAGGCGAAAATGGA-AGAAGAACAA-GGATTGCATA
TGAGAGAATGTGCAACATCCTCAAAGGGAAATTCCAAACAGCAGCACAAAGAGCAATGAT
GGATCAGGTGCGAGAGAGCAGAAA-TCCTGGGAATGCTGAAATTGAAGATCTCATTTTTC
TGGCACGGTCTGCACTCATCCTGAGAGGATCAATAGCCCATAAGTCCTGCTTGCCTGCTT
GTGTGTACGGACTTGCTGTGGCCAGTGGATATGACTTTGAGAGAGAAGGGTACTCTCTGG
TTGGAATAGATCCTTTCCGTCTGCTTCAAAACAGCCAGGTCTTTAGTCTCATTAGACCAA
ATGAGAATCCAGCACATAAGAGTCAATTAGTGTGGATGGCATGCCACTCTGCAGCATTTG
AGGACCTTAGAGTCTCAAGTTTCATCAGAGGGACAAGAGTGGTCCCAAGA-GGACAGCTA
TCCACCAGAGGGGTTCAAATTGCTTCAAATGAGAACATGGAAGCAATGGACTCCAACACT
CTTGAACTGAGAAGTAGATATTGGGCTATAAGAACCAGAAGCGGAGGAAACACCAACCAG
CAGAGGGCATCTGCAGGACAGATAAGCATTCAGCCCACTTTCTCGGTACAGAGAAACCTT
CCCTTCGAAAGAGCGACCATTATGGCAGCATTCACAGGAAATACTGAGGGCAGAACGTCT
GACATG---AGAACTGAAATCATAAGAATGATGGAAAGTGCCAGACCAGAAGATGTGTCA
TTCCAGGGGCGGGGAGTCTTCGAGCTCTCGGACGAAAAGGCAACGAACCCGATCGTGCCT
TCCTTTGACATGAATAATGAAGGATCTTATTTCTTCGGAGACAATGCAG-AGGAGTATGA
CAAT-T------A-AAGAAAAATACCC-TTGTTTCTACT----------------
>gi|113495639|gb|CY014254| /Cat/5(NP)/H5N1/Indonesia/2006/01/22/ Influenza A virus (A/feline/Indonesia/CDC1/2006(H5N1)) segment 5 sequence
------------------------------------------------------------
-ATGGCGTCTCAAGGCACCAAACGATCTTATGAACAGATGGAAACTGGTGGAGAACGCCA
GAATGCCACTGAGATCAGGGCATCTGTTGGAAGAATGGTTAGTGGCATTGGAAGGTTTTA
CATACAGATGTGCACAGAACTCAAACTCAGTGACTATGAAGGGAGGCTGATCCAGAACAG
CATAACAATAGAGAGAATGGTACTCTCTGCATTTGATGAAAGAAGGAACAGATACCTGGA
AGAACACCCCAGTGCGGGGAAGGACCCGAAGAAAACTGGAGGTCCAATTTATCGGAGGAG
AGACGGAAAATGGGTGAGAGAGCTGATTCTGTACGACAAAGAGGAGATCAGGAGGATATG
GCGTCAAGCTAACAATGGAGAGGATGCAACTGCT-GGTCTTACCCACCTGATGATATGGC
ATTCCAATCTAAATGATGCCACATATCAGAGAACAAGAGCTCTCGTGCGTACTGGAATGG
ACCCCAGGATGTGCTCTCTGATGCAAGGGTCAACTCTACCGAGGAGATCTGGAGCTGCCG
GTGCAGCAGTGAAAGGGGTAGGGACAATGGTGATGGAGCTGATTCGGATGATAAAACGAG
GGATCAACGACCGGAATTTCTGGAGAGGTGAAAATGGG-AGAAGAACAA-GGATTGCATA
TGAGAGAATGTGCAACATCCTCAAAGGGAAATTCCAAACAGCAGCACAAAGAGCAATGAT
GGATCAAGTGCGAGAGAGCAGAAA-TCCTGGGAATGCTGAAATTGAAGATCTCATTTTTC
TGGCACGGTCTGCACTCATCCTGAGAGGATCAGTGGCCCATAAGTCCTGCTTGCCTGCTT
GTGTGTACGGACTTGCAGTGGCCAGTGGATATGACTTTGAGAGAGAAGGGTACTCTCTGG
TTGGAATAGATCCTTTCCGTCTGCTTCAAAACAGCCAGGTCTTTAGTCTCATTAGACCAA
ATGAGAATCCAGCACATAAGAGTCAATTAGTGTGGATGGCATGCCACTCTGCAGCATTTG
AGGACCTTAGAGTTTCAAGTTTCATCAGAGGGACAAGAGTGGTCCCAAGA-GGACAGCTA
TCCACCAGAGGGGTTCAAATTGCTTCAAATGAGAACATGGAAGTAATGGACTCCAACACT
CTTGAACTGAGAAGTAGATATTGGGCTATAAGAACCAGAAGCGGAGGAAACACCAACCAG
CAGAAAGCATCTGCAGGACAGATCAGCGTTCAGCCCACTTTCTCGGTACAGAGAAACCTT
CCCTTCGAAAGAGCGACCATCATGGCAGCATTTACAGGAAATACTGAGGGCAGAACGTCT
GACATG---AGGACTGAAATCATAAGAATGATGGAAAGTGCCAGACCAGAAGATGTGTCA
TTCCAGGGGCGGGGAGTCTTCGAGCTCTCGGACGAAAAGGCAACGAACCCGATCGTGCCT
TCCTTTGACATGAATAATGAAGGATCTTATTTCTTCGGAGACAATGCAG-AGGAGTACGA
CAAT-T------A-A----------------------------------------
>gi|78458758|gb|DQ236082| /Cat/5(NP)/H5N1/Thailand/2004/// Influenza A virus (A/cat/Thailand/KU-02/04(H5N1)) nucleoprotein (NP) gene, complete cds.
------------------------------------------------------------
-ATGGCGTCTCAAGGCACCAAACGATCTTATGAACAGATGGAAACTGGTGGGGAACGCCA
GAATGCTACTGAGATCAGGGCATCTGTTGGAAGAATGGTTAGTGGCATTGGGAGGTTCTA
CATACAGATGTGCACAGAACTCAAACTCAGTGACTATGAAGGGAGGCTGATCCAGAACAG
CATAACAATAGAGAGAATGGTACTCTCTGCATTTGATGAAAGAAGGAACAGATACCTGGA
AGAACACCCCAGTGCGGGAAAGGACCCGAAGAAGACTGGAGGTCCAATTTATCGGAGGAG
AGACGGGAAATGGGTGAGAGAGCTAATTCTGTACGACAAAGAGGAGATCAGGAGGATTTG
GCGTCAAGCGAACAATGGAGAGGACGCAACTGCT-GGTCTTACCCACCTGATGATATGGC
ATTCCAATCTAAATGATGCCACATATCAGAGAACGAGAGCTCTCGTGCGTACTGGAATGG
ACCCAAGGATGTGCTCTCTGATGCAAGGGTCAACTCTCCCGAGGAGATCTGGAGCTGCCG
GTGCAGCAGTAAAGGGGGTAGGGACAATGGTGATGGAGCTGATTCGGATGATAAAACGAG
GGATCAACGACCGGAATTTCTGGAGAGGCGAAAATGGA-AGAAGAACAA-GGATTGCATA
TGAGAGAATGTGCAACATCCTCAAAGGGAAATTCCAAACAGCAGCACAAAGAGCAATGAT
GGATCAAGTGCGAGAGAGCAGAAA-TCCTGGGAATGCTGAAATTGAAGATCTCATTTTTC
TGGCACGGTCTGCACTCATCCTGAGAGGATCAGTGGCCCATAAGTCCTGCTTGCCTGCTT
GTGTGTACGGACTTGCAGTGGCCAGTGGATATGACTTTGAGAGAGAAGGGTACTCTCTGG
TTGGAATAGATCCTTTCCGCCTGCTTCAAAACAGCCAGGTCTTTAGTCTCATTAGACCAA
ATGAGAATCCAGCACATAAGAGTCAATTAGTGTGGATGGCATGCCACTCTGCAGCATTTG
AGGACCTTAGAGTCTCAAGTTTCATCAGAGGGACAAGAGTGGTCCCAAGA-GGACAGCTA
TCCACCAGAGGGGTTCAAATTGCTTCAAATGAGAACATGGAGGCAATGGACTCCAACACT
CTTGAACTGAGAAGCAGATATTGGGCTATAAGAACCAGAAGCGGAGGAAACACCAACCAG
CAGAGGGCATCTGCAGGACAGATCAGCGTTCAGCCCACTTTCTCGGTACAGAGAAACCTT
CCCTTCGAAAGAGCGACCATTATGGCAGCATTTACAGGAAATACTGAGGGCAGAACGTCT
GACATG---AGGACTGAAATCATAAGAATGATGGAAAGTGCCAGACCAGAAGATGTGTCA
TTCCAGGGGCGGGGAGTCTTCGAGCTCTCAGACGAAAAGGCAACGAACCCGATCGTGCCT
TCCTTTGACATGAATAATGAAGGATCTTATTTCTTCGGAGACAATGCAG-AGGAGTATGA
CAAT-T------A-A----------------------------------------
>gi|98418250|gb|DQ530174| /Canine/5(NP)/H5N1/Thailand/2004/// Influenza A Virus (A/dog/Thailand-Suphanburi/KU-08/04(H5N1)) nucleoprotein gene, complete cds.
------------------------------------------------------------
-ATGGCGTCTCAAGGCACCAAACGATCTTATGAACAGATGGAAACTGGTGGGGAACGCCA
GAATGCTACTGAGATCAGGGCATCTGTTGGAAGAATGGTTAGTGGCATTGGGAGGTTCTA
CATACAGATGTGCACAGAACTCAAACTCAGTGACTATGAAGGGAGGCTGATCCAGAACAG
CATAACAATAGAGAGAATGGTACTCTCTGCATTTGATGAAAGAAGGAACAGATACCTGGA
AGAACACCCCAGTGCGGGAAAGGACCCGAAGAAAACTGGAGGTCCAATTTATCGGAGGAG
AGATGGGAAATGGGTGAGAGAGCTAATTCTGTACGACAAAGAGGAGATCAGGAGGATTTG
GCGTCAAGCGAACAATGGAGAGGACGCAACTGCT-GGTCTTACCCACCTGATGATATGGC
ATTCCAATCTAAATGATGCCACATATCAGAGAACGAGAGCTCTCGTGCGTACTGGAATGG
ACCCAAGGATGTGCTCTCTGATGCAAGGGTCAACTCTCCCGAGGAGATCTGGAGCTGCCG
GTGCAGCAGTAAAGGGGGTAGGGACAATGGTGATGGAGCTGATTCGGATGATAAAACGAG
GGATCAACGACCGGAATTTCTGGAGAGGCGAAAATGGA-AGAAGAACAA-GGATTGCATA
TGAGAGAATGTGCAACATCCTCAAAGGGAAATTCCAAACAGCAGCACAAAGAGCAATGAT
GGATCAAGTGCGAGAGAGCAGAAA-TCCTGGGAATGCTGAAATTGAAGATCTCATTTTTC
TGGCACGGTCTGCACTCATCCTGAGAGGATCAGTGGCCCATAAGTCCTGCTTGCCTGCTT
GTGTGTACGGACTTGCAGTGGCCAGTGGATATGACTTTGAGAGAGAAGGGTACTCTCTGG
TTGGAATAGATCCTTTCCGCCTGCTTCAAAACAGCCAGGTCTTTAGTCTCATTAGACCAA
ATGAGAATCCAGCACATAAGAGTCAATTAGTGTGGATGGCATGCCACTCTGCAGCATTTG
AGGACCTTAGAGTCTCAAGTTTCATCAGAGGGACAAGAGTGGTCCCAAGA-GGACAGCTA
TCCACCAGAGGGGTTCAAATTGCTTCAAATGAGAACATGGAGGCAATGGACTCCAACACT
CTTGAATTGAGAAGCAGATATTGGGCTATAAGAACCAGAAGCGGAGGAAACACCAACCAG
CAGAGGGCATCTGCAGGACAGATCAGCGTTCAGCCCACTTTCTCGGTACAGAGAAACCTT
CCCTTTGAAAGAGCGACCATTATGGCAGCATTTACAGGAAATACTGAGGGCAGAACGTCT
GACATG---AGGACTGAAATCATAAGAATGATGGAAAGTGCCAGACCAGAAGATGTGTCA
TTCCAGGGGCGGGGAGTCTTCGAGCTCTCGGACGAAAAGGCAACGAACCCGATCGTGCCT
TCCTTTGACATGAATAATGAAGGATCTTATTTCTTCGGAGACAATGCAG-AGGAGTATGA
CAAT-T------A-ACGG-------------CTTT--------------------
>gi|71084266|gb|DQ124150| /Canine/5(NP)/H3N8/USA/2004/// Influenza A virus (A/canine/Florida/43/2004(H3N8)) NP gene, complete cds.
------------------------------------------------------------
-ATGGCGTCTCAAGGCACCAAACGATCCTATGAACAGATGGAAACTGATGGGGAACGCCA
GAATGCAACTGAAATCAGAGCATCTGTCGGAAGGATGGTGGGAGGAATCGGCCGATTTTA
TGTTCAGATGTGTACTGAGCTTAAACTAAACGACCATGAAGGGCGGCTGATTCAGAACAG
CATAACAATAGAAAGGATGGTACTTTCGGCATTCGACGAAAGAAGAAACAAGTATCTCGA
GGAGCATCCCAGTGCTGGGAAAGACCCTAAGAAAACGGGAGGCCCGATATACAGAAGGAA
AGATGGGAAATGGATGAGGGAACTCATCCTCCATGATAAAGAAGAAATCATGAGAATCTG
GCGTCAGGCCAACAATGGTGAAGACGCTACTGCT-GGTCTTACTCATATGATGATCTGGC
ACTCCAATCTCAATGACACCACATACCAAAGAACAAGGGCTCTTGTTCGGACTGGGATGG
ATCCCAGAATGTGCTCTCTGATGCAAGGCTCAACCCTCCCACGGAGATCTGGAGCCGCTG
GTGCTGCAGTAAAAGGTGTTGGAACAATGGTAATGGAACTCATCAGAATGATCAAACGCG
GAATAAATGATCGGAATTTCTGGAGAGGTGAAAATGGT-CGAAAAACCA-GAATTGCTTA
TGAAAGAATGTGCAATATCCTCAAAGGGAAATTTCAGACAGCAGCACAACGGGCTATGAT
GGACCAGGTGAGGGAAGGCCGCAA-TCCTGGAAACGCTGAGATTGAGGATCTCATTTTCT
TGGCACGATCAGCACTTATTTTGAGAGGATCAGTAGCCCATAAATCATGCCTACCTGCCT
GTGTTTATGGCCTTGCAATAACCAGTGGGTATGACTTTGAGAAGGAAGGATACTCTCTGG
TTGGAATTGATCCTTTCAAACTACTCCAGAACAGTCAAATTTTCAGTCTAATCAGACCAA
AAGAAAACCCAGCACACAAGAGCCAGTTGGTGTGGATGGCATGCCATTCTGCAGCATTTG
AGGACCTGAGAGTTTTAAATTTCATTAGAGGAACCAAAGTAATCCCAAGA-GGACAGTTA
ACAACCAGAGGAGTTCAAATTGCTTCAAATGAAAACATGGAGACAATAAATTCTAGCACA
CTTGAACTGAGAAGCAAATATTGGGCAATAAGGACCAGAAGCGGAGGAAACACCAGTCAA
CAGAGAGCATCTGCAGGACAGATAAGTGTGCAACCTACTTTCTCAGTACAGAGAAATCTA
CCCTTTGAGAGAGCGACCATTATGGCTGCATTCACTGGTAACACTGAAGGGAGGACTTCC
GACATG---AGAACGGAAATCATAAGGATGATGGAAAATGCCAAATCAGAAGATGTGTCT
TTCCAGGGGCGGGGAGTCTTCGAGCTCTCGGACGAAAAGGCAACGAACCCGATCGTGCCT
TCCTTTGACATGAGCAATGAAGGGTCTTATTTCTTCGGAGACAATGCTG-AGGAGTTTGA
CAGT-T------A-A----------------------------------------
>gi|71084268|gb|DQ124158| /Canine/5(NP)/H3N8/USA/2003/// Influenza A virus (A/canine/Florida/242/2003(H3N8)) NP gene, complete cds.
------------------------------------------------------------
-ATGGCGTCTCAAGGCACCAAACGATCCTATGAACAGATGGAAACTGATGGGGAACGCCA
GAATGCAACTGAAATCAGAGCATCTGTCGGAAGGATGGTGGGAGGAATCGGCCGGTTTTA
TGTTCAGATGTGTACTGAGCTTAAACTAAACGACCATGAAGGGCGGCTGATTCAGAACAG
CATAACAATAGAAAGGATGGTACTTTCGGCATTCGACGAAAGAAGAAACAAGTATCTCGA
GGAGCATCCCAGTGCTGGGAAAGACCCTAAGAAAACGGGAGGCCCGATATACAGAAGGAA
AGATGGGAAATGGATGAGGGAACTCATCCTCCATGATAAAGAAGAAATCATGAGAATCTG
GCGTCAGGCCAACAATGGTGAAGACGCTACTGCT-GGTCTTACTCATATGATGATCTGGC
ACTCCAATCTCAATGACACCACATACCAAAGAACAAGGGCTCTTGTTCGGACTGGGATGG
ATCCCAGAATGTGCTCTCTGATGCAAGGCTCAACCCTCCCACGGAGATCTGGAGCCGCTG
GTGCTGCAGTAAAAGGTGTTGGAACAATGGTAATGGAACTCATCAGAATGATCAAACGCG
GAATAAATGATCGGAATTTCTGGAGAGGTGAAAATGGT-CGAAGAACCA-GAATTGCTTA
TGAAAGAATGTGCAATATCCTCAAAGGGAAATTTCAGACAGCAGCACAACGGGCTATGAT
GGACCAGGTGAGGGAAGGCCGCAA-TCCTGGAAACGCTGAGATTGAGGATCTCATTTTCT
TGGCACGATCAGCACTTATTTTGAGAGGATCAGTAGCCCATAAATCATGCCTACCTGCCT
GTGTTTATGGCCTTGCAGTAACCAGTGGGTATGACTTTGAGAAGGAAGGATACTCTCTGG
TTGGAATTGATCCTTTCAAACTACTCCAGAACAGTCAAATTTTCAGTCTAATCAGACCAA
AAGAAAACCCAGCACACAAGAGCCAGTTGGTGTGGATGGCATGCCATTCTGCAGCATTTG
AGGACCTGAGAGTTTTAAATTTCATTAGAGGAACCAAAGTAATCCCAAGA-GGACAGTTA
ACAACCAGAGGAGTTCAAATTGCTTCAAATGAAAACATGGAGACAATAGATTCTAGCACA
CTTGAACTGAGAAGCAAATATTGGGCAATAAGGACCAGAAGCGGAGGAAACACCAGTCAA
CAGAGAGCATCTGCAGGACAGATAAGTGTGCAACCTACTTTCTCAGTACAGAGAAATCTT
CCCTTTGAGAGAGCAACCATTATGGCTGCATTCACTGGTAACACTGAAGGGAGGACTTCC
GACATG---AGAACGGAAATCATAAGGATGATGGAAAATGCCAAATCAGAAGATGTGTCT
TTCCAGGGGCGGGGAGTCTTCGAGCTCTCGGACGAAAAGGCAACGAACCCGATCGTGCCT
TCCTTTGACATGAGCAATGAAGGGTCTTATTTCTTCGGAGACAATGCTG-AGGAGTTTGA
CAGT-T------A-A----------------------------------------
>gi|323984|gb|M22574| /Avian/5(NP)/H1N1/Germany/1977/// Influenza A virus (A/duck/Bavaria/2/1977(H1N1)) nucleoprotein gene, complete cds.
---------------AGCAAAAGCAGGGTAGATAATCACTCACTG-AGTGACATCCACAA
CATGGCGTCTCAAGGCACCAAACGATCTTATGAGCAGATGGAAACTGGTGGAGAGCGCCA
GAATGCTACTGAGATCAGAGCATCTGTTGGGAGAATGGTAGGTGGAATTGGAAGATTCTA
CATACAGATGTGCACTGAACTCAAACTCAGCGACTATGAAGGGAGGCTGATCCAGAACAG
CATAACAATAGAGAGAATGGTTCTCTCTGCGTTTGATGAAAGGAGGAACAAATACCTGGA
AGAGCACCCCAGTGCGGGAAAGGACCCTAAGAAAACTGGAGGTCCGATTTACAGAAGGAG
GGATGGAAAATGGATGAGGGAGCTGATTCTGTATGACAAAGAGGAAATAAGGAGGATCTG
GCGCCAGGCGAACAATGGAGAAGACGCAACTGCT-GGTCTCACCCACCTGATGATCTGGC
ATTCCAACCTGAATGATGCCACATATCAGAGAACAAGAGCTCTCGTGCGTACTGGGATGG
ACCCCAGAATGTGCTCTCTGATGCAAGGATCAACTCTCCCGAGGAGATCTGGGGCAGCTG
GTGCAGCAGTGAAGGGAGTTGGAACGATGGTGATGGAGCTGATTCGGATGATAAAGCGGG
GAATCAATGATCGGAACTTCTGGAGAGGCGAAAATGGA-CGGAGAACAA-GGATTGCATA
TGAGAGAATGTGCAACATCCTCAAAGGAAAATTCCAAACAGCAGCACAACGAGCAATGAT
GGATCAGGTGCGAGAAAGCAGGAA-TCCTGGGAATGCTGAAATTGAAGACCTTATCTTTC
TGGCACGGTCTGCACTCATTCTGAGAGGATCAGTGGCCCATAAGTCCTGCCTGCCTGCTT
GTGTATATGGACTTGCAGTGGCCAGTGGGTACGACTTTGAGAGAGAGGGCTACTCTCTGG
TTGGAATAGATCCTTTTCGCTTGCTTCAAAACAGCCAGGTGTTCAGCCTCATTAGACCAA
ATGAAAATCCAGCACATAAAAGCCAACTAGTATGGATGGCATGCCACTCTGCAGCATTTG
AAGACCTGAGAGTGTCAAGCTTTATCAGAGGGACAAGAGTGGTCCCAAGA-GGACAACTG
TCCACCAGAGGAGTTCAAATTGCTTCAAATGAGAACATGGAAACAATGGACTCCAGTACT
CTTGAACTGAGGAGCAGATACTGGGCTATAAGGACCAGGAGCGGAGGAAACACCAACCAA
CAGAGAGCATCGGCAGGGCAAATCAGCGTACAACCTACTTTCTCGGTACAGAGGAATCTT
CCTTTCGAGAGAGCGACCATCATGGCGGCATTTACAGGGAACACTGAAGGCAGAACATCT
GACATG---AGGACTGAGATCATAAGAATGATGGAAAGTGCCAGACCAGAAGATGTGTCT
TTCCAGGGGCGGGGAGTCTTCGAGCTCTCGGACGAAAAGGCAACGAACCCGATCGTGCCT
TCCTTTGACATGAGTAATGAGGGATCTTATTTCTTCGGAGACAATGCAG-AGGAGTATGA
CAAT-T------A-AAGAAAAATACCC-TTGTTTCTACT----------------
>gi|78095595|gb|CY004292| /Avian/5(NP)/H1N1/Canada/1976/08/11/ Influenza A virus (A/mallard duck/ALB/65/1976(H1N1)) segment 5, complete sequence
---------------AGCAAAAGCAGGGTAGATAATCACTCACCG-AGTGACATCAACAT
CATGGCGTCTCAAGGCACCAAACGATCTTATGAACAGATGGAAACTGGTGGGGAACGCCA
GAATGCCACTGAAATCAGAGCATCTGTTGGGAGAATGGTTGGTGGAATCGGGAGGTTCTA
CATACAGATGTGCACTGAACTCAAACTCAGCGACTATGAAGGGAGGCTGATCCAGAACAG
CATCACAATAGAGAGGATGGTTCTCTCAGCATTTGATGAAAGGAGAAACAAATATCTGGA
AGAGCATCCCAGTGCTGGGAAGGATCCTAAGAAGACTGGAGGTCCAATCTACAGGAGGAG
AGATGGAAAATGGGTGAGAGAATTGATTCTGTATGATAAAGAAGAGATAAGAAGGATTTG
GCGTCAAGCGAATAATGGAGAAGACGCAACTGCT-GGTCTCACTCATCTAATGATCTGGC
ATTCCAATCTGAATGATGCCACATACCAGAGAACAAGGGCTCTTGTGCGTACTGGGATGG
ATCCAAGGATGTGCTCTCTGATGCAAGGCTCGACTCTTCCAAGAAGATCTGGAGCCGCTG
GAGCAGCAGTGAAAGGAGTCGGAACAATGGTTATGGAATTGATTCGGATGATCAAACGAG
GAATCAATGATCGTAACTTTTGGAGAGGAGAAAATGGA-CGGAGAACAA-GAATTGCATA
CGAGAGGATGTGCAACATCCTTAAAGGGAAGTTCCAGACAGCAGCACAACGAGCAATGAT
GGACCAAGTGCGGGAAAGCCGGAA-TCCTGGGAATGCTGAGATTGAAGACCTCATCTTTC
TTGCACGATCTGCTCTCATTTTGAGGGGATCAGTGGCTCATAAGTCCTGCCTACCTGCTT
GTGTGTACGGACTTGCTGTAGCCAGCGGATACGATTTTGAAAGAGAGGGATACTCCCTAG
TTGGGATTGATCCTTTCCGTCTGCTTCAAAACAGCCAAGTCTTCAGTCTTATCAGACCAA
ACGAAAATCCAGCACATAAGAGCCAGCTGGTATGGATGGCATGTCACTCTGCAGCATTTG
AAGACCTGAGAGTATCAAGCTTCATCAGAGGAACAAGAGTGGTTCCAAGA-GGACAGCTG
TCCACCAGAGGGGTTCAGATTGCTTCAAATGAGAACATGGAGACAATGGACTCCAGTACT
CTTGAATTGAGGAGCAGATACTGGGCTATAAGAACCAGAAGCGGAGGGAACACCAACCAG
CAGAGAGCATCTGCAGGACAAATCAGCGTACAGCCCACATTCTCTGTGCAAAGAAACCTC
CCATTCGAGAGAGCAACCATCATGGCAGCATTTACAGGAAATACTGAAGGCAGGACCTCA
GACATG---AGAACTGAGATCATAAGGATGATGGAAAATGCCAGACCTGAAGATGTGTCT
TTCCAGGGGCGGGGAGTCTTCGAGCTCTCGGACGAAAAGGCGACGAACCCGATCGTGCCT
TCCTTTGACATGAGTAACGAGGGGTCTTATTTCTTCGGAGACAATGCAG-AGGAGTATGA
CAAT-T------A-AAGAAAAATACCC-TTGTTTCTACT----------------
>gi|78097954|gb|CY005806| /Avian/5(NP)/H1N1/Canada/1976/08/11/ Influenza A virus (A/mallard duck/ALB/35/1976(H1N1)) segment 5, complete sequence
---------------AGCAAAAGCAGGGTAGATAATCACTCACCG-AGTGACATCCACAT
CATGGCGTCTCAAGGCACCAAACGATCCTATGAGCAGATGGAAACTGGTGGGGAACGCCA
GAATGCCACTGAAATCAGAGCATCTGTTGGGAGAATGGTTGGTGGAATCGGGAGATTCTA
CATACAGATGTGCACTGAACTCAAACTCAGTGACTATGAAGGGAGACTGATCCAAAACAG
CATAACAATAGAGAGAATGGTTCTCTCGGCGTTTGATGAGAGGAGAAACAAATATCTGGA
AGAGCATCCCAGTGCTGGGAAAGACCCTAAGAAGACTGGGGGTCCAATCTACAGGAGGAG
AGATGGGAAATGGATGAGAGAATTGATCCTATATGACAAAGAGGAGATCAGAAGGATTTG
GCGTCAAGCGAATAATGGAGAAGACGCAACTGCT-GGTCTCACCCATTTGATGATCTGGC
ATTCCAATCTGAATGATGCCACATACCAGAGAACAAGGGCACTTGTGCGCACTGGGATGG
ATCCCAGGATGTGCTCTCTGATGCAAGGCTCAACTCTTCCGAGGAGGTCTGGGGCTGCTG
GAGCAGCAGTGAAAGGGGTTGGAACAATGGTGATGGAATTGATCCGGATGATCAAGCGAG
GGATCAATGATCGGAATTTCTGGAGAGGCGAAAATGGA-CGGAGGACAA-GAATTGCTTA
CGAAAGAATGTGCAACATTCTCAAGGGAAAATTCCAAACAGCAGCACAACGAGCAATGAT
GGACCAGGTGAGGGAAAGCCGGAA-TCCTGGGAATGCTGAAATTGAAGATCTTATCTTTC
TTGCACGGTCTGCTCTCATTCTGAGGGGATCAGTGGCTCATAAGTCCTGCCTGCCTGCTT
GTGTGTATGGACTTGCTGTGGCCAGTGGATACGACTTTGAAAGGGAGGGATACTCCCTAG
TCGGAATTGATCCTTTCCGTCTGCTCCAAAACAGTCAAGTCTTCAGTCTTATCAGACCAA
ACGAAAATCCAGCACATAAAAGTCAGCTGGTATGGATGGCATGTCATTCTGCAGCATTTG
AAGATCTGAGAGTGTCAAGCTTCATCAGAGGAACAAGAGTGGTCCCAAGA-GGACAACTG
TCCACCAGAGGAGTTCAGATTGCTTCAAATGAGAACATGGAAACAATGGACTCCAGTACT
CTTGAATTGAGGAGCAGATACTGGGCTATAAGAACCAGAAGCGGAGGGAACACTAACCAG
CAGAGAGCATCTGCAGGGCAAATTAGCGTACAGCCCACATTCTCTGTGCAGAGAAACCTC
CCATTCGAGAGAGCAACCATTATGGCAGCATTTACAGGAAACACTGAAGGCAGAACTTCA
GACATG---AGAACTGAGATCATAAGGATGATGGAAAATGCCAGACCTGAAGATGTGTCT
TTCCAGGGGCGGGGAGTCTTCGAGCTCTCGGACGAAAAGGCAACGAACCCGATCGTGCCT
TCCTTTGACATGAGTAACGAAGGATCTTATTTCTTCGGAGACAATGCAG-AGGAATATGA
CAAT-T------A-AAGAAAAATACCC-TTGTTTCTACT----------------
>gi|166080130|gb|EU301313| /Avian/5(NP)/H3N8/South Korea/2005/// Influenza A virus (A/aquatic bird/Korea/KN-3/2005(H3N8)) nucleoprotein (NP) gene, partial cds.
------------------------------------------------------------
-ATGGCGTCTCAAGGCACCAAACGATCTTATGAACAGATGGAAACTGGTGGAGAACGCCA
GAATGCCACTGAGATCAGAGCATCTGTTGGAAGAATGGTTGGTGGAATTGGGAGGTTTTA
CATACAGATGTGCACTGAACTCAAACTCAGTGACTATGAAGGAAGGCTGATTCAGAACAG
CATAACAATAGAGAGAATGGTCCTCTCTGCATTTGATGAAAGGAGGAACAAATACCTGGA
AGAACATCCCAGTGCGGGGAAGGACCCAAAGAAAACTGGAGGTCCAATTTATCGAAGGAG
AGACGGGAAATGGATGAGAGAGCTAATTCTATATGACAAAGAGGAAATCAGGAGGATCTG
GCGTCAAGCGAACAATGGAGAAGACGCGACTGCT-GGTCTCACTCACCTGATGATCTGGC
ATTCCAATCTAAATGATGCCACATACCAGAGAACAAGAGCTCTCGTGCGTACTGGAATGG
ACCCCAGAATGTGCTCTCTGATGCAAGGTTCAACTCTCCCGAGGAGATCTGGAGCTGCTG
GTGCAGCAGTAAAGGGAGTCGGAACGATGGTGATGGAACTAATTCGGATGATAAAACGAG
GAATCAATGATCGGAATTTCTGGAGAGGCGAAAATGGA-CGAAGAACAA-GGATTGCATA
TGAGAGAATGTGCAACATCCTCAAAGGGAAATTCCAAACAGCAGCACAAAGAGCAATGAT
GGACCAGGTGCGAGAAAGCAGAAA-TCCTGGGAATGCTGAAATCGAAGATCTCATCTTCC
TAGCACGGTCTGCACTCATCCTAAGAGGATCAGTGGCCCATAAGTCCTGCTTGCCTGCGT
GTGTGTACGGACTTGCTGTGGCCAGTGGATATGACTTTGAGAGAGAAGGGTACTCTCTAG
TCGGAATAGACCCTTTCCGTCTGCTTCAAAACAGCCAGGTCTTCAGTCTCATTAGACCAA
ATGAGAATCCAACACACAAGAGTCAATTGGTGTGGATGGCATGCCATTCTGCAGCATTCG
AAGACCTGAGAGTCTCAAGTTTCATCAGAGGAACAAGAGTAGTCCCAAGA-GGACAGCTA
TCCACCAGAGGAGTTCAAATTGCTTCAAATGAGAACATGGAAACAATGGACTCCAGCACT
CTTGAACTGAGGAGCAGATATTGGGCTATAAGGACCAGGAGTGGAGGAAACACCAATCAA
CAGAGAGCATCTGCAGGACAAATCAGTGTACAGCCTACATTCTCGGTACAGAGAAATCTT
CCCTTCGAAAGAGCGACCATTATGGCGGCATTCACAGGGAATACTGAGGGCAGAACATCT
GACATG---AGGACTGAAATCATAAGGATGATGGAAAGTGCCAGACCAGAGGATGTGTCT
TTCCAGGGGCGGGGAGTCTTCGAGCTCTCGGACGAAAAGGCAACGAACCCGATCGTGCCT
TCCTTTGACATGAGTAATGAAGGATCTTATTTCTTCGGAGACAATGCAG-AGGAGTATGA
CA-----------------------------------------------------
>gi|166080122|gb|EU301309| /Avian/5(NP)/H3N8/South Korea/2005/// Influenza A virus (A/aquatic bird/Korea/JN-1/2005(H3N8)) nucleoprotein (NP) gene, partial cds.
------------------------------------------------------------
-ATGGCGTCTCAAGGCACCAAACGATCTTATGAACAGATGGAAACTGGTGGAGAACGCCA
GAATGCCACTGAGATCAGAGCATCTGTTGGAAGAATGGTTGGTGGAATTGGGAGGTTTTA
CATACAGATGTGCACTGAACTCAAACTCAGCGACTATGAAGGGAGGCTGATCCAGAACAG
CATAACAATAGAGAGAATGGTTCTCTCTGCATTTGATGAAAGGAGGAACAAATACCTGGA
AGAACATCCCAGTGCGGGAAAGGATCCGAAGAAAACTGGAGGTCCAATTTATCGAAGGAG
GGACGGGAAATGGGTGAGAGAGCTGATTCTGTATGACAAAGAGGAGATCAGGAGAATCTG
GCGCCAAGCAAACAATGGAGAAGACGCAACTGCT-GGTCTCACTCACCTGATGATCTGGC
ATTCCAACCTAAATGATGCCACATACCAGAGAACTAGAGCTCTCGTGCGTACTGGGATGG
ACCCCAGAATGTGCTCTCTGATGCAAGGATCAACTCTCCCAAGGAGATCTGGAGCTGCTG
GCGCAGCAGTAAAGGGAGTCGGAACGATGGTGATGGAACTAATTCGGATGATAAAACGAG
GGATTAATGATCGGAATTTCTGGAGAGGAGAAAATGGA-CGGAGAACAA-GGATTGCATA
TGAGAGGATGTGCAACATTCTCAAAGGGAAATTCCAAACAGCAGCACAAAGAGCAATGAT
GGACCAGGTGCGAGAAAGCAGAAA-CCCTGGGAATGCTGAAATTGAAGATCTCATCTTCC
TGGCACGGTCTGCGCTCATCCTGAGAGGATCAGTGGCCCATAAGTCCTGCCTGCCTGCTT
GTGTATACGGACTTGCTGTGGCCAGTGGATATGACTTTGAAAGAGAAGGGTACTCTCTAG
TTGGAATAGATCCTTTCCGTCTGCTTCAAAACAGCCAGGTCTTCAGTCTCATTAGACCAA
ATGAGAATCCAGCACACAAGAGTCAATTGGTGTGGATGGCATGCCATTCTGCAGCATTTG
AGGACCTGAGAGTCTCAAGTTTCATCAGAGGGACAAGAGTAGTCCCAAGA-GGACAATTA
TCCACCAGAGGAGTTCAAATTGCTTCAAATGAGAACATGGAAACAATGGACTCCAGCACT
CTTGAACTGAGAAGCAGATATTGGGCTATAAGGACCAGGAGTGGAGGAAACACCAACCAA
CAGAGAGCATCTGCAGGACAAATCAGTGTACAGCCTACTTTCTCGGTACAGAGAAATCTT
CCCTTCGAAAGAGCGACCATTATGGCGGCGTTCACAGGAAATACTGAGGGCAGAACATCT
GATATG---AGGACTGAAATCATAAGAATGATGGAAAGTGCCAGACCAGAAGATGTGTCC
TTCCAGGGGCGGGGAGTCTTCGAGCTCTCGGACGAAAAGGCAACGAACCCGATCGTGCCT
TCCTTTGACATGAGTAATGAAGGATCTTATTTCTTCGGAGACAATGCAG-AGGAGTATGA
C------------------------------------------------------
>gi|166080126|gb|EU301311| /Avian/5(NP)/H3N8/South Korea/2004/// Influenza A virus (A/aquatic bird/Korea/KN-1/2004(H3N8)) nucleoprotein (NP) gene, partial cds.
------------------------------------------------------------
-ATGGCGTCTCAAGGCACCAAACGATCTTATGAACAGATGGAAACTGGTGGAGAACGCCA
GAATGCCACTGAGATCAGAGCATCTGTTGGAAGAATGGTTGGTGGAATTGGGAGGTTTTA
CATACAGATGTGCACTGAACTCAAACTCAGTGACTATGAAGGAAGGCTGATTCAGAACAG
CATAACAATAGAGAGAATGGTCCTCTCTGCATTTGATGAAAGGAGGAACAAATACCTGGA
AGAACATCCCAGTGCGGGGAAGGACCCAAAGAAAACTGGAGGTCCAATTTATCGAAGGAG
AGACGGGAAATGGATGAGAGAGCTAATTCTATATGACAAAGAGGAAATCAGGAGGATCTG
GCGTCAAGCGAACAATGGAGAAGACGCGACTGCT-GGTCTCACTCACCTGATGATCTGGC
ATTCCAATCTAAATGATGCCACATACCAGAGAACAAGAGCTCTCGTGCGTACTGGAATGG
ACCCCAGAATGTGCTCTCTGATGCAAGGTTCAACTCTCCCGAGGAGATCTGGAGCTGCTG
GTGCAGCAGTAAAGGGAGTCGGAACGATGGTGATGGAACTAATTCGGATGATAAAACGAG
GAATCAATGATCGGAATTTCTGGAGAGGCGAAAATGGA-CGAAGAACAA-GGATTGCATA
TGAGAGAATGTGCAACATCCTCAAAGGGAAATTCCAAACAGCAGCACAAAGAGCAATGAT
GGACCAGGTGCGAGAAAGCAGAAA-TCCTGGGAATGCTGAAATCGAAGATCTCATCTTCC
TAGCACGGTCTGCACTCATCCTGAGAGGATCAGTGGCCCATAAGTCCTGCTTGCCTGCGT
GTGTGTACGGACTTGCTGTGGCCAGTGGATATGACTTTGAGAGAGAAGGGTACTCTCTAG
TCGGAATAGACCCTTTCCGTCTGCTTCAAAACAGCCAGGTCTTCAGTCTCATTAGACCAA
ATGAGAATCCAGCACACAAGAGTCAATTGGTGTGGATGGCATGCCATTCTGCAGCATTCG
AAGACCTGAGAGTCTCAAGTTTCATCAGAGGAACAAGAGTAGTCCCAAGA-GGACAGCTA
TCCACCAGAGGAGTTCAAATTGCTTCAAATGAGAACATGGAAACAATGGACTCCAGCACT
CTTGAACTGAGGAGCAGATATTGGGCTATAAGGACCAGGAGTGGAGGAAACACCAATCAA
CAGAGAGCATCTGCAGGACAAATCAGTGTACAGCCTACATTCTCGGTACAGAGAAATCTT
CCCTTCGAAAGAGCGACCATTATGGCGGCATTCACAGGGAATACTGAGGGCAGAACATCT
GACATG---AGGACTGAAATCATAAGGATGATGGAAAGTGCCAGACCAGAGGATGTGTCT
TTCCAGGGGCGGGGAGTCTTCGAGCTCTCGGACGAAAAGGCAACGAACCCGATCGTGCCT
TCCTTTGACATGAGTAATGAAGGATCTTATTTCTTCGGAGACAATGCAG-AGGAGTATGA
CAA----------------------------------------------------
>gi|134044353|gb|CY011031| /Avian/5(NP)/H3N8/USA/2002/09/07/ Influenza A virus (A/blue-winged teal/Ohio/926/2002(H3N8)) segment 5, complete sequence
------------------------------GATAATCACTCACTG-AGTGACATCCACAT
CATGGCGTCTCAAGGCACCAAACGATCTTATGAACAGATGGAAACTGGTGGGGAACGCCA
GAATGCCACTGAAATCAGAGCATCTGTTGGGAGGATGGTTGGTGGAATTGGGAGATTCTA
CATACAGATGTGCACTGAACTCAAGCTCAGCGACTACGAAGGGAGGCTGATTCAGAACAG
CATAACGATAGAGAGGATGGTTCTCTCAGCATTTGATGAGAGGAGAAACAAATATCTAGA
AGAGCACCCCAGTGCTGGGAAAGACCCCAAGAAGACTGGAGGTCCGATATACAGAAGGAG
AGATGGGAAATGGATGAGAGAATTGATCCTTTATGACAAAGAAGAGATCAGAAGGATTTG
GCGTCAGGCGAATAATGGAGAAGACGCAACTGCT-GGTCTAACCCACTTGATGATCTGGC
ATTCCAATCTGAATGATGCCACATATCAGAGAACAAGGGCACTTGTGCGTACTGGGATGG
ATCCCAGGATGTGTTCTCTGATGCAAGGATCAACTCTCCCGAGAAGGTCTGGGGCCGCTG
GAGCAGCAGTGAAAGGAGTTGGAACAATGGTGATGGAATTGATTCGGATGATCAAGCGGG
GGATTAATGATCGGAACTTCTGGAGAGGTGAAAATGGG-CGGAGGACAA-GAATTGCATA
CGAAAGAATGTGCAACATTCTCAAAGGGAAATTCCAAACAGCAGCACAACGGGCAATGAT
GGACCAGGTGAGAGAAAGCCGGAA-TCCTGGGAATGCTGAAATTGAAGATCTCATCTTTC
TTGCACGATCTGCTCTCATTCTGAGGGGATCAGTGGCTCATAAGTCCTGCCTGCCTGCTT
GTGTGTATGGGCTTGCTGTGGCCAGTGGATACGACTTTGAAAGAGAGGGATACTCTCTAG
TCGGAATTGATCCTTTCCGTCTGCTCCAAAACAGTCAAGTCTTCAGCCTTATCAGACCAA
ATGAAAATCCAGCACATAAAAGTCAGCTGGTATGGATGGCATGTCATTCTGCAGCATTTG
AAGATCTGAGAGTGTCAAGCTTTATCAGAGGAACAAGAGTGGTCCCAAGA-GGGCAACTG
TCCACCAGAGGAGTACAGATTGCTTCAAATGAGAACATGGAAACAATGGACTCCAGTACT
CTTGAATTGAGGAGCAGATACTGGGCTATAAGGACCAGAAGTGGAGGAAACACTAACCAG
CAGAGAGCATCTGCAGGACAAATCAGCGTACAGCCCACATTCTCCGTGCAGAGAAACCTC
CCATTCGAGAGAGCAACCATTATGGCGGCATTCACGGGAAACACTGAAGGCAGAACCTCA
GACATG---AGGACTGAGATCATAAGGATGATGGAAAATGCCAGACCTGAAGATATGTCT
TTCCAGGGGCGGGGAGTCTTCGAGCTCTCGGACGAAAAGGCAACGAACCCGATCGTGCCT
TCCTTTGACATGAGTAACGAAGGATCTTATTTCTTCGGAGACAATGCAG-AGGAGTATGA
CAAT-T------A-AAG--------------------------------------
>gi|134044339|gb|CY020744| /Avian/5(NP)/H3N8/USA/2002/08/19/ Influenza A virus (A/mallard/Ohio/654/2002(H3N8)) segment 5, complete sequence
------------------------------GATAATCACTCACCG-AGTGACATCCACAT
CATGGCGTCTCAAGGCACCAAACGATCTTATGAGCTGATGGAAACTGGTGGAGAACGCCA
GAATGCCACTGAAATCAGAGCATCTGTTGGGAGAATGGTTGGTGGAATCGGGAGATTCTA
CATACAGATGTGCACTGAACTCAAACTCAGTGACTATGAAGGGAGACTAATCCAAAACAG
CATCACAATAGAGAGAATGGTTCTCTCAGCATTTGATGAGAGGAGGAACAAATATCTGGA
AGAGCATCCCAGTGCTGGAAAAGACCCTAAGAAGACTGGGGGTCCAATCTACAGAAGGAG
AGATGGGAAATGGATGAGAGAATTGATCCTATATGACAAAGAGGAGATCAGAAGGATTTG
GCGTCAAGCGAATAATGGGGAAGACGCAACTGCT-GGTCTCACCCATTTGATGATCTGGC
ACTCCAATCTGAATGATGCAACCTACCAGAGAACGAGGGCACTTGTGCGTACTGGGATGG
ATCCCAGGATGTGTTCTCTGATGCAAGGCTCAACTCTTCCGAGGAGGTCTGGAGCTGCTG
GAGCAGCAGTGAAAGGGGTTGGAACAATGGTGATGGAATTGATCCGAATGATCAAGCGAG
GGATCAATGATCGGAATTTCTGGAGAGGCGAAAATGGG-CGGAGGACAA-GAATTGCTTA
TGAAAGAATGTGCAACATCCTCAAAGGGAAGTTTCAAACAGCAGCACAACGAGCAATGAT
GGACCAGGTGAGGGAAAGCCGGAA-TCCTGGGAATGCGGAAATCGAAGATCTCATCTTTC
TTGCACGGTCTGCTCTCATTCTGAGGGGATCAGTGGCTCATAAGTCTTGCCTGCCTGCTT
GTGTGTATGGACTTGCTGTGGCCAGTGGATACGACTTTGAAAGAGAGGGATACTCCCTAG
TCGGAATTGATCCTTTCCGTCTGCTCCAAAACAGTCAAGTCTTCAGTCTTATCAGACCGA
ACGAAAATCCAGCACATAAAAGTCAGCTGGTATGGATGGCATGCCACTCTGCAGCTTTTG
AAGATCTGAGAGTATCAAGCTTCATTAGAGGAACAAGAGTAGTCCCAAGA-GGACAACTG
TCCACAAGAGGAGTTCAGATTGCTTCAAATGAGAACATGGAGACAATGGACTCCAGTACT
CTTGAACTGAGGAGCAGATACTGGGCTATAAGGACCAGAAGCGGAGGAAACACTAACCAG
CAGAGAGCATCCGCAGGGCAAGTCAGCGTACAGCCCACGTTCTCTGTACAGAGAAACCTC
CCATTCGAGAGAGCAACCATTATGGCGGCATTTACAGGAAACACTGAAGGCAGGACTTCA
GACATG---AGAACAGAAATCATAAGGATGATGGAAAATGCCCGACCTGAAGATGTGTCT
TTCCAGGGGCGGGGAGTCTTCGAGCTCTCGGACGAAAAGGCAACGAACCCGATCGTGCCT
TCCTTTGACATGAATAACGAAGGATCTTATTTCTTCGGAGACAATGCAG-AGGAGTATGA
CAAT-T------A-AAG--------------------------------------
>gi|134044384|gb|CY020760| /Avian/5(NP)/H3N8/USA/2002/08/19/ Influenza A virus (A/mallard/Ohio/649/2002(H3N8)) segment 5, complete sequence
------------------------------GATAATCACTCACCG-AGTGACATCCACAT
CATGGCGTCTCAAGGCACCAAACGATCTTATGAGCAGATGGAAACTGGTGGAGAACGCCA
GAATGCCACTGAAATCAGAGCATCTGTTGGGAGAATGGTTGGTGGAATCGGGAGATTCTA
CATACAGATGTGCACTGAACTCAAACTCAGTGACTATGAAGGGAGACTAATCCAAAACAG
CATCACAATAGAGAGAATGGTTCTCTCAGCATTTGATGAGAGGAGGAACAAATATCTGGA
AGAGCATCCCAGTGCTGGAAAAGACCCTAAGAAGACTGGGGGTCCAATCTACAGAAGGAG
AGATGGGAAATGGATGAGAGAATTGATCCTATATGACAAAGAGGAGATCAGAAGGATTTG
GCGTCAAGCGAATAATGGGGAAGACGCAACTGCT-GGTCTCACCCATTTGATGATCTGGC
ACTCCAATCTGAATGATGCAACCTACCAGAGAACGAGGGCACTTGTGCGTACTGGGATGG
ATCCCAGGATGTGTTCTCTGATGCAAGGCTCAACTCTTCCGAGGAGGTCTGGAGCTGCTG
GAGCAGCAGTGAAAGGGGTTGGAACAATGGTGATGGAATTGATCCGAATGATCAAGCGAG
GGATCAATGATCGGAATTTCTGGAGAGGCGAAAATGGG-CGGAGGACAA-GAATTGCTTA
TGAAAGAATGTGCAACATCCTCAAAGGGAAGTTTCAAACAGCAGCACAACGAGCAATGAT
GGACCAGGTGAGGGAAAGCCGGAA-TCCTGGGAATGCGGAAATCGAAGATCTCATCTTTC
TTGCACGGTCTGCTCTCATTCTGAGGGGATCAGTGGCTCATAAGTCTTGCCTGCCTGCTT
GTGTGTATGGACTTGCTGTGGCCAGTGGATACGACTTTGAAAGAGAGGGATACTCCCTAG
TCGGAATTGATCCTTTCCGTCTGCTCCAAAACAGTCAAGTCTTCAGTCTTATCAGACCGA
ACGAAAATCCAGCACATAAAAGTCAGCTGGTATGGATGGCATGCCACTCTGCAGCTTTTG
AAGATCTGAGAGTATCAAGCTTCATTAGAGGAACAAGAGTAGTCCCAAGA-GGACAACTG
TCCACAAGAGGAGTTCAGATTGCTTCAAATGAGAACATGGAGACAATGGACTCCAGTACT
CTTGAACTGAGGAGCAGATACTGGGCTATAAGGACCAGAAGCGGAGGAAACACTAACCAG
CAGAGAGCATCCGCAGGGCAAGTCAGCGTACAGCCCACGTTCTCTGTACAGAGAAACCTC
CCATTCGAGAGAGCAACCATTATGGCGGCATTTACAGGAAACACTGAAGGCAGGACTTCA
GACATG---AGAACAGAAATCATAAGGATGATGGAAAATGCCCGACCTGAAGATGTGTCT
TTCCAGGGGCGGGGAGTCTTCGAGCTCTCGGACGAAAAGGCAACGAACCCGATCGTGCCT
TCCTTTGACATGAATAACGAAGGATCTTATTTCTTCGGAGACAATGCAG-AGGAGTATGA
CAAT-T------A-AAGAAA-----------------------------------
>gi|78096177|gb|CY004705| /Avian/5(NP)/H3N8/Canada/2001/08/6/ Influenza A virus (A/mallard/Alberta/156/2001(H3N8)) segment 5, complete sequence
---------------AGCAAAAGCAGGGTAGATAATCACTCACCG-AGTGACATCCACAT
CATGGCGTCTCAAGGCACCAAACGATCTTATGAACAGATGGAAACTAGTGGGGAACGCCA
GAATGCTACTGAAATCAGAGCATCTGTTGGGAGAATGGTTGGTGGAATCGGGAGATTCTA
CATACAGATGTGCACCGAACTCAAACTCAGTGACTACGAAGGGAGACTGATCCAAAACAG
CATAACCATAGAGAGAATGGTTCTCTCAGCATTTGATGAGAGGAGAAACAAATATCTGGA
GGAGCATCCCAGTGCTGGGAAAGACCCCAAGAAGACTGGAGGTCCAATCTACAGGAGGAG
AGATGGGAAATGGATGAGGGAATTGATCCTATATGACAAAGAAGAGATCAGAAGAATTTG
GCGTCAAGCGAATAATGGAGAAGACGCAACTGCT-GGTCTCACCCATTTGATGATTTGGC
ATTCCAATCTGAATGATGCCACATACCAGAGAACAAGGGCACTTGTGCGTACTGGGATGG
ACCCCAGGATGTGCTCTCTGATGCAAGGCTCAACTCTTCCGAGGAGATCTGGGGCTGCTG
GAGCAGCAGTGAAAGGGGTTGGAACAATGGTGATGGAATTGATACGGATGATCAAGCGAG
GGATCAATGATAGGAATTTCTGGAGAGGCGAAAATGGA-CGGAGAACGA-GAATCGCTTA
CGAAAGAATGTGCAACATCCTCAAGGGGAAATTCCAAACAGCTGCACAACGAGCAATGAT
GGACCAAGTGAGAGAAAGCCGGAA-TCCTGGGAATGCTGAAATTGAGGATCTCATCTTCC
TCGCACGGTCTGCTCTCATTCTGAGGGGATCAGTGGCTCATAAGTCCTGTCTGCCTGCTT
GTGTGTATGGACTTGCGGTGGCCAGTGGATACGACTTTGAAAGAGAGGGATACTCCCTAG
TCGGAATTGACCCCTTCCGTCTGCTCCAAAACAGTCAAGTCTTCAGTCTCATCAGACCAA
ACGAAAATCCAGCACATAAAAGTCAACTGGTATGGATGGCATGCCACTCTGCTGCTTTTG
AAGATCTGAGAGTGTCAAGCTTCATCAGGGGAACAAGAGTAGTCCCAAGA-GGACAACTG
TCCACCAGAGGAGTTCAAATTGCTTCAAATGAGAACATGGAGACAATGGACTCCAGTACT
CTTGAACTGAGGAGCAGATACTGGGCTATAAGGACAAGAAGTGGAGGAAACACTAACCAA
CAGAGAGCATCTGCAGGGCAAATCAGCGTACAGCCCACATTCTCTGTACAGAGAAACCTC
CCGTTCGAGAGAGCAACCATTATGGCAGCATTTACAGGAAACATTGAAGGCAGAACTTCT
GACATG---AGGACTGAGATCATAAGGATGATGGAAAATGCCAGACCTGAAGATGTGTCT
TTCCAGGGGCGGGGAGTCTTCGAGCTCTCGGACGAAAAGGCAACGAACCCGATCGTGCCT
TCCTTTGACATGAGTAATGAAGGATCTTATTTCTTCGGAGACAATGCAG-AGGAGTATGA
CAAT-T------A-AAGAAAAATACCC-TTGTTTCTACT----------------
>gi|19913209|gb|AJ427298| /Avian/5(NP)/H3N8/Hong Kong/1999/// Influenza A virus (A/aquatic bird/Hong Kong/399/99(H3N8)) NP gene for nucleoprotein, genomic RNA
------------------------------------------------------------
-ATGGCGTCTCAAGGCACCAAACGATCTTATGAACAGATGGAAACTGGTGGAGAACGCCA
GAATGCCACTGAGATCAGAGCATCTGTTGGAAGAATGGTTGGTGGAATTGGGAGGTTTTA
CATACAGATGTGCACTGAACTCAAACTCAGCGACTATGAAGGGAGGCTGATCCAGAACAG
CGTAACAATAGAGAGAATGGTTCTCTCTGCATTTGATGAAAGGAGGAACAAATACCTGGA
AGAACATCCCAGTGCGGGGAAGGACCCGAAGAAAACTGGAGGTCCAATCTACAGAAGGAG
AGACGGGAAGTGGATGAGGGAGCTGATTCTGTATGACAAAGAGGAGATCAGGAGGATCTG
GCGTCAAGCGAATAACGGAGAAGACGCAACTGCT-GGTCTCACTCATCTGATGATCTGGC
ATTCCAACCTGAATGATGCCACATACCAGAGAACAAGAGCTCTCGTGCGTACCGGGATGG
ACCCCAGAATGTGCTCTCTGATGCAAGGATCAACTCTCCCAAGGAGATCTGGAGCTGCTG
GTGCAGCAGTAAAGGGAGTCGGAACAATGGTGATGGAACTAATTCGAATGATAAAGCGAG
GGATTAATGATCGGAATTTCTGGAGAGGCGAAAACGGA-CGAAGGACAA-GGATTGCATA
TGAGAGAATGTGCAACATCCTCAAAGGGAAATTCCAAACAGCAGCACAAAGAGCAATGAT
GGATCAAGTGCGAGAAAGCAGAAA-TCCTGGGAATGCTGAAATTGAAGATCTCATCTTTC
TGGCACGGTCTGCACTCATCCTGAGAGGATCAGTGGCCCATAAGTCCTGCCTGCCTGCTT
GTGTGTACGGGCTTGCTGTGGCCAGTGGATATGACTTTGAGAGAGAAGGATATTCTCTGG
TCGGAATAGATCCTTTCCGTCTGCTTCAAAACAGCCAGGTATTCAGTCTCATTAGACCAA
ATGAGAATCCAGCACATAAGAGCCAATTGGTATGGATGGCATGCCATTCAGCAGCGTTTG
AAGACCTGAGAGTATCAAGTTTCATCAGAGGGACAAGAGTGGTCCCAAGA-GGACAACTA
TCCACCAGAGGAGTTCAAATTGCGTCAAATGAGAACATGGAAACAATGGACTCCAGTACT
CTTGAACTAAGGAGCAGATATTGGGCTATAAGAACCAGGAGTGGAGGAAACACCAACCAG
CAGAGGGCATCTGCAGGACAAATCAGTGTACAACCTACCTTTTCAGTACAGAGAAATCTT
CCCTTCGAAAGAGCAACCATTATGGCGGCATTTACAGGGAACACTGAAGGCAGAACATCT
GACATG---AGGACTGAAATCATAAGAATGATGGAAAGTGCCAGACCAGAAGATGTGTCT
TTCCAGGGGCGGGGAGTCTTCGAGCTCTCGGACGAAAAGGCAACGAACCCGATCGTGCCT
TCCTTTGACATGAGTAATGAAGGATCTTATTTCTTCGGAGACAATGCAG-AGGAGTATGA
TAAT-T------A-A----------------------------------------
>gi|49357215|gb|AY633247| /Avian/5(NP)/H3N8/Canada/1998/// Influenza A virus (A/mallard/Alberta/242/98(H3N8)) nucleoprotein (NP) gene, complete cds.
-------------------------------ATAATCACTCACCG-AGTGACATCCACAT
CATGGCGTCTCAAGGCACCAAACGATCTTATGAGCAAATGGAAACTGGTGGGGAACGCCA
GAATGCCACTGAAATCAGAGCATCTGTTGGGAGAATGGTTGGTGGAATCGGAAGATTCTA
CATACAGATGTGCACTGAACTCAAACTCAGTGACTACGAAGGGAGACTGATCCAAAATAG
CATAACAATAGAGAGAATGGTTCTCTCGGCGTTTGATGAGAGGAGAAATAAATACCTGGA
AGAGCATCCCAGTGCTGGGAAAGACCCCAAGAAGACTGGAGGTCCAATCTACAGGAGGAG
AGATGGGAAATGGGTGAGAGAATTGATCCTATATGACAAAGAAGAGATCAGAAGGATTTG
GCGTCAAGCGAATAATGGAGAAGACGCAACTGCT-GGTCTCACCCATTTGATGATTTGGC
ATTCCAACCTGAATGATGCCACATATCAGAGAACAAGGGCACTTGTGCGTACTGGGATGG
ACCCCAGGATGTGCTCTCTGATGCAAGGCTCAACTCTTCCGAGGAGGTCTGGGGCTGCTG
GAGCAGCAGTGAAAGGGGTTGGAACAATGGTGATGGAACTGATCCGGATGATCAAGCGAG
GCATCAATGATCGAAATTTCTGGAGAGGCGAAAATGGA-CGGAGGACAC-GAATTGCTTA
CGAAAGAATGTGCAACATCCTCAAGGGGAAATTCCAAACAGCAGCACAACGAGCAATGAT
GGACCAAGTGAGAGAGAGCCGGAA-TCCTGGGAACGCTGAAATTGAAGATCTCATCTTTC
TCGCACGGTCTGCTCTCATCCTGAGGGGATCAGTGGCTCATAAGTCCTGCCTGCCTGCTT
GTGTGTATGGACTTGCTGTGGCCAGTGGATACGACTTTGAAAGGGAGGGATACTCCTTAG
TCGGAATCGACCCTTTCCGTCTGCTCCAAAACAGTCAAGTTTTCAGTCTCATCAGACCGA
ACGAGAACCCAGCACATAAAAGTCAGCTGGTATGGATGGCATGCCACTCTGCAGCATTTG
AAGATCTGAGGGTGTCAAGCTTCATCAGAGGGGCAAGAGTAGTCCCAAGA-GGACAACTG
TCCACCAGAGGAGTTCAGATTGCTTCAAATGAGAACATGGAGACAATGGACTCCAGTACT
CTTGAATTGAGGAGCAGATACTGGGCTATAAGGACAAGAAGTGGAGGGAACACTAATCAG
CAGAGAGCATCTGCAGGGCAAATTAGCGTGCAGCCCACATTCTCTGTGCAGAGAAACCTC
CCGTTCGAGAGAGCAACCATTATGGCGGCATTTACAGGAAACACTGAAGGCAGAACTTCA
GACATG---AGAACTGAGATCATAAGGATGATGGAAAATGCCAGACCTGAAGATGTGTCT
TTCCAGGGGCGGGGAGTCTTCGAGCTCTCGGACGAAAAGGCCACGAACCCGATCGTGCCT
TCCTTTGACATGAGTAATGAAGGATCTTATTTCTTCGGAGACAATGCAG-AGGAGTATGA
CAAT-T------A-A----------------------------------------
>gi|9437951|gb|AF250473| /Avian/5(NP)/H3N8/Hong Kong/1997/// Influenza A virus (A/Duck/Hong Kong/P185/97(H3N8)) segment 5 nucleoprotein (NP) gene, complete cds.
------------------------------------------------------------
-ATGGCGTCTCAAGGCACCAAACGATCTTATGAACAGATGGAAACTGGTGGAGAACGCCA
GAATGCCACTGAGATCAGAGCATCTGTTGGAAGAATGGTTGGTGGAATTGGGAGGTTTTA
CATACAGATGTGCACTGAACTCAAACTCAGCGACTATGAAGGAAGGCTGATCCAGAACAG
CATAACAATAGAGAGAATGGTTCTCTCTGCATTTGATGAAAGGAGGAACAAATACCTGGA
AGAACATCCCAGTGCGGGAAAGGATCCGAAGAAAACTGGAGGTCCAATTTATCGAAGGAG
AGACGGGAAATGGATGAGAGAGCTGATTCTGTATGACAAAGAGGAGATCAGGAGGATCTG
GCGTCAAGCGAACAATGGGGAAGACGCAACTGCT-GGTCTCACTCACCTGATGATCTGGC
ATTCCAACCTAAATGATGCTACATACCAGAGAACAAGAGCTCTCGTGCGTACCGGGATGG
ACCCCAGAATGTGCTCTCTGATGCAAGGATCAACTCTCCCGAGGAGATCTGGAGCTGCTG
GTGCAGCAGTAAAGGGAGTCGGAACGATGGTGATGGAGCTCATTCGGATGATAAAGCGAG
GGATTAATGATCGGAATTTCTGGAGAGGCGAAAATGGA-CGAAGAACAA-GGATTGCATA
TGAGAGAATGTGCAACATCCTCAAAGGGAAATTCCAAACAGCAGCACAAAGAGCAATGAT
GGACCAGGTGCGAGAAAGCAGAAA-TCCTGGGAATGCTGAAATTGAAGATCTCATCTTCC
TGGCACGGTCTGCACTCGTCCTGAGAGGATCAGTGGCCCATAAGTCCTGCTTGCCTGCTT
GTGTGTACGGACTTGCTGTGGCCAGTGGATATGACTTTGAGAGAGAAGGGTACTCTCTAG
TTGGAATAGATCCTTTCCGTCTGCTTCAAAACAGCCAGGTCTTCAGTCTCATTAGACCAA
ATGAGAATCCAGCACACAAGAGTCAACTGGTGTGGATGGCATGCCATTCTGCAGCATTTG
AGGACCTGAGAGTCTCAAGTTTCATCAGAGGGACAAGAGTAGTCCCAAGA-GGACAACTA
TCCACCAGAGGAGTTCAAATTGCTTCAAATGAGAACATGGAAACAATGGACTCCAGCACT
CTTGAACTGAGAAGCAGATATTGGGCTATAAGAACCAGGAGTGGAGGAAACACCAACCAA
CAGAGAGCATCTGCAGGACAAATCAGTGTACAGCCTACCTTCTCGGTACAGAGAAATCTT
CCCTTCGAAAGAGCGACCATTATGGCAGCGTTCACAGGGAATACTGAGGGCAGAATATCT
GACATG---AGAACTGAAATCATAAGAATGATGGAAAGTGCCAGACCAGAAGATGTGTCT
TTCCAGGGGCGGGGAGTCTTCGAGCTCTCGGACGAAAAGGCAACGAACCCGATCGTGCCT
TCCTTTGACATGAGTAATGAAGGATCTTATTTCTTCGGAGACAATGCAG-AGGAATATGA
CAAT-T------A-A----------------------------------------
>gi|49357239|gb|AY633343| /Avian/5(NP)/H3N8/Canada/1997/// Influenza A virus (A/pintail/Alberta/156/97(H3N8)) nucleoprotein (NP) gene, complete cds.
---------------------------------------------------CATCCACAT
CATGGCGTCTCAAGGCACCAAACGATCTTATGAACAGATGGAAACTGGTGGGGAACGCCA
GAATGCCACTGAAATCAGAGCATCTGTTGGGAGAATGGTTGGTGGAATCGGGAGATTCTA
CATACAGATGTGCACTGAACTCAAACTCAGTGACTACGAAGGGAGACTGATCCAAAACAG
CATAACCATAGAGAGAATGGTTCTCTCGGCATTTGATGAGAGGAGAAACAAATATCTGGA
GGAGCATCCCAGTGCTGGGAAAGACCCCAAAAAGACTGGAGGTCCAATCTACAGGAGGAG
AGATGGGAAATGGGTGAGAGAATTGATCCTATATGACAAAGAAGAAATCAGAAGAATTTG
GCGTCAAGCGAATAATGGAGAAGACGCAACTGCT-GGTCTCACCCATTTGATGATTTGGC
ATTCCAATCTGAATGATGCCACATACCAGAGAACAAGGGCACTTGTGCGTACTGGGATGG
ATCCCAGGATGTGCTCTCTGATGCAAGGCTCAACTCTTCCGAGGAGATCTGGGGCTGCTG
GAGCAGCAGTGAAAGGGGTTGGAACAATGGTGATGGAATTGATCCGGATGATCAAGCGAG
GGATCAATGATAGGAATTTCTGGAGAGGCGAAAATGGA-CGGAGGACGA-GAATTGCTTA
CGAAAGAATGTGCAACATCCTCAAGGGGAAATTCCAAACAGCAGCACAACGAGCAATGAT
GGACCAAGTGAGAGAAAGCCGGAA-TCCTGGGAATGCTGAAATTGAAGATCTCATCTTTC
TCGCACGGTCTGCTCTCATTCTGAGGGGATCAGTGGCTCATAAGTCCTGCCTGCCTGCTT
GTGTGTATGGACTTGCAGTGGCCAGTGGATACGACTTTGAAAGAGAGGGATACTCCCTAG
TCGGAATTGACCCTTTCCGTCTGCTCCAAAACAGTCAAGTCTTCAGTCTCATCAGACCAA
ACGAAAATCCAGCGCATAAAAGTCAACTGGTATGGATGGCATGCCACTCTGCTGCATTTG
AAGATCTGAGAGTGTCAAGCTTCATCAGAGGAACAAGAGTAGTCCCAAGA-GGACAACTG
TCCACCAGAGGAGTTCAGATTGCTTCAAATGAGAACATGGAGACAATGGACTCCAGTACT
CTTGAACTGAGGAGCAGATACTGGGCTATAAGGACAAGAAGCGGAGGGAACACTAACCAG
CAGAGAGCATCTGCAGGGCAAATCAGCGTGCAGCCCACATTCTCTGTGCAGAGAAACCTC
CCGTTCGAGAGAGCAACCATTATGGCGGCATTTACAGGAAACACTGAAGGCAGAACTTCA
GACATG---AGAACTGAAATCATAAGGATGATGGAAAATGCCAGACCTGAAGATGTGTCT
TTCCAGGGGCGGGGAGTCTTCGAGCTCTCGGACGAAAAGGCAACGAACCCGATCGTGCCT
TCCTTTGACATGAGTAATGAAGGATCTTATTTCTTCGGAGACAATGCAG-AGGAGTATGA
CAAT-T------A-AA---------------------------------------
>gi|82654331|gb|CY005471| /Avian/5(NP)/H3N8/China/1992/12/1/ Influenza A virus (A/duck/Nanchang/1681/1992(H3N8)) segment 5, complete sequence
---------------AGCAAAAGCAGGGTAGATAATCACTCACTG-AGTGACATCAACAT
CATGGCGTCTCAAGGCACCAAACGATCTTATGAACAGATGGAAACTGGGGGAGAACGCCA
GAATGCTACTGAGATCAGAGCATCTGTTGGAAGAATGGTTGGTGGAATTGGGAGGTTTTA
TATACAGATGTGCACTGAACTCAAGCTCAGCGACTATGAAGGAAGGCTGATTCAGAACAG
CATAACAATAGAGAGAATGGTTCTCTCTGCATTTGATGAAAGGAGGAACAAATACCTGGA
AGAACATCCCAGTGCGGGGAAGGACCCAAAGAAAACTGGAGGTCCAATCTACCGAAGGAG
AGACGGAAAATGGATGAGAGAGCTAATTCTGTATGACAAAGAGGAGATCAGGAGGATTTG
GCGTCAAGCGAACAATGGAGAAGACGCAACTGCT-GGTCTCACTCACCTGATGATCTGGC
ATTCCAACCTAAATGATGCCACATACCAGAGAACAAGAGCTCTTGTGCGTACTGGGATGG
ACCCCAGAATGTGCTCTCTGATGCAAGGATCAACTCTCCCGAGGAGATCTGGAGCTGCTG
GTGCAGCAGTAAAGGGAGTCGGAACGATGGTGATGGAACTAATCCGGATGATAAAACGAG
GGATTAACGATCGGAATTTCTGGAGGGGTGAAAATGGA-CGAAGAACAA-GAATTGCATA
TGAGAGAATGTGCAACATCCTCAAAGGAAAATTCCAAACAGCAGCACAAAGAGCAATGAT
GGATCAGGTACGAGAAAGTAGAAA-TCCTGGGAATGCTGAAATTGAAGACCTCATCTTTC
TGGCACGGTCTGCACTCATTCTGAGAGGATCAGTGGCCCATAAGTCCTGCTTGCCTGCTT
GTGTGTACGGACTTGCCGTGGCCAGTGGATATGACTTTGAGAGAGAAGGGTACTCTCTGG
TCGGAATAGATCCTTTCCGTCTGTTGCAAAACAGCCAGGTCTTCAGTCTAATTAGACCAA
ATGAGAATCCAGCACATAAGAGTCAATTGGTGTGGATGGCATGCCATTCTGCAGCATTTG
AAGACCTGAGAGTCTCAAGTTTCATCAGAGGGACAAGAGTGGTCCCAAGA-GGACAACTA
TCCACCAGAGGAGTTCAAATTGCTTCAAATGAGAACATGGAAACAATGGATTCCAGCACT
CTTGAACTGAGAAGCAGATATTGGGCTATAAGAACCAGGAGTGGAGGAAACACCAACCAG
CAGAGAGCATCTGCAGGACAAATCAGTGTGCAGCCTACTTTCTCGGTACAGAGAAATCTT
CCCTTCGAAAGAGCGACCATTATGGCGGCATTTACAGGGAATACAGAGGGCAGAACATCT
GACATG---AGGACTGAAATCATAAGAATGATGGAAAGTGCCAGACCAGAAGATGTGTCT
TTCCAGGGGCGGGGAGTCTTCGAGCTCTCGGACGAAAAGGCAACGAACCCGATCGTGCCT
TCCTTTGACATGAGTAATGAAGGATCTTATTTCTTCGGAGACAATGCAG-AGGAGTATGA
CAAT-T------A-AAGAAAAATACCC-TTGTTTCTACT----------------
>gi|163965163|gb|CY028647| /Avian/5(NP)/H3N8/Australia/1992/// Influenza A virus (A/duck/Victoria/1992(H3N8)) segment 5, complete sequence
------------------------------GATAATCACTCACTG-AGTGACATCCACAT
CATGGCGTCTCAAGGCACCAAACGATCTTATGAACAAATGGAAACTGGTGGAGAACGCCA
GAATGCTACTGAAATCAGAGCTTCTGTTGGGAGAATGGTTGGTGGAATTGGGAGATTCTA
TATACAGATGTGTACTGAACTCAAGCTCAGTGACTACGAAGGGAGGCTGATTCAAAATAG
TATAACAATAGAGAGAATGGTCCTTTCTGCATTTGATGAAAGGAGAAACAAGTACCTGGA
AGAGCACCCCAGTGCTGGAAAAGATCCTAAGAAGACTGGAGGCCCAATATACAGAAGAAG
AGATGGAAAATGGGTTAGAGAACTGATCCTATATGACAAAGAGGAAATCAGGAGAATCTG
GCGCCAAGCGAATAATGGAGAAGATGCAACTGCC-GGTCTTACCCATTTGATGATATGGC
ATTCCAACCTCAATGATGCCACATACCAGAGAACAAGAGCCCTTGTGCGTACCGGAATGG
ACCCTAGAATGTGCTCTTTGATGCAAGGCTCAACTCTCCCAAGAAGATCTGGAGCTGCTG
GCGCTGCAGTGAAAGGAGTTGGGACAATGGTGATGGAACTGATTCGGATGATAAAACGGG
GGATCAATGACCGAAACTTCTGGAGAGGTGAAAATGGA-CGAAGAACAA-GAATTGCTTA
TGAGAGAATGTGTAACATTCTCAAAGGGAAATTCCAAACAGCATCACAAAGAGCAATGAT
GGACCAAGTGCGGGAAAGCCGGAA-TCCTGGAAATGCTGAAATTGAAGATCTCATATTTC
TGGCACGATCTGCACTCATTCTGAGAGGATCAGTGGCTCACAAATCCTGCCTGCCTGCTT
GTGTGTATGGATTGGCTGTAGCCAGTGGATACGACTTTGAGAGAGAAGGATACTCCCTAG
TCGGGATAGACCCTTTCCGCTTGCTTCAGAATAGTCAGGTATTTAGCCTCATCAGACCCA
ATGAAAATCCAGCACACAAAAGCCAATTGGTATGGATGGCATGCCATTCTGCAGCATTTG
AAGACCTGAGAGTGTCAAGCTTCATCAGAGGAACGAGGGTGGTCCCAAGG-GGACAGCTG
TCCACCAGAGGAGTTCAAATCGCTTCAAATGAGAACATGGAAACAATGGACTCTAGCACT
CTTGAACTAAGAAGTAGGTACTGGGCTATAAGGACCAGAAGTGGAGGAAATACAAATCAA
CAGCGGGCATCAGCTGGCCAAATCAGTGTACAACCCACTTTCTCTGTGCAGAGGAATCTC
CCATTCGAGAGAGCAACCATTATGGCAGCATTTACTGGGAACACTGAAGGTAGAACATCT
GATATG---AGAACTGAAATCATAAGAATGATGGAGAGTGCCAGACCAGAAGATGTGTCC
TTCCAGGGGCGGGGAGTCTTCGAGCTCTCGGACGAAAAGGCAACGAACCCGATCGTGCCT
TCCTTTGACATGAATAACGAGGGGTCTTATTTCTTCGGAGACAATGCAG-AGGAGTATGA
CAAT-T------A-AAG--------------------------------------
>gi|115353418|gb|CY016143| /Avian/5(NP)/H3N8/USA/1987/10/23/ Influenza A virus (A/pintail/Ohio/454/1987(H3N8)) segment 5, complete sequence
------------------------------GATAATCACTCACTG-AGTGACATCCACAT
CATGGCGTCTCAAGGCACCAAACGATCTTATGAACAGATGGAAACTGGTGGGGAACGCCA
GAATGCCACTGAAATCAGAGCATCTGTTGGGAGAATGGTTGGTGGAATTGGGAGATTCTA
CATACAGATGTGCACTGAACTCAAACTCAGCGACTATGAAGGGAGGCTGATCCAAAACAG
CATAACAATAGAGAGAATGGTTCTCTCAGCGTTTGATGAGAGGAGAAACAAATATCTGGA
AGAGCATCCCAGTGCTGGGAAAGACCCTAAGAAGACTGGAGGTCCAATATACAGGAGGAG
AGATGGGAAATGGATGAGAGAACTGATCCTGTATGACAAAGAGGAGATCAGAAGGATTTG
GCGTCAAGCGAATAATGGAGAAGACGCAACCGCT-GGTCTAACCCATATGATGATCTGGC
ATTCCAATCTGAATGATGCCACATATCAGAGGACAAGGGCACTTGTGCGTACTGGGATGG
ATCCCAGGATGTGCTCTCTGATGCAAGGATCAACTCTCCCGAGGAGGTCTGGGGCTGCTG
GAGCAGCAGTGAAAGGAGTTGGAACAATGGTGATGGAATTGATTCGGATGATCAAACGAG
GGATCAATGATCGGAACTTCTGGAGAGGTGAAAATGGA-CGGAGGACAA-GAATTGCATA
CGAAAGAATGTGCAACATTCTCAAAGGGAAATTCCAAACAGCAGCACAACGAGCAATGAT
GGACCAGGTGAGGGAAAGCCGGAA-TCCTGGGAATGCTGAAATTGAAGATCTCATCTTTC
TTGCACGGTCTGCTCTCATTCTGAGGGGATCAGTGGCTCATAAGTCTTGCCTGCCTGCTT
GTGTGTATGGACTTGCTGTGGCCAGTGGATACGACTTTGAAAAGGAGGGATACTCCCTAG
TCGGGATTGATCCTTTCCGTCTGCTCCAAAACAGTCAAGTCTTCAGCCTTATCAGACCAA
ACGAAAATCCAGCACATAAAAGTCAGCTGGTATGGATGGCATGTCATTCTGCAGCATTTG
AAGATCTGAGAGTATCAAGCTTTATCAGAGGAATAAGAGTGGTCCCAAGA-GGGCAACTG
TCCACCAGAGGAGTTCAGATTGCTTCAAATGAGAACATGGAAACAATGGACTCCAGTACT
CTTGAATTGAGGAGCAGATACTGGGCTATAAGGACCAGAAGCGGAGGGAACACTAACCAG
CAGAGAGCATCTGCAGGACAAATCAGCGTACAGCCCACATTCTCCGTGCAGAGAAATCTC
CCATTCGAGAGAGCAACCATTATGGCGGCATTCACGGGAAACACTGAAGGCAGAACTTCA
GACATG---AGAACTGAGATCATAAGGATGATGGAGAATGCCAGACCTGAAGATGTGTCT
TTCCAGGGGCGGGGAGTCTTCGAGCTCTCGGACGAAAAGGCAACGAACCCGATCGTGCCT
TCCTTTGACATGAGTAACGAGGGATCTTATTTCTTCGGAGACAATGCAG-AGGAATATGA
CAAT-T------A-AAGAAAAA---------------------------------
>gi|122850640|gb|CY019200| /Avian/5(NP)/H3N8/USA/1987/10/19/ Influenza A virus (A/pintail/Ohio/339/1987(H3N8)) segment 5, complete sequence
------------------------------GATAATCACTCACTG-AGTGACATCCACAT
CATGGCGTCTCAAGGCACCAAACGATCTTATGAACAGATGGAAACTGGTGGGGAACGCCA
GAATGCCACTGAGATCAGAGCATCTGTTGGGAGAATGGTTGGTGGAATTGGGAGATTCTA
CATACAGATGTGCACTGAACTCAAACTCAGCGACTATGAAGGGAGGCTGATCCAAAACAG
CATAACAATAGAGAGAATGGTACTCTCAGCATTTGATGAGAGGAGAAACAAATATCTGGA
AGAGCATCCCAGTGCTGGGAAAGACCCTAAGAAGACTGGAGGTCCAATATACAGGAGGAG
AGATGGGAAATGGATGAGGGAACTGATCCTGTATGACAAAGAGGAGATCAGGAGGATTTG
GCGTCAAGCGAATAATGGAGAAGACGCAACCGCT-GGTCTCACCCATATGATGATCTGGC
ATTCCAATCTGAATGATGCCACATATCAGAGAACAAGGGCACTCGTGCGTACTGGGATGG
ATCCCAGGATGTGCTCTCTGATGCAAGGATCAACTCTCCCGAGGAGGTCTGGGGCTGCTG
GAGCAGCAGTGAAAGGAGTTGGAACAATGGTAATGGAATTGATTCGGATGATCAAACGAG
GGGTCAATGATCGGAATTTCTGGAGAGGTGAAAATGGA-CGGAGGACAA-GAATTGCATA
CGAAAGAATGTGCAACATTCTCAAAGGGAAATTCCAAACAGCAGCACAACGAGCAATGAT
GGACCAGGTGAGGGAAAGCCGGAA-TCCTGGGAATGCTGAAATTGAAGATCTCATCTTTC
TTGCACGGTCTGCTCTCATTCTGAGGGGGTCAGTGGCTCATAAGTCCTGCCTGCCTGCTT
GTGTGTATGGGCTTGCTGTGGCCAGTGGATACGACTTTGAGAGGGAGGGATATTCCCTAG
TCGGAATTGATCCTTTCCGTCTGCTCCAAAACAGTCAAGTCTTCAGTCTTATCAGACCAA
ATGAAAATCCAGCACACAAAAGTCAACTGGTATGGATGGCATGTCATTCTGCAGCATTTG
AAGATCTGAGAGTGTCAAGCTTTATCAGAGGGACAAGAGTGGTCCCAAGA-GGGCAACTG
TCCACCAGAGGAGTTCAGATTGCTTCAAATGAGAACATGGAAGCAATGGACTCCAGTACT
CTTGAATTGAGGAGCAGATACTGGGCTATAAGGACCAGAAGCGGAGGGAACACTAACCAG
CAGAGAGCATCTGCAGGACAAATCAGCGTACAGCCCACATTCTCTGTGCAGAGAAACCTC
CCATTCGAGAGATCAACCATTATGGCGGCATTCACGGGAAACACTGAAGGCAGAACTTCA
GACATG---AGAACTGAGATCATAAGGATGATGGAAAGTGCCAGACCTGAAGATGTGTCT
TTCCAGGGGCGGGGAGTCTTCGAGCTCTCGGACGAAAAGGCAACGAACCCGATCGTGCCT
TCCTTTGACATGAGTAACGAGGGATCTTATTTCTTCGGAGACAATGCAG-AGGAATATGA
CAAT-T------A-AAG--------------------------------------
>gi|119365487|gb|CY017840| /Avian/5(NP)/H3N8/USA/1987/// Influenza A virus (A/green-winged teal/Ohio/466/1987(H3N8)) segment 5, complete sequence
---------------------------GTAGATAATCACTCACCG-AGTGACATCCACAT
CATGGCGTCTCAAGGCACCAAACGATCTTATGAGCAGATGGAAACTGGTGGGGAACGCCA
GAATGCTACTGAAATCAGAGCATCTGTTGGGAGAATGGTTGGTGGAATCGGGAGATTCTA
TATACAGATGTGCACTGAACTCAAACTCAGCGACTATGAAGGGAGGCTGATCCAAAACAG
TATAACAATAGAGAGAATGGTTCTCTCAGCATTTGATGAGAGGAGAAACAAATATCTGGA
AGAGCATCCCAGTGCTGGGAAAGACCCTAAGAAGACTGGGGGTCCAATCTACAGAAGGAG
AGATGGAAAATGGATGAGAGAATTGATCCTCTATGATAAAGAGGAGATCAGAAGAATTTG
GCGTCAAGCGAATAATGGAGAAGACGCAACTGCT-GGTCTCACCCATTTGATGATCTGGC
ACTCCAACCTGAATGATGCCACATATCAGAGAACAAGGGCTCTTGTACGTACTGGGATGG
ACCCTAGGATGTGCTCTCTGATGCAAGGTTCAACTCTTCCAAGGAGGTCTGGAGCTGCTG
GAGCAGCAGTGAAAGGGGTTGGAACAATGGTAATGGAATTGATTCGAATGATCAAGCGAG
GGATCAATGATCGGAATTTCTGGAGAGGTGAAAATGGA-CGGAGAACAA-GGATTGCATA
CGAGAGAATGTGTAACATTCTCAAAGGGAAGTTTCAAACAGCAGCACAACGAGCAATGAT
GGACCAGGTGAGGGAAAGCCGGAA-TCCTGGGAATGCTGAAATTGAAGATCTCATCTTCC
TTGCACGGTCTGCTCTCATTCTGAGAGGATCAGTGGCTCACAAGTCCTGTCTGCCTGCTT
GTGTGTATGGACTTGCTGTGGCCAGTGGATACGACTTTGAGAGGGAGGGATACTCCCTAG
TCGGAATTGACCCTTTCCGTCTGCTCCAGAATAGTCAAGTCTTCAGTCTTATCAGACCAA
ACGAAAATCCAGCACATAAAAGTCAGCTGGTATGGATGGCATGCCACTCTGCAGCATTTG
AAGATTTGCGAGTGTCAAGCTTCATTAGAGGAACAAGAGTGGTCCCAAGA-GGACAACTG
TCCACCAGAGGAGTTCAGATTGCTTCAAATGAGAACATGGAGACAATGGACTCCAGCACT
CTTGAATTGAGAAGCAGATACTGGGCTATAAGAACCAGAAGTGGAGGGAACACAAACCAG
CAGAGAGCATCTGCAGGGCAAATCAGCGTGCAGCCCACATTCTCAGTGCAGAGAAACCTC
CCATTCGAGAGAGCAACCATTATGGCGGCATTCACAGGAAACACAGAAGGCAGAACTTCA
GACATG---AGAACGGAGATCATAAGGATGATGGAAAATGCCAGACCTGAAGATGTGTCT
TTCCAGGGGCGGGGAGTCTTCGAGCTCTCAGACGAAAAGGCGACGAACCCGATCGTGCCT
TCCTTTGACATGAGTAACGAGGGGTCTTATTTCTTCGGAGACAATGCAG-AGGAGTATGA
CAGT-T------A-AAG--------------------------------------
>gi|119369499|gb|CY017864| /Avian/5(NP)/H3N8/USA/1987/// Influenza A virus (A/northern shoveler/Ohio/454/1987(H3N8)) segment 5, complete sequence
-------------------------------ATAATCACTCACTG-AGTGACATCCACAT
CATGGCGTCTCAAGGCACCAAACGATCTTATGAACAGATGGAAACTGGTGGGGAACGCCA
GAATGCCACTGAAATCAGAGCATCTGTTGGGAGAATGGTTGGTGGAATTGGGAGATTCTA
CATACAGATGTGCACTGAACTCAAACTCAGCGACTATGAAGGGAGGCTGATCCAAAACAG
CATAACAATAGAGAGAATGGTTCTCTCAGCGTTTGATGAGAGGAGAAACAAATATCTGGA
AGAGCATCCCAGTGCTGGGAAAGACCCTAAGAAGACTGGAGGTCCAATATACAGGAGGAG
AGATGGGAAATGGATGAGAGAACTGATCCTGTATGACAAAGAGGAGATCAGAAGGATTTG
GCGTCAAGCGAATAATGGAGAAGACGCAACCGCT-GGTCTAACCCATATGATGATCTGGC
ATTCCAATCTGAATGATGCCACATATCAGAGGACAAGGGCACTTGTGCGTACTGGGATGG
ATCCCAGGATGTGCTCTCTGATGCAAGGATCAACTCTCCCGAGGAGGTCTGGGGCTGCTG
GAGCAGCAGTGAAAGGAGTTGGAACAATGGTGATGGAATTGATTCGGATGATCAAACGAG
GGATCAATGATCGGAACTTCTGGAGAGGTGAAAATGGA-CGGAGGACAA-GAATTGCATA
CGAAAGAATGTGCAACATTCTCAAAGGGAAATTCCAAACAGCAGCACAACGAGCAATGAT
GGACCAGGTGAGGGAAAGCCGGAA-TCCTGGGAATGCTGAAATTGAAGATCTCATCTTTC
TTGCACGGTCTGCTCTCATTCTGAGGGGATCAGTGGCTCATAAGTCTTGCCTGCCTGCTT
GTGTGTATGGACTTGCTGTGGCCAGTGGATACGACTTTGAAAAGGAGGGATACTCCCTAG
TCGGGATTGATCCTTTCCGTCTGCTCCAAAACAGTCAAGTCTTCAGCCTTATCAGACCAA
ACGAAAATCCAGCACATAAAAGTCAGCTGGTATGGATGGCATGTCATTCTGCAGCATTTG
AAGATCTGAGAGTATCAAGCTTTATCAGAGGAATAAGAGTGGTCCCAAGA-GGGCAACTG
TCCACCAGAGGAGTTCAGATTGCTTCAAATGAGAACATGGAAACAATGGACTCCAGTACT
CTTGAATTGAGGAGCAGATACTGGGCTATAAGGACCAGAAGCGGAGGGAACACTAACCAG
CAGAGAGCATCTGCAGGACAAATCAGCGTACAGCCCACATTCTCCGTGCAGAGAAATCTC
CCATTCGAGAGAGCAACCATTATGGCGGCATTCACGGGAAACACTGAAGGCAGAACTTCA
GACATG---AGAACTGAGATCATAAGGATGATGGAGAATGCCAGACCTGAAGATGTGTCT
TTCCAGGGGCGGGGAGTCTTCGAGCTCTCGGACGAAAAGGCAACGAACCCGATCGTGCCT
TCCTTTGACATGAGTAACGAGGGATCTTATTTCTTCGGAGACAATGCAG-AGGAATATGA
CAAT-T------A-AAG--------------------------------------
>gi|115521338|gb|CY016398| /Avian/5(NP)/H3N8/USA/1986/11/08/ Influenza A virus (A/mallard/Ohio/264/1986(H3N8)) segment 5, complete sequence
------------------------------GATAATCACTCACCG-AGTGACATCCACAT
CATGGCGTCTCAAGGCACCAAACGATCTTATGAGCAGATGGAAACTGGTGGGGAACGCCA
GAATGCCACTGAAATCAGAGCATCTGTTGGGAGAATGGTTGGTGGAATCGGGAGATTCTA
CATACAAATGTGCACTGAACTCAAACTCAGTGACTACGAAGGGAGACTGATCCAAAACAG
CATAACAATAGAGAGAATGGTTCTCTCAGCATTTGATGAGAGGAGAAACAAATATCTGGA
AGAGCATCCCAGTGCTGGGAAAGACCCCAAGAAGACTGGAGGTCCAATCTACAGAAGGAG
GGATGGAAAATGGATGAGAGAATTGATCCTATATGACAAAGAAGAGATCAGAAGGATTTG
GCGTCAAGCGAATAATGGAGAAGACGCAACTGCC-GGTCTCACCCATTTGATGATCTGGC
ATTCCAATCTGAATGATGCCACATACCAGAGAACAAGGGCACTTGTGCGTACTGGAATGG
ATCCCAGGATGTGCTCTCTGATGCAAGGCTCAACTCTTCCGAGGAGGTCTGGAGCTGCTG
GAGCAGCAGTGAAAGGGGTTGGAACAATGGTGATGGAATTGATCCGGATGATCAAGCGAG
GGATCAATGATCGGAATTTCTGGAGAGGCGAAAATGGA-CGGAGGACAA-GAATTGCTTA
CGAAAGAATGTGCAACATCCTCAAGGGGAAATTCCAAACAGCAGCACAACGAGCAATGAT
GGACCAGGTGAGAGAAAGCCGGAA-TCCTGGGAATGCTGAAATTGAAGATCTCATCTTTC
TCGCACGGTCTGCTCTCATTCTGAGAGGATCAGTGGCTCATAAGTCCTGCCTGCCTGCTT
GTGTGTATGGACTTGCTGTAGCCAGTGGATACGACTTTGAAAGGGAGGGATACTCCCTAG
TCGGAATCGACCCTTTCCGTCTGCTCCAAAACAGTCAAGTCTTCAGTCTCATCAGACCAA
ACGAAAATCCAGCACATAAAAGTCAACTGGTATGGATGGCATGTCACTCTGCAGCATTTG
AAGATCTGAGAGTGTCAAGCTTCATCAGAGGGACAAGAGTAGTCCCAAGA-GGACAACTG
TCCACCAGAGGAGTTCAGATTGCTTCAAATGAGAACATGGAGACAATGGACTCCAGTACT
CTGGAATTGAGGAGCAGATACTGGGCTATAAGGACCAGAAGCGGAGGGAACACTAACCAG
CAGAGAGCATCTGCAGGGCAAATCAGCGTGCAGCCCACATTCTCTGTGCAGAGAAACCTC
CCGTTTGAGAGAGCAACCATTATGGCGGCATTTACAGGAAACACTGAAGGCAGAACTTCA
GACATG---AGAACTGAGATCATAAGGATGATGGAAAATGCCAGACCTGAAGATGTGTCT
TTCCAGGGGCGGGGAGTCTTCGAGCTCTCGGACGAAAAGGCAACGAACCCGATCGTGCCT
TCCTTTGACATGAGTAATGAAGGATCTTATTTCTTCGGAGACAATGCAG-AGGAGTATGA
CAAT-T------A-AAGAAAAATA-------------------------------
>gi|134047029|gb|CY020936| /Avian/5(NP)/H3N8/USA/1986/// Influenza A virus (A/northern shoveler/Ohio/35/1986(H3N8)) segment 5, complete sequence
------------------------------GATAATCACTCACCG-AGTGACATCCACAT
CATGGCGTCTCAAGGCACCAAACGATCTTATGAGCAGATGGAAACTGGTGGGGAACGCCA
GAATGCCACTGAAATCAGAGCATCTGTTGGGAGAATGGTTGGTGGAATCGGGAGATTCTA
CATACAAATGTGCACTGAACTCAAACTCAGTGACTACGAAGGGAGACTGATCCAAAACAG
CATAACAATAGAGAGAATGGTTCTCTCAGCATTTGATGAGAGGAGAAACAAATATCTGGA
AGAGCATCCCAGTGCTGGGAAAGACCCCAAGAAGACTGGAGGTCCAATCTACAGAAGGAG
AGATGGAAAATGGATGAGAGAATTGATCCTATATGACAAAGAAGAGATCAGAAGGATTTG
GCGTCAAGCGAATAATGGAGAAGACGCAACTGCC-GGTCTCACCCATTTGATGATCTGGC
ATTCCAATCTGAATGATGCCACATACCAGAGAACAAGGGCACTTGTGCGTACTGGAATGG
ATCCCAGGATGTGCTCTCTGATGCAAGGCTCAACTCTTCCAAGGAGGTCTGGAGCTGCTG
GAGCAGCAGTGAAAGGGGTTGGAACAATGGTGATGGAATTGATCCGGATGATCAAGCGAG
GGATCAATGATCGGAATTTCTGGAGAGGCGAAAATGGA-CGGAGGACAA-GAATTGCTTA
CGAAAGAATGTGCAACATCCTCAAGGGGAAATTCCAAACAGCAGCACAACGAGCAATGAT
GGACCAGGTGAGAGAAAGCCGGAA-TCCTGGGAATGCTGAAATTGAAGATCTCATCTTTC
TCGCACGGTCTGCTCTCATTCTGAGAGGATCAGTGGCTCATAAGTCCTGCCTGCCTGCTT
GTGTGTATGGACTTGCTGTAGCCAGTGGATACGACTTTGAAAGGGAGGGATACTCCCTAG
TCGGAATCGACCCTTTTCGTCTGCTCCAAAACAGTCAAGTCTTCAGTCTCATCAGACCAA
ACGAAAATCCAGCACATAAAAGCCAACTGGTATGGATGGCATGTCACTCTGCAGCATTTG
AAGATCTGAGAGTGTCAAGCTTCATCAGAGGGACAAGAGTAGTCCCAAGA-GGACAACTG
TCCACCAGAGGAGTTCAGATTGCTTCAAATGAGAACATGGAGACAATGGACTCCAGTACT
CTGGAATTGAGGAGCAGATACTGGGCTATAAGGACCAGAAGCGGAGGGAACACTAACCAG
CAGAGAGCATCTGCAGGGCAAATCAGCGTGCAGCCCACATTCTCTGTGCAGAGAAACCTC
CCGTTTGAGAGAGCAACCATTATGGCGGCATTTACAGGAAACACTGAAGGCAGAACTTCA
GACATG---AGAACTGAGATCATAAGGATGATGGAAAATGCCAGACCTGAAGATGTGTCT
TTCCAGGGGCGGGGAGTCTTCGAGCTCTCGGACGAAAAGGCAACGAACCCGATCGTGCCT
TCCTTTGACATGAGTAATGAAGGATCTTATTTCTTCGGAGACAATGCAG-AGGAGTATGA
CAAT-T------A-AAG--------------------------------------
>gi|78096098|gb|CY004665| /Avian/5(NP)/H3N8/Canada/1985/08/22/ Influenza A virus (A/mallard duck/ALB/525/1985(H3N8)) segment 5, complete sequence
---------------AGCAAAAGCAGGGTAGATAATCACTCACCG-AGTGACATCCACAT
CATGGCGTCTCAAGGCACCAAACGATCTTATGAGCAGATGGAAACTGGTGGGGAACGCCA
GAATGCCACTGAAATCAGAGCATCTGTTGGGAGAATGGTTGGTGGAATCGGGAGATTCTA
CATACAGATGTGCACTGAACTCAAACTCAGCGACTATGAAGGGAGGCTGATCCAAAACAG
CATAACAATAGAGAGAATGGTTCTCTCAGCGTTTGATGAGAGGAGAAACAAATATCTGGA
AGAGCATCCCAGTGCTGGGAAAGACCCTAAGAAGACTGGGGGTCCAATCTACAGGAGGAG
AGATGGGAAATGGATGAGAGAATTGATCCTGTACGACAAAGAGGAGATCAGAAGAATTTG
GCGTCAAGCGAATAATGGAGAAGACGCAACTGCT-GGTCTCACTCATTTGATGATCTGGC
ATTCCAATCTGAATGATGCCACATATCAGAGAACAAGGGCACTTGTGCGCACTGGAATGG
ATCCCAGAATGTGCTCTCTGATGCAAGGCTCAACTCTTCCGAGGAGGTCAGGGGCTGCTG
GAGCAGCAGTGAAAGGAGTTGGAACAATGGTGATGGAATTAATTCGGATGATCAAACGAG
GGATCAATGATCGGAACTTCTGGAGAGGCGAAAATGGA-CGGAGGACAA-GAATTGCATA
CGAAAGAATGTGCAACATTCTCAAGGGAAAATTCCAAACAGCAGCACAACGGGCAATGAT
GGACCAAGTGAGGGAGAGCCGGAA-TCCTGGAAATGCTGAAATTGAAGATCTCATCTTTC
TTGCACGGTCTGCTCTCATCTTGAGGGGATCAGTGGCTCATAAGTCCTGCCTGCCTGCTT
GTGTGTATGGACTTGCTGTGGCCAGTGGATACGACTTTGAGAGAGAAGGGTACTCCCTAG
TCGGAATTGATCCTTTCCGTCTGCTCCAAAACAGTCAAGTCTTCAGTCTCATCAGGCCAA
ACGAAAATCCAGCACATAAAAGCCAGCTGGTATGGATGGCATGTCACTCTGCAGCATTTG
AAGATCTGAGAGTGTCAAGCTTCATCAGAGGAACAAGAGTGGTCCCAAGA-GGACAACTG
TCCACCAGAGGAGTTCAGATTGCTTCAAATGAGAACATGGAAACAATGGACTCCAGTACT
CTCGAATTGAGGAGCAGATACTGGGCTATAAGGACCAGAAGCGGAGGGAACACTAACCAG
CAGAGAGCATCTGCAGGGCAAATCAGCGTACAGCCCACATTCTCTGTGCAGAGAAACCTC
CCATTCGAGAGAGCAACCATTATGGCGGCATTTACAGGAAACACTGAAGGCAGAACTTCA
GACATG---AGAACTGAGATCATAAGGATGATGGAAAATGCCAGACCTGAAGATGTGTCT
TTCCAGGGGCGGGGAGTCTTCGAGCTCTCGGACGAAAAGGCGACGAACCCGATCGTGCCT
TCCTTTGACATGAGTAACGAGGGATCTTATTTCTTCGGAGACAATGCAG-AGGAATATGA
CAAT-T------A-AAGAAAAATACCC-TTGTTTCTACT----------------
>gi|78096117|gb|CY004673| /Avian/5(NP)/H3N8/Canada/1985/08/22/ Influenza A virus (A/blue-winged teal/ALB/569/1985(H3N8)) segment 5, complete sequence
---------------AGCAAAAGCAGGGTAGATAATCACTCACCG-AGTGACATCCACAT
CATGGCGTCTCAAGGCACCAAACGATCTTATGAGCAGATGGAAACTGGTGGGGAACGCCA
GAATGCCACTGAAATCAGAGCATCTGTTGGGAGAATGGTTGGTGGAATCGGGAGATTCTA
CATACAGATGTGTACTGAACTCAAACTCAGTGACTATGAAGGGAGACTGATCCAAAACAG
CATAACAATAGAGAGAATGGTTCTCTCGGCATTTGATGAGAGGAGAAACAAATATTTGGA
AGAGCATCCCAGTGCTGGGAAAGACCCTAAGAAAACTGGGGGTCCAATCTACAGGAGGAG
AGATGGGAAATGGATGAGAGAATTGATCCTATATGACAAGGAGGAGATCAGAAGGATTTG
GCGTCAAGCGAATAATGGAGAAGACGCAACTGCT-GGTCTCACCCATTTGATGATCTGGC
ATTCCAATCTGAATGATGCCACATATCAGAGAACAAGGGCACTTGTGCGCACTGGGATGG
ATCCCAGGATGTGCTCTCTGATGCAAGGCTCAACTCTTCCGAGGAGGTCTGGGGCTGCTG
GAGCAGCAGTGAAAGGGGTTGGAACAATGGTGATGGAATTGATTCGGATGATCAAGCGAG
GGATCAATGATCGGAATTTCTGGAGAGGCGAAAATGGA-CGGAGGACAA-GAATTGCTTA
CGAAAGAATGTGCAACATTCTCAAGGGGAAATTCCAAACAGCAGCACAACGAGCAATGAT
GGACCAGGTGAGGGAAAGCCGAAA-TCCTGGGAATGCTGAAATTGAGGATCTCATCTTTC
TTGCACGGTCTGCTCTCATCCTGAGGGGATCAGTGGCTCACAAGTCCTGCCTGCCTGCTT
GTGTGTACGGACTTGCTGTGGCCAGTGGATACGACTTCGAAAGAGAGGGATACTCCCTAG
TCGGAATTGATCCTTTCCGTCTGCTCCAAAACAGTCAAGTCTTCAGTCTTATCAGACCAA
ACGAAAATCCAGCACATAAGAGTCAGCTGGTATGGATGGCATGTCACTCTGCAGCATTTG
AAGATCTGAGAGTGTCGAGCTTCATCAGAGGAACAAGAGTGGTCCCAAGA-GGACAACTG
TCCACCAGAGGAGTTCAGATTGCTTCAAATGAGAACATGGAGACAATGGACTCCAGCACT
CTTGAATTGAGGAGCAGATACTGGGCTATAAGAACCAGAAGCGGAGGGAACACTAACCAG
CAGAGAGCATCCGCGGGGCAAATCAGCGTGCAGCCCACATTCTCTGTGCAGAGAAACCTC
CCGTTCGAGAGAGCAACCATTATGGCAGCTTTTACAGGAAACACTGAAGGCAGAACTTCA
GACATG---AGAACTGAGATCATAAGGATGATGGAAAATGCCAGACCTGAAGATGTGTCT
TTCCAGGGGCGGGGAGTCTTCGAGCTCTCGGACGAAAAGGCAACGAACCCGATCGTGCCT
TCCTTTGACATGAGTAACGAAGGATCTTATTTCTTCGGAGACAATGCAG-AGGAATATGA
CAAT-T------A-AAGAAAAATACCC-TTGTTTCTACT----------------
>gi|115278193|gb|CY014639| /Avian/5(NP)/H3N8/New Zealand/1984/02/9/ Influenza A virus (A/duck/New Zealand/38/1984(H3N8)) segment 5, complete sequence
---------------AGCAAAAGCAGGGTAGATAATCACTCACTG-AGTGACATCCATAT
CATGGCGTCTCAAGGCACCAAACGATCCTATGAACAGATGGAGACTGGTGGAGAACGCCA
GAATGCTACTGAGATAAGAGCATCTGTTGGGAGAATGGTTGGTGGAATTGGAAGGTTCTA
CATACAGATGTGCACTGAACTCAAACTCAGTGACTATGAAGGAAGGCTGATCCAAAACAG
CATAACAATAGAGAGAATGGTTCTTTCTGCATTTGATGAAAGGAGAAACAAGTACTTGGA
AGAGCACCCCAGTGCTGGGAAAGATCCTAAGAAAACTGGGGGTCCAATCTATAGAAGAAG
AGATGGAAAATGGATGAGAGAACTGATCCTGTACGACAAAGAGGAGATTAGGAGGATTTG
GCGCCAAGCGAATAATGGGGAGGACGCAACTGCT-GGTCTTACCCATTTGATGATCTGGC
ATTCCAATCTTAATGATGCAACATACCAGAGAACAAGAGCCCTTGTGCGTACTGGGATGG
ATCCCAGGATGTGTTCTCTGATGCAAGGCTCAACTCTCCCGAGGAGGTCTGGAGCTGCTG
GTGCTGCAGTAAAAGGAGTTGGAACAATGGTGATGGAGCTGATTAGGATGATAAAACGAG
GGATCAATGACCGGAACTTCTGGAGAGGTGAGAATGGA-CGAAGGACAA-GGATTGCTTA
TGAGAGGATGTGCAACATTCTCAAAGGGAAATTCCAAACAGCAGCACAAAGAGCAATGAT
GGATCAGGTGCGGGAGAGCCGGAA-TCCGGGGAATGCTGAAATTGAAGATCTCATCTTCT
TAGCACGGTCTGCACTCATTCTGAGAGGATCAGTGGCTCACAAATCCTGCCTACCTGCTT
GTGTATATGGGTTAGCTGTAGCCAGTGGATATGACTTTGAAAGAGAAGGATACTCCCTGG
TCGGAATAGATCCCTTCCGTCTACTCCAGAACAGCCAGGTGTTCAGTCTCATCAGACCCA
ATGAAAATCCAGCGCACAAGAGCCAGCTGGTGTGGATGGCATGCCACTCTGCAGCATTTG
AAGACCTGAGAGTTTCAAGCTTCATCAGGGGGACAAGAGTGGTCCCGAGA-GGGCAACTA
TCCACCAGAGGGGTACAAATTGCTTCAAATGAGAACATGGAAACAATGGAATCTAGCACC
CTCGAGCTGAGGAGCAGATACTGGGCCATAAGAACCAGAAGTGGAGGAAACACCAATCAA
CAGCGAGCGTCTGCGGGGCAAATCAGCGTGCAACCCACTTTCTCTGTGCAAAGGAACCTT
CCTTTCGAAAGAGCAACCATCATGGCAGCATTTACAGGGAACACTGAAGGCAGAACATCT
GACATG---AGAACTGAGATCATAAGAATGATGGAGAGTGCCAGACCAGAAGATGTGTCT
TTCCAGGGGCGGGGAGTCTTCGAGCTCTCGGACGAAAAGGCAACGAACCCGATCGTGCCT
TCCTTTGACATGAGTAACGAAGGATCTTATTTCTTCGGAGACAATGCAG-AGGAGTATGA
CAAT-T------A-AAGAAAAATACCC-TTGTTTCTACT----------------
>gi|167859251|gb|CY029900| /Avian/5(NP)/H3N8/Australia/1984/// Influenza A virus (A/red-necked stint/Western Australia/4915/1984(H3N8)) segment 5, complete sequence
----------------------------------------------AGTGACATTTACGT
CATGGCGTCTCAAGGCACCAAACGATCTTACGAACAGATGGAAACTGGTGGAGAACGCCA
GAATGCCAGTGAAATCAGAGCATCTGTCGGAAGAATGGTTGGTGGAATTGGAAGATTCTA
TATACAAATGTGCACCGAACTCAAACTCAGCGACCAGGAAGGGAGGCTGATCCAAAACAG
CATAACATTGGAAAGAATGGTCCTTTCTGCCTTTGATGAAAGGAGAAACAAGTATCTAGA
GGAACACCCCAGTGCTGGGAAAGACCCCAAGAAGACTGGCGGTCCAATCTATAGAAGGAG
AGATGGAAAATGGATTAGAGAGCTGGTTTTATTTGACAAAGAAGAGATCAGGAGAAACTG
GCGCCAGGCAAATAATGGAGAAGATGCAACAGCA-GGTCTTACTCATTTGATGATCTGGC
ATTCTAACCTGAATGACGCCACATACCAAAGGACAAGAGCCCTTGTGCGTACTGGGATGG
ACCCCAGAATGTGTTCCCTGATGCAGGGCTCAACTCTTCCAAGAAGATCTGGAGCTGCCG
GTGCTGCAGTAAAAGGAGTTGGAACAATGGTAATGGAACTTATTCGAATGATAAAGCGGG
GGATCAATGATAGGAATTTTTGGAGAGGTGAAAATGGC-CGAAGAACAA-GAATAGCATA
TGAGAGAATGTGCAATATTCTTAAAGGGAAGTTTCAGACAGCAGCACAACGAGCAATGAT
GGATCAAGTGCGAGAAAGCCGAAA-CCCTGGAAATGCTGAGATCGAAGACCTAATATTTC
TGGCGCGATCTGCACTCATACTGAGAGGGTCTGTAGCCCACAAGTCATGTCTTCCTGCCT
GTATATATGGACTTGCTGTGGCCAGTGGTTATGACTTTGAAAAAGAGGGATACTCCCTAG
TTGGAGTGGATCCTTTCCGCTTGCTCAAGAACACTCAGATATTCAGTCTTATTAGACCGA
ATGAAAACCCAGCACACAAGAGCCAACTGGTATGGATGGCATGCCATTCTGCAGCATTTG
AAGATCTTAGAGTGTTAAGTTTCATTAGAGGAACTAAAGTAGTCCCAAGA-GGGCAACTG
TCAACAAGAGGAATCCAGATTGCTTCAAATGAGAACATAGAGACAATGGAATCTAACACC
CTTGAATTGAGAAGCAGATACTGGGCTATACGGACCAGAAGTGGAGGAAACACCAACCAG
CAGAGGGCATCTGCGGGACAGGTTAGCATACAGCCCACATTCTCTGTGCAAAGAAACCTT
CCTTTCGAAAGGGCGACAATTATGGCTGCATTCGCAGGGAATGCTGAAGGCAGAACATCA
GACATG---CGAAGTGAGATAATAAGGATGATGGAGAGTGCCAAACCAGAAGATGTGTCT
TTCCAGGGGCGGGGAGTCTTCGAGATTTCGGACGAAAAGGCAACGAACCCGATCGTGCCT
TCCTTTGACATGAGTAACGAGGGTTCTTACTTCTTCGGAGACAATGCAG-AGGAGTATGA
CAAT-T------A-AAGA-------------------------------------
>gi|162374592|gb|CY028286| /Avian/5(NP)/H3N8/Australia/1983/// Influenza A virus (A/red-necked stint/Western Australia/4923/1983(H3N8)) segment 5, complete sequence
------------------------------GATAATCACTCACTG-AGTGACATTTACGT
CATGGCGTCTCAAGGCACCAAACGATCTTACGAACAGATGGAAACTGGTGGAGAACGCCA
GAATGCCAGTGAAATCAGAGCATCTGTCGGAAGAATGGTTGGTGGAATTGGAAGATTCTA
TATACAAATGTGCACCGAACTCAAACTCAGCGACCAGGAAGGGAGGCTGATCCAAAACAG
CATAACATTGGAAAGAATGGTCCTTTCTGCCTTTGATGAAAGGAGAAACAAGTATCTAGA
GGAACACCCCAGTGCTGGGAAAGACCCCAAGAAGACTGGCGGTCCAATCTATAGAAGGAG
AGATGGAAAATGGATTAGAGAGCTGGTTTTATTTGACAAAGAAGAGATCAGGAGAAACTG
GCGCCAGGCAAATAATGGAGAAGATGCAACAGCA-GGTCTTACTCATTTGATGATCTGGC
ATTCTAACCTGAATGACGCCACATACCAAAGGACAAGAGCCCTTGTGCGTACTGGGATGG
ACCCCAGAATGTGTTCCCTGATGCAGGGCTCAACTCTTCCAAGAAGATCTGGAGCTGCCG
GTGCTGCAGTAAAAGGAGTTGGAACAATGGTAATGGAACTTATTCGAATGATAAAGCGGG
GGATCAATGATAGGAATTTTTGGAGAGGTGAAAATGGC-CGAAGAACAA-GAATAGCATA
TGAGAGAATGTGCAATATTCTTAAAGGGAAGTTTCAGACAGCAGCACAACGAGCAATGAT
GGATCAAGTGCGAGAAAGCCGAAA-CCCTGGAAATGCTGAGATCGAAGACCTAATATTTC
TGGCGCGATCTGCACTCATACTGAGAGGGTCTGTAGCCCACAAGTCATGTCTTCCTGCCT
GTATATATGGACTTGCTGTGGCCAGTGGTTATGACTTTGAAAAAGAGGGATACTCCCTAG
TTGGAGTGGATCCTTTCCGCTTGCTCAAGAACACTCAGATATTCAGTCTTATTAGACCGA
ATGAAAACCCAGCACACAAGAGCCAACTGGTATGGATGGCATGCCATTCTGCAGCATTTG
AAGATCTTAGAGTGTTAAGTTTCATTAGAGGAACTAAAGTAGTCCCAAGA-GGGCAACTG
TCAACAAGAGGAATCCAGATTGCTTCAAATGAGAACATAGAGACAATGGAATCTAACACC
CTTGAATTGAGAAGCAGATACTGGGCTATACGGACCAGAAGTGGAGGAAACACCAACCAG
CAGAGGGCATCTGCGGGACAGGTTAGCATACAGCCCACATTCTCTGTGCAAAGAAACCTT
CCTTTCGAAAGGGCGACAATTATGGCTGCATTCGCAGGGAATGCTGAAGGCAGAACATCA
GACATG---CGAAGTGAGATAATAAGGATGATGGAGAGTGCCAAACCAGAAGATGTGTCT
TTCCAGGGGCGGGGAGTCTTCGAGATTTCGGACGAAAAGGCAACGAACCCGATCGTGCCT
TCCTTTGACATGAGTAACGAGGGTTCTTACTTCTTCGGAGACAATGCAG-AGGAGTATGA
CAAT-T------A-AAGAAAA----------------------------------
>gi|162374554|gb|CY028270| /Avian/5(NP)/H3N8/Australia/1983/// Influenza A virus (A/black duck/Western Australia/4954/1983(H3N8)) segment 5, complete sequence
------------------------------GATAATCACTCACCG-AGTGACATCCACAT
CATGGCGTCTCAAGGCACCAAACGATCTTATGAACAGATGGAAACTGGTGGAGAACGCCA
GAATGCTACTGAGATCAGAGCTTCCGTTGGAAGAATGGTTGGTGGAATTGGAAGATTCTA
CATACAGATGTGCACTGAACTCAAACTCAGTGACTATGAAGGAAGGCTGATCCAAAATAG
CATAACAATAGAGAGAATGGTCCTTTCAGCATTTGATGAAAGGAGGAACAAATACCTGGA
GGAGCATCCCAGTGCTGGAAAAGATCCTAAGAAGACTGGAGGTCCAATCTACAGAAGGAG
AGATGGAAAATGGATTAGAGAACTGATCCTATACGACAAAGAGGAGATCAGGAGAATCTG
GCGCCAAGCGAATAATGGGGAGGATGCAACTGCT-GGCCTTACCCATTTGATGATATGGC
ATTCCAACCTCAATGATGCCACTTACCAGAGAACAAGAGCCCTTGTGCGTACTGGGATGG
ACCCTAGAATGTGCTCTCTGATGCAAGGCTCAACTCTCCCAAGAAGGTCTGGAGCTGCTG
GCGCTGCAGTAAAAGGAGTCGGGACAATGGTGATGGAACTGATTCGGATGATAAAACGGG
GAATCAATGATCGAAATTTCTGGAGAGGCGAAAATGGA-AGAAGAACAA-GGATTGCCTA
TGAGAGAATGTGCAACATTCTCAAAGGGAAATTCCAAACAGCAGCACAAAGAGCAATGAT
GGACCAGGTGCGGGAAAGCCGGAA-TCCTGGGAATGCTGAAATTGAAGATCTCATATTTC
TGGCGCGATCTGCACTCATCCTGAGAGGATCAGTGGCCCACAAGTCCTGCCTACCTGCTT
GTGTGTATGGACTGGCTGTAGCCAGTGGATATGACTTTGAGAGAGAAGGATACTCCCTAG
TCGGAATAGATCCTTTCCGCCTACTCCAGAACAGCCAAGTATTCAGCCTCATCAGGCCCA
ACGAAAATCCAGCACACAAGAGTCAATTGGTCTGGATGGCGTGCCACTCTGCAGCATTTG
AAGACCTGAGGGTGTCAAGCTTCATCAGAGGGACAAGAGTGGTCCCAAGA-GGACAACTG
TCCACCAGAGGAGTCCAAATCGCGTCAAATGAGAACATGGAAACAATGGACTCTAGCACT
CTTGAACTGAGAAGCAGGTACTGGGCTATAAGGACCAGAAGCGGAGGGAACACAAATCAG
CAGCGGGCATCAGCTGGACAAATCAGCGTACAACCCACTTTCTCTGTGCAGAGGAATCTC
CCATTCGAGAGAGCAACCATTATGGCAGCATTTACCGGGAACACTGAAGGCAGAACATCT
GACATG---AGAACTGAGATCATAAGAATGATGGAGAGTGCCAGACCAGAAGACGTGTCC
TTCCAAGGGCGGGGAGTCTTCGAGCTCTCGGACGAAAAGGCAACGAACCCGATCGTGCCT
TCCTTTGACATGAGTAACGAGGGATCTTATTTCTTCGGAGACAATGCAG-AGGAGTATGA
CAAT-T------A-AAGA-------------------------------------
>gi|115279032|gb|CY014964| /Avian/5(NP)/H3N8/USA/1982/12/1/ Influenza A virus (A/mallard duck/New York/174/1982(H3N8)) segment 5, complete sequence
---------------AGCAAAAGCAGGGTAGATAATCACTCACCG-AGTGACATCCACAT
CATGGCGTCTCAAGGCACCAAACGATCTTATGAGCAGATGGAAACTGGTGGGGAACGCCA
GAATGCCACTGAAATCAGAGCATCTGTTGGGAGAATGGTTGGTGGAATCGGGAGATTCTA
CATACAGATGTGTACTGAACTCAAACTCAGTGACTATGAGGGGAGACTAATCCAAAACAG
CATAACAATAGAGAGAATGGTTCTCTCGGCATTTGATGAGAGGAGAAACAAATATCTGGA
AGAGCATCCCAGTGCTGGGAAAGACCCTAAGAAGACTGGGGGTCCAATCTACAGGAGGAG
AGATGGGAAATGGATGAGAGAATTGATCCTATATGACAAAGAGGAGATCAGAAGGATTTG
GCGTCAAGCGAATAATGGAGAAGACGCAACTGCT-GGTCTCACCCATTTGATGATCTGGC
ATTCCAATCTGAATGATGCCACATATCAGAGAACAAGGGCACTTGTGCGTACTGGGATGG
ACCCCAGGATGTGCTCTCTGATGCAAGGCTCAACTCTTCCGAGGAGGTCTGGGGCTGCTG
GAGCAGCAGTGAAAGGGGTTGGAACAATGGTGATGGAATTGATCCGGATGATCAAGCGAG
GGATAAATGATCGGAATTTCTGGAGAGGCGAAAATGGA-CGGAGGACAA-GAATTGCTTA
CGAAAGAATGTGCAACATTCTCAAGGGGAAATTCCAAACAGCAGCACAACGAGCAATGAT
GGACCAGGTGAGGGAAAGCCGGAA-TCCTGGGAATGCTGAAATTGAAGATCTCATCTTTC
TTGCACGGTCTGCTCTCATTCTGAGGGGATCAGTGGCTCATAAGTCCTGCCTGCCTGCTT
GTGTGTATGGACTTGCTGTGGCCAGTGGATACGACTTTGAAAGGGAGGGATACTCCCTAG
TCGGAATTGATCCTTTCCGTCTGCTCCAAAACAGTCAAGTCTTCAGTCTTATCAGACCAA
ACGAAAATCCAGCACATAAAAGTCAGCTGGTATGGATGGCATGTCACTCTGCAGCATTTG
AAGATYTGAGAGTGTCAAGCTTTATCAGAGGAGCAAGAGTGGTCCCAAGA-GGACAACTG
TCCACCAGAGGAGTTCAGATTGCTTCAAATGAGAACATGGAGACAATGGACTCCAGCACT
CTTGAATTGAGGAGCAGATACTGGGCTATAAGGACCAGAAGCGGAGGAAACACTAACCAG
CAGAGAGCATCTGCAGGACAAATCAGCATACAGCCCACATTCTCTGTACAGAGAAACCTC
CCATTCGAGAGAGCAACCATTATGGCAGCATTTACAGGAAACACTGAAGGCAGAACTTCA
GACATG---AGAACTGAGATCATAAGAATGATGGAAAATGCCAGACCTGAAGATGTGTCT
TTCCAGGGGCGGGGAGTCTTCGAGCTCTCGGACGAAAAGGCAACGAACCCGATCGTGCCT
TCCTTTGACATGAATAACGAAGGATCTTATTTCTTCGGAGACAATGCAG-AGGAATATGA
CAAT-T------A-AAGAAAAATACCC-TTGTTTCTACT----------------
>gi|78097787|gb|CY005705| /Avian/5(NP)/H3N8/Australia/1980/12/6/ Influenza A virus (A/red-necked stint/AUS/4500/1980(H3N8)) segment 5, complete sequence
---------------AGCAAAAGCAGGGTAGATAATCACTCACTG-AGTGACATTTACGT
CATGGCGTCTCAAGGCACCAAACGATCTTACGAACAGATGGAAACTGGTGGAGAACGCCA
GAATGCCAGTGAAATCAGAGCATCTGTCGGAAGAATGGTTGGTGGAATTGGAAGATTCTA
TATACAAATGTGCACCGAACTCAAACTCAGCGACCAGGAAGGGAGGCTGATCCAAAACAG
CATAACATTGGAAAGAATGGTCCTTTCTGCCTTTGATGAAAGGAGAAACAAGTATCTAGA
GGAACACCCCAGTGCTGGGAAAGACCCCAAGAAGACTGGCGGTCCAATCTATAGAAGGAG
AGATGGAAAATGGATTAGAGAGCTGGTTTTATTTGACAAAGAAGAGATCAGGAGAAACTG
GCGCCAGGCAAATAATGGAGAAGATGCAACAGCA-GGTCTTACTCATTTGATGATCTGGC
ATTCTAACCTGAATGACGCCACATACCAAAGGACAAGAGCCCTTGTGCGTACTGGGATGG
ACCCCAGAATGTGTTCCCTGATGCAGGGCTCAACTCTTCCAAGAAGATCTGGAGCTGCCG
GTGCTGCAGTAAAAGGAGTTGGAACAATGGTAATGGAACTTATTCGAATGATAAAGCGGG
GGATCAATGATAGGAATTTTTGGAGAGGTGAAAATGGC-CGAAGAACAA-GAATAGCATA
TGAGAGAATGTGCAATATTCTTAAAGGGAAGTTTCAGACAGCAGCACAACGAGCAATGAT
GGATCAAGTGCGAGAAAGCCGAAA-CCCTGGAAATGCTGAGATCGAAGACCTAATATTTC
TGGCGCGATCTGCACTCATACTGAGAGGGTCTGTAGCCCACAAGTCATGTCTTCCTGCCT
GTATATATGGACTTGCTGTGGCCAGTGGTTATGACTTTGAAAAAGAGGGATACTCCCTAG
TTGGAGTGGATCCTTTCCGCTTGCTCAAGAACACTCAGATATTCAGTCTTATTAGACCGA
ATGAAAACCCAGCACACAAGAGCCAACTGGTATGGATGGCATGCCATTCTGCAGCATTTG
AAGATCTTAGAGTGTTAAGTTTCATTAGAGGAACTAAAGTAGTCCCAAGA-GGGCAACTG
TCAACAAGAGGAGTCCAGATTGCTTCAAATGAGAACATAGAGACAATGGAATCTAACACC
CTTGAATTGAGAAGCAGATACTGGGCTATACGGACCAGAAGTGGAGGAAACACCAACCAG
CAGAGGGCATCTGCGGGACAGGTTAGCATACAGCCCACATTCTCTGTGCAAAGAAACCTT
CCTTTCGAAAGGGCGACAATTATGGCTGCATTCGCAGGGAATGCTGAAGGCAGAACATCA
GACATG---CGAAGTGAGATAATAAGGATGATGGAGAGTGCCAAACCAGAAGATGTGTCT
TTCCAGGGGCGGGGAGTCTTCGAGATTTCGGACGAAAAGGCAACGAACCCGATCGTGCCT
TCCTTTGACATGAGTAACGAGGGTTCTTACTTCTTCGGAGACAATGCAG-AGGAGTATGA
CAAT-T------A-AAGAAAAATACCC-TTGTTTCTACT----------------
>gi|82653600|gb|CY005046| /Avian/5(NP)/H3N8/Canada/1980/08/5/ Influenza A virus (A/pintail duck/ALB/169/1980(H3N8)) segment 5, complete sequence
---------------AGCAAAAGCAGGGTAGATAATCACTCACCG-AGTGACATCCACAT
CATGGCGTCTCAAGGCACCAAACGATCTTATGAGCAGATGGAAACTGGTGGGGAACGCCA
GAATGCCACTGAAATCAGAGCATCTGTTGGGAGAATGGTTGGTGGAATCGGGAGATTCTA
CATACAGATGTGTACTGAACTCAAACTCAGTGACTATGAAGGGAGACTGATCCAAAACAG
CATAACAATAGAGAGAATGGTTCTCTCGGCATTTGATGAGAGGAGAAACAAATATCTGGA
AGAGCATCCCAGTGCTGGGAAAGACCCTAAGAAGACTGGGGGTCCAATCTACAGGAGGAG
AGATGGGAAATGGATGAGAGAATTGATCCTATATGACAAAGAGGAGATCAGAAGGATTTG
GCGTCAAGCGAATAATGGAGAAGACGCAACTGCT-GGTCTCACCCATTTGATGATCTGGC
ATTCCAATCTGAATGACGCTACATATCAGAGAACAAGGGCACTTGTGCGTACTGGGATGG
ATCCCAGGATGTGCTCTCTGATGCAAGGCTCAACTCTTCCGAGGAGGTCTGGGGCTGCTG
GAGCAGCAGTGAAAGGGGTTGGAACAATGGTGATGGAATTGATCCGGATGATCAAGCGAG
GGATCAATGATCGGAATTTCTGGAGAGGCGAAAATGGA-CGGAGGACAA-GAATTGCTTA
CGAAAGAATGTGCAACATTCTCAAGGGGAAATTCCAAACAGCAGCACAACGAGCAATGAT
GGACCAGGTGAGGGAAAGCCGGAA-TCCTGGGAATGCTGAAATTGAAGATCTCATCTTTC
TTGCACGGTCTGCTCTCATTCTGAGGGGATCAGTGGCTCATAAGTCCTGCCTGCCTGCTT
GTGTGTATGGACTTGCCGTGGCCAGTGGATACGACTTTGAAAGGGAGGGATACTCCCTAG
TCGGAATTGATCCTTTCCGTCTGCTCCAAAACAGTCAAGTCTTCAGTCTTATCAGACCAA
ACGAAAATCCAGCACATAAAAGTCAGCTGGTGTGGATGGCATGTCACTCTGCAGCATTTG
AAGATCTGAGAGTGTCAAGCTTCATCAGAGGAACAAGAGTGGTCCCAAGA-GGACAACTG
TCCACCAGAGGAGTTCAGATTGCTTCAAATGAGAACATGGAGACAATGGACTCCAGCACT
CTTGAATTGAGGAGCAGATACTGGGCTATAAGGACCAGAAGCGGAGGGAACACTAACCAG
CAGAGAGCATCTGCAGGGCAAATCAGCGTACAGCCCACATTCTCTGTGCAGAGAAACCTC
CCGTTCGAAAGAGCAACCATTATGGCGGCATTTACAGGAAACACTGAAGGCAGAACTTCA
GACATG---AGAACTGAGATCATAAGGATGATGGAAAATGCCAGACCTGAAGATGTGTCT
TTCCAGGGGCGGGGAGTCTTCGAGCTCTCGGACGAAAAGGCAACGAACCCGATCGTGCCT
TCCTTTGACATGAGTAACGAAGGATCTTATTTCTTCGGAGACAATGCAG-AGGAATATGA
CAAT-T------A-AAGAAAAATACCC-TTGTTTCTACT----------------
>gi|162374573|gb|CY028278| /Avian/5(NP)/H3N8/Australia/1980/06/12/ Influenza A virus (A/red-necked stint/Bunbury/4500/1980(H3N8)) segment 5, complete sequence
------------------------------------------------------------
-ATGGCGTCTCAAGGCACCAAACGATCTTACGAACAGATGGAAACTGGTGGAGAACGCCA
GAATGCCAGTGAAATCAGAGCATCTGTCGGAAGAATGGTTGGTGGAATTGGAAGATTCTA
TATACAAATGTGCACCGAACTCAAACTCAGCGACCAGGAAGGGAGGCTGATCCAAAACAG
CATAACATTGGAAAGAATGGTCCTTTCTGCCTTTGATGAAAGGAGAAACAAGTATCTAGA
GGAACACCCCAGTGCTGGGAAAGACCCCAAGAAGACTGGCGGTCCAATCTATAGAAGGAG
AGATGGAAAATGGATTAGAGAGCTGGTTTTATTTGACAAAGAAGAGATCAGGAGAAACTG
GCGCCAGGCAAATAATGGAGAAGATGCAACAGCA-GGTCTTACTCATTTGATGATCTGGC
ATTCTAACCTGAATGACGCCACATACCAAAGGACAAGAGCCCTTGTGCGTACTGGGATGG
ACCCCAGAATGTGTTCCCTGATGCAGGGCTCAACTCTTCCAAGAAGATCTGGAGCTGCCG
GTGCTGCAGTAAAAGGAGTTGGAACAATGGTAATGGAACTTATTCGAATGATAAAGCGGG
GGATCAATGATAGGAATTTTTGGAGAGGTGAAAATGGC-CGAAGAACAA-GAATAGCATA
TGAGAGAATGTGCAATATTCTTAAAGGGAAGTTTCAGACAGCAGCACAACGAGCAATGAT
GGATCAAGTGCGAGAAAGCCGAAA-CCCTGGAAATGCTGAGATCGAAGACCTAATATTTC
TGGCGCGATCTGCACTCATACTGAGAGGGTCTGTAGCCCACAAGTCATGTCTTCCTGCCT
GTATATATGGACTTGCTGTGGCCAGTGGTTATGACTTTGAAAAAGAGGGATACTCCCTAG
TTGGAGTGGATCCTTTCCGCTTGCTCAAGAACACTCAGATATTCAGTCTTATTAGACCGA
ATGAAAACCCAGCACACAAGAGCCAACTGGTATGGATGGCATGCCATTCTGCAGCATTTG
AAGATCTTAGAGTGTTAAGTTTCATTAGAGGAACTAAAGTAGTCCCAAGA-GGGCAACTG
TCAACAAGAGGAGTCCAGATTGCTTCAAATGAGAACATAGAGACAATGGAATCTAACACC
CTTGAATTGAGAAGCAGATACTGGGCTATACGGACCAGAAGTGGAGGAAACACCAACCAG
CAGAGGGCATCTGCGGGACAGGTTAGCATACAGCCCACATTCTCTGTGCAAAGAAACCTT
CCTTTCGAAAGGGCGACAATTATGGCTGCATTCGCAGGGAATGCTGAAGGCAGAACATCA
GACATG---CGAAGTGAGATAATAAGGATGATGGAGAGTGCCAAACCAGAAGATGTGTCT
TTCCAGGGGCGGGGAGTCTTCGAGATTTCGGACGAAAAGGCAACGAACCCGATCGTGCCT
TCCTTTGACATGAGTAACGAGGGTTCTTACTTCTTCGGAGACAATGCAG-AGGAGTATGA
CAAT-T------A-AAGA-------------------------------------
>gi|3414980|gb|AF079571| /Avian/5(NP)/H3N8/Japan/1980/// Influenza A virus (A/Duck/Hokkaido/8/80 (H3N8)) nucleoprotein mRNA, complete cds.
------------------------------------------------------------
-ATGGCGTCTCAAGGCACCAAACGATCTTATGAGCAGATGGAAACTGGTGGAGAGCGCCA
GAATGCTACTGAGATCAGAGCATCTGTTGGGAGAATGGTTGGTGGAATTGGGAGATTCTA
CATACAGATGTGCACTGAACTCAAACTCAGCGACTATGAAGGGAGACTGATTCAGAACAG
CATAACAATAGAGAGAATGGTTCTCTCTGCATTTGATGAAAGGAGGAACAAATACCTAGA
AGAGCATCCCAGCGCTGGGAAGGACCCTAAGAAGACCGGGGGTCCAATCTATAGGAGGAG
AGACGGAAAATGGATGAGAGAACTGATCCTGTATGACAAAGAGGAGATCAGAAGGATTTG
GCGCCAAGCGAACAATGGAGAAGACGCAACTGCT-GGTCTCACTCACTTGATGATCTGGC
ATTCCAACCTGAATGATGCCACCTATCAGAGAACAAGAGCCCTTGTGCGTACTGGGATGG
ACCCCAGAATGTGCTCTCTGATGCAAGGATCAACTCTCCCGAGGAGATCTGGAGCCGCTG
GTGCAGCAGTGAAGGGAGTTGGGACAATGGTAATGGAGCTAATTCGGATGATAAAGCGAG
GAATCAATGATCGGAATTTCTGGAGGGGCGAAAATGGA-CGAAGAACAA-AAATTGCATA
TGAGAGAATGTGCAACATCCTCAAAGGGAAGTTCCAAACAGCAGCACAACGAGCAATGAT
GGACCAAGTGCGGGAAAGCCGAAA-TCCTGGGAATGCTGAAATTGAAGACCTTATCTTCC
TGGCACGGTCTGCACTCATTCTGAGAGGATCAGTGGCTCATAAGTCCTGCCTGCCTGCTT
GTGTGTATGGACTTGCTGTGGCCAGTGGATACGACTTTGAAAGAGAGGGGTACTCCCTGG
TCGGAATAGATCCTTTCCGCCTGCTCCAAAACAGCCAGGTATTCAGCCTCATTAGACCAA
ATGAGAATCCAGCACATAAGAGCCAACTGGTATGGATGGCATGCCATTCTGCAGCATTTG
AAGACCTGAGGGTATCAAGCTTCATCAGAGGAACAAGAGTGGTCCCGAGG-GGACAACTG
TCCACCAGAGGAGTTCAAATTGCCTCAAATGAGAACATGGAAACAATGGACTCCAGCACC
CTTGAACTGAGGAGCAGATACTGGGCTATAAGGACCAGGAGCGGAGGAAACACCAACCAA
CAGAGAGCATCTGCAGGACAAATCAGTGTGCAACCCACTTTCTCAGTACAGAGAAATCTT
CCTTTCGAAAGAGCGACCATCATGGCGGCATTTACAGGGAACACTGAAGGCAGAACGTCT
GACATG---AGGACTGAGATCATAAGAATGATGGAGAGTGCCAGACCAGAAGATGTGTCT
TTCCAGGGGCGGGGAGTCTTCGAGCTCTCGGACGAAAAGGCAACGAACCCGATCGTGCCT
TCCTTTGACATGAGTAATGAGGGATCTTATTTCTTCGGAGACAATGCAG-AGGAGTATGA
CAAT-T------A-A----------------------------------------
>gi|82622673|gb|CY004109| /Avian/5(NP)/H3N8/Canada/1979/08/11/ Influenza A virus (A/mallard duck/ALB/564/1979(H3N8)) segment 5, complete sequence
---------------AGCAAAAGCAGGGTAGATAATCACTCACCG-AGTGACATCCACAT
CATGGCGTCTCAAGGCACCAAACGATCTTATGAGCAGATGGAAACTGGTGGGGAACGCCA
GAATGCCACTGAAATCAGAGCATCTGTTGGGAGAATGGTTGGTGGAATCGGGAGATTCTA
CATACAGATGTGCACTGAACTCAAACTCAGCGACTATGAAGGGAGGCTGATCCAAAACAG
CATAACAATAGAGAGAATGGTTCTCTCGGCATTTGATGAGAGGAGAAACAAATATCTGGA
AGAGCATCCCAGTGCTGGGAAAGACCCTAAGAAGACTGGAGGTCCAATATACAGGAGGAG
AGATGGGAAATGGGTGAGAGAATTGATCCTGTATGACAAAGAGGAGATCAGAAGGATTTG
GCGTCAAGCGAATAATGGAGAAGACGCAACCGCT-GGTCTCACCCATTTGATGATCTGGC
ATTCCAATCTGAATGATGCCACATATCAGAGAACAAGGGCACTTGTGCGTACTGGGATGG
ATCCCAGGATGTGCTCTCTGATGCAAGGATCAACTCTTCCGAGGAGGTCTGGGGCTGCTG
GAGCAGCAGTGAAAGGAGTTGGAACAATGGTGATGGAATTAATTCGGATGATCAAGCGAG
GGATCAATGATCGGAATTTCTGGAGAGGTGAAAATGGA-CGGAGGACAA-GAATTGCATA
CGAAAGAATGTGCAACATTCTCAAGGGGAAATTCCAAACAGCAGCACAACGAGCAATGAT
GGACCAGGTGAGGGAAAGCCGGAA-TCCTGGGAATGCTGAAATTGAAGATCTCATCTTTC
TTGCACGGTCTGCTCTCATTCTGAGGGGATCAGTGGCTCATAAGTCCTGCCTGCCTGCTT
GTGTGTATGGACTTGCTGTGGCCAGTGGATACGACTTTGAGAGGGAGGGATACTCCCTAG
TCGGAATTGATCCTTTCCGTCTGCTCCAAAACAGTCAAGTCTTCAGTCTTATCAGACCAA
ACGAAAATCCAGCACATAAAAGTCAGCTGGTATGGATGGCATGTCATTCTGCAGCATTTG
AAGATCTGAGAGTGTCAAGCTTCATCAGAGGAACAAGAGTAGTCCCAAGA-GGACAACTG
TCCACCAGAGGAGTTCAGATTGCTTCGAATGAGAACATGGAGACAATGGACTCCAGTACT
CTTGAATTGAGGAGCAGATACTGGGCTATAAGGACCAGAAGCGGAGGGAACACCAATCAG
CAGAGAGCATCTGCAGGACAAATCAGCGTACAGCCCACATTCTCTGTGCAGAGAAACCTC
CCATTCGAGAGAGCAACCATTATGGCGGCATTTACGGGAAACACTGAAGGCAGGACTTCA
GACATG---AGAACTGAGATCATAAGGATGATGGAAAATGCCAGACCTGAAGATGTGTCT
TTCCAGGGGCGGGGAGTCTTCGAGCTCTCGGACGAAAAGGCAACGAACCCGATCGTGCCT
TCCTTTGACATGAGTAACGAGGGATCTTATTTCTTCGGAGACAATGCAG-AGGAATATGA
CAAT-T------A-AAGAAAAATACCC-TTGTTTCTACT----------------
>gi|82652587|gb|CY004609| /Avian/5(NP)/H3N8/Canada/1979/08/10/ Influenza A virus (A/green-winged teal/ALB/438/1979(H3N8)) segment 5, complete sequence
---------------AGCAAAAGCAGGGTAGATAATCACTCACCG-AGTGACATCCACAT
CATGGCGTCTCAAGGCACCAAACGATCTTATGAGCAGATGGAAACTAGTGGGGAACGCCA
GAATGCCACTGAAATCAGAGCATCTGTTGGGAGAATGGTTGGTGGAATCGGGAGATTCTA
CATACAGATGTGCACTGAACTCAAACTCAGCGACTATGAAGGGAGGCTGATCCAAAACAG
CATAACAATAGAGAGAATGGTTCTCTCGGCATTTGATGAGAGGAGAAACAAATATCTGGA
AGAGCATCCCAGTGCTGGGAAAGACCCTAAGAAGACTGGAGGTCCAATATACAGGAGGAG
AGATGGGAAATGGGTGAGAGAATTGATCCTGTATGACAAAGAGGAGATCAGAAGGATTTG
GCGTCAAGCGAATAATGGAGAAGACGCAACCGCT-GGTCTCACCCATTTGATGATCTGGC
ATTCCAATCTGAATGATGCCACATATCAGAGAACAAGGGCACTTGTGCGTACTGGGATGG
ATCCCAGGATGTGCTCTCTGATGCAAGGATCAACTCTTCCGAGGAGGTCTGGGGCTGCTG
GAGCAGCAGTGAAAGGAGTTGGAACAATGGTGATGGAATTAATTCGGATGATCAAGCGAG
GGATCAATGATCGGAATTTCTGGAGAGGTGAAAATGGA-CGGAGGACAA-GAATTGCATA
CGAAAGAATGTGCAACATTCTCAAGGGGAAATTCCAAACAGCAGCACAACGAGCAATGAT
GGACCAGGTGAGGGAAAGCCGGAA-TCCTGGGAATGCTGAAATTGAAGATCTCATCTTTC
TTGCACGGTCTGCTCTCATTCTGAGGGGATCAGTGGCTCATAAGTCCTGCCTGCCTGCTT
GTGTGTATGGACTTGCTGTGGCCAGTGGATACGACTTTGAGAGGGAGGGATACTCCCTAG
TCGGAATTGATCCTTTCCGTCTGCTCCAAAACAGTCAAGTCTTCAGTCTTATCAGACCAA
ACGAAAATCCAGCACATAAAAGTCAGCTGGTATGGATGGCATGTCATTCTGCAGCATTTG
AAGATCTGAGAGTGTCAAGCTTCATCAGAGGAACAAGAGTAGTCCCAAGA-GGACAACTG
TCCACCAGAGGAGTTCAGATTGCTTCGAATGAGAACATGGAGACAATGGACTCCAGTACT
CTTGAATTGAGGAGCAGATACTGGGCTATAAGGACCAGAAGCGGAGGGAACACCAATCAG
CAGAGAGCATCTGCAGGACAAATCAGCGTACAGCCCACATTCTCTGTGCAGAGAAACCTC
CCATTCGAGAGAGCAACCATTATGGCGGCATTTACGGGAAACACTGAAGGCAGGACTTCA
GACATG---AGAACTGAGATCATAAGGATGATGGAAAATGCCAGACCTGAAGATGTGTCT
TTCCAGGGGCGGGGAGTCTTCGAGCTCTCGGACGAAAAGGCAACGAACCCGATCGTGCCT
TCCTTTGACATGAGTAACGAGGGATCTTATTTCTTCGGAGACAATGCAG-AGGAATATGA
CAAT-T------A-AAGAAAAATACCC-TTGTTTCTACT----------------
>gi|82654763|gb|CY005655| /Avian/5(NP)/H3N8/Australia/1978/01/26/ Influenza A virus (A/black duck/AUS/751/1978(H3N8)) segment 5, complete sequence
---------------AGCAAAAGCAGGGTAGATAATCACTCACCG-AGTGACATCCACAT
CATGGCGTCTCAAGGCACCAAACGATCTTATGAACAGATGGAAACTGGTGGAGAACGCCA
GAATGCTACTGAGATCAGAGCTTCCGTTGGAAGAATGGTTGGTGGAATTGGAAGATTCTA
CATACAGATGTGCACTGAACTCAAACTCAGTGACTATGAAGGAAGGCTGATCCAAAATAG
CATAACAATAGAGAGAATGGTCCTTTCAGCATTTGATGAAAGGAGGAACAAATACCTGGA
GGAGCATCCCAGTGCTGGAAAAGATCCTAAGAAGACTGGAGGTCCAATCTACAGAAGGAG
AGATGGAAAATGGATTAGAGAACTGATCCTATACGACAAAGAGGAGATCAGGAGAATCTG
GCGCCAAGCGAATAATGGGGAGGATGCAACTGCT-GGCCTTACCCATTTGATGATATGGC
ATTCCAACCTCAATGATGCCACTTACCAGAGAACAAGAGCCCTTGTGCGTACTGGGATGG
ACCCTAGAATGTGCTCTCTGATGCAAGGCTCAACTCTCCCAAGAAGGTCTGGAGCTGCTG
GCGCTGCAGTAAAAGGAGTCGGGACAATGGTGATGGAACTGATTCGGATGATAAAACGGG
GAATCAATGATCGAAATTTCTGGAGAGGCGAAAATGGA-AGAAGAACAA-GGATTGCCTA
TGAGAGAATGTGCAACATTCTCAAAGGGAAATTCCAAACAGCAGCACAAAGAGCAATGAT
GGACCAGGTGCGGGAAAGCCGGAA-TCCTGGGAATGCTGAAATTGAAGATCTCATATTTC
TGGCGCGATCTGCACTCATCCTGAGAGGATCAGTGGCCCACAAGTCCTGCCTACCTGCTT
GTGTGTATGGACTGGCTGTAGCCAGTGGATATGACTTTGAGAGAGAAGGATACTCCCTAG
TCGGAATAGATCCTTTCCGCCTACTCCAGAACAGCCAAGTATTCAGCCTCATCAGGCCCA
ACGAAAATCCAGCACACAAGAGTCAATTGGTCTGGATGGCGTGCCACTCTGCAGCATTTG
AAGACCTGAGGGTGTCAAGCTTCATCAGAGGGACAAGAGTGGTCCCAAGA-GGACAACTG
TCCACCAGAGGAGTCCAAATCGCGTCAAATGAGAACATGGAAACAATGGACTCTAGCACT
CTTGAACTGAGAAGCAGGTACTGGGCTATAAGGACCAGAAGCGGAGGGAACACAAATCAG
CAGCGGGCATCAGCTGGACAAATCAGCGTACAACCCACTTTCTCTGTGCAGAGGAATCTC
CCATTCGAGAGAGCAACCATTATGGCAGCATTTACCGGGAACACTGAAGGCAGAACATCT
GACATG---AGAACTGAGATCATAAGAATGATGGAGAGTGCCAGACCAGAAGACGTGTCC
TTCCAAGGGCGGGGAGTCTTCGAGCTCTCGGACGAAAAGGCAACGAACCCGATCGTGCCT
TCCTTTGACATGAGTAACGAGGGATCTTATTTCTTCGGAGACAATGCAG-AGGAGTATGA
CAAT-T------A-AAGAAAAATACCC-TTGTTTCTACT----------------
>gi|78097681|gb|CY005661| /Avian/5(NP)/H3N8/Australia/1977/10/29/ Influenza A virus (A/shearwater/Australia/405/1978(H3N8)) nucleocapsid protein (NP) gene, complete cds.
---------------AGCAAAAGCAGGGTAGATAATCACTCACCG-AGTGACATCCACAT
CATGGCGTCTCAAGGCACCAAACGATCTTATGAACAGATGGAAACTGGTGGAGAACGCCA
GAATGCTACTGAGATCAGAGCTTCTGTTGGAAGAATGGTTGGTGGAATTGGAAGATTCTA
CATACAGATGTGCACTGAACTCAAACTCAGTGACTATGAAGGGAGGCTGATCCAAAATAG
CATAACAATAGAGAGAATGGTCCTTTCTGCATTTGATGAAAGGAGAAACAAATACTTGGA
GGAGCATCCCAGTGCTGGAAAGGATCCTAAGAAAACTGGAGGTCCAATCTACAGAAGGAG
AGATGGAAAATGGATCAGAGAACTGATCCTATACGACAAAGAAGAAATCAGGAGAATCTG
GCGCCAAGCGAACAATGGGGAGGATGCAACTGCT-GGCCTTACCCATTTGATGATATGGC
ATTCCAACCTCAATGATGCCACTTACCAGAGGACAAGAGCCCTTGTGCGTACTGGGATGG
ATCCTAGAATGTGCTCTCTGATGCAAGGCTCAACTCTCCCAAGAAGGTCTGGAGCTGCTG
GCGCTGCAGTAAAAGGAGTCGGGACAATGGTGATGGAACTGATTCGGATGATAAAACGGG
GAATCAATGATCGAAATTTCTGGAGAGGCGAAAATGGA-AGAAGAACAA-GAATTGCCTA
TGAGAGAATGTGCAACATTCTCAAAGGGAAATTCCAAACAGCAGCACAAAGAGCAATGAT
GGACCAAGTGCGGGAAAGCCGGAA-TCCTGGGAATGCTGAAATTGAAGACCTCATATTTC
TGGCGCGATCTGCACTCATCCTGAGAGGATCAGTGGCCCACAAATCCTGCCTACCTGCTT
GTGTGTATGGACTGGCTGTAGCCAGTGGGTATGACTTTGAGAGAGAAGGATACTCCCTAG
TCGGAATAGATCCTTTCCGCCTACTCCAGAACAGCCAGGTATTCAGCCTCATCAGGCCTA
ATGAAAATCCAGCACACAAGAGCCAATTGGTATGGATGGCATGCCACTCTGCAGCATTTG
AAGATCTGAGGGTGTCAAGTTTCATCAGAGGAACAAGAGTGGTCCCAAGA-GGACAACTG
TCCACCAGAGGAGTCCAAATCGCTTCAAATGAGAACATGGAAACAATGGACTCTAGCACT
CTTGAACTGAGAAGCAGGTACTGGGCTATAAGGACCAGAAGCGGAGGGAACACAAATCAG
CAGCGGGCATCAGCTGGACAAATCAGCGTACAACCCACTTTCTCTGTGCAGAGGAATCTC
CCATTCGAGAGAGCAACCATTATGGCAGCATTTACCGGGAACACTGAAGGCAGAACATCT
GACATG---AGAACTGAGATCATAAGAATGATGGAGAGTGCCAGACCAGAAGACGTGTCC
TTCCAAGGGCGGGGAGTCTTCGAGCTCTCGGACGAAAAGGCAACGAACCCGATCGTGCCT
TCCTTTGACATGAGTAACGAGGGATCTTATTTCTTCGGAGACAATGCAG-AGGAGTATGA
CAAT-T------A-AAGAAAAATACCC-TTGTTTCTACT----------------
>gi|163965182|gb|CY028655| /Avian/5(NP)/H3N8/Australia/1977/// Influenza A virus (A/wedge-tailed shearwater/Western Australia/405/1977(H3N8)) segment 5, complete sequence
------------------------------GATAATCACTCACCG-AGTGACATCCACAT
CATGGCGTCTCAAGGCACCAAACGATCTTATGAACAGATGGAAACTGGTGGAGAACGCCA
GAATGCTACTGAGATCAGAGCTTCTGTTGGAAGAATGGTTGGTGGAATTGGAAGATTCTA
CATACAGATGTGCACTGAACTCAAACTCAGTGACTATGAAGGGAGGCTGATCCAAAATAG
CATAACAATAGAGAGAATGGTCCTTTCTGCATTTGATGAAAGGAGAAACAAATACTTGGA
GGAGCATCCCAGTGCTGGAAAGGATCCTAAGAAAACTGGAGGTCCAATCTACAGAAGGAG
AGATGGAAAATGGATCAGAGAACTGATCCTATACGACAAAGAAGAAATCAGGAGAATCTG
GCGCCAAGCGAACAATGGGGAGGATGCAACTGCT-GGCCTTACCCATTTGATGATATGGC
ATTCCAACCTCAATGATGCCACTTACCAGAGGACAAGAGCCCTTGTGCGTACTGGGATGG
ATCCTAGAATGTGCTCTCTGATGCAAGGCTCAACTCTCCCAAGAAGGTCTGGAGCTGCTG
GCGCTGCAGTAAAAGGAGTCGGGACAATGGTGATGGAACTGATTCGGATGATAAAACGGG
GAATCAATGATCGAAATTTCTGGAGAGGCGAAAATGGA-AGAAGAACAA-GAATTGCCTA
TGAGAGAATGTGCAACATTCTCAAAGGGAAATTCCAAACAGCAGCACAAAGAGCAATGAT
GGACCAAGTGCGGGAAAGCCGGAA-TCCTGGGAATGCTGAAATTGAAGACCTCATATTTC
TGGCGCGATCTGCACTCATCCTGAGAGGATCAGTGGCCCACAAATCCTGCCTACCTGCTT
GTGTGTATGGACTGGCTGTAGCCAGTGGGTATGACTTTGAGAGAGAAGGATACTCCCTAG
TCGGAATAGATCCTTTCCGCCTACTCCAGAACAGCCAGGTATTCAGCCTCATCAGGCCTA
ATGAAAATCCAGCACACAAGAGCCAATTGGTATGGATGGCATGCCACTCTGCAGCATTTG
AAGATCTGAGGGTGTCAAGTTTCATCAGAGGAACAAGAGTGGTCCCAAGA-GGACAACTG
TCCACCAGAGGAGTCCAAATCGCTTCAAATGAGAACATGGAAACAATGGACTCTAGCACT
CTTGAACTGAGAAGCAGGTACTGGGCTATAAGGACCAGAAGCGGAGGGAACACAAATCAG
CAGCGGGCATCAGCTGGACAAATCAGCGTACAACCCACTTTCTCTGTGCAGAGGAATCTC
CCATTCGAGAGAGCAACCATTATGGCAGCATTTACCGGGAACACTGAAGGCAGAACATCT
GACATG---AGAACTGAGATCATAAGAATGATGGAGAGTGCCAGACCAGAAGACGTGTCC
TTCCAAGGGCGGGGAGTCTTCGAGCTCTCGGACGAAAAGGCAACGAACCCGATCGTGCCT
TCCTTTGACATGAGTAACGAGGGATCTTATTTCTTCGGAGACAATGCAG-AGGAGTATGA
CAAT-T------A-AAGAA------------------------------------
>gi|82623218|gb|CY004302| /Avian/5(NP)/H3N8/Canada/1976/08/11/ Influenza A virus (A/mallard duck/ALB/31/1976(H3N8)) segment 5, complete sequence
---------------AGCAAAAGCAGGGTAGATAATCACTCACCG-AGTGACATCCACAT
CATGGCGTCTCAAGGCACCAAACGATCTTATGAACAGATGGAAACTGGTGGGGAACGCCA
GAATGCCACTGAAATCAGAGCATCTGTTGGGAGAATGGTTGGTGGAATCGGGAGGTTCTA
CATACAGATGTGCACTGAACTCAAACTCAGCGACTATGAAGGGAGGCTGATCCAAAACAG
CATCACAATAGAGAGAATGGTCCTCTCAGCATTTGATGAAAGGAGAAATAAATATCTGGA
AGAGCATCCCAGTGCTGGGAAGGATCCTAAGAAGACTGGAGGTCCAATCTACAGGAGAAG
AGATGGAAAATGGATGAGAGAATTGATCCTGTATGATAAAGAAGAGATCAGAAGGGTTTG
GCGTCAAGCGAATAATGGAGAAGACGCAACTGCT-GGTCTCACTCATTTAATGATCTGGC
ATTCCAATCTGAATGATGCCACATACCAGAGAACAAGGGCTCTTGTGCGTACAGGGATGG
ATCCCAGGATGTGCTCTCTGATGCAAGGCTCAACTCTTCCAAGAAGATCTGGAGCCGCCG
GAGCAGCAGTGAAAGGAGTAGGAACAATGGTGATGGAATTGATTCGGATGATCAAACGAG
GAATCAATGATCGTAACTTCTGGAGAGGCGAAAATGGA-CGGAGAACAA-GAATTGCATA
CGAGAGAATGTGCAACATCCTCAAAGGAAAATTCCAAACAGCAGCACAACGAGCAATGAT
GGACCAGGTGCGGGAAAGCCGGAA-TCCTGGGAATGCTGAGATTGAAGATCTCATCTTTC
TTGCACGATCTGCTCTCATTTTGAGGGGATCAGTGGCTCATAAGTCCTGCCTGCCTGCTT
GTGTGTACGGACTTGCTGTGGCCAGCGGATACGATTTTGAAAGAGAGGGATACTCCCTGG
TAGGGATTGATCCTTTCCGTCTGCTTCAAAACAGCCAAGTCTTCAGTCTTATCAGACCAA
ACGAAAATCCAGCGCATAAAAGCCAGCTGGTATGGATGGCATGTCACTCTGCAGCATTTG
AAGATCTGAGGGTATCAAGCTTCATCAGAGGAACAAGAGTGGTTCCAAGA-GGACAGCTG
TCCACCAGAGGGGTCCAGATTGCTTCGAATGAGAACATGGAGACAATGGACTCCAGTACT
CTTGAATTGAGGAGCAGATACTGGGCTATAAGAACCAGAAGCGGAGGGAACACCAACCAG
CAGAGAGCATCTGCAGGACAAATCAGCGTACAGCCCACATTCTCTGTCCAGAGAAACCTC
CCATTCGAGAGAGCAACCATTATGGCAGCATTTACAGGAAACACTGAAGGCAGAACTTCA
GACATG---AGAACTGAGATCATAAGGATGATGGAAAATGCCAGACCAGAAGATGTGTCT
TTCCAGGGGCGGGGAGTCTTCGAGCTCTCGGACGAAAAGGCGACGAACCCGATCGTGCCT
TCCTTTGACATGAGTAATGAGGGGTCTTATTTCTTCGGAGACAATGCAG-AGGAGTATGA
CAAT-T------A-AAGAAAAATACCC-TTGTTTCTACT----------------
>gi|324605|gb|M63776| /Avian/5(NP)/H3N8/USA/1974/// Influenza A virus (A/duck/Memphis/928/1974(H3N8)) nucleoprotein (NP) gene, complete cds.
---------------AGCAAAAGCAGGGTAGATAATCACTCACCG-AGTGACATCCACAT
CATGGCGTCTCAAGGCACCAAACGATCTTATGAACAGATGGAAACTGGTGGGGAACGCCA
GAATGCCACTGAAATCAGAGCATCTGTTGGGAGAATGGTTGGTGGAATCGGGAGGTTCTA
CATACAGATGTGCACTGAACTCAAACTCAGCGACTATGAAGGGAGGCTGATCCAAAACAG
CATCACAATAGAGAGAATGGTCCTCTCAGCATTTGATGAAAGGAGAAATAAATATCTGGA
AGAGCATCCCAGTGCAGGGAAGGATCCTAAGAAGACTGGAGGTCCAATCTACAGGAGAAG
AGATGGAAAATGGGTGAGAGAATTGATCCTGTATGATAAAGAAGAGATCAGAAGGATTTG
GCGTCAAGCGAATAATGGAGAAGACGCAACTGCT-GGTCTCACTCATTTAATGATCTGGC
ATTCCAATCTGAATGATGCCACATACCAGAGAACAAGGGCTCTTGTGCGTACAGGGATGG
ATCCCAGGATGTGCTCTCTGATGCAAGGCTCAACTCTTCCAAGAAGATCTGGAGCCGCCG
GAGCAGCAGTAAAAGGAGTCGGAACAATGGTGATGGAATTGATTCGGATGATCAAACGAG
GAATCAATGATCGTAACTTCTGGAGAGGCGAAAATGGA-CGGAGAACAA-GAATTGCATA
CGAGAGAATGTGCAACATCCTCAAAGGGAAATTCCAAACAGCAGCACAACGAGCAATGAT
GGACCAGGTGCGGGAAAGCCGGAA-TCCTGGGAATGCTGAGATTGAAGATCTCATCTTTC
TTGCACGATCTGCTCTCATTTTGAGAGGATCAGTGGCTCATAAGTCCTGCCTGCCTGCTT
GTGTGTACGGACTTGCTGTGGCCAGCGGATACGATTTTGAAAGAGAGGGATACTCCCTGG
TAGGGATTGATCCTTTCCGTCTGCTTCAAAACAGCCAAGTCTTCAGTCTTATTAGACCAA
ACGAAAATCCAGCACATAAAAGCCAGCTGGTATGGATGGCATGTCACTCTGCAGCATTTG
AAGATCTGAGGGTATCAAGCTTCATCAGAGGAACAAGAGTGGTTCCAAGA-GGACAGCTG
TCCACCAGAGGGGTCCAGATTGCTTCAAATGAGAACATGGAGACAATGGACTCCAGTACT
CTTGAATTGAGGAGCAGATACTGGGCTATAAGAACCAGAAGCGGAGGGAACACCAACCAG
CAGAGAGCATCTGCAGGGCAAATCAGTGTACAGCCCACATTCTCTGTGCAGAGAAACCTC
CCATTCGAGAGAGCAACCATTATGGCAGCATTTACAGGGAACACTGAAGGCAGAACTTCA
GACATG---AGAACTGAGATCATAAGGATGATGGAAAATGCCAGACCAGAAGATGTGTCT
TTCCAGGGACGGGGAGTCTTCGAGCTCTCGGACGAAAAGGCGACGAACCCGATCGTGCCT
TCCTTTGACATGAGTAATGAGGGGTCTTATTTCTTCGGAGACAACGCAG-AGGAGTATGA
CAAT-T------A-AAGAAAAATACCC-TTGTTTCTACT----------------
>gi|115278345|gb|CY014705| /Avian/5(NP)/H3N8/Russia/1972/// Influenza A virus (A/duck/Chabarovsk/1610/1972(H3N8)) segment 5, complete sequence
---------------AGCAAAAGCAGGGTAGATAATCACTCACTG-AGTGACATCCACAT
CATGGCGTCTCAAGGCACCAAACGATCTTATGAGCAGATGGAAACTGGTGGAGAGCGCCA
GAATGCTACTGAGATCAGAGCATCTGTTGGGAGAATGGTTGGTGGAATTGGGAGATTCTA
CATACAGATGTGCACTGAACTCAAACTCAGCGACTATGAAGGGAGACTGATTCAGAACAG
CATAACAATAGAGAGAATGGTTCTCTCTGCATTTGATGAAAGGAGGAACAAATACCTAGA
AGAGCATCCCAGCGCTGGGAAGGACCCTAAGAAGACCGGGGGTCCAATCTATAGGAGGAG
AGACGGAAAATGGATGAGAGAACTGATCCTGTATGACAAAGAGGAGATCAGGAGGATTTG
GCGCCAAGCGAACAATGGAGAAGACGCAACTGCT-GGTCTCACTCACTTGATGATCTGGC
ATTCCAACCTGAATGATGCCACCTATCAGAGAACAAGAGCCCTTGTGCGTACTGGGATGG
ACCCCAGAATGTGCTCTCTGATGCAAGGATCAACTCTCCCGAGGAGATCTGGAGCCGCTG
GTGCAGCAGTGAAGGGAGTTGGGACAATGGTAATGGAGCTAATTCGGATGATAAAGCGAG
GAATCAATGATCGGAATTTCTGGAGAGGCGAAAATGGA-CGAAGAACAA-AAATTGCATA
TGAGAGAATGTGCAACATCCTCAAAGGGAAATTCCAAACAGCAGCACAACGAGCAATGAT
GGACCAAGTGCGGGAAAGCCGGAA-TCCTGGGAATGCTGAAATTGAAGACCTTATCTTCC
TGGCACGGTCTGCACTCATTCTGAGAGGATCAGTGGCTCACAAGTCCTGCCTGCCCGCTT
GTGTGTACGGACTTGCTGTGGCCAGTGGATACGACTTTGAAAGAGAGGGGTACTCCCTGG
TCGGAATAGATCCTTTCCGTCTGCTCCAAAACAGCCAGGTATTCAGCCTCATTAGACCAA
ATGAGAATCCAGCACATAAGAGCCAACTGGTATGGATGGCATGCCACTCTGCAGCATTTG
AAGACCTGAGGGTATCAAGCTTCATCAGAGGAACAAGAGTGGTCCCGAGG-GGACAACTG
TCCACCAGAGGAGTTCAAATTGCCTCAAATGAGAACATGGAAACAATGGACTCCAGCACC
CTTGAACTGAGGAGCAGATACTGGGCTATAAGGACCAGGAGCGGAGGAAACACCAACCAA
CAGAGGGCATCTGCAGGACAAATCAGTGTACAACCCACTTTCTCAGTACAGAGGAATCTT
CCTTTCGAAAGAGCGACCATCATGGCGGCATTTACAGGGAACACTGAAGGCAGAACGTCT
GACATG---AGGACTGAGATCATAAGAATGATGGAGAGTGCCAGACCAGAAGATGTGTCT
TTCCAGGGGCGGGGAGTCTTCGAGCTCTCGGACGAAAAGGCAACGAACCCGATCGTGCCT
TCCTTTGACATGAGTAATGAGGGATCTTATTTCTTTGGAGACAATGCAG-AGGAGTATGA
CAAT-T------A-AAGAAAAATACCC-TTGTTTCTACT----------------
>gi|82654864|gb|CY005815| /Avian/5(NP)/H3N8/Ukraine/1963/12/12/ Influenza A virus (A/duck/UKR/1/1963(H3N8)) segment 5, complete sequence
---------------AGCAAAAGCAGGGTAGATAATCACTCACTG-AGTGACATCCACAT
CATGGCGTCTCAAGGCACCAAACGATCTTATGAGCAGATGGAAACTGGTGGAGAGCGCCA
GAATGCTACTGAAATCAGAGCATCTGTTGGGAGAATGGTCGGTGGAATTGGAAGATTCTA
CATACAGATGTGTACCGAACTCAAACTCAGCGACTATGAAGGGAGGCTGATTCAGAACAG
CATAACAATAGAGAGAATGGTTCTCTCTGCATTTGATGAAAGGAGGAACAAATATCTAGA
AGAGCATCCCAGCGCTGGGAAGGACCCTAAGAAAACTGGAGGTCCAATCTATAGAAGGAG
AGACGGAAAATGGATGAGAGAACTGATCCTGTATGACAAAGAGGAGATCAGGAGGATTTG
GCGCCAAGCGAACAATGGAGAAGACGCAACTGCT-GGTCTCACTCACTTGATGATCTGGC
ATTCCAATCTGAATGATGCCACATACCAGAGAACAAGAGCCCTTGTGCGTACTGGGATGG
ACCCCAGGATGTGCTCTCTGATGCAAGGGTCAACACTCCCGAGGAGATCTGGAGCCGCTG
GTGCAGCAGTGAAGGGAGTTGGGACAATGGTAATGGAGCTAATTCGGATGATAAAACGGG
GAATCAATGATCGGAATTTCTGGAGAGGCGAAAATGGA-CGAAGGACAA-GGATTGCATA
TGAGAGAATGTGCAACATCCTCAAAGGGAAATTCCAAACAGCAGCACAGCGGGCAATGAT
GGATCAAGTGCGGGAGAGTCGGAA-TCCTGGGAATGCTGAAATTGAAGACCTTATCTTCC
TGGCACGGTCTGCACTCATTCTGAGAGGGTCAGTGGCTCACAAGTCCTGCCTTCCTGCTT
GTGTGTATGGACTTGCTGTGGCCAGTGGGTACGACTTTGAGAGAGAGGGGTACTCTCTGG
TCGGAATAGATCCTTTCCGCCTGCTCCAAAACAGTCAGGTATTCAGCCTCATTCGACCAA
ATGAGAATCCAGCACATAAGAGCCAACTGGTATGGATGGCATGCCATTCTGCAGCATTTG
AAGACCTGAGAGTATCAAGCTTCATCAGAGGGACAAGAGTGATCCCAAGA-GGACAACTG
TCCACCAGAGGAGTCCAAATTGCTTCAAATGAGAACATGGAAACAATGGACTCCAGCACT
CTTGAACTGAGAAGCAGATACTGGGCTATAAGGACCAGGAGCGGAGGAAACACCAACCAA
CAGAGAGCATCTGCAGGACAGATCAGTGTACAACCCACTTTCTCGGTACAGAGAAATCTT
CCTTTCGAAAGAGCAACCATCATGGCGGCATTTACAGGGAACACTGAAGGCAGGACGTCT
GACATG---AGGACTGAGATTATAAGAATGATGGAGAGTGCCAGACCAGAAGATGTGTCT
TTCCAGGGGCGGGGAGTCTTCGAGCTCTCGGACGAAAAGGCAACGAACCCGATCGTGCCT
TCCTTTGACATGAGCAATGAGGGATCTTATTTCTTCGGAGACAATGCAG-AGGAGTATGA
CAAT-T------A-AAGAAAAATACCC-TTGTTTCTACT----------------
>gi|163965277|gb|CY028695| /Avian/5(NP)/H3N6/USA/2006/// Influenza A virus (A/mallard/Maryland/1235/2006(H3N6)) segment 5, complete sequence
------------------------------GATAATCACTCACTG-AGTGACATCCACAT
CATGGCGTCTCAAGGCACCAAACGATCTTACGAACAGATGGAAACTGGTGGGGAGCGCCA
GAATGCCACTGAAATCAGAGCATCTGTTGGGAGAATGGTTGGTGGAATCGGGAGATTCTA
CATACAGATGTGCACTGAACTCAAACTCAGTGACTATGAAGGGAGACTGATCCAAAACAG
CATAACCATAGAGAGAATGGTTCTCTCTGCATTTGATGAGAGAAGAAACAAATACCTGGA
GGAGCATCCCAGTGCTGGGAAAGACCCTAAGAAGACTGGAGGTCCAATCTACAGGAGGAG
AGATGGGAAATGGATGAGAGAATTGATCTTATATGACAAGGAAGAGATCAGAAGAATTTG
GCGTCAAGCGAATAATGGAGAAGACGCAACCGCT-GGTCTCACCCACTTGATGATTTGGC
ATTCCAATCTGAATGACGCTACATACCAGAGAACAAGGGCACTTGTGCGTACTGGGATGG
ATCCCAGGATGTGTTCTCTGATGCAAGGCTCAACTCTTCCGAGGAGGTCTGGGGCTGCTG
GAGCAGCAGTGAAAGGGGTTGGGACAATGGTGATGGAATTGATCCGAATGATCAAACGAG
GGATCAATGATCGGAATTTCTGGAGGGGCGAAAATGGA-AGGAGGACGA-GAATTGCTTA
TGAAAGAATGTGCAACATCCTCAAGGGGAAATTCCAAACAGCAGCACAACGAGCAATGAT
GGACCAAGTGAGAGAAAGCCGGAA-TCCTGGAAATGCTGAAATTGAAGACCTCATCTTTC
TCGCACGGTCTGCTCTCATTCTGAGGGGATCAGTGGCTCATAAGTCCTGCCTGCCTGCTT
GTGTGTATGGACTTGCCGTAGCCAGTGGATACGACTTTGAAAGAGAGGGATACTCCCTAG
TCGGAATTGACCCTTTCCGTCTGCTCCAAAACAGCCAAGTCTTCAGTCTCATCAGACCAA
ACGAAAATCCAGCGCATAAAAGCCAACTGGTATGGATGGCATGTCACTCTGCAGCTTTTG
AAGATCTGAGAGTGTCAAGCTTCATCAGAGGAACAAGAGTGGTTCCAAGA-GGACAATTG
TCCACCAGGGGAGTTCAGATTGCTTCAAATGAGAACATGGAGACGATGGATTCCAGTACT
CTTGAACTGAGGAGCAGATACTGGGCTATAAGGACAAGAAGCGGAGGGAACACTAACCAG
CAAAGGGCATCTGCAGGGCAAATCAGCGTACAGCCCACATTCTCTGTGCAGAGGAACCTA
CCGTTCGAGAGAGCAACCATCATGGCGGCATTTACAGGAAACACTGAAGGCAGAACTTCA
GACATG---AGAACCGAGATCATAAGGATGATGGAAAATGCCAGACCTGAAGATGTGTCT
TTCCAGGGGCGGGGAGTCTTCGAGCTCTCGGACGAAAAGGCAACGAACCCGATCGTGCCT
TCCTTTGACATGAGTAACGAAGGATCTTATTTCTTCGGAGACAATGCAG-AGGAGTATGA
CAAT-T------A-AAG--------------------------------------
>gi|112787533|gb|CY013266| /Avian/5(NP)/H3N6/USA/2005/08/08/ Influenza A virus (A/pintail/Alaska/53/2005(H3N6)) segment 5, complete sequence
------------------------------GATAATCACTCACCG-AGTGACATCCACAT
CATGGCGTCTCAAGGCACCAAACGATCTTATGAGCAGATGGAAACTGGTGGGGAACGCCA
GAATGCCACTGAAATCAGAGCATCTGTTGGAAGAATGGTTGGTGGAATCGGGAGGTTCTA
CATACAGATGTGCACTGAACTCAAACTCAGTGACTACGAAGGGAGGCTGATACAAAACAG
CATAACAATAGAGAGAATGGTTCTCTCGGCGTTTGATGAGAGGAGAAATAAATACTTGGA
AGAGCATCCCAGTGCTGGAAAAGACCCCAAGAAGACTGGAGGTCCAATCTACAGGAGGAG
AGATGGAAAATGGGTGAGAGAATTGATTCTATATGACAAAGAAGAGATCAGAAGGATTTG
GCGTCAAGCTAATAATGGAGAAGACGCAACTGCT-GGTCTCACTCATTTGATGATCTGGC
ATTCCAATCTGAATGATGCCACATACCAGAGAACAAGGGCACTTGTGCGTACTGGGATGG
ATCCCAGAATGTGTTCTCTGATGCAAGGCTCAACTCTCCCGAGGAGGTCTGGGGCTGCTG
GAGCAGCAGTGAAAGGGGTTGGAACAATGGTGATGGAATTGATCCGGATGATCAAGCGGG
GGGTAAATGATCGGAATTTTTGGAGAGGCGAAAATGGA-CGGAGGACAA-GAATTGCTTA
CGAGAGAATGTGCAACATTCTCAAGGGGAAATTCCAAACAGCAGCACAACGAGCAATGAT
GGACCAAGTGAGAGAGAGCCGGAA-TCCTGGAAATGCTGAAATTGAAGATCTCATCTTTC
TCGCACGGTCTGCTCTCATTCTGAGGGGATCAGTGGCTCATAAATCCTGCCTGCCTGCTT
GTGTGTATGGACTTGCTGTAGCCAGTGGATACGACTTTGAAAGAGAGGGATACTCCCTAG
TCGGAATCGACCCTTTCCGTCTGCTCCAAAACAGTCAAGTTTTCAGTCTCATCAGACCGA
ACGAAAATCCAGCACACAAAAGCCAACTGGTATGGATGGCATGTCACTCTGCAGCATTTG
AAGATCTGAGAGTGTCAAGCTTCATCAGAGGGACAAGAGTAGTCCCGAGA-GGACAGCTG
TCCACCAGAGGAGTTCAGATTGCTTCAAATGAGAACATGGAGACAATGGACTCCAGTACT
CTTGAATTGAGGAGCAGATACTGGGCAATAAGGACAAGAAGTGGAGGGAACACTAACCAG
CAGAGAGCATCTGCAGGGCAAATCAGCGTGCAGCCCACATTCTCTGTGCAGAGAAACCTC
CCGTTCGAGAGAGCAACCATTATGGCGGCATTTACAGGAAACACTGAAGGCAGAACTTCA
GACATG---AGAACTGAGATCATAAGGATGATGGAAAATGCCAGACCTGAAGATGTGTCT
TTCCAGGGGCGGGGAGTCTTCGAGCTCTCGGACGAAAAGGCAACGAACCCGATCGTGCCT
TCCTTTGACATGAGTAATGAAGGATCTTATTTCTTCGGAGACAATGCAG-AGGAGTATGA
CAAT-T------A-AAGAAAAATACCC----------------------------
>gi|149930058|gb|CY022720| /Avian/5(NP)/H3N6/USA/2005/// Influenza A virus (A/mallard/Ohio/1717/2005(H3N6)) segment 5, complete sequence
------------------------------GATAATCACTCACTG-AGTGACATCCACAT
CATGGCGTCTCAAGGCACCAAACGATCTTATGAGCAGATGGAAACTGGTGGGGAACGCCA
GAATGCCACTGAAATCAGAGCATCTGTTGGAAGGATGGTTGGTGGAATTGGGAGATTCTA
CATACAGATGTGCACTGAACTCAAGCTCAGCGACTATGAAGGGAGGCTGATTCAGAACAG
CATAACAATAGAGAGAATGGTTCTCTCAGCATTTGATGAGAGGAGAAACAAATATCTGGA
AGAGCATCCCAGTGCTGGAAAAGACCCTAAGAAGACTGGAGGCCCAATATACAGGAGGAG
AGATGGGAAATGGATGAGAGAATTAATCCTGTATGACAAAGAGGAGATCAGAAGGATTTG
GCGTCAAGCGAATAACGGAGAAGACGCAACCGCT-GGTCTAACCCATATGATGATCTGGC
ATTCCAATCTGAATGATGCCACATATCAGAGAACAAGGGCACTTGTGCGTACTGGAATGG
ATCCTAGGATGTGCTCTCTGATGCAAGGATCAACTCTCCCGAGAAGGTCTGGGGCTGCTG
GAGCAGCAGTGAAAGGGGTTGGAACAATGGTGATGGAACTGATTCGGATGATCAAACGAG
GGATCAATGATCGGAACTTCTGGAGAGGCGAAAATGGA-CGGAGGACAA-GAATTGCATA
TGAAAGAATGTGCAACATCCTCAAAGGGAAATTCCAAACAGCAGCACAACGAGCAATGAT
GGATCAGGTGAGAGAAAGCCGGAA-TCCTGGGAATGCTGAAATTGAAGATCTCATCTTCC
TTGCACGGTCTGCTCTCATTCTGAGAGGATCAGTGGCTCATAAGTCCTGCCTGCCTGCTT
GTGTGTATGGACTTGCTGTGGCCAGTGGATACGACTTTGAGAGAGAGGGATACTCCCTAG
TCGGAATCGATCCTTTCCGTCTGCTCCAAAACAGTCAAGTCTTCAGTCTTATCAGACCAA
ATGAAAATCCAGCACACAAAAGTCAGCTGGTATGGATGGCATGTCATTCTGCAGCATTTG
AAGATCTGAGAGTGTCAAGCTTTATCAGAGGAACAAGAGTGGTCCCAAGA-GGACAACTG
TCCACCAGAGGAGTACAGATTGCTTCAAATGAGAACATGGAAACAATGGACTCCAGCACT
CTTGAATTGAGGAGCAGATATTGGGCTATAAGGACCAGAAGCGGAGGGAACACTAACCAA
CAGAGAGCATCTGCAGGACAAATCAGCGTACAGCCCACATTCTCTGTGCAAAGAAACCTC
CCATTCGAGAGAGCAACCATTATGGCAGCATTCACTGGAAACACTGAAGGCAGAACTTCA
GACATG---AGAACTGAGATCATAAGGATGATGGAGAATGCCAGACCTGAAGATGTGTCT
TTCCAGGGGCGGGGGGTCTTCGAGCTCTCGGACGAAAAGGCAACGAACCCGATCGTGCCT
TCCTTTGACATGAGTAACGAGGGATCTTATTTCTTCGGAGACAATGCAG-AGGAGTATGA
CAAT-T------A-AAGA-------------------------------------
>gi|148532905|gb|EF597338| /Avian/5(NP)/H3N6/China/2005/// Influenza A virus (A/duck/Jiang Xi/2374/2005(H3N6)) nucleoprotein (NP) gene, partial cds.
------------------------------------------------------------
-ATGGCGTCTCAAGGCACCAAACGATCTTATGAGCAGATGGAAACTGGTGGAGAACGCCA
GAATGCTACTGAGATCAGAGCATCTGTTGGGAGAATGGTCGGTGGAATCGGGAGATTCTA
CATACAGATGTGCACTGAGCTCAAACTCAGCGACTATGAAGGGAGACTAATCCAAAACAG
CATAACAATAGAGAGAATGGTTCTCTCTGCATTTGATGAAAGGAGGAACAAATATCTGGA
AGAACACCCCAGTGCGGGGAAGGATCCGAAGAAAACCGGGGGTCCAATCTACAGAAGGAG
AGACGGAAAGTGGATGAGAGAGCTAATTCTGTATGACAAAGAGGAGATCAGAAGGATTTG
GCGTCAAGCGAACAACGGAGAAGACGCAACTGCT-GGTCTCACTCATCTAATGATCTGGC
ATTCCAACCTGAATGATGCCACATATCAGAGAACAAGAGCTCTCGTGCGTACTGGGATGG
ACCCTAGAATGTGCTCCCTGATGCAAGGATCAACCCTCCCAAGAAGATCTGGAGCTGCTG
GTGCAGCAGTAAAGGGAGTTGGGACAATGGTGATGGAACTGATTCGGATGATAAAGCGGG
GGATCAATGACCGGAATTTCTGGAGAGGCGAAAATGGA-CGGAGAACAA-GGATTGCATA
TGAGAGAATGTGCAACATCCTCAAAGGGAAATTCCAAACAGCAGCACAACGAGCAATGAT
GGACCAGGTGCGAGAAAGCAGAAA-TCCTGGAAATGCTGAAATTGAAGATCTCATCTTCC
TGGCACGGTCTGCACTCATTCTGAGAGGATCAGTGGCTCATAAGTCCTGCTTGCCTGCGT
GTGTGTACGGACTTGCTGTGGCCAGTGGATATGACTTTGAGAGAGAAGGGTACTCTCTAG
TCGGAATAGATCCTTTCCGTCTGCTTCAAAACAGCCAAGTCTTCAGTCTCATTAGACCAA
ATGAGAATCCAGCACACAAGAGTCAATTGGTTTGGATGGCATGCCATTCTGCAGCATTTG
AAGACCTGAGAGTCTCAAGTTTCATCAGAGGGACAAGAGTAGTCCCAAGA-GGACAACTA
TCCACCAGAGGGGTCCAAATTTCTTCAAATGAAAACATGGAAACAATGGACTCCAGCACT
CTTGAACTGAGAAGCAGATATTGGGCCATAAGGACCAGGAGTGGAGGAAACACCAACCAA
CAGAGAGCATCTGCTGGGCAAATCAGTGTACAACCCACTTTCTCAGTGCAGAGAAATCTT
CCCTTCGAAAGAGCGACCATTATGGCGGCGTTCACAGGGAATACTGAGGGCAGAACATCC
GACATG---AGGACTGAAATCATAAGGATGATGGAAAGTGCCAGACCAGAGGATGTGTCT
TTCCAGGGGCGGGGAGTCTTCGAGCTCTCGGACGAAAAGGCAACGAACCCGATCGTGCCT
TCCTTTGACATGAGTAATGAAGGATCTTATTTCTTCGGAGACAATGCAG-AGGAGTATGA
CAAT---------------------------------------------------
>gi|78095620|gb|CY004307| /Avian/5(NP)/H3N6/Canada/2003/08/3/ Influenza A virus (A/pintail/Alberta/166/2003(H3N6)) segment 5, complete sequence
---------------AGCAAAAGCAGGGTAGATAATCACTCACCG-AGTGACATCCACAT
CATGGCGTCTCAAGGCACCAAACGATCTTATGAGCAGATGGAAACTGGTGGGGAACGCCA
GAATGCCACTGAAATCAGAGCATCTGTTGGAAGAATGGTTGGTGGAATTGGGAGATTCTA
CATACAGATGTGCACTGAACTCAAACTCAGTGACTACGAAGGGAGACTGATCCAAAACAG
CATAACAATAGAGAGGATGGTTCTCTCGGCATTTGATGAGAGGAGAAACAAATACCTGGA
AGAGCATCCCAGTGCTGGGAAAGACCCCAAGAAAACTGGAGGTCCAATCTACAGGAGGAG
AGATGGGAAGTGGATGAGAGAATTGATCCTATATGATAAGGAAGAGATCAGAAGAATTTG
GCGTCAGGCGAATAATGGGGAAGACGCAACTGCT-GGTCTCACTCATTTGATGATCTGGC
ATTCCAATCTGAATGATGCCACATACCAGAGAACAAGGGCACTTGTGCGTACTGGGATGG
ATCCCAGGATGTGCTCTCTGATGCAAGGCTCAACTCTTCCGAGGAGGTCTGGGGCTGCTG
GAGCAGCAGTGAAAGGGGTTGGAACAATGGTGATGGAATTGATCCGAATGATCAAGCGAG
GAATCAATGATCGGAATTTCTGGAGAGGTGAGAATGGA-CGGAGGACAA-GAATTGCTTA
CGAAAGAATGTGCAACATCCTCAAGGGGAAATTCCAAACAGCAGCACAACGAGCAATGAT
GGACCAAGTGAGAGAGAGCCGGAA-TCCTGGGAATGCTGAAATTGAAGATCTCATCTTTC
TAGCACGGTCTGCTCTCATCCTGAGGGGATCAGTGGCTCATAAGTCCTGCCTGCCTGCTT
GTGTGTATGGACTTGCTGTTGCCAGTGGATACGACTTTGAAAGGGAGGGGTACTCCCTAG
TTGGAATCGACCCTTTCCGTCTGCTCCAAAACAGTCAAGTTTTCAGTCTCATCAGACCGA
ATGAAAATCCAGCGCATAAAAGTCAACTGGTATGGATGGCATGTCACTCTGCAGCATTTG
AAGATCTGAGAGTGTCAAGCTTCATCAGGGGGACAAGAGTAGTCCCAAGA-GGACAACTA
TCCACCAGAGGAGTTCAAATTGCTTCAAATGAGAACATGGAGACAATGGACTCCAGTACT
CTTGAATTGAGGAGCAGATACTGGGCTATAAGGACAAGAAGTGGAGGGAACACTAACCAG
CAAAGAGCATCTGCAGGGCAAATCAGCGTGCAGCCCACATTCTCTGTGCAGAGAAACCTC
CCGTTCGAGAGGGCAACCATTATGGCGGCATTTACAGGAAACACTGAAGGCAGAACTTCA
GACATG---AGGACTGAGATCATAAAGATGATGGAAAATGCCAGACCTGAGGATGTGTCT
TTCCAGGGGCGGGGAGTCTTCGAGCTCTCGGACGAAAAGGCAACGAACCCGATCGTGCCT
TCCTTTGACATGAGCAATGAAGGATCTTATTTCTTCGGAGACAATGCAG-AGGAGTATGA
CAAT-T------A-AAGAAAAATACCC-TTGTTTCTACT----------------
>gi|78097276|gb|CY005462| /Avian/5(NP)/H3N6/China/2000/08/13/ Influenza A virus (A/Pigeon/Nanchang/8-142/2000(H3N6)) segment 5, complete sequence.
---------------AGCAAAAGCAGGGTAGATAATCACTCACTG-AGTGACATCAATAT
CATGGCGTCTCAAGGCACCAAACGATCTTATGAACAGATGGAAACTGGTGGAGAACGCCA
GAATGCCACTGAGATCAGAGCATCTGTTGGAAGAATGGTTGGTGGAATTGGGAGGTTTTA
CATACAGATGTGCACTGAACTCAAACTCAGCGACTATGAAGGAAGGCTGATCCAGAACAG
CATAACAATAGAGAGAATGGTTCTCTCTGCATTTGATGAAAGGAGGAACAAATACCTGGA
AGAACATCCCAGTGCGGGGAAGGACCCGAAGAAAACTGGAGGTCCAATTTATCGAAGGAG
AGACGGGAAATGGATGAGAGAGCTGATTCTGTATGACAAAGAGGAAATCAGGAGGATCTG
GCGTCAAGCGAACAATGGAGAAGATGCAACTGCT-GGTCTCACTCACCTGATGATCTGGC
ACTCCAATCTAAATGATGCCACATACCAGAGAACAAGAGCTCTCGTGCGTACTGGAATGG
ACCCCAGAATGTGCTCTCTGATGCAAGGATCAACTCTCCCGAGGAGGTCTGGAGCTGCTG
GTGCAGCAGTAAAGGGAGTCGGAACGATGGTGATGGAACTAATTCGGATGATAAAACGAG
GGATTAATGATCGGAATTTCTGGAGAGGCGAAAATGGA-CGAAGAACAA-GGATTGCATA
TGAGAGAATGTGCAACATCCTCAAAGGGAAATTCCAAACAGCAGCACAAAGAGCAATGAT
GGACCAGGTGCGAGAAAGCAGAAA-TCCTGGGAATGCTGAAATCGAAGATCTCATCTTCC
TGGCACGGTCTGCACTCATCCTGAGAGGATCAGTGGCCCATAAGTCCTGCTTGCCTGCGT
GTGTGTACGGACTTGCTGTGGCCAGTGGATATGACTTTGAGAGAGAAGGGTACTCTCTAG
TCGGAATAGACCCTTTCCGTCTGCTTCAAAACAGCCAGGTCTTCAGTCTCATTAGACCAA
ATGAGAATCCAGCACACAAGAGTCAATTGGTGTGGATGGCATGCCATTCTGCAGCATTTG
AAGACCTGAGAGTCTCAAGTTTCATCAGAGGGACAAGAGTAGTCCCAAGA-GGACAACTA
TCCACTAGAGGAGTTCAAATTGCTTCAAATGAGAACATGGAAACAATGGACTCCAGCACT
CTTGAACTGAGAAGCAGATATTGGGCTATAAGGACCAGGAGTGGAGGAAACACCAATCAA
CAGAGAGCATCTGCAGGACAAATCAGTGTACAGCCTACTTTCTCGGTACAGAGAAATCTT
CCCTTCGAAAGAGCGACCATTATGGCGGCGTTCACAGGGAATACTGAGGGCAGAACATCT
GACATG---AGGACTGAAATCATAAGGATGATGGAAAGTGCCAGACCAGAGGATGTGTCT
TTCCAGGGGCGGGGAGTCTTCGAGCTCTCGGACGAAAAGGCAACGAACCCGATCGTGCCT
TCCTTTGACATGAGTAATGAAGGATCTTATTTCTTCGGAGACAATGCAG-AGGAGTATGA
CAAT-T------A-AAGAAAAATACCC-TTGTTTCTACT----------------
>gi|82654314|gb|CY005465| /Avian/5(NP)/H3N6/China/2000/08/13/ Influenza A virus (A/Duck/Nanchang/8-174/2000(H3N6)) segment 5, complete sequence.
---------------AGCAAAAGCAGGGTAGATAATCACTCACTG-AGTGACATCAATAT
CATGGCGTCTCAAGGCACCAAACGATCTTATGAACAGATGGAAACTGGTGGAGAACGCCA
GAATGCCACTGAGATCAGAGCATCTGTTGGAAGAATGGTTGGTGGAATTGGGAGGTTTTA
CATACAGATGTGCACTGAACTCAAACTCAGCGACTATGAAGGAAGGCTGATCCAGAACAG
CATAACAATAGAGAGAATGGTTCTCTCTGCATTTGATGAAAGGAGGAACAAATACCTGGA
AGAACATCCCAGTGCGGGGAAGGACCCGAAGAAAACTGGAGGTCCAATTTATCGAAGGAG
AGACGGGAAATGGATGAGAGAGCTGATTCTGTATGACAAAGAGGAAATCAGGAGGATCTG
GCGTCAAGCGAATAATGGAGAAGACGCAACTGCT-GGTCTCACTCACCTGATGATCTGGC
ATTCCAATCTAAATGATGCCACATACCAGAGAACAAGAGCTCTCGTGCGTACTGGAATGG
ACCCCAGAATGTGCTCTCTGATGCAAGGATCAACTCTCCCGAGGAGATCTGGAGCTGCTG
GTGCAGCAGTAAAGGGAGTCGGAACGATGGTGATGGAACTGATTCGGATGATAAAACGAG
GGATTAATGATCGGAATTTCTGGAGAGGCGAAAATGGA-CGAAGAACAA-GGATTGCATA
TGAGAGAATGTGCAACATCCTCAAAGGGAAATTCCAAACAGCAGCACAAAGAGCAATGAT
GGACCAGGTGCGAGAAAGCAGAAA-TCCTGGGAATGCTGAAATCGAAGACCTCATCTTCC
TGGCACGGTCTGCACTCATCCTGAGAGGATCAGTGGCCCATAAGTCCTGCTTGCCTGCGT
GTGTGTACGGACTTGCTGTGGCCAGTGGATATGACTTTGAGAGAGAAGGGTACTCTCTAG
TCGGAATAGACCCTTTCCGTCTACTTCAAAACAGCCAGGTCTTCAGTCTCATTAGACCAA
ATGAGAATCCAGCACACAAGAGTCAATTGGTGTGGATGGCATGCCATTCTGCAGCATTTG
AAGACCTGAGAGTCTCAAGTTTCATCAGAGGGGCAAGAGTAGTCCCAAGA-GGACAACTA
TCCACCAGAGGAGTTCAAATTGCTTCAAATGAGAACATGGAAACAATGGACTCCAGCACT
CTTGAACTGAGAAGCAGATATTGGGCTATAAGGACCAGGAGTGGAGGAAACACCAATCAA
CAGAGAGCATCTGCAGGACAAATCAGTGTACAGCCTACTTTCTCGGTACAGAGAAATCTC
CCCTTCGAAAGAGCGACCATTATGGCGGCGTTCACAGGGAATACTGAGGGCAGAACATCT
GACATG---AGGACTGAAATCATAAGGATGATGGAAAGTGCCAAACCAGAGGATGTGTCT
TTCCAGGGGCGGGGAGTCTTCGAGCTCTCGGACGAAAAGGCAACGAACCCGATCGTGCCT
TCCTTTGACATGAGTAATGAAGGATCTTATTTCTTCGGAGACAATGCAG-AGGAGTATGA
CAAT-T------A-AAGAAAAATACCC-TTGTTTCTACT----------------
>gi|82654295|gb|CY005456| /Avian/5(NP)/H3N6/China/2000/07/9/ Influenza A virus (A/Quail/Nanchang/7-026/2000(H3N6)) segment 5, complete sequence.
---------------AGCAAAAGCAGGGTAGATAATCACTCACTG-AGTGACATCAACAT
CATGGCGTCTCAAGGCACCAAACGATCTTATGAACAGATGGAAACTGGTGGGGAACGCCA
GAATGCCACTGAAATCAGAGCATCTGTTGGAAGAATGGTTGGTGGAATTGGGAGGTTTTA
CATACAGATGTGCACTGAACTCAAACTCAGCGACTATGAAGGAAGGCTGATCCAGAACAG
CATAACAATAGAGAGAATGGTTCTCTCTGCATTTGATGAAAGGAGGAACAAATACCTGGA
AGAACATCCCAGTGCAGGGAAGGACCCGAAGAAAACTGGAGGTCCAATTTATCGAAGAAG
AGACGGGAAATGGATGAGAGAGCTGATTCTGTATGACAAAGAGGAGATCAGAAGGATCTG
GCGTCAGGCGAACAATGGAGAAGATGCAACTGCT-GGTCTCACTCACCTGATGATCTGGC
ACTCCAACCTAAATGATGCCACATACCAGAGAACAAGAGCTCTCGTGCGTACTGGGATGG
ACCCCAGAATGTGCTCTCTGATGCAAGGATCAACCCTCCCGAGGAGATCTGGAGCTGCTG
GTGCAGCAATAAAGGGAGTCGGGACGATGGTGATGGAACTAATTCGGATGATAAAACGAG
GGATTAATGATCGGAATTTCTGGAGAGGTGAAAATGGA-CGAAGAACAA-GGATTGCATA
TGAGAGAATGTGCAACATCCTCAAAGGGAAATTCCAAACAGCAGCACAAAGAGCAATGAT
GGACCAGGTGCGAGAAAGTAGGAA-TCCTGGGAATGCTGAAATTGAAGATCTCATCTTTC
TGGCACGGTCTGCACTCATCCTGAGAGGATCAGTGGCCCATAAGTCCTGCTTGCCTGCTT
GTGTGTACGGACTTACCGTGGCCAGTGGATATGACTTTGAGAGAGAAGGATACTCTCTAG
TTGGAATAGATCCTTTCCGTCTGCTTCAGAACAGCCAGGTCTTCAGCCTCATTAGACCGA
ATGAGAATCCAGCACACAAGAGTCAATTGGTGTGGATGGCATGCCATTCTGCAGCATTTG
AGGACCTGAGAGTCTCAAGTTTCATCAGAGGAACAAGAGTAGTCCCAAGA-GGACAGCTA
TCCACCAGAGGAGTTCAAATTGCTTCAAATGAGAACATGGAAACAATGGACTCCAGCACT
CTTGAACTGAGAAGCAGATATTGGGCTATAAGAACCAGGAGTGGAGGAAACACCAACCAA
CAGAGAGCATCTGCAGGACAAATAAGTGTACAACCCACTTTCTCAGTACAGAGAAATCTT
CCCTTCGAAAGAGCGACCATTATGGCAGCATTCACAGGGAATACTGAGGGCAGAACATCT
GACATG---AGGACCGAAATCATAAGAATGATGGAAAGTGCCAGACCAGAAGATGTGTCT
TTCCAGGGGCGGGGAGTCTTCGAGCTCTCGGACGAAAAGGCAACGAACCCGATCGTGCCT
TCCTTTGACATGAGTAATGAAGGATCTTATTTCTTCGGAGACAATGCAG-AGGAGTATGA
TAAT-T------A-AAGAAAAATACCC-TTGTTTCTACT----------------
>gi|115278130|gb|CY014610| /Avian/5(NP)/H3N6/China/2000/07/9/ Influenza A virus (A/chicken/Nanchang/7-010/2000(H3N6)) segment 5, complete sequence
---------------AGCAAAAGCAGGGTAGATAATCACTCACTG-AGTGACATCAACAT
CATGGCGTCTCAAGGCACCAAACGATCTTATGAACAGATGGAAACTGGTGGGGAACGCCA
GAATGCCACTGAAATCAGAGCATCTGTTGGAAGAATGGTTGGTGGAATTGGGAGGTTTTA
CATACAGATGTGCACTGAACTCAAACTCAGCGACTATGAAGGAAGGCTGATCCAGAACAG
CATAACAATAGAGAGAATGGTTCTCTCTGCATTTGATGAAAGGAGGAACAAATACCTGGA
AGAACATCCCAGTGCAGGGAAGGACCCGAAGAAAACTGGAGGCCCAATTTATCGAAGGAG
AGACGGGAAATGGATGAGAGAGCTGATTCTGTATGACAAAGAGGAGATCAGAAGGATCTG
GCGTCAGGCGAACAATGGAGAAGATGCAACTGCT-GGTCTCACTCACCTGATGATCTGGC
ACTCCAACCTAAATGATGCCACATACCAGAGAACAAGAGCTCTCGTGCGTACTGGGATGG
ACCCCAGAATGTGCTCTCTGATGCAAGGATCAACCCTCCCGAGGAGATCTGGAGCTGCTG
GTGCAGCAATAAAGGGAGTCGGGACGATGGTGATGGAACTAATTCGGATGATAAAACGAG
GGATTAATGATCGGAATTTCTGGAGAGGTGAAAATGGA-CGAAGAACAA-GGATTGCATA
TGAGAGAATGTGCAACATCCTCAAAGGGAAATTCCAAACAGCAGCACAAAGAGCAATGAT
GGACCAGGTGCGAGAAAGTAGGAA-TCCTGGGAATGCTGAAATTGAAGATCTCATCTTTC
TGGCACGGTCTGCACTCATCCTGAGAGGATCAGTGGCCCATAAGTCCTGCTTGCCTGCTT
GTGTGTACGGACTTGCCGTGGCCAGTGGATATGACTTTGAGAGAGAAGGATACTCTCTAG
TTGGAATAGATCCTTTCCGTCTGCTTCAGAACAGCCAGGTCTTCAGCCTCATTAGACCGA
ATGAGAATCCAGCACACAAGAGTCAATTGGTGTGGATGGCATGCCATTCTGCAGCATTTG
AGGACCTGAGAGTCTCAAGTTTCATCAGAGGGACAAGAGTAGTCCCAAGA-GGACAACTA
TCCACCAGAGGAGTTCAAATTGCTTCAAATGAGAACATGGAAACAATGGACTCCAGCACT
CTTGAACTGAGAAGCAGATATTGGGCTATAAGAACCAGGAGTGGAGGAAACACCAACCAA
CAGAGAGCATCTGCAGGACAAATAAGTGTACAACCCACTTTCTCAGTACAGAGAAATCTT
CCCTTCGAAAGAGCGACCATTATGGCGGCATTCACAGGGAATACTGAGGGCAGAACATCT
GACATG---AGGACCGAAATCATAAGAATGATGGAAAGTGCCAGACCAGAAGATGTGTCT
TTCCAGGGGCGGGGAGTCTTCGAGCTCTCGGACGAAAAGGCAACGAACCCGATCGTGCCT
TCCTTTGACATGAGTAATGAAGGATCTTATTTCTTCGGAGACAATGCAG-AGGAGTATGA
TAAT-T------A-AAGAAAAATACCC-TTGTTTCTACT----------------
>gi|115278060|gb|CY014578| /Avian/5(NP)/H3N6/Canada/1991/08/26/ Influenza A virus (A/mallard/Alberta/129/1991(H3N6)) segment 5, complete sequence
---------------AGCAAAAGCAGGGTAGATAATCACTCACCG-AGTGACATCCACAT
CATGGCGTCTCAAGGCACCAAACGATCTTATGAGCAGATGGAAACTGGTGGGGAACGCCA
GAATGCCACTGAAATCAGAGCATCTGTTGGGAGAATGGTTGGTGGAATCGGAAGATTCTA
CATTCAGATGTGCACTGAACTCAAACTCAGTGACTATGAAGGGAGACTGATCCAAAACAG
CATAACAATAGAGAGAATGGTTCTCTCGGCATTTGATGAGAGGAGAAACAAATATCTGGA
AGAACACCCCAGTGCTGGGAAAGACCCCAAGAAGACTGGAGGTCCAATCTACAGGAGAAG
AGATGGGAAATGGATGAGAGAATTGATCCTATATGACAAAGAAGAGATCAGAAGGATTTG
GCGTCAAGCGAATAATGGTGAAGACGCAACTGCT-GGTCTCACCCATTTGATGATCTGGC
ATTCCAATCTGAATGATGCCACATACCAGAGAACGAGGGCACTTGTGCGTACTGGGATGG
ATCCCAGGATGTGCTCTCTGATGCAAGGCTCAACTCTCCCGAGGAGGTCTGGGGCTGCTG
GAGCAGCAGTGAAAGGAGTTGGAACAATGGTGATGGAATTGATCCGGATGATAAAGCGAG
GGATCAATGATCGGAATTTCTGGAGAGGAGAAAATGGA-CGGAGGACAA-GAATTGCTTA
TGAAAGAATGTGCAACATCCTCAAGGGAAAATTCCAAACAGCGGCACAACGAGCAATGAT
GGACCAGGTGAGAGAGAGCCGGAA-TCCTGGGAATGCTGAAATTGAAGATCTCATCTTTC
TCGCACGGTCTGCTCTCATTCTGAGGGGATCAGTGGCTCACAAGTCCTGCCTGCCTGCTT
GTGTGTATGGACTTGCTGTAGCCAGCGGATATGACTTTGAAAGGGAAGGATACTCCCTAG
TCGGAATCGATCCTTTCCGTCTGCTCCAAAACAGTCAAGTCTTCAGTCTCATCAGACCAA
ACGAAAATCCAGCACATAAAAGTCAACTGGTATGGATGGCATGTCACTCTGCAGCATTTG
AGGATTTAAGAGTGTCAAGTTTCATCAGAGGAACAAGAGTAGTCCCAAGA-GGACAACTG
TCCACCAGAGGAGTTCAGATTGCTTCAAATGAGAACATGGAGACAATGGACTCCAGTACT
CTTGAATTGAGGAGCAGATATTGGGCTATAAGAACCAGAAGCGGAGGAAACACTAATCAG
CAGAGAGCATCTGCTGGGCAAATCAGCGTGCAGCCTACATTCTCTGTGCAGAGAAACCTC
CCGTTCGAGAGAGCAACCATTATGGCGGCATTTACAGGAAACACTGAAGGCAGGACTTCA
GACATG---AGAACTGAGATCATAAGGATGATGGAAAATGCCAGACCTGAAGATGTGTCT
TTCCAGGGGCGGGGAGTCTTCGAGCTCTCGGACGAAAAGGCAACGAACCCGATCGTGCCT
TCCTTTGACATGAGTAATGAGGGATCTTATTTCTTCGGAGACAATGCAG-AGGAGTATGA
CAAT-T------A-AAGAAAAATACCC-TTGTTTCTACT----------------
>gi|119365183|gb|CY017712| /Avian/5(NP)/H3N6/USA/1990/10/18/ Influenza A virus (A/mallard/Ohio/156/1990(H3N6)) segment 5, complete sequence
-------------------------------ATAATCACTCACCG-AGTGACATCCACAT
CATGGCGTCTCAAGGCACCAAACGATCTTATGAGCAGATGGAAACTGGTGGGGAACGCCA
GAATGCCACTGAAATCAGAGCATCTGTTGGGAGGATGGTTGGTGGAATTGGGAGATTCTA
CATACAAATGTGCACTGAACTCAAACTCAGTGACTACGAAGGGAGACTGATCCAAAACAG
CATAACAATAGAGAGAATGGTTCTCTCAGCATTTGATGAAAGGAGAAACAAATATCTGGA
AGAGCATCCCAGTGCTGGGAAAGACCCCAAGAAGACTGGAGGTCCAATCTACAGAAGGAG
AGATGGAAAATGGATGAGAGAATTGATCCTATATGACAAAGAAGAGATCAGAAGGATTTG
GCGTCAAGCGAATAATGGAGAAGACGCAACTGCC-GGTCTCACCCATTTGATGATCTGGC
ATTCCAATCTGAATGACGCCACATACCAGAGAACAAGGGCACTTGTGCGTACTGGAATGG
ATCCCAGGATGTGCTCTCTGATGCAAGGCTCAACTCTTCCGAGGAGGTCTGGAGCTGCTG
GAGCAGCAGTGAAAGGGGTTGGAACAATGGTGATGGAATTGATCCGGATGATCAAGCGAG
GGATCAATGATCGGAATTTCTGGAGAGGCGAAAATGGA-CGGAGGACAA-GAATTGCTTA
CGAAAGAATGTGCAACATCCTCAAGGGGAAATTCCAAACAGCAGCACAACGAGCAATGAT
GGACCAGGTGAGAGAAAGCCGGAA-TCCTGGGAATGCTGAAATTGAAGATCTCATCTTTC
TCGCACGGTCTGCTCTCATTCTGAGAGGATCAGTGGCTCATAAATCCTGCCTGCCTGCTT
GTGTGTATGGACTTGCTGTAGCCAGTGGATACGACTTTGAAAGGGAGGGATACTCCCTAG
TCGGAATCGACCCTTTCCGTCTGCTCCAAAACAGTCAAGTCTTCAGTCTCATCAGACCAA
ACGAAAATCCAGCACATAAAAGTCAACTGGTATGGATGGCATGTCACTCTGCAGCATTTG
AAGATCTGAGAGTGTCAAGCTTCATCAGAGGGACAAGAGTAGTCCCAAGA-GGGCAACTG
TCCACCAGAGGAGTTCAGATTGCTTCAAATGAGAACATGGAGACAATGGACTCCAGTACT
CTGGAATTGAGGAGCAGATACTGGGCTATAAGGACCAGAAGCGGAGGGAATACTAACCAG
CAGAGAGCATCTGCAGGACAAATCAGCGTGCAGCCCACATTCTCTGTGCAGAGAAACCTC
CCGTTTGAGAGAGCAACCATTATGGCGGCATTTACAGGAAACACTGAAGGCAGAACTTCA
GACATG---AGAACTGAGATCATAAGGATGATGGAAAATGCCAGACCTGAAGATGTGTCT
TTCCAGGGGCGGGGAGTCTTCGAGCTCTCGGACGAAAAGGCAACGAACCCGATCGTGCCT
TCCTTTGACATGAGTAATGAAGGATCTTATTTCTTCGGAGACAATGCAG-AGGAGTATGA
CAAT-T------A-AAGA-------------------------------------
>gi|115278804|gb|CY014868| /Avian/5(NP)/H3N6/USA/1986/10/4/ Influenza A virus (A/mallard duck/New York/157/1986(H3N6)) segment 5, complete sequence
---------------AGCAAAAGCAGGGTAGATAATCACTCACCG-AGTGACATCCACAT
CATGGCGTCTCAAGGCACCAAACGATCTTATGAGCAGATGGAAACTGGTGGGGAACGCCA
GAATGCCACTGAAATCAGAGCATCTGTTGGGAGAATGGTTGGTGGAATCGGAAGATTCTA
CATACAGATGTGTACTGAACTCAAACTCAGTGACTATGAAGGGAGACTGATCCAAAACAG
CATAACAATAGAGAGGATGGTTCTCTCGGCATTTGATGAGAGGAGAAATAAATATCTGGA
GGAGCATCCCAGTGCTGGGAAAGACCCTAAGAAGACTGGGGGTCCAATCTACAGGAGGAG
AGATGGAAAATGGATGAGAGAATTGATCTTATATGACAAAGAGGAAATCAGAAGAATTTG
GCGTCAAGCAAATAATGGAGAAGACGCAACTGCT-GGTCTCACTCATTTGATGATCTGGC
ATTCCAATCTGAATGATGCCACATATCAGAGGACAAGGGCACTTGTACGTACTGGGATGG
ATCCCAGAATGTGTTCCCTGATGCAAGGCTCAACTCTTCCGAGGAGGTCTGGGGCTGCTG
GAGCAGCAGTGAAAGGAGTTGGAACAATGGTGATGGAGTTGATCCGGATGATCAAGCGAG
GGATCAATGATCGGAATTTCTGGAGAGGCGAAAATGGA-CGGAGGACAA-GAATTGCTTA
TGAAAGAATGTGCAACATTCTCAAGGGCAAATTCCAAACAGCAGCACAACGAGCAATGAT
GGACCAAGTGAGAGAAAGCCGGAA-TCCTGGGAATGCTGAGATTGAAGATCTCATCTTTC
TTGCACGGTCTGCTCTCATTCTGAGGGGGTCAGTAGCTCATAAGTCCTGCCTGCCTGCCT
GTGTGTATGGACTTGCTGTAGCCAGTGGATACGACTTTGAAAGGGAAGGATATTCCCTAG
TCGGAATTGATCCTTTCCGTCTGCTCCAAAACAGTCAAGTCTTCAGTCTTATAAGGCCAA
ACGAAAATCCAGCACATAAAAGTCAGCTGGTATGGATGGCATGTCACTCTGCAGCATTTG
AAGACCTGAGAGTGTCAAGCTTCATCAGAGGGACAAGAGTGGTCCCAAGA-GGACAACTG
TCCACCAGAGGAATTCAGATTGCTTCAAATGAGAACATGGAGACAATGGACTCCAGCACT
CTTGAATTGAGGAGCAGATACTGGGCTATAAGAACCAGAAGTGGAGGGAACACTAACCAG
CAGAGAGCATCTGCAGGACAAATTAGCGTACAGCCCACATTCTCTGTGCAGAGAAACCTC
CCATTCGAGAGAGCAACCATTATGGCAGCATTTACAGGGAACACTGAAGGCAGAACTTCA
GACATG---AGAACTGAGATCATAAGGATGATGGAAAATGCCAGACCTGAAGATGTGTCT
TTCCAGGGGCGGGGAGTCTTCGAGCTCTCGGACGAAAAGGCAACGAACCCGATCGTGCCT
TCCTTTGACATGAATAACGAAGGATCTTATTTCTTCGGAGACAATGCAG-AGGAATATGA
CAAT-T------A-AAGAAAAATACCC-TTGTTTCTACT----------------
>gi|115278029|gb|CY014551| /Avian/5(NP)/H3N6/Canada/1985/08/18/ Influenza A virus (A/mallard duck/Alberta/331/1985(H3N6)) segment 5, complete sequence
---------------AGCAAAAGCAGGGTAGATAATCACTCACCG-AGTGACATCCACAT
CATGGCGTCTCAAGGCACCAAACGATCTTATGAGCAGATGGAAACTGGTGGGGAACGCCA
GAATGCCACTGAAATCAGAGCATCTGTTGGGAGAATGGTTGGTGGAATCGGAAGGTTCTA
CATACAGATGTGTACTGAGCTCAAACTCAGTGACTATGAAGGGAGACTGATCCAAAACAG
CATAACAATAGAGAGGATGGTTCTCTCGGCATTTGATGAGAGGAGAAACAAATATCTGGA
GGAGCATCCCAGCGCTGGGAAAGACCCTAAGAAGACTGGGGGTCCAATCTACAGGAGGAG
AGATGGAAAATGGATGAGAGAATTGATCCTATATGACAAAGAGGAGATCAGAAGAATTTG
GCGTCAAGCAAATAATGGAGACGACGCAACTGCC-GGTCTCACTCATTTGATGATCTGGC
ATTCCAATCTGAATGATGCCACATATCAGAGAACAAGGGCACTTGTACGTACTGGGATGG
ATCCCAGGATGTGTTCTCTGATGCAAGGCTCAACACTTCCGAGGAGGTCTGGGGCTGCTG
GAGCAGCAGTGAAAGGAGTTGGAACAATGGTGATGGAATTGATCCGGATGATCAAGCGAG
GGATCAATGATCGGAATTTCTGGAGAGGCGAAAATGGA-CGGAGGACAA-GAATTGCTTA
TGAAAGAATGTGCAACATTCTCAAGGGGAAATTCCAAACAGCAGCACAACGAGCAATGAT
GGACCAGGTGAGGGAAAGCCGGAA-TCCTGGGAATGCTGAAATTGAAGATCTCATCTTTC
TTGCACGGTCTGCTCTCATTCTGAGGGGGTCAGTGGCTCATAAGTCCTGCCTGCCTGCCT
GTGTGTATGGACTTGCTGTGGCCAGTGGATACGACTTTGAAAGGGAGGGATACTCCCTAG
TCGGAATTGATCCTTTCCGTCTGCTCCAAAACAGTCAAGTCTTCAGTCTTATCAGACCAA
ACGAAAATCCAGCACATAAAAGTCAGCTGGTATGGATGGCATGTCACTCTGCAGCATTTG
AAGATCTGAGAGTGTCAAGCTTCATCAGAGGGACAAGAGTGGTCCCAAGA-GGACAACTG
TCCACCAGAGGAGTTCAGATTGCTTCAAATGAGAACATGGAGACAATGGACTCCAGCACT
CTTGAATTGAGGAGCAGATACTGGGCTATAAGAACCAGAAGCGGAGGGAACACTAACCAG
CAGAGAGCATCTGCAGGGCAAATCAGCGTACAGCCCACATTCTCTGTGCAGAGAAACCTC
CCGTTTGAGAGAGCAACCATTATGGCGGCATTTACAGGGAACACTGAAGGCAGAACTTCA
GACATG---AGAACTGAGATCATAAGGATGATGGAAAATGCCAGACCTGAAGATGTGTCT
TTCCAGGGGCGGGGAGTCTTCGAGCTCTCGGACGAAAAGGCAACGAACCCGATCGTGCCT
TCCTTTGACATGAATAATGAAGGATCTTATTTCTTCGGAGACAATGCAG-AGGAATATGA
CAAT-T------A-AAGAAAAATACCC-TTGTTTCTACT----------------
>gi|82622692|gb|CY004124| /Avian/5(NP)/H3N6/Canada/1979/08/13/ Influenza A virus (A/mallard duck/ALB/676/1979(H3N6)) segment 5, complete sequence
---------------AGCAAAAGCAGGGTAGATAATCACTCACCG-AGTGACATCCACAT
CATGGCGTCTCAAGGCACCAAACGATCTTATGAACAGATGGAAACTGGTGGGGAACGCCA
GAATGCCACTGAAATCAGAGCATCTGTTGGGAGAATGGTTGGTGGAATCGGAAGATTCTA
CATACAGATGTGTACTGAACTCAAACTCAGTGACTATGAAGGGAGACTAATCCAAAACAG
CATAACAATAGAGAGAATGGTTCTCTCGGCATTTGATGAGAGAAGAAACAAATATCTGGA
AGAGCATCCCAGTGCTGGGAAGGACCCTAAGAAGACTGGGGGTCCAATCTACAGGAGGAG
AGATGGGAAATGGATGAGAGAATTGATCCTATATGACAAAGAGGAGATCAGAAGGATTTG
GCGTCAAGCGAATAATGGAGAAGACGCAACTGCT-GGTCTCACCCATTTGATGATCTGGC
ATTCCAATCTAAATGATGCCACATATCAGAGAACAAGGGCACTTGTGCGTACTGGGATGG
ATCCCAGGATGTGCTCTCTGATGCAAGGCTCAACTCTTCCGAGGAGGTCTGGGGCTGCTG
GAGCAGCAGTGAAAGGGGTTGGAACAATGGTGATGGAATTGATCCGGATGATCAAGCGAG
GGATCAATGATCGGAATTTCTGGAGAGGCGAAAATGGA-CGGAGGACAA-GAATTGCTTA
CGAAAGAATGTGCAACATTCTCAAGGGGAAATTCCAAACAGCAGCACAACGAGCAATGAT
GGACCAGGTGAGGGAAAGCCGGAA-TCCTGGGAATGCTGAAATTGAAGATCTCATCTTTC
TTGCACGGTCTGCTCTCATTCTGAGGGGATCAGTGGCTCATAAGTCCTGCCTGCCTGCTT
GTGTGTATGGACTTGCTGTGGCCAGTGGGTACGACTTTGAAAGGGAGGGATACTCCCTAG
TCGGAATTGATCCTTTCCGTCTGCTCCAAAACAGTCAAGTCTTCAGTCTTATCAGACCAA
ACGAAAATCCAGCACATAAAAGTCAGCTGGTATGGATGGCATGTCACTCTGCAGCATTTG
AAGATCTGAGAGTGTCAAGCTTCATCAGAGGAACAAGAGTAGTCCCAAGA-GGACAACTG
TCCACCAGAGGAGTTCAGATTGCTTCAAATGAGAACATGGAGACAATGGACTCCAGCACT
CTTGAATTGAGGAGCAGATACTGGGCTATAAGAACCAGAAGCGGAGGGAACACTAACCAG
CAGAGAGCATCTGCAGGGCAAATCAGCGTACAGCCCACATTCTCTGTGCAGAGAAACCTC
CCGTTCGAGAGAGCAACCATTATGGCGGCATTTACAGGAAACACTGAAGGCAGAACTTCA
GACATG---AGAACTGAGATCATAAGAATGATGGAAAATGCCAGACCTGAAGATGTGTCT
TTCCAGGGGCGGGGAGTCTTCGAGCTCTCGGACGAAAAGGCAACGAACCCGATCGTGCCT
TCCTTTGACATGAGTAACGAAGGATCTTATTTCTTCGGAGACAATGCAG-AGGAATATGA
CAAT-T------A-AAGAAAAATACCC-TTGTTTCTACT----------------
>gi|82652606|gb|CY004616| /Avian/5(NP)/H3N6/Canada/1979/08/10/ Influenza A virus (A/pintail duck/ALB/462/1979(H3N6)) segment 5, complete sequence
---------------AGCAAAAGCAGGGTAAATAATCACTCACCG-AGTGACATCAACAT
CATGGCGTCTCAAGGCACCAAACGATCTTATGAACAGATGGAAACTGGTGGGGAACGCCA
GAATGCCACTGAAATCAGAGCATCTGTTGGGAGAATGGTTGGTGGAATCGGGAGGTTCTA
CATACAGATGTGCACTGAACTCAAACTCAGCGACTATGAAGGGAGGCTGATCCAGAACAG
CATCACAATAGAGAGAATGGTTCTCTCAGCATTTGATGAAAGGAGAAACAAATATCTGGA
AGAGCATCCCAGTGCTGGGAAGGATCCTAAGAAGACTGGAGGTCCAATCTACAGGAGGAG
AGATGGGAAATGGGTGAGAGAATTGATCCTGTATGATAAAGAAGAGATCAGAAGGATTTG
GCGTCAAGCAAATAATGGAGAAGACGCAACTGCT-GGTCTCACCCATCTAATGATTTGGC
ATTCCAATCTGAATGATGCCACATACCAGAGAACAAGGGCTCTTGTGCGTACTGGGATGG
ATCCCAGGATGTGCTCTCTGATGCAAGGCTCAACTCTTCCAAGAAGATCTGGAGCCGCTG
GAGCAGCAGTGAAAGGAGTCGGAACAATGGTGATGGAATTGATTCGGATGATCAAACGAG
GAATCAATGATCGCAACTTTTGGAGAGGCGAAAATGGA-CGGAGAACAA-GAATTGCATA
CGAGAGGATGTGCAACATCCTTAAAGGGAAATTCCAAACAGCAGCACAACGAGCAATGAT
GGACCAGGTGCGGGAAAGCCGGAA-TCCTGGGAATGCTGAGATTGAAGATCTCATCTTTC
TTGCACGGTCTGCTCTCATTTTGAGGGGATCAGTGGCTCATAAGTCCTGCCTGCCTGCTT
GTGTGTACGGACTTGCTGTGGCCAGCGGATACGATTTTGAGAGAGAGGGATACTCCCTAG
TTGGGATTGATCCTTTCCGTCTGCTTCAAAACAGCCAAGTCTTCAGTCTTATCAGACCAA
ACGAAAATCCAGCACATAAAAGCCAGTTGGTATGGATGGCATGCCACTCTGCAGCATTTG
AAGATCTGAGGGTATCAAGCTTCATCAGAGGAACAAGAGTGGTTCCAAGA-GGACAGCTG
TCCACTAGAGGGGTTCAGATTGCTTCAAATGAGAACATGGAGACAATGGACTCTAGTACT
CTTGAATTGAGAAGCAGATACTGGGCTATAAGAACCAGAAGCGGGGGGAACACCAACCAG
CAGAGAGCATCTGCAGGACAAATCAGCGTACAGCCCACATTCTCTGTGCAGAGAAACCTC
CCTTTCGAGAGAGCAACCATTATGGCAGCATTTACAGGAAACACTGAAGGCAGAACTTCA
GACATG---AGAACTGAGATCATAAGGATGATGGAAAATGCCAGACCAGAAGATGTGTCT
TTCCAGGGGCGGGGAGTCTTCGAGCTCTCAGACGAAAAGGCGACGAACCCGATCGTGCCT
TCCTTTGACATGAGTAACGAAGGATCTTATTTCTTCGGAGACAATGCAG-AGGAGTATGA
CAAT-T------A-AAGAAAAATACCC-TTGTTTCTACT----------------
>gi|324617|gb|M63782| /Avian/5(NP)/H3N6/China/1978/// Influenza A virus (A/duck/Beijing/1/1978(H3N6)) nucleoprotein (NP) gene, complete cds.
---------------AGCAAAAGCAGGGTAGATAATCACTCACTG-AGTGACATCCACAT
CATGGCGTCTCAAGGCACCAAACGATCTTATGAGCAGATGGAAACTGGTGGAGAACGCCA
GAATGCTACTGAAATCAGAGCATCTGTTGGGAGAATGGTCGGTGGAATTGGAAGATTTTA
CATACAGATGTGCACTGAACTCAAACTCAGTGACTATGAAGGGAGGCTGATCCAGAACAG
CATAACAATAGAGAGAATGGTTCTCTCTGCATTTGATGAAAGGAGGAACAAATACCTGGA
AGAACATCCCAGTGCGGGGAAGGACCCGAAGAAAACTGGAGGTCCAATCTACAGAAGGAG
GGACGGAAAATGGATGAGAGAGCTGATTCTGTATGACAAAGAGGAGATCAGGAGGATTTG
GCGTCAAGCGAACAATGGAGAAGACGCAACTGCT-GGTCTCACTCATTTGATGATCTGGC
ATTCCAACCTGAATGATGCCACATACCAGAGAACAAGAGCTCTCGTACGTACTGGGATGG
ACCCCAGAATGTGCTCTCTGATGCAAGGATCAACTCTCCCAAGGAGATCTGGAGCTGCTG
GTGCAGCAGTGAAAGGAGTTGGGACAATGGTGATGGAACTAATTCGGATGATAAAGCGGG
GAATCAATGATCGGAACTTCTGGAGAGGCGAAAACGGA-CGAAGAACAA-GGATTGCATA
TGAGAGAATGTGCAACATTCTCAAAGGAAAATTCCAAACAGCAGCACAAAGAGCAATGAT
GGATCAGGTGAGAGAAAGCAGGAA-TCCTGGGAATGCTGAGATTGAGGATCTCATCTTTC
TGGCACGGTCTGCACTCATTCTGAGGGGATCAGTGGCTCATAAGTCCTGCTTGCCTGCTT
GTGTATATGGACTTGCTGTGGCCAGTGGATACGACTTTGAAAGGGAGGGGTACTCTCTGG
TCGGAATAGATCCATTCCGTCTGCTTCAGAACAGCCAGGTGTTCAGCCTCATTAGACCAA
ATGAGAATCCAGCACATAAGAGTCAACTGGTATGGATGGCATGCCATTCTGCAGCATTTG
AAGACCTGAGAGTATCAAGCTTCATCAGAGGGGCAAGAGTGGTCCCAAGA-GGACAACTG
TCCACCAGAGGAGTTCAAATTGCTTCAAATGAGAACATGGAAACAATGGACTCCAGCACC
CTTGAATTGAGAAGCAGATACTGGGCTATAAGAACCAGGAGTGGAGGAAACACCAACCAA
CAGAGAGCATCTGCAGGACAAATCAGTGTACAACCTACTTTCTCAGTACAGAGAAATCTT
CCTTTTGAAAGAGCAACCATCATGGCTGCATTTACAGGAAACACTGAAGGCAGAACTTCT
GACATG---AGGACTGAAATCATAAGAATGATGGAAAGTGCCAGACCAGAAGATGTGTCT
TTCCAGGGGCGGGGAGTCTTCGAGCTCTCGGACGAAAAGGCAACGAACCCGATCGTGCCT
TCCTTTGACATGAGTAATGAGGGATCTTATTTCTTCGGAGACAATGCAG-AGGAGTATGA
CAAT-T------A-AAGAAAAATACCC-TTGTTTCTACT----------------
>gi|78097531|gb|CY005565| /Avian/5(NP)/H3N6/Hong Kong/1977/09/5/ Influenza A virus (A/duck/HK/231/1977(H3N6)) segment 5, complete sequence
---------------AGCAAAAGCAGGGTAGATAATCACTCACTG-AGTGACATCCACAT
CATGGCGTCCCAAGGCACCAAACGATCTTATGAGCAGATGGAAACTGGTGGGGAACGCCA
GAATGCTACTGAGATCAGAGCATCTGTTGGGAGAATGGTCGGTGGAATTGGAAGATTCTA
CATACAGATGTGCACTGAACTCAAACTCAGCGACTATGAAGGGAGGCTGATCCAAAACAG
CATAACAATAGAGAGAATGGTTCTCTCTGCATTTGATGAAAGGAGGAACAAATACCTGGA
AGAACATCCCAGTGCGGGAAAGGACCCGAAGAAAACTGGAGGTCCAATCTACAGAAGGAG
GGACGGAAAATGGATGAGAGAACTGATTCTATATGACAAAGAGGAAATCAGGAGGATTTG
GCGTCAAGCGAACAATGGAGAAGATGCAACTGCT-GGTCTCACTCATCTGATGATCTGGC
ATTCCAACCTGAATGATGCCACATATCAGAGAACAAGAGCTCTCGTGCGTACTGGGATGG
ACCCCAGAATGTGCTCTCTAATGCAAGGGTCAACTCTCCCGAGGAGATCTGGAGCTGCTG
GTGCAGCAGTAAAAGGAGTTGGAACAATGGTGATGGAATTGATTCGGATGATAAAGCGGG
GGATCAATGATCGGAATTTCTGGAGAGGCGAGAATGGA-CGAAGAACGA-GGATTGCATA
TGAGAGAATGTGCAACATTCTCAAAGGGAAATTCCAAACAGCAGCACAACGAGCAATGAT
GGACCAGGTACGAGAAAGCAGGAA-TCCAGGGAATGCTGAGATTGAAGACCTTATCTTTC
TGGCACGGTCTGCACTCATTCTGAGGGGATCAGTGGCTCATAAATCCTGCTTGCCTGCTT
GTGTTTATGGACTTGCTGTGGCCAGTGGATACGACTTTGAGAGAGAGGGGTATTCTCTGG
TCGGAATAGATCCTTTCCGTCTGCTTCAAAACAGCCAGGTGTTCAGCCTCATTAGACCAA
ATGAGAATCCGGCACATAAGAGTCAACTGGTATGGATGGCATGCCATTCTGCAGCATTCG
AAGACCTAAGGGTATCAAGCTTCATCAGAGGAACAAGAGTGGTCCCAAGA-GGACAACTG
TCCACCAGAGGAGTTCAAATTGCCTCAAACGAGAATATGGAAACAATGGACTCCAGTACT
CTTGAACTGAGAAGCAGATACTGGGCTATTAGGACCAGGAGTGGAGGAAACACCAACCAA
CAGAGAGCATCTGCAGGACAAATCAGTGTACAACCTACTTTCTCGGTACAGAGAAATCTT
CCTTTCGAGAGAGCGACCATCATGGCGGCATTTACAGGGAATACTGAAGGCAGAACATCT
GACATG---AGGACTGAAATCATAAGAATGATGGAAAGTGCCAGACCAGAAGATGTGTCT
TTCCAGGGGCGGGGAGTCTTCGAGCTCTCGGACGAAAAGGCAACGAACCCGATCGTGCCT
TCCTTTGACATGAGTAATGAGGGATCTTATTTCTTCGGAGACAATGCAG-AGGAGTATGA
CAAT-T------A-AAGAAAAATACCC-TTGTTTCTACT----------------
>gi|78096153|gb|CY004695| /Avian/5(NP)/H3N5/Canada/1995/08/1/ Influenza A virus (A/mallard/ALB/118/1995(H3N5)) segment 5, complete sequence
---------------AGCAAAAGCAGGGTAGATAATCACTCACCG-AGTGACATCCACAT
CATGGCGTCTCAAGGCACCAAACGATCTTATGAGCAGATGGAAACTGGTGGAGAACGCCA
GAATGCCACTGAAATCAGAGCATCTGTTGGGAGAATGGTTGGTGGAATCGGGAGATTCTA
CATACAGATGTGCACTGAACTCAAACTCAGTGACTATGAAGGGAGACTAATCCAAAACAG
CATCACAATAGAGAGAATGGTTCTCTCAGCATTTGATGAGAGGAGAAATAAATATCTGGA
AGAGCATCCCAGTGCTGGGAAAGACCCTAAGAAGACTGGAGGTCCAATCTACAGGAGGAG
AGATGGGAAATGGATGAGAGAATTGATCCTATATGACAAAGAGGAGATCAGAAGGATTTG
GCGTCAAGCGAATAATGGAGAAGACGCAACTGCT-GGTCTCACCCATTTGATGATCTGGC
ATTCCAATCTGAATGATGCCACCTACCAGAGAACGAGGGCACTTGTGCGTACTGGGATGG
ACCCCAGGATGTGTTCTCTGATGCAAGGCTCAACTCTTCCGAGGAGGTCTGGAGCTGCTG
GAGCAGCAGTGAAAGGGGTTGGAACAATGGTGATGGAATTGATCCGAATGATCAAGCGAG
GGATCAATGATCGGAATTTCTGGAGAGGCGAAAATGGG-CGGAGGACAA-GAATTGCTTA
TGAAAGAATGTGCAACATCCTCAAAGGGAAATTCCAAACAGCAGCACAACGAGCAATGAT
GGACCAGGTGAGGGAAAGCCGGAA-TCCTGGGAATGCTGAAATTGAAGATCTCATCTTTC
TTGCACGGTCTGCTCTCATTCTGAGGGGATCAGTGGCTCATAAGTCCTGCCTGCCTGCTT
GTGTGTATGGACTTGCTGTGGCCAGTGGATACGACTTTGAAAGGGAGGGATACTCCCTAG
TCGGAATTGATCCTTTCCGTCTGCTCCAAAACAGTCAAGTCTTCAGTCTTATCAGACCAA
ACGAAAATCCAGCACATAAAAGTCAGCTGGTATGGATGGCATGCCACTCTGCAGCTTTTG
AAGATCTGAGAGTGTCAAGCTTCATCAGAGGAACAAGAGTAGTCCCAAGA-GGACAACTG
TCCACCAGGGGAATTCAGATTGCTTCAAATGAGAACATGGAGACAATGGACTCCAGCACT
CTTGAATTGAGGAGCAGATACTGGGCTATAAGGACCAGAAGCGGAGGAAACACTAACCAG
CAGAGAGCATCCGCAGGACAAATCAGCGTACAGCCCACATTCTCTGTACAGAGAAACCTC
CCATTCGAGAGAGCAACCATTATGGCGGCATTTACAGGAAACACTGAAGGCAGAACTTCA
GACATG---AGAACTGAAATCATAAGGATGATGGAAAATGCCAGACCTGAAGATGTGTCT
TTCCAGGGGCGGGGAGTCTTCGAGCTCTCGGACGAAAAGGCAACGAACCCGATCGTGCCT
TCCTTTGACATGAGTAATGAAGGATCTTATTTCTTCGGAGACAATGCAG-AGGAATATGA
CAAT-T------A-AAGAAAAATACCC-TTGTTTCTACT----------------
>gi|82652658|gb|CY004652| /Avian/5(NP)/H3N5/Canada/1983/08/19/ Influenza A virus (A/mallard duck/ALB/635/1983(H3N5)) segment 5, complete sequence
---------------AGCAAAAGCAGGGTAGATAATCACTCACCG-AGTGACATCCACAT
CATGGCGTCTCAAGGCACCAAACGATCTTATGAGCAGATGGAAACTGGTGGGGAGCGCCA
GAATGCCAATGAAATCAGAGCATCTGTTGGAAGAATGGTTGGTGGAATCGGGAGATTCTA
CATACAGATGTGCACTGAACTCAAACTCAGCGACTATGAAGGGAGGCTGATCCAAAACAG
CATAACAATAGAGAGAATGGTTCTCTCGGCATTTGATGAGAGGAGAAACAAATATCTGGA
AGAGCATCCCAGTGCTGGGAAAGACCCTAAGAAGACTGGGGGTCCAATCTACAGGAGGAG
AGATGGGAAATGGATGAGAGAATTAATCCTGTATGACAAAGAGGAGATCAGAAGGATTTG
GCGTCAAGCGAATAATGGAGAAGACGCAACTGCT-GGTCTCACTCATTTGATGATCTGGC
ATTCCAACTTGAATGATGCCACATATCAGAGAACAAGAGCACTTGTGCGTACTGGGATGG
ATCCCAGGATGTGCTCTCTGATGCAAGGCTCAACTCTTCCGAGGAGGTCAGGGGCTGCTG
GAGCAGCAGTGAAAGGAGTTGGAACAATGGCGATGGAATTGATTCGGATGATCAAAAGAG
GGATCAATGATCGGAACTTCTGGAGAGGCGAAAATGGA-CGGAGGACAA-GAATTGCATA
TGAAAGAATGTGCAACATTCTCAAGGGGAAATTCCAAACAGCAGCACAACGAGCAATGAT
GGACCAGGTGAGGGAAAGCCGGAA-TCCTGGGAATGCTGAAATTGAAGATCTCATCTTTC
TTGCACGGTCTGCTCTCATCCTGAGAGGATCAGTGGCTCATAAGTCCTGCCTGCCTGCTT
GTGTGTATGGACTTGCTGTGGCTAGTGGATACGACTTTGAGAGGGAGGGATACTCCCTAG
TCGGAATTGATCCTTTCCGTCTGCTCCAAAACAGTCAAGTCTTCAGTCTTATCAGACCAA
ACGAAAATCCAGCACATAAAAGTCAGCTGGTATGGATGGCATGTCACTCTGCAGCATTTG
AAGACCTGAGAGTGTCAAGCTTCATCAGAGGAACAAGAGTGGTCCCAAGA-GGACAACTG
TCCACCAGAGGAGTTCAGATTGCTTCAAATGAGAACATGGAGACAATGGACTCTAGTACT
CTCGAATTAAGGAGCAGATACTGGGCTATAAGGACCAGAAGCGGAGGGAACACTAATCAG
CAGAGAGCATCTGCAGGACAAATCAGCGTACAGCCCACATTCTCTGTGCAGAGGAACCTC
CCATTCGAGAGAGCAACCATTATGGCGGCATTTACAGGAAACACTGAAGGCAGAACTTCA
GACATG---AGGACTGAGATCATAAGGATGATGGAAAATGCCAGACCTGAAGATGTGTCT
TTCCAGGGGCGGGGAGTCTTCGAGCTCTCGGACGAAAAGGCGACGAACCCGATCGTGCCT
TCCTTTGACATGAGTAACGAGGGATCTTATTTCTTCGGAGACAATGCAG-AGGAATATGA
CAAT-T------A-AAGAAAAATACCC-TTGTTTCTACT----------------
>gi|115278041|gb|CY014570| /Avian/5(NP)/H3N4/Canada/1985/08/20/ Influenza A virus (A/mallard duck/Alberta/438/1985(H3N4)) segment 5, complete sequence
---------------AGCAAAAGCAGGGTAGATAATCACTCACCG-AGTGACATCCACAT
CATGGCGTCTCAAGGCACCAAACGATCTTATGAGCAGATGGAAACTGGTGGGGAACGCCA
GAATGCCACTGAAATCAGAGCATCTGTTGGGAGAATGGTTGGCGGAATCGGGAGATTCTA
CATACAGATGTGTACTGAACTCAAACTCAGTGACTACGAAGGGAGACTGATCCAAAACAG
CATAACAATAGAGAGAATGGTTCTCTCGGCATTTGATGAGAGGAGAAACAAATATCTGGA
AGAGCATCCCAGTGCTGGGAAAGACCCTAAGAAAACTGGGGGTCCAATCTACAGGAGGAG
AGATGGGAAATGGATGAGAGAATTGATCCTATATGACAAGGAGGAGATCAGAAGGATTTG
GCGTCAAGCGAATAATGGAGAAGACGCAACTGCT-GGTCTCACCCATTTGATGATCTGGC
ATTCCAATCTGAATGATGCCACATATCAGAGAACAAGGGCACTTGTGCGCACTGGGATGG
ATCCCAGGATGTGCTCTCTGATGCAAGGCTCAACTCTTCCGAGGAGGTCTGGGGCTGCTG
GAGCAGCAGTGAAAGGGGTTGGAACAATGGTGATGGAATTGATCCGGATGATCAAGCGAG
GGATCAATGATCGGAATTTCTGGAGAGGCGAAAATGGA-CGGAGGACAA-GAATTGCTTA
CGAAAGAATGTGCAACATTCTCAAGGGGAAATTCCAAACAGCAGCACAACGAGCAATGAT
GGACCAGGTGAGGGAAAGCCGGAA-TCCTGGGAATGCTGAAATTGAAGATCTCATCTTTC
TAGCACGGTCTGCTCTCATCCTGAGGGGATCAGTGGCTCATAAGTCCTGCCTGCCTGCCT
GTGTGTACGGACTTGCTGTGGCCAGTGGATACGACTTCGAGAGGGAGGGATACTCCCTAG
TCGGAATTGATCCTTTCCGTCTGCTCCAAAACAGTCAAGTCTTCAGTCTTATCAGACCAA
ACGAAAATCCAGCACATAAGAGTCAGCTGGTGTGGATGGCATGTCACTCTGCAGCATTTG
AAGATCTGAGAGTGTCAAGCTTCATCAGAGGAACAAGAGTGGTCCCAAGA-GGACAACTG
TCCACCAGAGGAGTTCAGATTGCTTCAAATGAGAACATGGAGACAATGGACTCCAGCACT
CTTGAATTGAGGAGCAGATACTGGGCTATAAGAACCAGAAGCGGAGGAAACACTAACCAG
CAGAGAGCATCCGCGGGGCAAATCAGCGTACAGCCCACATTCTCTGTGCAGAGAAACCTC
CCGTTCGAGAGAGCAACCATTATGGCAGCATTTACAGGAAACACTGAAGGCAGAACTTCA
GACATG---AGAACTGAGATCATAAGGATGATGGAAAATGCCAGACCTGAAGATGTGTCT
TTCCAGGGGCGGGGAGTCTTCGAGCTCTCGGACGAAAAGGCAACGAACCCGATCGTGCCT
TCCTTTGACATGAGTAACGAAGGATCTTATTTCTTCGGAGACAATGCAG-AGGAATATGA
CAAT-T------A-AAGAAAAATACCC-TTGTTTCTACT----------------
>gi|166080120|gb|EU301308| /Avian/5(NP)/H3N3/South Korea/2006/// Influenza A virus (A/aquatic bird/Korea/CN-4/2006(H3N3)) nucleoprotein (NP) gene, partial cds.
------------------------------------------------------------
-ATGGCGTCTCAAGGCACCAAACGATCTTATGAGCAGATGGAAACTGGTGGAGAACGCCA
GAATGCTACTGAGATCAGAGCATCTGTTGGGAGAATGGTCGGTGGAATTGGGAGATTCTA
CATACAGATGTGCACTGAGCTCAAACTCAGCGACTATGAAGGGAGACTAATCCAAAACAG
CATAACAATAGAGAGAATGGTTCTCTCTGCATTTGATGAAAGGAGGAACAAATATCTGGA
AGAACACCCCAGTGCGGGGAAGGATCCGAAGAAAACCGGAGGCCCAATCTACAGAAGGAG
AGACGGAAAATGGATGAGAGAGCTAATTCTGTATGACAAAGAAGAGATCAGGAGGATTTG
GCGTCAAGCGAACAACGGAGAAGACGCAACTGCT-GGTCTCACTCATCTGATGATCTGGC
ATTCCAACCTGAATGATGCCACATATCAGAGAACAAGAGCTCTCGTGCGTACCGGGATGG
ACCCTAGAATGTGCTCCCTGATGCAAGGATCAACCCTCCCAAGAAGATCTGGAGCTGCTG
GTGCAGCAGTAAAGGGAGTTGGAACAATGGTGATGGAACTGGTTCGGATGATAAAGCGGG
GGATCAATGACCGGAATTTCTGGAGAGGCGAGAATGGA-CGGAGAACAA-GGATTGCATA
TGAGAGAATGTGCAACATCCTCAAAGGGAAATTCCAAACAGCAGCACAACGAGCAATGAT
GGACCAGGTGCGAGAAAGCAGAAA-TCCTGGGAATGCTGAAATTGAAGACCTTATCTTCC
TGGCACGGTCTGCACTCATCCTGAGAGGATCAGTGGCTCACAAATCCTGCTTGCCTGCTT
GTGTGTATGGACTTGCTGTGGCCAGTGGATATGACTTTGAGAGAGAGGGATACTCTCTGG
TTGGAATTGATCCTTTCCGTCTGCTTCAGAACAGCCAGGTGTTCAGCCTCATTAGACCAA
ATGAGAATCCGGCACATAAAAGTCAGCTGGTATGGATGGCATGCCATTCTGCAGCATTTG
AAGACCTGAGAGTATCAAGCTTCATCAGAGGAACAAGGGTGGTCCCAAGA-GGACAACTG
TCCACCAGAGGAGTTCAAATAGCTTCAAACGAGAACATGGAAACAATGGATTCCAGCACT
CTTGAACTGAGAAGCAGATACTGGGCTATAAGGACCAGAAGTGGAGGAAACACCAACCAA
CAGAGAGCATCTGCAGGACAAATCAGTGTACAGCCTACTTTCTCGGTACAGAGAAATCTT
CCTTTCGAGAGAGCAACCATCATGGCGGCATTCACAGGGAACACTGAAGGCAGGACATCC
GACATG---AGGACTGAAATCATAAGAATGATGGAAAGTGCCAGACCAGAAGATGTGTCT
TTCCAGGGGCGGGGAGTCTTCGAGCTCTCGGACGAAAAGGCAACGAACCCGATCGTGCCT
TCCTTTGACATGAGTAACGAGGGATCTTATTTCTTCGGAGACAACGCAG-AGGAGTATGA
-------------------------------------------------------
>gi|82652677|gb|CY004683| /Avian/5(NP)/H3N3/Canada/1988/09/4/ Influenza A virus (A/mallard/ALB/394/1988(H3N3)) segment 5, complete sequence
---------------AGCAAAAGCAGGGTAGATAATCACTCACTG-AGTGACATCCACAT
CATGGCGTCTCAAGGCACCAAACGATCTTATGAACAGATGGAAACTGGTGGGGAACGCCA
GAATGCCACTGAAATCAGAGCATCTGTTGGGAGAATGGTTGGTGGAATTGGGAGATTCTA
CATACAGATGTGCACTGAACTCAAACTCAGCGACTATGAAGGGAGGCTGATCCAAAACAG
TATAACAATAGAGAGAATGGTTCTCTCAGCGTTTGATGAGAGGAGAAACAAATATCTGGA
AGAGCATCCCAGTGCTGGGAAAGACCCTAAGAAGACTGGAGGCCCAATATACAGAAGGAG
AGATGGAAAATGGATGAGAGAACTGATCCTGTATGACAAAGAGGAGATCAGAAGGATTTG
GCGCCAAGCGAATAATGGGGAAGACGCAACCGCT-GGTCTGACCCATATGATGATCTGGC
ATTCTAATCTGAATGATGCCACATATCAAAGAACAAGGGCACTTGTGCGTACTGGGATGG
ACCCCAGGATGTGCTCTCTGATGCAAGGATCAACTCTCCCGAGGAGGTCTGGGGCTGCTG
GAGCGGCAGTGAAAGGAGTTGGAACAATGGTGATGGAATTGATTCGGATGATCAAACGAG
GGATCAATGATCGGAACTTCTGGAGAGGTGAAAATGGA-CGGAGGACAA-GAATTGCATA
CGAAAGAATGTGCAACATTCTTAAAGGGAAATTCCAAACAGCAGCACAACGAGCAATGAT
GGACCAGGTGAGGGAAAGCCGGAA-TCCTGGGAATGCTGAAATTGAAGATCTCATCTTTC
TTGCACGGTCTGCTCTCATCCTGAGGGGATCAGTGGCTCATAAGTCCTGCCTGCCTGCTT
GTGTGTATGGGCTTGCTGTGGCCAGTGGATACGACTTTGAGAGGGAGGGATACTCCCTAG
TCGGAATTGATCCTTTCCGCCTGCTCCAAAACAGTCAAGTCTTCAGTCTTATCAGACCAA
ATGAAAATCCAGCACATAAAAGTCAGCTGGTATGGATGGCATGTCATTCTGCAGCATTTG
AAGATCTTAGAGTGTCAAGCTTTATCAGAGGAGCAAGAGTGGTTCCAAGA-GGGCAACTG
TCCACCAGAGGAGTTCAGATTGCTTCAAATGAGAACATGGAAACAATGGACTCCAGTACT
CTTGAACTGAGGAGCAGATACTGGGCTATAAGGACCAGAAGTGGAGGAAACACTAACCAG
CAAAGAGCATCTGCAGGACAAATCAGCGTACAGCCCACATTCTCCGTGCAGAGAAACCTC
CCATTCGAGAGAGCAACCATTATGGCGGCATTCACGGGAAACACTGAAGGCAGAACTTCA
GACATG---AGAACTGAGATCATAAGAATGATGGAAAATGCTAGACCTGAAGATGTGTCT
TTCCAGGGGCGGGGAGTCTTCGAGCTCTCGGACGAAAAGGCAACGAACCCGATCGTGCCT
TCCTTTGACATGAGTAACGAGGGATCTTATTTCTTCGGAGACAATGCAG-AGGAATATGA
CAAT-T------A-AAGAAAAATACCC-TTGTTTCTACT----------------
>gi|82652568|gb|CY004602| /Avian/5(NP)/H3N3/Canada/1978/08/15/ Influenza A virus (A/mallard duck/ALB/712/1978(H3N3)) segment 5, complete sequence
---------------AGCAAAAGCAGGGTAGATAATCACTCACCG-AGTGACATCAACAT
CATGGCGTCTCAAGGCACCAAACGATCTTATGAACAGATGGAAACTGGTGGGGAACGCCA
GAATGCCACTGAAATCAGAGCATCTGTTGGGAGAATGGTTGGTGGAATCGGAAGATTCTA
CATACAGATGTGCACTGAACTCAAACTCAGCGACTATGAAGGGAGGCTGATCCAGAACAG
CATCACAATAGAGAGGATGGTTCTCTCAGCATTTGATGAAAGGAGAAACAAATATCTGGA
AGAGCATCCCAGTGCTGGGAAGGATCCTAAGAAGACTGGAGGTCCAATCTACAGAAGGAG
AGATGGGAAATGGGTGAGAGAATTGATCCTGTATGATAAAGAAGAGATCAGAAGGATTTG
GCGTCAAGCGAATAATGGAGAAGACGCAACTGCT-GGTCTCACTCATCTAATGATCTGGC
ATTCCAATCTGAATGATGCTACATACCAGAGAACAAGGGCTCTTGTGCGTACTGGGATGG
ATCCCAGGATGTGCTCTCTGATGCAAGGCTCGACTCTCCCAAGAAGATCTGGAGCCGCTG
GAGCAGCAGTGAAAGGAGTCGGAACAATGGTTATGGAATTGATTCGGATGATCAAACGAG
GAATCAATGATCGTAACTTTTGGAGAGGAGAAAATGGA-CGGAGAACAA-GAATTGCATA
CGAAAGGATGTGCAACATCCTTAAAGGGAAATTCCAAACAGCAGCACAACGAGCAATGAT
GGACCAAGTGCGGGAAAGCCGGAA-TCCTGGGAATGCTGAGATTGAAGATCTCATCTTTC
TTGCACGATCTGCTCTCATTTTGAGGGGATCAGTGGCTCATAAGTCCTGCCTACCTGCTT
GTGTGTACGGACTTGCTGTAGCCAGCGGATACGATTTTGAAAGAGAAGGATACTCCCTAG
TTGGGATTGATCCTTTCCGTCTGCTTCAAAACAGCCAAGTCTTCAGTCTTATCAGACCAA
ACGAAAATCCAGCACATAAAAGCCAGCTGGTATGGATGGCATGTCACTCAGCAGCATTTG
AAGACCTGAGAGTATCAAGCTTCATCAGAGGAGCAAGAGTGGTTCCAAGA-GGACAGCTG
TCCACCAGAGGGGTTCAGATTGCTTCAAATGAGAACATGGAGACAATGGACTCCAGTACT
CTTGAATTGAGGAGCAGATACTGGGCTATAAGAACCAGAAGCGGAGGGAATACCAACCAG
CAGAGAGCATCTGCAGGACAAATCAGCGTACAGCCCACATTCTCTGTGCAAAGAAACCTC
CCATTCGAGAGAGCAACCATCATGGCAGCATTTACAGGAAATACTGAAGGCAGGACCTCA
GACATG---AGAACTGAGATCATAAGGATGATGGAAAATGCCAGACCTGAAGATGTGTCT
TTCCAGGGGCGGGGAGTCTTCGAGCTCTCGGACGAAAAGGCGACGAACCCGATCGTGCCT
TCCTTTGACATGAGTAACGAGGGGTCTTATTTCTTCGGAGACAATGCAG-AGGAGTATGA
CAAT-T------A-AAGAAAAATACCC-TTGTTTCTACT----------------
>gi|325007|gb|M27519| /Avian/5(NP)/H3N3/Turkmenistan/1972/// Influenza A virus (A/tern/Turkmenia/18/1972(H3N3)) segment 5 nucleoprotein gene, complete cds.
---------------AGCAAAAGCAGGGTAGATAATCACTCACTG-AGTGACATCCACAT
CATGGCGTCTCAAGGCACCAAACGATCTTATGAGCAGATGGAAACTGGTGGGGAGCGCCA
GAATGCTACTGAGATCAGAGCATCTGTTGGAAGGATGGTTGGTGGAATTGGAAGATTCTA
CATACAGATGTGTACTGAACTCAAACTCAGCGACTATGAAGGGAGGCTGATTCAAAACAG
CATAACAATAGAGAGAATGGTTCTCTCTGCATTTGATGAAAGGAGGAACAAATACCTAGA
AGAGCACCCCAGCGCTGGGAAGGACCCTAAGAAAACCGGAGGTCCAATCTATAGAAGGAG
AGACGGAAAATGGATGAGGGAACTGATCCTGTATGACAAGGAGGAGATCAGGAGGATTTG
GCGCCAAGCGAACAATGGAGAAGATGCAACCGCT-GGTCTCACTCACTTGATGATCTGGC
ATTCCAATCTGAATGATGCCACATATCAGAGAACAAGAGCCCTTGTGCGTACTGGGATGG
ACCCCAGAATGTGCTCTCTGATGCAAGGATCAACTCTCCCGAGGAGATCTGGAGCCGCTG
GCGCAGCAGTGAAGGGAGTTGGGACAATGGTAATGGAGCTGATTCGTATGATAAAGCGGG
GGATCAATGATCGGAATTTCTGGAGAGGCGAAAATGGA-CGAAGAACAA-GAATAGCATA
TGAGAGAATGTGCAACATCCTCAAAGGAAAATTCCAAACAGCAGCACAACGAGCAATGAT
GGACCAGGTGCGGGAAAGCCGGAA-TCCTGGGAATGCTGAAATTGAAGACCTTATCTTCC
TGGCACGGTCTGCACTCATTCTGAGAGGATCAGTGGCTCACAAGTCCTGCCTGCCTGCTT
GTGTGTATGGACTTGCTGTGGCCAGTGGGTACGATTTTGAAAGAGAGGGGTACTCTCTGG
TTGGAATAGATCCTTTCCGCCTGCTCCAGAACAGCCAGGTATTCAGCCTCATTCGACCAA
ATGAGAATCCAGCACATAAGAGCCAGCTGGTATGGATGGCATGCCATTCTGCAGCATTTG
AAGACCTGAGGGTATCAAGCTTCATCAGAGGGACAAGAGTAGTCCCAAGA-GGACAACTG
TCCACCAGAGGAGTTCAAATTGCTTCTAATGAGAACATGGAAACAATGGACTCCAGCACT
CTTGAACTGAGGAGCAGATACTGGGCTATAAGGACCAGAAGCGGAGGAAACACCAACCAA
CAGAGAGCATCTGCAGGGCACATCAGTGTGCAACCCACTTTCTCGGTTCAGAGAAATCTC
CCTTTCGAAAGAGCAACCATCATGGCAGCATTTACAGGAAACACTGAAGGCAGAACGTCT
GACATG---AGGACTGAAATCATAAGAATGATGGAGAGTGCCAAGCCAGAAGATGTGTCT
TTCCAGGGGCGGGGAGTCTTCGAGCTCTCGGACGAAAAGGCAACGAACCCGATCGTGCCT
TCCTTTGACATGAGTAATGAAGGATCTTATTTCTTCGGAGACAATGCAG-AGGAGTATGA
CAAT-T------A-AAGAAAAATACCC-TTGTTTCTACT----------------
>gi|166080124|gb|EU301310| /Avian/5(NP)/H3N2/South Korea/2006/// Influenza A virus (A/aquatic bird/Korea/JN-2/2006(H3N2)) nucleoprotein (NP) gene, partial cds.
------------------------------------------------------------
-ATGGCGTCTCAAGGCACCAAACGATCTTATGAACAGATGGAAACTGGTGGAGAACGCCA
GAATGCTACTGAGATCAGAGCATCTGTTGGAAGAATGGTTGGTGGAATTGGGAGGTTTTA
CATACAGATGTGCACTGAACTCAAACTCAGCGACTATGAAGGGAGGCTGATTCAGAACAG
CATAACAATAGAGAGAATGGTTCTCTCTGCATTTGATGAGAGGAGGAACAAATACCTGGA
AGAACATCCCAGTGCGGGGAAGGATCCGAAGAAAACTGGAGGTCCAATTTACAGAAGGAG
AGACGGAAAATGGATGAGGGAGCTGATTCTGTATGACAAAGAGGAAATCAGGAGGATCTG
GCGTCAAGCGAACAACGGAGAAGATGCAACTGCT-GGTCTCACTCATCTGATGATCTGGC
ATTCCAACTTGAATGATGCCACATACCAGAGAACAAGAGCTCTCGTGCGCACTGGGATGG
ATCCCAGAATGTGCTCTCTGATGCAAGGATCAACTCTCCCAAGGAGATCTGGAGCTGCTG
GTGCAGCAGTAAAGGGAGTCGGGACAATGGTGATGGAACTAATTCGGATGATAAAGCGAG
GGATTAATGATCGGAATTTCTGGAGAGGCGAAAATGGA-CGAAGAACAA-GGATTGCATA
TGAGAGAATGTGCAACATCCTCAAAGGGAAATTCCAAACAGCAGCACAAAGAGCAATGAT
GGATCAAGTGCGGGAAAGCAGAAA-TCCTGGGAATGCTGAGATTGAAGATCTTACCTTTC
TGGCGCGGTCTGCACTCATCCTGAGAGGATCAGTGGCCCACAAGTCCTGCCTGCCTGCTT
GTGTGTACGGACTTGCTGTGGCCAGTGGATATGACTTTGAGAGAGAAGGATACTCTCTGG
TCGGAATAGATCCTTTCCGTTTGCTTCAAAACAGCCAGGTCTTCAGTCTCATTAGACCCA
ATGAGAATCCAGCACATAAGAGTCAATTGGTATGGATGGCATGCCACTCAGCAGCGTTTG
AAGACCTGAGAGTATCAAGTTTCATCAGAGGGACAAGAGTGGTCCCAAGA-GGACAATTA
TCCACCAGAGGAGTTCAAATTGCATCAAATGAGAACATGGAAACAATGGACTCCAGCACC
CTTGAACTTAGGAGCAGATATTGGGCTATAAGAACCAGAAGTGGAGGAAACACCAACCAG
CAGAGGGCATCTGCAGGACAAATCAGCGTACAGCCTACCTTCTCGGTACAAAGAAATCTC
CCTTTCGAAAGAGCGACCATTATGGCGGCATTTACAGGGAACACTGAAGGCAGAACATCT
GACATG---AGGACTGAAATCATAAGAATGATGGAGAGTGCCAGACCAGAAGATGTGTCT
TTCCAGGGGCGGGGAGTCTTCGAGCTCTCGGACGAAAAGGCAACGAACCCGATCGTGCCT
TCCTTTGACATGAGTAATGAAGGATCTTATTTCTTCGGAGACAATGCAG-AGGAGTATG-
-------------------------------------------------------
>gi|138393053|gb|CY021456| /Avian/5(NP)/H3N2/USA/2005/// Influenza A virus (A/mallard/Maryland/615/2005(H3N2)) segment 5, complete sequence
------------------------------GATAATCACTCACCG-AGTGACATCCACAT
CATGGCGTCTCAAGGCACCAAACGATCTTATGAGCAGATGGAAACTGGTGGAGAACGCCA
GAATGCCACTGAAATCAGAGCATCTGTTGGGAGAATGGTTGGTGGAATCGGAAGATTCTA
CATACAGATGTGCACTGAACTCAAACTCAGTGACTATGAAGGGAGACTGATCCAAAACAG
CATCACAATAGAGAGAATGGTTCTCTCAGCATTTGATGAGAGGAGAAACAAATATCTGGA
AGAGCATCCCAGTGCTGGGAAAGACCCTAAGAAGACTGGAGGTCCAATCTACAGGAGGAG
AGATGGGAAATGGATGAGAGAATTGATCCTATATGACAAAGAGGAGATCAGAAGGATTTG
GCGTCAAGCGAATAATGGGGAAGACGCAACTGCC-GGTCTCACCCATTTGATGATCTGGC
ACTCCAATCTGAATGATGCCACCTATCAGAGGACAAGGGCACTTGTGCGTACTGGAATGG
ATCCCAGGATGTGTTCTCTGATGCAAGGCTCGACTCTTCCGAGGAGGTCTGGAGCTGCTG
GAGCAGCAGTAAAAGGAGTTGGAACAATGGTGATGGAATTGATCCGAATGATCAAGCGAG
GAATCAATGATCGGAATTTCTGGAGAGGCGAAAATGGG-CGGAGGACAA-GAATTGCTTA
CGAGAGAATGTGCAACATCCTCAAAGGGAAGTTTCAAACAGCAGCACAACGAGCAATGAT
GGACCAGGTGAGGGAAAGCCGGAA-TCCTGGGAATGCTGAAATTGAAGATCTCATCTTTC
TTGCACGGTCTGCTCTCATTCTGAGGGGATCAGTGGCTCATAAGTCTTGCCTGCCTGCTT
GTGTGTATGGACTTGCTGTGGCCAGTGGATACGACTTTGAAAGGGAGGGATACTCCCTAG
TCGGAATTGATCCTTTCCGTCTGCTCCAAAACAGTCAAGTCTTCAGTCTTATCAGACCAA
ACGAAAATCCAGCACATAAAAGTCAGCTGGTATGGATGGCATGCCACTCTGCAGCCTTTG
AAGATCTAAGAGTATCAAGCTTCATTAGAGGAACAAGAGTAGTCCCAAGA-GGACAACTG
TCCACCAGAGGAGTTCAGATTGCTTCAAATGAGAATATGGAGACAATGGACTCCAGTACT
CTTGAACTGAGGAGCAGGTACTGGGCTATAAGGACCAGAAGTGGAGGAAACACTAACCAG
CAGAGAGCATCTGCAGGGCAAATCAGCGTACAGCCCACGTTCTCTGTACAAAGGAACCTC
CCATTCGAGAGAGCAACCATTATGGCGGCATTTACAGGAAACACTGAAGGCAGAACTTCA
GACATG---AGAACAGAAATCATAAGGATGATGGAAAATGCCAGACCTGAAGATGTGTCT
TTCCAGGGGCGGGGAGTCTTCGAGCTCTCGGACGAAAAGGCAACGAACCCGATCGTGCCT
TCCTTTGACATGAGTAACGAAGGATCTTATTTCTTCGGAGACAATGCAG-AGGAGTATGA
CAAT-T------A-AAGA-------------------------------------
>gi|138393248|gb|CY021464| /Avian/5(NP)/H3N2/USA/2005/// Influenza A virus (A/mallard/Maryland/710/2005(H3N2)) segment 5, complete sequence
------------------------------GATAATCACTCACCG-AGTGACATCCACAT
CATGGCGTCTCAAGGCACCAAACGATCTTATGAGCAGATGGAAACTGGTGGAGAACGCCA
GAATGCCACTGAAATCAGAGCATCTGTTGGGAGAATGGTTGGTGGAATCGGAAGATTCTA
CATACAGATGTGCACTGAACTCAAACTCAGTGACTATGAAGGGAGACTGATCCAAAACAG
CATCACAATAGAGAGAATGGTTCTCTCAGCATTTGATGAGAGGAGAAACAAATATCTGGA
AGAGCATCCCAGTGCTGGGAAAGACCCTAAGAAGACTGGAGGTCCAATCTACAGGAGGAG
AGATGGGAAATGGATGAGAGAATTGATCCTATATGACAAAGAGGAGATCAGAAGGATTTG
GCGTCAAGCGAATAATGGGGAAGACGCAACTGCC-GGTCTCACCCATTTGATGATCTGGC
ACTCCAATCTGAATGATGCCACCTATCAGAGGACAAGGGCACTTGTGCGTACTGGAATGG
ATCCCAGGATGTGTTCTCTGATGCAAGGCTCGACTCTTCCGAGGAGGTCTGGAGCTGCTG
GAGCAGCAGTAAAAGGAGTTGGAACAATGGTGATGGAATTGATCCGAATGATCAAGCGAG
GAATCAATGATCGGAATTTCTGGAGAGGCGAAAATGGG-CGGAGGACAA-GAATTGCTTA
CGAGAGAATGTGCAACATCCTCAAAGGGAAGTTTCAAACAGCAGCACAACGAGCAATGAT
GGACCAGGTGAGGGAAAGCCGGAA-TCCTGGGAATGCTGAAATTGAAGATCTCATCTTTC
TTGCACGGTCTGCTCTCATTCTGAGGGGATCAGTGGCTCATAAGTCTTGCCTGCCTGCTT
GTGTGTATGGACTTGCTGTGGCCAGTGGATACGACTTTGAAAGGGAGGGATACTCCCTAG
TCGGAATTGATCCTTTCCGTCTGCTCCAAAACAGTCAAGTCTTCAGTCTTATCAGACCAA
ACGAAAATCCAGCACATAAAAGTCAGCTGGTATGGATGGCATGCCACTCTGCAGCCTTTG
AAGATCTAAGAGTATCAAGCTTCATTAGAGGAACAAGAGTAGTCCCAAGA-GGACAACTG
TCCACCAGAGGAGTTCAGATTGCTTCAAATGAGAATATGGAGACAATGGACTCCAGTACT
CTTGAACTGAGGAGCAGGTACTGGGCTATAAGGACCAGAAGTGGAGGAAACACTAACCAG
CAGAGAGCACCTGCAGGGCAAATCAGCGTACAGCCCACGTTCTCTGTACAAAGGAACCTC
CCATTCGAGAGAGCAACCATTATGGCGGCATTTACAGGAAACACTGAAGGCAGAACTTCA
GACATG---AGAACAGAAATCATAAGGATGATGGAAAATGCCAGACCTGAAGATGTGTCT
TTCCAGGGGCGGGGAGTCTTCGAGCTCTCGGACGAAAAGGCAACGAACCCGATCGTGCCT
TCCTTTGACATGAGTAACGAAGGATCTTATTTCTTCGGAGACAATGCAG-AGGAGTATGA
CAAT-T------A-AAG--------------------------------------
>gi|155016311|gb|CY024813| /Avian/5(NP)/H3N2/USA/2005/// Influenza A virus (A/mallard.Maryland/708/2005(H3N2)) segment 5, complete sequence
------------------------------GATAATCACTCACCG-AGTGACATCCACAT
CATGGCGTCTCAAGGCACCAAACGATCTTATGAGCAGATGGAAACTGGTGGAGAACGCCA
GAATGCCACTGAAATCAGAGCATCTGTTGGGAGAATGGTTGGTGGAATCGGAAGATTCTA
CATACAGATGTGCACTGAACTCAAACTCAGTGACTATGAAGGGAGACTGATCCAAAACAG
CATCACAATAGAGAGAATGGTTCTCTCAGCATTTGATGAGAGGAGAAACAAATATCTGGA
AGAGCATCCCAGTGCTGGGAAAGACCCTAAGAAGACTGGAGGTCCAATCTACAGGAGGAG
AGATGGGAAATGGATGAGAGAATTGATCCTATATGACAAAGAGGAGATCAGAAGGATTTG
GCGTCAAGCGAATAATGGGGAAGACGCAACTGCC-GGTCTCACCCATTTGATGATCTGGC
ACTCCAATCTGAATGATGCCACCTATCAGAGGACAAGGGCACTTGTGCGTACTGGAATGG
ATCCCAGGATGTGTTCTCTGATGCAAGGCTCGACTCTTCCGAGGAGGTCTGGAGCTGCTG
GAGCAGCAGTAAAAGGAGTTGGAACAATGGTGATGGAATTGATCCGAATGATCAAGCGAG
GAATCAATGATCGGAATTTCTGGAGAGGCGAAAATGGG-CGGAGGACAA-GAATTACTTA
CGAGAGAATGTGCAACATCCTCAAAGGGAAGTTTCAAACAGCAGCACAACGAGCAATGAT
GGACCAGGTGAGGGAAAGCCGGAA-TCCTGGGAATGCTGAAATTGAAGATCTCATCTTTC
TTGCACGGTCTGCTCTCATTCTGAGGGGATCAGTGGCTCATAAGTCTTGCCTGCCTGCTT
GTGTGTATGGACTTGCTGTGGCCAGTGGATACGACTTTGAAAGGGAGGGATACTCCCTAG
TCGGAATTGATCCTTTCCGTCTGCTCCAAAACAGTCAAGTCTTCAGTCTTATCAGACCAA
ACGAAAATCCAGCACATAAAAGTCAGCTGGTATGGATGGCATGCCACTCTGCAGCCTTTG
AAGATCTAAGAGTATCAAGCTTCATTAGAGGAACAAGAGTAGTCCCAAGA-GGACAACTG
TCCACCAGAGGAGTTCAGATTGCTTCAAATGAGAATATGGAGACAATGGACTCCAGTACT
CTTGAACTGAGGAGCAGGTACTGGGCTATAAGGACCAGAAGTGGAGGAAACACTAACCAG
CAGAGAGCATCTGCAGGGCAAATCAGCGTACAGCCCACGTTCTCTGTACAAAGGAACCTC
CCATTCGAGAGAGCAACCATTATGGCGGCATTTACAGGAAACACTGAAGGCAGAACTTCA
GACATG---AGAACAGAAATCATAAGGACGATGGAAAATGCCAGACCTGAAGATGTGTCT
TTCCAGGGGCGGGGAGTCTTCGAGCTCTCGGACGAAAAGGCAACGAACCCGATCGTGCCT
TCCTTTGACATGAGTAACGAAGGATCTTATTTCTTCGGAGACAATGCAG-AGGAGTATGA
CAAT-T------A-AAGA-------------------------------------
>gi|134048056|gb|CY021264| /Avian/5(NP)/H3N2/USA/2005/// Influenza A virus (A/mallard/Maryland/681/2005(H3N2)) segment 5, complete sequence
------------------------------GATAATCACTCACCG-AATGACATCCACAT
CATGGCGTCTCAAGGCACCAAACGATCTTATGAGCAGATGGAAACTGGTGGAGAACGCCA
GAATGCCACTGAAATCAGAGCATCTGTTGGGAGAATGGTTGGTGGAATCGGAAGATTCTA
CATACAGATGTGCACTGAACTCAAACTCAGTGACTATGAAGGGAGACTGATCCAAAACAG
CATCACAATAGAGAGAATGGTTCTCTCAGCATTTGATGAGAGGAGAAACAAATATCTGGA
AGAGCATCCCAGTGCTGGGAAAGACCCTAAGAAGACTGGAGGTCCAATCTACAGGAGGAG
AGATGGGAAATGGATGAGAGAATTGATCCTATATGACAAAGAGGAGATCAGAAGGATTTG
GCGTCAAGCGAATAATGGGGAAGACGCAACTGCC-GGTCTCACCCATTTGATGATCTGGC
ACTCCAATCTGAATGATGCCACCTATCAGAGGACAAGGGCACTTGTGCGTACTGGAATGG
ATCCCAGGATGTGTTCTCTGATGCAAGGCTCGACTCTTCCGAGGAGGTCTGGAGCTGCTG
GAGCAGCAGTAAAAGGAGTTGGAACAATGGTGATGGAATTGATCCGAATGATCAAGCGAG
GAATCAATGATCGGAATTTCTGGAGAGGCGAAAATGGG-CGGAGGACAA-GAATTGCTTA
CGAGAGAATGTGCAACATCCTCAAAGGGAAGTTTCAAACAGCAGCACAACGAGCAATGAT
GGACCAGGTGAGGGAAAGCCGGAA-TCCTGGGAATGCTGAAATTGAAGATCTCATCTTTC
TTGCACGGTCTGCTCTCATTCTGAGGGGATCAGTGGCTCATAAGTCTTGCCTGCCTGCTT
GTGTGTATGGACTTGCTGTGGCCAGTGGATACGACTTTGAAAGGGAGGGATACTCCCTAG
TCGGAATTGATCCTTTCCGTCTGCTCCAAAACAGTCAAGTCTTCAGTCTTATCAGACCAA
ACGAAAATCCAGCACATAAAAGTCAGCTGGTATGGATGGCATGCCACTCTGCAGCCTTTG
AAGATCTAAGAGTATCAAGCTTCATTAGAGGAACAAGAGTAGTCCCAAGA-GGACAACTG
TCCACCAGAGGAGTTCAGATTGCTTCAAATGAGAATATGGAGACAATGGACTCCAGTACT
CTTGAACTGAGGAGCAGGTACTGGGCTATAAGGACCAGAAGTGGAGGAAACACTAACCAG
CAGAGAGCATCTGCAGGGCAAATCAGCGTACAGCCCACGTTCTCTGTACAAAGGAACCTC
CCATTCGAGAGAGCAACCATTATGGCGGCATTTACAGGAAACACTGAAGGCAGAACTTCA
GACATG---AGAACAGAAATCATAAGGATGATGGAAAATGCCAGACCTGAAGATGTGTCT
TTCCAGGGGCGGGGAGTCTTCGAGCTCTCGGACGAAAAGGCAACGAACCCGATCGTGCCT
TCCTTTGACATGAGTAACGAAGGATCTTATTTCTTCGGAGACAATGCAG-AGGAGTATGA
CAAT-T------A-AAGA-------------------------------------
>gi|134048075|gb|CY021272| /Avian/5(NP)/H3N2/USA/2005/// Influenza A virus (A/mallard/Maryland/691/2005(H3N2)) segment 5, complete sequence
------------------------------GATAATCACTCACCG-AGTGACATCCACAT
CATGGCGTCTCAAGGCACCAAACGATCTTATGAGCAGATGGAAACTGGTGGAGAACGCCA
GAATGCCACTGAAATCAGAGCATCTGTTGGGAGAATGGTTGGTGGAATCGGAAGATTCTA
CATACAGATGTGCACTGAACTCAAACTCAGTGACTATGAAGGGAGACTGATCCAAAACAG
CATCACAATAGAGAGAATGGTTCTCTCAGCATTTGATGAGAGGAGAAACAAATATCTGGA
AGAGCATCCCAGTGCTGGGAAAGACCCTAAGAAGACTGGAGGTCCAATCTACAGGAGGAG
AGATGGGAAATGGATGAGAGAATTGATCCTATATGACAAAGAGGAGATCAGAAGGATTTG
GCGTCAAGCGAATAATGGGGAAGACGCAACTGCC-GGTCTCACCCATTTGATGATCTGGC
ACTCCAATCTGAATGATGCCACCTATCAGAGGACAAGGGCACTTGTGCGTACTGGAATGG
ATCCCAGGATGTGTTCTCTGATGCAAGGCTCGACTCTTCCGAGGAGGTCTGGAGCTGCTG
GAGCAGCAGTAAAAGGAGTTGGAACAATGGTGATGGAATTGATCCGAATGATCAAGCGAG
GAATCAATGATCGGAATTTCTGGAGAGGCGAAAATGGG-CGGAGGACAA-GAATTGCTTA
CGAGAGAATGTGCAACATCCTCAAAGGGAAGTTTCAAACAGCAGCACAGCGAGCAATGAT
GGACCAGGTGAGGGAAAGCCGGAA-TCCTGGGAATGCTGAAATTGAAGATCTCATCTTTC
TTGCACGGTCTGCTCTCATTCTGAGGGGATCAGTGGCTCATAAGTCTTGCCTGCCTGCTT
GTGTGTATGGACTTGCTGTGGCCAGTGGATACGACTTTGAAAGGGAGGGATACTCCCTAG
TCGGAATTGATCCTTTCCGTCTGCTCCAAAACAGTCAAGTCTTCAGTCTTATCAGACCAA
ACGAAAATCCAGCACATAAAAGTCAGCTGGTATGGATGGCATGCCACTCTGCAGCCTTTG
AAGATCTAAGAGTATCAAGCTTCATTAGAGGAACAAGAGTAGTCCCAAGA-GGACAACTG
TCCACCAGAGGAGTTCAGATTGCTTCAAATGAGAATATGGAGACAATGGACTCCAGTACT
CTTGAACTGAGGAGCAGGTACTGGGCTATAAGGACCAGAAGTGGAGGAAACACTAACCAG
CAGAGAGCATCTGCAGGGCAAATCAGCGTACAGCCCACGTTCTCTGTACAGAGGAACCTC
CCATTCGAGAGAGCAACCATTATGGCGGCATTTACAGGAAACACTGAAGGCAGAACTTCA
GACATG---AGAACAGAAATCATAAGGATGATGGAAAATGCCAGACCTGAAGATGTGTCT
TTCCAGGGGCGGGGAGTCTTCGAGCTCTCGGACGAAAAGGCAACGAACCCGATCGTGCCT
TCCTTTGACATGAGTAACGAAGGATCTTATTTCTTCGGAGACAATGCAG-AGGAGTATGA
CAAT-T------A-AAG--------------------------------------
>gi|134048094|gb|CY021280| /Avian/5(NP)/H3N2/USA/2005/// Influenza A virus (A/mallard/Maryland/631/2005(H3N2)) segment 5, complete sequence
------------------------------GATAATCACTCACCG-AGTGACATCCACAT
CATGGCGTCTCAAGGCACCAAACGATCTTATGAGCAGATGGAAACTGGTGGAGAACGCCA
GAATGCCACTGAAATCAGAGCATCTGTTGGGAGAATGGTTGGTGGAATCGGAAGATTCTA
CATACAGATGTGCACTGAACTCAAACTCAGTGACTATGAAGGGAGACTGATCCAAAACAG
CATCACAATAGAGAGAATGGTTCTCTCAGCATTTGATGAGAGGAGAAACAAATATCTGGA
AGAGCATCCCAGTGCTGGGAAAGACCCTAAGAAGACTGGAGGTCCAATCTACAGGAGGAG
AGATGGGAAATGGATGAGAGAATTGATCCTATATGACAAAGAGGAGATCAGAAGGATTTG
GCGTCAAGCGAATAATGGGGAAGACGCAACTGCC-GGTCTCACCCATTTGATGATCTGGC
ACTCCAATCTGAATGATGCCACCTATCAGAGGACAAGGGCACTTGTGCGTACTGGAATGG
ATCCCAGGATGTGTTCTCTGATGCAAGGCTCGACTCTTCCGAGGAGGTCTGGAGCTGCTG
GAGCAGCAGTAAAAGGAGTTGGAACAATGGTGATGGAATTGATCCGAATGATCAAGCGAG
GAATCAATGATCGGAATTTCTGGAGAGGCGAAAATGGG-CGGAGGACAA-GAATTGCTTA
CGAGAGAATGTGCAACATCCTCAAAGGGAAGTTTCAAACAGCAGCACAACGAGCAATGAT
GGACCAGGTGAGGGAAAGCCGGAA-TCCTGGGAATGCTGAAATTGAAGATCTCATCTTTC
TTGCACGGTCTGCTCTCATTCTGAGGGGATCAGTGGCTCATAAGTCTTGCCTGCCTGCTT
GTGTGTATGGACTTGCTGTGGCCAGTGGATACGACTTTGAAAGGGAGGGATACTCCCTAG
TCGGAATTGATCCTTTCCGTCTGCTCCAAAACAGTCAAGTCTTCAGTCTTATCAGACCAA
ACGAAAATCCAGCACATAAAAGTCAGCTGGTATGGATGGCATGCCACTCTGCAGCCTTTG
AAGATCTAAGAGTATCAAGCTTCATTAGAGGAACAAGAGTAGTCCCAAGA-GGACAACTG
TCCACCAGAGGAGTTCAGATTGCTTCAAATGAGAATATGGAGACAATGGACTCCAGTACT
CTTGAACTGAGGAGCAGGTACTGGGCTATAAGGACCAGAAGTGGAGGAAACACTAACCAG
CAGAGAGCATCTGCAGGGCAAATCAGCGTACAGCCCACGTTCTCTGTACAAAGGAACCTC
CCATTCGAGAGAGCAACCATTATGGCGGCATTTACAGGAAACACTGAAGGCAGAACTTCA
GACATG---AGAACAGAAATCATAAGGATGATGGAAAATGCCAGACCTGAAGATGTGTCT
TTCCAGGGGCGGGGAGTCTTCGAGCTCTCGGACGAAAAGGCAACGAACCCGATCGTGCCT
TCCTTTGACATGAGTAACGAAGGATCTTATTTCTTCGGAGACAATGCAG-AGGAGTATGA
CAAT-T------A-AAG--------------------------------------
>gi|166080128|gb|EU301312| /Avian/5(NP)/H3N2/South Korea/2005/// Influenza A virus (A/aquatic bird/Korea/KN-2/2005(H3N2)) nucleoprotein (NP) gene, partial cds.
------------------------------------------------------------
-ATGGCGTCTCAAGGCACCAAACGATCTTATGAACAGATGGAAACTGGTGGAGAACGCCA
GAATGCTACTGAGATCAGAGCATCTGTTGGAAGAATGGTTGGTGGAATTGGGAGGTTTTA
CATACAGATGTGCACTGAACTCAAACTCAGTGACTATGAAGGGAGGCTGATTCAGAACAG
CATAACAATAGAGAGAATGGTTCTCTCTGCATTTGATGAGAGGAGGAACAAATACCTGGA
AGAACACCCCAGTGCGGGGAAGGATCCGAAGAAAACTGGAGGTCCAATCTACAAAAGGAG
AGACGGGAAGTGGATGAGGGAGCTGATTCTGTATGACAAAGAGGAGATCAGGAGGATCTG
GCGTCAAGCGAACAACGGAGAAGATGCAACTGCT-GGTCTCACTCATCTGATGATCTGGC
ATTCCAACTTGAATGATGCCACATACCAAAGAACAAGAGCTCTCGTGCGTACTGGGATGG
ATCCCAGAATGTGCTCTCTGATGCAAGGATCAACTCTCCCAAGGAGATCTGGAGCTGCTG
GTGCAGCAGTAAAGGGAGTCGGGACAATGGTGATGGAACTAATTCGGATGATAAAGCGAG
GGATTAATGATCGGAATTTCTGGAGAGGCGAAAACGGA-CGAAGGACAA-GGATTGCATA
TGAGAGAATGTGCAACATCCTCAAAGGGAAATTCCAAACAGCAGCACAAAGAGCAATGAT
GGATCAAGTGCGGGAAAGCAGAAA-TCCTGGGAATGCTGAAATTGAAGATCTTATCTTTC
TGGCGCGGTCTGCACTCATCCTGAGAGGATCAGTGGCCCACAAGTCCTGCCTGCCTGCTT
GTGTGTACGGACTTGCTGTGGCCAGTGGATATGACTTTGAGAGAGAAGGATACTCTCTGG
TCGGAATAGATCCTTTCCGTCTGCTTCAAAACAGCCAAGTCTTCAGTCTCATTAGACCCA
ATGAGAATCCAGCACATAAGAGTCAATTGGTATGGATGGCATGCCATTCAGCAGCGTTTG
AAGACCTGAGAGTATCAAGTTTCATCAGAGGGGCAAGAGTGGTCCCAAGA-GGACAATTG
TCCACCAGAGGAGTTCAAATTGCGTCAAATGAGAACATGGAAACAATGGACTCCAGCACC
CTTGAACTTAGGAGCAGATATTGGGCTATAAGAACCAGGAGTGGGGGAAACACCAACCAG
CAGAGGGCATCTGCAGGACAAATCAGTGTACAACCTACTTTCTCGGTACAGAGAAATCTC
CCTTTCGAAAGAGCGACCATTATGGCGGCATTTACAGGGAACACTGAAGGCAGAACATCT
GACATG---AGGACTGAAATCATAAGAATGATGGAGAGTGCCAGACCAGAAGATGTGTCT
TTCCAGGGGCGGGGAGTCTTCGAGCTCTCGGACGAAAAGGCAACGAACCCGATCGTGCCT
TCCTTTGACATGAGTAATGAAGGATCTTATTTCTTCGGAGACAATGCAG-AGGAGTATGA
CAAT-A-------------------------------------------------
>gi|94404635|gb|DQ469999| /Avian/5(NP)/H3N2/Canada/2005/// Influenza A virus (A/turkey/Ontario/31232/2005(H3N2)) nucleoprotein (NP) gene, complete cds.
------------------------------------------ATG-AGTGACATCGAAGC
CATGGCGTCTCAAGGCACCAAACGATCATATGAACAAATGGAGACTGGTGGGGAACGCCA
GGATGCCACAGAAATCAGAGCATCTGTCGGAAAAATGATTGGCGGAATCGGGAAATTCTA
CATCCAAATGTGCACTGAACTCAAACTCAGTGACTATGAGGGACGACTAATCCAAAATAG
CATAACAATAGAGAGAATGGTGCTCTCTGCTTTTGATGAGAGAAGAAATAAATACCTAGA
AGAGCATCCCAGTGCTGGGAAGGATCCTAAGAAAACTGGAGGACCCATATATAGAAGAGT
AGACGGAAAGTGGATGAGAGAACTCATTCTTTATGACAAAGAAGAAATAAGGAGAGTTTG
GCGCCAAGCAAATAATGGTGAAGATGCAACAGCT-GGTCTTACTCATATCATGATTTGGC
ATTCCAATCTGAATGATGCCACGTACCAGAGAACAAGAGCGCTTGTTCGCACCGGAATGG
ATCCCAGAATGTGCTCTCTAATGCAAGGTTCAACACTTCCCAGAAGGTCTGGGGCCGCAG
GTGCTGCAGTGAAAGGAGTTGGAACAATAGCAATGGAATTGATCAGAATGATCAAACGTG
GGATCAATGACCGAAACTTCTGGAGAGGTGAAAATGGA-CGAAGGACAA-GGGTTGCATA
TGAAAGAATGTGCAATATTCTCAAAGGAAAATTTCAGACAGCTGCCCAGAGGGCAATGAT
GGATCAAGTGAGAGAAAGTCGGAA-CCCAGGAAACGCTGAGATTGAAGATCTCATTTTCC
TGGCACGGTCAGCACTTATTCTAAGGGGATCAGTTGCACATAAGTCTTGCCTGCCTGCTT
GTGTGTATGGGCTTGCAGTGGCAAGTGGGCATGACTTTGAAAGGGAAGGGTATTCACTGG
TCGGGATAGACCCGTTTAAATTACTCCAAAACAGTCAAGTGTTCAGCCTGATAAGACCAA
ATGAAAACCCAGCTCACAAGAGTCAATTAGTGTGGATGGCATGCCACTCTGCTGCATTTG
AGGATCTAAGGGTATCAAGTTTCATAAGAGGGAAGAAAGTGATTCCAAGA-GGAAAGCTT
TCCACAAGAGGAGTTCAGATTGCTTCAAATGAGAATGTGGAAGCCATGGATTCCAATACC
TTAGAGCTGAGAAGCAGATACTGGGCCATAAGGACCAGAAGTGGAGGAAATACCAACCAA
CAAAAAGCATCCGCTGGCCAGATCAGTGTGCAACCTACATTCTCAGTGCAACGGAATCTC
CCTTTTGAAAGAGCAACCGTTATGGCAGCCTTCAGCGGGAACAATGAAGGACGGACATCC
GATATG---CGAACAGAAGTTATAAAGATGATGGAAAGTGCAAAGCCAGAAGATTTGTCC
TTCCAGGGGCGGGGAGTCTTCGAGCTCTCGGACGAAAAGGCAACGAGCCCGATCGTGCCT
TCCTTTGACATGAGTAATGAAGGATCTTATTTCTTCGGAGACAATGCAG-AGGAGTATGA
CAGT-T------G-A----------------------------------------
>gi|84626341|gb|DQ335774| /Avian/5(NP)/H3N2/USA/2004/// Influenza A virus (A/turkey/Ohio/313053/04(H3N2)) nucleoprotein (NP) gene, complete cds.
------------------------------------------------------------
-ATGGCGTCTCAAGGCACCAAACGATCATATGAACAAATGGAGACTGGTGGGGAACGCCA
GGATGCCACAGAAATCAGAGCATCTGTCGGAAAAATGATTGGTGGAATCGGGAAATTCTA
CATCCAAATGTGCACTGAACTCAAACTCAGTGACTATGAGGGACGACTAATCCAAAATAG
CATAACAATAGAGAGAATGGTGCTCTCTGCTTTTGATGAGAGAAGAAATAAATACCTAGA
AGAGCATCCCAGTGCTGGGAAGGATCCTAAGAAAACTGGAGGACCCATATATAGAAGAGT
AGACGGAAAGTGGATGAGAGAACTCATTCTTTATGACAAAGAAGAAATAAGGAGAGTTTG
GCGCCAAGCAAATAATGGTGAAGATGCAACAGCT-GGTCTTACTCATATCATGATTTGGC
ATTCCAATCTGAATGATGCCACGTACCAGAGAACAAGAGCGCTTGTTCGCACCGGAATGG
ATCCCAGAATGTGCTCTCTAATGCAAGGTTCAACACTTCCCAGAAGGTCTGGGGCCGCAG
GTGCTGCAGTGAAAGGAGTTGGAACAATAGCAATGGAATTGATCAGAATGATCAAACGTG
GGATCAATGACCGAAACTTCTGGAGAGGTGAAAATGGA-CGAAGGACAA-GGGTTGCATA
TGAAAGAATGTGCAATATTCTCAAAGGAAAATTTCAGACAGCTGCCCAGAGGGCAATGAT
GGATCAAGTGAGAGAAAGTCGGAA-CCCAGGAAACGCTGAGATTGAAGATCTCATTTTCC
TGGCACGGTCAGCACTTATTCTAAGGGGATCAGTTGCACATAAGTCTTGCCTGCCTGCTT
GTGTGTATGGGCTTGCAGTGGCAAGTGGGCATGACTTTGAAAGGGAAGGGTATTCACTGG
TCGGGATAGACCCGTTTAAATTACTCCAAAACAGTCAAGTGTTCAGCCTGATAAGACCAA
ATGAAAACCCAGCTCACAAGAGTCAATTAGTGTGGATGGCATGCCACTCTGCTGCATTTG
AGGATCTAAGGGTATCAAGTTTCATAAGAGGGAAGAAAGTGATTCCAAGA-GGAAAGCTT
TCCACAAGAGGAGTTCAGATTGCTTCAAATGAGAATGTGGAAGCCATGGATTCCAATACC
TTAGAGCTGAGAAGCAGATACTGGGCCATAAGGACCAGAAGTGGAGGAAATACCAATCAA
CAAAAAGCATCCGCTGGCCAGATCAGTGTGCAACCTACATTCTCAGTGCAACGGAATCTC
CCTTTTGAAAGAGCAACCGTTATGGCAGCCTTCAGCGGGAACAATGAAGGACGGACATCC
GATATG---CGAACAGAAGTTATAAAGATGATGGAAAGTGCAAAGCCAGAAGATTTGTCC
TTCCAGGGGCGGGGAGTCTTCGAGCTCTCGGACGAAAAGGCAACGAGCCCGATCGTGCCT
TCCTTTGACATGAGTAATGAAGGATCTTATTTCTTCGGAGACAATGCAG-AGGAGTATGA
CAGT-T------G-A----------------------------------------
>gi|166080116|gb|EU301306| /Avian/5(NP)/H3N2/South Korea/2004/// Influenza A virus (A/aquatic bird/Korea/CN-2/2004(H3N2)) nucleoprotein (NP) gene, partial cds.
------------------------------------------------------------
-ATGGCGTCTCAAGGCACCAAACGATCTTATGAGCAGATGGAAACTGGTGGGGAACGCCA
GAATGCTACTGAGATCAGAGCATCTGTTGGAAGAATGGTTGGTGGAATTGGGAGGTTTTA
CATACAGATGTGCACTGAACTCAAACTCAGCGACTATGAAGGGAGGCTGATCCAGAACAG
CATAACAATAGAGAGAATGGTTCTCTCTGCATTCGATGAAAGAAGGAACAAATACCTGGA
AGAACATCCCAGTGCGGGGAAAGACCCGAAGAAAACTGGAGGTCCAATCTACCGAAGGAG
AGAAGGGAAATGGATGAGGGAGCTGATTCTGTATGACAAAGAGGAGATCAGGAGGATCTG
GCGTCAAGCGAACAATGGAGAAGACGCAACTGCT-GGTCTCACTCATCTGATGATCTGGC
ATTCCAATCTGAATGATGCCACATACCAGAGAACGAGGGCTCTTGTGCGCACTGGTATGG
ATCCCAGAATGTGCTCTCTGATGCAAGGATCAACTCTTCCGAGGAGATCTGGAGCTGCTG
GTGCGGCAGTAAAAGGAGTCGGGACAATGGTGATGGAACTAATTCGGATGATAAAGCGAG
GAATTAACGATCGGAATTTCTGGAGAGGCGAAAACGGA-AGAAGGACAA-GAATTGCATA
TGAGAGAATGTGCAACATCCTCAAAGGGAAATTCCAAACAGCAGCACAAAGAGCAATGAT
GGATCAAGTACGAGAAAGCAGAAA-TCCTGGGAATGCTGAAATTGAAGATCTCATCTTTT
TGGCACGGTCTGCACTCATCCTGAGAGGATCAGTGGCCCATAAGTCCTGCTTACCTGCTT
GTGTATACGGACTTGCTGTGGCCAGTGGATATGACTTTGAGAAGGAAGGATACTCTCTGG
TCGGAATAGATCCTTTCCGTCTTCTTCAAAACAGCCAGGTCTTCAGTCTCATTAGACCAA
ATGAGAATCCAGCACACAAGAGTCAACTAGTATGGATGGCATGCCATTCTGCAGCGTTTG
AAGACCTGAGAGTATCAAGTTTCATCAGAGGGACAAGAGTGATCCCAAGA-GGACAACTA
TCCACCAGAGGGGTTCAAATTGCTTCAAATGAAAACATGGAAACAATGGACTCCAGCACT
CTTGAACTGAGAAGCAGATATTGGGCTATAAGAACCAGGAGTGGAGGAAACACCAACCAA
CAGAGAGCATCTGCAGGACAAATCAGTGTACAACCTACCTTCTCAGTACAAAGAAATCTT
CCTTTCGAAAGGGCGACCATTATGGCGGCATTTACAGGGAACACTGAGGGCAGAACATCT
GACATG---AGGACTGAAATCATAAGAATGATGGAAAGTGCCAGACCAGAAGATGTGTCT
TTCCAGGGGCGGGGAGTCTTCGAGCTCTCGGACGAAAAGGCAACGAACCCGATCGTGCCT
TCCTTTGACATGAGCAATGAAGGATCTTATTTCTTCGGAGACAATGCAG-AGGAATATGA
CAAT---------------------------------------------------
>gi|166080140|gb|EU301318| /Avian/5(NP)/H3N2/South Korea/2004/// Influenza A virus (A/duck/Korea/LPM09/2004(H3N2)) nucleoprotein (NP) gene, partial cds.
------------------------------------------------------------
-ATGGCGTCTCAAGGCACCAAACGATCCTATGAACAGATGGAAACTGGTGGAGAACGCCA
GAATGCCACTGAGATCAGAGCATCTGTTGGAAGAATGGTTGGTGGAATTGGGAGGTTTTA
CATACAGATGTGCACCGAACTCAAACTCAGCGACTATGAAGGAAGGCTGATCCAGAACAG
CATGACAATAGAGAGAATGGTTCTCTCTGCATTTGATGAAAGGAGAAACAAATACCTGGA
AGAACATCCCAGTGCAGGGAAGGACCCAAAGAAAACTGGAGGTCCAATTTATCGAAGGAG
AGACGGGAAATGGATGAGAGAACTGATTCTTTATGACAAAGAGGAGATCAGGAGGATCTG
GCGTCAAGCGAACAATGGGGAAGACGCAACTGCT-GGTCTCACCCATCTGATGATCTGGC
ATTCCAATCTAAATGATGCCACATATCAGAGAACAAGGGCTCTCGTGCGTACTGGGATGG
ACCCAAGAATGTGCTCTCTGATGCAAGGATCAACTCTCCCGAGAAGATCTGGAGCTGCTG
GTGCAGCAGTAAAGGGAGTTGGGACGATGGTGATGGAACTAATTCGGATGATAAAACGGG
GGATTAATGATCGGAATTTCTGGAGAGGCGAAAATGGA-CGAAGAACAA-GGATTGCATA
TGAGAGAATGTGCAACATCCTCAAAGGGAAATTCCAAACAGCAGCACAAAGAGCAATGAT
GGACCAGGTGCGAGAAAGCAGAAA-TCCTGGGAATGCTGAAATTGAAGATCTCATCTTCT
TGGCGCGATCTGCACTCATCCTGAGGGGATCAGTGGCTCATAAGTCCTGCTTGCCTGCTT
GCGTGTATGGACTTGCTGTGGCCAGTGGATATGACTTCGAGAGAGAAGGATACTCTCTAG
TTGGAATAGATCCTTTCCGTCTGCTTCAAAACAGCCAGGTCTTCAGTCTCATTAGACCAA
ATGAGAATCCAGCACACAAGAGTCAACTGGTGTGGATGGCATGCCATTCTGCAGCATTTG
AGGACTTGAGAGTTTCAAGTTTCATCAGAGGGACAAGAGTAGTTCCAAGA-GGACAACTA
ACCACCAGAGGAGTTCAAATCGCTTCAAATGAGAACATGGAAACAATGGACTCCAGCACT
CTTGAACTGAGAAGCAGATATTGGGCTATAAGAACCAGAAGTGGAGGAAACACCAACCAA
CAGAGGGCATCTGCAGGACAAATCAGTGTACAGCCTACTTTCTCGGTGCAGAGAAATCTT
CCCTTCGAAAGAGCAACCATTATGGCAGCGTTCACAGGGAATACTGAGGGCAGAACATCT
GACATG---AGAACTGAAATCATAAGAATGATGGAAAGTGCCAGACCAGAAGATGTGTCT
TTCCAGGGGCGGGGAGTCTTCGAGCTCTCGGACGAAAAGGCAACGAACCCGATCGTGCCT
TCCTTTGACATGAGTAACGAAGGATCTTATTTCTTCGGAGACAATGCAG-AGGAATATA-
-------------------------------------------------------
>gi|166080142|gb|EU301319| /Avian/5(NP)/H3N2/South Korea/2004/// Influenza A virus (A/chicken/Korea/LPM17/2004(H3N2)) nucleoprotein (NP) gene, partial cds.
------------------------------------------------------------
-ATGGCGTCTCAAGGCACCAAACGATCCTATGAACAGATGGAAACTGGTGGAGAACGCCC
GAATGCCCCTGATATCAGAGCATCTGTTGGAAGAATGGTTGGTGGAATTGGGAGGTTTTA
CATACAGATGTGCACCGAACTCAAACTCAGCGACTATGAAGGAAGGCTGATCCAGAACAG
CATGACAATAGAGAGAATGGTTCTCTCTGCATTTGATGAAAGGAGAAACAAATACCTGGA
AGAACATCCCATTGCAGGGAAGGACCCAAAGAAAACTGGAGGTCCAATTTATCGAAGGAG
AGACGGGAAATGGATGAGAGAACTGATTCTTTATGACAAAGAGGAGATCAGGAGGATCTG
GCGTCAAGCGAACAATGGGGAAGACGCAACTGCT-GGTCTCACCCATCTGATGATCTGGC
ATTCCNATCTAAATGATGCCACATATCATAGAACAAGGGCTCTCGTGCGTACTGGGATGG
ACCCAAGAATGTGCTCTCTGATGCAAGGATCAACTCTCCCGAGGAGATCTGGAGCTGCTG
GTGCAGCAGTAAAGGGAGTTGGGACGATGGTGATGGAACTAATTCGGATGATAAAACGGG
GGATTAATGATCGGAATTTCTGGAGAGGCGAAAATGGA-CCAAGAACAA-GGATTGCATA
TGAGAGAATGTGCAACATCCTCAAAGGGAAATTCCAAACAGCAGCACAAAGAGCAATGAT
GGACCAGGTGCGAGAAAGCAGAAA-TCCTGGGAATGCTGAAATTGAAGATCTCATCTTCT
TGGCGCGATCTGCACTCATCCTGAGGGGATCAGTGGCTCATAAGTCCTGCTTGCCTGCTT
GCGTGTATGGACTTGCTGTGGCCAGTGGATATGACTTCGAGAGAGAAGGATACTCTCTAG
TTGGAATAGATCCTTTCCGTCTGCTTCAAAACAGCCAGGTCTTCAGTCTCATTAGACCAA
ATGAGAATCCAGCACACAAGAGTCAACTGGTGTGGATGGCATGCCATTCTGCAGCATTTG
AGGACTTGAGAGTTTCAAGTTTCATCAGAGGAACAAGAGTAGTTCCAAGA-GGACAACTA
ACCACCAGAGGAGTTCAAATCGCTTCAAATGAGAACATGGAAACAATGGACTCCAGCACT
CTTGAACTGAGAAGCAGATATTGGGCTATAAGAACCAGAAGTGGAGGAAACACCAACCAA
CAGAGGGCATCTGCAGGACAAATCAGTGTACAGCCTACTTTCTCGGTGCCGAGAAATCTT
CCCTTCGAAAGAGCAACCATTATGGCAGCGTTCACAGGGAATACTGAGGGCAGAACATCT
GACATG---AGAACTGAAATCATAAGAATGATGGAAAGTGCCAGACCAGAAGATGTGTCT
TTCCAGGGGCGGGGAGTCTTCGAGCTCTCGGACGAAAAGGCAACGAACCCGATCGTGCCT
TCCTTTGACATGAGTAACGAAGGATCTTATTTCTTCGGAGACAATGCAG-AGGAATAT-A
CAT----------------------------------------------------
>gi|58429772|gb|AY862657| /Avian/5(NP)/H3N2/South Korea/2003/// Influenza A virus (A/duck/Korea/S8/03(H3N2)) nucleocapsid protein (NP) gene, partial cds.
-----------------------------------------------------------T
CATGGCGTCTCAAGGCACCAAACGATCTTATGAGCAGATGGAAACTGGTGGAGAACGCCA
GAATGCTACTGAAATCAGAGCATCTGTTGGAAGAATGGTTGGTGGAATTGGGAGGTTTTA
CATACAGATGTGCACTGAACTCCAACTCAGCGACCATGAAGGGAGGCTGATCCAGAACAG
CATAACAATAGAGAGAATGATTCTCTCTGCCTTTGATGAAAGGAGGAACAAATACCTGGA
AGAACATCCCCATGCGGGGAAGGACCCGAAGAAAACTGGAGGTCCAATCTACAGAAGGAG
AGACGGGAAGTGGATGAGGGAGCTGATTCTGTATGACAAAGAGGAGATCAGGAGGATCTG
GCGTCAAGCGAACAACGGAGAAGATGCCACTGCT-GGTCTCACTCATCTGATGATCTGGC
ATTCCAATTTGAATGATGCCACATACCAGAGAACAAGAGCTCTCGTGCGTACTGGGATGG
ATCCCAGAATGTGCTCTCTGATGCAAGGATCAACTCTCCCAAGGAGATCTGGAGCTGCTG
GTGCAGCAGTAAAGGGAGTTGGGACAATGGTGATGGAACTAATCCGGATGATAAAGCGAG
GGATTAATGATCGAAATTTCTGGAGAGGCGAAAACGGA-CGAAGGACAA-GGATTGCATA
TGAGAGAATGTGCAACATCCTCAAAGGGAAATTCCAAACAGCAGCACAAAGAGCAATGAT
GGATCAAGTGCGGAAAAGCAGGAA-CCCTGGGAATGCTGAAATCGAGGATCTTATCTTTC
TGGCACGGTCTGCACTCATCCTGAGGGGATCAGTGGCCCACAAGTCCTACATGCCTGCTG
GTGTGTACGGACTTGCTGTGGCCAGTGGATACGACTTCGAAAGAGAAGGATCTCTCTCGG
TCGGAATAGATCCTTTCCGTCTGCTTCAAAACAGTCAGGTCTTCAGTCTCATTAGCCCAA
ATGAGAATCCAGCACATAAGAGTCAATTGGTATGGATGGCATGTCATTCAGCAGCGTTTG
AAGACCTGAGAGTATCAAGTTTCATCAGAGGGACAAGAGTGGTCCCAAGA-GGACAACTA
TCCACCAGAGGAGTTCAAATTGCGTCAAATGAGAACATGGAAACAATGGTCTCCAGCACC
CTTGAACTGAGGAGCAGATATTGGGCTATAAGATCCAGGAGTGGAGGAAACACCATCCAG
CAGAGGGCATCTGCAGGACAAATCAGTGTACAACCTACCTTTTCAGTTCAGAGAAATCTT
CCTTTCGAAAGAGCGACCATTATGGCGGCATTTACAGGGCACACTGAAGGCAGAACATCT
GACATG---AGGGCTGAAATCATAAGAATGATGGAAAGTGCCAGACCAGAAGATGTGTCT
TTCCAGGGGCGGGGAGTCTTCGAGCTCTCGGACGAAAAGGCAACGAACCCGATCGTGCCT
TCCTTTGACATGAGTAATGAAGGATCTTATTTCTTCGGAGACAATGCAG-AGGAGTATGA
CAAT-A------A-A----------------------------------------
>gi|134044285|gb|CY011051| /Avian/5(NP)/H3N2/USA/2002/09/07/ Influenza A virus (A/blue-winged teal/Ohio/908/2002(H3N2)) segment 5, complete sequence
------------------------------------------------------------
-ATGGCGTCTCAAGGCACCAAACGATCTTATGAGCAGATGGAAACTGGTGGGGAACGCCA
GAATGCCACTGAAATCAGAGCATCTGTTGGGAGGATGGTTGGTGGAATTGGGAGATTCTA
CATACAGATGTGCACTGAACTCAAGCTCAGCGACTATGAAGGGAGGCTGATTCAGAACAG
CATAACAATAGAGAGAATGGTTCTCTCAGCATTTGATGAGAGGAGAAACAAATATCTGGA
AGAGCATCCCAGTGCTGGGAAAGACCCTAAGAAGACTGGAGGCCCAATATACAGGAGGAG
AGATGGGAAATGGATGAGAGAATTAATCCTGTATGACAAAGAGGAGATCAGAAGGATTTG
GCGTCAAGCGAATAACGGAGAAGACGCAACCGCT-GGTCTAACCCATATGATGATCTGGC
ATTCCAATCTGAATGATGCCACATATCAGAGGACAAGGGCACTTGTGCGTACTGGAATGG
ATCCTAGGATGTGCTCTCTGATGCAAGGATCAACTCTCCCGAGAAGGTCTGGGGCTGCTG
GAGCAGCAGTGAAAGGAGTTGGAACAATGGTGATGGAATTGATTCGGATGATCAAACGAG
GGATCAATGATCGGAACTTCTGGAGAGGCGAAAATGGA-CGGAGGACAA-GAATTGCATA
TGAAAGAATGTGCAACATCCTCAAAGGGAAATTCCAAACAGCAGCACAACGAGCAATGAT
GGATCAGGTGAGAGAAAGCCGGAA-TCCTGGGAATGCTGAAATTGAAGATCTCATCTTCC
TTGCACGGTCTGCTCTCATTCTGAGAGGATCAGTGGCTCATAAGTCTTGCCTGCCTGCTT
GTGTGTATGGGCTTGCTGTGGCCAGTGGATACGACTTTGAGAGAGAGGGATACTCCCTAG
TCGGAATCGATCCTTTCCGTCTGCTCCAAAACAGTCAAGTCTTCAGTCTTATCAGACCAA
ATGAAAATCCAGCACATAAAAGTCAGCTGGTATGGATGGCATGTCATTCTGCAGCATTTG
AAGATCTGAGAGTGTCAAGCTTTATCAGAGGAACAAGAGTGGTCCCAAGA-GGGCAACTG
TCCACCAGAGGAGTACAGATTGCTTCAAATGAGAACATGGAAACAATGGACTCCAGCACT
CTTGAATTGAGGAGCAGATATTGGGCTATAAGGACCAGAAGCGGAGGGAACACTAACCAA
CAGAGAGCATCTGCAGGACAAATCAGCGTACAGCCCACATTCTCTGTGCAGAGAAACCTC
CCATTTGAGAGAGCAACCATTATGGCGGCATTCACTGGAAACACTGAAGGCAGAACTTCA
GACATG---AGAACTGAGATCATAAGGATGATGGAGAGTGCCAGACCTGAAGATGTGTCT
TTCCAGGGGCGGGGAGTCTTCGAGCTCTCGGACGAAAAGGCAACGAACCCGATCGTGCCT
TCCTTTGACATGAGTAACGAGGGATCTTATTTCTTCGGAGACAATGCAG-AGGAGTATGA
CAAT-T------A-AAGA-------------------------------------
>gi|119502417|gb|CY018002| /Avian/5(NP)/H3N2/USA/1999/10/16/ Influenza A virus (A/blue-winged teal/Ohio/31/1999(H3N2)) segment 5, complete sequence
---------------------------GTAGATAATCACTCACCG-AGTGACATCCACAT
CATGGCGTCTCAAGGCACCAAACGATCTTATGAGCAGATGGAAACTGGTGGAGAACGCCA
GAATGCCACTGAAATCAGAGCATCTGTTGGGAGAATGGTTGGTGGAATCGGGAGATTCTA
CATACAGATGTGCACTGAACTCAAACTCAGTGACTATGAAGGGAGACTAATCCAAAACAG
CATCACAATAGAGAGAATGGTTCTCTCAGCATTTGATGAGAGGAGAAACAAATATCTGGA
AGAGCATCCCAGTGCTGGGAAAGACCCTAAGAAGACTGGAGGTCCAATCTACAGGAGGAG
AGATGGGAAATGGATGAGAGAATTGATCCTATATGACAAAGAGGAGATCAGAAGGATTTG
GCGTCAAGCGAATAATGGAGAAGACGCAACTGCT-GGTCTCACCCATTTGATGATCTGGC
ACTCCAATCTGAATGATGCCACCTACCAGAGAACGAGGGCACTTGTGCGTACTGGGATGG
ATCCCAGGATGTGTTCTCTGATGCAAGGCTCAACTCTTCCGAGGAGGTCTGGAGCTGCTG
GAGCAGCAGTGAAAGGGGTTGGAACAATGGTAATGGAATTGATCCGAATGATCAAGCGAG
GAATCAATGATCGGAATTTCTGGAGAGGCGAAAATGGG-CGGAGGACAA-GAATTGCTTA
TGAAAGAATGTGCAACATCCTCAAAGGGAAGTTCCAAACAGCAGCACAACGAGCAATGAT
GGACCAGGTGAGGGAAAGCCGGAA-TCCTGGGAATGCTGAAATTGAAGATCTCATCTTTC
TTGCACGGTCTGCTCTCATTCTGAGGGGATCAGTGGCTCATAAGTCTTGCCTGCCTGCTT
GTGTGTATGGACTTGCTGTGGCCAGTGGATACGACTTTGAAAGGGAGGGATACTCCCTAG
TCGGAATTGATCCTTTCCGTCTGCTCCAAAACAGTCAAGTCTTCAGTCTTATCAGACCAA
ACGAAAACCCAGCACATAAAAGTCAGCTGGTATGGATGGCATGCCACTCTGCAGCTTTTG
AAGATCTGAGAGTGTCAAGCTTCATCAGAGGAACAAGAGTAGTCCCAAGA-GGACAACTG
TCCACCAGAGGAGTTCAGATTGCTTCAAATGAGAACATGGAGACAATGGACTCCAGTACT
CTTGAACTGAGGAGCAGATATTGGGCTATAAGGACCAGAAGCGGAGGAAACACTAACCAG
CAGAGAGCATCCGCAGGGCAAATCAGCGTACAGCCCACGTTCTCTGTACAGAGAAACCTC
CCATTCGAGAGAGCAACCATTATGGCGGCATTTACAGGAAACACTGAAGGCAGAACTTCA
GACATG---AGAACAGAAATCATAAGGATGATGGAAAATGCCAGACCTGAAGATGTGTCT
TTCCAGGGGCGGGGAGTCTTCGAGCTCTCGGACGAAAAGGCAACGAACCCGATCGTGCCT
TCCTTTGACATGAGTAAAGAAGGATCTTATTTCTTCGGAGACAATGCAG-AGGAATATGA
CAAT-T------A-AAGAAAA----------------------------------
>gi|118314117|gb|CY017414| /Avian/5(NP)/H3N2/USA/1988/// Influenza A virus (A/mallard/Ohio/424/1988(H3N2)) segment 5, complete sequence
------------------------------GATAATCACTCACCG-AGTGACATCCGCAT
CATGGCGTCTCAAGGCACCAAACGATCTTATGAGCAGATGGAAACTGGTGGGGAACGCCA
GAATGCCACTGAAATCAGAGCATCTGTTGGGAGAATGGTTGGTGGAATCGGGAGGTTCTA
CATACAGATGTGCACTGAACTCAAACTCAGCGACTATGAAGGGAGGCTGATCCAAAACAG
CATAACAATAGAGAGAATGGTTCTCTCAGCATTTGATGAAAGGAGAAACAAATATCTGGA
AGAGCATCCCAGTGCTGGGAAAGACCCTAAGAAGACTGGGGGTCCAATCTACAGGAGGAG
AGATGGGAAATGGACGAGAGAATTGATCCTGTATGACAAGGAGGAGATCAGAAGGATTTG
GCGTCAAGCAAATAATGGAGAAGACGCAACTGCT-GGTCTCACCCATTTGATGATCTGGC
ATTCCAATCTGAATGATGCCACATATCAGAGAACAAGGGCACTTGTGCGCACTGGGATGG
ATCCCAGGATGTGTTCTCTGATGCAAGGTTCAACTCTTCCAAGGAGGTCAGGGGCTGCTG
GAGCGGCAGTGAAAGGAGTTGGAACAATGGTGATGGAACTGATTCGGATGATCAAAAGAG
GGATCAATGATCGGAACTTCTGGAGAGGCGAAAATGGA-CGGAGGACAA-GAATTGCATA
CGAAAGAATGTGCAACATTCTCAAGGGGAAATTCCAAACAGCAGCACAACGAGCAATGAT
GGACCAAGTGAGGGAAAGCCGGAA-TCCTGGGAATGCTGAAATTGAAGATCTCATCTTTC
TTGCACGGTCTGCTCTCATCCTGAGGGGATCAGTGGCTCATAAGTCCTGCCTGCCTGCTT
GTGTGTATGGACTTGCTGTGGCCAGTGGATACGACTTTGAGAGGGAGGGATACTCCCTAG
TCGGAATTGATCCTTTCCGTTTGCTCCAAAACAGTCAAGTCTTCAGTCTTATCAGACCAA
ACGAAAATCCAGCACATAAAAGTCAGCTGGTATGGATGGCATGTCACTCTGCAGCATTTG
AAGATCTGAGGGTGTCAAGCTTCATCAGAGGGACAAGAGTGGTCCCAAGA-GGACAACTG
TCCACCAGAGGAGTTCAGATTGCTTCAAATGAGAACATGGAGACAATGGACTCCAGTACT
CTCGAACTGAGGAGCAGATACTGGGCTATAAGAACCAGAAGCGGAGGGAACACTAACCAG
CAGAGAGCATCTGCAGGACAAATCAGCGTACAGCCCACATTCTCTGTGCAGAGAAATCTC
CCATTCGAGAGAGCAACCATTATGGCAGCATTTACAGGAAACACTGAAGGCAGAACTTCA
GACATG---AGAACTGAGATCATAAGGATGATGGAAAATGCCAGACCTGAAGATGTGTCT
TTCCAGGGGCGGGGAGTCTTCGAGCTCTCGGACGAAAAGGCAACGAACCCGATCGTGCCT
TCCTTTGACATGAGTAACGAGGGGTCTTATTTCTTCGGAGACAATGCAG-AGGAATATGA
CAAT-T------A-AAGAAA-----------------------------------
>gi|78096131|gb|CY004679| /Avian/5(NP)/H3N2/Canada/1987/08/13/ Influenza A virus (A/mallard duck/ALB/144/1987(H3N2)) segment 5, complete sequence
---------------AGCAAAAGCAGGGTAGATAATCACTCACCG-AGTGACATCCACAT
CATGGCGTCTCAAGGCACCAAACGATCTTATGAGCAGATGGAAACTGGTGGGGAACGCCA
GAATGCCACTGAAATCAGAGCATCTGTTGGGAGAATGGTTGGTGGAATCGGGAGATTCTA
CATACAAATGTGCACTGAACTCAAACTCAGTGACTACGAAGGGAGACTGATCCAAAACAG
CATAACAATAGAGAGAATGGTTCTCTCAGCATTTGATGAGAGGAGAAACAAATATCTGGA
AGAGCATCCCAGTGCTGGGAAAGACCCCAAGAAGACTGGAGGTCCAATCTACAGAAGGAG
AGATGGAAAATGGATGAGAGAATTGATCCTATATGACAAAGAAGAGCTCAGAAGGATTTG
GCGTCAAGCGAATAATGGAGAAGACGCAACTGCC-GGTCTCACCCATTTGATGATCTGGC
ATTCCAATCTGAATGATGCCACATACCAGAGAACAAGGGCACTTGTGCGTACTGGAATGG
ATCCCAGGATGTGCTCTCTGATGCAAGGCTCAACTCTTCCAAGGAGGTCTGGAGCTGCTG
GAGCAGCAGTGAAAGGAGTTGGAACAATGGTGATGGAATTGATCCGGATGATCAAGCGAG
GGATCAATGACCGGAATTTCTGGAGAGGCGAAAATGGA-CGGAGGACAA-GAATTGCTTA
CGAAAGAATGTGCAACATCCTCAAGGGGAAATTCCAAACAGCAGCACAACGAGCAATGAT
GGACCAAGTGAGGGAAAGCCGGAA-TCCTGGGAATGCTGAAATTGAAGATCTCATCTTTC
TCGCACGGTCTGCTCTCATTCTGAGAGGATCAGTGGCTCATAAGTCCTGCCTGCCTGCTT
GTGTGTATGGACTTGCTGTAGCCAGTGGATACGACTTTGAAAGGGAGGGATACTCCCTAG
TCGGAATCGACCCTTTCCGTCTGCTCCAAAACAGTCAAGTCTTCAGTCTCATCAGACCAA
ATGAAAATCCAGCACATAAAAGTCAACTGGTATGGATGGCATGTCACTCTGCAGCATTTG
AAGATCTGAGAGTGTCAAGCTTCATCAGAGGGACAAGAGTAGTCCCAAGA-GGACAACTG
TCCACCAGAGGAGTTCAGATTGCTTCAAATGAGAACATGGAGACAATGGACTCCAGTACT
CTGGAATTGAGGAGCAGATACTGGGCTATAAGGACCAGAAGCGGAGGGAACACTAACCAG
CAGAGAGCATCTGCAGGGCAAATCAGCGTGCAGCCCACATTCTCTGTGCAGAGAAACCTC
CCGTTTGAGAGAGCAACCATTATGGCGGCATTTACAGGAAACACTGAAGGCAGAACTTCA
GACATG---AGAACTGAGATCATAAGGATGATGGAAAATGCCAGACCTGAAGATGTGTCT
TTCCAGGGGCGGGGAGTCTTCGAGCTCTCGGACGAAAAGGCAACGAACCCGATCGTGCCT
TCCTTTGACATGAGTAATGAAGGATCTTATTTCTTCGGAGACAATGCAG-AGGAGTATGA
CAAT-T------A-AAGAAAAATACCC-TTGTTTCTACT----------------
>gi|134044271|gb|CY020720| /Avian/5(NP)/H3N2/USA/1986/10/20/ Influenza A virus (A/mallard/Ohio/48/1986(H3N2)) segment 5, complete sequence
---------------------------------AATCACTCACCG-AGTGACATCCACAT
CATGGCGTCTCAAGGCACCAAACGATCTTATGAGCAGATGGAAACTGGTGGGGAACGCCA
GAATGCCACTGAAATCAGAGCATCTGTTGGGAGAATGGTTGGTGGAATCGGAAGATTCTA
CATACAGATGTGTACTGAACTCAAACTCAGTGACTATGAAGGGAGACTGATCCAAAACAG
CATAACAATAGAGAGGATGGTTCTCTCGGCATTTGATGAGAGGAGAAACAAATATCTGGA
GGAGCATCCCAGTGCTGGGAAAGACCCTAAGAAGACTGGGGGTCCAATCTACAGGAGGAG
AGATGGAAAATGGATGAGAGAATTGATTCTGTATGACAAAGAGGAGATCAGAAGAATTTG
GCGTCAAGCAAATAATGGAGAAGACGCAACTGCT-GGTCTCACTCATTTGATGATCTGGC
ATTCCAACCTGAATGATGCCACATATCAGAGGACAAGGGCACTTGTACGTACTGGGATGG
ACCCCAGAATGTGTTCTTTGATGCAAGGCTCAACTCTTCCGAGGAGGTCTGGGGCTGCTG
GAGCAGCAGTGAAAGGAGTTGGAACAATGGTGATGGAATTGATCCGGATGATCAAGCGAG
GGATCAATGATCGGAATTTCTGGAGAGGCGAAAATGGA-CGGAGGACAA-GAATTGCTTA
TGAAAGAATGTGCAACATTCTCAAGGGGAAATTCCAAACAGCAGCACAACGAGCAATGAT
GGACCAAGTGAGGGAAAGCCGGAA-TCCTGGGAATGCTGAAATTGAAGATCTCATCTTTC
TTGCACGGTCTGCTCTCATTCTGAGGGGGTCAGTGGCTCACAAGTCCTGCCTGCCTGCCT
GTGTGTATGGACTTGCTGTGGCCAGTGGATACAACTTTGAAAGGGAGGGGTACTCCTTAG
TCGGAATTGATCCTTTCCGTCTGCTCCAAAACAGTCAAGTCTTCAGTCTTATCAGACCAA
ACGAAAATCCAGCACATAAAAGTCAGCTGGTATGGATGGCATGCCACTCTGCAGCATTTG
AAGATCTGAGAGTGTCAAGCTTCATCAGAGGGACAAGAGTGGTCCCAAGA-GGACAACTG
TCCACCAGAGGAGTTCAGATTGCTTCAAATGAGAACATGGAGACAATGGACTCCAGTACT
CTTGAATTGAGGAGCAGATACTGGGCTATAAGAACCAGAAGCGGAGGGAACACTAACCAG
CAGAGAGCATCTGCAGGGCAAATTAGCGTACAGCCCACATTCTCTGTGCAGAGAAACCTC
CCATTCGAGAGAGCAACCATTATGGCGGCATTTACAGGGAACACTGAAGGCAGAACTTCA
GACATG---AGAACTGAGATCATAAGAATGATGGAAAATGCCAGACCTGAAGATGTGTCT
TTCCAGGGGCGGGGAGTCTTCGAGCTCTCGGACGAAAAGGCAACGAACCCGATCGTGCCT
TCCTTTGACATGAGTAATGAAGGATCTTATTTCTTCGGAGACAATGCAG-AGGAATATGA
CAAT-T------A-AAGAAAAA---------------------------------
>gi|82652622|gb|CY004622| /Avian/5(NP)/H3N2/Canada/1979/08/13/ Influenza A virus (A/pintail duck/ALB/627/1979(H3N2)) segment 5, complete sequence
---------------AGCAAAAGCAGGGTAGATAATCACTCACCG-AGTGACATCCACAT
CATGGCGTCTCAAGGCACCAAACGATCTTATGAGCAGATGGAAACTGGTGGGGAACGCCA
GAATGCCACTGAAATCAGAGCATCTGTTGGGAGAATGGTTGGTGGAATCGGGAGATTCTA
CATACAGATGTGCACTGAACTCAAACTCAGTGACTATGAAGGGAGACTGATCCAAAACAG
CATAACAATAGAGAGAATGGTTCTCTCGGCATTTGATGAGAGGAGAAACAAATATCTGGA
AGAGCATCCCAGTGCTGGGAAAGACCCTAAGAAGACTGGAGGTCCAATCTACAGGAGGAG
AGATGGGAAATGGATGAGAGAATTGATCCTATATGACAAAGAGGAGATCAGAAGGATTTG
GCGTCAAGCGAATAATGGAGAAGACGCAACTGCT-GGCCTCACCCATTTGATGATCTGGC
ATTCCAATCTGAATGATGCCACATATCAGAGAACAAGGGCACTTGTGCGTACTGGAATGG
ATCCCAGGATGTGCTCTCTGATGCAAGGCTCAACTCTTCCGAGGAGGTCTGGGGCTGCTG
GAGCAGCAGTGAAAGGGGTTGGGACAATGGTGATGGAATTGATCCGGATGATCAAGCGAG
GGATCAATGATCGGAATTTCTGGAGAGGCGAAAATGGA-CGGAGGACAA-GAATTGCTTA
CGAAAGAATGTGCAACATTCTCAAAGGGAAATTCCAAACAGCAGCACAACGAGCAATGAT
GGACCAGGTGAGGGAAAGCCGAAA-TCCTGGGAATGCTGAAATTGAAGATCTCATCTTTC
TTGCACGGTCTGCTCTCATTCTGAGGGGATCAGTGGCTCATAAGTCCTGCCTGCCTGCTT
GTGTGTATGGACTTGCTGTGGCCAGTGGATACGACTTTGAAAGGGAGGGATACTCCCTAG
TCGGAATTGATCCTTTCCGTCTGCTCCAAAACAGTCAAGTCTTCAGTCTTATCAGACCAA
ACGAAAATCCAGCACATAAAAGTCAGCTGGTATGGATGGCATGTCACTCTGCAGCATTTG
AAGATCTGAGAGTGTCAAGCTTCATCAGAGGAACAAGAGTGGTCCCAAGA-GGACAACTG
TCCACCAGAGGAGTTCAGATTGCTTCAAATGAGAACATGGAGACAATGGACTCCAGTACT
CTTGAGTTGAGGAGCAGATACTGGGCTATCAGAACCAGAAGCGGAGGGAACACTAACCAG
CAGAGAGCATCTGCAGGGCAAATCAGTGTACAGCCCACATTCTCTGTGCAGAGAAACCTC
CCATTCGAGAGAGCAACCATTATGGCGGCATTTACAGGAAACACTGAAGGCAGAACTTCA
GACATG---AGAACTGAGATCATAAGGATGATGGAAAATGCCAGACCTGAAGATGTGTCT
TTCCAGGGGCGGGGAGTCTTCGAGCTCTCGGACGAAAAGGCAACGAACCCGATCGTGCCT
TCCTTTGACATGAGTAACGAAGGATCTTATTTCTTCGGAGACAATGCAG-AGGAATATGA
CAAT-T------A-AAGAAAAATACCC-TTGTTTCTACT----------------
>gi|115278749|gb|CY014845| /Avian/5(NP)/H3N2/USA/1978/08/1/ Influenza A virus (A/mallard duck/New York/6874/1978(H3N2)) segment 5, complete sequence
---------------AGCAAAAGCAGGGTAGATAATCACTCACCG-AGTGACATCCACAT
CATGGCGTCTCAAGGCACCAAACGATCTTATGAGCAGATGGAAACTGGTGGGGAACGCCA
GAATGCCACTGAAATCCGAGCATCTGTTGGGAGAATGGTTGGTGGAATCGGGAGATTCTA
CATACAGATGTGCACTGAACTCAAACTCAGCGACTATGAAGGGAGGCTGATCCAAAACAG
CATAACAATAGAGAGAATGGTTCTCTCGGCATTTGATGAGAGGAGAAACAAATATCTGGA
AGAGCATCCCAGTGCTGGGAAAGACCCTAAGAAGACTGGAGGTCCAATATACAGAAGGAG
AGATGGAAAATGGATGAGAGAACTGATCCTGTATGACAAAGAGGAGATCAGAAGGATTTG
GCGTCAAGCGAATAATGGAGAAGACGCAACCGCT-GGTCTCACCCATTTGATGATCTGGC
ATTCCAATCTGAATGATGCCACATATCAGAGAACAAGGGCACTTGTGCGTACTGGGATGG
ATCCCAGGATGTGCTCTCTGATGCAGGGATCAACTCTTCCGAGGAGGTCTGGGGCTGCTG
GAGCAGCGGTGAAAGGAGTTGGAACAATGGTGATGGAATTGATTCGGATGATCAAGCGAG
GGATCAATGATCGGAATTTCTGGAGAGGTGAAAATGGA-CGGAGAACAA-GAATTGCATA
CGAAAGAATGTGCAACATTCTCAAGGGGAAATTCCAAACAGCAGCACAACGAGCAATGAT
GGACCAGGTGAGGGAAAGCCGGAA-TCCTGGGAATGCTGAAATTGAAGATCTCATCTTTC
TTGCACGGTCTGCTCTCATTCTGAGGGGATCAGTGGCTCATAAGTCCTGCCTGCCTGCTT
GTGTGTATGGACTTGCTGTGGCCAGTGGATACGACTTTGAGAGGGAGGGATACTCCCTAG
TCGGAATTGATCCTTTCCGTCTGCTCCAAAACAGTCAAGTCTTCAGTCTTATCAGACCAA
ACGAAAACCCAGCACATAAAAGTCAGCTGGTATGGATGGCATGTCACTCTGCAGCATTTG
AAGATCTGAGAGTGTCAAGCTTCATCAGAGGAACAAGAGTGGTCCCAAGA-GGACAACTG
TCCACCAGAGGAGTTCAGATTGCTTCAAATGAGAATATGGAGACAATGGACTCCAGTACT
CTTGAATTGAGGAGCAGATACTGGGCTATAAGGACTAGAAGCGGAGGGAACACTAACCAG
CAGAGAGCATCTGCAGGTCAAATCAGCGTACAGCCCACATTTTCTGTGCAGAGAAACCTC
CCATTCGAGAGAGCAACCATTATGGCGGCATTTACGGGAAACACTGAAGGCAGAACTTCA
GACATG---AGAACTGAGATCATAAGGATGATGGAAAATGCCAGACCTGAAGATGTGTCT
TTCCAGGGGCGGGGAGTCTTCGAGCTCTCGGACGAAAAGGCAACGAACCCGATCGTGCCT
TCCTTTGACATGAGTAATGAGGGATCTTATTTCTTCGGAGACAATGCAG-AGGAATATGA
CAAT-T------A-AAGAAAAATACCC-TTGTTTCTACT----------------
>gi|82652549|gb|CY004579| /Avian/5(NP)/H3N2/Canada/1976/08/13/ Influenza A virus (A/pintail duck/ALB/86/1976(H3N2)) segment 5, complete sequence
---------------AGCAAAAGCAGGGTAGATAATCACTCACTG-AGTGACATCCACAT
CATGGCGTCTCAAGGCACCAAACGATCTTATGAGCAGATGGAAACTGGTGGGGAACGCCA
GAATGCCACTGAAATCAGAGCATCTGTTGGGAGAATGGTTGGTGGAATCGGGAGATTTTA
CATACAGATGTGCACTGAACTCAAACTTAGCGACTATGAAGGAAGGCTGATCCAAAACAG
CATAACAATAGAGAGAATGGTTCTCTCGGCATTTGATGAGAGGAGAAACAAATATCTGGA
AGAGCACCCCAGTGCTGGGAAGGACCCCAAGAAGACTGGAGGTCCAATCTACAGGAGGAG
AGATGGAAAATGGATGAGAGAATTGATCCTGTATGATAAAGAGGAGATCAGAAGAATTTG
GCGTCAAGCGAATAATGGAGAAGACGCAACTGCT-GGTCTCACCCACTTGATGATCTGGC
ATTCCAACCTGAACGATGCCACATATCAGAGAACAAGGGCCCTTGTGCGTACTGGGATGG
ATCCCAGGATGTGCTCTCTGATGCAAGGCTCAACTCTTCCGAGGAGATCTGGGGCTGCTG
GAGCAGCAGTGAAAGGGGTCGGAACTATGGTGATGGAACTGATTCGGATGATTAAACGAG
GAATAAATGATCGGAACTTCTGGAGAGGCGAAAATGGA-CGGAGAACAA-GAATTGCATA
CGAAAGAATGTGCAACATCCTCAAAGGGAAATTCCAAACAGCAGCACAACGAGCAATGAT
GGACCAGGTGCGGGAAAGCCGGAA-TCCTGGGAATGCTGAAATTGAAGATCTCATCTTTC
TTGCACGATCTGCTCTCATTCTGAGGGGTTCAGTGGCTCATAAGTCCTGCCTGCCTGCTT
GCGTGTACGGACTTGCTGTGGCCAGCGGATACGACTTTGAGAGAGAGGGATACTCCCTAG
TCGGAATTGATCCTTTCCGTCTGCTCCAAAACAGCCAAGTCTTCAGTCTTATCAGACCAA
ACGAAAATCCAGCACATAAAAGTCAGCTGGTATGGATGGCTTGTCACTCTGCAGCATTTG
AAGATCTGAGAGTATCAAGCTTCATCCGAGGAACAAGAGTGGTCCCGAGA-GGACAGCTG
TCCACCAGAGGAGTTCAGATTGCTTCAAATGAGAACATGGAGACAATGGACTCCAGCACT
CTTGAATTGAGGAGCAGATACTGGGCTATAAGAACCAGAAGCGGAGGGAATACTAACCAG
CAGAGAGCATCTGCAGGACAAATCAGTGTACAGCCCACATTCTCTGTGCAGAGAAACCTC
CCGTTCGAGAGAGCAACCATTATGGCAGCATTTACAGGAAACACTGAAGGCAGAACTTCA
GACATG---AGAACTGAGATCATAAGGATGATGGAAAATGCCAGACCTGAAGATGTGTCT
TTCCAGGGGCGGGGTGTCTTCGAGCTCTCGGACGAAAAGGCAACGAACCCGATCGTGCCT
TCCTTTGACATGAGTAACGAGGGATCTTATTTCTTCGGAGACAATGCAG-AGGAATATGA
CAAT-T------A-AAGAAAAATACCC-TTGTTTCTACT----------------
>gi|82654671|gb|CY005555| /Avian/5(NP)/H3N2/Hong Kong/1975/// Influenza A virus (A/duck/Hong Kong/7/1975(H3N2)) segment 5, complete sequence
---------------AGCAAAAGCAGGGTAGATAATCACTCACTG-AGTGACATCCACAT
CATGGCGTCTCAAGGCACCAAACGATCTTATGAGCAGATGGAAACTGGTGGAGAACGCCA
GAATGCTACTGAGATCAGAGCATCTGTTGGGAGAATGGTCGGTGGAATTGGAAGATTCTA
CATACAGATGTGCACTGAACTCAAACTCAGCGACTATGAAGGAAGGCTGATCCAAAACAG
CATAACAATAGAGAGAATGGTTCTCTCTGCATTTGATGAAAGGAGGAACAAATACCTGGA
AGAACATCCCAGCGCGGGGAAGGACCCGAAGAAAACTGGAGGTCCAATCTACAGAAGGAG
GGACGGAAAATGGATGAGAGAGCTGATTCTGTATGACAAAGAGGAGATCAGGAGGATTTG
GCGTCAAGCGAATAATGGAGAAGACGCAACTGCT-GGTCTCACTCATCTGATGATCTGGC
ATTCCAACTTGAATGATGCCACATATCAGAGAACAAGAGCTCTCGTGCGTACTGGAATGG
ACCCCAGAATGTGCTCTCTGATGCAAGGATCAACTCTCCCGAGGAGATCTGGAGCTGCGG
GTGCAGCGGTAAAGGGAGTTGGAACGATGGTAATGGAACTAATTCGGATGGTAAAGCGAG
GGATCAATGATCGGAATTTCTGGAGAGGTGAAAATGGA-CGAAGAACAA-GAATTGCATA
TGAGAGGATGTGCAACATCCTCAAAGGGAAATTCCAAACAGCAGCACAGCGAGCAATGAT
GGACCAGGTGCGAGAAAGCAGGAA-TCCTGGGAATGCTGAGATTGAAGACCTTATCTTTC
TGGCTCGGTCTGCACTCATTCTGAGAGGATCAGTGGCTCATAAGTCCTGCTTGCCTGCTT
GTGTATATGGACTTGCTGTGGCCAGTGGATACGACTTTGAGAGAGAGGGGTACTCTCTGG
TCGGAATAGATCCTTTCCGTCTGCTTCAAAACAGCCAGGTGTTAAGCCTCATTAGACCAA
ATGAGAATCCGGCACATAAGAGTCAACTGGTATGGATGGCATGCCATTCTGCAGCATTTG
AAGACCTGAGAGTATCAAGCTTCATCAGAGGGACAAGAGTGATCCCAAGA-GGACAACTG
TCCACCAGAGGAGTTCAAATAGCTTCTAATGAGAACATGGAAACAATGGACTCCAGTACT
CTTGAACTGAGAAGCAGATACTGGGCTATAAGGACTAGGAGTGGAGGAAACACCAACCAA
CAGAGAGCATCTGCAGGGCAAATCAGTGTGCAACCCACTTTCTCGGTACAGAGAAATCTT
CCTTTCGAGAGAGCGACCATCATGGCGGCATTTACAGGGAACACTGAAGGCAGAACATCT
GACATG---AGGACTGAAATCATAAGAATGATGGAAAGTGCCAGACCAGAAGATGTGTCT
TTCCAGGGGCGGGGAGTCTTCGAGCTCTCGGACGAAAAGGCAACGAACCCGATCGTGCCT
TCCTTTGACATGAGTAATGAGGGATCTTATTTCTTCGGAGACAATGCAG-AGGAGTATGA
CAAT-T------A-AAGAAAAATACCC-TTGTTTCTACT----------------
>gi|323986|gb|M22573| /Avian/5(NP)/H3N2/Hong Kong/1975/// Influenza A virus (A/duck/Hong Kong/7/1975(H3N2)) nucleoprotein gene, complete cds.
---------------AGCAAAAGCAGGGTAGATAATCACTCACTG-AGTGACATCCACAT
CATGGCGTCTCAAGGCACCAAACGATCTTATGAGCAGATGGAAACTGGTGGAGAACGCCA
GAATGCTACTGAGATCAGAGCATCTGTTGGGAGAATGGTCGGTGGAATTGGAAGATTCTA
CATACAGATGTGCACTGAACTCAAACTCAGCGACTATGAAGGAAGGCTGATCCAAAACAG
CATAACAATAGAGAGAATGGTTCTCTCTGCATTTGATGAAAGGAGGAACAAATACCTGGA
AGAACATCCCAGTGCGGGGAAGGACCCGAAGAAAACTGGAGGTCCAATCTACAGAAGGAG
GGACGGAAAATGGATGAGAGAGCTGATTCTGTATGACAAAGAGGAGATCAGGAGGATTTG
GCGTCAAGCGAATAATGGAGAAGACGCAACTGCT-GGTCTCACTCATCTGATGATCTGGC
ATTCCAACTTGAATGATGCCACATATCAGAGAACAAGAGCTCTCGTGCGTACTGGAATGG
ACCCCAGAATGTGCTCTCTGATGCAAGGATCAACTCTCCCGAGGAGATCTGGAGCTGCGG
GTGCAGCAGTAAAGGGAGTTGGAACGATGGTAATGGAACTAATTCGGATGGTAAAGCGAG
GGATCAATGATCGGAATTTCTGGAGAGGTGAAAATGGA-CGAAGAACAA-GAATTGCATA
TGAGAGGATGTGCAACATCCTCAAAGGGAAATTCCAAACAGCAGCACAGCGAGCAATGAT
GGACCAGGTGCGAGAAAGCAGGAA-TCCTGGGAATGCTGAGATTGAAGACCTTATCTTTC
TGGCTCGGTCTGCACTCATTCTGAGAGGATCAGTGGCTCATAAGTCCTGCTTGCCTGCTT
GTGTATATGGACTTGCTGTGGCCAGTGGATACGACTTTGAGAGAGAGGGGTACTCTCTGG
TCGGAATAGATCCTTTCCGTCTGCTTCAAAACAGCCAGGTGTTCAGCCTCATTAGACCAA
ATGAGAATCCAGCACATAAGAGTCAACTAGTATGGATGGCATGCCATTCTGCAGCATTTG
AAGACCTGAGAGTATCAAGCTTCATCAGAGGGACAAGAGTGGTCCCAAGA-GGACAACTG
TCCACCAGAGGAGTTCAAATAGCTTCTAATGAGAACATGGAAACAATGGACTCCAGTACT
CTTGAACTGAGAAGCAGATATAGGGCTATAAGGACCAGGAGTGGAGGAAACACCAACCAA
CAGAGAGCATCTGCAGGGCAAATCAGTGTGCAACCCACTTTCTCAGTACAGAGGAATCTT
CCTTTCGAAAGAGCGACCATCATGGCGGCATTTACAGGGAACACTGAAGGCAGAACATCT
GACATG---AGGACTGAAATCATAAGAATGATGGAAAGTGCCAGACCAGAAGATGTGTCT
TTCCAGGGGCGGGGAGTCTTCGAGCTCTCGGACGAAAAGGCAACGAACCCGATCGTGCCT
TCCTTTGACATGAGTAATGAGGGATCTTATTTCTTCGGAGACAATGCAG-AGGAGTATGA
CAAT-T------A-AAGAAAAATACCC-TTGTTTCTACT----------------
>gi|166080118|gb|EU301307| /Avian/5(NP)/H3N1/South Korea/2005/// Influenza A virus (A/aquatic bird/Korea/CN-3/2005(H3N1)) nucleoprotein (NP) gene, partial cds.
------------------------------------------------------------
-ATGGCGTCTCAAGGCACCAAACGATCTTATGAGCAGATGGAAACTGGTGGAGAACGCCA
GAATGCTACTGAGATCAGAGCATCTGTTGGGAGAATGGTCGGTGGAATTGGGAGATTCTA
CATACAGATGTGCACTGAGCTCAAACTCAGCGACTATGAAGGGAGACTAATCCAAAACAG
CATAACAATAGAGAGAATGGTTCTCTCTGCATTTGATGAAAGGAGGAACAAATATCTGGA
AGAACACCCCAGTGCGGGGAAGGATCCGAAGAAAACCGGGGGTCCAATCTACAGAAGGAG
AGACGGAAAGTGGATGAGAGAGCTAATTCTGTATGACAAAGAGGAGATCAGGAGGATTTG
GCGTCAAGCGAACAACGGAGAAGACGCAACTGCT-GGTCTCACTCATCTGATGATCTGGC
ATTCCAACCTGAATGATGCCACATATCAGAGAACAAGAGCTCTCGTGCGTACTGGGATGG
ACCCTAGAATGTGCTCCCTGATGCAAGGATCAACCCTCCCAAGAAGATCTGGAGCTGCTG
GTGCAGCAGTAAAGGGAGTTGGGACAATGGTGATGGAACTGATTCGGATGATAAAGCGGG
GGATCAATGACCGGAATTTCTGGAGAGGCGAGAATGGA-CGGAGAACAA-GGATTGCATA
TGAGAGAATGTGCAACATCCTCAAAGGGAAATTCCAAACAGCAGCACAACGAGCAATGAT
GGACCAGGTGCGAGAAAGCAGAAA-TCCTGGAAATGCTGAAATTGAAGACCTTATCTTCC
TGGCACGGTCTGCACTCATCCTGAGAGGATCAGTGGCTCATAAATCCTGCTTGCCTGCTT
GTGTATATGGACTTGCTGTGGCCAGTGGATATGACTTTGAGAGAGAGGGATACTCTCTGG
TCGGAATTGATCCTTTCCGTCTGCTTCAGAACAGCCAAGTGTTCAGCCTCATTAGACCAA
ATGAGAATCCGGCACATAAGAGTCAGCTAGTATGGATGGCATGCCATTCTGCAGCATTTG
AAGACCTGAGAGTATCAAGCTTCATCAGAGGAACAAGGGTGGTCCCAAGA-GGACAACTG
TCCACCAGAGGAGTTCAAATAGCTTCAAATGAGAACATGGAAACAATGGACTCCAGCACT
CTTGAACTGAGAAGCAGATACTGGGCTATAAGGACCAGAAGTGGAGGAAACACCAACCAA
CAGAGAGCATCTGCAGGACAAATCAGTGTACAGCCTACTTTCTCGGTACAGAGAAATCTT
CCTTTCGAGAGAGCGACCATTATGGCGGCATTCACAGGGAACACTGAAGGCAGGACATCC
GACATG---AGGACTGAAATCATCAGAATGATGGAAAGTGCCAGACCAGAAGATGTGTCT
TTCCAGGGGCGGGGAGTCTTCGAGCTCTCGGACGAAAAGGCAACGAACCCGATCGTGCCT
TCCTTTGACATGAGTAACGAGGGATCTTATTTCTTCGGAGACAATGCAG-AGGAGTATGA
CA-----------------------------------------------------
>gi|134152447|gb|CY021432| /Avian/5(NP)/H3N1/USA/1986/11/06/ Influenza A virus (A/mallard/Ohio/181/1986(H3N1)) segment 5, complete sequence
------------------------------GATAATCACTCACCG-AGTGACATCCACAT
CATGGCGTCTCAAGGCACCAAACGATCTTATGAGCAGATGGAAACTGGTGGGGAACGCCA
GAATGCTACTGAAATCAGAGCATCTGTTGGGAGAATGGTTGGTGGAATCGGGAGATTCTA
TATACAGATGTGCACTGAACTCAAACTCAGCGACTATGAAGGGAGGCTGATCCAAAACAG
TATAACAATAGAGAGAATGGTTCTCTCAGCATTTGATGAGAGGAGAAACAAATATCTGGA
AGAGCATCCCAGTGCTGGGAAAGACCCTAAGAAGACTGGGGGTCCAATCTACAGAAGGAG
AGATGGAAAATGGATGAGAGAATTGATCCTCTATGATAAAGAGGAGATCAGAAGAATTTG
GCGTCAAGCAAATAATGGAGAAGACGCAATTGCT-GGTCTCACCCATTTGATGATCTGGC
ACTCCAACCTGAATGATGCCACATATCAGAGAACAAGGGCTCTTGTACGCACTGGGATGG
ACCCTAGGATGTGCTCTCTGATGCAAGGTTCAACTCTTCCAAGGAGGTCTGGAGCTGCTG
GAGCAGCAGTGAAAGGAGTTGGAACAATGGTAATGGAATTGATTCGAATGATCAAGCGAG
GGATCAATGATCGGAATTTCTGGAGAGGTGAAAATGGA-CGGAGAACAA-GGATTGCATA
CGAGAGAATGTGTAACATTCTCAAAGGGAAGTTTCAAACAGCAGCACAACGAGCAATGAT
GGACCAGGTGAGGGAAAGCCGGAA-TCCTGGGAATGCTGAAATTGAAGATCTCATCTTCC
TTGCACGGTCTGCTCTCATTCTGAGAGGATCAGTGGCTCACAAGTCCTGTCTGCCTGCTT
GTGTGTATGGACTTGCTGTGGCCAGTGGATACAACTTTGAGAGAGAGGGATACTCCCTAG
TCGGAATTGACCCTTTCCGTCTGCTCCAGAATAGTCAAGTCTTCAGTCTCATCAGACCAA
ATGAAAATCCAGCACATAAAAGTCAGCTGGTATGGATGGCATGTCACTCTGCAGCATTTG
AAGATTTGAGAGTGTCAAGCTTTATTAGAGGAACAAGAGTGGTCCCAAGA-GGACAACTG
TCCACCAGAGGAGTTCAGATTGCTTCAAATGAGAACATGGAGACAATGGACTCCAGCACT
CTTGAATTGAGAAGCAGATACTGGGCTATAAGAACCAGAAGCGGAGGGAACACAAACCAG
CAGAGAGCATCTGCAGGGCAAATCAGCGTGCAACCCACATTCTCAGTGCAGAGAAACCTC
CCATTCGAGAGAGCAACCATTATGGCGGCATTCACAGGAAACACAGAAGGCAGAACTTCA
GACATG---AGAACGGAGATCATAAGGATGATGGAAAATGCTAGACCTGAAGATGTGTCT
TTCCAGGGGCGGGGAGTCTTCGAGCTCTCGGACGAAAAGGCGACGAACCCGATCGTGCCT
TCCTTTGATATGAGTAACGAGGGGTCTTATTTCTTCGGAGACAATGCAG-AGGAGTATGA
CAGT-T------A-AAG--------------------------------------
>gi|82652639|gb|CY004637| /Avian/5(NP)/H3N1/Canada/1983/08/12/ Influenza A virus (A/blue-winged teal/ALB/452/1983(H3N1)) segment 5, complete sequence
---------------AGCAAAAGCAGGGTAGATAATCACTCACCG-AGTGACATCCACAT
CATGGCGTCTCAAGGCACCAAACGATCTTATGAGCAGATGGAAACTGGTGGGGAGCGCCA
GAATGCCAATGAAATCAGAGCATCTGTTGGAAGAATGGTTGGTGGAATCGGGAGATTCTA
CATACAGATGTGCACTGAACTCAAACTCAGCGACTATGAAGGGAGGCTGATCCAAAACAG
CATAACAATAGAGAGAATGGTTCTCTCGGCATTTGATGAGAGGAGAAACAAATATCTGGA
AGAGCATCCCAGTGCTGGGAAAGACCCTAAGAAGACTGGGGGTCCAATCTACAGGAGGAG
AGATGGGAAATGGATGAGAGAATTAATCCTGTATGACAAAGAGGAGATCAGAAGGATTTG
GCGTCAAGCGAATAATGGAGAAGACGCAACTGCT-GGTCTCACTCATTTGATGATCTGGC
ATTCCAACCTGAATGATGCCACATATCAGAGAACAAGAGCACTTGTGCGTACTGGGATGG
ATCCCAGGATGTGCTCTCTGATGCAAGGCTCAACTCTTCCGAGGAGGTCAGGGGCTGCTG
GAGCAGCAGTGAAAGGAGTTGGAACAATGGTGATGGAATTGATTCGGATGATCAAAAGAG
GGATCAATGATCGGAACTTCTGGAGAGGCGAAAATGGA-CGGAGGACAA-GAATTGCATA
TGAAAGAATGTGCAACATTCTCAAGGGGAAATTCCAAACAGCAGCACAACGAGCAATGAT
GGACCAGGTGAGGGAAAGCCGGAA-TCCTGGGAATGCTGAAATTGAAGATCTCATCTTTC
TTGCACGGTCTGCTCTCATCCTGAGAGGATCAGTGGCTCATAAGTCCTGCCTGCCTGCTT
GTGTGTATGGACTTGCTGTGGCTAGTGGATACGACTTTGAGAGAGAGGGATACTCCCTAG
TCGGAATTGATCCTTTCCGTCTGCTCCAAAACAGTCAAGTCTTCAGTCTTATCAGACCAA
ACGAAAATCCAGCACATAAAAGTCAGCTGGTATGGATGGCATGTCACTCTGCAGCATTTG
AAGACCTGAGAGTGTCAAGCTTCATCAGAGGAACAAGAGTGGTCCCAAGA-GGACAACTG
TCCACCAGAGGAGTTCAGATTGCTTCAAATGAGAACATGGAGACAATGGACTCTAGTACT
CTCGAATTAAGGAGCAGATACTGGGCTATAAGGACCAGAAGCGGAGGGAACACTAATCAG
CAGAGAGCATCTGCAGGACAAATCAGCGTACAGCCCACATTCTCTGTGCAGAGGAACCTC
CCATTCGAGAGAGCAACCATTATGGCGGCATTTACAGGAAACACTGAAGGCAGAACTTCA
GACATG---AGGACTGAGATCATAAGGATGATGGAAAATGCCAGACCTGAAGATGTGTCT
TTCCAGGGGCGGGGAGTCTTCGAGCTCTCGGACGAAAAGGCGACGAACCCGATCGTGCCT
TCCTTTGACATGAGTAACGAGGGATCTTATTTCTTCGGAGACAATGCAG-AGGAATATGA
CAAT-T------A-AAGAAAAATACCC-TTGTTTCTACT----------------
>gi|82652718|gb|CY004712| /Avian/5(NP)/H3N1/Canada/1976/08/11/ Influenza A virus (A/mallard duck/ALB/26/1976(H3N1)) segment 5, complete sequence
---------------AGCAAAAGCAGGGTAGATAATCACTCACCG-AGTGACATCCACAT
CATGGCGTCCCAAGGCACCAAACGATCTTATGAGCAGATGGAGACTGGTGGGGAACGCCA
GAATGCCACTGAAATCAGAGCATCTGTTGGGAGAATGGTTGGTGGAATCGGGAGATTCTA
CATACAGATGTGCACTGAACTCAAGCTCAGTGACTATGAAGGGAGGCTGATCCAAAACAG
CATAACAATAGAGAGAATGGTTCTCTCGGCATTTGATGAGAGGAGAAACAAATATCTGGA
AGAGCATCCCAGCGCTGGGAAAGACCCTAAGAAGACTGGGGGTCCAATCTACAGGAGGAG
AGATGGGAAATGGATGAGAGAATTGATCCTGTATGACAAAGAGGAGATCAGAAGGATTTG
GCGTCAAGCGAATAATGGAGAAGACGCAACTGCT-GGTCTCACCCATTTGATGATCTGGC
ATTCCAATCTGAATGATGCCACATATCAGAGAACAAGGGCACTTGTGCGTACTGGGATGG
ATCCCAGGATGTGCTCTCTGATGCAAGGCTCAACTCTTCCGAGGAGGTCTGGGGCTGCTG
GAGCAGCGGTGAAAGGAGTTGGAACAATGGTGATGGAATTGATCCGGATGATCAAGCGAG
GGATCAATGACCGGAATTTTTGGAGAGGCGAAAATGGA-CGAAGGACAA-GAATTGCATA
CGAAAGAATGTGCAACATTCTCAAGGGGAAATTCCAAACAGCAGCACAACGAGCAATGAT
GGACCAGGTGAGGGAAAGCCGGAA-TCCTGGGAATGCTGAAATTGAAGATCTCATCTTTC
TTGCACGGTCTGCTCTCATTCTGAGGGGATCAGTGGCCCATAAGTCCTGCCTGCCTGCTT
GTGTGTATGGACTTGCTGTGGCCAGTGGATACGACTTTGAGAGGGAGGGATATTCCCTAG
TCGGAATTGATCCTTTCCGTCTGCTCCAAAATAGTCAAGTCTTCAGTCTTATCAGACCAA
ACGAGAATCCAGCACATAAAAGTCAGTTGGTATGGATGGCATGTCACTCTGCAGCATTTG
AAGATCTGAGAGTGTCAAGCTTCATCAGAGGGACAAGAGTGGTCCCAAGA-GGACAATTG
TCCACCAGAGGAGTTCAGATTGCTTCGAATGAAAACATGGAGACAATGGACTCCAGTACT
CTTGAATTGAGGAGCAGATACTGGGCTATAAGGACCAGAAGCGGAGGAAACACTAACCAG
CAGAGAGCATCTGCAGGACAAATCAGTGTACAGCCCACATTCTCTGTGCAGAGAAACCTC
CCATTCGAGAGAGCAACCATTATGGCAGCATTTACAGGAAACACTGAAGGCAGAACTTCA
GACATG---AGAACTGAGATCATAAGGATGATGGAAAATGCCAGACCTGAAGATGTGTCT
TTCCAAGGGCGGGGAGTCTTCGAGCTCTCGGACGAAAAGGCAACGAACCCGATCGTGCCT
TCCTTTGACATGAGTAACGAGGGATCTTATTTCTTCGGAGACAATGCAG-AGGAATATGA
CAAT-T------A-AAGAAAAATACCC-TTGTTTCTACT----------------
>gi|118584535|gb|EF124475| /Avian/5(NP)/H5N1/China/2006/// Influenza A virus (A/duck/Guiyang/1081/2006(H5N1)) nucleoprotein (NP) gene, partial cds.
------------------------------------------------------------
-ATGGCGTCTCAAGGCACCAAACGATCTTATGAACAGATGGAAACTGGTGGAGAGCGCCA
GAATGCTACTGAGATCAGGGCATCTGTTGGAAGAATGGTTAGTGGCATTGGGAGGTTCTA
CATACAGATGTGCACAGAACTCAAACTCAGTGACTATGAAGGGAGACTGATCCAGAACAG
CATAACAATAGAGAGAATGGTACTTTCTGCATTTGATGAAAGAAGGAACAGGTACCTGGA
AGAACACCCCAGTGCGGGGAAGGACCCGAAGAAAACTGGAGGTCCAATTTATCGGAGGAG
AGACGGAAAATGGGTGAGGGAGCTGATTCTGTACGACAAAGAGGAGATCAGGAGGATTTG
GCGTCAAGCGAACAATGGAGAGGACGCAACTGCT-GGTCTTACCCACCTGATGATATGGC
ATTCCAATCTAAATGATGCCACATATCAAAGAACGAGAGCTCTCGTGCGTACTGGAATGG
ACCCCAGGATGTGCTCTCTGATGCAAGGATCAACTCTCCCAAGGAGATCTGGAGCTGCCG
GTGCAGCAGTGAAGGGGGTAGGGACAATGGTGATGGAGCTGATTCGGATGATAAAACGAG
GGATCAACGACCGGAATTTCTGGAGAGGCGAAAATGGA-AGAAGAACAA-GAATTGCATA
TGAGAGAATGTGCAACATCCTCAAAGGGAAATTCCAAACAGCAGCACAAAGAGCAATGAT
GGATCAAGTGCGAGAGAGCAGAAA-TCCTGGGAATGCTGAAATTGAAGATCTCATTTTTC
TGGCACGGTCTGCACTCATCCTGAGAGGATCAGTGGCCCACAAGTCCTGCTTGCCTGCTT
GTGTGTACGGACTTGCAGTGGCCAGTGGATATGACTTTGAGAGAGAAGGGTACTCTCTGG
TTGGAATAGATCCTTTCCGTCTGCTTCAGAACAGCCAGGTCTTTAGTCTCATTAGGCCAA
ATGAGAATCCAGCACATAAGAGTCAATTAGTGTGGATGGCATGCCACTCTGCAGCATTTG
AGGACCTTAGAGTCTCAAGTTTCATCAGAGGGACAAGAGTGGTCCCAAGA-GGACAGCTA
TCCACCAGAGGGGTTCAAATTGCTTCAAATGAGAACATGGAAGCAATGGACTCCAACACT
CTTGAACTGAGAAGTAGATATTGGGCTATAAGAACCAGAAGCGGAGGAAACACCAACCAG
CAGAGGGCATCTGCAGGGCAGATCAGCGTTCAGCCCACTTTCTCGGTACAGAGAAACCTT
CCCTTCGAAAGAGCGACCATTATGGCAGCATTTACAGGAAATACTGAGGGCAGAACGTCT
GACATG---AGGACTGAAATCATAAGAATGATGGAAAGTGCCAGACCAGAAGATGTGTCA
TTCCAGGGGCGGGGAGTCTTCGAGCTCTCGGACGAAAAGGCAACGAACCCGATCGTGCCT
TCCTTTGACATGAATAATGAAGGATCTTATTTCTTCGGAGACAATGCAG-AGGAGTATGA
CAAT---------------------------------------------------
>gi|118584537|gb|EF124476| /Avian/5(NP)/H5N1/China/2006/// Influenza A virus (A/goose/Shantou/3624/2006(H5N1)) nucleoprotein (NP) gene, complete cds.
------------------------------------------------------------
-ATGGCGTCTCAAGGCACCAAACGATCTTATGAACAGATGGAAACTGGTGGAGAACGCCA
GAATGCTACTGAGATCAGGGCATCTGTTGGAAGAATGGTTAGTGGCATTGGGAGGTTCTA
CATACAGATGTGCACAGAACTCAAACTCAGTGACTATGAAGGGAGGCTGATCCAGAACAG
CATAACAATAGAGAGAATGGTACTTTCTGCATTCGATGAAAGAAGGAACAGATACCTGGA
AGAACACCCCAGTGCGGGGAAGGACCCGAAGAAAACTGGAGGTCCAATTTATCGGAGGAG
AGACGGGAAATGGGTGAGAGAACTGATTCTATACGACAAAGAGGAGATCAGGAGGATTTG
GCGTCAAGCGAACAATGGAGAGGACGCAACTGCT-GGTCTTACTCACCTGATGATATGGC
ATTCCAATCTAAATGATGCCACATATCAGAGAACGAGAGCTCTTGTGCGTACTGGAATGG
ACCCCAGGATGTGCTCTCTGATGCAAGGGTCAACTCTCCCGAGGAGATCTGGAGCTGCCG
GTGCAGCAGTAAAGGGAGTAGGGACAATGGTGATGGAGCTGATTCGGATGATAAAACGAG
GGATCAACGACCGGAATTTTTGGAGAGGCGAAAATGGA-AGGAGAACAA-GGATTGCATA
TGAGAGAATGTGCAACATCCTCAAAGGGAAATTCCAAACAGCAGCACAAAGAGCAATGAT
GGATCAAGTGAGAGAAAGCAGAAA-TCCTGGGAATGCTGAAATTGAAGATCTCATTTTTC
TGGCACGGTCTGCACTCATCCTGAGAGGATCAGTAGCCCATAAGTCCTGCTTGCCTGCTT
GTGTGTACGGACTTGCAGTGGCCAGTGGATATGACTTTGAGAGAGAAGGGTACTCTCTGG
TTGGAATAGATCCTTTCCGTCTGCTTCAAAACAGCCAGGTCTTTAGTCTCATTAGACCAA
ATGAGAATCCAGCACATAAGAGTCAATTAGTGTGGATGGCATGCCACTCTGCAGCATTTG
AGGACCTTAGGGTCTCAAGTTTCATCAGAGGGACAAGGGTGGTCCCAAGA-GGGCAGCTA
TCCACCAGAGGGGTTCAAGTTGCTTCAAATGAGAACATGGACGCAATGGACTCCAACACT
CTTGAGCTGAGAAGTAGGTATTGGGCTATAAGAACCAGAAGCGGGGGAAACACAAACCAG
CAGAGGGCATCTGCAGGACAGATCAGTGTTCAGCCCACTTTCTCTGTACAGAGAAACCTT
CCTTTCGAAAGAGCGACCATTATGGCAGCATTTGCAGGAAATACTGAGGGCAGAACGTCT
GACATG---AGGACTGAAATCATAAAGATGATGGAAAGTGCCAGACCAGAAGATGTGTCA
TTCCAGGGGCGGGGAGTCTTCGAGCTCTCGGACGAAAAGGCAACGAACCCGATCGTGCCT
TCCTTTGACATGAATAATGAAGGATCTTATTTCTTCGGAGACAATGCAG-AGGAGTATGA
CAAT-T------A-A----------------------------------------
>gi|118584539|gb|EF124477| /Avian/5(NP)/H5N1/China/2006/// Influenza A virus (A/chicken/Guiyang/237/2006(H5N1)) nucleoprotein (NP) gene, complete cds.
------------------------------------------------------------
-ATGGCGTCTCAAGGCACCAAACGATCTTATGAACAGATGGAAACTGGTGGAGAACGCCA
GAATGCTACTGAGATCAGGGCATCTGTTGGAAGAATGGTTAGTGGCATTGGGAGGTTCTA
CATACAGATGTGCACAGAACTCAAACTCAGTGACTATGAAGGGAGGCTGATCCAAAACAG
CATAACAATAGAGAGAATGGTTCTCTCTGCATTTGATGAAAGAAGGAACAGATACCTGGA
AGAACATCCCAGTGCGGGGAAGGACCCGAAGAAAACTGGAGGTCCAATTTATAGAAGGAG
AGACGGAAAATGGGTGAGGGAGCTGATTCTGTATGACAAAGAGGAGATCAGGAGGATTTG
GCGTCAAGCGAACAATGGAGAAGACGCGACTGCT-GGTCTCACTCATCTGATGATATGGC
ATTCCAATCTAAATGATGCCACATACCAGAGAACGAGAGCTCTCGTGCGTACTGGAATGG
ACCCCAGGATGTGCTCTCTGATGCAAGGATCAACTCTCCCGAGGAGATCTGGAGCTGCTG
GTGCAGCAATAAAGGGAGTCGGGACAATGGTGATGGAACTAATTCGGATGATAAAGCGAG
GGATTAACGACCGGAATTTCTGGAGAGGCGAAAATGGA-AGAAGAACAA-GGATTGCATA
TGAGAGAATGTGCAACATCCTCAAAGGGAAATTCCAAACAGCAGCACAAAGAGCAATGAT
GGATCAAGTGCGAGAGAGCAGAAA-TCCTGGGAATGCTGAAATTGAAGACCTTATTTTTC
TGGCACGGTCTGCACTCATCCTGAGAGGATCAGTGGCCCATAAGTCCTGCTTGCCTGCTT
GTGTGTACGGGCTTGCAGTGGCCAGTGGATATGACTTTGAGAGAGAAGGGTACTCTCTGG
TTGGAATAGATCCTTTCCGTCTGCTTCAAAACAGCCAGGTCTTTAGTCTCATTAGACCAA
ATGAGAATCCAGCACATAAGAGTCAATTAGTGTGGATGGCATGCCACTCTGCAGCATTTG
AGGACCTTAGGGTCTCAAGTTTCATCAGAGGAACAAGAGTGGTCCCAAGA-GGACAGCTA
TCCACCAGAGGGGTTCAAATTGCTTCAAATGAGAACATGGAAGCAATGGACTCCAACACT
CTTGAACTGAGAAGTAGGTATTGGGCTATAAGAACCAGAAGCGGAGGAAACACCAACCAG
CAGAGGGCATCTGCAGGACAGATCAGCGTTCAGCCCACTTTCTCAGTACAGAGAAACCTT
CCCTTCGAAAGAGCGACCATTATGGCAGCATTTACGGGAAATACTGAGGGCAGAACGTCT
GACATG---AGGACTGAAATCATAAGAATGATGGAAAGTGCTAGACCAGAAGATGTGTCA
TTCCAGGGGCGGGGAGTCTTCGAGCTCTCGGACGAAAAGGCAACGAACCCGATCGTGCCT
TCCTTTGACATGAATAATGAAGGATCTTATTTCTTCGGAGACAATGCAG-AGGAGTATGA
CAAT-T------A-A----------------------------------------
>gi|117414799|gb|DQ914815| /Avian/5(NP)/H5N1/China/2006/// Influenza A virus (A/chicken/Shanxi/2/2006(H5N1)) segment 5, complete sequence.
---------------AGCAAAAGCAGGGTAGATAATCACTCACTG-AGTGACATCAACAT
CATGGCGTCTCAAGGCACCAAACGATCTTATGAACAGATGGAAACTGGTGGAGAACGCCA
GAATGCTACTGAGATCAGGGCATCTGTTGGAAGAATGGTTAGTGGCATTGGGAGGTTTTA
CATACAGATGTGCACAGAACTCAAACTCAGTGACTATGAAGGGAGGCTTATCCAGAACAG
CATAACAATAGAGAGAATGGTACTCTCTGCATTTGATGAAAGAAGGAACAGATACCTGGA
AGAACACCCCAGTGCGGGGAAGGACCCGAAGAAAACTGGAGGTCCAATCTATAGGAGGAG
AGAAGGAAAATGGGTGAGAGAGCTGATTCTGTACGACAAAGAGGAGATCAGGAGGATTTG
GCGTCAAGCGAACAATGGAGAGGACGCAACTGCT-GGTCTTACCCACCTGATGATATGGC
ATTCCAATCTAAATGATGCCACATATCAGAGAACGAGAGCTCTAGTACGTACTGGAATGG
ACCCCAGGATGTGCTCTCTGATGCAAGGGTCAACTCTCCCGAGGAGATCTGGAGCTGCTG
GTGCAGCAGTAAAGGGAGTCGGGACGATGGTGATGGAACTGATTCGGATGATAAAACGAG
GGATCAACGACCGGAATTTCTGGAGAGGCGAAAATGGA-AGAAGAACAA-GGATTGCATA
TGAGAGAATGTGCAACATCCTCAAAGGGAAATTTCAAACAGCAGCGCAAAGAGCAATGAT
GGATCAAGTGCGAGAAAGCAGGAG-TCCTGGGAATGCTGAAATTGAAGATCTCATTTTTC
TGGCACGGTCTGCACTCATCCTGAGAGGATCAGTGGCCCATAAGTCCTGCTTGCCTGCTT
GTGTGTACGGACTTGCTGTGGCCAGTGGATACGACTTTGAGAGAGAAGGGTACTCTCTGG
TTGGGATAGATCCTTTCCGTCTGCTTCAAAACAGCCAGGTCTTTAGTCTCATTAGACCAA
ATGAGAATCCAGCACATAAGAGTCAATTAGTGTGGATGGCATGCCATTCTGCAGCATTTG
AGGACCTTAGAGTCTCAAGTTTCATCAGAGGGACAAGAGTGGTCCCAAGA-GGACAGCTA
TCCACCAGAGGGGTTCAAATTGCTTCAAATGAGAACATGGAAGCAATGGACTCCAACACT
CTTGAACTGAGAAGTAGATATTGGGCTATAAGAACCAGAAGCGGAGGAAACACCAACCAG
CAGAGGGCATCTGCAGGACAGATCAGCGTTCAACCCACTTTCTCGGTACAGAGAAACCTT
CCCTTCGAAAGAGCGACCATTATGGCAGCATTTACAGGAAATACTGAGGGCAGAACGTCT
GACATG---AGGACTGAAATCATAAGAATGATGGAAAGTGCCAGACCAGAAGATGTGTCA
TTCCAGGGGCGGGGGGTCTTCGAGCTCTCGGACGAAAAGGCAACGAACCCGATCGTGCCT
TCCTTTGACATGAGTAATGAAGGATCTTATTTCTTCGGAGACAATGCAG-AGGAATATGA
AAAT-T------A-AAGAAAAATACCC-TTGTTTCTACT----------------
>gi|118584345|gb|EF124380| /Avian/5(NP)/H5N1/China/2006/// Influenza A virus (A/duck/Guangxi/150/2006(H5N1)) nucleoprotein (NP) gene, partial cds.
------------------------------------------------------------
-ATGGCGTCTCAAGGCACCAAACGATCTTATGAACAGATGGAAACTGGTGGAGAGCGCCA
GAATGCTACTGAGATCAGGGCATCTGTTGGAAGAATGGTTAGTGGCATTGGGAGGTTCTA
CATACAGATGTGCACAGAACTCAAACTCAGTGACTATGAAGGGAGACTGATCCAGAACAG
CATAACAATAGAGAGAATGGTACTTTCTGCATTTGATGAAAGAAGGAATAGGTACCTGGA
AGAACACCCCAGTGCGGGGAAGGACCCGAAGAAAACTGGAGGTCCAATTTATCGGAGGAG
AGACGGAAAATGGGTGAGGGAGCTGATTCTGTACGACAAAGAGGAGATCAGGAGGATTTG
GCGTCAAGCGAACAATGGAGAGGACGCAACTGCT-GGTCTTACCCACCTGATGATATGGC
ATTCCAATCTAAATGATGCCACATATCAGAGAACGAGAGCTCTCGTGCGTACTGGAATGG
ACCCCAGGATGTGCTCTCTGATGCAAGGATCAACTCTCCCGAGGAGATCTGGAGCTGCCG
GTGCAGCAGTGAAGGGGGTAGGGACAATGGTGATGGAGCTGATTCGGATGATAAAACGAG
GGATCAACGACCGGAATTTCTGGAGAGGCGAAAATGGA-AGAAGAACAA-GGATTGCATA
TGAGAGAATGTGCAACATCCTCAAAGGGAAATTCCAAACAGCAGCACAAAGAGCAATGAT
GGATCAAGTGCGAGAGAGCAGAAA-TCCTGGGAATGCTGAAATTGAAGATCTCATTTTTC
TGGCACGGTCTGCACTCATCCTGAGAGGATCAGTGGCCCATAAGTCCTGCTTGCCTGCTT
GTGTGTACGGACTTGCAGTGGCCAGTGGATATGACTTTGAGAGAGAAGGGTACTCTCTGG
TTGGAATAGATCCTTTCCGTCTGCTTCAAAACAGCCAGGTCTTTAGTCTCATTAGGCCAA
ATGAGAATCCAGCACATAAGAGTCAATTAGTGTGGATGGCATGCCACTCTGCAGCATTTG
AGGACCTTAGAGTCTCAAGTTTCATCAGAGGGACAAGAGTGGTCCCAAGA-GGACAGCTA
TCCACCAGAGGGGTTCAAATTGCTTCAAATGAGAACATGGAAACAATGGACTCCAACACT
CTTGAACTGAGAAGTAGATATTGGGCTATAAGAACCAGAAGCGGAGGAAACACCAACCAG
CAGAGGGCATCTGCAGGGCAGATCAGCGTTCAGCCCACTTTCTCGGTACAGAGAAACCTT
CCCTTCGAAAGAGCGACCATTATGGCAGCATTTACAGGAAATACTGAGGGCAGAACGTCT
GACATG---AGGACTGAAATCATAAGAATGATGGAAAGTGCCAGACCAGAAGATGTGTCA
TTCCAGGGGCGGGGAGTCTTCGAGCTCTCGGACGAAAAGGCAACGAACCCGATCGTGCCT
TCCTTTGACATGAATAATGAAGGATCTTATTTCTTCGGAGACAATGCAG-AGGAGTATGA
CAAT---------------------------------------------------
>gi|118584347|gb|EF124381| /Avian/5(NP)/H5N1/China/2006/// Influenza A virus (A/goose/Guangxi/224/2006(H5N1)) nucleoprotein (NP) gene, partial cds.
------------------------------------------------------------
-ATGGCGTCTCAAGGCACCAAACGATCTTATGAACAGATGGAAACTGGTGGAGAGCGCCA
GAATGCTACTGAGATCAGGGCATCTGTTGGAAGAATGGTTAGTGGCATTGGGAGGTTCTA
CATACAGATGTGCACAGAACTCAAACTCAGTGACTATGAAGGGAGACTGATCCAGAACAG
CATAACAATAGAGAGAATGGTACTTTCTGCATTTGATGAAAGAAGGAACAGGTATCTGGA
AGAACACCCCAGTGCGGGGAAGGACCCGAAGAAAACTGGGGGTCCAATTTATCGGAGGAG
AGACGGAAAATGGGTGAGGGAGCTGATTCTGTACGACAAAGAGGAGATCAGGAGGATTTG
GCGCCAAGCGAACAATGGAGAGGACGCAACTGCT-GGTCTTACCCACCTGATGATATGGC
ATTCCAATCTAAATGATGCCACATATCAGAGAACGAGAGCTCTCGTGCGTACTGGAATGG
ACCCCAGGATGTGCTCTCTGATGCAAGGATCAACTCTCCCGAGGAGATCTGGAGCTGCCG
GTGCAGCAGTGAAGGGGGTAGGGACAATGGTGATGGAGCTGATTCGGATGATAAAACGAG
GGATCAACGACCGGAATTTCTGGAGAGGCGAAAATGGA-AGAAGAACAA-GGATTGCATA
TGAGAGAATGTGCAACATCCTCAAAGGGAAATTCCAAACAGCAGCACAAAGAGCAATGAT
GGATCAAGTGCGAGAGAGCAGAAA-TCCTGGGAATGCTGAAATTGAAGATCTCATTTTTC
TGGCACGGTCTGCACTCATCCTGAGAGGATCAGTGGCCCATAAGTCCTGCTTGCCTGCTT
GTGTGTACGGACTTGCAGTGGCCAGTGGATATGACTTTGAGAGAGAAGGGTACTCTCTGG
TTGGAATAGATCCTTTCCGTCTGCTTCAAAACAGCCAGGTCTTTAGTCTCATTAGGCCAA
ATGAGAATCCAGCACATAAGAGTCAATTAGTGTGGATGGCATGCCACTCTGCAGCATTTG
AGGACCTTAGAGTCTCAAGTTTCATCAGAGGGACAAGAGTGGTCCCAAGA-GGACAGCTA
TCCACCAGAGGGGTTCAAATTGCTTCAAATGAGAACATGGAAGCAATGGACTCCAACACT
CTTGAACTGAGAAGTAGATATTGGGCTATAAGAACCAGAAGCGGAGGAAACACCAACCAG
CAGAGGGCATCTGCAGGGCAGATCAGCGTTCAGCCCACTTTCTCGGTACAGAGAAACCTT
CCCTTCGAAAGAGCGACCATTATGGCAGCATTTACAGGAAATACTGAGGGCAGAACGTCT
GACATG---AGGACTGAAATCATAAGAATGATGGAAAGTGCCAGACCAGAAGATGTGTCA
TTCCAGGGGCGGGGAGTCTTCGAGCTCTCGGACGAAAAGGCAACGAACCCGATCGTGCCT
TCCTTTGACATGAGTAATGAAGGATCTTATTTCTTCGGAGACAATGCAG-AGGAGTATGA
C------------------------------------------------------
>gi|118584349|gb|EF124382| /Avian/5(NP)/H5N1/China/2006/// Influenza A virus (A/duck/Guangxi/288/2006(H5N1)) nucleoprotein (NP) gene, partial cds.
------------------------------------------------------------
-ATGGCGTCTCAAGGCACCAAACGATCTTATGAACAGATGGAAACTGGTGGAGAGCGCCA
GAATGCTACTGAGATCAGGGCATCTGTTGGAAGAATGGTTAGTGGCATTGGGAGGTTCTA
CATACAGATGTGCACAGAACTCAAACTCAGTGACTATGAAGGGAGACTGATCCAGAACAG
CATAACAATAGAGAGAATGGTACTTTCTGCATTTGATGAAAGAAGGAACAGGTACCTGGA
AGAACACCCCAGTGCGGGGAAGGACCCAAAGAAAACTGGGGGTCCAATTTATCGGAGGAG
AGACGGAAAATGGGTGAGGGAGCTGATTCTGTACGACAAAGAGGAGATCAGGAGGATTTG
GCGTCAAGCGAACAATGGAGAGGACGCAACTGCT-GGTCTTACCCACCTGATGATATGGC
ATTCCAATCTAAATGATGCCACATATCAGAGAACGAGAGCTCTCGTGCGTACTGGAATGG
ACCCCAGGATGTGCTCTCTGATGCAAGGATCAACTCTCCCGAGGAGATCTGGAGCTGCCG
GTGCAGCAGTGAAGGGGGTAGGGACAATGGTGATGGAGCTGATTCGGATGATAAAACGAG
GGATCAACGACCGGAATTTCTGGAGAGGCGAAAATGGA-AGAAGAACAA-GGATTGCATA
TGAGAGAATGTGCAACATCCTCAAAGGGAAATTCCAAACAGCAGCACAAAGAGCAATGAT
GGATCAAGTGCGAGAGAGCAGAAA-TCCTGGGAATGCTGAAATTGAAGATCTCATTTTTC
TGGCACGGTCTGCACTCATCCTGAGAGGATCAGTGGCCCATAAGTCCTGCTTGCCTGCTT
GTGTGTACGGACTTGCAGTGGCCAGTGGATATGACTTTGAGAGAGAAGGGTACTCTCTGG
TTGGAATAGATCCTTTCCGTCTGCTTCAAAACAGCCAGGTCTTTAGTCTCATTAGGCCAA
ATGAGAATCCAGCACATAAGAGTCAATTAGTGTGGATGGCATGCCACTCTGCAGCATTTG
AGGACCTTAGAGTCTCAAGTTTCATCAGAGGGACAAGAGTGGTCCCAAGA-GGACAGCTA
TCCACCAGAGGGGTTCAAATTGCTTCAAATGAGAACATGGAAGCAATGGACTCCAACACT
CTTGAACTGAGAAGTAGATATTGGGCTATAAGAACCAGAAGCGGAGGAAACACCAACCAG
CAGAGGGCATCTGCAGGGCAGATCAGCGTTCAGCCCACTTTCTCGGTACAGAGAAACCTT
CCCTTCGAAAGAGCGACCATTATGGCAGCATTTACAGGAAATACTGAGGGCAGAACGTCT
GACATG---AGGACTGAAATCATAAGAATGATGGAAAGTGCCAGACCAGAAGATGTGTCA
TTCCAGGGGCGGGGAGTCTTCGAGCTCTCGGACGAAAAGGCAACGAACCCGATCGTGCCT
TCCTTTGACATGAATAATGAAGGATCTTATTTCTTCGGAGACAATGCAG-AGGAGTATGA
C------------------------------------------------------
>gi|118584301|gb|EF124358| /Avian/5(NP)/H5N1/China/2006/// Influenza A virus (A/goose/Guiyang/337/2006(H5N1)) nucleoprotein (NP) gene, partial cds.
------------------------------------------------------------
-ATGGCGTCTCAAGGCACCAAACGATCTTATGAACAGATGGAAACTGGTGGAGAACGCCA
GAATGCTACAGAGATCAGGGCATCTGTTGGAAGAATGGTTAGTGGCATTGGGAGGTTCTA
CATACAGATGTGCACAGAACTCAAACTCAGTGACTATGAAGGGAGGCTGATCCAGAACAG
CATAACAATAGAGAGAATGGTACTCTCTGCATTTGATGAAAGAAGGAACAGATACCTGGA
AGAACATCCCAGTGCGGGGAAGGACCCGAAGAAAACTGGAGGTCCAATTTATCGGAGGAG
AGACGGGAAATGGGTGAGAGAGCTGATTCTGTATGACAAAGAGGAGATCAGGAGGATTTG
GCGTCAAGCGAACAATGGAGAGGACGCTACTGCT-GGTCTTACTCACCTGATGATATGGC
ATTCCAATCTGAATGATGCCACATATCAGAGAACGAGAGCCCTCGTGCGTACTGGAATGG
ACCCCAGGATGTGCTCTCTAATGCAAGGATCAACTCTCCCGAGGAGATCTGGAGCTGCCG
GTGCAGCAGTAAAGGGGGTAGGGACAATGGTGATGGAGCTGATTCGGATGATAAAACGAG
GGGTCAACGACCGGAATTTCTGGAGAGGCGAAAATGGA-AGAAGAACAA-GGATTGCATA
TGAGAGAATGTGCAACATCCTCAAAGGGAAATTCCAAACAGCAGCACAAAGAGCAATGAT
GGATCAAGTGCGAGAGAGCAGAAA-TCCTGGGAATGCTGAAATTGAAGACCTTATTTTTC
TGGCACGGTCTGCACTCATCCTGAGAGGATCAGTGGCCCATAAGTCCTGCTTGCCTGCTT
GTGTGTACGGGCTTGCAGTGGCCAGTGGATATGACTTTGAGAGAGAAGGGTACTCTCTGG
TTGGAATAGATCCTTTCCGTCTGCTTCAAAACAGCCAGGTCTTTAGTCTCATTAGACCAA
ATGAGAATCCAGCACATAAGAGTCAATTAGTGTGGATGGCATGCCACTCTGCAGCATTTG
AGGACCTTAGGGTCTCAAGTTTCATCAGAGGAACAAGAGTGGTCCCAAGA-GGACAGCTA
TCCACCAGAGGGGTTCAAATTGCTTCAAATGAGAACATGGAAGCAATGGACTCCAACACT
CTTGAACTGAGAAGTAGGTATTGGGCTATAAGAACCAGAAGCGGAGGAAACACCAACCAG
CAGAGGGCATCTGCAGGACAGATCAGCGTTCAGCCCACTTTCTCAGTACAGAGAAACCTT
CCCTTCGAAAGAGCGACCATTATGGCAGCATTTACGGGAAATACTGAGGGCAGAACGTCT
GACATG---AGGACTGAAATCATAAGAATGATGGAAAGTGCTAGACCAGAAGATGTGTCA
TTCCAGGGGCGGGGAGTCTTCGAGCTCTCGGACGAAAAGGCAACGAACCCGATCGTGCCT
TCCTTTGACATGAATAATGAAGGATCTTATTTCTTCGGAGACAATGCAG-AGGAGTATGA
C------------------------------------------------------
>gi|118584303|gb|EF124359| /Avian/5(NP)/H5N1/China/2006/// Influenza A virus (A/chicken/Guiyang/441/2006(H5N1)) nucleoprotein (NP) gene, partial cds.
------------------------------------------------------------
-ATGGCGTCTCAAGGCACCAAACGATCTCATGAACAGATGGAAACTGGTGGAGAACGCCA
GAATGCTACAGAGATCAGGGCATCTGTTGGAAGAATGGTTAGTGGCATTGGGAGGTTCTA
CATACAGATGTGCACAGAACTCAAACTCAGTGACTATGAAGGGAGGCTGATCCAGAACAG
CATAACAATAGAGAGAATGGTACTCTCTGCATTTGATGAAAGAAGGAACAGATACCTGGA
AGAACATCCCAGTGCGGGGAAGGACCCGAAGAAAACTGGAGGTCCAATTTATCGGAGGAG
AGACGGGAAATGGGTGAGAGAGCTGATTCTGTATGACAAAGAGGAGATCAGGAGGATTTG
GCGTCAAGCGAACAATGGAGAGGACGCTACTGCT-GGTCTTACTCACCTGATGATATGGC
ATTCCAATCTGAATGATGCCACATATCAGAGAACGAGAGCCCTCGTGCGTACTGGAATGG
ACCCCAGGATGTGCTCTCTAATGCAAGGATCAACTCTCCCGAGGAGATCTGGAGCTGCCG
GTGCAGCAGTAAAGGGGGTAGGGACAATGGTGATGGAGCTGATTCGGATGATAAAACGAG
GGGTCAACGACCGGAATTTCTGGAGAGGCGAAAATGGG-AGAAGAACAA-GGATTGCATA
TGAGAGAATGTGCAACATCCTCAAAGGGAAATTCCAAACAGCAGCACAAAGAGCAATGAT
GGATCAAGTGCGAGAGAGCAGAAA-TCCTGGGAATGCTGAAATTGAAGACCTTATTTTTC
TGGCACGGTCTGCACTCATCCTGAGGGGATCAGTGGCCCATAAGTCCTGCTTGCCTGCTT
GTGTGTACGGGCTTGCAGTGGCCAGTGGATACGACTTTGAGAGAGAAGGGTACTCTCTGG
TTGGAATAGATCCTTTCCGTCTGCTTCAAAACAGCCAGGTCTTTAGTCTCATTAGACCAA
ATGAGAATCCAGCACATAAGAGTCAATTAGTGTGGATGGCATGCCACTCTGCAGCATTTG
AGGACCTTAGGGTCTCAAGTTTCATTAGAGGGACAAGAGTGGTCCCAAGA-GGACAGCTA
TCCACCAGAGGGGTTCAAATTGCTTCAAATGAGAACATGGAAGCAATGGACTCCAACACT
CTTGAACTGAGAAGTAGGTATTGGGCTATAAGAACCAGAAGCGGAGGAAACACCAACCAG
CAGAGGGCATCTGCAGGACAGATCAGCGTTCAGCCCACTTTCTCAGTACAGAGAAACCTT
CCCTTCGAAAGAGCGACCATTATGGCAGCATTTACGGGAAATACTGAGGGCAGAACGTCT
GACATG---AGGACTGAAATCATAAGAATGATGGAAAGTGCTAGACCAGAAGATGTGTCA
TTCCAGGGGCGGGGAGTCTTCGAGCTCTCGGACGAAAAGGCAACGAACCCGATCGTGCCT
TCCTTTGACATGAATAATGAAGGATCTTATTTCTTCGGAGACAATGCAG-AGGAGTATGA
C------------------------------------------------------
>gi|118584305|gb|EF124360| /Avian/5(NP)/H5N1/China/2006/// Influenza A virus (A/duck/Guangxi/89/2006(H5N1)) nucleoprotein (NP) gene, partial cds.
------------------------------------------------------------
-ATGGCGTCTCAAGGCACCAAACGATCCTATGAACAGATGGAAACTGGTGGAGAACGCCA
GAATGCTACTGAGATCAGGGCATCTGTTGGAAGAATGGTTAGTGGCATTGGGAGGTTCTA
CATACAGATGTGCACAGAACTCAAACTCAGTGACTATGAAGGGAGGCTGATCCAGAACAG
CATAACAATAGAGAGAATGGTACTTTCTGCATTTGATGAAAGAAGGAACAGGTACCTGGA
AGAACACCCCAGTGCGGGAAAGGACCCGAAGAAAACTGGAGGTCCAATTTATCGGAGGAG
AGACGGAAAATGGGCAAGGGAGCTGATTCTGTACGACAAAGAGGAGATCAGGAGGATTTG
GCGTCAAGCGAATAATGGAGAGGACGCAACTGCT-GGTCTTACCCACCTGATGATATGGC
ATTCCAATCTAAATGATGCCACATATCAGAGAACGAGAGCTCTCGTGCGTACTGGAATGG
ACCCCAGGATGTGCTCTCTGATGCAAGGATCAACTCTCCCGAGGAGATCTGGAGCTGCCG
GTGCAGCAGTGAAGGGGGTAGGGACAATGGTGATGGAGCTGATTCGGATGATAAAACGAG
GGATCAATGACCGGAATTTCTGGAGAGGCGAAAATGGA-AGAAGAACAA-GGATTGCATA
TGAGAGAATGTGCAACATCCTCAAAGGGAAATTCCAAACAGCAGCACAAAGGGCAATGAT
GGATCAAGTGCGAGAGAGCAGAAA-TCCTGGGAATGCTGAGATTGAAGATCTCATTTTTC
TGGCACGATCTGCACTCATCCTGAGAGGATCAGTGGCCCATAAGTCCTGCTTGCCTGCTT
GTGTGTACGGACTTGCAGTGGCCAGTGGATATGACTTTGAGAGAGAAGGGTACTCTCTGG
TTGGAATAGATCCTTTCCGTCTGCTTCAAAACAGCCAGGTCTTTAGTCTCATTAGACCAA
ATGAGAATCCAGCACATAAGAGTCAATTAGTGTGGATGGCATGCCACTCTGCAGCATTTG
AGGACCTTAGAGTCTCAAGTTTCATCAGAGGGACAAGAGTGGTCCCAAGA-GGACAGCTA
TCCACCAGAGGAGTTCAAATTGCTTCAAATGAGAACATGGAAGCAATGGACTCCAACACT
CTTGAGCTGAGAAGTAGATATTGGGCTATAAGAACCAGAAGCGGAGGAAACACCAACCAG
CAGAAGGCATCTGCAGGGCAGATCAGCGTTCAGCCCACTTTCTCGGTACAGAGAAACCTT
CCCTTCGAAAGAGCAACCATTATGGCAGCATTTACAGGAAATACTGAAGGCAGAACGTCT
GACATG---AGGACTGAAATCATAAGAATGATGGAAAGTGCCAGACCAGAAGATGTGTCA
TTCCAGGGGCGGGGAGTCTTCGAGCTCTCGGACGAAAAGGCAACGAACCCGATCGTGCCT
TCCTTTGACATGAATAATGAAGGATCTTATTTCTTCGGAGACAATGCAG-AGGAGTATGA
C------------------------------------------------------
>gi|118584365|gb|EF124390| /Avian/5(NP)/H5N1/China/2006/// Influenza A virus (A/chicken/Guiyang/29/2006(H5N1)) nucleoprotein (NP) gene, complete cds.
------------------------------------------------------------
-ATGGCGTCTCAAGGCACCAAACGATCTTATGAACAGATGGAAACTGGTGGAGAGCGCCA
GAATGCTACTGAGATCAGGGCATCTGTTGGAAGAATGGTTAGTGGCATTGGGAGGTTCTA
CATACAGATGTGCACAGAACTCAAACTCAGTGACTATGAAGGGAGACTGATCCAGAACAG
CATAACAATAGAGAGAATGGTACTTTCTGCATTTGATGAAAGAAGGAACAGGTACCTGGA
AGAACACCCCAGTGCGGGGAAGGACCCGAAGAAAACTGGAGGTCCAATTTATCGGAGGAG
AGACGGAAAATGGGTGAGGGAGCTGATTCTGTACGACAAAGAGGAGATCAGGAGGATTTG
GCGTCAAGCGAACAATGGAGAGGACGCAACTGCT-GGTCTTACCCACCTGATGATATGGC
ATTCCAATCTAAATGATGCCACATATCAAAGAACGAGAGCTCTCGTGCGTACTGGAATGG
ACCCCAGGATGTGCTCTCTGATGCAAGGATCAACTCTCCCGAGGAGATCTGGAGCTGCCG
GTGCAGCAGTGAAGGGGGTAGGGACAATGGTGATGGAGCTGATTCGGATGATAAAACGAG
GGATCAACGACCGGAATTTCTGGAGAGGCGAAAATGGA-AGAAGAACAA-GGATTGCATA
TGAGAGAATGTGCAACATCCTCAAAGGGAAATTCCAAACAGCAGCACAAAGAGCAATGAT
GGATCAAGTGCGAGAGAGCAGAAA-TCCTGGGAATGCTGAAATTGAAGATCTCATTTTTC
TGGCACGGTCTGCACTCATCCTGAGAGGATCAGTGGCCCATAAGTCCTGCTTGCCTGCTT
GTGTGTACGGACTTGCAGTGGCCAGTGGATATGACTTTGAGAGAGAAGGGTACTCTCTGG
TTGGAATAGATCCCTTCCGTCTGCTTCAAAACAGCCAGGTCTTTAGTCTCATTAGGCCAA
ATGAGAATCCAGCACATAAGAGTCAATTAGTGTGGATGGCATGCCACTCTGCAGCATTTG
AGGACCTTAGAGTCTCAAGTTTCATCAGAGGGACAAGAGTGGTCCCAAGA-GGACAGCTA
TCCACCAGAGGGGTTCAAATTGCTTCAAATGAGAACATGGAAGCAATGGACTCCAACACT
CTTGAACTGAGAAGTAGATATTGGGCTATAAGAACCAGAAGCGGAGGAAACACCAACCAG
CAGAGGGCATCTGCAGGGCAGATCAGCGTTCAGCCCACTTTCTCGGTACAGAGAAACCTT
CCCTTCGAAAGAGCGACCATTATGGCAGCATTTACAGGAAATACTGAGGGCAGAACGTCT
GACATG---AGGACTGAAATCATAAGAATGATGGAAAGTGCCAGACCAGAAGATGTGTCA
TTCCAGGGGCGGGGAGTCTTCGAGCTCTCGGACGAAAAGGCAACGAACCCGATCGTGCCT
TCCTTTGACATGAGTAATGAAGGATCTTATTTCTTCGGAGACAATGCAG-AGGAGTATGA
CAAT-T------A-A----------------------------------------
>gi|118584379|gb|EF124397| /Avian/5(NP)/H5N1/China/2006/// Influenza A virus (A/goose/Shantou/3265/2006(H5N1)) nucleoprotein (NP) gene, complete cds.
------------------------------------------------------------
-ATGGCGTCTCAAGGCACCAAACGATCTTATGAACAGATGGAAACTGGTGGAGAACGCCA
GAATGCTACTGAGATCAGGGCATCTGTTGGAAGAATGGTTAGTGGCATTGGGAGGTTCTA
CATACAGATGTGCACAGAGCTCAAACTCAGTGACTATGAAGGGAGGCTGATCCAGAACAG
CATAACAATAGAGAGAATGGTACTCTCTGCATTTGATGAAAGAAGGAACAGATACCTGGA
AGAACACCCCAGTGCGGGGAAAGACCCGAAGAAAACTGGAGGTCCAATTTATCGGAGGAG
AGACGGAAAATGGGTGAGGGAGCTGATTCTGTACGACAAAGAGGAGATCAGGAGGATTTG
GCGTCAAGCGAACAATGGAGAGGACGCAACTGCT-GGTCTTACCCACCTGATGATATGGC
ATTCCAATCTAAATGATGCCACATATCAGAGGACGAGAGCTCTCGTGCGTACTGGAATGG
ACCCCAGGATGTGCTCTCTGATGCAAGGGTCAACTCTCCCAAGGAGATCTGGAGCTGCCG
GTGCAGCAGTGAAGGGGGTAGGAACAATGGTGATGGAGCTGATACGGATGATAAAACGAG
GGATCAACGACCGGAATTTCTGGAGAGGCGAAAATGGA-AGAAGAACAA-GGATTGCATA
TGAGAGAATGTGCAACATCCTCAAAGGGAAATTCCAAACAGCAGCACAAAGAGCAATGAT
GGATCAAGTGCGAGAGAGCAGAAA-TCCTGGGAATGCTGAAATTGAAGATCTCATTTTTC
TGGCACGGTCTGCACTCATCCTGAGAGGATCAGTGGCCCATAAGTCCTGCTTGCCTGCTT
GCGTGTACGGACTTGCAGTGGCCAGTGGATATGACTTTGAGAGAGAAGGGTACTCTCTGG
TTGGAATAGATCCTTTCCGTCTGCTTCAAAACAGCCAGGTCTTTAGTCTCATTAGACCAA
ATGAGAATCCAGCACATAAGAGTCAATTAGTGTGGATGGCATGCCACTCTGCAGCATTTG
AGGACCTTAGAGTCTCAAGTTTCATCAGAGGAACAAGAGTGGTTCCAAGA-GGACAGCTA
TCCACCAGAGGGGTTCAAATTGCTTCAAATGAGAACATGGAAACAATGGACTCCAACACT
CTTGAATTGAGAAGTAGATATTGGGCGATAAGAACCAGAAGCGGAGGAAACACCAACCAG
CAGAGGGCTTCTGCAGGACAGATCAGCGTTCAGCCCACTTTCTCGGTACAGAGAAACCTT
CCTTTCGAAAGAGCGACCATTATGGCAGCATTTACAGGAAATACTGAGGGCAGAACGTCT
GACATG---AGGACTGAAATCATAAAAATGATGGAAAATGCCAGACCAGAAGATGTGTCA
TTCCAGGGGCGGGGAGTCTTCGAGCTCTCGGACGAAAAGGCAACGAACCCGATCGTGCCT
TCCTTTGACATGAATAATGAAGGATCTTATTTCTTCGGAGACAATGCAG-AGGAGTACGA
CAAT-T------A-A----------------------------------------
>gi|118584381|gb|EF124398| /Avian/5(NP)/H5N1/China/2006/// Influenza A virus (A/goose/Shantou/3295/2006(H5N1)) nucleoprotein (NP) gene, partial cds.
------------------------------------------------------------
-ATGGCGTCTCAAGGCACCAAACGATCTTATGAACAGATGGAAACTGGTGGAGAACGCCA
GAATGCTACTGAGATCAGGGCATCTGTTGGAAGAATGGTTAGTGGCATTGGGAGGTTCTA
CATACAGATGTGCACAGAGCTCAAACTCAGTGACTATGAAGGGAGGCTGATCCAGAACAG
CATAACAATAGAGAGAATGGTACTCTCTGCATTTGATGAAAGAAGGAACAGATACCTGGA
AGAACACCCCAGTGCGGGGAAAGACCCGAAGAAAACTGGAGGTCCAATTTATCGGAGGAG
AGACGGAAAATGGGTGAGGGAGCTGATTCTGTACGACAAAGAGGAGATCAGGAGGATTTG
GCGTCAAGCGAACAATGGAGAGGACGCAACTGCT-GGTCTTACCCACCTGATGATATGGC
ATTCCAATCTAAATGATGCCACATATCAGAGGACGAGAGCTCTCGTGCGTACTGGAATGG
ACCCCAGGATGTGCTCTCTGATGCAAGGGTCAACTCTCCCAAGGAGATCTGGAGCTGCCG
GTGCAGCAGTGAAGGGGGTAGGAACAATGGTGATGGAGCTGATACGGATGATAAAACGAG
GGATCAACGACCGGAATTTCTGGAGAGGCGAAAATGGA-AGAAGAACAA-GGATTGCATA
TGAGAGAATGTGCAACATCCTCAAAGGGAAATTCCAAACAGCAGCACAAAGAGCAATGAT
GGATCAAGTGCGAGAGAGCAGAAA-TCCTGGGAATGCTGAAATTGAAGATCTCATTTTTC
TGGCACGGTCTGCACTCATCCTGAGAGGATCAGTGGCCCATAAGTCCTGCTTGCCTGCTT
GCGTGTACGGACTTGCAGTGGCCAGTGGATATGACTTTGAGAGAGAAGGGTACTCTCTGG
TTGGAATAGATCCTTTCCGTCTGCTTCAAAACAGCCAGGTCTTTAGTCTCATTAGACCAA
ATGAGAATCCAGCACATAAGAGTCAATTAGTGTGGATGGCATGCCACTCTGCAGCATTTG
AGGACCTTAGAGTCTCAAGTTTCATCAGAGGAACAAGAGTGGTTCCAAGA-GGACAGCTA
TCCACCAGAGGGGTTCAAATTGCTTCAAATGAGAACATGGAAACAATGGACTCCAACACT
CTTGAATTGAGAAGTAGATATTGGGCGATAAGAACCAGAAGCGGAGGAAACACCAACCAG
CAGAGGGCTTCTGCAGGACAGATCAGCGTTCAGCCCACTTTCTCGGTACAGAGAAACCTT
CCTTTCGAAAGAGCGACCATTATGGCAGCATTTACAGGAAATACTGAGGGCAGAACGTCT
GACATG---AGGACTGAAATCATAAAAATGATGGAAAATGCCAGACCAGAAGATGTGTCA
TTCCAGGGGCGGGGAGTCTTCGAGCTCTCGGACGAAAAGGCAACGAACCCGATCGTGCCT
TCCTTTGACATGAATAATGAAGGATCTTATTTCTTCGGAGACAATGCAG-AGGAGTACGA
CAAT---------------------------------------------------
>gi|118584385|gb|EF124400| /Avian/5(NP)/H5N1/China/2006/// Influenza A virus (A/chicken/Shantou/3923/2006(H5N1)) nucleoprotein (NP) gene, partial cds.
------------------------------------------------------------
-ATGGCGTCTCAAGGCACCAAACGATCTTATGAACAGATGGAAACTGGTGGAGAACGCCA
GAATGCTACTGAGATCAGGGCATCTGTTGGAAGAATGGTTAGTGGCATTGGGAGGTTCTA
CATACAGATGTGCACAGAGCTCAAACTCAGTGACTATGAAGGGAGGCTGATCCAGAACAG
CATAACAATAGAGAGAATGGTACTCTCTGCATTTGATGAAAGAAGGAACAGATACCTGGA
AGAACACCCCAGTGCGGGGAAAGACCCGAAGAAAACTGGAGGTCCAATTTATCGGAGGAG
AGACGGAAAATGGGTGAGGGAGCTGATTCTGTACGACAAAGAGGAGATCAGAAGGATTTG
GCGTCAAGCGAACAATGGAGAGGACGCAACTGCT-GGTCTTACCCACCTGATGATATGGC
ATTCCAATCTAAATGATGCCACATATCAGAGAACGAGAGCTCTCGTGCGTACTGGAATGG
ACCCCAGGATGTGCTCTCTGATGCAAGGGTCAACTCTCCCAAGGAGATCTGGAGCTGCCG
GTGCAGCAGTGAAGGGGGTAGGAACAATGGTGATGGAACTGATTCGGATGATAAAACGAG
GGATCAACGACCGGAATTTCTGGAGAGGCGAAAATGGA-AGAAGAACAA-GGATTGCATA
TGAGAGAATGTGCAACATCCTCAAAGGGAAATTCCAAACAGCAGCACAAAGAGCAATGAT
GGATCAAGTGCGAGAGAGCAGAAA-TCCTGGGAATGCTGAAATTGAAGATCTCATTTTTC
TGGCACGATCTGCACTCATCCTGAGAGGATCAGTGGCCCATAAGTCCTGCTTGCCTGCTT
GCGTGTACGGACTTGCAGTGGCCAGTGGATATGACTTTGAGAGAGAAGGGTACTCTCTGG
TTGGGATAGATCCTTTCCGTTTGCTTCAAAACAGCCAGGTCTTTAGTCTCATTAGACCAA
ATGAGAATCCAGCACATAAGAGTCAATTGGTGTGGATGGCATGCCACTCTGCAGCATTTG
AGGACCTTAGAGTCTCAAGTTTCATCAGAGGAACAAGAGTGGTTCCAAGA-GGACAGCTA
TCCACCAGAGGGGTTCAAATTGCTTCAAATGAGAACATGGAAACAATGGACTCCAACACT
CTTGAATTGAGAAGTAGATATTGGGCGATAAGAACCAGAAGCGGAGGAAACACCAACCAA
CAGAGGGCTTCTGCAGGACAGATCAGTGTTCAGCCCACTTTCTCGGTACAGAGAAACCTT
CCTTTCGAAAGAGCGACCATTATGGCAGCATTTACAGGAAATACTGAGGGCAGAACGTCT
GACATG---AGGACTGAAATCATAAAAATGATGGAAAGTGCCAGACCAGAAGATGTGTCA
TTCCAGGGGCGGGGAGTCTTCGAGCTCTCGGACGAAAAGGCAACGAACCCGATCGTGCCT
TCCTTTGACATGAATAATGAAGGATCTTATTTCTTCGGAGACAATGCAG-AGGAGTATGA
C------------------------------------------------------
>gi|160369958|gb|EU277836| /Avian/5(NP)/H5N1/Burkina Faso/2006/// Influenza A virus (A/chicken/Burkina Faso/1347-16/2006(H5N1)) nucleocapsid protein (NP) gene, complete cds.
-----------------------------------TCACTCAACG-AGTGACATCAACAT
CATGGCGTCTCAAGGCACCAAACGATCTTATGAACAGATGGAAACTGGTGGAGAACGCCA
GAATGCTACTGAGATCAGGGCATCTGTTGGAAGAATGATTAGTGGCATCGGGAGGTTCTA
CATACAGATGTGCACAGAACTCAAACTCAGTGACCATGAAGGGAGGCTTATCCAGAACAG
CATAACAATAGAGAGAATGGTACTCTCTGCATTTGATGAACGAAGAAACAGATACCTGGA
AGAACACCCCAGTGCGGGGAAGGACCCGAAGAAAACTGGAGGTCCAATTTATAGGAGGAG
AGACGGGAAATGGGTGAGAGAGCTGATTTTGTACGACAAAGAGGAGATCAGGAGGATTTG
GCGTCAAGCGAACAATGGAGAGGACGCAACTGCT-GGTCTCACCCACCTGATGATATGGC
ATTCCAATCTAAATGATGCCACATATCAGAGAACGAGAGCTCTCGTACGTACTGGAATGG
ACCCCAGAATGTGCTCTCTGATGCAAGGGTCAACTCTCCCGAGGAGATCTGGAGCTGCCG
GTGCAGCAGTGAAGGGGGTAGGGACAATGGTGATGGAGCTGATTCGGATGATAAAACGAG
GGATCAACGACCGGAATTTCTGGAGAGGCGAAAATGGA-AGAAGAACAA-GGATTGCATA
TGAGAGAATGTGCAACATCCTCAAAGGGAAATTCCAAACAGCAGCACAAAGAGCAATGAT
GGATCAGGTGCGAGAGAGCAGAAA-TCCTGGGAATGCTGAAATTGAAGATCTCATTTTTC
TGGCACGGTCTGCACTCATCCTGAGAGGATCAGTAGCCCATAAGTCCTGCTTGCCTGCTT
GTGTGTACGGACTTGCTGTGGCCAGTGGATATGACTTTGAGAGAGAAGGGTACTCTCTGG
TTGGAATAGATCCTTTCCGTCTGCTTCAAAACAGCCAGGTCTTTAGTCTCATTAGACCAA
ATGAGAATCCAGCACATAAGAGTCAATTAGTGTGGATGGCATGCCACTCTGCAGCATTTG
AGGACCTTAGAGTCTCAAGTTTCATCAGAGGGACAAGAGTGGTCCCAAGA-GGACAGCTA
TCCACCAGAGGGGTTCAAATTGCTTCAAATGAGAACATGGAAGCAATGGACTCCAACACT
CTTGAACTGAGAAGTAGATATTGGGCTATAAGAACCAGAAGCGGAGGAAACACCAACCAG
CAGAGGGCATCTGCAGGACAGATAAGCATTCAGCCCACTTTCTCGGTACAGAGAAACCTT
CCCTTCGAAAGAGCGACCATTATGGCAGCATTCACAGGAAATACTGAGGGCAGAACGTCT
GACATG---AGAACTGAAATCATAAGAATGATGGAAAGTGCCAGACCAGAAGATGTGTCA
TTCCAGGGGCGGGGAGTCTTCGAGCTCTCGGACGAAAAGGCAACGAACCCGATCGTGCCT
TCCTTTGACATGAATAATGAAGGATCTTATTTCTTCGGAGACAATGCAG-AGGAGTATGA
CAAT-T------A-A----------------------------------------
>gi|160369977|gb|EU277844| /Avian/5(NP)/H5N1/Burkina Faso/2006/// Influenza A virus (A/guinea fowl/Burkina Faso/1347-20/2006(H5N1)) nucleocapsid protein (NP) gene, complete cds.
-----------------------------------TCACTCAACG-AGTGACATCAACAT
CATGGCGTCTCAAGGCACCAAACGATCTTATGAACAGATGGAAACTGGTGGAGAACGCCA
GAATGCTACTGAGATCAGGGCATCTGTTGGAAGAATGATTAGTGGCATCGGGAGGTTCTA
CATACAGATGTGCACAGAACTCAAACTCAGTGACTATGAAGGGAGGCTTATCCAGAACAG
CATAACAATAGAGAGAATGGTACTCTCTGCATTTGATGAACGAAGAAACAGATACCTGGA
AGAACACCCCAGTGCGGGGAAGGATCCGAAGAAAACTGGAGGTCCAATTTATAGGAGGAG
AGACGGGAAATGGGTGAGAGAGCTGATTTTGTAYGACAAAGAGGAGATCAGGAGGATTTG
GCGTCAAGCGAACAATGGAGAGGACGCAACTGCT-GGTCTCACCCACCTGATGATATGGC
ATTCCAATCTAAATGATGCCACATATCAGAGAACGAGAGCTCTCGTACGTACTGGAATGG
ACCCCAGAATGTGCTCTCTGATGCAAGGGTCAACTCTCCCGAGGAGATCTGGAGCTGCCG
GTGCAGCAGTGAAGGGGGTAGGGACAATGGTGATGGAGCTGATTCGGATGATAAAACGAG
GGATCAATGACCGGAATTTCTGGAGAGGCGAAAATGGA-AGAAGAACAA-GGATTGCATA
TGAGAGAATGTGCAACATCCTCAAAGGGAAATTCCAAACAGCAGCACAAAGAGCAATGAT
GGATCAGGTGCGAGAGAGCAGAAA-TCCTGGGAATGCTGAAATTGAAGATCTCATTTTTC
TGGCACGGTCTGCACTCATCCTGAGAGGATCAGTAGCCCATAAGTCCTGCTTGCCTGCTT
GTGTGTACGGACTTGCTGTGGCCAGTGGATATGACTTTGAGAGAGAAGGGTACTCTCTGG
TTGGAATAGATCCTTTCCGTCTGCTTCAAAACAGCCAGGTCTTTAGTCTCATTAGACCAA
ATGAGAATCCAGCACATAAGAGTCAATTAGTGTGGATGGCATGCCACTCTGCAGCATTTG
AGGACCTTAGAGTCTCAAGTTTCATCAGAGGGACAAGAGTGGTCCCAAGA-GGACAGCTA
TCCACCAGAGGGGTTCAAATTGCTTCAAATGAGAACATGGAAGCAATGGACTCCAACACT
CTTGAACTGAGAAGTAGATATTGGGCTATAAGAACCAGAAGCGGAGGAAACACCAACCAG
CAGAGGGCATCTGCAGGACAGATAAGCATTCAGCCCACTTTCTCGGTACAGAGAAACCTT
CCCTTCGAAAGAGCGACCATTATGGCAGCATTCACAGGAAATACTGAGGGCAGAACGTCT
GACATG---AGAACTGAAATCATAAGAATGATGGAAAGTGCCAGACCAGAAGATGTGTCA
TTCCAGGGGCGGGGAGTCTTCGAGCTCTCGGACGAAAAGGCAACGAACCCGATCGTGCCT
TCCTTTGACATGAATAATGAAGGATCTTATTTCTTCGGAGACAATGCAG-AGGAGTATGA
CAAT-T------A-A----------------------------------------
>gi|147846290|gb|AM503027| /Avian/5(NP)/H5N1/Burkina Faso/2006/// Influenza A virus (A/hooded vulture/Burkina Faso/2/2006(H5N1)) partial mRNA for nucleoprotein (np gene)
--------------------------------------------G-AGTGACATCAACAT
CATGGCGTCTCAAGGCACCAAACGATCTTATGAACAGATGGAAACTGGTGGAGAACGCCA
GAATGCTACTGAGATCAGGGCATCTGTTGGAAGAATGATTAGTGGCATCGGGAGGTTCTA
CATACAGATGTGCACAGAACTCAAACTCAGTGACTATGAAGGGAGGCTTATCCAGAACAG
CATAACAATAGAGAGAATGGTACTCTCTGCATTTGATGAACGAAGAAACAGATACCTGGA
AGAACACCCCAGTGCGGGGAAGGACCCGAAGAAAACTGGAGGTCCAATTTATAGGAGGAG
AGACGGGAAATGGGTGAGAGAGCTGATTTTGTACGACAAAGAGGAGATCAGGAGGATTTG
GCGTCAAGCGAACAATGGAGAGGACGCAACTGCT-GGTCTCACCCACCTGATGATATGGC
ATTCCAATCTAAATGATGCCACATATCAGAGAACGAGAGCTCTCGTACGTACTGGAATGG
ACCCCAGAATGTGCTCTCTGATGCAAGGGTCAACTCTCCCGAGGAGATCTGGAGCTGCCG
GTGCAGCAGTGAAGGGGGTAGGGACAATGGTGATGGAGCTGATTCGGATGATAAAACGAG
GGATCAACGACCGGAATTTCTGGAGAGGCGAAAATGGA-AGAAGAACAA-GGATTGCATA
TGAGAGAATGTGCAACATCCTCAAAGGGAAATTCCAAACAGCAGCACAAAGAGCAATGAT
GGATCAGGTGCGAGAGAGCAGAAA-TCCTGGGAATGCTGAAATTGAAGATCTCATTTTTC
TGGCACGGTCTGCACTCATCCTGAGAGGATCAGTAGCCCATAAGTCCTGCTTGCCTGCTT
GTGTGTACGGACTTGCTGTGGCCAGTGGATATGACTTTGAGAGAGAAGGGTACTCTCTGG
TTGGAATAGATCCTTTCCGTCTGCTTCAAAACAGCCAGGTCTTTAGCCTCATTAGACCAA
ATGAGAATCCAGCACATAAGAGTCAATTAGTGTGGATGGCATGCCACTCTGCAGCATTTG
AGGACCTTAGAGTCTCAAGTTTCATCAGAGGGACAAGAGTGGTCCCAAGA-GGACAGCTA
TCCACCAGAGGGGTTCAAATTGCTTCAAATGAGAACATGGAAGCAATGGACTCCAACACT
CTTGAACTGAGAAGTAGATATTGGGCTATAAGAACCAGAAGCGGAGGAAACACCAACCAG
CAGAGGGCATCTGCAGGACAGATAAGCATTCAGCCCACTTTCTCGGTACAGAGAAACCTT
CCCTTCGAAAGAGCGACCATTATGGCAGCATTCACAGGAAATACTGAGGGCAGAACGTCT
GACATG---AGAACTGAAATCATAAGAATGATGGAAAGTGCCAGACCAGAAGATGTGTCA
TTCCAGGGGCGGGGAGTCTTCGAGCTCTCGGACGAAAAGGCAACGAACCCGATCGTGCCT
TCCTTTGACATGAATAATGAAGGATCTTATTTCTTCGGAGACAATGCAG-AGG-------
-------------------------------------------------------
>gi|147846294|gb|AM503029| /Avian/5(NP)/H5N1/Burkina Faso/2006/// Influenza A virus (A/chicken/Burkina Faso/13.1/2006(H5N1)) mRNA for nucleoprotein (np gene)
--------------------------------------------G-AGTGACATCAACAT
CATGGCGTCTCAAGGCACCAAACGATCTTATGAACAGATGGAAACTGGTGGAGAACGCCA
GAATGCTACTGAGATCAGGGCATCTGTTGGAAGAATGATTAGTGGCATCGGGAGGTTCTA
CATACAGATGTGCACAGAACTCAAACTCAGTGACTATGAAGGGAGGCTTATCCAGAACAG
CATAACAATAGAGAGAATGGTACTCTCTGCATTTGATGAACGAAGAAACAGATACCTGGA
AGAACACCCCAGTGCGGGGAAGGACCCGAAGAAAACTGGAGGTCCAATTTATAGGAGGAG
AGACGGGAAATGGGTGAGAGAGCTGATTTTGTACGACAAAGAGGAGATCAGAAGGATTTG
GCGTCAAGCGAACAATGGAGAGGACGCAACTGCT-GGTCTCACCCACCTGATGATATGGC
ATTCCAATCTAAATGATGCCACATATCAGAGAACGAGAGCTCTCGTACGTACTGGAATGG
ACCCCAGAATGTGCTCTCTGATGCAAGGGTCAACTCTCCCGAGGAGATCTGGAGCTGCCG
GTGCAGCAGTGAAGGGGGTAGGGACAATGGTGATGGAGCTGATTCGGATGATAAAACGAG
GGATCAACGACCGGAATTTCTGGAGAGGCGAAAATGGA-AGAAGAACAA-GGATTGCATA
TGAGAGAATGTGCAACATCCTCAAAGGGAAATTCCAAACAGCAGCACAAAGAGCAATGAT
GGATCAGGTGCGAGAGAGCAGAAA-TCCTGGGAATGCTGAAATTGAAGATCTCATTTTTC
TGGCACGGTCTGCACTCATCCTGAGAGGATCAGTAGCCCATAAGTCCTGCTTGCCTGCTT
GTGTGTACGGACTTGCTGTGGCCAGTGGATATGACTTTGAGAGAGAAGGGTACTCTCTGG
TTGGAATAGATCCTTTCCGTCTGCTTCAAAACAGCCAGGTCTTTAGTCTCATTAGACCAA
ATGAGAATCCAGCACATAAGAGTCAATTAGTGTGGATGGCATGCCACTCTGCAGCATTTG
AGGACCTTAGAGTCTCAAGTTTCATCAGAGGGACAAGAGTGGTCCCAAGA-GGACAGCTA
TCCACCAGAGGGGTTCAAATTGCTTCAAATGAGAACATGGAAGCAATGGACTCCAACACT
CTTGAACTGAGAAGTAGATATTGGGCTATAAGAACCAGAAGCGGAGGAAACACCAACCAG
CAGAGGGCATCTGCAGGACAGATAAGCATTCAGCCCACTTTCTCGGTACAGAGAAACCTT
CCCTTCGAAAGAGCGACCATTATGGCAGCATTCACAGGAAATACTGAGGGCAGAACGTCT
GACATG---AGAACTGAAATCATAAGAATGATGGAAAGTGCCAGACCAGAAGATGTGTCA
TTCCAGGGGCGGGGAGTCTTCGAGCTCTCGGACGAAAAGGCAACGAGCCCGATCGTGCCT
TCCTTTGACATGAATAATGAAGGATCTTATTTCTTCGGAGACAATGCAG-AGGAGTATGA
CAAT-T------A-AAGAAAAATACCC-TTGT-----------------------
>gi|115608037|gb|CY016790| /Avian/5(NP)/H5N1/Afghanistan/2006/// Influenza A virus (A/chicken/Afghanistan/1207/2006(H5N1)) segment 5, complete sequence
-------------------------------------ACTCACCG-AGTGACATCAACAT
CATGGCGTCTCAAGGCACCAAACGATCTCATGAACAGATGGAAACTGGTGGAGAACGCCA
GAATGCTACTGAGATCAGGGCATCTGTTGGAAGAATGATTAGTGGCATCGGGAGGTTCTA
CATACAGATGTGCACAGAACTCAAACTCAGTGACTATGAAGGGAGGCTTATCCAGAACAG
CATAACAATAGAGAGAATGGTACTCTCTGCATTTGATGAACGAAGGAACAGATACCTGGA
AGAACACCCCAGTGCGGGGAAGGACCCGAAGAAAACTGGAGGTCCAATTTATAGGAGGAG
AGACGGGAAATGGGTGAGAGAGCTGATTCTGTACGACAAAGAGGAGATCAGGAGGATTTG
GCGTCAAGCGAACAATGGAGAGGACGCAACTGCT-GGTCTCACCCACCTGATGATATGGC
ATTCCAATCTAAATGATGCCACATATCAGAGAACGAGAGCTCTCGTACGTACTGGAATGG
ACCCCAGGATGTGCTCTCTGATGCAAGGGTCAACTCTCCCGAGGAGATCTGGAGCTGCCG
GTGCAGCAGTGAAGGGGGTAGGGACAATGGTGATGGAGCTGATTCGGATGATAAAACGAG
GGATCAACGACCGGAATTTCTGGAGAGGCGAAAATGGA-AGAAGAACAA-GGATTGCATA
CGAGAGAATGTGCAACATCCTCAAAGGGAAATTCCAAACAGCAGCACAAAGAGCAATGAT
GGATCAGGTGCGAGAGAGCAGAAA-TCCCGGGAATGCTGAAATTGAAGATCTCATTTTTC
TGGCACGGTCTGCACTCATCCTGAGAGGATCAGTAGCCCATAAGTCCTGCTTGCCTGCTT
GTGTGTACGGACTTGCTGTTGCCAGTGGATATGACTTTGAGAGAGAAGGGTACTCTCTGG
TTGGAATAGATCCTTTCCGTCTGCTTCAAAACAGCCAGGTCTTTAGTCTCATTAGACCAA
ATGAGAATCCAGCACATAAGAGTCAATTAGTGTGGATGGCATGCCACTCTGCAGCATTTG
AGGACCTTAGAGTCTCAAGTTTCATCAGAGGAACAAGAGTGGTCCCAAGA-GGACAGCTA
TCCACCAGAGGGGTTCAAATTGCTTCAAATGAGAACATGGAAGCAATGGACTCCAACACT
CTTGAACTGAGAAGTAGATATTGGGCTATAAGAACCAGAAGCGGAGGAAACACCAGCCAG
CAGAGGGCATCTGCAGGACAGATAAGCATTCAGCCCACTTTCTCGGTACAGAGAAACCTT
CCCTTCGAAAGAGCGACCATTATGGCAGCATTCACAGGAAATACTGAGGGCAGAACGTCT
GACATG---AGAACTGAAATCATAAGAATGATGGAAAGTGCCAGACCAGAAGATGTGTCA
TTCCAGGGGCGGGGAGTCTTCGAGCTCTCGGACGAAAAGGCAACGAACCCGATCGTGCCT
TCCTTTGACATGAATAATGAAGGATCTTATTTCTTCGGAGACAATGCAG-AGGAGTATGA
CAAT-T------A-AAG--------------------------------------
>gi|133982961|gb|CY020624| /Avian/5(NP)/H5N1/Afghanistan/2006/// Influenza A virus (A/chicken/Afghanistan/1573-47/2006(H5N1)) segment 5, complete sequence
-----------------------------------TCACTCACCG-AGTGACATCAACAT
CATGGCGTCTCAAGGCACCAAACGATCTCATGAACAGATGGAAACTGGTGGAGAACACCA
GAATGCTACTGAGATCAGGGCATCTGTTGGAAGAATGATTAGTGGCATCGGGAGGTTCTA
CATACAGATGTGCACAGAACTCAAACTCAGTGACTATGAAGGGAGGCTTATCCAGAACAG
CATAACAATAGAGAGAATGGTACTCTCTGCATTTGATGAACGAAGGAACAGATACCTGGA
AGAACACCCCAGTGCGGGGAAGGACCCGAAGAAAACTGGAGGTCCAATTTATAGGAGGAG
AGACGGGAAATGGGTGAGAGAGCTGATTCTGTACGACAAAGAGGAGATCAGGAGGATTTG
GCGTCAAGCGAACAATGGAGAGGACGCAACTGCT-GGTCTCACCCACCTGATGATATGGC
ATTCCAATCTAAATGATGCCACATATCAGAGAACGAGAGCTCTCGTACGTACTGGAATGG
ACCCCAGGATGTGCTCTCTGATGCAAGGGTCAACTCTCCCGAGGAGATCTGGAGCTGCCG
GTGCAGCAGTGAAGGGGGTAGGGACAATGGTGATGGAGCTGATTCGGATGATAAAACGAG
GGATCAACGACCGGAATTTCTGGAGAGGCGAAAATGGA-AGAAGAACAA-GGATTGCATA
CGAGAGAATGTGCAACATCCTCAAAGGGAAATTCCAAACAGCAGCACAAAGAGCAATGAT
GGATCAGGTGCGAGAGAGCAGAAA-TCCCGGGAATGCTGAAATTGAAGATCTCATTTTTC
TGGCACGGTCTGCACTCATCCTGAGAGGATCAGTAGCCCATAAGTCCTGCTTGCCTGCTT
GTGTGTACGGACTTGCTGTTGCCAGTGGATATGACTTTGAGAGAGAAGGGTACTCTCTGG
TTGGAATAGATCCTTTCCGTCTGCTTCAAAACAGCCAGGTCTTTAGTCTCATTAGACCAA
ATGAGAATCCAGCACATAAGAGTCAATTAGTGTGGATGGCATGCCACTCTGCAGCATTTG
AGGACCTTAGAGTCTCAAGTTTCATCAGAGGAACAAGAGTGGTCCCAAGA-GGACAGCTA
TCCACCAGAGGGGTTCAAATTGCTTCAAATGAGAACATGGAAGCAATGGACTCCAACACT
CTTGAACTGAGAAGTAGATATTGGGCTATAAGAACCAGAAGCGGAGGAAACACCAGCCAG
CAGAGGGCATCTGCAGGACAGATAAGCATTCAGCCCACTTTCTCGGTACAGAGAAACCTT
CCCTTCGAAAGAGCGACCATTATGGCAGCATTCACAGGAAATACTGAGGGCAGAACGTCT
GACATG---AGAACTGAAATCATAAGAATGATGGAAAGTGCCAGACCAGAAGATGTGTCA
TTCCAGGGGCGGGGAGTCTTCGAGCTCTCGGACGAAAAGGCAACGAACCCGATCGTGCCT
TCCTTTGACATGAATAATGAAGGATCTTATTTCTTCGGAGACAATGCAG-AGGAGTATGA
CAAT-T------A-AAGA-------------------------------------
>gi|133983060|gb|CY020632| /Avian/5(NP)/H5N1/Afghanistan/2006/// Influenza A virus (A/chicken/Afghanistan/1573-65/2006(H5N1)) segment 5, complete sequence
-----------------------------------TCACTCACCG-AGTGACATCAACAT
CATGGCGTCTCAAGGCACCAAACGATCTCATGAACAGATGGAAACTGGTGGAGAACGCCA
GAATGCTACTGAGATCAGGGCATCTGTTGGAAGAATGATTAGTGGCATCGGGAGGTTCTA
CATACAGATGTGCACAGAACTCAAACTCAGTGACTATGAAGGGAGGCTTATCCAGAACAG
CATAACAATAGAGAGAATGGTACTCTCTGCATTTGATGAACGAAGGAACAGATACCTGGA
AGAACACCCCAGTGCGGGGAAGGACCCTAAGAAAACTGGAGGTCCAATTTATAGGAGGAG
AGACGGGAAATGGGTGAGAGAGCTGATTCTGTACGACAAAGAGGAGATCAGGAGGATTTG
GCGTCAAGCGAACAATGGAGAGGACGCAACTGCT-GGTCTCACCCACCTGATGATATGGC
ATTCCAATCTAAATGATGCCACATATCAGAGAACGAGAGCTCTCGTACGTACTGGAATGG
ACCCCAGGATGTGCTCTCTGATGCAAGGGTCAACTCTCCCGAGGAGATCTGGAGCTGCCG
GTGCAGCAGTGAAGGGGGTAGGGACAATGGTGATGGAGCTGATTCGGATGATAAAACGAG
GGATCAACGACCGGAATTTCTGGAGAGGCGAAAATGGA-AGAAGAACAA-GGATTGCATA
CGAGAGAATGTGCAACATCCTCAAAGGGAAATTCCAAACAGCAGCACAAAGAGCAATGAT
GGATCAGGTGCGAGAGAGCAGAAA-TCCCGGGAATGCTGAAATTGAAGATCTCATTTTTC
TGGCACGGTCTGCACTCATCCTGAGAGGATCAGTAGCCCATAAGTCCTGCTTGCCTGCTT
GTGTGTACGGACTTGCTGTTGCCAGTGGATATGACTTTGAGAGAGAAGGGTACTCTCTGG
TTGGAATAGATCCTTTCCGTCTGCTTCAAAACAGCCAGGTCTTTAGTCTCATTAGACCAA
ATGAGAATCCAGCACATAAGAGTCAATTAGTGTGGATGGCATGCCACTCTGCAGCATTTG
AGGACCTTAGAGTCTCAAGTTTCATCAGAGGAACAAGAGTGGTCCCAAGA-GGACAGCTG
TCCACCAGAGGGGTTCAAATTGCTTCAAATGAGAACATGGAAGCAATGGACTCCAACACT
CTTGAACTGAGAAGTAGATATTGGGCTATAAGAACCAGAAGCGGTGGAAACACCAGCCAG
CAGAGGGCATCTGCAGGACAGATAAGCATTCAGCCCACTTTCTCGGTACAGAGAAACCTT
CCCTTCGAAAGAGCGACCATTATGGCAGCATTCACAGGAAATACTGAGGGCAGAACGTCT
GACATG---AGAACTGAAATCATAAGAATGATGGAAAGTGCCAGACCAGAAGATGTGTCA
TTCCAGGGGCGGGGAGTCTTCGAGCTCTCGGACGAAAAGGCAACGAACCCGATCGTGCCT
TCCTTTGACATGAATAATGAAGGATCTTATTTCTTCGGAGACAATGCAG-AGGAGTATGA
CAAT-T------A-AAGA-------------------------------------
>gi|133983157|gb|CY020640| /Avian/5(NP)/H5N1/Afghanistan/2006/// Influenza A virus (A/chicken/Afghanistan/1573-92/2006(H5N1)) segment 5, complete sequence
-------------------------------------ACTCACCG-AGTGACATCAACAT
CATGGCGTCTCAAGGCACCAAACGATCTCATGAACAGATGGAAACTGGTGGAGAACGCCA
GAATGCTACTGAGATCAGGGCATCTGTTGGAAGAATGATTAGTGGCATCGGGAGGTTCTA
CATACAGATGTGCACAGAACTCAAACTCAGTGACTATGAAGGGAGGCTTATCCAGAACAG
CATAACAATAGAGAGAATGGTACTCTCTGCATTTGATGAACGAAGGAACAGATACCTGGA
AGAACACCCCAGTGCGGGGAAGGACCCGAAGAAAACTGGAGGTCCAATTTATAGGAGGAG
AGACGGGAAATGGGTGAGAGAGCTGATTCTATACGACAAAGAGGAGATCAGGAGGATTTG
GCGTCAAGCGAACAATGGAGAGGACGCAACTGCT-GGTCTCACCCACCTGATGATATGGC
ATTCCAATCTAAATGATGCCACATATCAGAGAACGAGAGCTCTCGTACGTACTGGAATGG
ACCCCAGGATGTGCTCTCTGATGCAAGGGTCAACTCTCCCGAGGAGATCTGGAGCTGCCG
GTGCAGCAGTGAAGGGGGTAGGGACAATGGTGATGGAGCTGATTCGGATGATAAAACGAG
GGATCAACGACCGGAATTTCTGGAGAGGCGAAAATGGA-AGAAGAACAA-GGATTGCATA
CGAGAGAATGTGCAACATCCTCAAAGGGAAATTCCAAACAGCAGCACAAAGAGCAATGAT
GGATCAGGTGCGAGAGAGCAGAAA-TCCCGGGAATGCTGAAATTGAAGATCTCATTTTTC
TGGCACGGTCTGCACTCATCCTGAGAGGATCAGTAGCCCATAAGTCCTGCTTGCCTGCTT
GTGTGTACGGACTTGCTGTTGCCAGTGGATATGACTTTGAGAGAGAAGGGTACTCTCTGG
TTGGAATAGATCCTTTCCGTCTGCTTCAAAACAGCCAGGTCTTTAGTCTCATTAGACCAA
ATGAGAATCCAGCACATAAGAGTCAATTAGTGTGGATGGCATGCCACTCTGCAGCATTTG
AGGACCTTAGAGTCTCAAGTTTCATCAGAGGAACAAGAGTGGTCCCAAGA-GGACAGCTA
TCCACCAGAGGGGTTCAAATTGCTTCAAATGAGAACATGGAAGCAATGGACTCCAACACT
CTTGAACTGAGAAGTAGATATTGGGCTATAAGAACCAGAAGCGGAGGAAACACCAGCCAG
CAGAGGGCATCTGCAGGACAGATAAGCATTCAGCCCACTTTCTCGGTACAGAGAAACCTT
CCCTTCGAAAGAGCGACCATTATGGCAGCATTCACAGGAAATACTGAGGGCAGAACGTCT
GACATG---AGAACTGAAATCATAAGAATGATGGAAAGTGCCAGACCAGAAGATGTGTCA
TTCCAGGGGCGGGGAGTCTTCGAGCTCTCGGACGAAAAGGCAACGAACCCGATCGTGCCT
TCCTTTGACATGAATAATGAAGGATCTTATTTCTTCGGAGACAATGCAG-AGGAGTATGA
CAAT-T------A-AAGA-------------------------------------
>gi|134048322|gb|CY021376| /Avian/5(NP)/H5N1/Afghanistan/2006/// Influenza A virus (A/chicken/Afghanistan/1573-7/2006(H5N1)) segment 5, complete sequence
-----------------------------------TCACTCACCG-AGTGACATCAACAT
CATGGCGTCTCAAGGCACCAAACGATCTCATGAACAGATGGAAACTAGTGGAGAACGCCA
GAATGCTACTGAGATCAGGGCATCTGTTGGAAGAATGATTAGTGGCATCGGGAGGTTCTA
CATACAGATGTGCACAGAACTCAAACTCAGTGACTATGAAGGGAGGCTTATCCAGAACAG
CATAACAATAGAGAGAATGGTACTCTCTGCATTTGATGAACGAAGGAACAGATACCTGGA
AGAACACCCCAGTGCGGGGAAGGACCCGAAGAAAACTGGAGGTCCAATTTATAGGAGGAG
AGACGGGAAATGGGTGAGAGAGCTGATTCTGTACGACAAAGAGGAGATCAGGAGGATTTG
GCGTCAAGCGAACAATGGAGAGGACGCAACTGCT-GGTCTCACCCACCTGATGATATGGC
ATTCCAATCTAAATGATGCCACATATCAGAGAACGAGAGCTCTCGTACGTACTGGAATGG
ACCCCAGGATGTGCTCTCTGATGCAAGGGTCAACTCTCCCGAGGAGATCTGGAGCTGCCG
GTGCAGCAGTGAAGGGGGTAGGGACAATGGTGATGGAGCTGATTCGGATGATAAAACGAG
GGATCAACGACCGGAATTTCTGGAGAGGCGAAAATGGA-AGAAGAACAA-GGATTGCATA
CGAGAGAATGTGCAACATCCTCAAAGGGAAATTCCAAACAGCAGCACAAAGAGCAATGAT
GGATCAGGTGCGAGAGAGCAGAAA-TCCCGGGAATGCTGAAATTGAAGATCTCATTTTTC
TGGCACGGTCTGCACTCATCCTGAGAGGATCAGTAGCCCATAAGTCCTGCTTGCCTGCTT
GTGTGTACGGACTTGCTGTTGCCAGTGGATATGACTTTGAGAGAGAAGGGTACTCTCTGG
TTGGAATAGATCCTTTCCGTCTGCTTCAAAACAGCCAGGTCTTTAGTCTCATTAGACCAA
ATGAGAATCCAGCACATAAGAGTCAATTAGTGTGGATGGCATGCCACTCTGCAGCATTTG
AGGACCTTAGAGTCTCAAGTTTCATCAGAGGAACAAGAGTGGTCCCAAGA-GGACAGCTA
TCCACCAGAGGGGTTCAAATTGCTTCAAATGAGAACATGGAAGCAATGGACTCCAACACT
CTTGAACTGAGAAGTAGATATTGGGCTATAAGAACCAGAAGCGGAGGAAACACCAGCCAG
CAGAGGGCATCTGCAGGACAGATAAGCATTCAGCCCACTTTCTCGGTACAGAGAAACCTT
CCCTTCGAAAGAGCGACCATTATGGCAGCATTCGTAGGAAATACTGAGGGCAGAACGTCT
GACATG---AGAACTGAAATCATAAGAATGATGGAAAGTGCCAGACCAGAAGATGTGTCA
TTCCAGGGGCGGGGAGTCTTCGAGCTCTCGGACGAAAAGGCAACGAACCCGATCGTGCCT
TCCTTTGACATGAATAATGAAGGATCTTATTTCTTCGGAGACAATGCAG-AGGAGTATGA
CAAT-T------A-A----------------------------------------
>gi|86211376|gb|DQ358751| /Avian/5(NP)/H5N1/Russia/2005/11/26/ Influenza A virus (A/Cygnus olor/Astrakhan/Ast05-2-3/2005(H5N1)) nucleoprotein (NP) gene, complete cds.
---------------------------GTAGATAATCACTCACCG-AGTGACATCAACAT
CATGGCGTCTCAAGGCACCAAACGATCTTATGAACAGATGGAAACTGGTGGAGAACGCCA
GAATGCTACTGAGATCAGGGCATCTGTTGGAAGAATGATTAGTGGCATCGGGAGGTTCTA
CATACAGATGTGCACAGAACTCAAACTCAGTGACTATGAAGGGAGGCTTATCCAGAACAG
CATAACAATAGAGAGAATGGTACTCTCTGCATTTGATGAACGAAGGAACAGATACCTGGA
AGAACACCCCAGTGCGGGGAAGGACCCGAAGAAAACTGGAGGTCCAATTTATAGGAGGAG
AGACGGGAAATGGGTGAGAGAGCTGATTCTGTACGACAAAGAGGAGATCAGGAGGATTTG
GCGTCAAGCGAACAATGGAGAGGACGCAACTGCT-GGTCTCACCCACCTGATGATATGGC
ATTCCAATCTAAATGATGCCACATATCAGAGAACGAGAGCTCTCGTACGTACTGGAATGG
ACCCCAGGATGTGCTCTCTGATGCAAGGGTCAACTCTCCCGAGGAGATCTGGAGCTGCCG
GTGCAGCAGTGAAGGGGGTAGGGACAATGGTGATGGAGCTGATTCGGATGATAAAACGAG
GGATCAACGACCGGAATTTCTGGAGAGGCGAAAATGGA-AGAAGAACAA-GGATTGCATA
TGAGAGAATGTGCAACATCCTCAAAGGGAAATTCCAAACAGCAGCACAAAGAGCAATGAT
GGATCAGGTGCGAGAGAGCAGAAA-TCCTGGAAATGCTGAAATTGAAGATCTCATTTTTC
TGGCACGGTCTGCACTCATCCTGAGAGGATCAGTAGCCCATAAGTCCTGCTTGCCTGCTT
GTGTGTACGGACTTGCTGTGGCCAGTGGATATGACTTTGAGAGAGAAGGGTACTCTCTGG
TTGGAATAGATCCTTTCCGTCTGCTTCAAAACAGCCAGGTCTTTAGTCTCATTAGACCAA
ATGAGAATCCAGCACATAAGAGTCAATTAGTGTGGATGGCATGCCACTCTGCAGCATTTG
AGGACCTTAGAGTCTCAAGTTTCATCAGAGGGACAAGAGTGGTCCCAAGA-GGACAGCTA
TCCACCAGAGGGGTTCAAATTGCTTCAAATGAGAACATAGAAGCAATGGACTCCAACACT
CTTGAACTGAGAAGTAGATATTGGGCTATAAGAACCAGAAGCGGAGGAAACACCAACCAG
CAGAGGGCATCTGCAGGACAGATAAGCATTCAGCCCACTTTCTCGGTACAGAGAAACCTT
CCCTTCGAAAGAGCGACCATTATGGCAGCATTCACAGGAAATACTGAGGGCAGAACGTCT
GACATG---AGAACTGAAATCATAAGAATGATGGAAAGTGCCAGACCAGAAGATGTGTCA
TTCCAGGGGCGGGGAGTCTTCGAGCTCTCGGACGAAAAGGCAACGAACCCGATCGTGCCT
TCCTTTGACATGAATAATGAAGGATCTTATTTCTTCGGAGACAATGCAG-AGGAGTATGA
CAAT-T------A-AAGAAAAATAC------------------------------
>gi|86278722|gb|DQ364998| /Avian/5(NP)/H5N1/Russia/2005/11/26/ Influenza A virus (A/Cygnus olor/Astrakhan/Ast05-2-6/2005(H5N1)) nucleoprotein (NP) gene, complete cds.
---------------------------GTAGATAATCACTCACCG-AGTGACATCAACAT
CATGGCGTCTCAAGGCACCAAACGATCTTATGAACAGATGGAAACTGGTGGAGAACGCCA
GAATGCTACTGAGATCAGGGCATCTGTTGGAAGAATGATTAGTGGCATCGGGAGGTTCTA
CATACAGATGTGCACAGAACTCAAACTCAGTGACTATGAAGGGAGGCTTATCCAGAACAG
CATAACAATAGAGAGAATGGTACTCTCTGCATTTGATGAACGAAGGAACAGATACCTGGA
AGAACACCCCAGTGCGGGGAAGGACCCGAAGAAAACTGGAGGTCCAATTTATAGGAGGAG
AGACGGGAAATGGGTGAGAGAGCTGATTCTGCACGACAAAGAGGAGATCAGGAGGATTTG
GCGTCAAGCGAACAATGGAGAGGACGCAACTGCT-GGTCTCACCCACCTGATGATATGGC
ATTCCAATCTAAATGATGCCACATATCAGAGAACGAGAGCTCTCGTACGTACTGGAATGG
ACCCCAGGATGTGCTCTCTGATGCAAGGGTCAACTCTCCCGAGGAGATCTGGAGCTGCCG
GTGCAGCAGTGAAGGGGGTAGGGACAATGGTAATGGAGCTGATTCGGATGATAAAACGAG
GGATCAACGACCGGAATTTCTGGAGAGGCGAAAATGGA-AGAAGAACAA-GGATTGCATA
TGAGAGAATGTGCAACATCCTCAAAGGGAAATTCCAAACAGCAGCACAAAGAGCAATGAT
GGATCAGGTGCGAGAGAGCAGAAA-TCCTGGGAATGCTGAAATTGAAGATCTCATTTTTC
TGGCACGGTCTGCACTCATCCTGAGAGGATCAGTAGCCCATAAGTCCTGCTTGCCTGCTT
GTGTGTACGGACTTGCTGTGGCCAGTGGATATGACTTTGAGAGAGAAGGGTACTCTCTGG
TTGGAATAGATCCTTTCCGTCTGCTTCAAAACAGCCAGGTCTTTAGTCTCATTAGACCAA
ATGAGAATCCGGCACATAAGAGTCAATTAGTGTGGATGGCATGCCACTCTGCAGCATTTG
AGGACCTTAGAGTCTCAAGTTTCATCAGAGGGACAAGAGTGGTCCCAAGA-GGACAGCTA
TCCACCAGAGGGGTTCAAATTGCTTCAAATGAGAACATGGAAGCAATGGACTCCAACACT
CTTGAACTGAGAAGTAAATATTGGGCTATAAGAACCAGAAGCGGAGGAAACACCAACCAG
CAGAGGGCATCTGCAGGCCAGATAAGCATTCAGCCCACTTTCTCGGTACAGAGAAACCTT
CCATTCGAAAGAGCGACCATTATGGCAGCATTCACAGGAAATACTGAGGGCAGAACGTCT
GACATG---AGAACTGAAATCATAAGAATGATGGAAAGTGCCAGACCAGAAGATGTGTCA
TTCCAGGGGCGGGGAGTCTTCGAGCTCTCGGACGAAAAGGCAACGAACCCGATCGTGCCT
TCCTTTGACATGAATAATGAAGGATCTTATTTCTTCGGAGACAATGCAG-AGGAGTATGA
CAAT-T------A-AAGAAAAATAC------------------------------
>gi|86278740|gb|DQ365006| /Avian/5(NP)/H5N1/Russia/2005/11/26/ Influenza A virus (A/Cygnus olor/Astrakhan/Ast05-2-5/2005(H5N1)) nucleoprotein (NP) gene, complete cds.
---------------------------GTAGATAATCACTCACCG-AGTGACATCAACAT
CATGGCGTCTCAAGGCACCAAACGATCTTATGAACAGATGGAAACTGGTGGAGAACGCCA
GAATGCTACTGAGATCAGGGCATCTGTTGGAAGAATGATTAGTGGCATCGGGAGGTTCTA
CATACAGATGTGCACAGAACTCAAACTCAGTGACTATGAAGGGAGGCTTATCCAGAACAG
CATAACAATAGAGAGAATGGTACTCTCTGCATTTGATGAACGAAGGAACAGATACCTGGA
AGAACACCCCAGTGCGGGGAAGGACCCGAAGAAAACTGGAGGTCCAATTTATAGGAGGAG
AGACGGGAAATGGGTGAGAGAGCTGATTCTGCACGACAAAGAGGAGATCAGGAGGATTTG
GCGTCAAGCGAACAATGGAGAGGACGCAACTGCT-GGTCTCACCCACCTGATGATATGGC
ATTCCAATCTAAATGATGCCACATATCAGAGAACGAGAGCTCTCGTACGTACTGGAATGG
ACCCCAGGATGTGCTCTCTGATGCAAGGGTCAACTCTCCCGAGGAGATCTGGAGCTGCCG
GTGCAGCAGTGAAGGGGGTAGGGACAATGGTAATGGAGCTGATTCGGATGATAAAACGAG
GGATCAACGACCGGAATTTCTGGAGAGGCGAAAATGGA-AGAAGAACAA-GGATTGCATA
TGAGAGAATGTGCAACATCCTCAAAGGGAAATTCCAAACAGCAGCACAAAGAGCAATGAT
GGATCAGGTGCGAGAGAGCAGAAA-TCCTGGGAATGCTGAAATTGAAGATCTCATTTTTC
TGGCACGGTCTGCACTCATCCTGAGAGGATCAATAGCCCATAAGTCCTGCTTGCCTGCTT
GTGTGTACGGACTTGCTGTGGCCAGTGGATATGACTTTGAGAGAGAAGGGTACTCTCTGG
TTGGAATAGATCCTTTCCGTCTGCTTCAAAACAGCCAGGTCTTTAGTCTCATTAGACCAA
ATGAGAATCCGGCACATAAGAGTCAATTAGTGTGGATGGCATGCCACTCTGCAGCATTTG
AGGACCTTAGAGTCTCAAGTTTCATCAGAGGGACAAGAGTGGTCCCAAGA-GGACAGCTA
TCCACCAGAGGGGTTCAAATTGCTTCAAATGAGAACATGGAAGCAATGGACTCCAACACT
CTTGAACTGAGAAGTAAATATTGGGCTATAAGAACCAGAAGCGGAGGAAACACCAACCAG
CAGAGGGCATCTGCAGGCCAGATAAGCATTCAGCCCACTTTCTCGGTACAGAGAAACCTT
CCATTCGAAAGAGCGACCATTATGGCAGCATTCACAGGAAATACTGAGGGCAGAACGTCT
GACATG---AGAACTGAAATCATAAGAATGATGGAAAGTGCCAGACCAGAAGATGTGTCA
TTCCAGGGGCGGGGAGTCTTCGAGCTCTCGGACGAAAAGGCAACGAACCCGATCGTGCCT
TCCTTTGACATGAATAATGAAGGATCTTATTTCTTCGGAGACAATGCAG-AGGAGTATGA
CAAT-T------A-AAGAAAAATAC------------------------------
>gi|88866838|gb|DQ394577| /Avian/5(NP)/H5N1/Russia/2005/11// Influenza A virus (A/Cygnus olor/Astrakhan/Ast05-2-1/2005(H5N1)) nucleoprotein (NP) gene, complete cds.
---------------------------GTAGATAATCACTCACTG-AGTGACATCAACAT
CATGGCGTCTCAAGGCACCAAACGATCTTATGAACAGATGGAAACTGGTGGAGAACGCCA
GAATGCTACTGAGATCAGGGCATCTGTTGGAAGAATGATTAGTGGCATCGGGAGGTTCTA
CATACAGATGTGCACAGAACTCAAACTCAGTGACTATGAAGGGAGGCTTATCCAGAACAG
CATAACAATAGAGAGAATGGTACTCTCTGCATTTGATGAACGAAGGAACAGATACCTGGA
AGAACACCCCAGTGCGGGGAAGGACCCGAAGAAAACTGGAGGTCCAATTTATAGGAGGAG
AGACGGGAAATGGGTGAGAGAGCTGATTCTGCACGACAAAGAGGAGATCAGGAGGATTTG
GCGTCAAGCGAACAATGGAGAGGACGCAACTGCT-GGTCTCACCCACCTGATGATATGGC
ATTCCAATCTAAATGATGCCACATATCAGAGAACGAGAGCTCTCGTACGTACTGGAATGG
ACCCCAGGATGTGCTCTCTGATGCAAGGGTCAACTCTCCCGAGGAGATCTGGAGCTGCCG
GTGCAGCAGTGAAGGGGGTAGGGACAATGGTAATGGAGCTGATTCGGATGATAAAACGAG
GGATCAACGACCGGAATTTCTGGAGAGGCGAAAATGGA-AGAAGAACAA-GGATTGCATA
TGAGAGAATGTGCAACATCCTCAAAGGGAAATTCCAAACAGCAGCACAAAGAGCAATGAT
GGATCAGGTGCGAGAGAGCAGAAA-TCCTGGGAATGCTGAAATTGAAGATCTCATTTTTC
TGGCACGGTCTGCACTCATCCTGAGAGGATCAGTAGCCCATAAGTCCTGCTTGCCTGCTT
GTGTGTACGGACTTGCTGTGGCCAGTGGATATGACTTTGAGAGAGAAGGGTACTCTCTGG
TTGGAATAGATCCTTTCCGTCTGCTTCAAAACAGCCAGGTCTTTAGTCTCATTAGACCAA
ATGAGAATCCGGCACATAAGAGTCAATTAGTGTGGATGGCATGCCACTCTGCAGCATTTG
AGGACCTTAGAGTCTCAAGTTTCATCAGAGGGACAAGAGTGGTCCCAAGA-GGACAGCTA
TCCACCAGAGGGGTTCAAATTGCTTCAAATGAGAACATGGAAGCAATGGACTCCAACACT
CTTGAACTGAGAAGTAAATATTGGGCTATAAGAACCAGAAGCGGAGGAAACACCAACCAG
CAGAGGGCATCTGCAGGCCAGATAAGCATTCAGCCCACTTTCTCGGTACAGAGAAACCTT
CCATTCGAAAGAGCGACCATTATGGCAGCATTCACAGGAAATACTGAGGGCAGAACGTCT
GACATG---AGAACTGAAATCATAAGAATGATGGAAAGTGCCAGACCAGAAGATGTGTCA
TTCCAGGGGCGGGGAGTCTTCGAGCTCTCGGACGAAAAGGCAACGAACCCGATCGTGCCT
TCCTTTGACATGAATAATGAAGGATCTTATTTCTTCGGAGACAATGCAG-AGGAGTATGA
CAAT-T------A-AAGAAAAATAC------------------------------
>gi|113494603|gb|CY014186| /Avian/5(NP)/H5N1/Indonesia/2005/10/4/ Influenza A virus (A/chicken/Indonesia/CDC25/2005(H5N1)) segment 5 sequence
------------------------------------------------------------
-ATGGCGTCTCAAGGCACCAAACGATCTTATGAACAGATGGAAACTGGTGGAGAACGCCA
GAATGCTACTGAGATCAGGGCATCTGTTGGAAGAATGGTTAGTGGCATTGGGAGGTTCTA
CATACAGATGTGCACAGAACTCAAACTCAGTGACTATGAAGGGAGGCTGATCCAGAACAG
CATAACAATAGAGAGAATGGTACTCTCCGCATTTGATGAAAGAAGGAACAGATACCTGGA
AGAACACCCCAGTGCGGGGAAGGACCCGAAGAAAACTGGAGGTCCAATTTATCGGAGGAG
AGACGGAAAATGGGTGAGAGAGCTGATTCTGTACGACAAAGAGGAGATCAGGAGGATTTG
GCGTCAAGCTAACAATGGAGAGGACGCAACTGCT-GGTCTCACCCACCTGATGATATGGC
ATTCCAATCTAAATGATGCCACATATCAGAGAACAAGAGCTCTCGTGCGTACTGGAATGG
ACCCCAGGATGTGCTCTCTGATGCAAGGGTCAACTCTACCGAGGAGATCTGGAGCTGCCG
GTGCAGCAGTGAAGGGGGTAGGGACAATGGTGATGGAGCTGATTCGGATGATAAAACGAG
GGATCAACGACCGGAATTTCTGGAGAGGCGAAAATGGG-AGAAGAACAA-GGATTGCATA
TGAGAGAATGTGCAACATCCTCAAAGGGAAATTCCAAACAGCAGCACAAAGAGCAATGAT
GGATCAAGTGCGAGAGAGCAGAAA-TCCTGGGAATGCTGAAATTGAAGATCTCATTTTTT
TGGCACGGTCTGCCCTCATCCTGAGAGGATCAGTGGCCCATAAGTCCTGCTTGCCTGCTT
GTGTGTACGGACTTGCAGTGGCCAGTGGATATGACTTTGAGAGAGAAGGGTACTCTCTGG
TTGGAATAGATCCTTTCCGTCTGCTTCAAAACAGCCAGGTCTTTAGTCTCATTAGACCAA
ATGAGAATCCAGCACATAAGAGTCAATTAGTGTGGATGGCGTGCCACTCTGCAGCATTTG
AGGACCTTAGAGTTTCAAGTTTCATCAGAGGGACAAGAGTGGTCCCAAGA-GGACAGCTA
TCCACCAGAGGGGTTCAAATTGCTTCAAATGAGAACATGGAAGCAATGGACTCCAACACT
CTTGAACTGAGAAGTAGATATTGGGCTATAAGAACCAGAAGCGGAGGAAACACCAACCAG
CAGAAGGCATCTGCAGGACAGATCAGCGTTCAGCCCACTTTCTCGATACAGAGAAACCTT
CCCTTCGAAAGAGCGACCATCATGGCAGCATTTACAGGAAATACTGAGGGCAGAACGTCT
GACATG---AGGACTGAAATCATAAGAATGATGGAAAGTGCCAGACCAGAAGATGTGTCG
TTCCAGGGGCGGGGAGTCTTCGAGCTCTCGGACGAAAAGGCAACGAACCCGATCGTGCCT
TCCTTTGACATGAATAATGAAGGATCTTATTTCTTCGGAGACAATGCAG-AGGAGTACGA
CAAT-T------A-A----------------------------------------
>gi|117571357|gb|CY017190| /Avian/5(NP)/H5N1/Viet Nam/2005/// Influenza A virus (A/duck/Viet Nam/19/2005(H5N1)) segment 5, complete sequence
--------------------------------------CTCACCG-AGTGACATCAACAT
CATGGCGTCTCAAGGCACCAAACGATCTTATGAACAGATGGAAACTGGTGGGGAACGCCA
GAATGCTACTGAGATCAGGGCATCTGTTGGAAGAATGGTTAGTGGCATTGGGAGGTTCTA
CATACAAATGTGCACAGAACTCAAACTCAGTGACTATGAAGGGAGGCTGATCCAGAACAG
CATAACAATAGAGAGAATGGTACTCTCTGCATTTGATGAAAGAAGGAACAGATACCTGGA
AGAACACCCCAGTGCGGGAAAGGACCCGAAGAAGACTGGAGGTCCAATTTATCGGAGGAG
AGACGGGAAATGGGTGAGAGAGCTAATTCTGTACGACAAAGAGGAGATCAGGAGGATTTG
GCGTCAAGCGAACAATGGAGAGGACGCAACTGCT-GGTCTTACCCACCTGATGATATGGC
ATTCCAATCTAAATGATGCCACATATCAGAGAACGAGAGCTCTCGTGCGTACTGGAATGG
ACCCAAGGATGTGCTCTCTGATGCAAGGGTCAACTCTCCCGAGGAGATCTGGAGCTGCCG
GTGCAGCAGTAAAGGGGGTAGGGACAATGGTGATGGAGCTGATTCGGATGATAAAACGAG
GAATCAACGACCGTAATTTCTGGAGAGGCGAAAATGGA-AGAAGAACAA-GGATTGCATA
TGAGAGAATGTGCAACATCCTCAAAGGGAAATTCCAAACAGCAGCACAAAGAGCAATGAT
GGATCAAGTGCGAGAGAGCAGAAA-TCCTGGGAATGCTGAAATTGAAGATCTCATTTTTC
TGGCACGGTCTGCACTCATCCTGAGAGGATCAGTGGCCCATAAGTCCTGCTTGCCTGCTT
GTGTGTACGGACTTGCAGTGGCCAGTGGATATGACTTTGAGAGAGAAGGGTACTCTCTGG
TTGGAATAGATCCTTTCCGCCTGCTTCAAAACAGCCAGGTCTTTAGTCTCATTAGACCAA
ATGAGAATCCAGCACATAAGAGTCAATTAGTGTGGATGGCATGCCACTCTGCAGCATTTG
AGGACCTTAGAGTCTCAAGTTTCATCAGAGGGACAAGAGTGGTCCCAAGA-GGACAACTA
TCCACCAGAGGGGTTCAAATTGCTTCAAATGAGAACATGGAGGCAATGGACTCCAACACT
CTTGAACTGAGAAGCAGGTATTGGGCTATAAGAACCAGAAGCGGAGGAAACACCAACCAG
CAGAGGGCATCTGCAGGACAGATCAGCGTTCAGCCCACTTTCTCGGTACAGAGAAACCTT
CCCTTCGAAAGAGCGACCATTATGGCAGCATTTACAGGGAATACTGAGGGCAGAACGTCT
GACATG---AGGACTGAAATCATAAGAATGATGGAAAGTGCCAAACCAGAAGATGTGTCA
TTCCAGGGGCGGGGAGTCTTCGAGCTCTCGGACGAAAAGGCAACGAACCCGATCGTGCCT
TCCTTTGACATGAATAATGAAGGATCTTATTTCTTCGGAGACAATGCAG-AGGAGTATGA
CAAT-T------A-AAGA-------------------------------------
>gi|116070390|gb|CY017054| /Avian/5(NP)/H5N1/Viet Nam/2005/// Influenza A virus (A/quail/Viet Nam/15/2005(H5N1)) segment 5, complete sequence
-------------------------------------ACTCACCG-AGTGACATCAACGT
TATGGCGTCTCAAGGCACCAAACGATCTTATGAACAGATGGAAACTGGTGGAGAACGCCA
GAATGCTACGGAGATCAGGGCATCTGTTGGAAGGATGGTTAGTGGCATTGGGAGGTTCTA
CATACAGATGTGCACAGAACTCAAACTCAGTGACTATGAAGGGAGGCTGATCCAGAACAG
CATAACAATAGAGAGAATGGTACTTTCTGCATTTGATGAAAGAAGGAACAGGTACCTGGA
AGAACACCCCAGTGCGGGGAAGGACCCGAAGAAAACTGGAGGTCCAATTTATCGGAGGAG
AGACGGAAAATGGGTGAGGGAGCTAATTCTGTACGACAAAGAGGAGATCAGGAGAATTTG
GCGTCAAGCGAACAATGGAGAGGACGCAACTGCT-GGTCTTACCCACCTGATGATATGGC
ATTCCAATCTAAATGATGCCACATATCAGAGAACGAGAGCTCTCGTGCGTACTGGAATGG
ACCCCAGGATGTGCTCTCTGATGCAAGGATCAACTCTCCCGAGGAGATCTGGAGCTGCCG
GTGCAGCAGTGAAGGGGGTAGGGACAATGGTGATGGAGCTGATTCGGATGATAAAACGAG
GGATCAACGACCGGAATTTCTGGAGAGGCGAAAATGGA-AGAAGAACAA-GGATTGCATA
TGAGAGAATGTGCAACATCCTCAAAGGGAAATTCCAAACAGCAGCACAAAGAGCAATGAT
GGATCAAGTGCGAGAGAGCAGAAA-TCCTGGGAATGCTGAGATTGAAGATCTCATTTTTC
TGGCACGGTCTGCACTCATCCTGAGAGGATCAGTGGCCCATAAGTCTTGCTTGCCTGCTT
GTGTGTACGGACTTGCAGTGGCCAGTGGATATGACTTTGAGAGAGAAGGATACTCTCTGG
TTGGAATAGATCCTTTCCGTCTGCTTCAAAACAGTCAGGTCTTTAGTCTCATTAGACCAA
ATGAGAATCCAGCACATAAGAGTCAATTAGTGTGGATGGCATGCCACTCTGCAGCATTTG
AGGACCTTAGAGTCTCAAGTTTCATCAGAGGGACAAGAGTGGTCCCAAGA-GGACAACTA
TCCACCAGAGGGGTTCAAATTGCTTCAAATGAGAACATGGAAGCAATGGACTCCAACACT
CTTGAATTGAGAAGTAGATATTGGGCTATAAGAACCAGAAGCGGAGGAAACACCAACCAG
CAGAGGGCATCTGCAGGGCAGATCAGCATTCAGCCCACTTTCTCGGTACAGAGAAACCTT
CCCTTCGAAAGAGCGACCATTATGGCAGCATTTACAGGAAATACTGAGGGCAGAACGTCT
GACATG---AGGACTGAAATCATAAGGATGATGGAAAGTGCCAGACCAGAAGATGTGTCA
TTCCAGGGGCGGGGAGTCTTCGAGCTCTCGGACGAAAAGGCAACGAACCCGATCGTGCCT
TCCTTTGACATGAATAATGAAGGATCTTATTTCTTCGGAGACAATGCAG-AGGAGTATGA
CAAT-T------A-AAGA-------------------------------------
>gi|116070371|gb|CY017062| /Avian/5(NP)/H5N1/Viet Nam/2005/// Influenza A virus (A/chicken/Viet Nam/17/2005(H5N1)) segment 5, complete sequence
-----------------------------------TCACTCACCG-AGTGACATCAACGT
TATGGCGTCTCAAGGCACCAAACGATCTTATGAACAGATGGAAACTGGTGGAGAACGCCA
GAATGCTACGGAGATCAGGGCATCTGTTGGAAGGATGGTTAGTGGCATTGGGAGGTTCTA
CATACAGATGTGCACAGAACTCAAACTCAGTGACTATGAAGGGAGGCTGATCCAGAACAG
CATAACAATAGAGAGAATGGTACTTTCTGCATTTGATGAAAGAAGGAACAGGTACCTGGA
AGAACACCCCAGTGCGGGGAAGGACCCGAAGAAAACTGGAGGTCCAATTTATCGGAGGAG
AGATGGAAAATGGGTGAGGGAGCTGATTCTGTACGACAAAGAGGAGATCAGGAGAATTTG
GCATCAAGCGAACAATGGAGAGGAAGCAACTGCT-GGTCTTACCCACCTGATGATATGGC
ATTCCAATCTAAATGATGCCACATATCAGAGAACGAGAGCTCTCGTGCGTACTGGAATGG
ACCCCAGGATGTGCTCTCTGATGCAAGGATCAACTCTCCCGAGGAGATCTGGAGCTGCCG
GTGCAGCAGTGAAGGGGGTAGGGACAATGGTGATGGAGCTGATTCGGATGATAAAACGAG
GGATCAACGACCGGAATTTCTGGAGAGGCGAAAATGGA-AGAAGAACAA-GGATTGCATA
TGAGAGAATGTGCAACATCCTCAAAGGGAAATTCCAAACAGCAGCACAAAGAGCAATGAT
GGATCAAGTGCGAGAGAGCAGAAA-TCCTGGGAATGCTGAGATTGAAGATCTCATTTTTC
TGGCACGGTCTGCACTCATCCTGAGAGGATCAGTGGCCCATAAGTCTTGCTTGCCTGCTT
GTGTGTACGGACTTGCAGTGGCCAGTGGATATGACTTTGAGAGAGAAGGATACTCTCTGG
TTGGAATAGATCCTTTCCGTCTGCTTCAAAACAGTCAGGTCTTTAGTCTCATTAGACCAA
ATGAGAATCCAGCACATAAGAGTCAATTAGTGTGGATGGCATGCCACTCTGCAGCATTTG
AGGACCTTAGAGTCTCAAGTTTCATCAGAGGGACAAGAGTGGTCCCAAGA-GGACAACTA
TCCACCAGAGGGGTTCAAATTGCTTCAAATGAGAACATGGAAGCAATGGACTCCAACACT
CTTGAATTGAGAAGTAGATATTGGGCTATAAGAACCAGAAGCGGAGGAAACACCAACCAG
CAGAGGGCATCTGCAGGGCAGATCAGCATTCAGCCCACTTTCTCGGTACAGAGAAACCTT
CCCTTCGAAAGAGCGACCATTATGGCAGCATTTACAGGAAATACTGAAGGCAGAACGTCT
GACATG---AGGACTGAAATCATAAGGATGATGGAAAGTGCCAGATCAGAAGATGTGTCA
TTCCAGGGGCGGGGAGTCTTCGAGCTCTCGGACGAAAAGGCAACGAACCCGATCGTGCCT
TCCTTTGACATGAATAATGAAGGATCTTATTTCTTCGGAGACAATGCAG-AGGAGTATGA
CAAT-T------A-AAGAA------------------------------------
>gi|116070100|gb|CY017070| /Avian/5(NP)/H5N1/Viet Nam/2005/// Influenza A virus (A/duck/Viet Nam/18/2005(H5N1)) segment 5, complete sequence
--------------------------------------CTCACCG-AGTGACATCAACAT
CATGGCGTCTCAAGGCACCAAACGATCTTATGAACAGATGGAAACTGGTGGGGAACGCCA
GAATGCTACTGAGATCAGGGCATCTGTTGGAAGAATGGTTAGTGGCATTGGGAGGTTCTA
CATACAAATGTGCACAGAACTCAAACTCAGTGACTATGAAGGGAGGCTGATCCAGAACAG
CATAACAATAGAGAGAATGGTACTCTCTGCATTTGATGAAAGAAGGAACAGATACCTGGA
AGAACACCCCAGTGCGGGAAAGGACCCGAAGAAGACTGGAGGTCCAATTTATCGGAGGAG
AGACGGGAAATGGGTGAGAGAGCTAATTCTGTACGACAAAGAGGAGATCAGGAGGATTTG
GCGTCAAGCGAACAATGGAGAGGACGCAACTGCT-GGTCTTACCCACCTGATGATATGGC
ATTCCAATCTAAATGATGCCACATATCAGAGAACGAGAGCTCTCGTGCGTACTGGAATGG
ACCCAAGGATGTGCTCTCTGATGCAAGGGTCAACTCTCCCGAGGAGATCTGGAGCTGCCG
GTGCAGCAGTAAAGGGGGTAGGGACAATGGTGATGGAGCTGATTCGGATGATAAAACGAG
GGATCAACGACCGTAATTTCTGGAGAGGCGAAAATGGA-AGAAGAACAA-GGATTGCATA
TGAGAGAATGTGCAACATCCTCAAAGGGAAATTCCAAACAGCAGCACAAAGAGCAATGAT
GGATCAAGTGCGAGAGAGCAGAAA-TCCTGGGAATGCTGAAATTGAAGATCTCATTTTTC
TGGCACGGTCTGCACTCATCCTGAGAGGATCAGTGGCCCATAAGTCCTGCTTGCCTGCTT
GTGTGTACGGACTTGCAGTGGCCAGTGGATATGACTTTGAGAGAGAAGGGTACTCTCTGG
TTGGAATAGATCCTTTCCGCCTGCTTCAAAACAGCCAGGTCTTTAGTCTCATTAGACCAA
ATGAGAATCCAGCACATAAGAGCCAATTAGTGTGGATGGCATGCCACTCTGCAGCATTTG
AGGACCTTAGAGTCTCAAGTTTCATCAGAGGGACAAGAGTGGTCCCAAGA-GGACAACTA
TCCACCAGAGGGGTTCAAATTGCTTCAAATGAGAACATGGAGGCAATGGACTCCAACACT
CTTGAACTGAGAAGCAGGTATTGGGCTATAAGAACCAGAAGCGGAGGAAACACCAACCAG
CAGAGGGCGTCTGCAGGACAGATCAGCGTTCAGCCCACTTTCTCGGTACAGAGAAACCTT
CCCTTCGAAAGAGCGACCATTATGGCAGCATTTACAGGGAATACTGAGGGCAGAACGTCT
GACATG---AGGACTGAAATCATAAGAATGATGGAAAGTGCCAAACCAGAAGATGTGTCA
TTCCAGGGGCGGGGAGTCTTCGAGCTCTCGGACGAAAAGGCAACGAACCCGATCGTGCCT
TCCTTTGACATGAATAATGAAGGATCTTATTTCTTCGGAGACAATGCAG-AGGAGTATGA
CAAT-T------A-AAGA-------------------------------------
>gi|115609704|gb|CY016830| /Avian/5(NP)/H5N1/Viet Nam/2005/// Influenza A virus (A/duck/Viet Nam/1/2005(H5N1)) segment 5, complete sequence
----------------------------------ATCACTCACCG-AGTGACATCAACAT
CATGGCGTCTCAAGGCACCAAACGATCTTATGAACAGATGGAAACTGGTGGGGAACGCCA
GAATGCTACTGAGATCAGGGCATCTGTTGGAAGAATGGTTAGTGGCATTGGGAGGTTCTA
CATACAAATGTGCACAGAACTCAAACTCAGTGACTATGAAGGGAGGCTGATCCAGAACAG
CATAACAATAGAGAGAATGGTACTCTCTGCATTTGATGAAAGAAGGAACAGATACCTGGA
AGAACACCCCAGTGCGGGAAAGGACCCAAAGAAGACTGGAGGTCCAATTTATCGGAGGAG
AGACGGGAAATGGGTGAGAGAGCTAATTCTGTACGACAAAGAGGAGATCAGGAGGATTTG
GCGTCAAGCGAACAATGGAGAGGACGCAACTGCT-GGTCTTACCCACCTGATGATATGGC
ATTCCAATCTAAATGATGCCACATATCAGAGAACGAGAGCTCTCGTGCGTACTGGAATGG
ACCCAAGGATGTGCTCTCTGATGCAAGGGTCAACTCTCCCGAGGAGATCTGGAGCTGCCG
GTGCAGCAGTAAAGGGGGTAGGGACAATGGTGATGGAGCTGATTCGGATGATAAAACGAG
GAATCAACGACCGTAATTTCTGGAGAGGCGAAAATGGA-AGAAGAACAA-GGATTGCATA
TGAGAGAATGTGCAACATCCTCAAAGGGAAATTCCAAACAGCAGCACAAAGAGCAATGAT
GGATCAAGTGCGAGAGAGCAGAAA-TCCTGGGAATGCTGAAATTGAAGATCTCATTTTTC
TGGCACGGTCTGCACTCATCCTGAGAGGATCAGTGGCCCATAAGTCCTGCTTGCCTGCTT
GTGTGTACGGACTTGCAGTGGCCAGTGGATATGACTTTGAGAGAGAAGGGTACTCTCTGG
TTGGAATAGATCCTTTCCGCCTGCTTCAAAACAGCCAGGTCTTTAGTCTCATTAGACCAA
ATGAGAATCCAGCACATAAGAGTCAATTAGTGTGGATGGCATGCCACTCTGCAGCATTTG
AGGACCTTAGAGTCTCAAGTTTCATCAGAGGGACAAGAGTGGTCCCAAGA-GGACAACTA
TCCACCAGAGGGGTTCAAATTGCTTCAAATGAGAACATGGAGGCAATGGACTCCAACACT
CTTGAACTGAGAAGCAGGTATTGGGCTATAAGAACCAGAAGCGGAGGAAACACCAACCAG
CAGAGGGCATCTGCAGGACAGATCAGCGTTCAGCCCACTTTCTCGGTACAGAGAAACCTT
CCTTTCGAAAGAGCGACCATTATGGCAGCATTTACAGGGAATACTGAGGGCAGAACGTCT
GACATG---AGGACTGAAATCATAAGAATGATGGAAAGTGCCAAACCAGAAGATGTGTCA
TTCCAGGGGCGGGGAGTCTTCGAGCTCTCGGACGAAAAGGCAACGAACCCGATCGTGCCT
TCCTTTGACATGAATAATGAAGGATCTTATTTCTTCGGAGACAATGCAG-AGGAGTATGA
CAAT-T------A-AAGA-------------------------------------
>gi|115953085|gb|CY016838| /Avian/5(NP)/H5N1/Viet Nam/2005/// Influenza A virus (A/chicken/Viet Nam/2/2005(H5N1)) segment 5, complete sequence
-----------------------------------TCACTCACCG-AGTGACATCAACAT
CATGGCGTCTCAAGGCACCAAACGATCTTATGAACAGATGGAAACTGGTGGGGAACGCCA
GAATGCTACTGAGATCAGGGCATCTGTTGGAAGAATGGTTAGTGGCATTGGGAGATTCTA
CATACAAATGTGCACAGAACTCAAACTCAGTGACTATGAAGGGAGGCTGATCCAGAACAG
CATAACAATAGAGAGGATGGTACTCTCTGCATTTGATGAAAGAAGGAACAGATACCTGGA
AGAACACCCCAGTGCGGGAAAGGACCCGAAGAAGACTGGAGGTCCAATTTATCGGAGGAG
AGACGGGAAATGGGTGAGAGAGCTAATTCTGTACGACAAAGAGGAGATCAGGAGGATTTG
GCGTCAAGCGAACAATGGAGAGGACGCAACTGCT-GGTCTTACCCACCTGATGATATGGC
ATTCCAATCTAAATGATGCCACATATCAGAGAACGAGAGCTCTCGTGCGTACTGGAATGG
ACCCAAGGATGTGCTCTCTGATGCAAGGGTCAACTCTCCCGAGGAGATCTGGAGCTGCCG
GTGCAGCAGTAAAGGGGGTAGGGACAATGGTGATGGAGCTGATTCGGATGATAAAACGAG
GGATCAACGACCGTAATTTCTGGAGAGGCGAAAATGGA-AGAAGAACAA-GGATTGCATA
TGAGAGAATGTGCAACATCCTCAAAGGGAAATTCCAAACAGCAGCACAAAGAGCAATGAT
GGATCAAGTGCGAGAGAGCAGAAA-TCCTGGGAATGCTGAAATTGAAGATCTCATTTTTC
TGGCACGGTCTGCACTCATCCTGAGAGGATCAGTGGCCCATAAGTCCTGCTTGCCTGCTT
GTGTGTACGGACTTGCAGTGGCCAGTGGATATGACTTTGAGAGAGAAGGGTACTCTCTAG
TTGGAATAGATCCTTTCCGCCTGCTTCAAAACAGCCAGGTCTTTAGTCTCATTAGACCAA
ATGAGAATCCAGCACATAAGAGTCAATTAGTGTGGATGGCATGCCACTCTGCAGCATTTG
AGGACCTTAGAGTCTCAAGTTTCATCAGAGGGACAAGAGTGGTCCCAAGA-GGACAACTA
TCCACCAGAGGGGTTCAAATTGCTTCAAATGAGAACATGGAGGCAATGGACTCCAACACT
CTTGAACTGAGAAGCAGGTATTGGGCTATAAGAACCAGAAGCGGAGGAAACACCAACCAG
CAGAGGGCATCTGCAGGACAGATCAGCGTTCAGCCCACTTTCTCGGTACAGAGAAACCTT
CCCTTCGAAAGAGCGACCATTATGGCAGCATTTACAGGGAATACTGAGGGCAGAACGTCT
GACATG---AGGACTGAAATCATAAGAATGATGGAAAGTGCCAAACCAGAAGATGTGTCA
TTCCAGGGGCGGGGAGTCTTCGAGCTCTCGGACGAAAAGGCAACGAACCCGATCGTGCCT
TCCTTTGACATGAATAATGAAGGATCTTATTTCTTCGGAGACAATGCAG-AGGAGTATGA
CAAT-T------A-AAGA-------------------------------------
>gi|115953005|gb|CY016846| /Avian/5(NP)/H5N1/Viet Nam/2005/// Influenza A virus (A/chicken/Viet Nam/6/2005(H5N1)) segment 5, complete sequence
-----------------------------------TCACTCACCG-AGTGACATCAACAT
CATGGCGTCTCAAGGCACCAAACGATCTTATGAACAGATGGAAACTGGTGGGGAACGCCA
GAATGCTACTGAGATCAGGGCATCTGTTGGAAGAATGGTTAGTGGCATTGGGAGGTTCTA
CATACAAATGTGCACAGAACTCAAACTCAGTGACTATGAAGGGAGGCTGATCCAGAACAG
CATAACAATAGAGAGAATGGTACTCTCTGCATTTGATGAAAGAAGGAACAGATACCTGGA
AGAACACCCCAGTGCGGGAAAGGACCCGAAGAAGACTGGAGGTCCAATTTATCGGAGGAG
AGACGGGAAATGGGTGAGAGAGCTAATTCTGTACGACAAAGAGGAGATCAGGAGGATTTG
GCGTCAAGCGAACAATGGAGAGGACGCAACTGCT-GGTCTTACCCACCTGATGATATGGC
ATTCCAATCTAAATGATGCCACATATCAGAGAACGAGAGCTCTCGTGCGTACTGGAATGG
ACCCAAGGATGTGCTCTCTGATGCAAGGGTCAACTCTCCCGAGGAGATCTGGAGCTGCCG
GTGCAGCAGTAAAGGGGGTAGGGACAATGGTGATGGAGCTGATTCGGATGATAAAACGAG
GGATCAACGACCGTAATTTCTGGAGAGGCGAAAATGGA-AGAAGAACAA-GGATTGCATA
[truncated: 6,355,723 more chars]
