# Supplementary material for: Identification of novel conserved functional motifs across most Influenza A viral strains
Source: Virol J. 2011 Jan 27;8:44. doi: 10.1186/1743-422X-8-44 (PMC3036627; doi:10.1186/1743-422X-8-44)
Supplement: Additional file 5 — Multiple sequence alignments of the M segment. [file 1743-422X-8-44-S5.AFA]

>gi|31747430|gb|AY300963| /Unknown/7(MP)/H5N2/USA/2001/// Influenza A virus (A/unknown/NY/98899-6/01(H5N2)) membrane protein (M) gene, complete cds.
----------------------------------------ATGAGTCTTCTAACCGAGGT
CG-AAACGTACGTTCTCTCCATCGTTCCGTCAGGCCCCCTCAAAGCCGAGATCGCGCAGA
GACTTGAAGATGTCTTTGCAGGGAAGAACACCGATCTTGAGGCACTCATGGAATGGCTAA
AGACAAGACCAATCCTGTCACCTCTGACTAAGGGGATTTTAGGATTTGTGTTCACGCTCA
CCGTGCCCAGTGAGCGAGGACTGCAGCGTAGACGCTTTGTCCAAAATGCCCTTAATGGGA
ATGGGGATCCAAACAATATGGACAGAGCGGTCAAACTGTACAGGAAGCTAAAAAGGGAAA
TAACATTCCATGGGGCAAAAGAAGTGGCACTCAGTTATTCAACTGGTGCACTTGCCAGTT
GCATGGG--CCTCATATACAACAGAATGGGGACTGTGACCACTGAAGTGGCATTTGGCCT
AGTGTGCGCCACATGTGAGCAAATTGCCGATTCTCAGCATCGGTCTCACAGGCAAATGGT
GACAACAACCAACCCACTGATTAGACATGAAAACAGAATGGTACTGGCCAGTACCACGGC
TAAAGCCATGGAGCAAATAGCAGGGTCAAGTGAGCAGGCAGCAGAGGCTATGGAGGTTGC
TAGTCAGGCTAGACAGATGGTGCAGGCAATGAGGACCATCGGAACTCATCCTAGCTCCAG
TGCTGGTCTAAAAGATGATCTTCTTGAAAATTTGCAGGCCTACCAGAAACGGATGGGAGT
GCAAATGCAGCGATTCAAGTGATCCTCTCGTTATTGCCGCAAGTATCATTGGGATCTTGC
ACTTGATATTGTGGATTCTTGATCGTCTTTTCTTCAAATGCATTTATCGTCGCTTTAAAT
ACGGTTTGAAAAAAGGGCCTTCTACGGAAGGAGTGCCTGAGTCTATGAGGGAAGAATATC
GGCAGGAACAGCAGAGTGCTGTGGATGTTGACGATGGTCA-TTTTGTCAACATAGAGTTG
GAGTAAAAA--------------------------------------------
>gi|31747432|gb|AY300964| /Unknown/7(MP)/H5N2/USA/2001/// Influenza A virus (A/unknown/NY/101250-18/01(H5N2)) membrane protein (M) gene, complete cds.
----------------------------------------ATGAGCCTTCTAACCGAGGT
CG-AAACGTACGTTCTCTCTATCGTCCCGTCAGGCCCCCTCAAAGCCGAGCTCGCGCAGA
GACTTGAAGATGTGTTTGCAGGGAAGAACACCGATCTTGAGGCACTCATGGAATGGCTAA
AGACAAGACCAATCCTGTCACCTCTGACTAAGGGGATTTTAGGATTTGTGTTCACGCTCA
CCGTGCCCAGTGAGCGAGGACTGCAGCGTAGACGCTTTGTCCAAAATGCCCTTAATGGAA
ATGGGGATCCAAACAACATGGACAGAGCGGTCAAACTGTACAGGAAGCTTAAAAGGGAGA
TAACATTCCATGGGGCAAAAGAAGTGGCACTCAGTTATTCAACTGGTGCACTTGCCAGTT
GCATGGG--CCTCATATACAACAGGATGGGGACTGTGACCACTGAAGTGGCATTTGGCCT
GGTGTGCGCCACGTGTGAACAGATTGCTGATTCCCAGCATCGGTCTCACAGACAAATGGT
GACAACAACCAACCCACTAATCAGGCACGAGAACAGAATGGTACTGGCCAGTACCACGGC
TAAGGCCATGGAGCAAATGGCAGGGTCAAGTGAGCAGGCAGCAGAGGCTATGGAGGTTGC
TAGTCAGGCCAGACAGATGGTGCAGGCAATGAGGACCATTGGGACTCATCCTAGCTCCAG
TGCTGGTCTAAAAGATGATCTTCTTGAAAATTTGCAGGCCTATCAGAAACGGATGGGAGT
GCAAATGCAGCGATTCAAGTGATCCTCTCGTTATTGCCGCAAGTATCATTGGGATCTTGC
ACTTGATATTGTGGATTCTTGATCGTCTTTTCTTCAAATGCATTTATCGTCGCCTTAAAT
ACGGTTTGAAAAGAGGGCCTTCTACGGAAGGAGTGCCTGAGTCTATGAGGGAAGAATATC
GGCAGGAACAGCAGAGTGCTGTGGATGTTGACGATGGTCA-TTTTGTCAACATAGAGCTG
GAGTAAAAA--------------------------------------------
>gi|31747436|gb|AY300966| /Unknown/7(MP)/H5N2/USA/2001/// Influenza A virus (A/unknown/NY/118547-11/01(H5N2)) membrane protein (M) gene, complete cds.
----------------------------------------ATGAGTCTTCTAACCGAGGT
CG-AAACGTACGTTCTCTCCATCGTTCCGTCAGGCCCCCTCAAAGCCGAGATCGCGCAGA
GACTTGAAGATGTCTTTGCAGGGAAGAACACCGATCTTGAGGCACTCATGGAATGGCTAA
AGACAAGACCAATCCTGTCACCTCTGACCAAGGGGATTTTAGGATTTGTGTTCACGCTCA
CCGTGCCCAGTGAGCGAGGACTGCAGCGTAGACGCTTTGTTCAAAATGCCCTTAATGGGA
ATGGGGATCCAAACAATATGGACAGAGCGGTCAAACTGTACAGGAAGCTAAAAAGGGAAA
TAACATTCCATGGGGCAAAAGAAGTGGCACTCAGTTATTCAACTGGTGCACTTGCCAGTT
GCATGGG--CCTCATATACAACAGAATGGGGACTGTGACCACTGAAGTGGCATTTGGCCT
AGTGTGCGCCACATGTGAGCAAATTGCTGATTCCCAGCATCGGTCTCACAGGCAAATGGT
GACAACAACCAACCCACTGATTAGACATGAAAACAGAATGGTACTGGCCAGTACCACGGC
TAAAGCCATGGAGCAAATGGCAGGGTCAAGTGAGCAGGCAGCAGAGGCTATGGAGGTTGC
TAGTCAGGCTAGACAGATGGTGCAGGCAATGAGGACCATCGGAACTCATCCTAGCTCCAG
TGCTGGTCTAAAAGATGATCTTCTTGAAAATTTGCAGGCCTACCAGAAACGGATGGGAGT
GCAAATGCAGCGATTCAAGTGATCCTCTCGTTATTGCCGCAAGTATCATTGGGATCTTGC
ACTTGATATTGTGGAGTCTTGATCGTCTTTTCTTCAAATGCATTTATCGTCGCTTTAAAT
ACGGTTTGAAAAGAGGGCCTTCTACGGAAGGAGTGCCTGAGTCTATGAGGGAAGAATATC
GGCAGGAACAGCAGAGTGCTGTGGATGTTGACGATGGTCA-TTTTGTCAACATAGAGTTG
GAGTAAAAA--------------------------------------------
>gi|9994776|gb|AX006733| /Unknown/7(MP)//Germany//// Sequence 3 from Patent WO0003019.
----------------------------------------ATGAGTCTTCTAACCGAGGT
TG-AAACGTACGTTCTCTCTATCATCCCATCAGGCCCCCTCAAAGCCGAGATCGCGCAGA
GACTTGAAGATGTCTTTGCAGGGAAAAACACAGACCTTGAGGTTCTCATGGAATGGCTAA
AGACAAGACCAATCCTGTCACCTCTGACTAAAGGGATTTTGGGGTTTGTGTTTACGCTCA
CCGTGCCCAGTGAGCAAGGACTGCAGCGTAGACGCTTTGTCCAAAATGCCCTAAATGGGA
ATGGGGATCCAAATAACATGGATAAAGCCGTCAAACTATACAGGAAGTTGAAAAGGGAGA
TAACATTCTATGGAGCTAAGGAAGTGGCACTCAGTTACTCTACTGGAGCACTTGCCAGTT
GTATGGG--CCTCATATACAACAGAATGGGAACTGTGACCACAGAGGTGGCATTTGGCCT
AGTGTGTGCCACTTGTGAGCAGATTGCTGATTCACAGCATCGGTCTCACAGACAGATGGT
GGCTACCACCAATCCACTAATCAGGCATGAGAACAGAATGGTAATGGCCAGCACTACAGC
TAAGGCTATGGAGCAAATGGCTGGGTCAATTGAACAGGCAGCGGAGGCCATGGAGGTTGC
TAGCCAGGCTAGGCAGATGGTGCAGGCAATGAGGACAATTGGGACTCATCCTAGCTCCAG
TGCTGGTCTGAAAGATGATCTTCTTGAAAATTTGCAGGCCTACCAGAAACGGATGGGAGT
GCAGATGCAACGATTCAAGTGACCCTCTCATTATTGCCGCAAGTATCATTGGGATCTTGC
ACTTGATATTGTGGATTCTTAATCGTCTTTTCTTCAAATGTATTTATCGTCGCCTTAAAT
ACGGTTTGAAAAGAGGGCCTTCTACGGAAGGAGTGCCTGAGTCTATGAGGGAAGAATATC
GGCAGGAACAGCAGAGTGCTGTGGATGTTGACGATGGTCA-TTTTGTCAACATAGAGCTG
GAGTAAAAAACTACCTTGTTTCTACT---------------------------
>gi|39725249|gb|AX822043| /Unknown/7(MP)////// Sequence 17 from Patent WO03063899.
--------------AGCGAAAGCAGGTAGATATTG-AAAGATGAGTCTTCTAACCGAGGT
CG-AAACGTACGTACTCTCTATCATCCCGTCAGGCCCCCTCAAAGCCGAGATCGCACAGA
GACTTGAAGATGTCTTTGCAGGGAAGAACACCGATCTTGAGGTTCTCATGGAATGGCTAA
AGACAAGACCAATCCTGTCACCTCTGACTAAGGGGATTTTAGGATTTGTGTTCACGCTCA
CCGTGCCCAGTGAGCGAGGACTGCAGCGTAGACGCTTTGTCCAAAATGCCCTTAATGGGA
ACGGGGATCCAAATAACATGGACAAAGCAGTTAAACTGTATAGGAAGCTCAAGAGGGAGA
TAACATTCCATGGGGCCAAAGAAATCTCACTCAGTTATTCTGCTGGTGCACTTGCCAGTT
GTATGGG--CCTCATATACAACAGGATGGGGGCTGTGACCACTGAAGTGGCATTTGGCCT
GGTATGTGCAACCTGTGAACAGATTGCTGACTCCCAGCATCGGTCTCATAGGCAAATGGT
GACAACAACCAATCCACTAATCAGACATGAGAACAGAATGGTTTTAGCCAGCACTACAGC
TAAGGCTATGGAGCAAATGGCTGGATCGAGTGAGCAAGCAGCAGAGGCCATGGAGGTTGC
TAGTCAGGCTAGACAAATGGTGCAAGCGATGAGAACCATTGGAACTCATCCTAGCTCCAG
TGCTGGTCTGAAAAATGATCTTCTTGAAAATTTGCAGGCCTATCAGAAACGAATGGGGGT
GCAGATGCAACGGTTCAAGTGATCCTCTCACTATTGCCGCAAATATCATTGGGATCTTGC
ACTTGACATTGTGGATTCTTGATCGTCTTTTTTTCAAATGCATTTACCGTCGCTTTAAAT
ACGGACTGAAAGGAGGGCCTTCTACGGAAGGAGTGCCAAAGTCTATGAGGGAAGAATATC
GAAAGGAACAGCAGAGTGCTGTGGATGCTGACGATGGTCA-TTTTGTCAGCATAGAGCTG
GAGTAAAAAACTACCTTGTTTCTACT---------------------------
>gi|50838194|gb|CQ840445| /Unknown/7(MP)////// Sequence 130 from Patent WO2004057021.
--------------AGCAAAAGCAGGTAGATATTG-AAAGATGAGCCTTCTACCCGAGGT
CG-AAACGTATGTTCTCTCTATCGTTCCATCAGGCCCCCTCAAAGCCGAAATCGCGCAGA
GACTTGAAGATGTCTTTGCTGGGAAAAACACAGATCTTGAGGCTCTCATGGAATGGCTAA
AGACAAGACCAATCCTGTCACCTCTGACTAAGGGGATTTTAGGGTTTGTGTTCACGCTCA
CCGTGCCCAGTGAGCGAGGACTGCAGCGTAGACGCTTTGTCCAAAATGCCCTCAATGGGA
ATGGGGATCCAAATAACATGGACAAAGCAGTTAAACTGTATAGAAAACTTAAGAGGGAGA
TAACATTCCATGGGGCCAAAGAAATAGCACTCAGTTATTCTGCTGGTGCACTTGCCAGTT
GCATGGG--CCTCATATACAATAGGATGGGGGCTGTAACCACTGAAGTGGCATTTGGCCT
GGTATGTGCAACATGTGAACAGATTGCTGACTCCCAGCACAGGTCTCATAGGCAAATGGT
GGCAACAACCAATCCATTAATAAGACATGAGAACAGAATGGTTTTGGCCAGCACTACAGC
TAAGGCTATGGAGCAAATGGCTGGATCAAGTGAGCAGGCAGCGGAGGCCATGGAGATTGC
TAGTCAGGCCAGGCAAATGGTGCAGGCAATGAGAGCCGTTGGGACTCATCCTAGCTCCAG
TACTGGTCTAAGAGATGATCTTCTTGAAAATTTGCAGACCTATCAGAAACGGATGGGGGT
GCAGATGCAACGATTCAAGTGACCCGCTTGTTGTTGCCGCGAGTATCATTGGGATCTTGC
ACTTGATATTGTGGATTCTTGATCGTCTTTTTTTCAAATGCATCTATCGACTCTTCAAAC
ACGGCCTTAAAAGAGGGCCTTCTACGGAAGGAGTACCTGAGTCTATGAGGGAAGAATATC
GAAAGGAACAGCAGAATGCTTTGGATGCTGACCACAGTCA-TTTTGTCAGCATAAAGTTG
GAGTAAAAAACTACCTTGTTTCTACT---------------------------
>gi|145337042|gb|EF178526| /Tiger/7(MP)/H5N1/Thailand/2004/// Influenza A virus (A/Tiger/Thailand/VSMU-1-SPB/2004(H5N1)) matrix protein 2 (M2) and matrix protein 1 (M1) genes, complete cds.
-------------------------------------AAGATGAGTCTTCTAACCGAGGT
CG-AAACGTACGTTCTCTCTATCATCCCGTCAGGCCCCCTCAAAGCCGAGATCGCGCAGA
AGCTTGAAGATGTCTTTGCAGGAAAGAACACCGATCTCGAGGCTCTCATGGAGTGGCTAA
AGACAAGACCAATCCTGTCACCTCTGACTAAAGGGATTTTGGGATTTGTATTCACGCTCA
CCGTGCCCAGTGAGCGAGGACTGCAGCGTAGACGCTTTGTCCAGAATGCCCTAAATGGAA
ATGGAGATCCAAATAATATGGATAGGGCAGTTAAGCTATATAAGAAGCTGAAAAGAGAAA
TAACATTCCATGGGGCTAAGGAGGTCGCACTCAGCTACTCAACCGGTGCACTTGCCAGTT
GCATGGG--TCTCATATACAACAGGATGGGAACGGTGACTACGGAAGTGGCTTTTGGCCT
AGTGTGTGCCACTTGTGAGCAGATTGCAGATTCACAGCATCGGTCTCACAGACAGATGGC
AACTATCACCAACCCACTAATCAGACATGAGAACAGAATGGTGCTGGCCAGCACTACAGC
TAAGGCTATGGAGCAGATGGCAGGATCAAGTGAGCAGGCAGCGGAAGCCATGGAGATCGC
TAATCAGGCTAGGCAGATGGTGCAGGCAATGAGGACAATTGGGACTCATCCTAACTCTAG
TGCTGGTCTGAGAGATAATCTTCTTGAAAATTTGCAGGCCTACCAGAAACGAATGGGAGT
GCAGATGCAGCGATTCAAGTGATCCTATTGTTGTTGCCGCAAATATCATTGGGATCTTGC
ACTTGATATTGTGGATTCTTGATCGTCTTTTCTTCAAATGCATTTATCGTCGCCTTAAAT
ACGGTTTGAAAAGAGGGCCTGCTACGGCAGGGGTACCTGAGTCTATGAGGGAAGAGTACC
GGCAGGAACAGCAGAGTGCTGTGGATGTTGACGATGGTCA-TTTTGTCAACATAGAATTG
GAGTAAA----------------------------------------------
>gi|62466162|gb|AY972551| /Tiger/7(MP)/H5N1/Thailand/2004/// Influenza A virus (A/tiger/Thailand/CU-T7/2004(H5N1)) matrix protein (M) gene, complete cds.
----------------------------------------ATGAGTCTTCTAACCGAGGT
CG-AAACGTACGTTCTCTCTATCATCCCGTCAGGCCCCCTCAAAGCCGAGATCGCGCAGA
AACTTGAAGATGTCTTTGCAGGAAAGAACACCGATCTCGAGGCTCTCATGGAGTGGCTAA
AGACAAGACCAATCCTGTCACCTCTGACTAAAGGGATTTTGGGATTTGTATTCACGCTCA
CCGTGCCCAGTGAGCGAGGACTGCAGCGTAGACGCTTTGTCCAGAATGCCCTAAATGGAA
ATGGAGACCCAAATAATATGGATAGAGCAGTTAAGCTATATAAGAAGCTGAAAAGAGAAA
TAACATTCCATGGGGCTAAGGAGGTCGCACTCAGCTACTCAACCGGTGCACTTGCCAGTT
GCATGGG--TCTCATATACAACAGGATGGGAACGGTGACTACGGAAGTGGCTTTTGGCCT
AGTGTGTGCCACCTGTGAGCAGATTGCAGATTCACAGCATCGGTCTCACAGACAGATGGC
AACTACCACCAACCCACTAATCAGACATGAGAACAGAATGGTGCTGGCCAGCACTACAGC
TAAGGCTATGGAGCAGATGGCAGGATCAAGTGAGCAGGCAGCGGAAGCCATGGAGATCGC
TAATCAGGCTAGGCAGATGGTGCAGGCAATGAGGACAATTGGGACTCATCCTAACTCTAG
TGCTGGTCTGAGAGATAATCTTCTTGAAAATTTGCAGGCCTACCAGAAACGAATGGGAGT
GCAGATGCAGCGATTCAAGTGATCCTATTGTTGTTGCCGCAAATATCATTGGGATCTTGC
ACTTGATATTGTGGATTCTTGATCGTCTTTTCTTCAAATGCATTTATCGTCGCCTTAAAT
ACGGTTTGAAAAGAGGGCCTGCTACGGCAGGGGTACCTGAGTCTATGAGGGAAGAGTACC
GGCAGGAACAGCAGAGTGCTGTGGATGTTGACGATAGTCA-TTTTGTCAACATAGAGTTG
GAGTAAAAAACTACCTTGTTTCTACTA--------------------------
>gi|78097942|gb|CY005801| /Equine/7(MP)/H7N7/Czech Republic/1956/// Influenza A virus (A/equine/Prague/1/1956(H7N7)) segment 7, complete sequence.
--------------AGCAAAAGCAGGTAGATGTTG-AAAGATGAGCCTTCTAACCGAGGT
CG-AAACGTATGTTCTCTCTATCATCCCATCAGGCCCCCTCAAAGCCGAAATCGCGCAGA
GACTTGAGAATGTTTTTGCAGGGAAAAATACAGATCTTGAGGCTCTCATGGAATGGCTAA
AGACAAGACCAATTTTGTCACCTCTGACTAAAGGGATTTTAGGATTTGTGTTCACGCTCA
CCGTGCCCAGTGAGCGGGGACTGCAGCGTAGACGATTTGTCCAAAATGCCCTCAATGGAA
ATGGAGACCCAAACAACATGGATAAGGCAATTAAACTGTATAAAAAACTAAAAAGAGACG
TAACATTTCACGGGGCCAAAGAAGTTGCACTTGGCTATTCCACTGGTGCTCTTGCCAGCT
GTATGGG--CCTCATATACAACAGAATGGGAACTGTAACTACTGAAGTGGCATTTGGTTT
GGTATGTGCCACTTGTGAACAAATTGCTGATTCACAGCATCGCTCATACAGGCAAATGGC
AACAACAACCAATCCGCTAATCAGACATGAGAACCGAATGGTGTTAGCAAGCACCACAGC
CAAAGCTATGGAGCAAATGGCTGGATCAAATGAGCAAGCAGCGGAAGCTATGGAAATTGC
AAATCAGGCCAGGCAAATGGTACAGGCAATGAGAACAGTTGGGACTCACCCTAATTCCAG
CACTGGTCTGAAAGATGACCTTCTCGAAAATTTACAGGCCTATCAAAAGCGGATGGGAGT
GCAGATGCAACGATTCAAGTGATCTTCTCGTTGCCATTGCAAGTATCACTGGGATATTGC
ACTTGATATTGTGGATTTTTGATCGTCTTTTCTTCAAATGTGCCTACCGCCGATTCAGAC
ATGGGTTGAAAAAAGGACCTTCTACAGGGGGGATACCTGAATCTATGAGGGAAGAATATC
GGCAGGAACAGCAAAGCGATGTTAATGTTGACAATGGTCA-TTTTGTCAACATAGAGCTG
GAGTAAAAAACTACCTTGTTTCTACT---------------------------
>gi|324314|gb|M63533| /Equine/7(MP)/H7N7/Czech Republic/1956/// Influenza A virus (A/equine/Praque/1/56 (H7N7)) membrane protein M1 and membrane protein M2 genes, complete cds.
--------------AGCGAAAGCAGGTAGATATTG-AAAGATGAGCCTTCTAACCGAGGT
CG-AAACGTATGTTCTCTCTATCATCCCATCAGGCCCCCTCAAAGCCGAAATCGCGCAGA
GACTTGAGAATGTTTTTGCAGGGAAAAATACAGATCTTGAGGCTCTCATGGAATGGCTAA
AGACAAGACCAATTTTGTCACCTCTGACTAAAGGGATTTTAGGATTTGTGTTCACGCTCA
CCGTGCCCAGTGAGCGGGGACTGCAGCGTAGACGATTTGTCCAAAATGCCCTCAATGGAA
ATGGAGACCCAAACAACATGGATAAGGCAATTAAACTGTATAAAAAACTAAAAAGAGACG
TAACATTTCACGGGGCCAAAGAAGTTGCACTTGGCTATTCCACTGGTGCTCTTGCCAGCT
GTATGGG--CCTCATATACAACAGAATGGGAACTGTCACTACTGAAGTGGCATTTGGTTT
GGTATGTGCCACTTGTGAACAAATTGCTGATTCACAGCATCGCTCATACAGGCAAATGGC
AACAACAACCAATCCGCTAATCAGACATGAGAACCGAATGGTGTTAGCATGCACCACAGC
CAAAGCTATGGAGCAAATGGCTGGATCAAATGAGCAAGCAGCGGAAGCTATGGAAATTGC
AAATCAGGCCAGGCAAATGGTACAGGCAATGAGAACAGTTGGGACTCACCCTAATTCCAG
CACTGGTCTGAAAGATGACCTTCTCGAAAATTTACAGGCCTATCAAAAGCGGATGGGAGT
GCAGATGCAACGATTCAAGTGATCTTCTCGTTGCCATTGCAAGTATCACTGGGATATTGC
ACTTGATATTGTGGATTTTTGATCGTCTTTTCTTCAAATGTGCCTACCGCCGATTCAGAC
ATGGGTTGAAAAGAGGACCTTCTACAGGGGGGATACCTGAATCTATGAGGGAAGAATATC
GGCAGGAACAGCAAAGCGATGTTAATGTTGACAATGGTCA-TTTTGTCAACATAGAGCTG
GAGTAAAAAACTACCTTGTTTCTACT---------------------------
>gi|76443308|gb|DQ124162| /Equine/7(MP)/H3N8/USA/2003/// Influenza A virus (A/equine/Massachussetts/213/2003(H3N8)) M1 and M2 (MP) gene, complete cds.
--------------AGCAAAAGCAGGTAGATATTG-AAAGATGAGTCTTCTAACCGAGGT
CG-AAACGTACGTTCTCTCTATCGTACCATCAGGCCCCCTCAAAGCCGAGATCGCGCAGA
GACTTGAAGATGTCTTTGCAGGGAAGAACACCGATCTTGAGGCACTCATGGAATGGCTAA
AGACAAGACCAATCCTGTCACCTCTGACTAAAGGGATTTTAGGATTTGTATTCACGCTCA
CCGTGCCCAGTGAGCGAGGACTGCAGCGTAGACGCTTTGTCCAAAATGCCCTTAGTGGAA
ACGGAGATCCAAACAACATGGACAGAGCAGTAAAACTGTACAGGAAGCTTAAAAGAGAAA
TAACATTCCATGGGGCAAAAGAGGTGGCACTCAGCTATTCCACTGGTGCACTAGCCAGCT
GCATGGG--ACTCATATACAACAGAATGGGAACTGTTACAACCGAAGTGGCATTTGGCCT
GGTATGCGCCACATGTGAACAGATTGCTGATTCCCAGCATCGATCTCACAGGCAGATGGT
GACAACAACCAACCCATTAATCAGACATGAAAACAGAATGGTATTAGCCAGTACCACGGC
TAAAGCCATGGAACAGATGGCAGGATCGAGTGAGCAGGCAGCAGAGGCCATGGAGGTTGC
TAGTAGGGCTAGGCAGATGGTACAGGCAATGAGAACCATTGGGACCCACCCTAGCTCCAG
TGCCGGTTTGAAAGATGATCTCCTTGAAAATTTACAGGCCTACCAGAAACGGATGGGAGT
GCAAATGCAGCGATTCAAGTGATCCTCTCGTTATTGCAGCAAGTATCATTGGGATCTTGC
ACTTGATATTGTGGATTCTTGATCGTCTTTTCTTCAAATTCATTTATCGTCGCCTTAAAT
ACGGGTTGAAAAGAGGGCCTTCTACGGAAGGAGTACCTGAGTCTATGAGGGAAGAATATC
GGCAGGAACAGCAGAATGCTGTGGATGTTGAAGATGGTCA-TTTTGTCAACATAGAGCTG
GAGTAAAAAACTACCTTGTTTCTACT---------------------------
>gi|78057306|gb|DQ222916| /Equine/7(MP)/H3N8/USA/2003/// Influenza A virus (A/equine/Wisconsin/1/03(H3N8)) matrix protein 2 (M2) and matrix protein 1 (M1) genes, complete cds.
----------------------------------------ATGAGTCTTCTAACCGAGGT
CG-AAACGTACGTTCTCTCTATCGTACCATCAGGCCCCCTCAAAGCCGAGATCGCGCAGA
GACTTGAAGATGTCTTTGCAGGGAAGAACACCGATCTTGAGGCACTCATGGAATGGCTAA
AGACAAGACCAATCCTGTCACCTCTGACTAAAGGGATTTTAGGATTTGTATTCACGCTCA
CCGTGCCCAGTGAGCGAGGACTGCAGCGTAGACGCTTTGTCCAAAATGCCCTTAGTGGAA
ACGGAGATCCAAACAACATGGACAGAGCAGTAAAACTGTACAGGAAGCTTAAAAGAGAAA
TAACATTCCATGGGGCAAAAGAGGTGGCACTCAGCTATTCCACTGGTGCACTAGCCAGCT
GCATGGG--ACTCATATACAACAGAATGGGAACTGTTACAACCGAAGTGGCATTTGGCCT
GGTATGCGCCACATGTGAACAGATTGCTGATTCCCAGCATCGGTCTCACAGGCAGATGGT
GACAACAACCAACCCATTAATCAGACATGAAAACAGAATGGTATTAGCCAGTACCACGGC
TAAAGCCATGGAACAGATGGCAGGATCGAGTGAGCAGGCAGCAGAGGCCATGGAGGTTGC
TAGTAGGGCTAGGCAGATGGTACAGGCAATGAGAACCATTGGGACCCACCCTAGCTCCAG
TGCCGGTTTGAAAGATGATCTCCTTGAAAATTTACAGGCCTACCAGAAACGGATGGGAGT
GCAAATGCAGCGATTCAAGTGATCCTCTCGTTATTGCAGCAAGTATCATTGGGATCTTGC
ACTTGATATTGTGGATTCTTGATCGTCTTTTCTTCAAATTCATTTATCGTCGCCTTAAAT
ACGGGTTGAAAAGAGGGCCTTCTACGGAAGGAGTACCTGAGTCTATGAGGGAAGAATATC
GGCAGGAACAGCAGAATGCTGTGGATGTTGACGATGGTCA-TTTTGTCAACATAGAGCTG
GAGTAA-----------------------------------------------
>gi|60547112|gb|AY855344| /Equine/7(MP)/H3N8/USA/2002/// Influenza A virus (A/equine/Kentucky/5/02(H3N8)) matrix protein gene, complete cds.
--------------AGCAAAAGCAGGTAGATATTT-AAAGATGAGTCTTCTGACCGAGGT
CG-AAACGTACGTTCTCTCTATCGTACCATCAGGCCCCCTCAAAGCCGAGATCGCGCAGA
GACTTGAAGATGTCTTTGCAGGGAAGAACACCGATCTTGAGGCACTCATGGAATGGCTAA
AGACAAGACCAATCCTGTCACCTTTGACTAAAGGGATTTTAGGATTTGTATTCACGCTCA
CCGTGCCCAGTGAGCGAGGACTGCAGCGTAGACGCTTTGTCCAAAATGCCCTTAGTGGAA
ACGGAGATCCAAACAACATGGACAGAGCAGTAAAACTGTACAGGAAGCTTAAAAGAGAAA
TAACATTCCATGGGGCAAAAGAGGTGGCACTAAGCTATTCCACTGGTGCACTAGCCAGCT
GCATGGG--ACTCATATACAACAGAATGGGAACTGTGACAACCGAAGTGGCATTTGGCCT
GGTATGCGCCACATGTGAACAGATTGCTGATTCCCAGCATCGATCTCACAGGCAGATGGT
GACAACAACCAACCCATTAATCAGACATGAAAACAGAATGGTATTAGCCAGTACCACGGC
TAAAGCCATGGAACAGATGGCAGGATCAAGTGAGCAGGCAGCAGAGGCCATGGAGGTTGC
TAGTAAGGCTAGGCAGATGGTACAGGCAATGAGAACCATTGGGACCCACCCTAGCTCCAG
TGCCGGTTTGAAAGATGATCTCCTTGAAAATTTACAGGCCTACCAGAAACGGATGGGAGT
GCAAATGCAGCGATTCAAGTGATCCTCTCGTTATTGCAGCAAGTATCATTGGGATCTTGC
ACTTGATATTGTGGATTCTTGATCGTCTTTTCTTCAAATTCATTTATCGTCGCCTTAAAT
ACGGGTTGAAAAGAGGGCCTTCTACGGAAGGAGTACCTGAGTCTATGAGGGAAGAATATC
GGCAGGAACAGCAGAATGCTGTGGATGTTGACGATGGTCA-TTTTGTCAACATAGAGCTG
GAGTAAAAAACTACCTTGTTTCTACT---------------------------
>gi|3414658|gb|AF001685| /Equine/7(MP)/H3N8/Argentina/1993/// Influenza A virus (A/eq/LaPlata/93(H3N8)) matrix proteins M1 and M2 (M) gene, complete cds.
----------------------------------------ATGAGTCTTCTGACCGAGGT
CG-AAACGTACGTTCTCTCTATCATGCCATCAGGCCCCCTCAAAGCCGAGATCGCGCAGA
GACTTGAAGATGTCTTTGCAGGGAAGAACACCGATCTTGAGGCACTCATGGAATGGCTAA
AGACAAGACCAATCCTGTCACCTCTGACTAAAGGGATTTTAGGATTTGTGTTCACGCTCA
CCGTGCCCAGTGAGCGAGGACTGCAGCGTAGACGCTTTGTCCAAAATGCCCTTAGTGGAA
ACGGAGATCCAAACAACATGGACAAAGCAGTAAAACTGTACAGGAAGCTTAAAAGAGAAA
TAACATTCCATGGGGCAAAAGAGGTAGCACTCAGCTATTCTACTGGTGCACTAGCCAGTT
GCATGGG--ACTCATATACAACAGAATGGGGACTGTGACAACCGAAGTGGCATTTGGCCT
GGTATGCGCCACATGTGAACAGATTGCTGATTCCCAGCATAGATCTCACAGACAGATGGT
GACAACAACCAACCCATTAATCAGACATGAAAACAGGATGGTATTGGCCAGTACCACGGC
TAAAGCTATGGAGCAGATGGCAGGGTCGAGTGAGCAGGCAGCAGAGGCCATGGAGATTGC
TAGTAAGGCCAGGCAGATGGTACAGGCAATGAGGACAATTGGAACCCACCCTAGCTCCAG
TGCCGGTTTGAAAGATGATCTCCTTGAAAATTTGCAGGCCTACCAGAAACGGATGGGAGT
GCAAATGCAGCGGTTCAAGTGATCCTCTCGTTATTGCAGCAAGTATCATTGGGATCTTGC
ACTTGATACTGTGGATTCTTGATCGCCTTTTCTTCAAATTCATTTATCGTCGCCTTAAAT
ACGGGTTGAAAAGAGGGCCTTCTACGGAAGGAGTACCTGAGTCTATGAGGGAAGAATATC
GGCAGGAACAGCAGAATGCTGTAGATGTTGACGATGGTCA-TTTTGTCAACATAGAGCTG
AAGTAA-----------------------------------------------
>gi|3414649|gb|AF001682| /Equine/7(MP)/H3N8/Hong Kong/1992/// Influenza A virus (A/eq/Hong Kong/1/92(H3N8)) matrix proteins M1 and M2 (M) gene, complete cds.
----------------------------------------ATGAGTCTTCTGACCGAGGT
CG-AAACGTACGTTCTCTCTATCGTACCATCAGGCCCCCTCAAAGCCGAGATCGCGCAGA
GACTTGAAGATGTCTTTGCAGGGAAGAACACCGATCTTGAGGCACTCATGGAATGGCTAA
AGACAAGACCAATCCTGTCACCTCTGACTAAAGGGATTTTAGGATTCGTGTTCACGCTCA
CCGTGCCCAGTGAGCGAGGACTGCAGCGTAGACGCTTTGTCCAAAATGCCCTTAGTGGAA
ACGGAGATCCAAACAACATGGACAGAGCAGTAAAACTATACAGGAAGCTTAAAAGAGAAA
TAACATTCCATGGGGCAAAAGAGGTGGCACTCAGCTATTCCACTGGTGCACTAGCCAGCT
GCATGGG--ACTCATATACAACAGAATGGGGACTGTGACAACCGAAGTGGCATTTGGCCT
GGTATGCGCCACATGTGAACAGATTGCTGATTCCCAGCATCGATCTCACAGGCAGATGGT
GACAACAACCAACCCATTAATCAGACATGAAAACAGAATGGTATTAGCCAGTACCACGGC
TAAAGCCATGGAGCAGATGGCAGGGTCGAGTGAGCAGGCAGCAGAGGCCATGGAGGTTGC
TAGTAAGGCCAGGCAGATGGTACAGGCAATGAGGACCATTGGGACCCACCCTAGCTCCAG
TGCCGGTTTGAAAGATGATCTCCTTGAAAATTTGCAGGCCTACCAGAAACGGATGGGAGT
GCAAATGCAGCGGTTCAAGTGATCCTCTCGTTATTGCAGCAAGTATCGTTGGGATCTTGC
ACTTGATATTGTGGATTCTTGATCGCCTTTTCTTCAAATTCATTTATCGTCGCCTTAAAT
ACGGGTTGAAAGGAGGGCCTTCTACGGAAGGAGTACCTGAGTCTATGAGGGAAGAATATC
GGCAGGAACAGCAGAATGCTGTGGATGTTGACGATGGTCA-TTTTGTCAACATAGAGCTG
GAGTAA-----------------------------------------------
>gi|3414652|gb|AF001683| /Equine/7(MP)/H3N8/USA/1992/// Influenza A virus (A/eq/Kentucky/92(H3N8)) matrix proteins M1 and M2 (M) gene, complete cds.
----------------------------------------ATGAGTCTTCTGACCGAGGT
CG-AAACGTACGTTCTCTCTATCGTACCATCAGGCCCCCTCAAAGCCGAGATCGCGCAGA
GACTTGAAGATGTCTTTGCAGGGAAGAACACCGATCTTGAGGCACTCATGGAATGGCTAA
AGACAAGACCAATCCTGTCACCTCTGACTAAAGGGATTTTAGGATTCGTATTCACGCTCA
CCGTGCCCAGTGAGCGAGGACTGCAGCGTAGACGCTTTGTCCAAAATGCCCTTAGTGGAA
ACGGAGATCCAAACAACATGGACAGAGCAGTAAAACTGTACAGGAAACTTAAAAGAGAAA
TAACATTCCATGGGGCAAAAGAGGTGGCACTCAGCTATTCCACTGGTGCACTAGCCAGCT
GCATGGG--ACTCATATACAACAGAATGGGAACTGTGACAACCGAAGTGGCATTTGGCCT
AGTATGCGCCACATGTGAACAGATTGCTGATTCCCAGCATCGATCTCACAGGCAGATGGT
GACAACAACCAACCCATTAATCAGACATGAAAACAGAATGGTATTAGCCAGTACCACGGC
TAAAGCCATGGAGCAGATGGCAGGGTCGAGTGAGCAGGCAGCAGAGGCCATGGAGGTTGC
TAGTAAGGCTAGGCAGATGGTACAGGCAATGAGGACCATTGGGACCCACCCTAGCTCCAG
TGCCGGTTTGAAAAATGATCTCCTTGAAAATTTGCAGGCCTACCAGAAACGGATGGGAGT
GCAAATGCAGCGATTCAAGTGATCCTCTCGTTATTGCAGCAAGTATCATTGGGATCTTGC
ACTTGATATTGTGGATTCTTGATCGCCTTTTCTTCAAATTCATTTATCGTCGCCTTAAAT
ACGGGTTGAAAAGAGGGCCTTCTACGGAAGGAGTACCTGAGTCTATGAGGGAAGAATATC
GGCAGGAACAGCAGAATGCTGTGGATGTTGACGATGGTCA-TTTTGTCAACATAGAGCTG
GAGTAA-----------------------------------------------
>gi|120433605|gb|CY018870| /Equine/7(MP)/H3N8/USA/1991/// Influenza A virus (A/equine/Idaho/37875/1991(H3N8)) segment 7, complete sequence
------------------------------TATTT-AAAGATGAGTCTTCTGACCGAGGT
CG-AAACGTACGTTCTCTCTATCGTACCATCAGGCCCCCTCAAAGCCGAGATCGCGCAGA
GACTTGAAGATGTCTTTGCAGGGAAGAACACCGATCTTGAGGCACTCATGGAATGGCTAA
AGACAAGACCAATCCTGTCACCTCTGACTAAAGGGATTTTAGGATTCGTATTCACGCTCA
CCGTGCCCAGTGAGCGAGGACTGCAGCGTAGACGCTTTGTCCAAAATGCCCTTAGTGGAA
ACGGAGATCCAAACAACATGGACAGAGCAGTAAAACTGTACAGGAAGCTTAAAAGAGAAA
TAACATTCCATGGGGCAAAAGAGGTGGCACTCAGCTATTCCACTGGTGCACTAGCCAGCT
GCATGGG--ACTCATATACAACAGAATGGGAACTGTGACAACCGAAGTGGCATTTGGCCT
AGTATGCGCCACATGTGAACAGATTGCTGATTCCCAGCATCGATCTCACAGGCAGATGGT
GACAACAACCAACCCATTAATCAGACATGAAAACAGAATGGTATTAGCCAGTACCACGGC
TAAAGCCATGGAGCAGATGGCAGGGTCGAGTGAGCAGGCAGCAGAGGCCATGGAGGTTGC
TAGTAAGGCTAGGCAGATGGTACAGGCAATGAGGACCATTGGGACCCACCCTAGCTCCAG
TGCCGGTTTGAAAGATGATCTCCTTGAAAATTTGCAGGCCTACCAGAAACGGATGGGAGT
GCAAATGCAGCGATTCAAGTGATCCTCTCGTTATTGCAGCAAGTATCATTGGGATCTTGC
ACTTGATATTGTGGATTCTTGATCGCCTTTTCTTCAAATTCATTTATCGTCGCCTTAAAT
ACGGGTTGAAAAGAGGGCCTTCTACGGAAGGAGTACCTGAGTCTATGAGGGAAGAATATC
GGCAGGAACAGCAGAATGCTGTGGATGTTGACGATGGTCA-TTTTGTCAACATAGAGCTG
GAGTAA-----------------------------------------------
>gi|3414640|gb|AF001679| /Equine/7(MP)/H3N8/USA/1991/// Influenza A virus (A/eq/Alaska/1/91(H3N8)) matrix proteins M1 and M2 (M) gene, complete cds.
----------------------------------------ATGAGTCTTCTGACCGAGGT
CG-AAACGTACGTTCTCTCTATCGTACCATCAGGCCCCCTCAAAGCCGAGATCGCGCAGA
GACTTGAAGATGTCTTTGCAGGGAAGAACACCGATCTTGAGGCACTCATGGAATGGCTAA
AGACAAGACCAATCCTGTCACCTCTGACTAAAGGGATTTTAGGGTTCGTATTCACGCTCA
CCGTGCCCAGTGAGCGAGGACTGCAGCGTAGACGCTTTGTCCAAAATGCCCTTAGTGGAA
ACGGAGATCCAAACAACATGGACAGAGCAGTAAAACTGTACAGGAAGCTTAAAAGAGAAA
TAACATTCCATGGGGCAAAAGAGGTGGCACTCAGCTATTCCACTGGTGCACTAGCCAGCT
GCATGGG--ACTCATATACAACAGAATGGGAACTGTGACAACCGAAGTGGCATTTGGCCT
AGTATGCGCCACATGTGAACAGATTGCTGATTCCCAGCATCGATCTCACAGGCAGATGGT
GACAACAACCAACCCATTAATCAGACATGAAAACAGAATGGTATTAGCCAGTACCACGGC
TAAAGCCATGGAGCAGATGGCAGGGTCGAGTGAGCAGGCAGCAGAGGCCATGGAGGTTGC
TAGTAAGGCTAGGCAGATGGTACAGGCAATGAGGACCATTGGGACCCACCCTAGCTCCAG
TGCCGGTTTGAAAGATGATCTCCTTGAAAATTTGCAGGCCTACCAGAAACGGATGGGAGT
GCAAATGCAGCGATTCAAGTGATCCTCTCGTTATTGCAGCAAGTATCATTGGGATCTTGC
ACTTGATATTGTGGATTCTTGATCGCCTTTTCTTCAAATTCATTTATCGTCGCCTTAAAT
ACGGGTTGAAAAGAGGGCCTTCTACGGAAGGAGTACCTGAGTCTATGAGGGAAGAATATC
GGCAGGAACAGCAGAATGCTGTGGATGTTGACGATGGTCA-TTTTGTCAACATAGAGCTG
GAGTAA-----------------------------------------------
>gi|3414643|gb|AF001680| /Equine/7(MP)/H3N8/USA/1991/// Influenza A virus (A/eq/Arundel/12369/91(H3N8)) matrix proteins M1 and M2 (M) gene, complete cds.
----------------------------------------ATGAGTCTTCTGACCGAGGT
CG-AAACGTACGTTCTCTCTATCGTACCATCAGGCCCCCTCAAAGCCGAGATCGCGCAGA
GACTTGAAGATGTCTTTGCAGGGAAGAACACCGATCTTGAGGCACTCATGGAATGGCTAA
AGACAAGACCAATCCTGTCACCTCTGACTAAAGGGATTTTAGGATTCGTATTCACGCTCA
CCGTGCCCAGTGAGCGAGGACTGCAGCGTAGACGCTTTGTCCAAAATGCCCTTAGTGGAA
ACGGAGATCCAAACAACATGGACAGAGCAGTAAAACTGTACAGGAAGCTTAAAAGAGAAA
TAACATTCCATGGGGCAAAAGAGGTGGCACTCAGCTATTCCACTGGTGCACTAGCCAGCT
GCATGGG--ACTCATATACAACAGAATGGGAACTGTGACAACCGAAGTGGCATTTGGTCT
GGTATGCGCCACATGTGAACAGATCGCTGATTCCCAGCATCGATCTCACAGGCAGATGGT
GACAACAACCAACCCATTAATCAGACATGAAAACAGAATGGTATTAGCCAGTACCACGGC
TAAAGCCATGGAGCAGATGGCAGGGTCGAGTGAGCAGGCAGCAGAGGCCATGGAGGTTGC
TAGTAAGGCTAGGCAGATGGTACAGGCAATGAGAACCATTGGGACCCACCCTAGCTCCAG
TGCCGGTTTGAAAGATGATCTTCTTGAAAATTTGCAGGCCTACCAGAAACGGATGGGAGT
GCAAATGCAGCGATTCAAGTGATCCTCTCGTTATTGCAGCAAGTATCATTGGGATCTTGC
ACTTGATATTGTGGATTCTTGATCGCCTTTTCTTCAAATTCATTTATCGTCGCCTTAAAT
ACGGGTTGAAAAGAGGGCCTTCTACGGAAGGAGTACCTGAGTCTATGAGGGAAGAATATC
GGCAGGAACAGCAGAATGCTGTGGATGTTGACGATGGTCA-TTTTGTCAACATAGAGCTG
GAGTAA-----------------------------------------------
>gi|3414646|gb|AF001681| /Equine/7(MP)/H3N8/Italy/1991/// Influenza A virus (A/eq/Roma/5/91(H3N8)) matrix proteins M1 and M2 (M) gene, complete cds.
----------------------------------------ATGAGTCTTCTGACCGAGGT
CG-AAACGTACGTTCTCTCTATCGTACCATCAGGCCCCCTCAAAGCCGAGATCGCGCAGA
GACTTGAAGATGTCTTTGCAGGGAAGAACACCGATCTTGAGGCACTCATGGAATGGCTAA
AGACAAGACCAATCCTGTCACCTCTGACTAAAGGGATTTTAGGATTCGTGTTCACGCTCA
CCGTGCCCAGTGAGCGAGGACTGCAGCGTAGACGCTTTGTCCAAAATGCCCTTAGTGGAA
ACGGAGATCCAAACAACATGGACAGAGCAGTAAAACTATACAGGAAGCTTAAAAGAGAAA
TAACATTCCATGGGGCAAAAGAGGTGGCACTCAGCTATTCCACTGGTGCACTAGCCAGCT
GCATGGG--ACTCATATACAACAGAATGGGGACTGTGACAACCGAAGTGGCATTTGGCCT
GGTATGCGCCACATGTGAACAGATTGCTGATTCCCAGCATCGATCTCACAGGCAGATGGT
GACAACAACCAACCCACTAATCAGACATGAAAACAGAATGGTATTAGCCAGTACCACGGC
TAAAGCCATGGAGCAGATGGCAGGGTCGAGTGAGCAGGCAGCAGAGGCCATGGAGGTTGC
TAGTAAGGCCAGGCAGATGGTACAGGCAATGAGGACCATTGGGACCCACCCTAGCTCCAG
TGCCGGTTTGAAAGATGATCTCCTTGAAAATTTGCAGGCCTACCAGAAACGGATGGGAGT
GCAAATGCAGCGGTTCAAGTGATCCTCTCGTTATTGCAGCAAGTATCATTGGGATCTTGC
ACTTGATATTGTGGATTCTTGATCGCCTTTTCTTCAAATTCATTTATCGTCGCCTTAAAT
ACGGGTTGAAAGGAGGGCCTTCTACGGAAGGAGTACCTGAGTCTATGAGGGAAGAATATC
GGCAGGAACAGCAGAATGCTGTGGATGTTGACGATGGTCA-TTTTGTCAACATAGAGCTG
GAGTAA-----------------------------------------------
>gi|324261|gb|M65019| /Equine/7(MP)/H3N8/China/1989/// Influenza A virus (A/equine/Jilin/1/1989(H3N8)) M2 protein (M2) and M1 protein (M1) genes, complete cds.
--------------AGCAAAAGCAGGTAGATATTG-AAAGATGAGTCTTCTAACCGAGGT
CG-AAACGTATGTTCTCTCTATCGTCCCGTCGGGCCCCCTCAAAGCCGAGATCGCGCAGA
GACTTGAAGATGTCTTTGCTGGGAAAAACACAGATCTTGAGGCTCTCATGGAATGGCTAA
AGACAAGACCAATCCTGTCACCTCTGACTAAGGGGATTTTAGGGTTTGTGTTCACGCTCA
CCGTGCCCAGTGAGCGAGGACTGCAGCGTAGACGATTTGTCCAAAATGCCCTAAATGGGA
ATGGAGACCCAAATAACATGGACAAGGCAGTCAAATTATACAAGAAACTGAAGAGAGAAA
TAACATTCCATGGAGCTAAGGAAGTTGCACTCAGCTACTCAACCGGTGCACTTGCCAGTT
GTATGGG--TCTAATATACAACAGGATGGGAACAGTGACCACAGAAGTGGCCTTTGGCCT
AGTGTGTGCCACTTGTGAGCAGATTGCTGATTCACAGCATACGTCTCACAGACAGATGGT
GACTACCACCAACCCCTTAATCAGGCATGAGAACAGAATGGTGCTGGCCAGCACTACGGC
TAAAGCTATGGAGCAGATGGCTGGATCGAGTGAGCAGGCAGCGAACGCCATGGAGGTTGC
TAGTCAGGCTAGGCAGATGGTGCAGGCGATGAGGACAATTGGGACTCATCCTAGCTCCAG
TGCCGGTCTGAAAGATGATCTTCTTGAAAATTTGCAGGCCTACCAGAAACGGATGGGAGT
GCAAATGCGACGATTCAAGTGATCCTCTCGTTATTGCCGCAAGTATCATTGGGATCTTGC
ACTTGATATTGTGGATTCTTGATCGTCTTTCCTTCAAATGCATTTATCGTCGCCTTAAAT
ACGGTTTGAAAAGAGGGCCTTCTACGGAAGGAGTGCCTGAGTCTATGAGGGAAGAGTATC
AGCAGGAGCAGCAGAATGCTGTGGATGTTGACGATGGTCA-TTTTGTCAACATAGAGCTG
GAGTAAAAAACTACCTTGTTTCTACT---------------------------
>gi|3414637|gb|AF001678| /Equine/7(MP)/H3N8/France/1989/// Influenza A virus (A/eq/Yvelines/2136/89(H3N8)) matrix proteins M1 and M2 (M) gene, complete cds.
----------------------------------------ATGAGTCTTCTGACCGAGGT
CG-AAACGTACGTTCTCTCTATCGTACCATCAGGCCCCCTCAAAGCCGAGATCGCGCAGA
GACTTGAAGATGTCTTTGCAGGGAAGAACACCGATCTTGAGGCACTCATGGAATGGCTAA
AGACAAGACCAATCCTGTCACCTCTGACTAAAGGGATTTTAGGATTCGTGTTCACGCTCA
CCGTGCCCAGTGAGCGAGGACTGCAGCGTAGACGCTTTGTCCAAAATGCCCTTAGTGGAA
ACGGAGATCCAAATAACATGGACAGAGCAGTAAAACTGTACAGGAAGCTTAAAAGAGAAA
TAACATTCCATGGGGCAAAAGAGGTGGCACTCAGCTATTCCACTGGTGCACTAGCCAGCT
GCATGGG--ACTCATATACAACAGAATGGGGACTGTGACAACCGAAGTGGCATTTGGCCT
GGTATGCGCCACATGTGAACAGATTGCTGATTCCCAGCATCGATCTCACAGGCAGATGGT
GACAACAACCAACCCATTAATCAGACATGAAAACAGAATGGTATTAGCCAGTACCACGGC
TAAAGCCATGGAGCAGATGGCAGGGTCGAGTGAGCAGGCAGCAGAGGCCATGGAGGTTGC
TAGTAAGGCCAGGCAGATGGTGCAGGCAATGAGGACCATTGGGACCCACCCTAGCTCCAG
TGCCGGTTTGAAAGATGATCTCCTTGAAAATTTGCAGGCCTACCAGAAACGGATGGGAGT
GCAAATGCAGCGGTTCAAGTGATCCTCTCGTTATTGCAGCAAGTATCATTGGGATCTTGC
ACTTGATATTGTGGATTCTTGATCGCCTTTTCTTCAAATTCATTTATCGTCGCCTTAAAT
ACGGGTTGAAAGGAGGGCCTTCTACGGAAGGAGTACCTGAGTCTATGAGGGAAGAATATC
GGCAGGAACAGCAGAATACTGTGGATGTTGACGATGGTCA-TTTTGTCAACATAGAGCTG
GAGTAA-----------------------------------------------
>gi|324317|gb|M63529| /Equine/7(MP)/H3N8/USA/1986/// Influenza A virus (A/equine/Tennessee/5/86 (H3N8)) membrane protein M1 and membrane protein M2 genes, complete cds.
--------------AGCAAAAGCAGGTAGATATTT-AAAGATGAGTCTTCTGACCGAGGT
CG-AAACGTACGTTCTCTCTATCGTACCATCAGGCCCCCTCAAAGCCGAGATCGCGCAGA
GACTTGAAGATGTCTTTGCAGGGAAGAACACCGATCTTGAGGCACTCATGGAATGGCTAA
AGACAAGACCAATCCTGTCACCTCTGACTAAAGGGATTTTAGGATTCGTGTTCACGCTCA
CCGTGCCCAGTGAGCGAGGACTGCAGCGTAGACGCTTTGTCCAAAATGCCCTTAGTGGAA
ACGGAGATCCAAACAACATGGACAGAGCAGTAAAACTGTACAGGAAGCTTAAAAGAGAAA
TAACATTCCATGGGGCAAAAGAGGTGGCACTCAGCTATTCCACTGGTGCACTAGCCAGCT
GCATGGG--ACTCATATACAACAGAATGGGGACTGTGACAACCGAAGTGGCATTTGGCCT
GGTATGCGCCACATGTGAACAGATTGCTGATTCCCAGCATCGATCTCACAGGCAGATGGT
AACAACAACCAACCCATTAATCAGACATGAAAACAGAATGGTATTAGCCAGTACCACGGC
TAAAGCCATGGAGCAGATGGCAGGGTCGAGTGAGCAGGCAGCAGAGGCCATGGAGGTTGC
TAGTAAGGCCAGACAGATGGTACAGGCAATGAGGACCATTGGGACCCACCCTAGCTCCAG
TGCCGGTTTGAAAGATGATCTCCTTGAAAATTTGCAGGCCTACCAGAAACGGATGGGAGT
GCAAATGCAGCGGTTCAAGTGATCCTCTCGTTATTGCAGCAAGTATCATTGGGATCTTGC
ACTTGATATTGTGGATTCTTGATCGCCTTTTCTTCAAATTCATTTATCGTCGCCTTAAAT
ACGGGTTGAAAGGAGGGCCTTCTACGGAAGGAGTACCTGAGTCTATGAGGGAAGAATATC
GGCAGGAACAGCAGAATGCTGTGGATGTTGACGATGGTCA-TTTTGTCAACATAGAGCTG
GAGTAAAAAACTACCTTGTTTCTACT---------------------------
>gi|324311|gb|M63540| /Equine/7(MP)/H3N8/USA/1986/// Influenza A virus (A/equine/Kentucky/2/86 (H3N8)) membrane protein M1 and membrane protein M2 genes, complete cds.
--------------AGCAAAAGCAGGTAGATATTT-AAAGATGAGTCTTCTAACCGAGGT
CG-AAACGTACGTTCTCTCTATTGTACCATCAGGCCCCCTCAAAGCCGAGATCGCGCAGA
GACTTGAAGATGTCTTTGCAGGGAAGAACACCGATCTTGAGGCACTCATGGAATGGCTAA
AGACAAGACCAATCCTGTCACCTCTGACTAAAGGGATTTTAGGATTTGTGTTCACGCTCA
CCGTGCCCAGTGAGCGAGGACTGCAACGTAGACGCTTTGTCCAAAATGCCCTTAGTGGAA
ACGGAGATCCAAATAACATGGACAGAGCAGTAAAACTGTACAAGAAGCTTAAAAGAGAAA
TAACATTCCATGGGGCAAAAGAGGTGGCACTCAGCTATTCCACTGGTGCACTAGCCAGCT
GCATGGG--ACTCATATACAACAGAATGGGGACTGTGACAACCGAAGTGGCATTTGGCCT
GGTATGCGCCACATGTGAACAGATTGCTGATTCCCAGCATCGATCTCACAGGCAGATGGT
GACAACAACCAACCCACTAATCAGACATGAAAACAGAATGGTACTAGCCAGTACCACAGC
TAAAACCATGGAGCAGGTGGCAGGGTCGAGTGAGCAGGCAGCAGAGGCCATGGAGGTTGC
TAGTAAGGCCAGGCAGATGGTGCAGGCAATGAGGACCATTGGGACCCACCCTAGCTCCAG
TGCCGGTTTGAAAGATGATCTTCTTGAAAATTTGCAGGCCTACCAGAAACGGATGGGAGT
GCAAATGCAGCGGTTCAAGTGATCCTCTCGTTATTGCAGCAAGTATCATTGGGATCTTGC
ACTTGATATTGTGGATTCTTGATCGCCTTTTCTTCAAATTCATTTATCGTCTCCTTAAAT
ACGGTTTGAAAAGAGGGCCTTCTACGGAAGGAGTACCTGAGTCTATGAGGGAAGAATATC
GGCAGGAACAGCAGAATGCTGTGGATGTTGACGATGGTCA-TTTTGTCAACATAGAGCTG
GAGTAAAAAACTACCTTGTTTCTACT---------------------------
>gi|3414631|gb|AF001676| /Equine/7(MP)/H3N8/USA/1981/// Influenza A virus (A/eq/Kentucky/81(H3N8)) matrix proteins M1 and M2 (M) gene, complete cds.
----------------------------------------ATGAGTCTTCTAACCGAGGT
CG-AAACGTACGTTCTCTCTATCGTACCATCAGGCCCCCTCAAAGCCGAGATCGCGCAGA
GACTTGAAGATGTCTTTGCAGGGAAGAACACCGATCTTGAGGCACTCATGGAATGGCTAA
AGACAAGACCAATCCTGTCACCTCTGACTAAAGGGATTTTAGGATTTGTGTTCACGCTCA
CCGTGCCCAGTGAGCGAGGACTGCAGCGTAGACGCTTTGTCCAAAATGCCCTTAGTGGAA
ACGGAGATCCAAACAACATGGACAGAGCAGTAAAACTGTACAGGAAGCTTAAAAGAGAAA
TAACATTCCATGGGGCAAAAGAGGTGGCACTCAGCTATTCCACTGGTGCACTAGCCAGCT
GCATGGG--ACTCATATACAACAGAATGGGGACTGTGACAACCGAAGTGGCATTTGGCCT
GGTATGCGCCACATGTGAACAGATTGCTGATTCCCAGCATCGATCTCACAGGCAGATGGT
GACAACAACCAACCCACTAATCAGACATGAAAACAGAATGGTACTAGCCAGTACCACAGC
TAAAGCCATGGAACAGATGGCAGGGTCGAGTGAGCAGGCAGCAGAGGCCATGGAGGTTGC
TAGTAAGGCCAGGCAGATGGTACAGGCAATGAGGACCATTGGGACCCACCCTAGCTCCAG
TGCCGGTTTGAAAGATGATCTTCTTGAAAATTTGCAGGCCTACCAGAAACGGATGGGAGT
GCAAATGCAGCGATTCAAGTGACCCTCTCGTTATTGCAGCAAGTATCATTGGGATCTTGC
ACTTGATATTGTGGATTCTTGATCGCCTTTTCTTCAAATTCATTTATCGTCGCCTTAAAT
ACGGTTTGAAAAGAGGGCCTTCTACGGAAGGAGTACCTGAGTCTATGAGGGAAGAATATC
GGCAGGAACAGCAGAATGCTGTGGATGTTGACGATGGTCA-TTTTGTCAACATAGAGCTG
GAGTAA-----------------------------------------------
>gi|3414628|gb|AF001675| /Equine/7(MP)/H3N8/United Kingdom/1979/// Influenza A virus (A/eq/Newmarket/79(H3N8)) matrix proteins M1 and M2 (M) gene, complete cds.
----------------------------------------ATGAGTCTTCTAACCGAGGT
CG-AAACGTACGTTCTCTCTATCGTACCATCAGGCCCCCTCAAAGCCGAGATCGCGCAGA
GACTTGAAGATGTCTTTGCAGGGAAGAACACCGATCTTGAGGCACTCATGGAATGGCTAA
AGACAAGACCAATCCTGTCACCTCTGACTAAAGGGATTTTAGGATTTGTGTTCACGCTCA
CCGTGCCCAGTGAGCGAGGACTGCAGCGTAGACGCTTTGTCCAAAATGCCCTTAGTGGAA
ACGGAGATCCAAACAACATGGACAGAGCAGTAAAACTGTACAGGAAGCTTAAAAGAGAAA
TAACATTCCATGGGGCAAAAGAGGTGGCACTCAGCTATTCCACTGGTGCACTAGCCAGCT
GCATGGG--ACTCATATACAACAGAATGGGGACTGTGACAACCGAAGTGGCATTTGGCCT
GGTATGCGCCACATGTGAACAGATTGCTGATTCCCAGCATCGATCTCACAGGCAGATGGT
GACAACAACCAACCCACTAATCAGACATGAAAACAGAATGGTACTAGCCAGTACCACAGC
TAAAGCCATGGAGCAGATGGCAGGGTCGAGTGAGCAGGCAGCAGAGGCCATGGAGGTTGC
TAGTAAGGCCAGGCAGATGGTACAGGCAATGAGGACCATTGGGACCCACCCTAGCTCCAG
TGCCGGTTTGAAAGATGATCTTCTTGAAAATTTGCAGGCCTACCAGAAACGGATGGGAGT
GCAAATGCAGCGATTCAAGTGATCCTCTCGTTATTGCAGCAAGTATCATTGGGATCTTGC
ACTTGATATTGTGGATTCTTGATCGCCTTTTCTTCAAATTCATTTATCGTCGCCTTAAAT
ACGGTTTGAAAAGAGGGCCTTCTACGGAAGGAGTACCTGAGTCTATGAGGGAAGAATATC
GGCAGGAACAGCAGAATGCTGTGGATGTTGACGATGGTCA-TTTTGTCAACATAGAGCTG
GAGTAA-----------------------------------------------
>gi|3414625|gb|AF001674| /Equine/7(MP)/H3N8/USA/1963/// Influenza A virus (A/eq/Miami/63(H3N8)) matrix proteins M1 and M2 (M) gene, complete cds.
----------------------------------------ATGAGTCTTCTGACCGAGGT
CG-AAACGTACGTTCTCTCTATCGTACCATCAGGCCCCCTCAAAGCCGAGATCGCGCAGA
GACTTGAAGATGTCTTTGCAGGAAAGAACACCGATCTTGAGGCACTCATGGAATGGCTAA
AGACAAGACCAATCCTGTCACCTCTGACTAAGGGGATTTTAGGATTTGTGTTCACGCTCA
CCGTGCCCAGTGAGCGAGGACTGCAGCGTAGACGCTTTGTCCAAAATGCCCTTAATGGGA
ACGGAGATCCAAACAACATGGACAGAGCAGTAAAACTGTACAGGAAGCTTAAAAGGGAAA
TAACATTCCATGGGGCAAAAGAGGTGGCACTCAGCTATTCCACTGGTGCACTAGCCAGCT
GCATGGG--ACTCATATACAACAGAATGGGGACTGTGACAACCGAAGTGGCATTTGGCCT
GGTATGCGCCACATGTGAACAGATTGCTGATTCCCAGCACCGATCTCACAGACAGATGGT
GACAACAACCAACCCACTAATCAGACACGAGAACAGAATGGTACTAGCCAGTACCACAGC
TAAAGCCATGGAGCAGATGGCAGGGTCGAGTGAGCAGGCAGCAGAGGCCATGGAGGTTGC
TAGTCAGGCCAGGCAGATGGTGCAGGCAATGAGAACCATTGGGACCCACCCTAGCTCCAG
TGCCGGTTTGAAAAATGATCTTCTTGAAAATTTGCAGGCCTACCAGAAACGGATGGGAGT
GCAAATGCAGCGATTCAAGTGATCCTCTCGTTATTGCAGCAAGTATCATTGGGATCTTGC
ACTTGATATTGTGGATTCTTGATCGTCTTTTCTTCAAATGCATTTATCGTCGTCTTAAAT
ACGGTTTGAAAAGAGGGCCTTCTACGGAAGGAGTACCTGAGTCTATGAGGGAAGAATATC
GGCAGGAACAGCAGAGTGCTGTGGATGTTGACGATGGTCA-TTTTGTCAACATAGAGCTG
GAGTAA-----------------------------------------------
>gi|33054395|gb|BD244625| /Equine/7(MP)/H3N8///// Low temperature-adaptable equine influenza virus.
---------------GCAAAAGCAGGTAGATATTT-AAAGATGAGTCTTCTGACCGAGGT
CG-AAACGTACGTTCTCTCTATCGTACCATCAGGCCCCCTCAAAGCCGAGATCGCGCAGA
GACTTGAAGATGTCTTTGCAGGGAAGAACACCGATCTTGAGGCACTCATGGAATGGCTAA
AGACAAGACCAATCCTGTCACCTCTGACTAAAGGGATTTTAGGATTCGTATTCACGCTCA
CCGTGCCCAGTGAGCGAGGACTGCAGCGTAGACGCTTTGTCCAAAATGCCCTTAGTGGAA
ACGGAGATCCAAACAACATGGACAGAGCAGTAAAACTGTACAGGAAGCTTAAAAGAGAAA
TAACATTCCATGGGGCAAAAGAGGTGGCACTCAGCTATTCCACTGGTGCACTAGCCAGCT
GCATGGG--ACTCATATACAACAGAATGGGAACTGTGACAACCGAAGTGGCATTTGGCCT
GGTATGCGCCACATGTGAACAGATCGCTGATTCCCAGCATCGATCTCACAGGCAGATGGT
GACAACAACCAACCCATTAATCAGACATGAAAACAGAATGGTATTAGCCAGTACCACGGC
TAAAGCCATGGAGCAGATGGCAGGGTCGAGTGAGCAGGCAGCAGAGGCCATGGAGGTTGC
TAGTAAGGCTAGGCAGATGGTRCAGGCAATGAGAACCATTGGGACCCACCCTAGCTCCAG
TGCCGGTTTGAAAGATGATCTCCTTGAAAATTTGCAGGCCTACCAGAAACGGATGGGAGT
GCAAATGCAGCGATTCAAGTGATCCTCTCGTTATTGCAGCAAGTATCATTGGGATCTTGC
ACTTGATATTGTGGATTCTTGATCGCCTTTTCTTCAAATTCATTTATCGTCGCCTTAAAT
ACGGGTTGAAAAGAGGGCCTTCTACGGAAGGAGTACCTGAGTCTATGAGGGAAGAATATC
GGCAGGAACAGCAGAATGCTGTGGATGTTGACGATGGTCA-TTTTGTCAACATAGAGCTG
GAGTAAAAAACTACCTTGTTTCT------------------------------
>gi|33054397|gb|BD244627| /Equine/7(MP)/H3N8///// Low temperature-adaptable equine influenza virus.
---------------GCAAAAGCAGGTAGATATTT-AAAGATGAGTCTTCTGACCGAGGT
CG-AAACGTACGTTCTCTCTATCTTACCATCAGGCCCCCTCAAAGCCGAGATCGCGCAGA
GACTTGAAGATGTCTTTGCAGGGAAGAACACCGATCTTGAGGCACTCATGGAATGGCTAA
AGACAAGACCAATCCTGTCACCTCTGACTAAAGGGATTTTAGGATTCGTATTCACGCTCA
CCGTGCCCAGTGAGCGAGGACTGCAGCGTAGACGCTTTGTCCAAAATGCCCTTAGTGGAA
ACGGAGATCCAAACAACATGGACAGAGCAGTAAAACTGTACAGGAAGCTTAAAAGAGAAA
TAACATTCCATGGGGCAAAAGAGGTGGCACTCAGCTATTCCACTGGTGCACTAGCCAGCT
GCATGGG--ACTCATATACAACAGAATGGGAACTGTGACAACCGAAGTGGCATTTGGCCT
GGTATGCGCCACATGTGAACAGATCGCTGATTCCCAGCATCGATCTCACAGGCAGATGGT
GACAATAACCAACCCATTAATCAGACATGAAAACAGAATGGTATTAGCCAGTACCACGGC
TAAAGCCATGGAGCAGATGGCAGGGTCGAGTGAGCAGGCAGCAGAGGCCATGGAGGTTGC
TAGTAAGGCTAGGCAGATGGTACAGGCAATGAGAACCATTGGGACCCACCCTAGCTCCAG
TGCCGGTTTGAAAGATGATCTCCTTGAAAATTTGCAGGCCTACCAGAAACGGATGGGAGT
GCAAATGCAGCGATTCAAGTGATCCTCTCGTTATTGCAGCAAGTATCATTGGGATCTTGC
ACTTGATATTGTGGATTCTTGATCGCCTTTTCTTCAAATTCATTTATCGTCGCCTTAAAT
ACGGCTTGAAAAGAGGGCCTTCTACGGAAGGAGTACCTGAGTCTATGAGGGAAGAATATC
GGCAGGAACAGCAGAATGCTGTGGATGTTGACGATGGTCA-TTTTGTCAACATAGAGCTG
GAGTAAAAAACTACCTTGTTTCT------------------------------
>gi|155016325|gb|CY024819| /Environment/7(MP)/H7N9/USA/2006/// Influenza A virus (A/environment/Maryland/566/2006(H7N9)) segment 7, complete sequence
-------------------------------ATTG-AAAGATGAGTCTTCTAACCGAGGT
CG-AAACGTACGTTCTCTCTATCGTCCCGTCAGGCCCCCTCAAAGCCGAGATCGCGCAGA
GACTTGAAGATGTGTTTGCAGGAAAGAACACCGATCTTGAGGCACTCATGGAATGGCTAA
AGACAAGACCAATCCTGTCACCTCTGACTAAGGGGATTTTAGGATTTGTGTTCACGCTCA
CCGTGCCCAGTGAGCGAGGACTGCAGCGTAGACGCTTTGTCCAAAATGCCCTTAATGGGA
ATGGGGATCCAAACAACATGGACAGAGCGGTCAAACTGTACAGGAAGCTAAAAAGGGAAA
TAACATTCCATGGGGCAAAAGAAGTGGCACTCAGTTATTCAACTGGTGCACTTGCCAGTT
GCATGGG--CCTCATATACAACAGGATGGGGACTGTGACCACTGAAGTGGCATTTGGCCT
AGTGTGCGCCACGTGTGAGCAGATTGCTGATTCCCAGCATCGGTCTCACAGACAAATGGT
GACAACAACCAACCCACTAATCAGGCACGAGAACAGAATGGTACTGGCCAGTACTACGGC
TAAGGCCATGGAGCAAATGGCAGGGTCAAGTGAGCAGGCAGCAGAGGCTATGGAAGTTGC
TAGTCAGGCCAGACAGATGGTGCAGGCAATGAGGACCATTGGGACTCATCCTAGCTCCAG
TGCTGGTCTAAAGGATGATCTTCTTGAAAATTTGCAGGCCTACCAGAAACGGATGGGAGT
GCAGATGCAGCGATTCAAGTGATCCTCTCGTTATTGCCGCAAGTATCATTGGGATCTTGC
ACTTGATATTGTGGATTCTTGATCGTCTTTTCTTCAAATGCATTTATCGTCGCCTTAAAT
ACGGTTTGAAAAGAGGGCCTTCTACGGAAGGAGTGCCTGAGTCTATGAGGGAAGAATATC
GACAGGAACAGCAGAGTGCTGTGGATGTTGACGATGGTCA-TTTTGTCAACATAGAGCTG
GAGTAA-----------------------------------------------
>gi|149930129|gb|CY022750| /Environment/7(MP)/H7N3/USA/2006/// Influenza A virus (A/environment/Maryland/261/2006(H7N3)) segment 7, complete sequence
-------------------------------ATTG-AAAGATGAGTCTTCTAACCGAGGT
CG-AAACGTACGTTCTCTCTATCGTCCCGTCAGGCCCCCTCAAAGCCGAGATCGCGCAGA
GACTTGAAGATGTGTTTGCAGGGAAGAACACAGATCTTGAGGCACTCATGGAATGGCTAA
AGACAAGACCGATCCTGTCACCTCTGACTAAGGGGATTTTAGGATTTGTGTTTACGCTCA
CCGTGCCCAGTGAGCGAGGACTGCAGCGTAGACGCTTTGTCCAAAATGCCCTTAATGGGA
ATGGGGATCCAAACAACATGGACAGAGCGGTCAAACTGTACAGGAAGCTGAAAAGGGAAA
TAACATTCCACGGGGCAAAGGAAGTGGCACTCAGTTATTCAACTGGTGCACTTGCCAGTT
GCATGGG--CCTTATATACAACAGGATGGGGACTGTGACCACTGAAGTGGCATTTGGCCT
GGTGTGCGCCACATGTGAGCAGATTGCTGATTCCCAGCATCGGTCTCACAGACAAATGGT
GACAACAACCAACCCACTAATCAGGCATGAGAACAGAATGGTACTGGCCAGTACTACGGC
TAAAGCCATGGAGCAAATGGCAGGATCAAGTGAGCAGGCAGCAGAGGCTATGGAGGTTGC
TAGTCAGGCCAGACAGATGGTGCAGGCAATGAGGACCATTGGAACTCATCCTAGCTCCAG
TGCTGGTCTAAAAGATGATCTTCTTGAAAATTTGCAGGCCTACCAGAAGCGGATGGGAGT
GCAGATGCAGCGATTCAAGTGATCCTCTTGTTATTGCCGCAAGTATCATTGGGATCTTGC
ACTTGATATTGTGGATTCTTGATCGTCTTTTCTTCAAATGCATTTATCGTCGCCTTAAAT
ACGGTTTGAAAAGAGGGCCTTCTACGGAAGGAGTGCCTGAGTCTATGAGGGAAGAATATC
GGCAGGAACAGCAGAGTGCTGTGGATGTTGACGATGGTCA-TTTTGTCAACATAGAGCTG
GAGTAA-----------------------------------------------
>gi|115279115|gb|CY014999| /Environment/7(MP)/H7N3/Canada/2004/04/23/ Influenza A virus (A/environment/Canada/av41/2004(H7N3)) segment 7, complete sequence
--------------AGCAAAAGCAGGTAGATATTG-AAAGATGAGTCTTCTAACCGAGGT
CG-AAACGTACGTTCTCTCTATCGTCCCGTCAGGCCCCCTCAAAGCCGAGATCGCGCAGA
GACTTGAAGATGTCTTTGCAGGGAAGAACACCGATCTCGAGGCACTCATGGAATGGCTAA
AGACAAGACCAATCCTGTCACCTCTGACTAAGGGGATTTTAGGATTTGTGTTCACGCTCA
CCGTGCCCAGTGAGCGAGGACTGCAGCGTAGACGCTTTGTCCAAAATGCCCTTAATGGGA
ATGGGGATCCAAACAACATGGACAGAGCGGTCAAACTGTATAGGAAGCTAAAAAGGGAAA
TAACATTCCATGGGGCAAAAGAAGTGGCACTCAGTTATTCAACTGGTGCACTTGCCAGTT
GCATGGG--CCTCATATACAACAGAATGGGGACTGTGACCACTGAAGTGGCATTTGGCCT
GGTGTGCGCCACATGTGAGCAGATTGCTGATTCCCAGCATCGGTCTCACAGACAAATGGT
GACAACAACCAACCCGCTGATCAGACATGAGAACAGAATGGTGCTGGCCAGTACCACGGC
TAAAGCCATGGAGCAAATGGCAGGGTCGAGTGAGCAGGCAGCAGAGGCTATGGAAGTTGC
TAGCCAGGCTAGACAGATGGTGCAGGCAATGAGGACCATTGGGACTCATCCTAGCTCCAG
TGCTGGTCTAAAAGATGATCTTCTTGAAAATTTGCAGGCCTACCAGAAACGGATGGGAGT
GCAAATGCAGCGATTCAAGTGATCCTCTCGTTATTGCCGCAAGTATCATTGGGATCTTGC
ACTTGATATTGTGGATTCTTGATCGTCTTTTCTTCAAATGCATTTATCGTCGCCTTAAAT
ACGGTTTGAAAAGAGGGCCTTCTACGGAAGGAGTGCCTGAGTCTATGAGGGAAGAATATC
GGCAGGAACAGCAGAGTGCTGTGGATGTTGACGATAGTCA-TTTTGTCAACATAGAGCTG
GAGTAAAAAACTACCTTGTTTCTACT---------------------------
>gi|163964889|gb|CY028532| /Environment/7(MP)/H7N2/USA/2006/// Influenza A virus (A/environment/New York/3181-1/2006(H7N2)) segment 7, complete sequence
-------------------------------GTTT-AAAGATGAGTCTTCTAACCGAGGT
CG-AAACGTACGTTCTCTCTATCATCCCATCAGGCCCCCTCAAAGCCGAGATCGCGCAGA
GACTTGAGGATGTTTTTGCAGGGAAGAACTCAGATCTCGAGGCACTCATGGAATGGTTAA
AGACAAGACCAATCCTGTCACCTCTGACTAAGGGGATTTTAGGATTTGTGTTCACGCTCA
CCGTGCCCAGTGAGCGAGGACTGCAGCGTAGACGCTTTGTCCAAAATGCTCTTAATGGGA
ATGGAGATCCAAACAATATGGACAGGGCAGTCAAACTGTACAGGAAATTAAAAAGGGAAA
TTACATTCCATGGGGCCAAAGAGGTAGCACTCGGTTATTCCACTGGTGCACTTGCCAGTT
GCATGGG--CCTTATATACAACAGAATGGGAACTGTGACCACTGAAGGGGCACTTGGCCT
GGTTTGCGCCACGTGTGAGCAGATTGCCGACTCCCAGCATCGGTCCCACAGACAGATGGT
GACAACAACCAACCCACTGATCAGACATGAAAACAGGATGGTACTGGCTAGTACTACAGC
TAAAGCCATGGAACAGGTGGCAGGGTCAAGCGAACAAGCAGCAGAGGCTATGGAGGTTGC
CAATCAGGCTAGGCAGATGGTGCAGGCGATGAGGACCATTGGGACTCATCCTAGCTCCAG
TGCCGGTCTAAGAGATGATCTTCTTGAAAATTTGCAGGCCTATCAGAAAAGGATGGGAGT
GCAACTGCAGCGATTCAAGTGAACCTCTCGTCATTGCCGCAAGTGTCATTGGAATCTTGC
ACTTGATATTGTGGATTTTTGATCGCCTTTTTTTCAAATGCATTTATCGTCGCCTTAAAT
ACGGGTTGAAAAGAGGGCCTTCTACGGAAGGAGTGCCTAAGTCTATGAGGGAGGAATATC
GGCAGGAACAGCAGAGTGCTGTGGATGTTGACGATGGTCA-TTTTGTCAACATAGAACTG
GAGTAAAAA--------------------------------------------
>gi|163964930|gb|CY028549| /Environment/7(MP)/H7N2/USA/2006/// Influenza A virus (A/environment/New York/3185-2/2006(H7N2)) segment 7, complete sequence
--------------------------------------AGATGAGTCTTCTAACCGAGGT
CG-AAACGTACGTTCTCTCTATCATCCCATCAGGCCCCCTCAAAGCCGAGATCGCGCAGA
GACTTGAGGATGTTTTTGCAGGGAAGAACTCAGATCTCGAGGCACTCATGGAATGGTTAA
AGACAAGACCAATCCTGTCACCTCTGACTAAGGGGATTTTAGGATTTGTGTTCACGCTCA
CCGTGCCCAGTGAGCGAGGACTGCAGCGTAGACGCTTTGTTCAAAATGCTCTTAATGGGA
ATGGAGATCCAAACAATATGGACAGGGCAGTCAAACTGTACAGGAAATTAAAAAGGGAAA
TTACATTCCATGGGGCCAAAGAGGTAGCACTCGGTTATTCCACTGGTGCACTTGCCAGTT
GCATGGG--CCTTATATACAACAGAATGGGAACTGTGACCACTGAAGGGGCACTTGGCCT
GGTTTGCGCCACGTGTGAGCAGATTGCCGACTCCCAGCATCGGTCCCACAGACAGATGGT
GACAACAACCAACCCACTGATCAGACATGAAAACAGGATGGTACTGGCTAGTACCACAGC
TAAAGCCATGGAACAGGTGGCAGGGTCAAGCGAACAAGCAGCAGAGGCTATGGAGGTTGC
CAATCAGGCTAGGCAGATGGTGCAGGCGATGAGGACCATTGGGACTCATCCTAGCTCCAG
TGCCGGTCTAAGAGATGATCTTCTTGAAAATTTGCAGGCCTATCAGAAAAGGATGGGAGT
GCAACTGCAGCGATTCAAGTGATCCTCTCGTCATTGCCGCAAGTGTCATTGGAATCTTGC
ACTTGATATTGTGGATTTTTGATCGCCTTTTTTTCAAATGCATTTATCGTCGCCTTAAAT
ACGGGTTGAAAAGAGGGCCTTCTACGGAAGGAGTGCCTAAGTCTATGAGGGAGGAATATC
GGCAGGAACAGCAGAGTGCTGTGGATGTTGACGATGGTCA-TTTTGTCAACATAGAGCTG
GAGTAA-----------------------------------------------
>gi|163964949|gb|CY028557| /Environment/7(MP)/H7N2/USA/2006/// Influenza A virus (A/environment/New York/3185-3/2006(H7N2)) segment 7, complete sequence
----------------------------------------ATGAGTCTTCTAACCGAGGT
CG-AAACGTACGTTCTCTCTATCATCCCATCAGGCCCCCTCAAAGCCGAGATCGCGCAGA
GACTTGAGGATGTTTTTGCAGGGAAGAACTCAGATCTCGAGGCACTCATGGAATGGTTAA
AGACAAGACCAATCCTGTCACCTCTGACTAAGGGGATTTTAGGATTTGTGTTCACGCTCA
CCGTGCCCAGTGAGCGAGGACTGCAGCGTAGACGCTTTGTTCAAAATGCTCTTAATGGGA
ATGGAGATCCAAACAATATGGACAGGGCAGTCAAACTGTACAGGAAATTAAAAAGGGAAA
TTACATTCCATGGGGCCAAAGAGGTAGCACTCGGTTATTCCACTGGTGCACTTGCCAGTT
GCATGGG--CCTTATATACAACAGAATGGGAACTGTGACCACTGAAGGGGCACTTGGCCT
GGTTTGCGCCACGTGTGAGCAGATTGCCGACTCCCAGCATCGGTCCCACAGACAGATGGT
GACAACAACCAACCCACTGATCAGACATGAAAACAGGATGGTACTGGCTAGTACCACAGC
TAAAGCCATGGAACAGGTGGCAGGGTCAAGCGAACAAGCAGCAGAGGCTATGGAGGTTGC
CAATCAGGCTAGGCAGATGGTGCAGGCGATGAGGACCATTGGGACTCATCCTAGCTCCAG
TGCCGGTCTAAGAGATGATCTTCTTGAAAATTTGCAGGCCTATCAGAAAAGGATGGGAGT
GCAACTGCAGCGATTCAAGTGATCCTCTCGTCATTGCCGCAAGTGTCATTGGAATCTTGC
ACTTGATATTGTGGATTTTTGATCGCCTTTTTTTCAAATGCATTTATCGTCGCCTTAAAT
ACGGGTTGAAAAGAGGGCCTTCTACGGAAGGAGTGCCTAAGTCTATGAGGGAGGAATATC
GGCAGGAACAGCAGAGTGCTGTGGATGTTGACGATGGTCA-TTTTGTCAACATAGAGCTG
GAGTAA-----------------------------------------------
>gi|163964968|gb|CY028565| /Environment/7(MP)/H7N2/USA/2006/// Influenza A virus (A/environment/New York/3185-5/2006(H7N2)) segment 7, complete sequence
---------------------------------------GATGAGTCTTCTAACCGAGGT
CG-AAACGTACGTTCTCTCTATCATCCCATCAGGCCCCCTCAAAGCCGAGATCGCGCAGA
GACTTGAGGATGTTTTTGCAGGGAAGAACTCAGATCTCGAGGCACTCATGGAATGGTTAA
AGACAAGACCAATCCTGTCACCTCTGACTAAGGGGATTTTAGGATTTGTGTTCACGCTCA
CCGTGCCCAGTGAGCGAGGACTGCAGCGTAGACGCTTTGTTCAAAATGCTCTCAATGGGA
ATGGAGATCCAAACAATATGGACAGGGCAGTCAAACTGTACAGGAAATTAAAAAGGGAAA
TTACATTCCATGGGGCCAAAGAGGTAGCACTCGGTTATTCCACTGGTGCACTTGCCAGTT
GCATGGG--CCTTATATACAACAGAATGGGAACTGTGACCACTGAAGGGGCACTTGGCCT
GGTTTGCGCCACGTGTGAGCAGATTGCCGACTCCCAGCATCGGTCCCACAGACAGATGGT
GACAACAACCAACCCACTGATCAGACATGAAAACAGGATGGTACTGGCTAGTACCACAGC
TAAAGCCATGGAACAGGTGGCAGGGTCAAGCGAACAAGCAGCAGAGGCTATGGAGGTTGC
CAATCAGGCTAGGCAGATGGTGCAGGCGATGAGGACCATTGGGACTCATCCTAGCTCCAG
TGCCGGTCTAAGAGATGATCTTCTTGAAAATTTGCAGGCCTATCAGAAAAGGATGGGAGT
GCAACTGCAGCGATTCAAGTGATCCTCTCGTCATTGCCGCAAGTGTCATTGGAATCTTGC
ACTTGATATTGTGGATTTTTGATCGCCTTTTTTTCAAATGCATTTATCGTCGCCTTAAAT
ACGGGTTGAAAAGAGGGCCTTCTACGGAAGGAGTGCCTAAGTCTATGAGGGAGGAATATC
GGCAGGAACAGCAGAGTGCTGTGGATGTTGACGATGGTCA-TTTTGTCAACATAGAGCTG
GAGTAA-----------------------------------------------
>gi|163965025|gb|CY028589| /Environment/7(MP)/H7N2/USA/2006/// Influenza A virus (A/environment/New York/19501-1/2006(H7N2)) segment 7, complete sequence
-------------------------------GTTT-AAAGATGAGTCTTCTAACCGAGGT
CG-AAACGTACGTTCTCTCTATCATCCCATCAGGCCCCCTCAAAGCCGAGATCGCGCAGA
GACTTGAGGATGTTTTTGCAGGGAAGAACTCAGATCTCGAGGCACTCATGGAATGGTTAA
AGACAAGACCAATCCTGTCACCTCTGACTAAGGGGATTTTAGGATTTGTGTTCACGCTCA
CCGTGCCCAGTGAGCGAGGACTGCAGCGTAGACGCTTTGTCCAAAATGCTCTTAATGGGA
ATGGAGATCCAAACAATATGGACAGGGCAGTCAAACTGTACAGGAAATTAAAAAGGGAAA
TTACATTCCATGGGGCCAAAGAGGTAGCACTCGGTTATTCCACTGGTGCACTTGCCAGTT
GCATGGG--CCTTATATACAACAGAATGGGAACTGTGACCACTGAAGGGGCACTTGGCCT
GGTTTGCGCCACGTGTGAGCAGATTGCCGACTCCCAGCATCGGTCCCACAGACAGATGGT
GACAACAACCAACCCACTGATCAGACATGAAAACAGGATGGTACTGGCTAGTACTACAGC
TAAAGCCATGGAACAGGTGGCAGGGTCAAGCGAACAAGCAGCAGAGGCTATGGAGGTTGC
CAATCAGGCTAGGCAGATGGTGCAGGCGATGAGGACCATTGGGACTCATCCTAGCTCCAG
TGCCGGTCTAAGAGATGATCTTCTTGAAAATTTGCAGGCCTATCAGAAAAGGATGGGAGT
GCAACTGCAGCGATTCAAGTGAACCTCTCGTCATTGCCGCAAGTGTCATTGGAATCTTGC
ACTTGATATTGTGGATTTTTGATCGCCTTTTTTTCAAATGCATTTATCGTCGCCTTAAAT
ACGGGTTGAAAAGAGGGCCTTCTACGGAAGGAGTGCCTAAGTCTATGAGGGAGGAATATC
GGCAGGAACAGCAGAGTGCTGTGGATGTTGACGATGGTCA-TTTTGTCAACATAGAACTG
GAGTAA-----------------------------------------------
>gi|163965082|gb|CY028613| /Environment/7(MP)/H7N2/USA/2006/// Influenza A virus (A/environment/New York/29047-2/2006(H7N2)) segment 7, complete sequence
-------------------------------GTTT-AAAGATGAGTCTTCTAACCGAGGT
CG-AAACGTACGTTCTCTCTATCATCCCATCAGGCCCCCTCAAAGCCGAGATCGCGCAGA
GACTTGAGGATGTTTTTGCAGGGAAGAACTCAGATCTCGAGGCACTCATGGAATGGTTAA
AGACAAGACCAATCCTGTCACCTCTGACTAAGGGGATTTTAGGATTTGTGTTCACGCTCA
CCGTGCCCAGTGAGCGAGGACTGCAGCGTAGACGCTTTGTTCAAAATGCTCTTAATGGGA
ATGGAGATCCAAACAATATGGACAGGGCAGTCAAACTGTACAGGAAATTAAAAAGGGAAA
TTACATTCCATGGGGCCAAAGAGGTAGCACTCGGTTATTCCACTGGTGCACTTGCCAGTT
GCATGGG--CCTTATATACAACAGAATGGGAACTGTGACCACTGAAGGGGCACTTGGCCT
GGTTTGCGCCACGTGTGAGCAGATTGCCGACTCCCAGCATCGGTCCCACAGACAGATGGT
GACAACAACCAACCCACTGATCAGACATGAAAACAGGATGGTACTGGCTAGTACCACAGC
TAAAGCCATGGAACAGGTGGCAGGGTCAAGCGAACAAGCAGCAGAGGCTATGGAGGTTGC
CAATCAGGCTAGGCAGATGGTGCAGGCGATGAGGACCATTGGGACTCATCCTAGCTCCAG
TGCCGGTCTAAGAGATGATCTTCTTGAAAATTTGCAGGCCTATCAGAAAAGGATGGGAGT
GCAACTGCAGCGATTCAAGTGATCCTCTCGTCATTGCCGCAAGTGTCATTGGAATCTTGC
ACTTGATATTGTGGATTTTTGATCGCCTTTTTTTCAAATGCATTTATCGTCGCCTTAAAT
ACGGGTTGAAAAGAGGGCCTTCTACGGAAGGAGTGCCTAAGTCTATGAGGGAGGAATATC
GGCAGGAACAGCAGAGTGCTGTGGATGTTGACGATGGTCA-TTTTGTCAACATAGAGCTG
GAGTAA-----------------------------------------------
>gi|149930262|gb|CY022806| /Environment/7(MP)/H7N2/USA/2005/02/16/ Influenza A virus (A/environment/New York/16326-1/2005(H7N2)) segment 7, complete sequence
-----------------------------ATGTTT-AAAGATGAGTCTTCTAACCGAGGT
CG-AAACGTACGTTCTCTCTATCATCCCATCAGGCCCCCTCAAAGCCGAGATCGCGCAGA
GACTTGAGGATGTTTTTGCAGGAAAGAACTCAGATCTCGAGGCACTCATGGAATGGTTAA
AGACAAGACCAATCCTGTCACCTCTGACTAAGGGGATTTTAGGATTTGTGTTCACGCTCA
CCGTGCCCAGTGAGCGAGGACTGCAGCGTAGACGCTTTGTCCAAAATGCTCTTAATGGGA
ATGGAGATCCAAACAATATGGACAGGGCAGTCAAACTGTACAGGAAATTAAAAAGGGAAA
TTACATTCCATGGGGCCAAAGAGGTAGCACTCGGTTATTCCACTGGTGCACTTGCCAGTT
GCATGGG--CCTTATATACAACAGAATGGGAACTGTGACCACTGAAGGGGCACTTGGCCT
GGTTTGCGCCACGTGTGAGCAGATTGCCGACTCCCAGCATCGGTCCCACAGACAGATGGT
GACAACAACCAACCCACTGATCAGACATGAAAACAGGATGGTACTGGCTAGTACTACAGC
TAAAGCCATGGAACAGGTGGCAGGGTCAAGCGAACAAGCAGCAGAGGCTATGGAGGTTGC
CAATCAGGCTAGGCAGATGGTGCAGGCGATGAGGACCATTGGGACTCATCCTAGCTCCAG
TGCCGGTCTAAGAGATGATCTTCTTGAAAATTTGCAGGCCTATCAGAAAAGGATGGGAGT
GCAACTGCAGCGATTCAAGTGATCCTCTCGTCATTGCCGCAAGTGTCATTGGAATCTTGC
ACTTGATATTGTGGATTTTTGATCGCCTTTTTTTCAAATGCATTTATCGTCGCCTTAAAT
ACGGGTTGAAAAGAGGGCCTTCTACGGAAGGAGTGCCTAAGTCTATGAGGGAGGAATATC
GGCAGGAACAGCAGAGTGCTGTGGATGTTGACGATGGTCA-TTTTGTCAACATAGAGCTG
GAGTAA-----------------------------------------------
>gi|163964775|gb|CY028484| /Environment/7(MP)/H7N2/USA/2005/02/16/ Influenza A virus (A/environment/New York/16326-2/2005(H7N2)) segment 7, complete sequence
----------------------------GATGTTT-AAAGATGAGTCTTCTAACCGAGGT
CG-AAACGTACGTTCTCTCTATCATCCCATCAGGCCCCCTCAAAGCCGAGATCGCGCAGA
GACTTGAGGATGTTTTTGCAGGAAAGAACTCAGATCTCGAGGCACTCATGGAATGGTTAA
AGACAAGACCAATCCTGTCACCTCTGACTAAGGGGATTTTAGGATTTGTGTTCACGCTCA
CCGTGCCCAGTGAGCGAGGACTGCAGCGTAGACGCTTTGTCCAAAATGCTCTTAATGGGA
ATGGAGATCCAAACAATATGGACAGGGCAGTCAAACTGTACAGGAAATTAAAAAGGGAAA
TTACATTCCATGGGGCCAAAGAGGTAGCACTCGGTTATTCCACTGGTGCACTTGCCAGTT
GCATGGG--CCTTATATACAACAGAATGGGAACTGTGACCACTGAAGGGGCACTTGGCCT
GGTTTGCGCCACGTGTGAGCAGATTGCCGACTCCCAGCATCGGTCCCACAGACAGATGGT
GACAACAACCAACCCACTGATCAGACATGAAAACAGGATGGTACTGGCTAGTACTACAGC
TAAAGCCATGGAACAGGTGGCAGGGTCAAGCGAACAAGCAGCAGAGGCTATGGAGGTTGC
CAATCAGGCTAGGCAGATGGTGCAGGCGATGAGGACCATTGGGACTCATCCTAGCTCCAG
TGCCGGTCTAAGAGATGATCTTCTTGAAAATTTGCAGGCCTATCAGAAAAGGATGGGAGT
GCAACTGCAGCGATTCAAGTGATCCTCTCGTCATTGCCGCAAGTGTCATTGGAATCTTGC
ACTTGATATTGTGGATTTTTGATCGCCTTTTTTTCAAATGCATTTATCGTCGCCTTAAAT
ACGGGTTGAAAAGAGGGCCTTCTACGGAAGGAGTGCCTAAGTCTATGAGGGAGGAATATC
GGCAGGAACAGCAGAGTGCTGTGGATGTTGACGATGGTCA-TTTTGTCAACATAGAGCTG
GAGTAA-----------------------------------------------
>gi|155016344|gb|CY024827| /Environment/7(MP)/H7N2/USA/2005/02/02/ Influenza A virus (A/chicken/New York/11678-5/2005(H7N2)) segment 7, complete sequence
-------------------------------GTTT-AAAGATGAGTCTTCTAACCGAGGT
CG-AAACGTACGTTCTCTCTATCATCCCATCAGGCCCCCTCAAAGCCGAGATCGCGCAGA
GACTTGAAGATGTTTTTGCAGGGAAGAACACAGATCTTGAGGCACTCATGGAATGGCTAA
AGACAAGACCAATCCTGTCACCTCTGACTAAGGGGATTTTAGGATTTGTGTTCACGCTCA
CCGTGCCCAGTGAGCGAGGACTGCAGCGTAGACGCTTTGTCCAAAATGCTCTTAATGGGA
ATGGAGATCCAAATAACATGGACAGGGCAGTCAAACTGTACAGGAAATTAAAAAGGGAAA
TTACATTCCATGGGGCCAAAGAGGTAGCACTCAGTTATTCCACTGGTGCACTTGCCAGTT
GCATGGG--CCTTATATACAACAGAATGGGAACTGTGACCACTGAAGGGGCATTTGGCCT
GGTGTGCGCCACGTGTGAACAGATTGCTGACTCCCAGCATCGGTCCCACAGACAGATGGT
GACAACAACCAACCCACTGATCAAACATGAAAACAGAATGGTACTGGCTAGTACTACAGC
TAAAGCCATGGAACAGGTGGCAGGGTCAAGTGAACAGGCAGCAGAGGCTATGGAGGTTGC
CAGTCAGGCTAGGCAGATGGTGCAGGCGATGAGGACCATTGGGACTCATCCTAGCTCCAG
TGCCGGTCTAAGAGATGATCTTCTTGAAAATTTGCAGGCCTATCAGAAAAGGATGGGAGT
GCAATTGCAGCGATTCAAGTGATCCTCTCGTCATTGCCGCAAGTATCATTGGAATCTTGC
ACTTGATATTGTGGATTCTTGATCGCCTTTTTTTCAAATGCATTTATCGTCGCCTTAAAT
ACGGGTTGAAACGAGGGCCTTCTACGGAAGGAGTGCCTAAGTCTATGAGGGAGGAATATC
GGCAGGAACAGCAGAGCGCTGTGGATGTTGACGATGGTCA-TTTTGTCAACATAGAGCTG
GAGTAA-----------------------------------------------
>gi|149930186|gb|CY022774| /Environment/7(MP)/H7N2/USA/2005/02/02/ Influenza A virus (A/environment/New York/11678-1/2005(H7N2)) segment 7, complete sequence
-------------------------------GTTT-AAAGATGAGTCTTCTAACCGAGGT
CG-AAACGTACGTTCTCTCTATCATCCCATCAGGCCCCCTCAAAGCCGAGATCGCGCAGA
GACTTGAAGATGTTTTTGCAGGGAAGAACACAGATCTTGAGGCACTCATGGAATGGCTAA
AGACAAGACCAATCCTGTCACCTCTGACTAAGGGGATTTTAGGATTTGTGTTCACGCTCA
CCGTGCCCAGTGAGCGAGGACTGCAGCGTAGACGCTTTGTCCAAAATGCTCTTAATGGGA
ATGGAGATCCAAATAACATGGACAGGGCAGTCAAACTGTACAGGAAATTAAAAAGGGAAA
TTACATTCCATGGGGCCAAAGAGGTAGCACTCAGTTATTCCACTGGTGCACTTGCCAGTT
GCATGGG--CCTTATATACAACAGAATGGGAACTGTGACCACTGAAGGGGCATTTGGCCT
GGTGTGCGCCACGTGTGAACAGATTGCTGACTCCCAGCATCGGTCCCACAGACAGATGGT
GACAACAACCAACCCACTGATCAAACATGAAAACAGAATGGTACTGGCTAGTACTACAGC
TAAAGCCATGGAACAGGTGGCAGGGTCAAGTGAACAGGCAGCAGAGGCTATGGAGGTTGC
CAGTCAGGCTAGGCAGATGGTGCAGGCGATGAGGACCATTGGGACTCATCCTAGCTCCAG
TGCCGGTCTAAGAGATGATCTTCTTGAAAATTTGCAGGCCTATCAGAAAAGGATGGGAGT
GCAATTGCAGCGATTCAAGTGATCCTCTCGTCATTGCCGCAAGTATCATTGGAATCTTGC
ACTTGATATTGTGGATTCTTGATCGCCTTTTTTTCAAATGCATTCATCGTCGCCTTAAAT
ACGGGTTGAAACGAGGGCCTTCTACGGAAGGAGTGCCTAAGTCTATGAGGGAGGAATATC
GGCAGGAACAGCAGAGCGCTGTGGATGTTGACGATGGTCA-TTTTGTCAACATAGAGCTG
GAGTAAA----------------------------------------------
>gi|149930205|gb|CY022782| /Environment/7(MP)/H7N2/USA/2005/02/02/ Influenza A virus (A/environment/New York/11678-2/2005(H7N2)) segment 7, complete sequence
-------------------------------GTTT-AAAGATGAGTCTTCTAACCGAGGT
CG-AAACGTACGTTCTCTCTATCATCCCATCAGGCCCCCTCAAAGCCGAGATCGCGCAGA
GACTTGAAGATGTTTTTGCAGGGAAGAACACAGATCTTGAGGCACTCATGGAATGGCTAA
AGACAAGACCAATCCTGTCACCTCTGACTAAGGGGATTTTAGGATTTGTGTTCACGCTCA
CCGTGCCCAGTGAGCGAGGACTGCAGCGTAGACGCTTTGTCCAAAATGCTCTTAATGGGA
ATGGAGATCCAAATAACATGGACAGGGCAGTCAAACTGTACAGGAAATTAAAAAGGGAAA
TTACATTCCATGGGGCCAAAGAGGTAGCACTCAGTTATTCCACTGGTGCACTTGCCAGTT
GCATGGG--CCTTATATACAACAGAATGGGAACTGTGACCACTGAAGGGGCATTTGGCCT
GGTGTGCGCCACGTGTGAACAGATTGCTGACTCCCAGCATCGGTCCCACAGACAGATGGT
GACAACAACCAACCCACTGATCAAACATGAAAACAGAATGGTACTGGCTAGTACTACAGC
TAAAGCCATGGAACAGGTGGCAGGGTCAAGTGAACAGGCAGCAGAGGCTATGGAGGTTGC
CAGTCAGGCTAGGCAGATGGTGCAGGCAATGAGGACCATTGGGACTCATCCTAGCTCCAG
TGCCGGTCTAAGAGATGATCTTCTTGAAAATTTGCAGGCCTATCAGAAAAGGATGGGAGT
GCAATTGCAGCGATTCAAGTGATCCTCTCGTCATTGCCGCAAGTATCATTGGAATCTTGC
ACTTGATATTGTGGATTCTTGATCGCCTTTTTTTCAAATGCATTTATCGTCGCCTTAAAT
ACGGGTTGAAACGAGGGCCTTCTACGGAAGGAGTGCCTAAGTCTATGAGGGAGGAATATC
GGCAGGAACAGCAGAGCGCTGTGGATGTTGACGATGGTCA-TTTTGTCAACATAGAGCTG
GAGTAA-----------------------------------------------
>gi|149930224|gb|CY022790| /Environment/7(MP)/H7N2/USA/2005/02/02/ Influenza A virus (A/environment/New York/11678-3/2005(H7N2)) segment 7, complete sequence
-------------------------------GTTT-AAAGATGAGTCTTCTAACCGAGGT
CG-AAACGTACGTTCTCTCTATCATCCCATCAGGCCCCCTCAAAGCCGAGATCGCGCAGA
GACTTGAAGATGTTTTTGCAGGGAAGAACACAGATCTTGAGGCACTCATGGAATGGCTAA
AGACAAGACCAATCCTGTCACCTCTGACTAAGGGGATTTTAGGATTTGTGTTCACGCTCA
CCGTGCCCAGTGAGCGAGGACTGCAGCGTAGACGCTTTGTCCAAAATGCTCTTAATGGGA
ATGGAGATCCAAATAACATGGACAGGGCAGTCAAACTGTACAGGAAATTAAAAAGGGAAA
TTACATTCCATGGGGCCAAAGAGGTAGCACTCAGTTATTCCACTGGTGCACTTGCCAGTT
GCATGGG--CCTTATATACAACAGAATGGGAACTGTGACCACTGAAGGGGCATTTGGCCT
GGTGTGCGCCACGTGTGAGCAGATTGCTGACTCCCAGCATCGGTCCCACAGACAGATGGT
GACAACAACCAACCCACTGATCAAACATGAAAACAGAATGGTACTGGCTAGTACTACAGC
TAAAGCCATGGAACAGGTGGCAGGGTCAAGTGAACAGGCAGCAGAGGCTATGGAGGTTGC
CAGTCAGGCTAGGCAGATGGTGCAGGCGATGAGGACCATTGGGACTCATCCTAGCTCCAG
TGCCGGTCTAAGAGATGATCTTCTTGAAAATTTGCAGGCCTATCAGAAAAGGATGGGAGT
GCAATTGCAGCGATTCAAGTGATCCTCTCGTCATTGCCGCAAGTATCATTGGAATCTTGC
ACTTGATATTGTGGATTCTTGATCGCCTTTTTTTCAAATGCATTTATCGTCGCCTTAAAT
ACGGGTTGAAACGAGGGCCTTCTACGGAAGGAGTGCCTAAGTCTATGAGGGAGGAATATC
GGCAGGAACAGCAGAGCGCTGTGGATGTTGACGATGGTCA-TTTTGTCAACATAGAGCTG
GAGTAA-----------------------------------------------
>gi|149930243|gb|CY022798| /Environment/7(MP)/H7N2/USA/2005/02/02/ Influenza A virus (A/environment/New York/11678-4/2005(H7N2)) segment 7, complete sequence
-----------------------------ATGTTT-AAAGATGAGTCTTCTAACCGAGGT
CG-AAACGTACGTTCTCTCTATCATCCCATCAGGCCCCCTCAAAGCCGAGATCGCGCAGA
GACTTGAAGATGTTTTTGCAGGGAAGAACACAGATCTTGAGGCACTCATGGAATGGCTAA
AGACAAGACCAATCCTGTCACCTCTGACTAAGGGGATTTTAGGATTTGTGTTCACGCTCA
CCGTGCCCAGTGAGCGAGGACTGCAGCGTAGACGCTTTGTCCAAAATGCTCTTAATGGGA
ATGGAGATCCAAATAACATGGACAGGGCAGTCAAACTGTACAGGAAATTAAAAAGGGAAA
TTACATTCCATGGGGCCAAAGAGGTAGCACTCAGTTATTCCACTGGTGCACTTGCCAGTT
GCATGGG--CCTTATATACAACAGAATGGGAACTGTGACCACTGAAGGGGCATTTGGCCT
GGTGTGCGCCACGTGTGAGCAGATTGCTGACTCCCAGCATCGGTCCCACAGACAGATGGT
GACAACAACCAACCCACTGATCAAACATGAAAACAGAATGGTACTGGCTAGTACTACAGC
TAAAGCCATGGAACAGGTGGCAGGGTCAAGTGAACAGGCAGCAGAGGCTATGGAGGTTGC
CAGTCAGGCTAGGCAGATGGTGCAGGCGATGAGGACCATTGGGACTCATCCTAGCTCCAG
TGCCGGTCTAAGAGATGATCTTCTTGAAAATTTGCAGGCCTATCAGAAAAGGATGGGAGT
GCAATTGCAGCGATTCAAGTGATCCTCTCGTCATTGCCGCAAGTATCATTGGAATCTTGC
ACTTGATATTGTGGATTCTTGATCGCCTTTTTTTCAAATGCATTTATCGTCGCCTTAAAT
ACGGGTTGAAACGAGGGCCTTCTACGGAAGGAGTGCCTAAGTCTATGAGGGAGGAATATC
GGCAGGAACAGCAGAGCGCTGTGGATGTTGACGATGGTCA-TTTTGTCAACATAGAGCTG
GAGTAA-----------------------------------------------
>gi|155016663|gb|CY024851| /Environment/7(MP)/H7N2/USA/2005/// Influenza A virus (A/environment/New York/22067-3/2005(H7N2)) segment 7, complete sequence
-------------------------------GTTT-AAAGATGAGTCTTCTAACCGAGGT
CG-AAACGTACGTTCTCTCTATCATCCCATCAGGCCCCCTCAAAGCCGAGATCGCGCAGA
GACTTGAAGATGTTTTTGCAGGGAAGAACACAGATCTTGAGGCACTCATGGAATGGCTAA
AGACAAGACCAATCCTGTCACCTCTGACTAAGGGGATTTTAGGATTTGTGTTCACGCTCA
CCGTGCCCAGTGAGCGAGGACTGCAGCGTAGACGCTTTGTCCAAAATGCTCTCAATGGGA
ATGGAGATCCAAACAACATGGACAGGGCAGTTAAACTGTACAGGAAATTAAAAAGGGAAA
TTACATTCCATGGGGCCAAAGAGGTAGCACTCGGTTATTCTACTGGTGCACTTGCTAGTT
GCATGGG--CCTTATATACAACAGAATGGGAACTGTGACCACTGAAGGGGCATTTGGCCT
GGTGTGCGCCACGTGTGAGCAAATTGCTGACTCCCAGCATCGGTCCCACAGACAGATGGT
GACAACAACCAACCCACTGATCAGACATGAAAACAGGATGGTACTGGCTAGTACTACAGC
TAAAGCTATGGAACAGGTGGCAGGGTCAAGCGAACAAGCAGCAGAGGCTATGGAGGTTGC
CAGTCAGGCTAGGCAGATGGTGCAGGCGATGAGGACCATTGGGACTCATCCTAGCTCCAG
TGCCGGTCTAAGAGACGATCTTCTTGAAAATTTGCAGGCCTATCAGAAAAGGATGGGAGT
GCAACTGCAGCGACTCAAGTGATCCTCTCGTCATTGCCGCGAGTATCATTGGAATCTTGC
ACTTGATATTGTGGATTCTTGATCGCCTTTTTTTCAAATGCATTTATCGTCGCCTTAGAT
ACGGGTTGAAAAGAGGGCCTTCTACGGAAGGAGTGCCTAAGTCTATGAGGGAGGAATATC
GGCAGGAACAGCAGAGTGCTGTGGATGTTGACGATGGTCA-TTTTGTCAACATAGAGCTG
GAGTAA-----------------------------------------------
>gi|163964794|gb|CY028492| /Environment/7(MP)/H7N2/USA/2005/// Influenza A virus (A/environment/New York/139052/2005(H7N2)) segment 7, complete sequence
--------------------------TAGATGTTT-AAAGATGAGTCTTCTAACCGAGGT
CG-AAACGTACGTTCTCTCTATCATCCCATCAGGCCCCCTCAAAGCCGAGATCGCGCAGA
GACTTGAGGATGTTTTTGCAGGGAAGAACTCAGATCTCGAGGCAATCATGGAATGGTTAA
AGACAAGACCAATCCTGTCACCTCTGACTAAGGGGATTTTAGGATTTGTGTTCACGCTCA
CCGTGCCCAGTGAGCGAGGACTGCAGCGTAGACGCTTTGTCCAAAATGCTCTTAATGGGA
ATGGAGATCCAAACAATATGGACAGGGCAGTCAAACTGTACAGGAAATTAAAAAGGGAAA
TTACATTCCATGGAGCCAAAGAGGTAGCACTCGGTTATTCCACTGGTGCACTTGCCAGTT
GCATGGG--CCTTATATACAACAGAATGGGAACTGTGACCACTGAAGGGGCACTTGGCCT
GGTTTGCGCCACGTGTGAGCAGATTGCCGACTCCCAGCATCGGTCCCACAGACAGATGGT
GACAACAACCAACCCACTGATCAGACATGAAAACAGGATGGTACTGGCTAGTACTACAGC
TAAAGCCATGGAACAGGTGGCAGGGTCAAGCGAACAAGCAGCCGAGGCTATGGAGGTTGC
CAATCAGGCCAGGCAGATGGTGCAGGCGATGAGGACCATTGGGACTCATCCTAGCTCCAG
TGCCGGTCTAAGAGATGATCTCCTTGGAAATTTGCAGGCCTATCAGAAAAGGATGGGAGT
GCAAATGCAGCGATTCAAGTGATCCTCTCGTCATTGCCGCAAGTGTCATTGGAATCTTGC
ACTTGATATTGTGGATTTTTGATCGCCTTTTTTTCAAATGCATTTATCGTCGCCTTAAAT
ACGGGTTGAAAAGAGGGCCTTCTACGGAAGGAGTGCCTAAGTCTATGAGGGAGGAATATC
GGCAGGAACAGCAGAGTGCTGTGGATGTTGACGATGGTCA-TTTTGTCAACATAGAGCTG
GAGTAAA----------------------------------------------
>gi|163964813|gb|CY028500| /Environment/7(MP)/H7N2/USA/2005/// Influenza A virus (A/environment/New York/143646-1/2005(H7N2)) segment 7, complete sequence
-------------------------------GTTT-AAAGATGAGTCTTCTAACCGAGGT
CG-AAACGTACGTTCTCTCTATCATCCCATCAGGCCCCCTCAAAGCCGAGATCGCGCAGA
GACTTGAGGATGTTTTTGCAGGGAAGAACTCAGATCTCGAGGCACTCATGGAATGGTTAA
AGACAAGACCAATCCTGTCACCTCTGACTAAGGGGATTTTAGGATTTGTGTTCACGCTCA
CCGTGCCCAGTGAGCGAGGACTGCAGCGTAGACGCTTTGTTCAAAATGCTCTTAATGGGA
ATGGAGATCCAAACAATATGGACAGGGCAGTCAAACTGTACAGGAAATTAAAAAGGGAAA
TTACATTCCATGGGGCCAAAGAGGTAGCACTCGGTTATTCCACTGGTGCACTTGCCAGTT
GCATGGG--CCTTATATACAACAGAATGGGAACTGTGACCACTGAAGGGGCACTTGGCCT
GGTTTGCGCCACGTGTGAGCAGATTGCCGACTCCCAGCATCGGTCCCACAGACAGATGGT
GACAACAACCAACCCACTGATCAGACATGAAAACAGGATGGTACTGGCTAGTACCACAGC
TAAAGCCATGGAACAGGTGGCAGGGTCAAGCGAACAAGCAGCAGAGGCTATGGAGGTTGC
CAATCAGGCTAGGCAGATGGTGCAGGCGATGAGGACCATTGGGACTCATCCTAGCTCCAG
TGCCGGTCTAAGAGATGATCTTCTTGAAAATTTGCAGGCCTATCAGAAAAGGATGGGAGT
GCAACTGCAGCGATTCAAGTGATCCTCTCGTCATTGCCGCAAGTGTCATTGGAATCTTGC
ACTTGATATTGTGGATTTTTGATCGCCTTTTTTTCAAATGCATTTATCGTCGCCTTAAAT
ACGGGTTGAAAAGAGGGCCTTCTACGGAAGGGGTGCCTAAGTCTATGAGGGAGGAATATC
GGCAGGAACAGCAGAGTGCTGTGGATGTTGACGATGGTCA-TTTTGTCAACATAGAGCTG
GAGTAA-----------------------------------------------
>gi|31747412|gb|AY300954| /Environment/7(MP)/H5N2/USA/1998/// Influenza A virus (A/environment/NY/5626-1/98(H5N2)) membrane protein (M) gene, complete cds.
----------------------------------------ATGAGTCTTCTAACCGAGGT
CG-AAACGTACGTTCTCTCTATCGTCCCGTCAGGCCCCCTCAAAGCCGAGATCGCGCAGA
GACTTGAAGATGTCTTTGCAGGGAAGAACACAGACCTTGAGGCACTCATGGAATGGCTAA
AGACAAGACCAATCCTGTCACCTCTGACTAAGGGGATTTTAGGATTTGTGTTCACGCTCA
CCGTGCCCAGTGAGCGAGGACTGCAGCGTAGACGCTTTGTCCAAAATGCTCTTAATGGGA
ATGGAGATCCAAACAACATGGACAGGGCAGTCAAACTATATAGGAAGCTCAAAAGGGAAA
TTACATTCCATGGGGCCAAAGAGGTAGCACTCAGTTATTCCACTGGTGCACTTGCCAGTT
GCATGGG--CCTCATATACAACAGAATGGGAACTGTGACCACCGAAGTGGCATTTGGCCT
GGTGTGCGCCACATGTGAGCAGATTGCTGACTCCCAGCATCGGTCTCACAGGCAGATGAT
AACAACAACCAACCCACTGATCAGACATGAGAACAGGATGGTGCTGGCTAGTACTACGGC
TAAAGCCATGGAGCAGATGGCAGGGTCGAGCGAACAAGCAGCAGAGGCTATGGAGGTTGC
CAGTCAGGCTAGGCAGATGGTGCAGGCAATGAGGACCATTGGAACTCATCCTAGCTCCAG
TGCCGGTCTAAAAGATGATCTTCTTGAAAATTTGCAGGCCTACCAGAAACGGATGGGAGT
GCAAATGCAGCGATTCAAGTGATCCTCTCGTTATTGCCGCAAGTATCATTGGGATCTTGC
ACTTGATATTGTGGATTCTTGATCGTCTTTTTTTCAAATGCATTTATCGTCGCCTTAAAT
ACGGATTGAAAAGAGGGCCTTCTACGGAAGGAGTGCCTGAGTCTATGAGGGAAGAATATC
GGCAGGAACAGCAGAGTGCTGTGGATGTTGACGATGGTCA-TTTTGTCAACATAGAGCTG
GAGTAAAAA--------------------------------------------
>gi|31747414|gb|AY300955| /Environment/7(MP)/H5N2/USA/1998/// Influenza A virus (A/environment/NY/5626-2/98(H5N2)) membrane protein (M) gene, complete cds.
----------------------------------------ATGAGTCTTCTAACCGAGGT
CG-AAACGTACGTTCTCTCTATCGTCCCGTCAGGCCCCCTCAAAGCCGAGATCGCGCAGA
GACTTGAAGATGTCTTTGCAGGGAAGAACACAGACCTTGAGGCACTCATGGAATGGCTAA
AGACAAGACCAATCCTGTCACCTCTGACTAAGGGGATTTTAGGATTTGTGTTCACGCTCA
CCGTGCCCAGTGAGCGAGGACTGCAGCGTAGACGCTTTGTCCAAAATGCTCTTAATGGGA
ATGGAGATCCAAACAACATGGACAGGGCAGTCAAACTATATAGGAAGCTCAAAAGGGAAA
TTACATTCCATGGGGCCAAAGAGGTAGCACTCAGTTATTCCACTGGTGCACTTGCCAGTT
GCATGGG--CCTCATATACAACAGAATGGGGACTGTGACCACCGAAGTGGCATTTGGCCT
GGTGTGCGCCACATGTGAGCAGATTGCTGACTCCCAGCATCGGTCTCACAGGCAGATGAT
AACAACAACCAACCCACTGATCAGACATGAGAACAGGATGGTGCTGGCTAGTACTACGGC
TAAAGCCATGGAGCAGATGGCAGGGTCGAGCGAACAAGCAGCAGAGGCTATGGAGGTTGC
CAGTCAGGCTAGGCAGATGGTGCAGGCAATGAGGACCATTGGGACTCATCCTAGCTCCAG
TGCCGGTCTAAAAGATGATCTTCTTGAAAATTTGCAGGCCTACCAGAAACGGATGGGAGT
GCAAATGCAGCGATTCAAGTGATCCTCTCGTTATTGCCGCAAGTATCATTGGGATCTTGC
ACTTGATATTGTGGATTCTTGATCGTCTTTTTTTCAAATGCATTTATCGTCGCCTTAAAT
ACGGATTGAAAAGAGGGCCTTCTACGGAAGGAGTGCCTGAGTCTATGAGGGAAGAATATC
GGCAGGAACAGCAGAGTGCTGTGGATGTTGACGATGGTCA-TTTTGTCAACATAGAGCTG
GAGTAAAAA--------------------------------------------
>gi|31747416|gb|AY300956| /Environment/7(MP)/H5N2/USA/1998/// Influenza A virus (A/environment/NY/5626-17/98(H5N2)) membrane protein (M) gene, complete cds.
----------------------------------------ATGAGTCTTCTAACCGAGGT
CG-AAACGTACGTTCTCTCTATCGTCCCGTCAGGCCCCCTCAAAGCCGAGATCGCGCAGA
GACTTGAAGATGTCTTTGCAGGGAAGAACACAGACCTTGAGGCACTCATGGAATGGCTAA
AGACAAGACCAATCCTGTCACCTCTGACTAAGGGGATTTTAGGATTTGTGTTCACGCTCA
CCGTGCCCAGTGAGCGAGGACTGCAGCGTAGACGCTTTGTCCAAAATGCTCTTAATGGGA
ATGGAGATCCAAACAACATGGACAGGGCAGTCAAACTATATAGGAAGCTCAAAAGGGAAA
TTACATTCCATGGGGCCAAAGAGGTAGCACTCAGTTATTCCACTGGTGCACTTGCCAGTT
GCATGGG--CCTCATATACAACAGAATGGGAACTGTGACCACCGAAGTGGCATTTGGCCT
GGTGTGCGCCACATGTGAGCAGATTGCTGACTCCCAGCATCGGTCTCACAGGCAGATGAT
AACAACAACCAACCCACTGATCAGACATGAGAACAGGATGGTGCTGGCTAGTACTACGGC
TAAAGCCATGGAGCAGATGGCAGGGTCGAGCGAACAAGCAGCAGAGGCTATGGAGGTTGC
CAGTCAGGCTAGGCAGATGGTGCAGGCAATGAGGACCATTGGGACTCATCCTAGCTCCAG
TGCCGGTCTAAAAGATGATCTTCTTGAAAATTTGCAGGCCTACCAGAAACGGATGGGAGT
GCAAATGCAGCGATTCAAGTGATCCTCTCGTTATTGCCGCAAGTATCATTGGGATCTTGC
ACTTGATATTGTGGATTCTTGATCGTCTTTTTTTCAAATGCATTTATCGTCGCCTTAAAT
ACGGATTGAAAAGAGGGCCTTCTACGGAAGGAGTGCCTGAGTCTATGAGGGAAGAATATC
GGCAGGAACAGCAGAGTGCTGTGGATGTTGACGATGGTCA-TTTTGTCAACATAGAGCTG
GAGTAAAAA--------------------------------------------
>gi|158538700|gb|EU233732| /Environment/7(MP)/H5N1/South Korea/2006/// Influenza A virus (A/environment/Korea/W149/2006(H5N1)) matrix protein 2 (M2) and matrix protein 1 (M1) genes, complete cds.
--------------AGCAAAAGCAGGTAGATGTTG-AAAGATGAGTCTTCTAACCGAGGT
CG-AAACGTACGTTCTCTCTATCATCCCGTCAGGCCCCCTCAAAGCCGAGATCGCGCAGA
AACTTGAAGATGTCTTTGCAGGAAAGAACACCGATCTCGAGGCTCTCATGGAGTGGCTAA
AGACAAGACCAATCCTGTCACCTTTGACTAAAGGGATGTTGGGATTTGTATTCACGCTCA
CCGTGCCCAGTGAGCGAGGACTGCAGCGTAGACGCTTTGTCCAGAATTCCCTAAATGGAA
ATGGAGATCCAAATAATATGGATAGGGCAGTTAAGCTATACAAGAAGCTGAAAAGAGAAA
TAACATTCCATGGGGCTAAGGAGGTCGCACTCAGCTACTCAACCGGTGCACTCGCCAGTT
GCATGGG--TCTCATATACAACAGAATGGGCACAGTGACTACGGAAGTGGCTTTTGGCCT
AGTGTGTGCCACTTGTGAGCAGATTGCAGATTCACAGCATCGGTCTCACAGACAGATGGC
AACTATCACCAACCCACTAATCAGGCATGAGAACAGAATGGTGCTGGCAAGCACTACAGC
TAAGGCTATGGAGCAGATGGCGGGATCAAGTGAGCAGGCAGCGGAAGCCATGGAGGTCGC
TAATCAGGCTAGGCAGATGGTGCAGGCAATGAGAACAATTGGGACTCATCCTAACTCTAG
TGCTGGTCTGAGAGATAATCTTCTTGAAAATTTGCAGGCCTACCAGAAACGAATGGGAGT
GCAGATGCAGCGATTCAAGTGATCCTCTTGTTGTTGCCGCAAGTATCATTGGGATCTTGC
ACTTGATATTGTGGATTCTTGATCGTCTTTTCTTCAAATGCATTTATCGTCGCCTTAAAT
ACGGTTTGAAAAGAGGGCCTTCTACGGAAGGAGTACCTGAGTCTATGAGGGAAGAGTATC
GGCAGGAACAGCAGAATGCTGTGGATGTTGACGATGGTCA-TTTTGTCAACATAGAATTG
GAGTAAAAAACTACCTTGTTTCTACT---------------------------
>gi|158538681|gb|EU233740| /Environment/7(MP)/H5N1/South Korea/2006/// Influenza A virus (A/environment/Korea/W150/2006(H5N1)) matrix protein 2 (M2) and matrix protein 1 (M1) genes, complete cds.
--------------AGCAAAAGCAGGTAGATGTTG-AAAGATGAGTCTTCTAACCGAGGT
CG-AAACGTACGTTCTCTCTATCATCCCGTCAGGCCCCCTCAAAGCCGAGATCGCGCAGA
AACTTGAAGATGTCTTTGCAGGAAAGAACACCGATCTCGAGGCTCTTATGGAGTGGCTAA
AGACAAGACCAATCCTGTCACCTTTGACTAAAGGGATGTTGGGATTTGTATTCACGCTCA
CCGTGCCCAGTGAGCGAGGACTGCAGCGTAGACGCTTTGTCCAGAATGCCCTAAATGGAA
ATGGAGATCCAAATAATATGGATAGGGCAGTTAAGCTATATAAGAAGCTGAAAAGAGAAA
TAACATTCCATGGGGCTAAGGAGGTCGCACTCAGCTACTCAACCGGTGCACTCGCCAGTT
GCATGGG--TCTCATATACAACAGAATGGGCACAGTGACTACGGAAGTGGCTTTTGGCCT
AGTGTGTGCCACTTGTGAGCAGATTGCAGATTCACAGCATCGGTCTCACAGACAGATGGC
AACTATCACCAACCCACTAATCAGGCATGAGAACAGAATGGTGCTGGCAAGCACTACAGC
TAAGGCTATGGAGCAGATGGCGGGATCAAGTGAGCAAGCAGCGGAAGCCATGGAGGTCGC
TAATCAGGCTAGGCAGATGGTGCAGGCAATGAGAACAATTGGGACTCATCCTAACTCTAG
TGCTGGTCTGAGAGATAATCTTCTTGAAAATTTGCAGGCCTACCAGAAACGAATGGGAGT
GCAGATGCAGCGATTCAAGTGATCCTCTTGTTGTTGCCGCAAGTATCATTGGGATCTTGC
ACTTGATATTGTGGATTCTTGATCGTCTTTTCTTCAAATGCATTTATCGTCGCCTTAAAT
ACGGTTTGAAAAGAGGGCCTTCTACGGAAGGAGTACCTGAGTCTATGAGGGAAGAGTATC
GGCAGGAACAGCAGAATGCTGTGGATGTTGACGATGGTCA-TTTTGTCAACATAGAATTG
GAGTAAAAAACTACCTTGTTTCTACT---------------------------
>gi|157012094|gb|CY025102| /Environment/7(MP)/H4N6/USA/2006/// Influenza A virus (A/environment/Maryland/1101/2006(H4N6)) segment 7, complete sequence
-------------------------------ATTG-AAAGATGAGTCTTCTAACCGAGGT
CG-AAACGTACGTTCTCTCTATCGTCCCGTCAGGCCCCCTCAAAGCCGAGATCGCGCAGA
GACTTGAAGATGTCTTTGCAGGGAAGAACACCGATCTTGAGGCGCTCATGGAGTGGCTAA
AGACAAGACCAATCTTGTCACCTTTGACTAAGGGGATTTTAGGATTTGTGTTCACGCTCA
CCGTGCCCAGTGAGCGAGGACTGCAGCGTAGACGCTTTGTCCAAAATGCCCTTAATGGGA
ATGGAGATCCAAACAACATGGACAGGGCGGTCAAACTGTACAGGAAGCTAAAAAGGGAAA
TAACATTCCATGGGGCAAAAGAAGTAGCACTCAGTTATTCAACTGGTGCACTTGCCAGTT
GCATGGG--CCTTATATACAACCGAATGGGAACTGTGACCACTGAAGTGGCATTTGGCCT
GGTGTGCGCCACATGTGAGCAAATTGCTGATTCCCAGCATCGGTCTCACAGGCAAATGGT
GACAACAACCAACCCACTGATCAGGCATGAGAACAGAATGGTGCTGGCCAGCACCACGGC
TAAAGCTATGGAGCAAATGGCAGGGTCTAGTGAGCAGGCAGCAGAGGCTATGGAGGTTGC
TAGTCAGGCTAGACAAATGGTGCAGGCAATGAGGACCATTGGGACTCATCCTAGCTCCAG
TGCTGGTCTAAAGGATGATCTTCTTGAAAATTTGCAGGCCTACCAGAAACGGATGGGAGT
GCAAATGCAGCGATTCAAGTGATCCTCTCGTTATTGCCGCAAGTATCATTGGGATCTTGC
ACTTGATATTGTGGATTCTTGATCGTCTTTTCTTCAAATGCATTTATCGTCGCCTTAAAT
ACGGTTTGAAAAGAGGGCCTTCTACGGAAGGAGTGCCTGAGTCTATGAGGGAAGAATATC
GGCAGGAACAGCAGAGTGCTGTGGATGTTGACGATGGTCA-TTTTGTCAACATAGAGCTG
GAGTAA-----------------------------------------------
>gi|155016287|gb|CY024803| /Environment/7(MP)/H3N8/USA/2005/// Influenza A virus (A/environment/Maryland/1158/2005(H3N8)) segment 7, complete sequence
----------------------------------------ATGAGTCTTCTAACCGAGGT
CG-AAACGTACGTTCTCTCTATCGTCCCATCAGGCCCCCTCAAAGCCGAGATCGCGCAGA
GACTTGAAGATGTGTTTGCAGGGAAGAACACCGATCTTGAGGCACTCATGGAATGGCTAA
AGACAAGACCAATCCTGTCACCTCTGACTAAGGGGATTTTAGGATTTGTGTTCACGCTCA
CCGTGCCCAGTGAGCGAGGACTGCAGCGTAGACGCTTTGTCCAAAATGCCCTTAATGGGA
ATGGGGATCCAAACAACATGGACAGAGCGGTCAAACTGTACAGGAAGCTTAAAAGGGAGA
TAACATTCCATGGGGCAAAAGAAGTGGCACTCAGTTATTCTACTGGTGCACTTGCCAGTT
GCATGGG--CCTCATATACAACAGGATGGGGACAGTGACCACTGAAGTGGCATTTGGCCT
AGTGTGCGCCACGTGTGAGCAGATTGCTGATTCCCAACATCGGTCTCACAGACAAATGGT
GACAACAACCAACCCACTAATCAGGCACGAGAACAGAATGGTACTGGCCAGTACCACGGC
TAAAGCCATGGAACAAATGGCAGGGTCAAGTGAGCAGGCAGCAGAGGCTATGGAGGTTGC
TAGTCAGGCTAGACAGATGGTGCAGGCAATGAGGACCATTGGGACTCATCCTAGCTCCAG
TGCTGGTCTGAAAGATGATCTTCTTGAAAATTTGCAGGCCTATCAGAAACGGATGGGAGT
GCAGATGCAGCGATTCAAGTGATCCTCTCGTTATTGCCGCAAGTATCATTGGGATCTTGC
ACTTGATATTGTGGATTCTTGATCGTCTTTTCTTCAAATGCATTTATCGTCGCCTTAAAT
ACGGTTTGAAAAGAGGGCCTTCTACGGAAGGAGTGCCTGAGTCTATGAGGGAAGAATATC
GGCAGGAACAGCAGAGTGCTGTGGATGTTGACGATGGTCA-TTTTGTCAACATAGAGCTG
GAGTAA-----------------------------------------------
>gi|149930072|gb|CY022726| /Environment/7(MP)/H3N8/USA/2005/// Influenza A virus (A/environment/Maryland/1175/2005(H3N8)) segment 7, complete sequence
-------------------------------ATTG-AAAGATGAGTCTTCTAACCGAGGT
CG-AAACGTACGTTCTCTCTATCGTCCCATCAGGCCCCCTCAAAGCCGAGATCGCGCAGA
GACTTGAAGATGTGTTTGCAGGGAAGAACACCGATCTTGAGGCACTCATGGAATGGCTAA
AGACAAGACCAATCCTGTCACCTCTGACTAAGGGGATTTTAGGATTTGTGTTCACGCTCA
CCGTGCCCAGTGAGCGAGGACTGCAGCGTAGACGCTTTGTCCAAAATGCCCTTAATGGGA
ATGGGGATCCAAACAACATGGACAGAGCGGTCAAACTGTACAGGAAGCTTAAAAGGGAGA
TAACATTCCATGGGGCAAAAGAAGTGGCACTCAGTTATTCTACTGGTGCACTTGCCAGTT
GCATGGG--CCTCATATACAACAGGATGGGGACAGTGACCACTGAAGTGGCATTTGGCCT
AGTGTGCGCCACGTGTGAGCAGATTGCTGATTCCCAACATCGGTCTCACAGACAAATGGT
GACAACAACCAACCCACTAATCAGGCACGAGAACAGAATGGTACTGGCCAGTACCACGGC
TAAAGCCATGGAACAAATGGCAGGGTCAAGTGAGCAGGCAGCAGAGGCTATGGAGGTTGC
TAGTCAGGCTAGACAGATGGTGCAGGCAATGAGGACCATTGGGACTCATCCTAGCTCCAG
TGCTGGTCTGAAAGATGATCTTCTTGAAAATTTGCAGGCCTATCAGAAACGGATGGGAGT
GCAGATGCAGCGATTCAAGTGATCCTCTCGTTATTGCCGCAAGTATCATTGGGATCTTGC
ACTTGATATTGTGGATTCTTGATCGTCTTTTCTTCAAATGCATTTATCGTCGCCTTAAAT
ACGGTTTGAAAAGAGGGCCTTCTACGGAAGGAGTGCCTGAGTCTATGAGGGAAGAATATC
GGCAGGAACAGCAGAGTGCTGTGGATGTTGACGATGGTCA-TTTTGTCAACATAGAGCTG
GAGTAAA----------------------------------------------
>gi|134048165|gb|CY021310| /Environment/7(MP)/H3N8/USA/2005/// Influenza A virus (A/environment/Maryland/1165/2005(H3N8)) segment 7, complete sequence
-------------------------------ATTG-AAAGATGAGTCTTCTAACCGAGGT
CG-AAACGTACGTTCTCTCTATCGTCCCATCAGGCCCCCTCAAAGCCGAGATCGCGCAGA
GACTTGAAGATGTGTTTGCAGGGAAGAACACCGATCTTGAGGCACTCATGGAATGGCTAA
AGACAAGACCAATCCTGTCACCTCTGACTAAGGGGATTTTAGGATTTGTGTTCACGCTCA
CCGTGCCCAGTGAGCGAGGACTGCAGCGTAGACGCTTTGTCCAAAATGCCCTTAATGGGA
ATGGGGATCCAAACAACATGGACAGAGCGGTCAAACTGTACAGGAAGCTTAAAAGGGAGA
TAACATTCCATGGGGCAAAAGAAGTGGCACTCAGTTATTCTACTGGTGCACTTGCCAGTT
GCATGGG--CCTCATATACAACAGGATGGGGACAGTGACCACTGAAGTGGCATTTGGCCT
AGTGTGCGCCACGTGTGAGCAGATTGCTGATTCCCAACATCGGTCTCACAGACAAATGGT
GACAACAACCAACCCACTAATCAGGCACGAGAACAGAATGGTACTGGCCAGTACCACGGC
TAAAGCCATGGAACAAATGGCAGGGTCAAGTGAGCAGGCAGCAGAGGCTATGGAGGTTGC
TAGTCAGGCTAGACAGATGGTGCAGGCAATGAGGACCATTGGGACTCATCCTAGCTCCAG
TGCTGGTCTGAAAGATGATCTTCTTGAAAATTTGCAGGCCTATCAGAAACGGATGGGAGT
GCAGATGCAGCGATTCAAGTGATCCTCTCGTTATTGCCGCAAGTATCATTGGGATCTTGC
ACTTGATATTGTGGATTCTTGATCGTCTTTTCTTCAAATGCATTTATCGTCGCCTTAAAT
ACGGTTTGAAAAGAGGGCCTTCTACGGAAGGAGTGCCTGAGTCTATGAGGGAAGAATATC
GGCAGGAACAGCAGAGTGCTGTGGATGTTGACGATGGTCA-TTTTGTCAACATAGAGCTG
GAGTAA-----------------------------------------------
>gi|134047756|gb|CY021158| /Environment/7(MP)/H3N6/USA/2005/// Influenza A virus (A/environment/Delaware/245/2005(H3N6)) segment 7, complete sequence
-------------------------------ATTG-AAAGATGAGTCTTCTAACCGAGGT
CG-AAACGTATGTTCTCTCTATCGTCCCATCAGGCCCCCTCAAAGCCGAGATCGCGCAGA
GACTTGAAGATGTGTTTGCAGGGAAGAACACCGATCTTGAGGCACTCATGGAATGGCTAA
AGACAAGACCAATCCTGTCACCTCTGACTAAGGGGATTTTAGGATTTGTGTTCACGCTCA
CCGTGCCCAGTGAGCGAGGACTGCAGCGTAGACGCTTTGTCCAAAATGCCCTTAATGGGA
ATGGGGATCCAAACAACATGGACAGAGCGGTCAAACTGTATAGGAAGCTGAAAAGGGAAA
TAACATTCCATGGGGCAAAAGAAGTGGCACTCAGTTATTCGACTGGTGCACTTGCCAGTT
GCATGGG--CCTCATATACAACCGGATGGGGACTGTGACCACTGAAGTGGCATTTGGCCT
GGTGTGCGCCACATGTGAGCAGATTGCTGATTCCCAGCATCGGTCTCATAGACAAATGGT
GACAACAACCAACCCACTAATCAGGCACGAGAACAGAATGGTACTGGCCAGCACTACGGC
TAAGGCCATGGAGCAAATGGCAGGATCAAGTGAGCAGGCAGCAGAGGCTATGGAGGTTGC
TAGTCAGGCCAGACAGATGGTGCAGGCAATGAGGACCATTGGGACTCATCCTAACTCCAG
TGCTGGTCTAAAAGATGATCTTCTTGAAAATTTGCAGGCCTACCAGAAACGGATGGGAGT
GCAGATGCAGCGATTCAAGTGATCCTCTCGTTATTGCCGCAAGCATCATTGGGATCTTGC
ACTTGATATTGTGGATTCTTGATCGTCTTTTCTTCAAATGCATTTATCGTCGCCTTAAAT
ACGGTTTGAAAAGAGGGCCTTCTACGGAAGGAATGCCTGAGTCTATGAGGGAAGAATATC
GGCAGGAACAGCAGAGTGCTGTGGATGTTGACGATGGTCA-TTTTGTCAACATAGAGCTG
GAGTAA-----------------------------------------------
>gi|134047973|gb|CY021230| /Environment/7(MP)/H3N6/USA/2005/// Influenza A virus (A/environment/Delaware/251/2005(H3N6)) segment 7, complete sequence
-------------------------------ATTG-AAAGATGAGTCTTCTAACCGAGGT
CG-AAACGTATGTTCTCTCTATCGTCCCATCAGGCCCCCTCAAAGCCGAGATCGCGCAGA
GACTTGAAGATGTGTTTGCAGGGAAGAACACCGATCTTGAGGCACTCATGGAATGGCTAA
AGACAAGACCAATCCTGTCACCTCTGACTAAAGGGATTTTAGGATTTGTGTTCACGCTCA
CCGTGCCCAGTGAGCGAGGACTGCAGCGTAGACGCTTTGTCCAAAATGCCCTTAATGGGA
ATGGGGATCCAAACAACATGGACAGAGCGGTCAAACTGTATAGGAAGCTGAAAAGGGAAA
TAACATTCCATGGGGCAAAAGAAGTGGCACTCAGTTATTCGACTGGTGCACTTGCCAGTT
GCATGGG--CCTCATATACAACCGGATGGGGACTGTGACCACTGAAGTGGCATTTGGCCT
GGTGTGCGCCACATGTGAGCAGATTGCTGATTCCCAGCATCGGTCTCATAGACAAATGGT
GACAACAACCAACCCACTAATCAGGCACGAGAACAGAATGGTACTGGCCAGCACTACGGC
TAAGGCCATGGAGCAAATGGCAGGATCAAGTGAGCAGGCAGCAGAGGCTATGGAGGTTGC
TAGTCAGGCCAGACAGATGGTGCAGGCAATGAGGACCATTGGGACTCATCCTAACTCCAG
TGCTGGTCTAAAAGATGATCTTCTTGAAAATTTGCAGGCCTACCAGAAACGGATGGGAGT
GCAGATGCAGCGATTCAAGTGATCCTCTCGTTATTGCCGCAAGCATCATTGGGATCTTGC
ACTTGATATTGTGGATTCTTGATCGTCTTTTCTTCAAATGCATTTATCGTCGCCTTAAAT
ACGGTTTGAAAAGAGGGCCTTCTACGGAAGGAATGCCTGAGTCTATGAGGGAAGAATATC
GGCAGGAACAGCAGAGTGCTGTGGATGTTGACGATGGTCA-TTTTGTCAACATAGAGCTG
GAGTAAA----------------------------------------------
>gi|134048108|gb|CY021286| /Environment/7(MP)/H3N6/USA/2005/// Influenza A virus (A/environment/Maryland/1176/2005(H3N6)) segment 7, complete sequence
--------------------------------------AGATGAGTCTTCTAACCGAGGT
CG-AAACGTACGTTCTCTCTATCGTCCCATCAGGCCCCCTCAAAGCCGAGATCGCGCAGA
GACTTGAAGATGTGTTTGCAGGGAAGAACACCGATCTTGAGGCACTCATGGAATGGCTAA
AGACAAGACCAATCCTGTCACCTCTGACTAAGGGGATTTTAGGATTTGTGTTCACGCTCA
CCGTGCCCAGTGAGCGAGGACTGCAGCGTAGACGCTTTGTCCAAAATGCCCTTAATGGGA
ATGGGGATCCAAACAACATGGACAGAGCGGTCAAACTGTACAGGAAGCTTAAAAGGGAGA
TAACATTCCATGGGGCAAAAGAAGTGGCACTCAGTTATTCTACTGGTGCACTTGCCAGTT
GCATGGG--CCTCATATACAACAGGATGGGGACAGTGACCACTGAAGTGGCATTTGGCCT
AGTGTGCGCCACGTGTGAGCAGATTGCTGATTCCCAACATCGGTCTCACAGACAAATGGT
GACAACAACCAACCCACTAATCAGGCACGAGAACAGAATGGTACTGGCCAGTACCACGGC
TAAAGCCATGGAACAAATGGCAGGGTCAAGTGAGCAGGCAGCAGAGGCTATGGAGGTTGC
TAGTCAGGCTAGACAGATGGTGCAGGCAATGAGGACCATTGGGACTCATCCTAGCTCCAG
TGCTGGTCTGAAAGATGATCTTCTTGAAAATTTGCAGGCCTATCAGAAACGGATGGGAGT
GCAGATGCAGCGATTCAAGTGATCCTCTCGTTATTGCCGCAAGTATCATTGGGATCTTGC
ACTTGATATTGTGGATTCTTGATCGTCTTTTCTTCAAATGCATTTATCGTCGCCTTAAAT
ACGGTTTGAAAAGAGGGCCTTCTACGGAAGGAGTGCCTGAGTCTATGAGGGAAGAATATC
GGCAGGAACAGCAGAGTGCTGTGGATGTTGACGATGGTCA-TTTTGTCAACATAGAGCTG
GAGTAA-----------------------------------------------
>gi|134047371|gb|CY020998| /Environment/7(MP)/H3N2/USA/2005/// Influenza A virus (A/environment/Ohio/1001/2005(H3N2)) segment 7, complete sequence
------------------------------TATTG-AAAGATGAGTCTTCTAACCGAGGT
CG-AAACGTACGTTCTCTCTATCGTCCCGTCGGGCCCCCTCAAAGCCGAGATCGCGCAAA
GACTTGAAGATGTGTTTGCAGGGAAGAACACCGATCTTGAGGCACTCATGGAATGGCTAA
AGACAAGACCAATCCTGTCACCTCTGACTAAGGGGATTTTAGGATTTGTGTTCACGCTCA
CCGTGCCCAGTGAGCGAGGACTGCAGCGTAGACGCTTTGTCCAAAATGCCCTTAATGGGA
ATGGGGATCCAAACAACATGGACAGAGCGGTCAAACTGTACAGGAAGCTTAAAAGAGAGA
TAACATTCCATGGGGCAAAAGAAGTGGCACTCAGTTATTCAACTGGTGCACTTGCCAGTT
GCATGGG--CCTCATATATAACAGGATGGGAACTGTGACCACTGAAGTGGCATTTGGCCT
GGTGTGTGCCACGTGTGAGCAAATTGCTGATTCCCAGCACCGGTCTCACAGACAAATGGT
GACAACAACCAACCCACTAATCAGGCATGAGAACAGAATGGTACTGGCCAGTACTACGGC
TAAGGCCATGGAGCAGATGGCAGGGTCAAGTGAGCAGGCAGCAGAGGCTATGGAGGTTGC
TAGTCAGGCCAGACAGATGGTGCAGGCAATGAGGACCATTGGAACTCATCCTAGCTCCAG
TGCTGGTCTAAAAGATGATCTTCTTGAAAATTTGCAGGCCTACCAGAAACGGATGGGAGT
GCAGATGCAGCGATTCAAGTGATCCTCTCGTTATTGCCGCAAGTATCATTGGGATCTTGC
ACTTGATATTGTGGATTCTTGATCGTCTTTTCTTCAAATGCATTTATCGTCGCCTTAAAT
ACGGTTTGAAAAGAGGGCCTTCTACGGAAGGAGTGCCTGAATCTATGAGGGAAGAATATC
GGCAGGAACAGCAGAATGCTGTGGATGTTGACGATGGTCA-TTTTGTCAACATAGAGCTG
GAGTAA-----------------------------------------------
>gi|122851527|gb|CY019214| /Environment/7(MP)/H3N2/USA/2005/// Influenza A virus (A/environment/Ohio/994/2005(H3N2)) segment 7, complete sequence
--------------------------------------AGATGAGTCTTCTAACCGAGGT
CG-AAACGTACGTTCTCTCTATCGTCCCGTCGGGCCCCCTCAAAGCCGAGATCGCGCAAA
GACTTGAAGATGTGTTTGCAGGGAAGAACACCGATCTTGAGGCACTCATGGAATGGCTAA
AGACAAGACCAATCCTGTCACCTCTGACTAAGGGGATTTTAGGATTTGTGTTCACGCTCA
CCGTGCCCAGTGAGCGAGGACTGCAGCGTAGACGCTTTGTCCAAAATGCCCTTAATGGGA
ATGGGGATCCAAACAACATGGACAGAGCGGTCAAACTGTACAGGAAGCTTAAAAGAGAGA
TAACATTCCATGGGGCAAAAGAAGTGGCACTCAGTTATTCAACTGGTGCACTTGCCAGTT
GCATGGG--CCTCATATACAACAGGATGGGAACTGTGACCACTGAAGTGGCATTTGGCCT
GGTGTGTGCCACGTGTGAGCAAATTGCTGATTCCCAGCACCGGTCTCACAGACAAATGGT
GACAACAACCAACCCACTAATCAGGCATGAGAACAGAATGGTACTGGCCAGTACTACGGC
TAAGGCCATGGAGCAGATGGCAGGGTCAAGTGAGCAGGCAGCAGAGGCTATGGAGGTTGC
TAGTCAGGCCAGACAGATGGTGCAGGCAATGAGGACCATTGGAACTCATCCTAGCTCCAG
TGCTGGTCTAAAAGATGATCTTCTTGAAAATTTGCAGGCCTACCAGAAACGGATGGGAGT
GCAGATGCAGCGATTCAAGTGATCCTCTCGTTATTGCCGCAAGTATCATTGGGATCTTGC
ACTTGATATTGTGGATTCTTGATCGTCTTTTCTTCAAATGCATTTATCGTCGCCTTAAAT
ACGGTTTGAAAAGAGGGCCTTCTACGGAAGGAGTGCCTGAATCTATGAGGGAAGAATATC
GGCAGGAACAGCAGAATGCTGTGGATGTTGACGATGGTCA-TTTTGTCAACATAGAGCTG
GAGTAA-----------------------------------------------
>gi|134046986|gb|CY020918| /Environment/7(MP)/H1N1/USA/2005/08/10/ Influenza A virus (A/environment/Ohio/1007/2005(H1N1)) segment 7, complete sequence
-------------------------------------AAGATGAGTCTTCTAACCGAGGT
CG-AAACGTACGTTCTCTCTATCGTCCCATCAGGCCCCCTCAAAGCCGAGATCGCGCAGA
GACTTGAAGATGTGTTTGCAGGGAAGAACACCGATCTTGAGGCACTCATGGAGTGGCTAA
AGACAAGACCAATCCTGTCACCTCTGACTAAGGGGATTTTAGGATTTGTGTTCACGCTCA
CCGTGCCCAGTGAGCGAGGACTGCAGCGTAGACGCTTTGTTCAAAATGCCCTTAATGGGA
ATGGGGATCCAAACAACATGGACAGAGCGGTCAAACTGTACAGGAAGCTGAAAAGGGAAA
TAACATTCCATGGAGCAAAAGAAGTGGCACTCAGTTATTCGACTGGTGCACTTGCCAGTT
GCATGGG--CCTCATATACAACCGGATGGGGACTGTGACCACTGAAGTGGCATTTGGCCT
AGTGTGCGCCACATGTGAGCAGATTGCTGACTCCCAGCATCGGTCTCACAGACAAATGGT
GACAACAACCAACCCACTAATCAGGCACGAGAACAGAATGGTACTGGCCAGTACTACGGC
TAAGGCCATGGAGCAAATGGCAGGATCAAGTGAGCAGGCAGCAGAGGCTATGGAGGTTGC
TAGTCAGGCCAGACAGATGGTGCAGGCAATGAGGACCATTGGGACTCATCCTAGCTCCAG
TGCTGGTCTAAAAGATGATCTTCTTGAAAATTTGCAGGCCTACCAGAAACGGATGGGAGT
GCAGATGCAGCGATTCAAGTGATCCTCTCGTTATTGCCGCAAGTATCATTGGGATCTTGC
ACTTGATATTGTGGATTCTTGATCGTCTTTTCTTCAAATGCATTTATCGTCGCTTTAAAT
ACGGTTTGAAAAGAGGGCCTTCTACGGAAGGAGTGCCTGAGTCTATGAGGGAAGAATATC
GGCAGGAACAGCAGAGTGCTGTGGATGTTGACGATGGTCA-TTTTGTCAACATAGAGCTG
GAGTAA-----------------------------------------------
>gi|157012075|gb|CY025094| /Environment/7(MP)/H11N9/USA/2006/// Influenza A virus (A/environment/Maryland/763/2006(H11N9)) segment 7, complete sequence
-------------------------------ATTG-AAAGATGAGTCTTCTAACCGAGGT
CG-AAACGTACGTTCTCTCTATCGTCCCGTCAGGCCCCCTCAAAGCCGAGATCGCGCAGA
GACTTGAAGATGTGTTTGCAGGGAAGAACACCGATCTTGAGGCACTCATGGAATGGCTAA
AGACAAGACCAATCCTGTCACCTCTGACTAAGGGGATTTTAGGATTTGTGTTCACGCTCA
CCGTGCCCAGTGAGCGAGGACTGCAGCGTAGACGCTTTGTCCAAAATGCCCTTAATGGGA
ATGGGGATCCAAACAACATGGACAGAGCAGTCAAACTGTACAGGAAGCTTAAAAGGGAGA
TAACATTCCATGGGGCAAAAGAAGTGGCACTCAGTTATTCAACTGGTGCACTTGCCAGTT
GCATGGG--CCTCATATACAACAGGATGGGGACTGTGACCACTGAAGTGGCATTTGGCCT
GGTGTGCGCCACGTGTGAACAGATTGCTGATTCCCAGCATCGGTCTCACAGACAAATGGT
GACCACAACCAATCCACTGATCAGGCACGAGAACAGAATGGTACTGGCCAGTACTACGGC
TAAGGCCATGGAGCAAATGGCAGGGTCAAGTGAGCAGGCAGCAGAGGCTATGGAGGTTGC
TAGTCAGGCCAGACAAATGGTGCAGGCAATGAGGACCATTGGGACTCATCCTAGCTCCAG
TGCTGGTCTAAAGGATGATCTTCTTGAAAATTTGCAGGCCTACCAGAAACGGATGGGAGT
GCAGATGCAGCGATTCAAGTGATCCTCTCGTTATTGCCGCAAGTATCATTGGGATCTTGC
ACTTGATATTGTGGATTCTTGATCGTCTTTTCTTCAAATGCATTTATCGTCGCCTTAAAT
ACGGTTTGAAAAGAGGGCCTTCTACGGAAGGAGTGCCTGAGTCTATGAGGGAAGAATATC
GGCAGGAACAGCAGAGTGCTGTGGATGTTGACGATGGTCA-TTTTGTCAACATAGAGCTG
GAGTAA-----------------------------------------------
>gi|134047730|gb|CY021150| /Environment/7(MP)/H11N8/USA/2005/// Influenza A virus (A/environment/Delaware/232/2005(H11N8)) segment 7, complete sequence
-------------------------------ATTG-AAAGATGAGTCTTCTAACCGAGGT
CG-AAACGTATGTTCTCTCTATCGTCCCATCAGGCCCCCTCAAAGCCGAGATCGCGCAGA
GACTTGAAGATGTGTTTGCAGGGAAAAACACCGATCTTGAGGCGCTCATGGAATGGCTAA
AGACAAGACCAATCCTGTCACCTCTGACCAAGGGAATTTTAGGATTTGTGTTCACGCTCA
CCGTGCCCAGTGAGCGAGGACTGCAGCGTAGACGCTTTGTCCAAAATGCCCTTAATGGGA
ATGGGGATCCAAACAACATGGACAGGGCGGTCAAACTGTACAGGAAGCTTAAAAGGGAAA
TAACATTCCATGGGGCAAAAGAGGTGGCACTCAGTTATTCAACTGGTGCACTTGCCAGCT
GTATGGG--CCTCATATACAACAGGATGGGGACTGTGACCACTGAAGTAGCATTTGGCCT
GGTGTGCGCCACGTGTGAGCAGATTGCTGATTCCCAGCATCGGTCTCACAGACAAATGGT
GACAACAACCAACCCGCTAATCAGGCACGAGAACAGAATGGTACTGGCCAGTACTACGGC
TAAGGCCATGGAGCAAATGGCAGGGTCAAGTGAGCAGGCAGCAGAGGCTATGGAGGTTGC
TAGTCAGGCGAGACAGATGGTGCAGGCAATGAGGACCATTGGGACTCATCCTAGCTCCAG
TGCTGGTCTGAAGGATGATCTTCTTGAAAATTTGCAGGCCTACCAGAAACGGATGGGAGT
GCAGATGCAGCGATTCAAGTGATCCTCTCGTTATTGCCGCAAGTATCATTGGGATCTTGC
ACTTGATATTGTGGATTCTTGATCGTCTTTTCTTCAAATGCATTTATCGTCGCCTTAAAT
ACGGTTTGAAAAGAGGGCCTTCTACGGAAGGAGTGCCTGAGTCTATGAGGGAAGAATATC
GGCAGGAACAGCAGAGTGCTGTGGATGTTGACGATGGTCA-TTTTGTCAACATAGAGCTG
GAGTAA-----------------------------------------------
>gi|146133616|gb|CY021854| /Environment/7(MP)/H11N8/USA/2005/// Influenza A virus (A/environment/Delaware/234/2005(H11N8)) segment 7, complete sequence
-------------------------------ATTG-AAAGATGAGTCTTCTAACCGAGGT
CG-AAACGTATGTTCTCTCTATCGTCCCATCAGGCCCCCTCAAAGCCGAGATCGCGCAGA
GACTTGAAGATGTGTTTGCAGGGAAAAACACCGATCTTGAGGCGCTCATGGAATGGCTAA
AGACAAGACCAATCCTGTCACCTCTGACCAAGGGAATTTTAGGATTTGTGTTCACGCTCA
CCGTGCCCAGTGAGCGAGGACTGCAGCGTAGACGCTTTGTCCAAAATGCCCTTAATGGGA
ATGGGGATCCAAACAACATGGACAGGGCGGTCAAACTGTACAGGAAGCTTAAAAGGGAAA
TAACATTCCATGGGGCAAAAGAAGTGGCACTCAGTTATTCAACTGGTGCACTTGCCAGCT
GCATGGG--CCTCATATACAACAGGATGGGGACTGTGACCACTGAAGTAGCATTTGGCCT
GGTGTGCGCCACGTGTGAGCAAATTGCTGACTCCCAGCATCGGTCTCACAGACAAATGGT
GACAACAACCAACCCGCTAATCAGACACGAGAACAGAATGGTACTGGCCAGTACTACGGC
TAAGGCCATGGAGCAAATGGCAGGATCAAGTGAGCAGGCAGCAGAGGCTATGGAGGTTGC
TAGTCAGGCGAGACAGATGGTGCAGGCAATGAGGACCATTGGGACTCATCCTAGCTCCAG
TGCTGGTCTGAAGGATGATCTTCTTGAAAATTTGCAGGCCTACCAGAAACGGATGGGAGT
GCAGATGCAGCGATTCAAGTGATCCTCTCGTTATTGCCGCAAGTATCATTGGGATCTTGC
ACTTGATATTGTGGATTCTTGATCGTCTTTTCTTCAAATGCATTTATCGTCGCCTTAAAT
ACGGTTTGAAAAGAGGGCCTTCTACGGAAGGAGTGCCTGAGTCTATGAGGGAAGAATATC
GGCAGGAACAGCAGAGTGCTGTGGATGTTGACGATGGTCA-TTTTGTCAACATAGAGCTG
GAGTAA-----------------------------------------------
>gi|138392658|gb|CY021438| /Environment/7(MP)/H11N6/USA/2005/// Influenza A virus (A/environment/Delaware/235/2005(H11N6)) segment 7, complete sequence
-------------------------------ATTG-AAAGATGAGTCTTCTAACCGAGGT
CG-AAACGTATGTTCTCTCTATCGTCCCATCAGGCCCCCTCAAAGCCGAGATCGCGCAGA
GACTTGAAGATGTGTTTGCAGGGAAAAACACCGATCTTGAGGCGCTCATGGAATGGCTAA
AGACAAGACCAATCCTGTCACCTCTGACCAAGGGAATTTTAGGATTTGTGTTCACGCTCA
CCGTGCCCAGTGAGCGAGGACTGCAGCGTAGACGCTTTGTCCAAAATGCCCTTAATGGGA
ATGGGGATCCAAACAACATGGACAGGGCGGTCAAACTGTACAGGAAGCTTAAAAGGGAAA
TAACATTCCATGGGGCAAAAGAGGTGGCACTCAGTTATTCAACTGGTGCACTTGCCAGCT
GCATGGG--CCTCATATACAACAGGATGGGGACTGTGACCACTGAAGTAGCATTTGGCCT
GGTGTGCGCCACGTGTGAGCAGATTGCTGATTCCCAGCATCGGTCTCACAGACAAATGGT
GACAACAACCAACCCGCTAATCAGGCACGAGAACAGAATGGTACTGGCCAGTACTACGGC
TAAGGCCATGGAGCAAATGGCAGGGTCAAGTGAGCAGGCAGCAGAGGCTATGGAGGTTGC
TAGTCAGGCGAGACAGATGGTGCAGGCAATGAGGACCATTGGGACTCATCCTAGCTCCAG
TGCTGGTCTGAAGGATGATCTTCTTGAAAATTTGCAGGCCTACCAGAAACGGATGGGAGT
GCAGATGCAGCGATTCAAGTGATCCTCTCGTTATTGCCGCAAGTATCATTGGGATCTTGC
ACTTGATATTGTGGATTCTTGATCGTCTTTTCTTCAAATGCATTTATCGTCGCCTTAAAT
ACGGTTTGAAAAGAGGGCCTTCTACGGAAGGAGTGCCTGAGTCTATGAGGGAAGAATATC
GGCAGGAACAGCAGAGTGCTGTGGATGTTGACGATGGTCA-TTTTGTCAACATAGAGCTG
GAGTAA-----------------------------------------------
>gi|119514264|gb|EF124795| /Civet/7(MP)/H5N1/Viet Nam/2005/// Influenza A virus (A/Owston's civet/Vietnam/1/2005(H5N1)) segment 7 matrix protein (M) gene, complete cds.
----------------------------------------ATGAGTCTTCTAACCGAGGT
CG-AAACGTACGTTCTCTCTATCATCCCGTCAGGCCCCCTCAAAGCCGAGATCGCGCAGA
AACTTGAAGATGTCTTTGCAGGAAAGAACACCGATCTCGAGGCTCTCATGGAGTGGCTAA
AGACAAGACCAATCCTGTCACCTCTGACCAAAGGGATTTTGGGATTTGTATTCACGCTCA
CCGTGCCCAGTGAGCGAGGACTGCAGCGTAGACGCTTTGTCCAGAATGCCCTAAATGGAA
ATGGAGATCCAAATAATATGGATAGGGCAGTTAAGCTATACAAGAAGCTGAAAAGGGAAA
TAACATTCCATGGGGCTAAAGAGGTCGCACTCAGCTACTCAACCGGTGCACTTGCCAGTT
GCATGGG--TCTCATATACAACAGGATGGGAACGGTGACTACGGAAGTGGCTTTTGGCCT
AGTGTGTGCCACTTGTGAGCAGATTGCAGATTCACAGCATCGGTCTCACAGACAGATGGC
AACTATCACCAACCCACTAATCAGGCATGAGAACAGAATGGTGCTGGCCAGCACTACAGC
TAAGGCTATGGAGCAGATGGCGGGATCAAGTGAGCAGGCAGCGGAAGCCATGGAGGTTGC
TAATCAGGCTAGGCAGATGGTGCAGGCAATGAGGACAATTGGGACTCATCCTAACTCTAG
TGCTGGTCTGAGAGATAATCTTCTTGAAAATTTGCAGGCCTACCAGAAACGAATGGGAGT
GCAGATACAGCGATTCAAGTGATCCTCTTGTTGTTGCCGCAAGTATCATTGGGATCTTGC
ACTTGATATTGTGGATTCTTGATCGTCTTTTCTTCAAATGCATTTATCGTCGCCTTAAAT
ACGGTTTGAAAAGAGGGCCTTCTACGGCAGGGGTACCTGAGTCTATGAGGGAAGAGTACC
GGCAGGAACAGCAGAGTGCTGTGGATGTTGACGATGGTCA-TTTTGTCAACATAGAATTG
GAGTAA-----------------------------------------------
>gi|99030945|gb|DQ643985| /Cat/7(MP)/H5N1/Germany/2006/02// Influenza A virus (A/cat/Germany/606/2006(H5N1)) matrix protein 1 (M1) gene, complete cds.
--------------AGCAAAAGCAGGTAGATGTTG-AAAGATGAGTCTTCTAACCGAGGT
CG-AAACGTACGTTCTCTCTATCATCCCGTCAGGCCCCCTCAAAGCCGAGATCGCGCAGA
AACTTGAAGATGTCTTTGCAGGAAAGAACACCGATCTCGAGGCTCTCATGGAGTGGCTAA
AGACAAGACCAATCCTGTCACCTCTGACTAAAGGGATGTTGGGATTTGTATTCACGCTCA
CCGTGCCCAGTGAGCGAGGACTGCAGCGTAGACGCTTTGTCCAGAATGCCCTAAATGGAA
ATGGAGATCCAAATAATATGGATAGGGCAGTTAAGCTATATAAGAAGCTGAAAAGAGAAA
TAACATTCCATGGGGCTAAGGAGGTCGCACTCAGCTACTCAACCGGTGCACTCGCCAGTT
GCATGGG--TCTCATATACAACAGAATGGGCACAGTGACTACGGAAGTGGCTTTTGGCCT
AGTGTGTGCCACTTGTGAGCAGATTGCAGATTCACAGCATCGGTCTCACAGACAGATGGC
AACTATCACCAACCCACTAATCAGGCATGAGAACAGAATGGTGCTGGCCAGCACTACAGC
TAAGGCTATGGAGCAGATGGCGGGATCAAGTGAGCAGGCAGCGGAAGCCATGGAGGTCGC
TAATCAGGCTAGGCAAATGGTGCAGGCAATGAGAACAATTGGGACTCATCCTAACTCTAG
TGCTGGTCTGAGAGATAACCTTCTTGAAAATTTGCAGGCCTACCAGAAACGAATGGGAGT
GCAGATGCAGCGATTCAAGTGATCCTCTTGTTGTTGCCGCAAGTATCATTGGGATCTTGC
ACTTGATATTATGGATTCTTGATCGTCTTTTCTTCAAATGCATTTATCGTCGCCTTAAAT
ACGGTTTGAAAAGAGGGCCTTCTACGGAAGGAGTACCTGAGTCTATGAGGGAAGAGTATC
GGCAGGAACAGCAGAATGCTGTGGATGTTGACGATGGTCA-TTTTGTCAACATAGAATTG
GAGTAAAAAACTACCTTGTTTCTACT---------------------------
>gi|113495444|gb|CY014221| /Cat/7(MP)/H5N1/Indonesia/2006/01/22/ Influenza A virus (A/feline/Indonesia/CDC1/2006(H5N1)) segment 7 sequence
----------------------------------------ATGAGTCTTCTAACCGAGGT
CG-AAACGTACGTTCTCTCTATCATCCCGTCAGGCCCCCTCAAAGCCGAGATCGCGCAGA
AACTTGAAGATGTCTTTGCAGGAAAGAACGCCGATCTCGAGGCTCTCATGGAGTGGCTAA
AGACAAGACCAATCCTGTCACCTCTGACTAAAGGGATTTTGGGATTTGTATTCACGCTCA
CCGTGCCCAGTGAGCGAGGACTGCAGCGTAGACGCTTTGTCCAGAATGCCCTAAATGGAA
ATGGAGATCCAAATAATATGGATAAGGCAGTTAAGCTATATAAGAAGCTGAAAAGAGAAA
TAACATTCCATGGGGCTAAGGAGGTCGCACTCAGCTACTCAACCGGTGCACTTGCCAGTT
GCATGGG--CCTCATATACAACAGGATGGGAGCGGTGACTACGGAAGTGGCTTTTGGCCT
AGTGTGTGCCACTTGTGAGCAGATTGCAGATTCACAGCATCGGTCTCACAGGCAGATGGC
AACTATCACCAACCCACTAATCAGGCATGAAAACAGAATGGTGCTGGCCAGCACTACAGC
TAAGGCTATGGAGCAGATGGCGGGATCAAGTGAGCAGGCAGCGGAAGCCATGGAGGTCGC
TAATCAGGCTAGGCAGATGGTGCAGGCAATGAGGACAATTGGGACTCATCCTAACTCTAG
TGCTGGTCTGAGAGATAATCTTCTTGAAAATTTACAGGCCTACCAGAAACGAATGGGAGT
GCAAATGCATCGATTCAAGTGATCCTCTTGCTGTTGCCGCAAGTATCATTGGGATCTTGC
ACTTGATATTGTGGATTCTTGATCGTCTTTTCTTCAAATTCATTTATCGTCGCCTTAAAT
ACGGTTTGAAAAGAGGGCCTTCTATGGCAGGGGTACCTGAGTCTATGAGGGAAGAGTATC
GGCAGGAACAGCAGAATGCTGTGGATGTTGACGATGGTCA-TTTTGTCAACATAGAATTG
GAGTAA-----------------------------------------------
>gi|76443314|gb|DQ124197| /Canine/7(MP)/H3N8/USA/2004/// Influenza A virus (A/canine/Texas/1/2004(H3N8)) M1 and M2 (MP) gene, complete cds.
--------------AGCAAAAGCAGGTAGATATTG-AAAGATGAGTCTTCTAACCGAGGT
CG-AAACGTACGTTCTCTCTATCGTACCATCAGGCCCCCTCAAAGCCGAGATCGCGCAGA
GACTTGAAGATGTCTTTGCAGGAAAGAACACCGATCTTGAGGCACTCATGGAATGGCTAA
AGACAAGACCAATCCTGTCACCTCTGACTAAAGGGATTTTAGGATTTGTATTCACGCTCA
CCGTGCCCAGTGAGCGAGGACTGCAGCGTAGACGCTTTGTCCAAAATGCCCTTAGTGGAA
ACGGAGATCCAAACAACATGGACAGAGCAGTAAAACTGTACAGGAAGCTTAAAAGAGAAA
TAACATTCCATGGGGCAAAAGAGGTGGCACTCAGCTATTCCACTGGTGCACTAGCCAGCT
GCATGGG--ACTCATATACAACAGAATGGGAACTGTTACAACCGAAGTGGCATTTGGCCT
GGTATGCGCCACATGTGAACAGATTGCTGATTCCCAGCATCGATCTCACAGGCAGATGGT
GACAACAACCAACCCATTAATCAGACATGAAAACAGAATGGTATTAGCCAGTACCACGGC
TAAAGCCATGGAACAGATGGCAGGATCGAGTGAGCAGGCAGCAGAGGCCATGGAGGTTGC
TAGTAGGGCTAGGCAGATGGTACAGGCAATGAGAACCATTGGGACCCACCCTAGCTCCAG
TGCCGGTTTGAAAGATGATCTCCTTGAAAATTTACAGGCCTACCAGAAACGGATGGGAGT
GCAAATGCAGCGATTCAAGTGATCCTCTCGTTATTGCAGCAAGTATCATTGGGATCTTGC
ACTTGATATTGTGGATTCTTGATCGTCTTTTCTTCAAATTCATTTATCGTCGCCTTAAAT
ACGGGTTGAAAAGAGGGCCTTCTACGGAAGGAGTACCTGAGTCTATGAGGGAAGAATATC
GGCAGGAACAGCAGAATGCTGTGGATGTTGACGATGGTCA-TTTTGTCAACATAGAGCTG
GAGTAAAAAACTACCTTG-TTCTACT---------------------------
>gi|76443302|gb|DQ124152| /Canine/7(MP)/H3N8/USA/2004/// Influenza A virus (A/canine/Florida/43/2004(H3N8)) M1 and M2 (MP) gene, complete cds.
----------------------------------------ATGAGTCTTCTAACCGAGGT
CG-AAACGTACGTTCTCTCTATCGTACCATCAGGCCCCCTCAAAGCCGAGATCGCGCAGA
GACTTGAAGATGTCTTTGCAGGAAAGAACACCGATCTTGAGGCACTCATGGAATGGCTAA
AGACAAGACCAATCCTGTCACCTCTGACTAAAGGGATTTTAGGATTTGTATTCACGCTCA
CCGTGCCCAGTGAGCGAGGACTGCAGCGTAGACGCTTTGTCCAAAATGCCCTTAGTGGAA
ACGGAGATCCAAACAACATGGACAGAGCAGTAAAACTGTACAGGAAGCTTAAAAGAGAAA
TAACATTCCATGGGGCAAAAGAGGTAGCACTCAGCTATTCCACTGGTGCACTAGCCAGCT
GCATGGG--ACTCATATACAACAGAATGGGAACTGTTACAACCGAAGTGGCATTTGGCCT
GGTATGCGCCACATGTGAACAGATTGCTGATTCCCAGCATCGAGCTCACAGGCAGATGGT
GACAACAACCAACCCATTGATCAGACATGAAAACAGAATGGTATTAGCCAGTACCACGGC
TAAAGCCATGGAACAGATGGCAGGATCGAGTGAGCAGGCAGCAGAGGCCATGGAGGTTGC
TAGTAGGGCTAGGCAGATGGTACAGGCAATGAGAACCATTGGGACCCACCCTAGCTCCAG
TGCCGGTTTGAAAGATGATCTCCTTGAAAATTTACAGGCCTACCAGAAACGGATGGGAGT
GCAAATGCAGCGATTCAAGTGATCCTCTCGTTATTGCAGCAAGTATCATTGGGATCTTGC
ACTTGATATTGTGGATTCTTGATCGTCTTTTCTTCAAATTCATTTATCGTCGCCTTAAAT
ACGGGTTGAAAAGAGGGCCTTCTACGGAAGGAGTACCTGAGTCTATGAGGGAAGAATATC
GGCAGGAACAGCAGAATGCTGTGGATGTTGACGATGGTCA-TTTTGTCAACATAGAGCTG
GAGTAA-----------------------------------------------
>gi|76443305|gb|DQ124160| /Canine/7(MP)/H3N8/USA/2003/// Influenza A virus (A/canine/Florida/242/2003(H3N8)) M1 and M2 (MP) gene, complete cds.
----------------------------------------ATGAGTCTTCTAACCGAGGT
CG-AAACGTACGTTCTCTCTATCGTACCATCAGGCCCCCTCAAAGCCGAGATCGCGCAGA
GACTTGAAGATGTCTTTGCAGGGAAGAACACCGATCTTGAGGCACTCATGGAATGGCTAA
AGACAAGACCAATCCTGTCACCTCTGACTAAAGGGATTTTAGGATTTGTATTCACGCTCA
CCGTGCCCAGTGAGCGAGGACTGCAGCGTAGACGCTTTGTCCAAAATGCCCTTAGTGGAA
ACGGAGATCCAAACAACATGGACAGAGCAGTAAAACTGTACAGGAAGCTTAAAAGAGAAA
TAACATTCCATGGGGCAAAAGAGGTGGCACTCAGCTATTCCACTGGTGCACTAGCCAGCT
GCATGGG--ACTCATATACAACAGAATGGGAACTGTTACAACCGAAGTGGCATTTGGCCT
GGTATGCGCCACATGTGAACAGATTGCTGATTCCCAGCATCGATCTCACAGGCAGATGGT
GACAACAACCAACCCATTAATCAGACATGAAAACAGAATGGTATTAGCCAGTACCACGGC
TAAAGCCATGGAACAGATGGCAGGATCGAGTGAGCAGGCAGCAGAGGCCATGGAGGTTGC
TAGTAGGGCTAGGCAGATGGTACAGGCAATGAGAACCATTGGGACCCACCCTAGCTCCAG
TGCCGGTTTGAAAGATGATCTCCTTGAAAATTTACAGGCCTACCAGAAACGGATGGGAGT
GCAAATGCAGCGATTCAAGTGATCCTCTCGTTATTGCAGCAAGTATCATTGGGATCTTGC
ACTTGATATTGTGGATTCTTGATCGTCTTTTCTTCAAATTCATTTATCGTCGCCTTAAAT
ACGGGTTGAAAAGAGGGCCTTCTACGGAAGGAGTACCTGAGTCTATGAGGGAAGAATATC
GGCAGGAACAGCAGAATGCTGTGGATGTTGACGATGGTCA-TTTTGTCAACATAGAGCTG
GAGTAA-----------------------------------------------
>gi|78210828|gb|AB212651| /Blow fly/7(MP)/H5N1/Japan/2004/// Influenza A virus (A/blow fly/Kyoto/93/2004(H5N1)) M2, M1 genes for membrane ion channel; M2, matrix protein 1, complete cds.
TATTCGTCTCAGGGAGCAAAAGCAGGTAGATGTTG-AAAGATGAGTCTTCTAACCGAGGT
CG-AAACGTACGTTCTCTCTATCATCCCGTCAGGCCCCCTCAAAGCCGAGATTGCACAGA
AACTTGAAGATGTCTTCGCAGGAAAGAACACCGATCTCGAGGCTCTCATGGAGTGGCTAA
AGACAAGACCAATCCTGTCACCTCTGACTAAAGGGATTTTGGGATTTGTATTCACGCTCA
CCGTGCCCAGTGAGCGAGGACTGCAGCGTAGACGCTTTGTCCAGAATGCCCTAAATGGAA
ATGGAGATCCAAATAATATGGATAGGGCAGTTAAGCTATATAAGAAGCTGAAAAGAGAAA
TAACATTCCATGGGGCTAAGGAGGTCGCACTCAGCTACTCAACCGGTGCACTTGCCAGTT
GCATGGG--TCTCATATACAACAGGATGGGAACGGTGACTACGGAAGTGGCTTTTGGCTT
AGTGTGTGCCACTTGTGAGCAGATTGCAGATTCACAGCATCGGTCTCACAGACAGATGGC
AACTATCACCAACCCACTAATCAGGCATGAGAACCGAATGGTGCTGGCCAGCACTACAGC
TAAGGCTATGGAGCAGATGGCGGGATCAAGTGAGCAGGCAGCGGAAGCCATGGAGGTCGC
TAATCAGGCTAGGCAGATGGTGCAGGCAATGAGAACAATTGGGACTCATCCTAACTCTAG
TGCTGGTCTGAGAGATAATCTTCTTGAAAATTTGCAGGCCTACCAGAAACGAATGGGAGT
GCAGATGCAGCGATTCAAGTGATCCTCTTGTTGTTGCCGCAAGTATCATTGGGATCTTGC
ACTTGATATTGTGGATTCTTGATCGTCTTTTCTTCAAATGCATTTATCGTCGCCTTAAAT
ACGGTTTGAAAAGAGGGCCTTCTACGGCAGGGGTACCTGAGTCTATGAGGGAAGAGTACC
GGCAGGAACAGCAGAGTGCTGTGGATGTTGACGATGGTCA-TTTTGTCAACATAGAATTG
GAGTAAAAAACTACCTTGTTTCTCACT--------------------------
>gi|115278816|gb|CY014873| /Avian/7(MP)/H5N2/USA/1988/// Influenza A virus (A/black duck/New York/184/1988(H5N2)) matrix protein 2 (M2) and matrix protein 1 (M1) genes, complete cds.
---------------AGCAAAAGCAGGTAGATATTGAAAGATGAGTCTTCTAACCGAGGT
CG-AAACGTACGTTCTCTCTATCGTTCCGTCAGGCCCCCTCAAAGCCGAGATCGCGCAGA
GACTTGAAGATGTCTTTGCAGGGAAGAACACCGATCTTGAGGCACTCATGGAATGGCTAA
AGACAAGACCAATCCTGTCACCTCTGACTAAGGGGATTTTGGGATTTGTGTTTACGCTCA
CCGTGCCCAGTGAGCGAGGACTGCAACGTAGACGCTTTGTCCAAAATGCCCTTAATGGGA
ATGGGGATCCAAACAACATGGACAGAGCAGTCAAACTATACAGGAAACTAAAAAGGGAAA
TAACATTCCATGGGGCAAAAGAAGTAGCACTCAGTTATTCAACTGGTGCACTTGCCAGTT
GCATGGG--CCTCATATACAACAGAATGGGGACTGTGACCACCGAAGTGGCATTTGGCCT
GGTGTGCGCCACATGTGAGCAGATTGCTGATTCCCAGCATCGGTCTCACAGACAAATGGT
GACAACAACCAACCCACTGATCAGACATGAGAACAGAATGGTACTAGCCAGTACTACGGC
TAAAGCCATGGAGCAAATGGCAGGATCAAGTGAGCAAGCAGCAGAGGCTATGGAGGTTGC
TAGTCAGGCTAGGCAGATGGTGCAGGCAATGAGGACCATTGGGACTCATCCTAGCTCCAG
TGCTGGTCTAAAAGATGATCTTCTTGAAAATTTGCAGGCCTACCAGAAACGGATGGGAGT
GCAAATGCAGCGATTCAAGTGATCCTCTCGTTATTGCCGCAAGTATCATTGGGATCTTGC
ACTTGATATTGTGGATTCTTGATCGTCTTTTCTTCAAATGCATTTATCGTCGCCTTAAAT
ACGGTTTGAAAAGAGGGCCTTCTACGGAAGGAGTGCCTGAGTCTATGAGGGAAGAATACC
GGCAGGAACAGCAGAGTGCTGTGGGTGTTGACGATGGTCA-TTTTGTCAACATAGAGCTG
GAGTAAAAAACTACCTTGTTTCTACT---------------------------
>gi|78097898|gb|CY005777| /Avian/7(MP)/H5N2/Germany/1986/// Influenza A virus (A/duck/Potsdam/1402-6/1986(H5N2)) segment 7, complete sequence
---------------AGCAAAAGCAGGTAGATATTGAAAGATGAGTCTTCTAACCGAGGT
CG-AAACGTACGTTCTCTCTATCGTCCCGTCAGGCCCCCTCAAAGCCGAGATCGCGCAGA
GACTTGAAGATGTCTTTGCAGGGAAAAACACAGATCTCGAGGCTCTCATGGAATGGCTAA
AGACAAGACCAATCCTGTCACCTCTGACTAAGGGGATTTTAGGGTTTGTGTTCACGCTCA
CCGTGCCCAGTGAGCGAGGACTGCAGCGTAGACGCTTTGTTCAAAATGCCCTAAATGGGA
ATGGAGACCCAAACAACATGGACAGGGCAGTCAAACTTTACAGGAAACTGAAAAGGGAGA
TAACATTCCATGGAGCTAAGGAGGTTGCACTCAGCTACTCAACCGGTGCACTTGCCAGCT
GCATGGG--TCTCATATACAACAGGATGGGAACAGTAACCACAGAAGTGGCTTTTGGCCT
AGTGTGTGCCACTTGTGAGCAGATTGCTGATTCACAGCACCGGTCCCACAGACAGATGGT
GACTACCACCAACCCACTAATCAGGCATGAAAACAGAATGGTGCTGGCCAGCACTACGGC
TAAGGCTATGGAGCAGATGGCTGGGTCGAGCGAGCAAGCGGCGGAAGCCATGGAGGTTGC
TAGTCAGGCTAGGCAGATGGTGCAGGCAATGAGGACAATTGGGACTCATCCTAGCTCCAG
TGCCGGTCTGAAAGATGATCTTCTTGAAAATTTGCAGGCCTACCAGAAACGGATGGGAGT
GCAAATGCAGCGATTCAAGTGATCCTCTCGTTATTGCCGCAAGTATCATTGGGATCTTGC
ACTTGATATTGTGGATTCTTGATCGTCTTTTCTTCAAATGTATTTATCGTCGCCTTAAAT
ACGGTTTGAAAAGAGGGCCTTCTACGGAAGGAGTGCCTGAGTCTATGAGGGAAGAATATC
GGCAGGAACAGCAGAGTGCTGTGGATGTTGACGATGGTCA-TTTTGTCAACATAGAGCTG
GAGTAAAAAACTACCTTGTTTCTACT---------------------------
>gi|115279296|gb|CY015074| /Avian/7(MP)/H5N2/USA/1983/// Influenza A virus (A/chicken/Pennsylvania/1/1983(H5N2)) segment 7, complete sequence
---------------AGCAAAAGCAGGTAGATATTTAAAGATGAGTCTTCTAACCGAGGT
CG-AAACGTACGTTCTCTCTATCGTCCCGTCAGGCCCCCTCAAAGCCGAGATCGCGCAGA
GACTTGAAGATGTCTTTGCAGGGAAAAACACTGATCTTGAGGTACTTATGGAATGGCTAA
AGACAAGACCAATCCTGTCACCTCTGACTAAGGGGATTTTAGGATTTGTATTTACGCTCA
CCGTGCCCAGTGAGCGAGGACTGCAGCGTAGACGCTTTGTCCAAAATGCCCTCAATGGGA
ATGGGGATCCAAACAACATGGACAGAGCAGTCAAGCTATACAGGAAGCTCAAAAGAGAAA
TAACATTCCATGGGGCAAAGGAAGTGGCACTCAGTTATTCAACTGGTGCACTTGCCAGTT
GCATGGG--CCTCATATACAACAGAATGGGGACTGTGACCACCGAAGTGGCATTTGGCCT
GGTGTGCGCCACATGTGAGCAGATTGCTGATTCCCAGCACCGGTCCCACAGACAGATGGT
GACAACAATCAACCCACTAATCAGGCATGAGAATAGAATGGTACTAGCAAGCACTACGGC
TAAAGCCATGGAGCAAATGGCAGGGTCAAGTGAGCAAGCAGCAGAGGCTATGGAGGTTGC
TAGTCAGGCTAGACAGATGGTGCATGCAATGAGGACCATTGGGACTCATCCTAGTTCCAG
TGCTGGTCTAAGAGATGATCTTCTTGAAAATTTGCAGGCTTACCAGAAACGGATGGGAGT
GCAAATGCAGCGATTCAAGTGATCCTCTCATTATCGCAGCGAGTATCATTGGGATCTTGC
ACTTGATATTGTGGATTCTTGATCGTCTTTTCTTCAAATGCATTTATCGTCGCCTTAAAT
ACGGTTTGAAAAGAGGGCCTTCTACGGAAGGAGCGCCTGAGTCTATGAGGGAAGAATATC
GGCAGGAACAGCAGAGTGCTGTGGATGTTGACGATGTTCA-TTTTGTCAACATAGAGCTG
GAGTAAAAAACTACCTTGTTTCTACT---------------------------
>gi|115279381|gb|CY015109| /Avian/7(MP)/H5N2/USA/1983/// Influenza A virus (A/chicken/Pennsylvania/1370/1983(H5N2)) segment 7, complete sequence
---------------AGCAAAAGCAGGTAGATCTTTAAAGATGAGTCTTCTAACCGAGGT
CG-AAACGTACGTTCTCTCTATCGTCCCGTCAGGCCCCCTCAAAGCCGAGATCGCGCAGA
GACTTGAAGATGTCTTTGCAGGGAAAAACACTGATCTTGAGGTGCTTATGGAATGGCTAA
AGACAAGACCAATCCTGTCACCTCTGACTAAGGGGATTTTAGGATTTGTATTTACGCTCA
CCGTGCCCAGTGAGCGAGGACTGCAGCGTAGACGCTTTGTCCAAAATGCCCTCAATGGGA
ATGGGGATCCAAACAACATGGACAGAGCAGTCAAGCTATACAGGAAGCTCAAAAGAGAAA
TAACATTCCATGGGGCAAAGGAAGTGGCACTCAGTTATTCAACTGGTGCACTTGCCAGTT
GCATGGG--CCTCATATACAACAGAATGGGGACTGTGACCACCGAAGTGGCATTTGGCCT
GGTGTGCGCCACATGTGAGCAGATTGCTGATTCCCAGCACCGGTCCCACAGACAGATGGT
GACAACAACCAACCCACTAATCAGGCATGAGAATAGAATGGTACTAGCAAGCACTACGGC
CAAAGCCATGGAGCAAATGGCAGGGTCAAGTGAGCAAGCAGCAGAGGCTATGGAGGTTGC
TAGTCAGGCTAGACAGATGGTGCATGCAATGAGGACCATTGGGACTCATCCTAGTTCCAG
TGCTGGTCTAAGAGATGATCTTCTTGAAAATTTGCAGGCTTACCAGAAACGGATGGGAGT
GCAAATGCAGCGATTCAAGTGATCCTCTCATTATCGCAGCGAGTATCATTGGGATCTTGC
ACTTGATATTGTGGATTTTTAATCGTCTTTTCTTCAAATGCATTTATCGTCGCCTTAAAT
ACGGTTTGAAAAGAGGGCCTTCTACGGAAGGAGCGCCTGAGTCTATGAGGGAAGAATATC
GGCAGGAACAGCAGAGTGCTGTGGATGTTGACGATGTTCA-TTTTGTCAACATAGAGCTG
GAGTAAAAAACTACCTTGTTTCTACT---------------------------
>gi|60824|gb|X13413| /Avian/7(MP)/H5N2/USA/1983/// Influenza A virus (A/Chick/Penn/1370/1983(H5N2)) gene for matrix protein M2, genomic RNA
------------------------------------AAAGATGAGTCTTCTAACCGAGGT
CG-AAACGTACGTTCTCTCTATCGTCCCGTCAGGCCCCCTCAAAGCCGAGATCGCGCAGA
GACTTGAAGATGTCTTTGCAGGGAAAAACACTGATCTTGAGGTGCTTATGGAATGGCTAA
AGACAAGACCAATCCTGTCACCTCTGACTAAGGGGATTTTAGGATTTGTATTTACGCTCA
CCGTGCCCAGTGAGCGAGGACTGCAGCGTAGACGCTTTGTCCAAAATGCCCTCAATGGGA
ATGGGGATCCAAACAACATGGACAGAGCAGTCAAGCTATACAGGAAGCTCAAAAGAGAAA
TAACATTCCATGGGGCAAAGGAAGTGGCACTCAGTTATTCAACTGGTGCACTTGCCAGTT
GCATGGG--CCTCATATACAACAGAATGGGGACTGTGACCACCGAAGTGGCATTTGGCCT
GGTGTGCGCCACATGTGAGCAGATTGCTGATTCCCAGCACCGGTCCCACAGACAGATGGT
GACAACAACCAACCCACTAATCAGGCATGAGAATAGAATGGTACTAGCAAGCACTACGGC
CAAAGCCATGGAGCAAATGGCAGGGTCAAGTGAGCAAGCAGCAGAGGCTATGGAGGTTGC
TAGTCAGGCTAGACAGATGGTGCATGCAATGAGGACCATTGGGACTCATCCTAGTTCCAG
TGCTGGTCTAAGAGATGATCTTCTTGAAAATTTGCAGGCTTACCAGAAACGGATGGGAGT
GCAAATGCAGCGATTCAAGTGATCCTCTCATTATCGCAGCGAGTATCATTGGGATCTTGC
ACTTGATATTGTGGATTTTTTATCGTCTTTTCTTCAAATGCATTTATCGTCGCCTTAAAT
ACGGTTTGAAAAGAGGGCCTTCTACGGAAGGAGCGCCTGAGTCTATGAGGGAAGAATATC
GGCAGGAACAGCAGAGTGCTGTGGATGTTGACGATGTTCA-TTTTGTCAACATAGAGCTG
GAGTAAAAAACTACCTTGTTTCTACT---------------------------
>gi|115278761|gb|CY014850| /Avian/7(MP)/H5N2/USA/1982/12/1/ Influenza A virus (A/mallard duck/New York/189/1982(H5N2)) segment 7, complete sequence
---------------AGCAAAAGCAGGTAGATATTGAAAGATGAGTCTTCTAACCGAGGT
CG-AAACGTACGTTCTCTCTATCGTCCCATCAGGCCCCCTCAAAGCCGAGATCGCGCAGA
GACTTGAAGATGTCTTTGCAGGGAAGAACACCGATCTTGAGGCACTCATGGAATGGCTAA
AGACAAGACCAATCCTGTCACCTCTGACTAAGGGGATTTTAGGATTTGTGTTCACGCTCA
CCGTGCCCAGTGAGCGAGGACTGCAGCGTAGACGCTTTGTCCAGAATGCTCTTAATGGGA
ATGGAGATCCAAACAACATGGACAGGGCAGTCAAACTGTACAGAAAGCTCAAAAGGGAAA
TTACATTCCATGGGGCCAAAGAGGTAGCACTCAGTTATTCCACTGGTGCACTTGCCAGTT
GCATGGG--CCTCATATACAACAGAATGGGAACTGTAACTACTGAAGTGGCGTTTGGCCT
GGTATGCGCCACATGTGAGCAGATTGCTGACTCCCAACATCGTTCTCACAGACAGATGGT
GACAACAACCAACCCACTGATCAGACATGAGAACAGGATGGTACTAGCTAGTACTACGGC
CAAAGCCATGGAGCAGATGGCAGGGTCGAGTGAACAAGCAGCAGAGGCTATGGAGGTTGC
CAGTCAGGCTAGGCAGATGGTGCAGGCAATGAGGACCATTGGGACTCATCCTAGCTCCAG
TGCTGGTCTAAAAGATGATCTTCTTGAAAATTTGCAGGCCTACCAGAAACGGATGGGAGT
GCAAATGCAGCGATTCAAGTGATCCTCTCGTTATTGCCGCAAGTATCATTGGGATCTTGC
ACTTGATATTGTGGATTCTTGATCGTCTTTTCTTCAAATGCATTTATCGTCGCCTTAAAT
ACGGATTGAAAAGAGGGCCTTCTACGGAAGGAGTGCCTGAGTCTATGAGGGAAGAATATC
GGCAGGAACAGCAGAGTGCTGTGGATGTTGACGATGGTCA-TTTTGTCAACATAGAGCTG
GAGTAAAAAACTACCTTGTTTCTACT---------------------------
>gi|115278478|gb|CY014761| /Avian/7(MP)/H5N2/USA/1981/11/6/ Influenza A virus (A/turkey/Minnesota/1598/1981(H5N2)) segment 7, complete sequence
---------------AGCAAAAGCAGGTAGATATTGAAAGATGAGTCTTCTAACCGAGGT
CG-AAACGTACGTTCTCTCTATCGTCCCGTCAGGCCCCCTCAAAGCCGAGATCGCGCAGA
GACTTGAAGATGTCTTTGCAGGGAAGAACACCGACCTTGAGGCACTCATGGAATGGCTAA
AGACAAGACCAATCCTGTCACCTCTGACTAAGGGGATTTTAGGATTTGTGTTTACGCTCA
CCGTGCCCAGTGAGCGAGGACTGCAGCGTAGACGCTTTGTCCAAAATGCCCTTAATGGGA
ATGGGGATCCAAACAACATGGACAGAGCGGTCAAACTGTACAGGAAACTAAAAAGGGAAA
TAACATTCCATGGGGCAAAAGAAGTGGCACTCAGTTATTCAACTGGTGCACTTGCCAGTT
GCATGGG--CCTCATATACAACAGAATGGGGACCGTGACCACCGAAGTGGCATTTGGCCT
GGTGTGCGCCACATGTGAGCAGATTGCTGATTCCCAGCATCGGTCTCACAGACAAATGGT
GACAACAACCAACCCACTGATCAGACATGAGAACAGAATGGTACTAGCCAGTACTACGGC
TAAAGCCATGGAGCAAATGGCAGGGTCAAGTGAGCAGGCAGCAGAGGCTATGGAGGTTGC
TAGTCAGGCTAGGCAGATGGTGCAGGCAATGAGGACCATTGGGACTCATCCTAGCTCCAG
TGCTGGTCTAAAAGATGATCTTCTTGAAAATTTGCAGGCCTACCAGAAACGGATGGGAGT
GCAAATGCAGCGATTCAAGTGATCCTCTCGTTATTGCCGCAAGTATCATTGGGATCTTGC
ACTTGATATTGTGGATTCTTGATCGTCTTTTCTTCAAATGCATTTATCGTCGCCTTAAAT
ACGGTTTGAAAAGAGGGCCTTCTACGGAAGGAGTGCCTGAGTCTATGAGGGAAGAATATC
GGCAGGAACAGCAGAGTGCTGTGGATGTTGACGATGGTCA-TTTTGTCAACATAGAGCTG
GAGTAAAAAACTACCTTGTTTCTACT---------------------------
>gi|78103406|gb|CY005896| /Avian/7(MP)/H5N2/USA/1981/10/10/ Influenza A virus (A/duck/MN/1516/1981(H5N2)) segment 7, complete sequence
---------------AGCAAAAGCAGGTAGATATTGAAAGATGAGTCTTCTAACCGAGGT
CG-AAACGTACGTTCTCTCTATCGTCCCGTCAGGCCCCCTCAAAGCCGAGATCGCGCAGA
GACTTGAAGATGTATTTGCAGGGAAGAACACCGATCTTGAGGCTCTCATGGAATGGCTAA
AGACAAGACCAATCCTGTCACCTCTGACTAAGGGAATTTTAGGATTTGTGTTCACGCTCA
CCGTGCCCAGTGAGCGAGGACTGCAGCGTAGACGCTTTGTCCAGAACGCCCTTAATGGGA
ATGGAGATCCAAACAACATGGACAGAGCAGTCAAACTGTACAGAAAGCTCAAAAGGGAGA
TAACATTCCATGGGGCAAAAGAGGTAGCACTCAGTTATTCCACTGGTGCACTTGCCAGTT
GCATGGG--CCTTATATACAACAGAATGGGAACTGTGACCACTGAAGTGGCATTTGGCCT
GGTATGCGCCACATGTGAGCAGATTGCTGACTCCCAGCATCGGTCTCACAGACAGATGGT
GACAACAACCAACCCACTGATCAGGCATGAGAACAGAATGGTACTAGCCAGTACTACGGC
TAAAGCCATGGAACAGATGGCAGGGTCGAGTGAGCAGGCAGCAGAAGCCATGGAGGTTGC
TAGTCAGGCTAGGCAGATGGTGCAGGCAATGAGAACCATTGGGACTCATCCTAGCTCCAG
TGCTGGTCTAAAAGATGATCTTCTTGAAAATTTGCAGGCCTACCAGAAACGAATGGGAGT
GCAAATGCAGCGATTCAAGTGATCCTCTCGTTATTGCCGCAAGTATCATTGGGATCTTGC
ACTTGATATTGTGGATTCTTGATCGTCTTTTCTTCAAATGTATTTATCGTCGCCTTAAAT
ACGGTTTGAAAAGAGGGCCTTCTACGGAAGGAGTGCCTGAGTCTATGAGGGAAGAATATC
GGCAGGAACAGCAGAGTGCTGTGGATGTTGACGATGGTCA-TTTTGTCAACATAGAGCTG
GAGTAAAAAACTACCTTGTTTCTACT---------------------------
>gi|78096757|gb|CY004968| /Avian/7(MP)/H5N2/Canada/1980/08/22/ Influenza A virus (A/mallard duck/ALB/645/1980(H5N2)) segment 7, complete sequence
---------------AGCAAAAGCAGGTAGATATTGAAAGATGAGTCTTCTAACCGAGGT
CG-AAACGTACGTTCTCTCTATCGTCCCATCAGGCCCCCTCAAAGCCGAGATCGCGCAGA
GACTTGAAGATGTCTTTGCAGGGAAGAACACCGATCTTGAGGCACTCATGGAATGGCTAA
AGACAAGACCAATCCTGTCACCTCTGACTAAGGGGATTTTAGGATTTGTGTTCACGCTCA
CCGTGCCCAGTGAGCGAGGACTGCAGCGTAGACGCTTTGTCCAGAATGCTCTTAATGGGA
ATGGAGATCCAAACAACATGGACAGGGCAGTCAAACTGTATAGAAAGCTCAAAAGGGAAA
TTACATTCCATGGGGCCAAAGAGGTAGCACTCAGTTATTCCACTGGTGCACTTGCCAGTT
GCATGGG--CCTCATATACAACAGGATGGGAACTGTGACCACCGAAGTGGCATTTGGCCT
GGTATGCGCCACATGTGAGCAGATTGCTGACTCCCAGCATCGGTCTCACAGACAGATGGT
GACAACAACCAACCCACTGATCAGACATGAGAACAGGATGGTACTGGCTAGTACTACGGC
TAAAGCCATGGAGCAGATGGCAGGGTCGAGCGAACAAGCAGCAGAGGCTATGGAGGTTGC
CAGTCAGGCCAGGCAGATGGTGCAGGCAATGAGGACCATTGGGACTCATCCTAGCTCCAG
TGCTGGTCTAAAAGATGATCTTCTTGAAAATTTGCAGGCCTACCAGAAACGGATGGGAGT
GCAAATGCAGCGATTCAAGTGATCCTCTCATTATTGCCGCAAGTATCATTGGGATCTTGC
ACTTGATATTGTGGATTCTTGATCGTCTTTTCTTCAAATGCATTTATCGTCGCCTTAAAT
ACGGATTGAAAAGAGGGCCTTCTACGGAAGGAGTGCCTGAGTCTATGAGGGAAGAATATC
GGCAGGAACAGCAGAGTGCTGTGGATGTTGACGATGGTCA-TTTTGTCAACATAGAGCTG
GAGTAAAAAACTACCTTGTTTCTACT---------------------------
>gi|134048336|gb|CY021382| /Avian/7(MP)/H5N2/Italy/1980/// Influenza A virus (A/turkey/Italy/1980(H5N2)) segment 7, complete sequence
--------------------------------GTTGAAAGATGAGTCTTCTAACCGAGGT
CG-AAACGTACGTTCTCTCTATCGTCCCGTCGGGCCCCCTCAAAGCCGAGATCGCGCAGA
GACTGGAAGATGTCTTTGCAGGGAAGAACACAGATCTTGAGGCTCTCATGGAATGGCTAA
AGACAAGACCAATCCTGTCACCTCTGACTAAGGGGATTTTAGGATTTGTGTTCACGCTCA
CCGTGCCCAGTGAGCGAGGACTGCAGCGTAGACGCTTTGTCCAAAATGCCCTCAATGGGA
ATGGAGACCCGAATAACATGGATAGAGCAGTCAAGCTATACAGAAAGCTTAAAAGAGAAA
TAACATTCCATGGGGCCAAGGAAGTGGCACTCAGCTACTCAACTGGTGCACTTGCCAGTT
GTATGGG--CCTCATATACAACAGAATGGGAACGGTGACCACAGAGGTGGCTTTTGGCCT
AGTGTGTGCCACTTGTGAGCAGATTGCTGATTCACAGCACCGGTCCCACAGACAGATGGT
GACTACCACCAACCCGCTAATCAGGCATGAGAACAGAATGGTACTGGCCAGCACTACGGC
TAAGGCTATGGAACAGATGGCTGGATCAAGTGAACAAGCAGCGGAGGCTATGGAGGTTGC
CAGTCAGGCTAGGCAGATGGTGCAGGCGATGAGGACAATTGGAACTCATCCCAGTTCCAG
TGCCGGTCTGAAAGATGATCTTCTTGAAAATTTGCAGGCCTACCAGAAACGGATGGGGGT
GCAGATGCAGCGATTCAAGTGATCCTCTCATTGTTGCAGCAAGTATCATTGGGATCTTGC
ACTTGATATTGTGGATTCTTGATCGTCTTTTCTTCAAATGTATTTATCGTCGCCTTAAAT
ACGGTTTGAAAAGAGGGCCTTCTACGGAAGGAGTGCCTGAGTCTATGAGGGAAGAATACC
GACAGGAACAGCAGAGTGCTGTGGATGTTGACGATGGTCA-TTTTGTCAACATAGAGCTG
GAGTAA-----------------------------------------------
>gi|78097540|gb|CY005576| /Avian/7(MP)/H5N2/Hong Kong/1978/// Influenza A virus (A/duck/Hong Kong/342/1978(H5N2)) segment 7, complete sequence
---------------AGCAAAAGCAGGTAGATGTTTAAAGATGAGTCTTCTAACCGAGGT
CG-AAACGTACGTTCTCTCTATCGTCCCATCAGGCCCCCTCAAAGCCGAGATCGCGCAGA
GACTTGAAGATGTCTTTGCAGGGAAAAACACCGATCTCGAGGCTCTCATGGAATGGCTAA
AGACAAGACCAATCTTGTCACCTCTGACTAAGGGGATTTTGGGGTTTGTGTTCACGCTCA
CCGTGCCCAGTGAGCGAGGACTGCAGCGTAGACGCTTTGTCCAAAATGCCCTAAATGGGA
ATGGAGACCCAAACAATATGGACAGGGCAGTCAAACTATACAAGAAGCTGAAAAGAGAGA
TAACATTCCATGGAGCTAAGGAGGTTGCACTCAGCTACTCAACCGGTGCACTTGCCAGTT
GCATGGG--TCTCATATACAACAGGATGGGAACGGTGACCACAGAGGTGGCTTTTGGCCT
AGTGTGTGCCACTTGTGAGCAGATTGCTGATTCACAGCATCGGTCTCATAGGCAGATGGT
GACTACCACCAATCCACTAATCAGGCATGAGAACAGAATGGTGCTGGCCAGCACTACGGC
TAAGGCTATGGAGCAGATGGCTGGATCGAGTGAGCAGGCAGCGGAAGCCATGGAGGTTGC
TAGTCAGGCTAGGCAGATGGTGCAAGCGATGAGAACAATTGGGACTCACCCTAGCTCCAG
TGCCGGTCTGAAAGATGATCTTCTTGAAAATTTGCAGGCATACCAGAAACGGATGGGAGT
GCAAATGCAGCGATTCAAGTGATCCTCTCGTTATTGCCGCAAGTATCATTGGGATCTTGC
ACTTGATATTGTGGATTCTTGATCGTCTTTTCTTCAAATGCATTTATCGTCGCTTTAAAT
ACGGTTTGAAAAGAGGGCCTTCTACGGAAGGAGTGCCTGAGTCTATGAGGGAAGAGTATC
GGCAGGAACAGCAGAGTGCTGTGGATGTTGACGATGGTCA-TTTTGTCAACATAGAGCTG
GAGTAAAAAACTACCTTGTTTCTACT---------------------------
>gi|82623229|gb|CY004318| /Avian/7(MP)/H5N2/Canada/1976/08/12/ Influenza A virus (A/mallard duck/ALB/57/1976(H5N2)) segment 7, complete sequence
---------------AGCAAAAGCAGGTAGATATTGAAAGATGAGTCTTCTAACCGAGGT
CG-AAACGTACGTTCTCTCTATCGTCCCGTCAGGCCCCCTCAAAGCCGAGATCGCGCAGA
GACTTGAAGATGTCTTTGCAGGGAAGAACACCGATCTTGAGGCACTCATGGAATGGCTAA
AGACAAGACCAATCCTGTCACCTCTGACTAAGGGGATTTTAGGATTTGTGTTTACGCTCA
CCGTGCCCAGTGAGCGAGGACTGCAGCGTAGACGCTTTGTCCAAAATGCCCTTAATGGGA
ATGGGGATCCAAACAACATGGACAGAGCGGTCAAACTGTACAGGAAGCTCAAGAGGGAAA
TAACATTCCATGGGGCAAAAGAAGTGGCACTCAGTTATTCAACTGGTGCACTTGCCAGTT
GCATGGG--CCTCATATACAACAGAATGGGGACTGTGACCACCGAAGTGGCATTCGGCCT
GGTGTGTGCCACATGTGAGCAGATTGCTGATTCCCAGCATCGGTCTCACAGACAGATGGT
GACAACAACCAACCCACTGATCAGACATGAGAACAGAATGGTACTAGCCAGTACTACGGC
TAAAGCCATGGAGCAAATGGCAGGGTCAAGTGAGCAGGCAGCAGAGGCTATGGAAGTTGC
CAGTCAGGCTAGGCAGATGGTGCAGGCAATGAGGACCATTGGGACTCATCCTAGCTCCAG
TGCTGGTCTAAAAGATGATCTTCTTGAAAATTTGCAGGCCTACCAGAAACGGATGGGAGT
GCAAATGCAGCGATTCAAGTGATCCTCTCATTATTGCCGCAAGTATCATTGGGATCTTGC
ACTTGATATTGTGGATTCTTGATCGTCTTTTCTTCAAATGCATTTATCGTCGCCTTAAAT
ACGGTTTGAAAAGAGGGCCTTCTACGGAAGGAGTGCCTGAGTCTATGAGGGAAGAATATC
GGCAGGAACAGCAGAGTGCTGTGGATGTTGACGATGGTCA-TTTTGTCAACATAGAGCTG
GAGTAAAAAACTACCTTGTTTCTACT---------------------------
>gi|161019237|gb|EU257633| /Avian/7(MP)/H5N1/Russia/2007/09/06/ Influenza A virus (A/Cygnus cygnus/Krasnodar/329/07(H5N1)) membrane ion channel M2 (M) and matrix protein (M) genes, complete cds.
---------------------------TAGATGTTGAAAGATGAGTCTTCTAACCGAGGT
CG-AAACGTACGTTCTCTCTATCATCCCGTCAGGCCCCCTCAAAGCCGAGATCGCGCAGA
AACTTGAAGATGTCTTTGCAGGAAAGAACACCGATCTTGAGGCTCTCATGGAGTGGCTAA
AGACAAGACCAATCCTGTCACCTTTGACTAAAGGGATGTTGGGATTTGTATTCACGCTCA
CCGTGCCCAGTGAGCGAGGACTGCAGCGTAGACGCTTTGTCCAGAATGCCCTAAATGGAA
ATGGAGATCCAAATAATATGGATAGGGCAGTTAAGCTATATAAGAAGCTGAAAAGAGAAA
TAACATTCCATGGGGCTAAGGAGGTCGCACTCAGCTACTCAACTGGTGCACTCGCCAGTT
GCATGGG--TCTCATATACAACAGAATGGGCACAGTGACTACGGAAGTGGCTTTTGGCCT
AGTGTGTGCCACTTGTGAGCAGATTGCAGATTCACAGCATCGGTCTCACAGACAGATGGC
AACTATCACCAACCCACTAATCAGGCATGAGAACAGAATGGTGCTGGCAAGCACTACAGC
TAAGGCTATGGAGCAGATGGCGGGATCAAGTGAGCAGGCAGCGGAAGCCATGGAGGTCGC
TAATCAGGCTAGGCAGATGGTGCAGGCAATGAGAACAATTGGGACTCATCCTAACTCTAG
TGCTGGTCTGAGAGATAATCTTCTTGAAAATTTGCAGGCCTACCAGAAACGAATGGGAGT
GCAGATGCAGCGATTCAAGTGATCCTCTTGTTGTTGCCGCAAGTATCATTGGGATCTTGC
ACTTGATATTGTGGATTCTTGATCGTCTTTTCTTCAAATGCATTTATCGTCGCCTTAAAT
ACGGTTTGAAAAGAGGGCCTTCTACGGAAGGAGTGCCTGAGTCTATGAGGGAAGAGTATC
GGCAGGAACAGCAGAATGCTGTGGATGTTGACGATGGTCA-TTTTGTCAACATAGAATTG
GAGTAAAAAACTA----------------------------------------
>gi|157678102|gb|EU163429| /Avian/7(MP)/H5N1/Russia/2007/09/05/ Influenza A virus (A/chicken/Krasnodar/300/07(H5N1)) matrix protein 2 (M) and matrix protein 1 (M) genes, complete cds.
---------------------------TAGATGTTGAAAGATGAGTCTTCTAACCGAGGT
CG-AAACGTACGTTCTCTCTATCATCCCGTCAGGCCCCCTCAAAGCCGAGATCGCGCAGA
AACTTGAAGATGTCTTTGCAGGAAAGAACACCGATCTTGAGGCTCTCATGGAGTGGCTAA
AGACAAGACCAATCCTGTCACCTTTGACTAAAGGGATGTTGGGATTTGTATTCACGCTCA
CCGTGCCCAGTGAGCGAGGACTGCAGCGTAGACGCTTTGTCCAGAATGCCCTAAATGGAA
ATGGAGATCCAAATAATATGGATAGGGCAGTTAAGCTATATAAGAAGCTGAAAAGAGAAA
TAACATTCCATGGGGCTAAGGAGGTCGCACTCAGCTACTCAACTGGTGCACTCGCCAGTT
GCATGGG--TCTCATATACAACAGAATGGGCACAGTGACTACGGAAGTGGCTTTTGGCCT
AGTGTGTGCCACTTGTGAGCAGATTGCAGATTCACAGCATCGGTCTCACAGACAGATGGC
AACTATCACCAACCCACTAATCAGGCATGAGAACAGGATGGTGCTGGCAAGCACTACAGC
TAAGGCTATGGAGCAGATGGCGGGATCAAGTGAGCAGGCAGCGGAAGCCATGGAGGTCGC
TAATCAGGCTAGGCAGATGGTGCAGGCAATGAGAACAATTGGGACTCATCCTAACTCTAG
TGCTGGTCTGAGAGATAATCTTCTTGAAAATTTGCAGGCCTACCAGAAACGAATGGGAGT
GCAGATGCAGCGATTCAAGTGATCCTCTTGTTGTTGCCGCAAGTATCATTGGGATCTTGC
ACTTGATATTGTGGATTCTTGATCGTCTTTTCTTCAAATGCATTTATCGTCGCCTTAAAT
ACGGTTTGAAAAGAGGGCCTTCTACGGAAGGAGTGCCTGAGTCTATGAGGGAAGAGTATC
GGCAGGAACAGCAGAATGCTGTGGATGTTGACGATGGTCA-TTTTGTCAACATAGAATTG
GAGTAAAAAACTA----------------------------------------
>gi|129910657|gb|EF474449| /Avian/7(MP)/H5N1/Russia/2007/02/13/ Influenza A virus (A/chicken/Moscow/2/2007(H5N1)) matrix protein 2 (M2) and matrix protein 1 (M1) genes, complete cds.
---------------------------TAGATGTTGAAAGATGAGTCTTCTAACTGAGGT
CG-AAACGTACGTTCTCTCTATCATCCCGTCAGGCCCCCTCAAAGCCGAGATCGCGCAGA
AACTTGAAGATGTCTTTGCAGGAAAGAACACCGATCTCGAGGCTCTCATGGAGTGGCTAA
AGACAAGACCAATCCTGTCACCTTTGACTAAAGGGATGTTGGGATTTGTATTCACGCTCA
CCGTGCCCAGTGAGCGAGGACTGCAGCGTAGACGCTTTGTCCAGAATGCCCTAAATGGAA
ATGGAGATCCAAATAATATGGATAGGGCAGTCAAGCTATATAAGAAGCTGAAAAGAGAAA
TAACATTCCATGGGGCTAAGGAGGTCGCACTCAGCTACTCAACCGGTGCACTCGCCAGTT
GCATGGG--TCTCATATACAACAGAATGGGCACAGTGACTACGGAAGTGGCTTTTGGCCT
AGTGTGTGCCACTTGTGAGCAGATTGCAGATTCACAGCATCGGTCTCACAGACAGATGGC
AACTATCACCAACCCACTAATCAGGCATGAGAACAGAATGGTGCTGGCCAGCACTACAGC
TAAGGCTATGGAGCAGATGGCGGGATCAAGTGAGCAGGCAGCAGAAGCCATGGAGGTCGC
TAATCAGGCTAGGCAGATGGTGCAGGCAATGAGAACAATTGGGACTCATCCTAACTCTAG
TGCTGGTCTGAGAGATAATCTTCTTGAAAATTTGCAGGCCTACCAGAAACGAATGGGAGT
GCAGATGCAGCGATTCAAGTGATCCTCTTGTTGTTGCCGCAAGTATCATTGGGATCTTGC
ACTTGATATTGTGGATTCTTGATCGTCTTTTCTTCAAATGCATTTATCGTCGCCTTAAAT
ACGGTTTGAAAAGAGGGCCTTCTACGGAAGGAGTACCTGAGTCTATGAGGGAAGAGTATC
GGCAGGAACAGCAGAATGCTGTGGATGTTGACGATGGTCA-TTTTGTCAACATAGAATTG
GAGTAAAAAACTA----------------------------------------
>gi|159139255|gb|EU233419| /Avian/7(MP)/H5N1/Thailand/2007/// Influenza A virus (A/chicken/Thailand/ICRC-V143/2007(H5N1)) matrix protein 2 (M2) and matrix protein 1 (M1) genes, complete cds.
-----------------------------GGTATTGAAAAATGAGTCTTCTAACCGAGGT
CG-AAACGTACGTTCTCTCTATCATCCCGTCAGGCCCCCTCAAAGCCGAGATCGCGCAGA
AACTTGAAGATGTCTTTGCAGGAAAGAACACCGATCTCGAGGCTCTCATGGAGTGGCTAA
AGACAAGACCAATCCTGTCACCTCTGACTAAAGGGATTTTGGGATTTGTATTCACGCTCA
CCGTGCCCAGTGAGCGAGGACTGCAGCGTAGACGCTTTGTCCAGAATGCCCTAAATGGAA
ATGGAGATCCAAATAATATGGATAGAGCAGTTAAGCTATATAAGAAGCTGAAAAGAGAAA
TAACATTCCATGGGGCTAAGGAGGTCGCACTCAGCTACTCAACCGGTGCACTTGCCAGTT
GCATGGG--TCTCATATACAACAGGATGGGAACGGTGACTACGGAAGTGGCTTTTGGCCT
AGTGTGTGCCACTTGTGAGCAGATTGCAGATTCACAGCATCGGTCTCACAGACAGATGGC
AACTATCACCAACCCACTAATCAGACATGAGAACAGAATGGTGCTGGCCAGCACTACAGC
TAAGGCTATGGAGCAGATGGCAGGATCAAGTGAGCAGGCAGCGGAAGCCATGGAGATCGC
TAATCAGGCTAGGCAGATGGTGCAGGCAATGAGGACAATTGGGACTCATCCTAACTCTAG
TGCTGGTCTGAGAGATAATCTTCTTGAAAATTTGCAGGCCTACCAGAAACGAATGGGAGT
GCAGATGCAGCGATTCAAGTGATCCTATTGTTGTTGCCGCAAATATCATTGGGATCTTGC
ACTTGATATTGTGGATTCTTGATCGTCTTTTCTTCAAATGCATTTATCGTCGCCTTAAAT
ACGGTTTGAAAAGAGGGCCTGCTACGGCAGGGGTACCTGAGTCTATGAGGGAAGAGTACC
GGCAGGAACAGCAGAGTGCTGTGGATGTTGACGATGGTCA-TTTTGTCAACATAGAATTG
GAGTAAAAAACTACC--------------------------------------
>gi|146746705|gb|EF605596| /Avian/7(MP)/H5N1/Russia/2007/// Influenza A virus (A/chicken/Russia_Moscow oblast_Odintsovo/1/2007(H5N1)) matrix protein 2 (M) and matrix protein 1 (M) genes, complete cds.
---------------------------TAGATGTTGAAAGATGAGTCTTCTAACCGAGGT
CG-AAACGTACGTTCTCTCTATCATCCCGTCAGGCCCCCTCAAAGCCGAGATCGCGCAGA
AACTTGAAGATGTCTTTGCAGGAAAGAACACCGATCTCGAGGCTCTCATGGAGTGGCTAA
AGACAAGACCAATCCTGTCACCTTTGACTAAAGGGATGTTGGGATTTGTATTCACGCTCA
CCGTGCCCAGTGAGCGAGGACTGCAGCGTAGACGCTTTGTCCAGAATGCCCTAAATGGAA
ATGGAGATCCAAATAATATGGATAGGGCAGTCAAGCTATATAAGAAGCTGAAAAGAGAAA
TAACATTCCATGGGGCTAAGGAGGTCGCACTCAGCTACTCAACCGGTGCACTCGCCAGTT
GCATGGG--TCTCATATACAACAGAATGGGCACAGTGACTACGGAAGTGGCTTTTGGCCT
AGTGTGTGCCACTTGTGAGCAGATTGCAGATTCACAGCATCGGTCTCACAGACAGATGGC
AACTATCACCAACCCACTAATCAGGCATGAGAACAGAATGGTGCTGGCCAGCACTACAGC
TAAGGCTATGGAGCAGATGGCGGGATCAAGTGAGCAGGCAGCAGAAGCCATGGAGGTCGC
TAATCAGGCTAGGCAGATGGTGCAGGCAATGAGAACAATTGGGACTCATCCTAACTCTAG
TGCTGGTCTGAGAGATAATCTTCTTGAAAATTTGCAGGCCTACCAGAAACGAATGGGAGT
GCAGATGCAGCGATTCAAGTGATCCTCTTGTTGTTGCCGCAAGTATCATTGGGATCTTGC
ACTTGATATTGTGGATTCTTGATCGTCTTTTCTTCAAATGCATTTATCGTCGCCTTAAAT
ACGGTTTGAAAAGAGGGCCTTCTACGGAAGGAGTACCTGAGTCTATGAGGGAAGAGTATC
GGCAGGAACAGCAGAATGCTGTGGATGTTGACGATGGTCA-TTTTGTCAACATAGAATTG
GAGTAAAAAACTA----------------------------------------
>gi|146746710|gb|EF605598| /Avian/7(MP)/H5N1/Russia/2007/// Influenza A virus (A/chicken/Russia_Krasnodar/2/2007(H5N1)) matrix protein 2 (M) and matrix protein 1 (M) genes, complete cds.
---------------------------TAGATGTTGAAAGATGAGTCTTCTAACCGAGGT
CG-AAACGTACGTTCTCTCTATCATCCCGTCAGGCCCCCTCAAAGCCGAGATCGCGCAGA
AACTTGAAGATGTCTTTGCAGGAAAGAACACCGATCTCGAGGCTCTCATGGAGTGGCTAA
AGACAAGACCAATCCTGTCACCTTTGACTAAAGGGATGTTGGGATTTGTATTCACGCTCA
CCGTGCCCAGTGAGCGAGGACTGCAGCGTAGACGCTTTGTCCAGAATGCCCTAAATGGAA
ATGGAGATCCAAATAATATGGATAGGGCAGTTAAGCTATATAAGAAGCTGAAAAGAGAAA
TAACATTCCATGGGGCTAAGGAGGTCGCACTCAGCTACTCAACCGGTGCACTCGCCAGTT
GCATGGG--TCTCATATACAACAGAATGGGCACAGTGACTACGGAAGTGGCTTTTGGCCT
AGTGTGTGCCACTTGTGAGCAGATTGCAGATTCACAGCATCGGTCTCACAGACAGATGGC
AACTATCACCAACCCACTAATCAGGCATGAGAACAGAATGGTGCTGGCCAGCACTACAGC
TAAGGCTATGGAGCAGATGGCGGGATCAAGTGAGCAGGCAGCGGAAGCCATGGAGGTCGC
TAATCAGGCTAGGCAGATGGTGCAGGCAATGAGAACAATTGGGACTCATCCTAACTCTAG
TGCTGGTCTGAGAGATAATCTTCTTGAAAACTTGCAGGCCTACCAGAAACGAATGGGAGT
GCAGATGCAGCGATTCAAGTGATCCTCTTGTTGTTGCCGCAAGTATCATTGGGATCTTGC
ACTTGATATTGTGGATTCTTGATCGTCTTTTCTTCAAATGCATTTATCGTCGCCTTAAAT
ACGGTTTGAAAAGAGGGCCTTCTACGGAAGGAGTACCTGAGTCTATGAGGGAAGAGTATC
GGCAGGAACAGCAGAATGCTGTGGATGTTGACGATGGTCA-TTTTGTCAACATAGAATTG
GAGTAAAAAACTA----------------------------------------
>gi|133984553|gb|CY020694| /Avian/7(MP)/H5N1/Cote dIvoire/2006/12// Influenza A virus (A/turkey/Ivory Coast/4372-2/2006(H5N1)) segment 7, complete sequence
------------------------------ATGTTGAAAGATGAGTCTTCTAACCGAGGT
CG-AAACGTACGTTCTCTCTATCATCCCGTCAGGCCCCCTCAAAGCCGAGATCGCGCAGA
AACTTGAAGATGTCTTTGCAGGAAAGAACACCGATCTCGAGGCTCTCATGGAATGGCTAA
AGACAAGACCAATCCTGTCACCTCTGACTAAAGGGATGTTGGGATTTGTATTCACGCTCA
CCGTGCCCAGTGAGCGAGGACTGCAGCGTAGACGCTTTGTCCAGAATGCCCTAAATGGAA
ATGGAGATCCAAATAATATGGATAGGGCAGTTAAGCTATATAAGAAGCTGAAAAGAGAAA
TAACATTCCATGGGGCTAAGGAGGTCGCACTCAGCTACTCAACCGGTGCACTCGCCAGTT
GCATGGG--TCTCATATACAACAGAATGGGCACAGTGACTACGGAAGTTGCTTTAGGCCT
AGTGTGTGCCACTTGTGAGCAGATTGCAGATTCACAGCATCGGTCTCACAGACAGATGGC
AACTATCACCAACCCACTAATCAGGCATGAGAACAGAATGGTGCTGGCCAGCACTACAGC
TAAGGCTATGGAGCAGATGGCGGGATCAAGTGAGCAGGCAGCGGAAGCCATGGAGGTCGC
TAATCAGGCTAGGCAGATGGTGCAGGCAATGAGAACAATTGGGACTCATCCTAACTCTAG
TGCTGGTCTGAGAGATAATCTTCTTGAAAATTTGCAGGCCTACCAGAAACGAATGGGAGT
GCAGATGCAGCGATTCAAGTGATCCTCTTGTTGTTGCCGCAAGTATCATTGGGATCTTGC
ACTTGATATTGTGGATTCTTGATCGCCTTTTCTTCAAATGCATTTATCGTCGCCTTAAAT
ACGGTTTGAAAAGAGGGCCTTCTACGGAAGGAGTACCTGAGTCTATGAGGGAAGAGTATC
GGCAGGAACAGCAGAATGCTGTGGATGTTGACGATGGTCA-TTTTGTCAACATAGAATTG
GAGTAA-----------------------------------------------
>gi|110555228|gb|DQ852604| /Avian/7(MP)/H5N1/Russia/2006/06/24/ Influenza A virus (A/grebe/Tyva/Tyv06-2/06(H5N1)) membrane ion channel M2 (M2) and matrix protein 1 (M1) genes, complete cds.
---------------------------TAGATGTTGAAAGATGAGTCTTCTAACCGAGGT
CG-AAACGTACGTTCTCTCTATCATCCCGTCAGGCCCCCTCAAAGCCGAGATCGCACAGA
AACTTGAAGATGTCTTTGCAGGAAAGAACACCGATCTCGAGGCTCTCATGGAGTGGCTAA
AGACAAGACCAATCCTGTCACCTTTGACTAAAGGGATGTTGGGATTTGTATTCACGCTCA
CCGTGCCCAGTGAGCGAGGACTGCAGCGTAGACGCTTTGTCCAGAATGCCCTAAATGGAA
ATGGAGATCCAAATAATATGGATAGGGCAGTTAAGCTATATAAGAAGCTGAAAAGAGAAA
TAACATTCCATGGGGCTAAGGAGGTCGCACTCAGCTACTCAACCGGTGCACTCGCCAGTT
GCATGGG--TCTCATATACAACAGAATGGGCACAGTGACTACGGAAGTGGCTTTTGGCCT
AGTGTGTGCCACTTGTGAGCAGATTGCAGATTCACAGCATCGGTCTCACAGACAGATGGC
AACTATCACCAACCCACTAATCAGGCATGAGAACAGAATGGTGCTGGCAAGCACTACAGC
TAAGGCTATGGAGCAGATGGCGGGATCAAGTGAGCAGGCAGCGGAAGCCATGGAGGTCGC
TAATCAGGCTAGGCAGATGGTGCAGGCAATGAGAACAATTGGGACTCATCCTAACTCTAG
TGCTGGTCTGAGAGATAATCTTCTTGAAAATTTGCAGGCCTACCAGAAACGAATGGGAGT
GCAGATGCAGCGATTCAAGTGATCCTCTTGTTGTTGCCGCAAGTATCATTGGGATCTTGC
ACTTGATATTGTGGATTCTTGATCGTCTTTTCTTCAAATGCATTTATCGTCGCCTTAAAT
ACGGTTTGAAAAGAGGGCCTTCTACGGAAGGAGTACCTGAGTCTATGAGGGAAGAGTATC
GGCAGGAACAGCAGAATGCTGTAGATGTTGACGATGGTCA-TTTTGTCAACATAGAATTG
GAGTAAAAAACTA----------------------------------------
>gi|113204773|gb|DQ914805| /Avian/7(MP)/H5N1/Russia/2006/06/24/ Influenza A virus (A/grebe/Tyva/Tyv06-1/2006(H5N1)) membrane ion channel M2 (M2) and matrix protein 1 (M1) genes, complete cds.
---------------------------TAGATGTTGAAAGATGAGTCTTCTAACCGAGGT
CG-AAACGTACGTTCTCTCTATCATCCCGTCAGGCCCCCTCAAAGCCGAGATCGCGCAGA
AACTTGAAGATGTCTTTGCAGGAAAGAACACCGATCTCGAGGCTCTCATGGAGTGGCTAA
AGACAAGACCAATCCTGTCACCTTTGACTAAAGGGATGTTGGGATTTGTATTCACGCTCA
CCGTGCCCAGTGAGCGAGGACTGCAGCGTAGACGCTTTGTCCAGAATGCCCTAAATGGAA
ATGGAGATCCAAATAATATGGATAGGGCAGTTAAGCTATATAAGAAGCTGAAAAGAGAAA
TAACATTCCATGGGGCTAAGGAGGTCGCACTCAGCTACTCAACCGGTGCACTCGCCAGTT
GCATGGG--TCTCATATACAACAGAATGGGCACAGTGACTACGGAAGTGGCTTTTGGCCT
AGTGTGTGCCACTTGTGAGCAGATTGCAGATTCACAGCATCGGTCTCACAGACAGATGGC
AACTATCACCAACCCACTAATCAGGCATGAGAACAGAATGGTGCTGGCAAGCACTACAGC
TAAGGCTATGGAGCAGATGGCGGGATCAAGTGAGCAGGCAGCGGAAGCCATGGAGGTCGC
TAATCAGGCTAGGCAGATGGTGCAGGCAATGAGAACAATTGGGACTCATCCTAACTCTAG
TGCTGGTCTGAGAGATAATCTTCTTGAAAATTTGCAGGCCTACCAGAAACGAATGGGAGT
GCAGATGCAGCGATTCAAGTGATCCTCTTGTTGTTGCCGCAAGTATCATTGGGATCTTGC
ACTTGATATTGTGGATTCTTGATCGTCTTTTCTTCAAATGCATTTATCGTCGCCTTAAAT
ACGGTTTGAAAAGAGGGCCTTCTACGGAAGGAGTACCTGAGTCTATGAGGGAAGAGTATC
GGCAGGAACAGCAGAATGCTGTGGATGTTGACGATGGTCA-TTTTGTCAACATAGAATTG
GAGTAAAAAACTA----------------------------------------
>gi|91176948|gb|DQ464356| /Avian/7(MP)/H5N1/Germany/2006/02// Influenza A virus (A/swan/Germany/R65/2006(H5N1)) matrix protein 1 (M1) gene, complete cds.
---------------AGCAAAAGCAGGTAGATGTTGAAAGATGAGTCTTCTAACCGAGGT
CG-AAACGTACGTTCTCTCTATCATCCCGTCAGGCCCCCTCAAAGCCGAGATCGCGCAGA
AACTTGAAGATGTCTTTGCAGGAAAGAACACCGATCTCGAGGCTCTCATGGAGTGGCTAA
AGACAAGACCAATCCTGTCACCTCTGACTAAAGGGATGTTGGGATTTGTATTCACGCTCA
CCGTGCCCAGTGAGCGAGGACTGCAGCGTAGACGCTTTGTCCAGAATGCCCTAAATGGAA
ATGGAGATCCAAATAATATGGATAGGGCAGTTAAGCTATATAAGAAGCTGAAAAGAGAAA
TAACATTCCATGGGGCTAAGGAGGTCGCACTCAGCTACTCAACCGGTGCACTCGCCAGTT
GCATGGG--TCTCATATACAACAGAATGGGCACAGTGACTACGGAAGTGGCTTTTGGCCT
AGTGTGTGCCACTTGTGAGCAGATTGCAGATTCACAGCATCGGTCTCACAGACAGATGGC
AACTATCACCAACCCACTAATCAGGCATGAGAACAGAATGGTGCTGGCCAGCACTACAGC
TAAGGCTATGGAGCAGATGGCGGGATCAAGTGAGCAGGCAGCGGAAGCCATGGAGGTCGC
TAATCAGGCTAGGCAAATGGTGCAGGCAATGAGAACAATTGGGACTCATCCTAACTCTAG
TGCTGGTCTGAGAGATAACCTTCTTGAAAATTTGCAGGCCTACCAGAAACGAATGGGAGT
GCAGATGCAGCGATTCAAGTGATCCTCTTGTTGTTGCCGCAAGTATCATTGGGATCTTGC
ACTTGATATTATGGATTCTTGATCGTCTTTTCTTCAAATGCATTTATCGTCGCCTTAAAT
ACGGTTTGAAAAGAGGGCCTTCTACGGAAGGAGTACCTGAGTCTATGAGGGAAGAGTATC
GGCAGGAACAGCAGAATGCTGTGGATGTTGACGATGGTCA-TTTTGTCAACATAGAATTG
GAGTAAAAAACTACCTTGTTTCTACT---------------------------
>gi|133983585|gb|CY020662| /Avian/7(MP)/H5N1/Sudan/2006/// Influenza A virus (A/chicken/Sudan/1784-8/2006(H5N1)) segment 7, complete sequence
----------------------------------------ATGAGTCTTCTAACCGAGGT
CG-AAACGTACGTTCTCTCTATCATCCCGTCAGGCCCCCTCAAAGCCGAGATCGCGCAGA
AACTTGAAGATGTCTTTGCAGGAAAGAACACCGATCTCGAGGCTCTCATGGAATGGCTAA
AGACAAGACCAATCCTGTCACCTCTGACTAAAGGGATGTTGGGATTTGTATTCACGCTCA
CCGTGCCCAGTGAGCGAGGACTGCAGCGTAGACGCTTTGTCCAGAATGCCCTAAATGGAA
ATGGAGATCCAAATAATATGGATAGGGCAGTTAAGCTATATAAGAAGCTGAAAAGAGAAA
TAACATTCCATGGGGCTAAGGAGGTCGCACTCAGCTACTCAACCGGTGCACTCGCCAGTT
GCATGGG--TCTCATATACAACAGAATGGGCACAGTGACTACGGAAGTTGCTTTAGGCCT
AGTGTGTGCCACTTGTGAGCAGATTGCAGATTCACAGCATCGGTCTCACAGACAGATGGC
AACTATCACCAACCCACTAATCAGGCATGAGAACAGAATGGTGCTGGCCAGCACTACAGC
TAAGGCTATGGAGCAGATGGCGGGATCAAGTGAGCAGGCAGCGGAAGCCATGGAGGTCGC
TAATCAGGCTAGGCAGATGGTGCAGGCAATGAGAACAATTGGGACTCATCCTAACTCTAG
TGCTGGTCTGAGAGATAATCTTCTTGAAAATTTGCAGACCTACCAGAAACGAATGGGAGT
GCAGATGCAGCGATTCAAGTGATCCTCTTGTTGTTGCCGCAAGTATCATTGGGATCTTGC
ACTTGATATTGTGGATTCTTGATCGTCTTTTCTTCAAATGCATTTATCGTCGCTTTAAAT
ACGGTTTGAAAAGAGGGCCTTCTACGGAAGGAGTACCTGAGTCTATGAGGGAAGAGTATC
GGCAGGAACAGCAGAATGCTGTGGATGTTGACGATGGTCA-TTTTGTCAACATAGAAATG
GAGTAA-----------------------------------------------
>gi|133983819|gb|CY020670| /Avian/7(MP)/H5N1/Sudan/2006/// Influenza A virus (A/chicken/Sudan/2115-9/2006(H5N1)) segment 7, complete sequence
------------------------------ATGTTGAAAGATGAGTCTTCTAACCGAGGT
CG-AAACGTACGTTCTCTCTATCATCCCGTCAGGCCCCCTCAAAGCCGAGATCGCGCAGA
AACTTGAAGATGTCTTTGCAGGAAAGAACACCGATCTCGAGGCTCTCATGGAATGGCTAA
AGACAAGACCAATCCTGTCACCTCTGACTAAAGGGATGTTGGGATTTGTATTCACGCTCA
CCGTGCCCAGTGAGCGAGGACTGCAGCGTAGACGCTTTGTCCAGAATGCCCTAAATGGAA
ATGGAGATCCAAATAATATGGATAGGGCAGTTAAGCTATATAAGAAGCTGAAAAGAGAAA
TAACATTCCATGGGGCTAAGGAGGTCGCACTCAGCTACTCAACCGGTGCACTCGCCAGTT
GCATGGG--TCTCATATACAACAGAATGGGCACAGTGACTACGGAAGTTGCTTTAGGCCT
AGTGTGTGCCACTTGTGAGCAGATTGCGGATTCACAGCATCGGTCTCACAGACAGATGGC
AACTATCACCAACCCACTAATCAGGCATGAGAACAGAATGGTGCTGGCCAGCACTACAGC
TAAGGCTATGGAGCAGATGGCGGGATCAAGTGAGCAGGCAGCGGAAGCCATGGAGGTCGC
TAATCAGGCTAGGCAGATGGTGCAGGCAATGAGAACAATTGGGACTCATCCTAACTCTAG
TGCTGGTCTGAGAGATAATCTTCTTGAAAATTTGCAGGCCTACCAGAAACGAATGGGAGT
GCAGATGCAGCGATTCAAGTGATCCTCTTGTTGTTGCCGCAAGTATCATTGGGATCTTGC
ACTTGATATTGTGGATTCTTGATCGTCTTTTCTTCAAATGCATTTATCGTCGCTTTAAAT
ACGGTTTGAAAAGAGGGCCTTCTACGGAAGGAGTACCTGAGTCTATGAGGGAAGAGTATC
GGCAGGAACAGCAGAATGCTGTGGATGTTGACGATGGTCA-TTTTGTCAACATAGAATTG
GAGTAA-----------------------------------------------
>gi|133984052|gb|CY020678| /Avian/7(MP)/H5N1/Sudan/2006/// Influenza A virus (A/chicken/Sudan/2115-12/2006(H5N1)) segment 7, complete sequence
------------------------------ATGTTGAAAGATGAGTCTTCTAACCGAGGT
CG-AAACGTACGTTCTCTCTATCATCCCGTCAGGCCCCCTCAAAGCCGAGATCGCGCAGA
AACTTGAAGATGTCTTTGCAGGAAAGAACACCGATCTCGAGGCTCTCATGGAATGGCTAA
AGACAAGACCAATCCTGTCACCTCTGACTAAAGGGATGTTGGGATTTGTATTCACGCTCA
CCGTGCCCAGTGAGCGAGGACTGCAGCGTAGACGCTTTGTCCAGAATGCCCTAAATGGAA
ATGGAGATCCAAATAATATGGATAGGGCAGTTAAGCTATATAAGAAGCTGAAAAGAGAAA
TAACATTCCATGGGGCTAAGGAGGTCGCACTCAGCTACTCAACCGGTGCACTCGCCAGTT
GCATGGG--TCTCATATACAACAGAATGGGCACAGTGACTACGGAAGTTGCTTTAGGCCT
AGTGTGTGCCACTTGTGAGCAGATTGCAGATTCACAGCATCGGTCTCACAGACAGATGGC
AACTATCACCAACCCACTAATCAGGCATGAGAACAGAATGGTGCTGGCCAGCACTACAGC
TAAGGCTATGGAGCAGATGGCGGGATCAAGTGAGCAGGCAGCGGAAGCCATGGAGGTCGC
TAATCAGGCTAGGCAGATGGTGCAGGCAATGAGAACAATTGGGACTCATCCTAACTCTAG
TGCTGGTCTGAGAGATAATCTTCTTGAAAATTTGCAGGCCTACCAGAAACGAATGGGAGT
GCAGATGCAGCGATTCAAGTGATCCTCTTGTTGTTGCCGCAAGTATCATTGGGATCTTGC
ACTTGATATTGTGGATTCTTGATCGTCTTTTCTTCAAATGCATTTATCGTCGCTTTAAAT
ACGGTTTGAAAAGAGGGCCTTCTACGGAAGGAGTACCTGAGTCTATGAGGGAAGAGTATC
GGCAGGAACAGCAGAATGCTGTGGATGTTGACGATGGTCA-TTTTGTCAACATAGAATTG
GAGTAA-----------------------------------------------
>gi|115344776|gb|CY016293| /Avian/7(MP)/H5N1/Sudan/2006/// Influenza A virus (A/chicken/Sudan/1784-7/2006(H5N1)) segment 7, complete sequence
------------------------------ATGTTGAAAGATGAGTCTTCTAACCGAGGT
CG-AAACGTACGTTCTCTCTATCATCCCGTCAGGCCCCCTCAAAGCCGAGATCGCGCAGA
AACTTGAAGATGTCTTTGCAGGAAAGAACACCGATCTCGAGGCTCTCATGGAATGGCTAA
AGACAAGACCAATCCTGTCACCTCTGACTAAAGGGATGTTGGGATTTGTATTCACGCTCA
CCGTGCCCAGTGAGCGAGGACTGCAGCGTAGACGCTTTGTCCAGAATGCCCTAAATGGAA
ATGGAGATCCAAATAATATGGATAGGGCAGTTAAGCTATATAAGAAGCTGAAAAGAGAAA
TAACATTCCATGGGGCTAAGGAGGTCGCACTCAGCTACTCAACCGGTGCACTCGCCAGTT
GCATGGG--TCTCATATACAACAGAATGGGCACAGTGACTACGGAAGTTGCTTTAGGCCT
AGTGTGTGCCACTTGTGAGCAGATTGCAGATTCACAGCATCGGTCTCACAGACAGATGGC
AACTATCACCAACCCACTAATCAGGCATGAGAACAGAATGGTGCTGGCCAGCACTACAGC
TAAGGCTATGGAGCAGATGGCGGGATCAAGTGAGCAGGCAGCGGAAGCCATGGAGGTCGC
TAATCAGGCTAGGCAGATGGTGCAGGCAATGAGAACAATTGGGACTCATCCTAACTCTAG
TGCTGGTCTGAGAGATAATCTTCTTGAAAATTTGCAGACCTACCAGAAACGAATGGGAGT
GCAGATGCAGCGATTCAAGTGATCCTCTTGTTGTTGCCGCAAGTATCATTGGGATCTTGC
ACTTGATATTGTGGATTCTTGATCGTCTTTTCTTCAAATGCATTTATCGTCGCTTTAAAT
ACGGTTTGAAAAGAGGGCCTTCTACGGAAGGAGTACCTGAGTCTATGAGGGAAGAGTATC
GGCAGGAACAGCAGAATGCTGTGGATGTTGACGATGGTCA-TTTTGTCAACATAGAATTG
GAGTAA-----------------------------------------------
>gi|115344795|gb|CY016301| /Avian/7(MP)/H5N1/Sudan/2006/// Influenza A virus (A/chicken/Sudan/1784-10/2006(H5N1)) segment 7, complete sequence
------------------------------ATGTTGAAAGATGAGTCTTCTAACCGAGGT
CG-AAACGTACGTTCTCTCTATCATCCCGTCAGGCCCCCTCAAAGCCGAGATCGCGCAGA
AACTTGAAGATGTCTTTGCAGGAAAGAACACCGATCTCGAGGCTCTCATGGAATGGCTAA
AGACAAGACCAATCCTGTCACCTCTGACTAAAGGGATGTTGGGATTTGTATTCACGCTCA
CCGTGCCCAGTGAGCAAGGACTGCAGCGTAGACGCTTTGTCCAGAATGCCCTAAATGGAA
ATGGAGATCCAAATAATATGGATAGGGCAGTTAAGCTATATAAGAAGCTGAAAAGAGAAA
TAACATTCCATGGGGCTAAGGAGGTCGCACTCAGCTACTCAACCGGTGCACTCGCCAGTT
GCATGGG--TCTCATATACAACAGAATGGGCACAGTGACTACGGAAGTTGCTTTAGGCCT
AGTGTGTGCCACTTGTGAGCAGATTGCAGATTCACAGCATCGGTCTCACAGACAGATGGC
AACTATCACCAACCCACTAATCAGGCATGAGAACAGAATGGTGCTGGCCAGCACTACAGC
TAAGGCTATGGAGCAGATGGCGGGATCAAGTGAGCAGGCAGCGGAAGCCATGGAGGTCGC
TAATCAGGCTAGGCAGATGGTGCAGGCAATGAGAACAATTGGGACTCATCCTAACTCTAG
TGCTGGTCTGAGAGATAATCTTCTTGAAAATTTGCAGGCCTACCAGAAACGAATGGGAGT
GCAGATGCAGCGATTCAAGTGATCCTCTTGTTGTTGCCGCAAGTATCATTGGGATCTTGC
ACTTGATATTGTGGATTCTTGATCGTCTTTTCTTCAAATGCATTTATCGTCGCTTTAAAT
ACGGTTTGAAAAGAGGGCCTTCTACGGAAGGAGTACCTGAGTCTATGAGGGAAGAGTATC
GGCAGGAACAGCAGAATGCTGTGGATGTTGACGATGGTCA-TTTTGTCAACATAGAATTG
GAGTAA-----------------------------------------------
>gi|158538795|gb|EU233684| /Avian/7(MP)/H5N1/South Korea/2006/// Influenza A virus (A/chicken/Korea/IS2/2006(H5N1)) matrix protein 2 (M2) and matrix protein 1 (M1) genes, complete cds.
---------------AGCAAAAGCAGGTAGATGTTGAAAGATGAGTCTTCTAACCGAGGT
CG-AAACGTACGTTCTCTCTATCATCCCGTCAGGCCCCCTCAAAGCCGAGATCGCGCAGA
AACTTGAAGATGTCTTTGCAGGAAAGAACACCGATCTCGAGGCTCTCATGGAGTGGCTAA
AGACAAGACCAATCCTGTCACCTTTGACTAAAGGGATGTTGGGATTTGTATTCACGCTCA
CCGTGCCCAGTGAGCGAGGACTGCAGCGTAGACGCTTTGTCCAGAATGCCCTAAATGGAA
ATGGAGATCCAAATAATATGGATAGGGCAGTTAAGCTATATAAGAAGCTGAAAAGAGAAA
TAACATTCCATGGGGCTAAGGAGGTCGCACTCAGCTACTCAACCGGTGCACTCGCCAGTT
GCATGGG--TCTCATATACAACAGAATGGGCACAGTGACTACGGAAGTGGCTTTTGGCCT
AGTGTGTGCCACTTGTGAGCAGATTGCAGATTCACAGCATCGGTCTCACAGACAGATGGC
AACTATCACCAACCCACTAATCAGGCATGAGAACAGAATGGTGCTGGCAAGCACTACAGC
TAAGGCTATGGAGCAGATGGCGGGATCAAGTGAGCAAGCAGCGGAAGCCATGGAGGTCGC
TAATCAGGCTAGGCAGATGGTGCAGGCAATGAGAACAATTGGGACTCATCCTAACTCTAG
TGCTGGTCTGAGAGATAATCTTCTTGAAAATTTGCAGGCCTACCAGAAACGAATGGGAGT
GCAGATGCAGCGATTCAAGTGATCCTCTTGTTGTTGCCGCAAGTATCATTGGGATCTTGC
ACTTGATATTGTGGATTCTTGATCGTCTTTTCTTCAAATGCATTTATCGTCGCCTTAAAT
ACGGTTTGAAAAGAGGGCCTTCTACGGAAGGAGTACCTGAGTCTATGAGGGAAGAATATC
GGCAGGAACAGCAGAATGCTGTGGATGTTGACGATGGTCA-TTTTGTCAACATAGAATTG
GAGTAAAAAACTACCTTGTTTCTACT---------------------------
>gi|158538776|gb|EU233692| /Avian/7(MP)/H5N1/South Korea/2006/// Influenza A virus (A/chicken/Korea/CA7/2006(H5N1)) matrix protein 2 (M2) and matrix protein 1 (M1) genes, complete cds.
---------------AGCAAAAGCAGGTAGATGTTGAAAGATGAGTCTTCTAACCGAGGT
CG-AAACGTACGTTCTCTCTATCATCCCGTCAGGCCCCCTCAAAGCCGAGATCGCACAGA
AACTTGAAGATGTCTTTGCAGGAAAGAACACCGATCTCGAGGCTCTCATGGAGTGGCTAA
AGACAAGACCAATCCTGTCACCTTTGACTAAAGGGATGTTGGGATTTGTATTCACGCTCA
CCGTGCCCAGTGAGCGAGGACTGCAGCGTAGACGCTTTGTCCAGAATTCCCTAAATGGAA
ATGGAGATCCAAATAATATGGATAGGGCAGTTAAGCTATACAAGAAGCTGAAAAGAGAAA
TAACATTCCATGGGGCTAAGGAGGTCGCACTCAGCTACTCAACCGGTGCACTCGCCAGTT
GCATGGG--TCTCATATACAACAGAATGGGCACAGTGACTACGGAAGTGGCTTTTGGCCT
AGTGTGTGCCACTTGTGAGCAGATTGCAGATTCACAGCATCGGTCTCACAGACAGATGGC
AACTATCACCAACCCACTAATCAGGCATGAGAACAGAATGGTGCTGGCAAGCACTACAGC
TAAGGCTATGGAGCAGATGGCGGGATCAAGTGAGCAGGCAGCGGAAGCCATGGAGGTCGC
TAATCAGGCTAGGCAGATGGTGCAGGCAATGAGAACAATTGGGACTCATCCTAACTCTAG
TGCTGGTCTGAGAGATAATCTTCTTGAAAATTTGCAGGCCTACCAGAAACGAATGGGAGT
GCAGATGCAGCGATTCAAGTGATCCTCTTGTTGTTGCCGCAAGTATCATTGGGATCTTGC
ACTTGATATTGTGGATTCTTGATCGTCTTTTCTTCAAATGCATTTATCGTCGCCTTAAAT
ACGGTTTGAAAAGAGGGCCTTCTACGGAAGGAGTACCTGAGTCTATGAGGGAAGAGTATC
GGCAGGAACAGCAGAATGCTGTGGATGTTGACGATGGTCA-TTTTGTCAACATAGAATTG
GAGTAAAAAACTACCTTGTTTCTACT---------------------------
>gi|158538738|gb|EU233716| /Avian/7(MP)/H5N1/South Korea/2006/// Influenza A virus (A/duck/Korea/Asan6/2006(H5N1)) matrix protein 2 (M2) and matrix protein 1 (M1) genes, complete cds.
---------------AGCAAAAGCAGGTAGATGTTGAAAGATGAGTCTTCTAACCGAGGT
CG-AAACGTACGTTCTCTCTATCATCCCGTCAGGCCCCCTCAAAGCCGAGATCGCGCAGA
AACTTGAAGATGTCTTTGCAGGAAAGAACACCGATCTCGAGGCTCTCATGGAGTGGCTAA
AGACAAGACCAATCCTGTCACCTTTGACTAAAGGGATGTTGGGATTTGTATTCACGCTCA
CCGTGCCCAGTGAGCGAGGACTGCAGCGTAGACGCTTTGTCCAGAATTCCCTAAATGGAA
ATGGAGATCCAAATAATATGGATAGGGCAGTTAAGCTATACAAGAAGCTGAAAAGAGAAA
TAACATTCCATGGGGCTAAGGAGGTCGCACTCAGCTACTCAACCGGTGCACTCGCCAGTT
GCATGGG--TCTCATATACAACAGAATGGGCACAGTGACTACGGAAGTGGCTTTTGGCCT
AGTGTGTGCCACTTGTGAGCAGATTGCAGATTCACAGCATCGGTCTCACAGACAGATGGC
AACTATCACCAACCCACTAATCAGGCATGAGAACAGAATGGTGCTGGCAAGCACTACAGC
TAAGGCTATGGAGCAGATGGCGGGATCAAGTGAGCAGGCAGCGGAAGCCATGGAGGTCGC
TAATCAGGCTAGGCAGATGGTGCAGGCAATGAGAACAATTGGGACTCATCCTAACTCTAG
TGCTGGTCTGAGAGATAATCTTCTTGAAAATTTGCAGGCCTACCAGAAACGAATGGGAGT
GCAGATGCAGCGATTCAAGTGATCCTCTTGTTGTTGCCGCAAGTATCATTGGGATCTTGC
ACTTGATATTGTGGATTCTTGATCGTCTTTTCTTCAAATGCATTTATCGTCGCCTTAAAT
ACGGTTTGAAAAGAGGGCCTTCTACGGAAGGAGTACCTGAGTCTATGAGGGAAGAGTATC
GGCAGGAACAGCAGAATGCTGTGGATGTTGACGATGGTCA-TTTTGTCAACATAGAATTG
GAGTAAAAAACTACCTTGTTTCTACT---------------------------
>gi|158538719|gb|EU233724| /Avian/7(MP)/H5N1/South Korea/2006/// Influenza A virus (A/quail/Korea/KJ4/2006(H5N1)) matrix protein 2 (M2) and matrix protein 1 (M1) genes, complete cds.
---------------AGCAAAAGCAGGTAGATGTTGAAAGATGAGTCTTCTAACCGAGGT
CG-AAACGTACGTTCTCTCTATCATCCCGTCAGGCCCCCTCAAAGCCGAGATCGCGCAGA
AACTTGAAGATGTCTTTGCAGGAAAGAACACCGATCTCGAGGCTCTCATGGAGTGGCTAA
AGACAAGACCAATCCTGTCACCTTTGACTAAAGGGATGTTGGGATTTGTATTCACGCTCA
CCGTGCCCAGTGAGCGAGGACTGCAGCGTAGACGCTTTGTCCAGAATGCCCTAAATGGAA
ATGGAGATCCAAATAATATGGATAGGGCAGTTAAGCTATATAAGAAGCTGAAAAGAGAAA
TAACATTCCATGGGGCTAAGGAGGTCGCACTCAGCTACTCAACCGGTGCACTCGCCAGTT
GCATGGG--TCTCATATACAACAGAATGGGCACAGTGACTACGGAAGTGGCTTTTGGCCT
AGTGTGTGCCACTTGTGAGCAGATTGCAGATTCACAGCATCGGTCTCACAGACAGATGGC
AACTATCACCAACCCACTAATCAGGCATGAGAACAGAATGGTGCTGGCAAGCACTACAGC
TAAGGCTATGGAGCAGATGGCGGGATCAAGTGAGCAAGCAGCGGAAGCCATGGAGGTCGC
TAATCAGGCTAGGCAGATGGTGCAGGCAATGAGAACAATTGGGACTCATCCTAACTCTAG
TGCTGGTCTGAGAGATAATCTTCTTGAAAATTTGCAGGCCTACCAGAAACGAATGGGAGT
GCAGATGCAGCGATTCAAGTGATCCTCTTGTTGTTGCCGCAAGTATCATTGGGATCTTGC
ACTTGATATTGTGGATTCTTGATCGTCTTTTCTTCAAATGCATTTATCGTCGCCTTAAAT
ACGGTTTGAAAAGAGGGCCTTCTACGGAAGGAGTACCTGAGTCTATGAGGGAAGAGTATC
GGCAGGAACAGCAGAATGCTGTGGATGTTGACGATGGTCA-TTTTGTCAACATAGAATTG
GAGTAAAAAACTACCTTGTTTCTACT---------------------------
>gi|116070076|gb|CY017044| /Avian/7(MP)/H5N1/Slovenia/2006/// Influenza A virus (A/swan/Slovenia/760/2006(H5N1)) segment 7, complete sequence
------------------------------ATGTTGAAAGATGAGTCTTCTAACCGAGGT
CG-AAACGTACGTTCTCTCTATCATCCCGTCAGGCCCCCTCAAAGCCGAGATCGCGCAGA
AACTTGAAGATGTCTTTGCAGGAAAGAACACCGATCTCGAGGCTCTCATGGAGTGGCTAA
AGACAAGACCAATCCTGTCACCTCTGACTAAAGGGATGTTGGGATTTGTATTCACGCTCA
CCGTGCCCAGTGAGCGAGGACTGCAGCGTAGACGCTTTGTCCAGAATGCCCTAAATGGAA
ATGGAGATCCAAATAATATGGATAGGGCAGTTAAGCTATATAAGAAGCTGAAAAGAGAAA
TAACATTCCATGGGGCTAAGGAGGTCGCACTCAGCTACTCAACCGGTGCACTCGCCAGTT
GCATGGG--CCTCATATACAACAGAATGGGCACAGTGACTACAGAAGTGGCCTTTGGCCT
AGTGTGTGCCACTTGTGAGCAGATTGCAGATTCACAGCATCGGTCTCACAGACAGATGGC
AACTATCACCAACCCACTAATCAGGCATGAGAACAGAATGGTGCTGGCCAGCACTACAGC
TAAGGCTATGGAGCAGATGGCGGGATCAAGTGAGCAGGCAGCGGAAGCCATGGAGGTCGC
TAATCAGGCTAGGCAGATGGTGCAGGCAATGAGAACAATTGGGACTCATCCTAACTCTAG
TGCTGGTCTGAGAGATAATCTTCTTGAAAATTTGCAGGCCTACCAGAAACGAATGGGAGT
GCAGATGCAGCGATTCAAGTGATCCTCTTGTTGTTGCCGCAAGTATCATTGGGATCTTGC
ACTTGATATTGTGGATTCTTGATCGTCTTTTCTTCAAATGCATTTATCGTCGCCTTAAAT
ACGGTTTGAAAAGAGGGCCTTCTACGGAAGGAGTACCTGAGTCTATGAGGGAAGAGTATC
GGCAGGAACAGCAGAATGCTGTGGATGTTGACGATGGTCA-TTTTGTCAACATAGAATTG
GAGTAA-----------------------------------------------
>gi|108782513|gb|DQ676831| /Avian/7(MP)/H5N1/Russia/2006/// Influenza A virus (A/chicken/Mahachkala/05/2006(H5N1)) matrix protein 1 (M) mRNA, complete cds.
---------------------------TAGATGTTGAAAGATGAGTCTTCTAACCGAGGT
CG-AAACGTACGTTCTCTCTATCATCCCGTCAGGCCCCCTCAAAGCCGAGATCGCGCAGA
AACTTGAAGATGTCTTTGCAGGAAAGAACACCGATCTCGAGGCTCTCATGGAGTGGCTAA
AGACAAGACCAATCCTGTCACCTCTGACTAAAGGGATGTTGGGATTTGTATTCACGCTCA
CCGTGCCCAGTGAGCGAGGACTGCAGCGTAGACGCTTTGTCCAGAATGCCCTAAATGGAA
ATGGAGATCCAAATAATATGGATAGGGCAGTTAAGCTATATAAGAAGCTGAAAAGGGAAA
TAACATTCCATGGGGCTAAGGAGGTCGCACTCAGCTACTCAACCGGTGCACTCGCCAGTT
GCATGGG--TCTCATATACAACAGAATGGGCACAGTGACTACGGAAGTGGCTTTTGGCCT
AGTGTGTGCCACTTGTGAGCAGATTGCAGATTCACAGCATCGGTCTCACAGACAGATGGC
AACTATCACCAACCCACTAATCAGGCATGAGAACAGAATGGTGCTGGCCAGCACTACAGC
TAAGGCTATGGAGCAGATGGCGGGATCAAGTGAGCAGGCAGCAGAAGCCATGGAGGTCGC
TAATCAGGCTAGGCAGATGGTGCAGGCAATGAGAACAATTGGAACTCATCCTAACTCTAG
TGCTGGTCTGAGAGATAATCTTCTTGAAAATTTGCAGGCCTACCAGAAACGAATGGGAGT
GCAGATGCAGCGATTCAAGTGATCCTCTTGTTGTTGCCGCAAGTATCATTGGGATCTTGC
ACTTGATATTGTGGATTCTTGATCGTCTTTTCTTCAAATGCATTTATCGTCGCCTTAAAT
ACGGTTTGAGAAGAGGGCCTTCTACGGAAGGAGTACCTGAGTCTATGAGGGAAGAGTATC
GGCAGGAACAGCAGAATGCTGTGGATGTTGACGATGGTCA-TTTTGTCAACATAGAATTG
GAGTAAAAAACTA----------------------------------------
>gi|108782521|gb|DQ676835| /Avian/7(MP)/H5N1/Russia/2006/// Influenza A virus (A/chicken/Krasnodar/01/2006(H5N1)) matrix protein 1 (M) mRNA, complete cds.
---------------------------TAGATGTTGAAAGATGAGTCTTCTAACCGAGGT
CG-AAACTTACGTTCTCTCTATCATCCCGTCAGGCCCCCTCAAAGCCGAGATCGCGCAGA
AACTTGAAGATGTCTTTGCAGGAAAGAACACCGATCTCGAGGCTCTCATGGAGTGGCTAA
AGACAAGACCAATCCTGTCACCTTTGACTAAAGGGATGTTGGGATTTGTATTCACGCTCA
CCGTGCCCAGTGAGCGAGGACTGCAGCGTAGACGCTTTGTCCAGAATGCCCTAAATGGAA
ATGGAGATCCAAATAATATGGATAGGGCAGTCAAGCTATATAAGAAGCTGAAAAGAGAAA
TAACATTCCATGGGGCTAAAGAGGTCGCACTCAGCTACTCAACCGGTGCACTCGCCAGTT
GCATGGG--TCTTATATACAACAGAATGGGCACAGTGACTACGGAAGTGGCTTTTGGCCT
AGTGTGTGCCACTTGTGAGCAGATTGCAGATTCACAGCATCGGTCTCACAGACAGATGGC
AACTATCACCAACCCACTAATCAGGCATGAGAACAGAATGGTGCTGGCCAGCACTACAGC
TAAGGCTATGGAGCAGATGGCGGGATCAAGTGAGCAGGCAGCAGAAGCCATGGAGGTCGC
TAATCAGGCTAGGCAGATGGTGCAGGCAATGAGAACAATTGGGACTCATCCTAACTCTAG
TGCTGGTCTGAGAGATAATCTTCTTGAAAATTTGCAGGCCTACCAGAAACGAATGGGAGT
GCAGATGCAGCGATTCAAGTGATCCTCTTGTTGTTGCCGCAAGTATCATTGGGATCTTGC
ACTTGATATTGTGGATTCTTGATCGTCTTTTCTTCAAATGCATTTATCGTCGCCTTAAAT
ACGGTTTGAAAAGAGGGCCTTCTACGGAAGGAGTACCTGAGTCTATGAGGGAAGAGTATC
GGCAGGAACAGCAGAATGCTGTGGATGTTGACGATGGTCA-TTTTGTCAACATAGAATTG
GAGTAAAAAACTA----------------------------------------
>gi|112820197|gb|DQ861292| /Avian/7(MP)/H5N1/Russia/2006/// Influenza A virus (A/duck/Tuva/01/2006(H5N1)) matrix protein 1 (M1) mRNA, complete cds.
---------------------------TAGATGTTGAAAGATGAGTCTTCTAACCGAGGT
CG-AAACGTACGTTCTCTCTATCATCCCGTCAGGCCCCCTCAAAGCCGAGATCGCGCAGA
AACTTGAAGATGTCTTTGCAGGAAAGAACACCGATCTCGAGGCTCTCATGGAGTGGCTAA
AGACAAGACCAATCCTGTCACCTTTGACTAAAGGGATGTTGGGATTTGTATTCACGCTCA
CCGTGCCCAGTGAGCGAGGACTGCAGCGTAGACGCTTTGTCCAGAATGCCCTAAATGGAA
ATGGAGATCCAAATAATATGGATAGGGCAGTTAAGCTATATAAGAAGCTGAAAAGAGAAA
TAACATTCCATGGGGCTAAGGAGGTCGCACTCAGCTACTCAACCGGTGCACTCGCCAGTT
GCATGGG--TCTCATATACAACAGAATGGGCACAGTGACTACGGAAGTGGCTTTTGGCCT
AGTGTGTGCCACTTGTGAGCAGATTGCAGATTCACAGCATCGGTCTCACAGACAGATGGC
AACTATCACCAACCCACTAATCAGGCATGAGAACAGAATGGTGCTGGCAAGCACTACAGC
TAAGGCTATGGAGCAGATGGCGGGATCAAGTGAGCAGGCAGCGGAAGCCATGGAGGTCGC
TAATCAGGCTAGGCAGATGGTGCAGGCAATGAGAACAATTGGGACTCATCCTAACTCTAG
TGCTGGTCTGAGAGATAATCTTCTTGAAAATTTGCAGGCCTACCAGAAACGAATGGGAGT
GCAGATGCAGCGATTCAAGTGATCCTCTTGTTGTTGCCGCAAGTATCATTGGGATCTTGC
ACTTGATATTGTGGATTCTTGATCGTCTTTTCTTCAAATGCATTTATCGTCGCCTTAAAT
ACGGTTTGAAAAGAGGGCCTTCTACGGAAGGAGTACCTGAGTCTATGAGGGAAGAGTATC
GGCAGGAACAGCAGAATGCTGTGGATGTTGACGATGGTCA-TTTTGTCAACATAGAATTG
GA---------------------------------------------------
>gi|138361566|gb|EF205166| /Avian/7(MP)/H5N1/Russia/2006/// Influenza A virus (A/chicken/Krasnodar/123/06(H5N1)) segment 7, complete sequence.
---------------AGCAAAAGCAGGTAGATGTTGAAAGATGAGTCTTCTAACCGAGGT
CG-AAACGTACGTTCTCTCTATCATCCCGTCAGGCCCCCTCAAAGCCGAGATCGCGCAGA
AACTTGAAGATGTCTTTGCAGGAAAGAACACCGATCTCGAGGCTCTCATGGAGTGGCTAA
AGACAAGACCAATCCTGTCACCTTTGACTAAAGGGATGTTGGGATTTGTATTCACGCTCA
CCGTGCCCAGTGAGCGAGGACTGCAGCGTAGACGCTTTGTCCAGAATGCCCTAAATGGAA
ATGGAGATCCAAATAATATGGATAGGGCAGTCAAGCTATATAAGAAGCTGAAAAGAGAAA
TAACATTCCATGGGGCTAAAGAGGTCGCACTCAGCTACTCAACCGGTGCACTCGCCAGTT
GCATGGG--TCTCATATACAACAGAATGGGCACAGTGACTACGGAAGTGGCTTTTGGCCT
AGTGTGTGCCACTTGTGAGCAGATTGCAGATTCACAGCATCGGTCTCACAGACAGATGGC
AACTATCACCAACCCACTAATCAGGCATGAGAACAGAATGGTGCTGGCCAGCACTACAGC
TAAGGCTATGGAGCAGATGGCGGGATCAAGTGAGCAGGCAGCAGAAGCCATGGAGGTCGC
TAATCAGGCTAGGCAGATGGTGCAGGCAATGAGAACAATTGGGACTCATCCTAACTCTAG
TGCTGGTCTGAGAGATAATCTTCTTGAAAATTTGCAGGCCTACCAGAAACGAATGGGAGT
GCAGATGCAGCGATTCAAGTGATCCTCTTGTTGTTGCCGCAAGTATCATTGGGATCTTGC
ACTTGATATTGTGGATTCTTGATCGTCTTTTCTTCAAATGCATTTATCGTCGCCTTAAAT
ACGGTTTGAAAAGAGGGCCTTCTACGGAAGGAGTACCTGAGTCTATGAGGGAAGAGTATC
GGCAGGAACAGCAGAATGCTGTGGATGTTGACGATGGTCA-TTTTGTCAACATAGAATTG
GAGTAAAAAACTACCTTGTTTCTACT---------------------------
>gi|115608127|gb|CY016916| /Avian/7(MP)/H5N1/Nigeria/2006/// Influenza A virus (A/ostrich/Nigeria/1047-25/2006(H5N1)) segment 7, complete sequence
------------------------------ATGTTGAAAGATGAGTCTTCTAACCGAGGT
CG-AAACGTACGTTCTCTCTATCATCCCGTCAGGCCCCCTCAAAGCCGAGATCGCGCAGA
AACTTGAAGATGTCTTTGCAGGAAAGAACACCGATCTCGAGGCTCTCATGGAGTGGCTAA
AGACAAGACCAATCCTGTCACCTCTGACTAAAGGGATGTTGGGATTTGTATTCACGCTCA
CCGTGCCCAGTGAGCGAGGACTGCAGCGTAGACGCTTTGTCCAGAATGCCCTAAATGGAA
ATGGAGATCCAAATAATATGGATAGGGCAGTTAAGCTATATAAGAAGCTGAAAAGAGAAA
TAACATTCCATGGGGCTAAGGAGGTCGCACTCAGCTACTCAACCGGTGCACTCGCCAGTT
GCATGGG--TCTCATATACAACAGAATGGGCACAGTGACTACGGAAGTGGCTTTTGGCCT
AGTGTGTGCCACTTGTGAGCAGATTGCAGATTCACAGCATCGGTCTCACAGACAGATGGC
AACTATCACCAACCCACTAATCAGGCATGAGAACAGAATGGTGCTGGCCAGCACTACAGC
TAAGGCTATGGAGCAGATGGCGGGATCAAGTGAGCAGGCAGCGGAAGCCATGGAGGTCGC
TAATCAGGCTAGGCAAATGGTGCAGGCAATGAGAACAATTGGGACTCATCCTAACTCTAG
TGCTGGTCTGAGAGATAATCTTCTTGAAAATTTGCAGGCCTACCAGAAACGAATGGGAGT
GCAGATGCAGCGATTCAAGTGATCCTCTTGTTGTTGCCGCAAGTATCATTGGGATCTTGC
ACTTGATATTATGGATTCTTGATCGTCTTTTCTTCAAATGCATTTATCGTCGCCTTAAAT
ACGGTTTGAAAAGAGGGCCTTCTACGGAAGGAGTACCTGAGTCTATGAGGGAAGAGTATC
GGCAGGAACAGCAGAATGCTGTGGATGTTGACGATAGTCA-TTTTGTCAACATAGAATTG
GAGTAA-----------------------------------------------
>gi|115608146|gb|CY016924| /Avian/7(MP)/H5N1/Nigeria/2006/// Influenza A virus (A/chicken/Nigeria/1047-54/2006(H5N1)) segment 7, complete sequence
------------------------------ATGTTGAAAGATGAGTCTTCTAACCGAGGT
CG-AAACGTACGTTCTCTCTATCATCCCGTCAGGCCCCCTCAAAGCCGAGATCGCGCAGA
AACTTGAAGATGTCTTTGCAGGAAAGAACACCGATCTCGAGGCTCTCATGGAGTGGCTAA
AGACAAGACCGATCCTGTCACCTCTGACTAAAGGGATGTTGGGATTTGTATTCACGCTCA
CCGTGCCCAGTGAGCGAGGACTGCAGCGTAGACGCTTTGTCCAGAATGCCCTAAATGGAA
ATGGAGATCCAAATAATATGGATAGGGCAGTTAAGCTATATAAGAAGCTGAAAAGAGAAA
TAACATTCCATGGGGCTAAGGAGGTCGCACTCAGCTACTCAACCGGTGCACTCGCCAGTT
GCATGGG--TCTCATATACAACAGAATGGGCACAGTGACTACGGAAGTGGCTTTTGGCCT
AGTGTGTGCCACTTGTGAGCAGATTGCAGATTCACAGCATCGGTCTCACAGACAGATGGC
AACTATCACCAACCCACTAATCAGGCATGAGAACAGAATGGTGCTAGCCAGCACTACAGC
TAAGGCTATGGAGCAGATGGCGGGATCAAGTGAGCAGGCAGCGGAAGCCATGGAGGTCGC
TAATCAGGCTAGGCAAATGGTGCAGGCAATGAGAACAATTGGGACTCATCCTAACTCTAG
TGCTGGTCTGAGAGATAATCTTCTTGAAAATTTGCAGGCCTACCAGAAACGAATGGGAGT
GCAGATGCAGCGATTCAAGTGATCCTCTTGTTGTTGCCGCAAGTATCATTGGGATCTTGC
ACTTGATATTATGGATTCTTGATCGTCTTTTCTTCAAATGCATTTATCGTCGCCTTAAAT
ACGGTTTGAAAAGAGGGCCTTCTACGGAAGGAATACCTGAGTCTATGAGGGAAGAGTATC
GGCAGGAACAGCAGAATGCTGTGGATGTTGACGATGGTCA-TTTTGTCAACATAGAATTG
GAGTAA-----------------------------------------------
>gi|115608165|gb|CY016932| /Avian/7(MP)/H5N1/Nigeria/2006/// Influenza A virus (A/chicken/Nigeria/1047-62/2006(H5N1)) segment 7, complete sequence
------------------------------ATGTTGAAAGATGAGTCTTCTAACCGAGGT
CG-AAACGTACGTTCTCTCTATCATCCCGTCAGGCCCCCTCAAAGCCGAGATCGCGCAGA
AACTTGAAGATGTCTTTGCAGGAAAGAACACCGATCTCGAGGCTCTCATGGAGTGGCTAA
AGACAAGACCAATCCTGTCACCTCTGACTAAAGGGATGTTGGGATTTGTATTCACGCTCA
CCGTGCCCAGTGAGCGAGGACTGCAGCGTAGACGCTTTGTCCAGAATGCCCTAAATGGAA
ATGGAGATCCAAATAATATGGATAGGGCAGTTAAGCTATATAAGAAGCTGAAAAGAGAAA
TAACATTCCATGGAGCTAAGGAGGTCGCACTCAGCTACTCAACCGGTGCACTCGCCAGTT
GCATGGG--TCTCATATACAACAGAATGGGCACAGTGACTACGGAAGTGGCTTTTGGCCT
AGTGTGTGCCACTTGTGAGCAGATTGCAGATTCACAGCATCGGTCTCACAGACAGATGGC
AACTATCACCAACCCACTAATCAGGCATGAGAACAGAATGGTGCTGGCCAGCACTACAGC
TAAGGCTATGGAGCAGATGGCGGGATCAAGTGAGCAGGCAGCGGAAGCCATGGAGGTCGC
TAATCAGGCTAGGCAAATGGTGCAAGCAATGAGAACAATTGGGACTCATCCTAACTCTAG
TGCTGGTCTGAGAGATAATCTTCTTGAAAATTTGCAGGCCTACCAGAAACGAATGGGAGT
GCAGATGCAGCGATTCAAGTGATCCTCTTGTTGTTGCCGCAAGTATCATTGGGATCTTGC
ACTTGATATTATGGATTCTTGATCGTCTTTTCTTCAAATGCATTTATCGTCGCCTTAAAT
ACGGTTTGAAAAGAGGGCCTTCTACGGAAGGAGTACCTGAGTCTATGAGGGAAGAGTATC
GGCAGGAACAGCAGAATGCTGTGGATGTTGACGATGGTCA-TTTTGTCAACATAGAATTG
GAGTAA-----------------------------------------------
>gi|115608184|gb|CY016940| /Avian/7(MP)/H5N1/Nigeria/2006/// Influenza A virus (A/chicken/Nigeria/1047-30/2006(H5N1)) segment 7, complete sequence
------------------------------ATGTTGAAAGATGAGTCTTCTAACCGAGGT
CG-AAACGTACGTTCTCTCTATCATCCCGTCAGGCCCCCTCAAAGCCGAGATCGCGCAGA
AACTTGAAGATGTCTTTGCAGGAAAGAACACCGATCTCGAGGCTCTCATGGAGTGGCTAA
AGACAAGACCAATCCTGTCACCTCTGACTAAAGGGATGTTGGGATTTGTATTCACGCTCA
CCGTGCCCAGTGAGCGAGGACTGCAGCGTAGACGCTTTGTCCAGAATGCCCTAAATGGAA
ATGGAGATCCAAATAATATGGATAGGGCAGTTAAGCTATATAAGAAGCTGAAAAGAGAAA
TAACATTCCATGGGGCTAAGGAGGTCGCACTCAGCTACTCAACCGGTGCACTCGCCAGTT
GCATGGG--TCTCATATACAACAGAATGGGCACAGTGACTACGGAAGTGGCTTTTGGCCT
AGTGTGTGCCACTTGTGAGCAGATTGCAGATTCACAGCATCGGTCTCACAGACAGATGGC
AACTATCACCAACCCACTAATCAGGCATGAGAACAGAATGGTGCTAGCTAGCACTACAGC
TAAGGCTATGGAGCAGATGGCGGGATCAAGTGAGCAGGCAGCGGAAGCCATGGAGGTCGC
TAATCAGGCTAGGCAAATGGTGCAGGCAATGAGAACAATTGGGACTCATCCTAACTCTAG
TGCTGGTCTGAGAGATAATCTTCTTGAAAATTTGCAGGCCTACCAGAAACGAATGGGAGT
GCAGATGCAGCGATTCAAGTGATCCTCTTGTTGTTGCCGCAAGTATCATTGGGATCTTGC
ACTTGATATTATGGATTCTTGATCGTCTTTTCTTCAAATGCATTTATCGTCGCCTTAAAT
ACGGTTTGAAAAGAGGGCCTTCTACGGAAGGAGTACCTGAGTCTATGAGGGAAGAGTATC
GGCAGGAACAGCAGAATGCTGTGGATGTTGACGATGGTCA-TTTTGTCAACATAGAATTG
GAGTAA-----------------------------------------------
>gi|115344738|gb|CY016277| /Avian/7(MP)/H5N1/Nigeria/2006/// Influenza A virus (A/chicken/Nigeria/641/2006(H5N1)) segment 7, complete sequence
--------------------------------------AGATGAGTCTTCTAACCGAGGT
CG-AAACGTACGTTCTCTCTATCATCCCGTCAGGCCCCCTCAAAGCCGAGATCGCGCAGA
AACTTGAAGATGTCTTTGCAGGAAAGAACACCGATCTCGAGGCTCTCATGGAATGGCTAA
AGACAAGACCAATCCTGTCACCTCTGACTAAAGGGATGTTGGGATTTGTATTCACGCTCA
CCGTGCCCAGTGAGCGAGGACTGCAGCGTAGACGCTTTGTCCAGAATGCCCTAAATGGAA
ATGGAGATCCAAATAATATGGATAGGGCAGTTAAGCTATATAAGAAGCTGAAAAGAGAAA
TAACATTCCATGGGGCTAAGGAGGTCGCACTCAGCTACTCAACCGGTGCACTCGCCAGTT
GCATGGG--TCTCATATACAACAGAATGGGCACAGTGACTACGGAAGTTGCTTTAGGCCT
AGTGTGTGCCACTTGTGAGCAGATTGCAGATTCACAGCATCGGTCTCACAGACAGATGGC
AACTATCACCAACCCACTAATCAGGCATGAGAACAGAATGGTGCTGGCCAGCACTACAGC
TAAGGCTATGGAGCAGATGGCGGGATCAAGTGAGCAGGCAGCGGAAGCCATGGAGGTCGC
TAATCAGGCTAGGCAGATGGTGCAGGCAATGAGAACAATTGGGACTCATCCTAACTCTAG
TGCTGGTCTGAGAGATAATCTTCTTGAAAATTTGCAGGCCTACCAGAAACGAATGGGAGT
GCAGATGCAGCGATTCAAGTGATCCTCTTGTTGTTGCCGCAAGTATCATTGGGATCTTGC
ACTTGATATTGTGGATTCTTGATCGTCTTTTCTTCAAATGCATTTATCGTCGCCTTAAAT
ACGGTTTGAAAAGAGGGCCTTCTACGGAAGGAGTACCTGAGTCTATGAGGGAAGAGTATC
GGCAGGAACAGCAGAATGCTGTGGATGTTGACGATGGTCA-TTTTGTCAACATAGAATTG
GAGTAA-----------------------------------------------
>gi|115344757|gb|CY016285| /Avian/7(MP)/H5N1/Nigeria/2006/// Influenza A virus (A/chicken/Nigeria/957-20/2006(H5N1)) segment 7, complete sequence
------------------------------ATGTTGAAAGATGAGTCTTCTAACCGAGGT
CG-AAACGTACGTTCTCTCTATCATCCCGTCAGGCCCCCTCAAAGCCGAGATCGCGCAGA
AACTTGAAGATGTCTTTGCAGGAAAGAACACCGATCTCGAGGCTCTCATGGAGTGGCTAA
AGACAAGACCAATCCTGTCACCTCTGACTAAAGGGATGTTGGGATTTGTATTCACGCTCA
CCGTGCCCAGTGAGCGAGGACTGCAGCGTAGACGCTTTGTCCAGAATGCCCTAAATGGAA
ATGGAGATCCAAATAATATGGATAGGGCAGTTAAGCTATATAAGAAGCTGAAAAGAGAAA
TAACATTCCATGGGGCTAAGGAGGTCGCACTCAGCTACTCAACCGGTGCACTCGCCAGTT
GCATGGG--TCTCATATACAACAGAATGGGCACAGTGACTACGGAAGTGGCTTTTGGCCT
AGTGTGTGCCACTTGTGAGCAGATTGCAGATTCACAGCATCGGTCTCACAGACAGATGGC
AACTATCACCAACCCACTAATCAGGCATGAGAACAGAATGGTGCTGGCCAGCACTACAGC
TAAGGCTATGGAGCAGATGGCGGGATCAAGTGAGCAGGCAGCGGAAGCCATGGAGGTCGC
TAATCAGGCTAGGCAAATGGTGCAGGCAATGAGAACAATTGGGACTCATCCTAACTCTAG
TGCTGGTCTGAGAGATAATCTTCTTGAAAATTTGCAGGCCTACCAGAAACGAATGGGAGT
GCAGATGCAGCGATTCAAGTGATCCTCTTGTTGTTGCCGCAAGTATCATTGGGATCTTGC
ACTTGATATTATGGATTCTTGATCGTCTTTTCTTCAAATGCATTTATCGTCGCCTTAAAT
ACGGTTTGAAAAGAGGGCCTTCTACGGAAGGAGTACCTGAGTCTATGAGGGAAGAGTATC
GGCAGGAACAGCAGAATGCTGTGGATGTTGACGATGGTCA-TTTTGTCAACATAGAATTG
GAGTAA-----------------------------------------------
>gi|146328409|gb|AM262566| /Avian/7(MP)/H5N1/Nigeria/2006/// Influenza A virus (A/chicken/Nigeria/BA210/2006(H5N1)) MP1 gene for matrix protein 1, genomic RNA
--------------------------------GTTGAAAGATGAGTCTTCTAACCGAGGT
CG-AAACGTACGTTCTCTCTATCATCCCGTCAGGCCCCCTCAAAGCCGAGATCGCGCAGA
AACTTGAAGATGTCTTTGCAGGAAAGAACACCGATCTCGAGGCTCTCATGGAGTGGCTAA
AGACAAGACCAATCCTGTCACCTCTGACTAAAGGGATGTTGGGATTTGTATTCACGCTCA
CCGTGCCCAGTGAGCGAGGACTGCAGCGTAGACGCTTTGTCCAGAATGCCCTAAATGGAA
ATGGAGATCCAAATAATATGGATAGGGCAGTTAAGCTATATAAGAAGCTGAAAAGAGAAA
TAACATTCCATGGGGCTAAGGAGGTCGCACTCAGCTACTCAACCGGTGCACTCGCCAGTT
GCATGGG--TCTCATATACAACAGAATGGGCACAGTGACTACGGAAGTGGCTTTTGGCCT
AGTGTGTGCCACTTGTGAGCAGATTGCAGATTCACAGCATCGGTCTCACAGACAGATGGC
AACTATCACCAACCCACTAATCAGGCATGAGAACAGAATGGTGCTGGCCAGCACTACAGC
TAAGGCTATGGAGCAGATGGCGGGATCAAGTGAGCAGGCAGCGGAAGCCATGGAGGTCGC
TAATCAGGCTAGGCAAATGGTGCAGGCAATGAGAACAATTGGGACTCATCCTAACTCTAG
TGCTGGTCTGAGAGATAATCTTCTTGAAAATTTGCAGGCCTACCAGAAACGAATGGGAGT
GCAGATGCAGCGATTCAAGTGATCCTCTTGTTGTTGCCGCAAGTATCATTGGGATCTTGC
ACTTGATATTATGGATTCTTGATCGTCTTTTCTTCAAATGCATTTATCGTCGCCTTAAAT
ACGGTTTGAAAAGAGGGCCTTCTACGGAAGGAGTACCTGAGTCTATGAGGGAAGAGTATC
GGCAGGAACAGCAGAATGCTGTGGATGTTGACGATGGTCA-TTTTGTCAACATAGAGCT-
-----------------------------------------------------
>gi|149773112|gb|AM503008| /Avian/7(MP)/H5N1/Nigeria/2006/// Influenza A virus (A/chicken/Nigeria/AB13/2006(H5N1)) partial mRNA for matrix protein 1 (m1 gene)
----------------------------------TGAAAGATGAGTYTTCTAACCGAGGT
CG-AAACGTACGTTYTCTMTATCATCCCGTCAGGCCCCCTCAAAGCCGAGATCGCGCAGA
AACTTGAAGATGTCTTTGCAGGAAAGAACACCGATCTCGAGGCTCTCATGGAGTGGCTAA
AGACAAGACCGATCCTGTCACCTCTGACTAAAGGGATGTTGGGATTTGTATTCACGCTCA
CCGTGCCCAGTGAGCGAGGACTGCAGCGTAGACGCTTTGTCCAGAATGCCCTAAATGGAA
ATGGAGATCCAAATAATATGGATAGGGCAGTTAAGCTATATAAGAAGCTGAAAAGAGAAA
TAACATTCCATGGGGCTAAGGAGGTCGCACTCAGCTACTCAACCGGTGCACTCGCCAGTT
GCATGGG--TCTCATATACAACAGAATGGGCACAGTGACTACGGAAGTGGCTTTTGGCCT
AGTGTGTGCCACTTGTGAGCAGATTGCAGATTCACAGCATCGGTCTCACAGACAGATGGC
AACTATCACCAACCCACTAATCAGGCATGAGAACAGAATGGTGCTAGCCAGCACTACAGC
TAAGGCTATGGAGCAGATGGCGGGATCAAGTGAGCAGGCAGCGGAAGCTATGGAGGTCGC
TAATCAGGCTAGGCAAATGGTGCAGGCAATGAGAACAATTGGGACTCATCCTAACTCTAG
TGCTGGTCTGAGAGATAATCTTCTTGAAAATTTGCAGGCCTACCAGAAACGAATGGGAGT
GCAGATGCAGCGATTCAAGTGATCCTCTTGTTGTTGCCGCAAGTATCATTGGGATCTTGC
ACTTGATATTATGGATTCTTGATCGTCTTTTCTTCAAATGCATTTATCGTCGCCTTAAAT
ACGGTTTGAAAAGAGGGCCTTCTACGGAAGGAGTACCTGAGTCTATGAGGGAAGAGTATC
GGCAGGAACAGCAGAATGCTGTGGATGTTGACGATGGTCA-TTTTGTCAACATAGAATTG
GAGTAAAAAACTACCTTGT----------------------------------
>gi|147846254|gb|AM503009| /Avian/7(MP)/H5N1/Nigeria/2006/// Influenza A virus (A/chicken/Nigeria/FA7/2006(H5N1)) partial mRNA for matrix protein 1 (m1 gene)
-----------------------------------------------TTCTAACCGAGGT
CG-AAACGTACGTTCTCTCTATCATCCCGTCAGGCCCCCTCAAAGCCGAGATCGCGCAGA
AACTTGAAGATGTCTTTGCAGGAAAGAACACCGATCTCGAGGCTCTCATGGAGTGGCTAA
AGACAAGACCAATCCTGTCACCTCTGACTAAAGGGATGTTGGGATTTGTATTCACGCTCA
CCGTGCCCAGTGAGCGAGGACTGCAGCGTAGACGCTTTGTCCAGAATGCCCTAAATGGAA
ATGGAGATCCAAATAATATGGATAGGGCAGTTAAGCTATATAAGAAGCTGAAAAGAGAAA
TAACATTCCATGGGGCTAAGGAGGTCGCACTCAGCTACTCAACCGGTGCACTCGCCAGTT
GCATGGG--TCTCATATACAACAGAATGGGCACAGTGACTACGGAAGTGGCTTTTGGCCT
AGTGTGTGCCACTTGTGAGCAGATTGCAGATTCACAGCATCGGTCTCACAGACAGATGGC
AACTATCACCAACCCACTAATCAGGCATGAGAACAGAATGGTGCTGGCCAGCACTACAGC
TAAGGCTATGGAGCAGATGGCGGGATCAAGTGAGCAGGCAGCGGAAGCCATGGAGGTCGC
TAATCAGGCTAGGCAAATGGTGCAGGCAATGAGAACAATTGGGACTCATCCTAACTCTAG
TGCTGGTCTGAGAGATAATCTTCTTGAAAATTTGCAGGCCTACCAGAAACGAATGGGAGT
GCAGATGCAGCGATTCAAGTGATCCTCTTGTTGTTGCCGCAAGTATCATTGGGATCTTGC
ACTTGATATTATGGATTCTTGATCGTCTTTTCTTCAAATGCATTTATCGTCGCCTTAAAT
ACGGTTTGAAAAGAGGGCCTTCTACGGAAGGAGTACCTGAGTCTATGAGGGAAGAGTATC
GGCAGGAACAGCAGAATGCTGTGGATGTTGACGATGGTCA-TTTTGTCAACATAGAATTG
GAGTAAAAAACTACCTTGTTTCTACTCCCACC---------------------
>gi|147846256|gb|AM503010| /Avian/7(MP)/H5N1/Nigeria/2006/// Influenza A virus (A/chicken/Nigeria/IF10/2006(H5N1)) partial mRNA for matrix protein 1 (m1 gene)
-----------------------------------------------TTCTAACCGAGGT
CG-AAACGTACGTTCTCTCTATCATCCCGTCAGGCCCCCTCAAAGCCGAGATCGCGCAGA
AACTTGAAGATGTCTTTGCAGGAAAGAACACCGATCTCGAGGCTCTCATGGAGTGGCTAA
AGACAAGACCAATCCTGTCACCTCTGACTAAAGGGATGTTGGGATTTGTATTCACGCTCA
CCGTGCCCAGTGAGCGAGGACTGCAGCGTAGACGCTTTGTCCAGAATGCCCTAAATGGAA
ATGGAGATCCAAATAATATGGATAGGGCAGTTAARCTATATAAGAAGCTGAAAAGAGAAA
TAACATTCCATGGGGCTAAGGAGGTCGCACTCAGCTACTCAACCGGTGCACTCGCCAGTT
GCATGGG--TCTCATATACAACAGAATGGGCACAGTGACTACGGAAGTGGCTTTTGGCCT
AGTGTGTGCCACTTGTGAGCAGATTGCAGATTCACAGCATCGGTCTCACAGACAGATGGC
AACTATCACCAACCCACTAATCAGGCATGAGAACAGAATGGTGCTGGCCAGCACTACAGC
TAAGGCTATGGAGCAGATGGCGGGATCAAGTGAGCAGGCAGCGGAAGCCATGGAGGTCGC
TAATCAGGCTAGGCAAATGGTGCAGGCAATGAGAACAATTGGGACTCATCCTAACTCTAG
TGCTGGTCTGAGAGATAATCTTCTTGAAAATTTGCAGGCCTACCAGAAACGAATGGGAGT
GCAGATGCAGCGATTCAAGTGATCCTCTTGTTGTTGCCGCAAGTATCATTGGGATCTTGC
ACTTGATATTATGGATTCTTGATCGTCTTTTCTTCAAATGCATTTATCGTCGCCTTAAAT
ACGGTTTGAAAAGAGGGCCTTCTACGGAAGGAGTACCTGAGTCTATGAGGGAAGAGTATC
GGCAGGAACAGCAGAATGCTGTGGATGTTGACGATGGTCA-TTTTGTCAACATAGAATTG
GAGTAAAAAACTACCTTGTTT--------------------------------
>gi|147846262|gb|AM503013| /Avian/7(MP)/H5N1/Nigeria/2006/// Influenza A virus (A/chicken/Nigeria/FA4/2006(H5N1)) partial mRNA for matrix protein 1 (m1 gene)
-----------------------------------------------TTCTAACCGAGGT
CG-AAACGTACGTTCTCTCTATCATCCCGTCAGGCCCCCTCAAAGCCGAGATCGCGCAGA
AACTTGAAGATGTCTTTGCAGGAAAGAACACCGATCTCGAGGCTCTCATGGAGTGGCTAA
AGACAAGACCAATCCTGTCACCTCTGACTAAAGGGATGTTGGGATTTGTATTCACGCTCA
CCGTGCCCAGTGAGCGAGGACTGCAGCGTAGACGCTTTGTCCAGAATGCCCTAAATGGAA
ATGGAGATCCAAATAATATGGATAGGGCAGTTAAGCTATATAAGAAGCTGAAAAGAGAAA
TAACATTCCATGGGGCTAAGGAGGTCGCACTCAGCTACTCAACCGGTGCACTCGCCAGTT
GCATGGG--TCTCATATACAACAGAATGGGCACAGTGACTACGGAAGTGGCTTTTGGCCT
AGTGTGTGCCACTTGTGAGCAGATTGCAGATTCACAGCATCGGTCTCACAGACAGATGGC
AACTATCACCAACCCACTAATCAGGCATGAGAACAGAATGGTGCTGGCCAGCACTACAGC
TAAGGCTATGGAGCAGATGGCGGGATCAAGTGAGCAGGCAGCGGAAGCCATGGAGGTCGC
TAATCAGGCTAGGCAAATGGTGCAGGCAATGAGAACAATTGGGACTCATCCTAACTCTAG
TGCTGGTCTGAGAGATAATCTTCTTGAAAATTTGCAGGCCTACCAGAAACGAATGGGAGT
GCAGATGCAGCGATTCAAGTGATCCTCTTGTTGTTGCCGCAAGTATCATTGGGATCTTGC
ACTTGATATTATGGATTCTTGATCGTCTTTTCTTCAAATGCATTTATCGTCGCCTTAAAT
ACGGTTTGAAAAGAGGGCCTTCTACGGAAGGAGTACCTGAGTCTATGAGGGAAGAGTATC
GGCAGGAACAGCAGAATGCTGTGGATGTTGACGATGGTCA-TTTTGTCAACATAGAATTG
GAGTAAAAAACTACCTTGTT---------------------------------
>gi|147846264|gb|AM503014| /Avian/7(MP)/H5N1/Nigeria/2006/// Influenza A virus (A/chicken/Nigeria/OD8/2006(H5N1)) partial mRNA for matrix protein 1 (m1 gene)
-----------------------------------------------TTCTAACCGAGGT
CG-AAACGTACGTTCTCTCTATCATCCCGTCAGGCCCCCTCAAAGCCGAGATCGCGCAGA
AACTTGAAGATGTCTTTGCAGGAAAGAACACCGATCTCGAGGCTCTCATGGAGTGGCTAA
AGACAAGACCGATCCTGTCACCTCTGACTAAAGGGATGTTGGGATTTGTATTCACGCTCA
CCGTGCCCAGTGAGCGAGGACTGCAGCGTAGACGCTTTGTCCAGAATGCCCTAAATGGAA
ATGGAGATCCAAATAATATGGATAGGGCAGTTAAGCTATATAAGAAGCTGAAAAGAGAAA
TAACATTCCATGGGGCTAAGGAGGTCGCACTCAGCTACTCAACCGGTGCACTCGCCAGTT
GCATGGG--TCTCATATACAACAGAATGGGCACAGTGACTACGGAAGTGGCTTTTGGCCT
AGTGTGTGCCACTTGTGAGCAGATTGCAGATTCACAGCATCGGTCTCACAGACAGATGGC
AACTATCACCAACCCACTAATCAGGCATGAGAACAGAATGGTGCTAGCCAGCACTACAGC
TAAGGCTATGGAGCAGATGGCGGGATCAAGTGAGCAGGCAGCGGAAGCCATGGAGGTCGC
TAATCAGGCTAGGCAAATGGTGCAGGCAATGAGAACAATTGGGACTCATCCTAACTCTAG
TGCTGGTCTGAGAGATAATCTTCTTGAAAATTTGCAGGCCTACCAGAAACGAATGGGAGT
GCAGATGCAGCGATTCAAGTGATCCTCTTGTTGTTGCCGCAAGTATCATTGGGATCTTGC
ACTTGATACTATGGATTCTTGATCGTCTTTTCTTCAAATGCATTTATCGTCGCCTTAAAT
ACGGTTTGAAAAGAGGGCCTTCTACGGAAGGAGTACCTGAGTCTATGAGGGAAGAGTATC
GGCAGGAACAGCAGAATGCTGTGGATGTTGACGATGGTCA-TTTTGTCAACATAGAATTG
GAGTAAAAAACTACCTTGTT---------------------------------
>gi|147846266|gb|AM503015| /Avian/7(MP)/H5N1/Nigeria/2006/// Influenza A virus (A/chicken/Nigeria/OD9/2006(H5N1)) partial mRNA for matrix protein 1 (m1 gene)
-----------------------------------------------TTCTAACCGAGGT
CG-AAACGTACGTTCTCTCTATCATCCCGTCAGGCCCCCTCAAAGCCGAGATCGCGCAGA
AACTTGAAGATGTCTTTGCAGGAAAGAACACCGATCTCGAGGCTCTCATGGAGTGGCTAA
AGACAAGACCGATCCTGTCACCTCTGACTAAAGGGATGTTGGGATTTGTATTCACGCTCA
CCGTGCCCAGTGAGCGAGGACTGCAGCGTAGACGCTTTGTCCAGAATGCCCTAAATGGAA
ATGGAGATCCAAATAATATGGATAGGGCAGTTAAGCTATATAAGAAGCTGAAAAGAGAAA
TAACATTCCATGGGGCTAAGGAGGTCGCACTCAGCTACTCAACCGGTGCACTCGCCAGTT
GCATGGG--TCTCATATACAACAGAATGGGCACAGTGACTACGGAAGTGGCTTTTGGCCT
AGTGTGTGCCACTTGTGAGCAGATTGCAGATTCACAGCATCGGTCTCACAGACAGATGGC
AACTATCACCAACCCACTAATCAGGCATGAGAACAGAATGGTGCTAGCCAGCACTACAGC
TAAGGCTATGGAGCAGATGGCGGGATCAAGTGAGCAGGCAGCGGAAGCCATGGAGGTCGC
TAATCAGGCTAGGCAAATGGTGCAGGCAATGAGAACAATTGGGACTCATCCTAACTCTAG
TGCTGGTCTGAGAGATAATCTTCTTGAAAATTTGCAGGCCTACCAGAAACGAATGGGAGT
GCAGATGCAGCGATTCAAGTGATCCTCTTGTTGTTGCCGCAAGTATCATTGGGATCTTGC
ACTTGATACTATGGATTCTTGATCGTCTTTTCTTCAAATGCATTTATCGTCGCCTTAAAT
ACGGTTTGAAAAGAGGGCCTTCTACGGAAGGAGTACCTGAGTCTATGAGGGAAGAGTATC
GGCAGGAACAGCAGAATGCTGTGGATGTTGACGATGGTCA-TTTTGTCAACATAGAATTG
GAGTAAAAAACTACCTTGT----------------------------------
>gi|116070038|gb|CY017028| /Avian/7(MP)/H5N1/Niger/2006/// Influenza A virus (A/duck/Niger/914/2006(H5N1)) segment 7, complete sequence
------------------------------ATGTTGAAAGATGAGTCTTCTAACCGAGGT
CG-AAACGTACGTTCTCTCTATCATCCCGTCAGGCCCCCTCAAAGCCGAGATCGCGCAGA
AACTTGAAGATGTCTTTGCAGGAAAGAACACCGATCTCGAGGCTCTCATGGAGTGGCTAA
AGACAAGACCGATCCTGTCACCTCTGACTAAAGGGATGTTGGGATTTGTATTCACGCTCA
CCGTGCCCAGTGAGCGAGGACTGCAGCGTAGACGCTTTGTCCAGAATGCCCTAAATGGAA
ATGGAGATCCAAATAATATGGATAGGGCAGTTAAGCTATATAAGAAGCTGAAAAGAGAAA
TAACATTCCATGGGGCTAAGGAGGTCGCACTCAGCTACTCAACCGGTGCACTCGCCAGTT
GCATGGG--TCTCATATACAACAGAATGGGCACAGTGACTACGGAAGTGGCTTTTGGCCT
AGTGTGTGCCACTTGTGAGCAGATTGCAGATTCACAGCATCGGTCTCACAGACAGATGGC
AACTATCACCAACCCACTAATCAGGCATGAGAACAGAATGGTGCTAGCCAGCACTACAGC
TAAGGCTATGGAGCAGATGGCGGGATCAAGTGAGCAGGCAGCGGAAGCCATGGAGGTCGC
TAATCAGGCTAGGCAAATGGTGCAGGCAATGAGAACAATTGGGACTCATCCTAACTCTAG
TGCTGGTCTGAGAGATAATCTTCTTGAAAATTTGCAGGCCTACCAGAAACGAATGGGAGT
GCAGATGCAGCGATTCAAGTGATCCTCTTGTTGTCGCCGCAAGTATCATTGGGATCTTGC
ACTTGATATTATGGATTCTTGATCGTCTTTTCTTCAAATGCATTTATCGTCGCCTTAAAT
ACGGTTTGAAAAGAGGGCCTTCTACGGAAGGAGTACCTGAGTCTATGAGGGAAGAGTATC
GGCAGGAACAGCAGAATGCTGTGGATGTTGACGATGGTCA-TTTTGTCAACATAGAATTG
GAGTAA-----------------------------------------------
>gi|110278000|gb|AB265203| /Avian/7(MP)/H5N1/Mongolia/2006/// Influenza A virus (A/whooper swan/Mongolia/2/06(H5N1)) M1, M2 genes for matrix protein 1, matrix protein 2, complete cds.
-----------------------------------GAAAGATGAGTCTTCTAACCGAGGT
CG-AAACGTACGTTCTCTCTATCATCCCGTCAGGCCCCCTCAAAGCCGAGATCGCGCAGA
AACTTGAAGATGTCTTTGCAGGAAAGAACACCGATCTCGAGGCTCTCATGGAGTGGCTAA
AGACAAGACCAATCCTGTCACCTTTGACTAAAGGGATGTTGGGATTTGTATTCACGCTCA
CCGTGCCCAGTGAGCGAGGACTGCAGCGTAGACGCTTTGTCCAGAATGCCCTAAATGGAA
ATGGAGATCCAAATAATATGGATAGGGCAGTTAAGCTATATAAGAAGCTGAAAAGAGAAA
TAACATTCCATGGGGCTAAGGAGGTCGCACTCAGCTACTCAACCGGTGCACTCGCCAGTT
GCATGGG--TCTCATATACAACAGAATGGGCACAGTGACTACGGAAGTGGCTTTTGGCCT
AGTGTGTGCCACTTGTGAGCAGATTGCAGATTCACAGCATCGGTCTCACAGACAGATGGC
AACTATCACCAACCCACTAATCAGGCATGAGAACAGAATGGTGCTGGCAAGCACTACAGC
TAAGGCTATGGAGCAGATGGCGGGATCAAGTGAGCAGGCAGCGGAAGCCATGGAGGTCGC
TAATCAGGCTAGGCAGATGGTGCAGGCAATGAGAACAATTGGGACTCATCCTAACTCTAG
TGCTGGTCTGAGAGATAATCTTCTTGAAAATTTGCAGGCCTACCAGAAACGAATGGGAGT
GCAGATGCAGCGATTCAAGTGATCCTCTTGTTGTTGCCGCAAGTATCATTGGGATCTTGC
ACTTGATATTGTGGATTCTTGATCGTCTTTTCTTCAAATGCATTTATCGTCGCCTTAAAT
ACGGTTTGAAAAGAGGGCCTTCTACGGAAGGAGTACCTGAGTCTATGAGGGAAGAGTATC
GGCAGGAACAGCAGAATGCTGTGGATGTTGACGATGGTCA-TTTTGTCAACATAGAATTG
GAGTAA-----------------------------------------------
>gi|118495732|gb|AB284327| /Avian/7(MP)/H5N1/Mongolia/2006/// Influenza A virus (A/common goldeneye/Mongolia/12/2006(H5N1)) M1, M2 genes for matrix protein 1, matrix protein 2, complete cds.
--------------------------------------AGATGAGTCTTCTAACCGAGGT
CG-AAACGTACGTTCTCTCTATCATCCCGTCAGGCCCCCTCAAAGCCGAGATCGCGCAGA
AACTTGAAGATGTCTTTGCAGGAAAGAACACCGATCTCGAGGCTCTCATGGAGTGGCTAA
AGACAAGACCAATCCTGTCACCTTTGACTAAAGGGATGTTGGGATTTGTATTCACGCTCA
CCGTGCCCAGTGAGCGAGGACTGCAGCGTAGACGCTTTGTCCAGAATGCCCTAAATGGAA
ATGGAGATCCAAATAATATGGATAGGGCAGTTAAGCTATATAAGAAGCTGAAAAGAGAAA
TAACATTCCATGGGGCTAAGGAGGTCGCACTCAGCTACTCAACCGGTGCACTCGCCAGTT
GCATGGG--TCTCATATACAACAGAATGGGCACAGTGACTACGGAAGTGGCTTTTGGCCT
AGTGTGTGCCACTTGTGAGCAGATTGCAGATTCACAGCATCGGTCTCACAGACAGATGGC
AACTATCACCAACCCACTAATCAGGCATGAGAACAGAATGGTGCTGGCAAGCACTACAGC
TAAGGCTATGGAGCAGATGGCGGGATCAAGTGAGCAGGCAGCGGAAGCCATGGAGGTCGC
TAATCAGGCTAGGCAGATGGTGCAGGCAATGAGAACAATTGGGACTCATCCTAACTCTAG
TGCTGGTCTGAGAGATAATCTTCTTGAAAATTTGCAGGCCTACCAGAAACGAATGGGAGT
GCAGATGCAGCGATTCAAGTGATCCTCTTGTTGTTGCCGCAAGTATCATTGGGATCTTGC
ACTTGATATTGTGGATTCTTGATCGTCTTTTCTTCAAATGCATTTATCGTCGCCTTAAAT
ACGGTTTGAAAAGAGGGCCTTCTACGGAAGGAGTACCTGAGTCTATGAGGGAAGAGTATC
GGCAGGAACAGCAGAATGCTGTGGATGTTGACGATGGTCA-TTTTGTCAACATAGAATTG
GAGTAA-----------------------------------------------
>gi|156992264|gb|EU124188| /Avian/7(MP)/H5N1/Laos/2006/// Influenza A virus (A/Chicken/Laos/Xaythiani 26/2006(H5N1)) segment 7 matrix protein 2 (M2) and matrix protein 1 (M1) genes, complete cds.
---------------AGCAAAAGCAGGTAGATGTTGAAAGATGAGTCTTTTAACCGAGGT
CG-AAACGTACGTTCTCTCTGTCATCCCGTCAGGCCCCCTCAAAGCCGAGATCGCGCAGA
AACTTGAGGATGTCTTTGCAGGAAAGAACACCGATCTCGAGGCTCTCATGGAGTGGCTAA
AGACAAGACCAATCCTGTCACCTCTGACTAAAGGGATTTTGGGATTTGTATTCACGCTCA
CCGTGCCCAGTGAGCGAGGACTGCAGCGTAGACGCTTTGTCCAGAATGCCCTAAATGGAA
ATGGAGATCCAAATAATATGGATAGGGCAGTTAAGCTATATAAGAAGCTGAAAAGAGAAA
TAACATTCCATGGGGCTAAGGAGGTCGCACTCAGCTACTCAACCGGTGCACTTGCCAGTT
GCATGGG--TCTCATATACAACAGGATGGGAACGGTGACTACGGAAGTGGCTTTTGGCCT
AGTGTGTGCCACTTGTGAGCAGATTGCAGATTCACAGCATCGGTCTCACAGACAGATGGC
AACYATCACCAACCCACTAATCAGGCATGAGAACAGAATGGTGCTGGCCAGCACTACAGC
TAAGGCTATGGAGCAGATGGCGGGATCAAGCGAGCAGGCAGCGGAAGCCATGGAGGTCGC
TAATCAGGCTAGGCAGATGGTGCAGGCAATGAGGACAATTGGGACTCATCCTAACTCTAG
TGCTGGTCTGAGAGATAATCTTCTTGAAAATTTGCAGGCCTACCAGAAACGAATGGGAGT
GCAGATGCAGCGATTCAAGTGATCCTCTTGTTGTTGCCGCAAGTATCATTGGGATCTTGC
ACTTGATATTGTGGATTCTTGATCGTCTTTTCTTCAAATGCATTTATCGTCGCCTTAAAT
ACGGTTTGAAAAGAGGGCCTTCTACGGAAGGGGTACCTGAGTCTATGAGGGAAGAGTACC
GGCAGGAACAGCAGAGTGCTGTGGATGTTGACGATGGTCA-TTTTGTCAACATAGAATTG
GAGTAAAAAACTACCTTGTTT--------------------------------
>gi|156992267|gb|EU124189| /Avian/7(MP)/H5N1/Laos/2006/// Influenza A virus (A/Chicken/Laos/Xaythiani 32/2006(H5N1)) segment 7 matrix protein 2 (M2) and matrix protein 1 (M1) genes, complete cds.
---------------AGCAAAAGCAGGTAGATGTTGAAAGATGAGTCTTCTAACCGAGGT
CG-AAACGTACGTTCTCTCTATCATCCCGTCAGGCCCCCTCAAAGCCGAGATCGCGCAGA
AACTTGAGGATGTCTTTGCAGGAAAGAACACCGATCTCGAGGCTCTCATGGAGTGGCTAA
AGACAAGACCAATCCTGTCACCTCTGACTAAAGGGATTTTGGGATTTGTATTCACGCTCA
CCGTGCCCAGTGAGCGAGGACTGCAGCGTAGACGCTTTGTCCAGAATGCCCTAAATGGAA
ATGGAGATCCAAATAATATGGATAGGGCAGTTAAGCTATATAAGAAGCTGAAAAGAGAAA
TAACATTCCATGGGGCTAAGGAGGTCGCACTCAGCTACTCAACCGGTGCACTTGCCAGTT
GCATGGG--TCTCATATACAACAGGATGGGAACGGTGACTACGGAAGTGGCTTTTGGCCT
AGTGTGTGCCACTTGTGAGCAGATTGCAGATTCACAGCATCGGTCTCACAGACAGATGGC
AACCATCACCAACCCACTAATCAGGCATGAGAACAGAATGGTGCTGGCCAGCACTACAGC
TAAGGCTATGGAGCAGATGGCGGGATCAAGCGAGCAGGCAGCGGAAGCCATGGAGGTCGC
TAATCAGGCTAGGCAGATGGTGCAGGCAATGAGGACAATTGGGACTCATCCTAACTCTAG
TGCTGGTCTGAGAGATAATCTTCTTGAAAATTTGCAGGCCTACCAGAAACGAATGGGAGT
GCAGATGCAGCGATTCAAGTGATCCTCTTGTTGTTGCCGCAAGTATCATTGGGATCTTGC
ACTTGATATTGTGGATTCTTGATCGTCTTTTCTTCAAATGCATTTATCGTCGCCTTAAAT
ACGGTTTGAAAAGAGGGCCTTCTACGGAAGGGGTACCTGAGTCTATGAGGGAAGAGTACC
GGCAGGAACAGCAGAGTGCTGTGGATGTTGACGATGGTCA-TTTTGTCAACATAGAATTG
GAGTAA-----------------------------------------------
>gi|156992270|gb|EU124190| /Avian/7(MP)/H5N1/Laos/2006/// Influenza A virus (A/Chicken/Laos/Xaythiani 36/2006(H5N1)) segment 7 matrix protein 2 (M2) and matrix protein 1 (M1) genes, complete cds.
---------------AGCAAAAGCAGGTAGATGTTGAAAGATGAGTCTTCTAACCGAGGT
CG-AAACGTACGTTCTCTCTATCATCCCGTCAGGCCCCCTCAAAGCCGAGATCGCGCAGA
AACTTGAGGATGTCTTTGCAGGAAAGAACACCGATCTCGAGGCTCTCATGGAGTGGCTAA
AGACAAGACCAATCCTGTCACCTCTGACTAAAGGGATTTTGGGATTTGTATTCACGCTCA
CCGTGCCCAGTGAGCGAGGACTGCAGCGTAGACGCTTTGTCCAGAATGCCCTAAATGGAA
ATGGAGATCCAAATAATATGGATAGGGCAGTTAAGCTATATAAGAAGCTGAAAAGAGAAA
TAACATTCCATGGGGCTAAGGAGGTCGCACTCAGCTACTCAACCGGTGCACTTGCCAGTT
GCATGGG--TCTCATATACAACAGGATGGGAACGGTGACTACGGAAGTGGCTTTTGGCCT
AGTGTGTGCCACTTGTGAGCAGATTGCAGATTCACAGCATCGGTCTCACAGACAGATGGC
AACCATCACCAACCCACTAATCAGGCATGAGAACAGAATGGTGCTGGCCAGCACTACAGC
TAAGGCTATGGAGCAGATGGCGGGATCAAGCGAGCAGGCAGCGGAAGCCATGGAGGTCGC
TAATCAGGCTAGGCAGATGGTGCAGGCAATGAGGACAATTGGGACTCATCCTAACTCTAG
TGCTGGTCTGAGAGATAATCTTCTTGAAAATTTGCAGGCCTACCAGAAACGAATGGGAGT
GCAGATGCAGCGATTCAAGTGATCCTCTTGTTGTTGCCGCAAGTATCATTGGGATCTTGC
ACTTGATATTGTGGATTCTTGATCGTCTTTTCTTCAAATGCATTTACCGTCGCCTTAAAT
ACGGTTTGAAAAGAGGGCCTTCTACGGAAGGGGTACCTGAGTCTATGAGGGAAGAGTACC
GGCAGGAACAGCAGAGTGCTGTGGATGTTGACGATGGTCA-TTTTGTCAACATAGAATTG
GAGTAAAAA--------------------------------------------
>gi|156992273|gb|EU124191| /Avian/7(MP)/H5N1/Laos/2006/// Influenza A virus (A/Chicken/Laos/Xaythiani 37/2006(H5N1)) segment 7 matrix protein 2 (M2) and matrix protein 1 (M1) genes, complete cds.
---------------AGCAAAAGCAGGTAGATGTTGAAAGATGAGTCTTCTAACCGAGGT
CG-AAACGTACGTTCTCTCTGTCATCCCGTCAGGCCCCCTCAAAGCCGAGATCGCGCAGA
AACTTGAGGATGTCTTTGCAGGAAAGAACACCGATCTCGAGGCTCTCATGGAGTGGCTAA
AGACAAGACCAATCCTGTCACCTCTGACTAAAGGGATTTTGGGATTTGTATTCACGCTCA
CCGTGCCCAGTGAGCGAGGACTGCAGCGTAGACGCTTTGTCCAGAATGCCCTAAATGGAA
ATGGAGATCCAAATAATATGGATAGGGCAGTTAAGCTATATAAGAAGCTGAAAAGAGAAA
TAACATTCCATGGGGCTAAGGAGGTCGCACTCAGCTACTCAACCGGTGCACTTGCCAGTT
GCATGGG--TCTCATATACAACAGGATGGGAACGGTGACTACGGAAGTGGCTTTTGGCCT
AGTGTGTGCCACTTGTGAGCAGATTGCAGATTCACAGCATCGGTCTCACAGACAGATGGC
AACCATCACCAACCCACTAATCAGGCATGAGAACAGAATGGTGCTGGCCAGCACTACAGC
TAAGGCTATGGAGCAGATGGCGGGATCAAGCGAGCAGGCAGCGGAAGCCATGGAGGTCGC
TAATCAGGCTAGGCAGATGGTGCAGGCAATGAGGACAATTGGGACTCATCCTAACTCTAG
TGCTGGTCTGAGAGATAATCTTCTTGAAAATTTGCAGGCCTACCAGAAACGAATGGGAGT
GCAGATGCAGCGATTCAAGTGATCCTCTTGTTGTTGCCGCAAGTATCATTGGGATCTTGC
ACTTGATATTGTGGATTCTTGATCGTCTTTTCTTCAAATGCATTTATCGTCGCCTTAAAT
ACGGTTTGAAAAGAGGGCCTTCTACGGAAGGGGTACCTGAGTCTATGAGGGAAGAGTACC
GGCAGGAACAGCAGAGTGCTGTGGATGTTGACGATGGTCA-TTTTGTCAACATAGAATTG
GAGTAAAAAACT-----------------------------------------
>gi|116070057|gb|CY017036| /Avian/7(MP)/H5N1/Italy/2006/// Influenza A virus (A/cygnus olor/Italy/742/2006(H5N1)) segment 7, complete sequence
------------------------------ATGTTGAAAGATGAGTCTTCTAACCGAGGT
CG-AAACGTACGTTCTCTCTATCATCCCGTCAGGCCCCCTCAAAGCCGAGATCGCGCAGA
AACTTGAAGATGTCTTTGCAGGAAAGAACACCGATCTCGAGGCTCTCATGGAGTGGCTAA
AGACAAGACCAATCCTGTCACCTTTGACTAAAGGGATGTTGGGATTTGTATTCACGCTCA
CCGTGCCCAGTGAGCGAGGACTGCAGCGTAGACGCTTTGTCCAGAATGCCCTAAATGGAA
ATGGAGACCCAAATAATATGGATAGGGCAGTCAAGCTATATAAGAAGCTGAAAAGAGAAA
TAACATTCCATGGGGCTAAGGAGGTCGCACTCAGCTACTCAACCGGTGCACTCGCCAGTT
GCATGGG--TCTCATATACAACAGAATGGGCACAGTGACTACGGAAGTGGCTTTTGGCCT
AGTGTGTGCCACTTGTGAGCAGATTGCAGATTCACAGCATCGGTCTCACAGACAGATGGC
AACTATCACCAACCCACTAATCAGGCATGAGAACAGAATGGTGCTGGCCAGCACTACAGC
TAAGGCTATGGAGCAGATGGCGGGATCAAGTGAGCAGGCAGCAGAAGCCATGGAGGTCGC
TAATCAGGCTAGGCAGATGGTGCAGGCAATGAGAACAATTGGGACTCATCCTAACTCTAG
TGCTGGTCTGAGAGATAATCTTCTTGAAAATTTGCAGGCCTACCAGAAACGAATGGGAGT
GCAGATGCAGCGATTCAAGTGATCCTCTTGTTGTTGCCGCAAGTATCATTGGGATCTTGC
ACTTGATATTGTGGATTCTTGATCGTCTTTTCTTCAAATGCATTTATCGTCGCCTTAAAT
ACGGTTTGAAAAGAGGGCCTTCTACGGAAGGAGTACCTGAGTCTATGAGGGAAGAGTATC
GGCAGGAACAGCAGAATGCTGTGGATGTTGACGATGGTCA-TTTTGTCAACATAGAATTG
GAGTAA-----------------------------------------------
>gi|115608051|gb|CY016796| /Avian/7(MP)/H5N1/Italy/2006/// Influenza A virus (A/mallard/Italy/835/2006(H5N1)) segment 7, complete sequence
------------------------------ATGTTGAAAGATGAGTCTTCTAACCGAGGT
CG-AAACGTACGTTCTCTCTATCATCCCGTCAGGCCCCCTCAAAGCCGAGATCGCGCAGA
AACTTGAGGATGTCTTTGCAGGAAAGAACACCGATCTCGAGGCTCTCATGGAGTGGCTAA
AGACAAGACCAATCCTGTCACCTCTGACTAAAGGGATGTTGGGATTTGTATTCACGCTCA
CCGTGCCCAGTGAGCGAGGACTGCAGCGTAGACGCTTTGTCCAGAATGCCCTAAATGGAA
ATGGAGATCCAAATAATATGGATAGGGCAGTTAAGCTATATAAGAAGCTGAAAAGAGAAA
TAACATTCCATGGGGCTAAGGAGGTCGCACTCAGCTACTCAACCGGTGCACTCGCCAGTT
GCATGGG--TCTCATATACAACAGAATGGGCACAGTGACTACGGAAGTGGCTTTTGGCCT
AGTATGTGCCACTTGTGAGCAGATTGCAGATTCACAGCATCGGTCTCACAGACAGATGGC
AACTATCACCAACCCACTAATCAGGCATGAGAACAGAATGGTGCTGGCCAGCACTACAGC
TAAGGCTATGGAGCAGATGGCGGGATCAAGTGAGCAGGCAGCGGAAGCCATGGAGGTCGC
TAATCAGGCTAGGCAGATGGTGCAGGCAATGAGAACAATTGGGACTCATCCTAACTCTAG
TGCTGGTCTGAGAGATAATCTTCTTGAAAATTTGCAGGCTTACCAGAAACGAATGGGAGT
GCAGATGCAGCGATTCAAGTGATCCTCTTGTTGTTGCCGCAAGTATCATTGGGATCTTGC
ACTTGATATTGTGGATTCTTGATCGTCTTTTCTTCAAATGCATTTATCGTCGCCTTAAAT
ACGGTTTGAAAAGAGGGCCTTCTACGGAAGGAGTACCTGAGTCTATGAGGGAAGAGTATC
GGCAGGAACAGCAGAATGCTGTGGATGTTGACGATGGTCA-TTTTGTCAACATAGAATTG
GAGTAA-----------------------------------------------
>gi|133753582|gb|CY020350| /Avian/7(MP)/H5N1/Italy/2006/// Influenza A virus (A/cygnus olor/Italy/808/2006(H5N1)) segment 7, complete sequence
------------------------------ATGTTGAAAGATGAGTCTTCTAACCGAGGT
CG-AAACGTACGTTCTCTCTATCATCCCGTCAGGCCCCCTCAAAGCCGAGATCGCGCAGA
AACTTGAGGATGTCTTTGCAGGAAAGAACACCGATCTCGAGGCTCTCATGGAGTGGCTAA
AGACAAGACCAATCCTGTCACCTCTGACTAAAGGGATGTTGGGATTTGTATTCACGCTCA
CCGTGCCCAGTGAGCGAGGACTGCAGCGTAGACGCTTTGTCCAGAATGCCCTAAATGGAA
ATGGAGATCCAAATAATATGGATAGGGCAGTTAAGCTATATAAGAAGCTGAAAAGAGAAA
TAACATTCCATGGGGCTAAGGAGGTCGCACTCAGCTACTCAACCGGTGCACTCGCCAGTT
GCATGGG--TCTCATATACAACAGAATGGGCACAGTGACTACGGAAGTGGCTTTTGGCCT
AGTATGTGCCACTTGTGAGCAGATTGCAGATTCACAGCATCGGTCTCACAGACAGATGGC
AACTATCACCAACCCACTAATCAGGCATGAGAACAGAATGGTGCTGGCCAGCACTACAGC
TAAGGCTATGGAGCAGATGGCGGGATCAAGTGAGCAGGCAGCGGAAGCCATGGAGGTCGC
TAATCAGGCTAGGCAGATGGTGCAGGCAATGAGAACAATTGGGACTCATCCTAACTCTAG
TGCTGGTCTGAGAGATAATCTTCTTGAAAATTTGCAGGCTTACCAGAAACGAATGGGAGT
GCAGATGCAGCGGTTCAAGTGATCCTCTTGTTGTTGCCGCAAGTATCATTGGGATCTTGC
ACTTGATATTGTGGATTCTTGATCGTCTTTTCTTCAAATGCATTTATCGTCGCCTTAAAT
ACGGTTTGAAAAGAGGGCCTTCTACGGAAGGAGTACCTGAGTCTATGAGGGAAGAGTATC
GGCAGGAACAGCAGAATGCTGTGGATGTTGACGATGGTCA-TTTTGTCAACATAGAATTG
GAGTAA-----------------------------------------------
>gi|115608013|gb|CY016780| /Avian/7(MP)/H5N1/Iran/2006/// Influenza A virus (A/cygnus cygnus/Iran/754/2006(H5N1)) segment 7, complete sequence
------------------------------ATGTTGAAAGATGAGTCTTCTAACCGAGGT
CG-AAACGTACGTTCTCTCTATCATCCCGTCAGGCCCCCTCAAAGCCGAGATCGCGCAGA
AACTTGAAGATGTCTTTGCAGGAAAGAACACCGATCTCGAGGCTCTCATGGAGTGGCTAA
AGACAAGACCAATCCTGTCACCTTTGACTAAAGGGATGTTGGGATTTGTATTCACGCTCA
CCGTGCCCAGTGAGCGAGGACTGCAGCGTAGACGCTTTGTCCAGAATGCCCTAAATGGAA
ATGGAGATCCAAATAATATGGATAGGGCAGTCAAGCTATATAAGAAGCTGAAAAGAGAAA
TAACATTCCATGGGGCTAAGGAGGTCGCACTCAGCTACTCAACCGGTGCACTCGCCAGTT
GCATGGG--TCTCATATACAACAGAATGGGCACAGTGACTACGGAAGTGGCTTTTGGCCT
AGTGTGTGCCACTTGTGAGCAGATTGCAGATTCACAGCATCGGTCTCACAGACAGATGGC
AACTATCACCAACCCACTAATCAGGCATGAGAACAGAATGGTGCTGGCCAGCACTACAGC
TAAGGCTATGGAGCAGATGGCGGGATCAAGTGAGCAGGCAGCAGAAGCCATGGAGGTCGC
TAATCAGGCTAGGCAGATGGTGCAGGCAATGAGAACAATTGGGACTCATCCTAACTCTAG
TGCTGGTCTGAGAGATAATCTTCTTGAAAATTTGCAGGCCTACCAGAAACGAATGGGAGT
GCAGATGCAGCGATTCAAGTGATCCTCTTGTTGTTGCCGCAAGTATCATTGGGATCTTGC
ACTTGATATTGTGGATTCTTGATCGTCTTTTCTTCAAATGCATTTATCGTCGCCTTAAAT
ACGGTTTGAAAAGAGGGCCTTCTACGGAAGGAGTACCTGAGTCTATGAGGGAAGAGTATC
GGCAGGAACAGCAGAATGCTGTGGATGTTGACGATGGTCA-TTTTGTCAACATAGAATTG
GAGTAA-----------------------------------------------
>gi|118583512|gb|EF124039| /Avian/7(MP)/H5N1/Hong Kong/2006/// Influenza A virus (A/Japanese white-eye/Hong Kong/1038/2006(H5N1)) matrix protein 2 (M2) and matrix protein 1 (M1) genes, complete cds.
----------------------------------------ATGAGTCTTCTAACCGAGGT
CG-AAACGTACGTTCTCTCTATCATCCCGTCAGGCCCCCTCAAAGCCGAGATCGCGCAGA
AACTTGAAGATGTCTTTGCAGGAAAGAACACCGATCTCGAGGCTCTTATGGAGTGGCTAA
AGACAAGACCAATCCTGTCACCTCTGACTAAAGGGATTTTGGGATTTGTATTCACGCTCA
CCGTGCCCAGTGAGCGAGGACTGCAGCGTAGACGCTTTGTCCAGAATGCCCTAAATGGAA
ATGGAGATCCAAATAATATGGATAGGGCAGTTAAGCTATATAAGAAGCTGAAAAGAGAAA
TAACATTCCATGGGGCTAAGGAGGTCGCACTCAGCTACTCAACCGGTGCACTTGCCAGTT
GCATGGG--TCTCATATACAACAGGATGGGAACGGTGACTACGGAAGTGGCTTTTGGCCT
AGTGTGTGCCACTTGTGAGCAGATTGCAGATTCACAGCATCGGTCTCACAGACAGATGGC
AACCATCACCAACCCACTAATCAGGCATGAGAACAGAATGGTGCTGGCCAGCACTACAGC
TAAGGCTATGGAGCAGATGGCGGGATCAAGTGAGCAGGCAGCGGAAGCCATGGAGGTCGC
TAATCAGGCTAGGCAAATGGTGCAGGCAATGAGGACAATTGGGACTCATCCTAACTCTAG
TGCTGGTCTGAGAGATAATCTTCTTGAAAATTTGCAGGCCTACCAGAAACGAATGGGAGT
GCAGATGCAGCGATTCAAGTGATCCTCTTGTTGTTGCCGCAAGTATCATTGGGATCTTGC
ACTTGATATTGTGGATTCTTGATCGTCTTTTCTTCAAATGCATTTATCGTCGCCTTAAAT
ACGGTTTGAAAAGAGGGCCTTCTACGGAAGGGGTACCTGAGTCTATGAGGGAAGAGTACC
GGCAGGAACAGCAGAGTGCTGTGGATGTTGACGATGGTCA-TTTTGTCAACATACAATTG
GAGTAA-----------------------------------------------
>gi|118583515|gb|EF124040| /Avian/7(MP)/H5N1/Hong Kong/2006/// Influenza A virus (A/common magpie/Hong Kong/2125/2006(H5N1)) matrix protein 2 (M2) and matrix protein 1 (M1) genes, complete cds.
----------------------------------------ATGAGTCTTCTAACCGAGGT
CG-AAACGTACGTTCTCTCTATCATCCCGTCAGGCCCCCTCAAAGCCGAGATCGCGCAGA
AACTTGAAGATGTCTTTGCAGGAAAGAACACCGATCTCGAGGCTCTTATGGAGTGGCTAA
AGACAAGACCAATCCTGTCACCTCTGACTAAAGGGATTTTGGGATTTGTATTCACGCTCA
CCGTGCCCAGTGAGCGAGGACTGCAGCGTAGACGCTTTGTCCAGAATGCCCTAAATGGAA
ATGGAGATCCAAATAATATGGATAGGGCAGTTAAGCTATATAAGAAGCTGAAAAGAGAAA
TAACATTCCATGGGGCTAAGGAGGTCGCACTCAGCTACTCAACCGGTGCACTTGCCAGTT
GCATGGG--TCTCATATACAACAGGATGGGAACGGTGACTACGGAAGTGGCTTTTGGCCT
AGTGTGTGCCACTTGTGAGCAGATTGCAGATTCACAGCATCGGTCTCACAGACAGATGGC
AACCATCACCAACCCACTAATCAGGCATGAGAACAGAATGGTGCTGGCCAGCACTACAGC
TAAGGCTATGGAGCAGATGGCGGGATCAAGTGAGCAGGCAGCGGAAGCCATGGAGGTCGC
TAATCAGGCTAGGCAAATGGTGCAGGCAATGAGGACAATTGGGACTCATCCTAACTCTAG
TGCTGGTCTGAGAGATAATCTTCTTGAAAATTTGCAGGCCTACCAGAAACGAATGGGAGT
GCAGATGCAGCGGTTCAAGTGATCCTCTTGTTGTTGCCGCAAGTATCATTGGGATCTTGC
ACTTGATATTGTGGATTCTTGATCGTCTTTTCTTCAAATGCATTTATCGTCGCCTTAAAT
ACGGTTTGAAAAGAGGGCCTTCTACGGAAGGGGTACCTGAGTCTATGAGGGAAGAGTACC
GGCAGGAACAGCAGAGTGCTGTGGATGTTGACGATGGTCA-TTTTGTCAACATACAATTG
GAGTAA-----------------------------------------------
>gi|118583521|gb|EF124042| /Avian/7(MP)/H5N1/Hong Kong/2006/// Influenza A virus (A/munia/Hong Kong/2454/2006(H5N1)) matrix protein 2 (M2) and matrix protein 1 (M1) genes, complete cds.
----------------------------------------ATGAGTCTTCTAACCGAGGT
CG-AAACGTACGTTCTCTCTATCATCCCGTCAGGCCCCCTCAAAGCCGAGATCGCGCAGA
AACTTGAAGATGTCTTTGCAGGAAAGAACACCGATCTCGAGGCTCTTATGGAGTGGCTAA
AGACAAGACCAATCCTGTCACCTCTGACTAAAGGGATTTTGGGATTTGTATTCACGCTCA
CCGTGCCCAGTGAGCGAGGACTGCAGCGTAGACGCTTTGTCCAGAATGCCCTAAATGGAA
ATGGAGATCCAAATAATATGGATAGGGCAGTTAAGCTATATAAGAAGCTGAAAAGAGAAA
TAACATTCCATGGGGCTAAGGAGGTCGCACTCAGCTACTCAACCGGTGCACTTGCCAGTT
GCATGGG--TCTCATATACAACAGGATGGGAACAGTGACTACGGAAGTGGCTTTTGGCCT
AGTGTGTGCCACTTGTGAGCAGATTGCAGATTCACAGCATCGGTCTCACAGACAGATGGC
AACCATCACCAACCCACTAATCAGGCATGAGAACAGAATGGTGCTGGCCAGCACTACAGC
TAAGGCTATGGAGCAGATGGCGGGATCAAGTGAGCAGGCAGCGGAAGCCATGGAGGTCGC
TAATCAGGCTAGGCAAATGGTGCAGGCAATGAGGACAATTGGGACTCATCCTAACTCTAG
TGCTGGTCTGAGAGATAATCTTCTTGAAAATTTGCAGGCCTACCAGAAACGAATGGGAGT
GCAGATGCAGCGGTTCAAGTGATCCTCTTGTTGTTGCCGCAAGTATCATTGGGATCTTGC
ACTTGATATTGTGGATTCTTGATCGTCTTTTCTTCAAATGCATTTATCGTCGCCTTAAAT
ACGGTTTGAAAAGAGGGCCTTCTACGGAAGGGGTACCTGAGTCTATGAGGGAAGAGTACC
GGCAGGAACAGCAGAGTGCTGTGGATGTTGACGATGGTCA-TTTTGTCAACATACAATTG
GAGTAA-----------------------------------------------
>gi|118583533|gb|EF124046| /Avian/7(MP)/H5N1/Hong Kong/2006/// Influenza A virus (A/house crow/Hong Kong/2858/2006(H5N1)) matrix protein 2 (M2) and matrix protein 1 (M1) genes, complete cds.
----------------------------------------ATGAGTCTTCTAACCGAGGT
CG-AAACGTACGTTCTCTCTATCATCCCGTCAGGCCCCCTCAAAGCCGAGATCGCACAGA
AACTTGAAGATGTCTTTGCAGGAAAGAACACCGATCTCGAGGCTCTTATGGAGTGGCTAA
AGACAAGACCAATCCTGTCACCTCTGACTAAAGGGATTTTGGGATTTGTATTCACGCTCA
CCGTGCCCAGTGAGCGAGGACTGCAGCGTAGACGCTTTGTCCAGAATGCCCTAAATGGAA
ATGGAGATCCAAATAATATGGATAGGGCAGTTAAGCTATATAAGAAGCTGAAAAGAGAAA
TAACATTCCATGGGGCTAAGGAGGTCGCACTCAGCTACTCAACCGGTGCACTTGCCAGTT
GCATGGG--TCTCATATACAACAGGATGGGAACGGTGACTACGGAAGTGGCTTTTGGCCT
AGTGTGTGCCACTTGTGAGCAGATTGCAGATTCACAGCATCGGTCTCACAGACAGATGGC
AACCATCACCAACCCACTAATCAGGCATGAGAACAGAATGGTGCTGGCCAGCACTACAGC
TAAGGCTATGGAGCAGATGGCGGGATCAAGTGAGCAGGCAGCGGAAGCCATGGAGGTCGC
TAATCAGGCTAGGCAAATGGTGCAGGCAATGAGGACAATTGGGACTCATCCTAACTCTAG
TGCTGGTCTGAGAGATAATCTTCTTGAAAATTTGCAGGCCTACCAGAAACGAATGGGAGT
GCAGATGCAGCGGTTCAAGTGATCCTCTTGTTGTTGCCGCAAGTATCATTGGGATCTTGC
ACTTGATATTGTGGATTCTTGATCGTCTTTTCTTCAAATGCATTTATCGTCGCCTTAAAT
ACGGTTTGAAAAGAGGGCCTTCTACGGAAGGGGTACCTGAGTCTATGAGGGAAGAGTACC
GGCAGGAACAGCAGAGTGCTGTGGATGTTGACGATGGTCA-TTTTGTCAACATACAATTG
GAGTAA-----------------------------------------------
>gi|118583539|gb|EF124048| /Avian/7(MP)/H5N1/Hong Kong/2006/// Influenza A virus (A/magpie robin/Hong Kong/75/2006(H5N1)) matrix protein 2 (M2) and matrix protein 1 (M1) genes, complete cds.
----------------------------------------ATGAGTCTTCTAACCGAGGT
CG-AAACGTACGTTCTCTCTATCATCCCGTCAGGCCCCCTCAAAGCCGAGATCGCGCAGA
AACTTGAGGATGTCTTTGCAGGAAAGAACACCGATCTCGAGGCTCTCATGGAGTGGCTAA
AGACAAGACCAATCCTGTCACCTCTGACTAAAGGGATCTTGGGATTTGTATTCACGCTCA
CCGTGCCCAGTGAGCGAGGACTGCAGCGTAGACGCTTTGTCCAGAATGCCCTAAATGGAA
ATGGAGATCCAAATAATATGGATAGGGCAGTTAAGCTATATAAGAAGCTGAAAAGAGAAA
TAACATTCCATGGGGCTAAGGAGGTCGCACTCAGCTACTCAACCGGTGCACTTGCCAGTT
GCATGGG--TCTCATATACAACAGGATGGGAACGGTGACTACAGAAGTGGCTTTTGGCCT
AGTGTGTGCCACTTGTGAGCAGATTGCAGATTCACAGCATCGGTCTCACAGACAGATGGC
AACCATCACCAACCCACTAATCAGGCATGAGAACAGAATGGTGCTGGCCAGCACTACAGC
TAAGGCTATGGAGCAGATGGCGGGATCAAGCGAGCAGGCAGCGGAAGCCATGGAGGTCGC
TAATCAGGCTAGGCAGATGGTGCAGGCAATGAGGACAATTGGGACTCATCCTAACTCTAG
TGCTGGTCTGAGAGATAATCTTCTTGAAAATTTGCAGACCTACCAGAAACGAATGGGAGT
GCAGATGCAGCGATTCAAGTGATCCTCTTGTTGTTGCCGCAAGTATCATTGGGATCTTGC
ACTTGATATTGTGGATTCTTGATCGTCTTTTCTTCAAATGCATTTATCGTCGCCTTAAAT
ACGGTTTGAAAAGAGGGCCTTCTACGGAAGGGGTACCTGAGTCTATGAGGGAAGAGTACC
GGCAGGAACAGCAGAGTGCTGTGGATGTTGACGATGGTCA-TTTTGTCAACATAGAATTG
GAGTAA-----------------------------------------------
>gi|118583545|gb|EF124050| /Avian/7(MP)/H5N1/Hong Kong/2006/// Influenza A virus (A/magpie robin/Hong Kong/366/2006(H5N1)) matrix protein 2 (M2) and matrix protein 1 (M1) genes, complete cds.
----------------------------------------ATGAGTCTTCTAACCGAGGT
CG-AAACGTACGTTCTCTCTATCATCCCGTCAGGCCCCCTCAAAGCCGAGATCGCGCAGA
AACTTGAGGATGTCTTTGCAGGAAAGAACACCGATCTCGAGGCTCTCATGGAGTGGCTAA
AGACAAGACCAATCCTGTCACCTCTGACTAAAGGGATCTTGGGATTTGTATTCACGCTCA
CCGTGCCCAGTGAGCGAGGAGTGCAGCGTAGACGCTTTGTCCAGAATGCCCTAAATGGAA
ATGGAGATCCAAATAATATGGATAGGGCAGTTAAGCTATATAAGAAGCTGAAAAGAGAAA
TAACATTCCATGGGGCTAAGGAGGTCGCACTCAGCTACTCAACCGGTGCACTTGCCAGTT
GCATGGG--TCTCATATACAACAGGATGGGAACGGTGACTACGGAAGTGGCTTTTGGCCT
AGTGTGTGCCACTTGTGAGCAGATTGCAGATTCACAGCATCGGTCTCACAGACAGATGGC
AACCATCACCAACCCACTAATCAGGCATGAGAACAGAATGGTGCTGGCCAGCACTACAGC
TAAGGCTATGGAGCAGATGGCGGGATCAAGCGAGCAGGCAGCGGAAGCCATGGAGGTCGC
TAATCAGGCTAGGCAGATGGTGCAGGCAATGAGGACAATTGGGACTCATCCTAACTCTAG
TGCTGGTCTGAGAGATAATCTTCTTGAAAATTTGCAGGCCTACCAGAAACGAATGGGAGT
GCAGATGCAGCGATTCAAGTGATCCTCTTGTTGTTGCCGCAAGTATCATTGGGATCTTGC
ACTTGATATTGTGGATTCTTGATCGTCTTTTCTTCAAATGCATTTATCGTCGCCTTAAAT
ACGGTTTGAAAAGAGGGCCTTCTACGGAAGGGGTACCTGAGTCTATGAGGGAAGAGTACC
GGCAGGAACAGCAGAGTGCTGTGGATGTTGACGATGGTCA-TTTTGTCAACATAGAATTG
GAGTAA-----------------------------------------------
>gi|118583554|gb|EF124053| /Avian/7(MP)/H5N1/Hong Kong/2006/// Influenza A virus (A/little egret/Hong Kong/718/2006(H5N1)) matrix protein 2 (M2) and matrix protein 1 (M1) genes, complete cds.
----------------------------------------ATGAGTCTTCTAACCGAGGT
CG-AAACGTACGTTCTCTCTATCATCCCGTCAGGCCCCCTCAAAGCCGAGATCGCGCAGA
AACTTGAGGATGTCTTTGCAGGAAAGAACACCGATCTCGAGGCTCTCATGGAGTGGCTAA
AGACAAGACCAATCCTGTCACCTCTGACTAAAGGGATCTTGGGATTTGTATTCACGCTCA
CCGTGCCCAGTGAGCGAGGACTGCAGCGTAGACGCTTTGTCCAGAATGCCCTAAATGGAA
ATGGAGATCCAAATAATATGGATAGGGCAGTTAAGCTATATAAGAAGCTGAAAAGAGAAA
TAACATTCCATGGGGCTAAGGAGGTCGCACTCAGCTACTCAACCGGTGCACTTGCCAGTT
GCATGGG--TCTCATATACAACAGGATGGGAACGGTGACTACGGAAGTGGCTTTTGGCCT
AGTGTGTGCCACTTGTGAGCAGATTGCAGATTCACAGCATCGGTCTCACAGACAGATGGC
AACCATCACCAACCCACTAATCAGGCATGAGAACAGAATGGTGCTGGCCAGCACTACAGC
TAAGGCTATGGAGCAGATGGCGGGATCAAGCGAGCAGGCAGCGGAAGCCATGGAGGTCGC
TAATCAGGCTAGGCAGATGGTGCAGGCAATGAGGACAATTGGGACTCATCCTAACTCTAG
TGCTGGTCTGAGAGATAATCTTCTTGAAAATTTGCAGGCCTACCAGAAACGAATGGGAGT
GCAGATGCAGCGATTCAAGTGATCCTCTTGTTGTTGCCGCAAGTATCATTGGGATCTTGC
ACTTGATATTGTGGATTCTTGATCGTCTTTTCTTCAAATGCATTTATCGTCGCCTTAAAT
ACGGTTTGAAAAGAGGGCCTTCTACGGAAGGGGTACCTGAGTCTATGAGGGAAGAGTACC
GGCAGGAACAGCAGAGTGCTGTGGATGTTGACGATGGTCA-TTTTGTCAACATAGAATTG
GAGTAA-----------------------------------------------
>gi|133983281|gb|CY020646| /Avian/7(MP)/H5N1/Egypt/2006/// Influenza A virus (A/chicken/Egypt/2253-1/2006(H5N1)) segment 7, complete sequence
------------------------------ATGTTGAAAGATGAGTCTTCTAACCGAGGT
CG-AAACGTACGTTCTCTCTATCATCCCGTCAGGCCCCCTCAAAGCCGAGATCGCGCAGA
AACTTGAAGATGTCTTTGCAGGAAAGAACACCGATCTCGAGGCTCTCATGGAGTGGCTAA
AGACAAGACCAATCCTGTCACCTCTGACTAAAGGGATGTTGGGATTTGTATTCACGCTCA
CCGTGCCCAGTGAGCGAGGACTGCAGCGTAGACGCTTTGTCCAGAATGCCCTAAATGGAA
ATGGAGATCCAAATAATATGGATAGGGCAGTTAAGCTATATAAGAAGCTGAAAAGAGAAA
TAACATTCCATGGGGCTAAGGAGGTCGCACTCAGCTACTCAACCGGTGCACTCGCCAGTT
GCATGGG--TCTCATATACAACAGAATGGGCACAGTGACCACGGAAGTGGCTTTTGGCCT
AGTGTGTGCCACTTGTGAGCAGATTGCAGATTCACAGCATCGGTCTCACAGACAGATGGC
AACTATCACCAACCCACTAATCAGGCATGAGAACAGAATGGTGCTGGCCAGCACTACAGC
TAAGGCTATGGAGCAGATGGCGGGATCAAGTGAGCAGGCAGCGGAAGCCATGGAGGTCGC
TAATCAGGCTAGGCAGATGGTGCAGGCAATGAGAACAATTGGGACTCATCCTAACTCTAG
TGCTGGTCTGAGAGATAATCTTCTTGAAAATTTGCAGGCCTACCAGAAACGAATGGGAGT
GCAGATGCAGCGATTCAAGTGATCCTCTTGTTATTGCCGCAAGTATCATTGGGATCTTGC
ACTTGATATTGTGGATTCTTGATCGTCTTTTCTTCAAATGCATTTATCGCCGCCTTAAAT
ACGGTTTGAAAAGAGGGCCTTCTACGGAAGGAGTACCTGAGTCTATGAGGGAAGAGTATC
GGCAGGAACAGCAGAATGCTGTGGATGTTGACGATGGTCA-TTTTGTCAACATAGAATTG
GAGTAA-----------------------------------------------
>gi|133983376|gb|CY020654| /Avian/7(MP)/H5N1/Egypt/2006/// Influenza A virus (A/turkey/Egypt/2253-2/2006(H5N1)) segment 7, complete sequence
-----------------------------------GAAAGATGAGTCTTCTAACCGAGGT
CG-AAACGTACGTTCTCTCTATCATCCCGTCAGGCCCCCTCAAAGCCGAGATCGCGCAGA
AACTTGAAGATGTCTTTGCAGGAAAGAACACCGATCTCGAGGCTCTCATGGAGTGGCTAA
AGACAAGACCAATCCTGTCACCTCTGACTAAAGGGATGTTGGGATTTGTATTCACGCTCA
CCGTGCCCAGTGAGCGAGGACTGCAGCGTAGACGCTTTGTCCAGAATGCCCTAAATGGAA
ATGGAGATCCAAATAATATGGATAGGGCAGTTAAGCTATATAAGAAGCTGAAAAGAGAAA
TAACATTCCATGGGGCTAAGGAGGTCGCACTCAGCTACTCAACCGGTGCACTCGCCAGTT
GCATGGG--TCTCATATACAACAGAATGGGCACAGTGACCACGGAAGTGGCTTTTGGCCT
AGTGTGTGCCACTTGTGAGCAGATTGCAGATTCACAACATCGGTCTCACAGACAGATGGC
AACTATCACCAACCCACTAATCAGGCATGAGAACAGAATGGTGCTGGCCAGCACTACAGC
TAAGGCTATGGAGCAGATGGCGGGATCAAGTGAGCAGGCAGCGGAAGCCATGGAGGTCGC
TAATCAGGCTAGGCAGATGGTGCAGGCAATGAGAACAATTGGGACTCATCCTAACTCTAG
TGCTGGTCTGAGAGATAATCTTCTTGAAAATTTGCAGGCCTACCAGAAACGAATGGGAGT
GCAGATGCAGCGATTCAAGTGATCCTCTTGTTATTGCCGCAAGTATCATTGGGATCTTGC
ACTTGATATTGTGGATTCTTGATCGTCTTTTCTTCAAATGCATTTATCGCCGCCTTAAAT
ACGGTTTGAAAAGAGGGCCTTCTACGGAAGGAGTACCTGAGTCTATGAGGGAAGAGTATC
GGCAGGAACAGCAGAATGCTGTGGATGTTGACGATGGTCA-TTTTGTCAACATAGAATTG
GAGTAA-----------------------------------------------
>gi|115608089|gb|CY016900| /Avian/7(MP)/H5N1/Egypt/2006/// Influenza A virus (A/duck/Egypt/2253-3/2006(H5N1)) segment 7, complete sequence
------------------------------ATGTTGAAAGATGAGTCTTCTAACCGAGGT
CG-AAACGTACGTTCTCTCTATCATCCCGTCAGGCCCCCTCAAAGCCGAGATCGCGCAGA
AACTTGAAGATGTCTTTGCAGGAAAGAACACCGATCTCGAGGCTCTCATGGAGTGGCTAA
AGACAAGACCAATCCTGTCACCTCTGACTAAAGGGATGTTGGGATTTGTATTCACGCTCA
CCGTGCCCAGTGAGCGAGGACTGCAGCGTAGACGCTTTGTCCAGAATGCCCTAAATGGAA
ATGGAGATCCAAATAATATGGATAGGGCAGTTAAGCTATATAAGAAGCTGAAAAGAGAAA
TAACATTCCATGGGGCTAAGGAGGTCGCACTCAGCTACTCAACCGGTGCACTCGCCAGTT
GCATGGG--TCTCATATACAACAGAATGGGCACAGTGACCACGGAAGTGGCTTTTGGCCT
AGTGTGTGCCACTTGTGAGCAGATTGCAGATTCACAGCATCGGTCTCACAGACAGATGGC
AACTATCACCAACCCACTAATCAGGCATGAGAACAGAATGGTGCTGGCCAGCACTACAGC
TAAGGCTATGGAGCAGATGGCGGGATCAAGTGAGCAGGCAGCGGAAGCCATGGAGGTCGC
TAATCAGGCTAGGCAGATGGTGCAGGCAATGAGAACAATTGGGACTCATCCTAACTCTAG
TGCTGGTCTGAGAGATAATCTTCTTGAAAATTTGCAGGCCTACCAGAAACGAATGGGAGT
GCAGATGCAGCGATTCAAGTGATCCTCTTGTTATTGCCGCAAGTATCATTGGGATCTTGC
ACTTGATATTGTGGATTCTTGATCGTCTTTTCTTCAAATGCATTTATCGTCGCCTTAAAT
ACGGTTTGAAAAGAGGGCCTTCTACGGAAGGAGTACCTGAGTCTATGAGGGAAGAGTATC
GGCAGGAACAGCAGAATGCTGTGGATGTTGACGATGGTCA-TTTTGTCAACATAGAATTG
GAGTAA-----------------------------------------------
>gi|115609538|gb|CY016804| /Avian/7(MP)/H5N1/Cote dIvoire/2006/// Influenza A virus (A/duck/Cote d'Ivoire/1787-18/2006(H5N1)) segment 7, complete sequence
------------------------------ATGTTGAAAGATGAGTCTTCTAACCGAGGT
CG-AAACGTACGTTCTCTCTGTCATCCCGTCAGGCCCCCTCAAAGCCGAGATCGCGCAGA
AACTTGAAGATGTCTTTGCAGGAAAGAACACCGATCTCGAGGCTCTCATGGAATGGCTAA
AGACAAGACCAATCCTGTCACCTCTGACTAAAGGGATGTTGGGATTTGTTTTCACGCTCA
CCGTGCCCAGTGAGCGAGGACTGCAGCGTAGACGCTTTGTCCAGAATGCCCTAAATGGAA
ATGGAGATCCAAATAATATGGATAGGGCAGTTAAGCTATATAAGAAGCTGAAAAGAGAAA
TAACATTCCATGGGGCTAAGGAGGTCGCACTCAGCTACTCAACCGGTGCACTCGCCAGTT
GCATGGG--TCTCATATACAACAGAATGGGCACAGTGACTACGGAAGTTGCTTTAGGCCT
AGTGTGTGCCACTTGTGAGCAGATTGCAGATTCACAGCATCGGTCTCACAGACAGATGGC
AACTATCACCAACCCACTAATCAGGCATGAGAACAGAATGGTGCTGGCCAGCACTACAGC
TAAGGCTATGGAGCAGATGGCGGGATCAAGTGAGCAGGCAGCGGAAGCCATGGAGGTCGC
TAATCAGGCTAGGCAGATGGTGCAGGCAATGAGAACAATTGGGACTCATCCTAACTCTAG
TGCTGGTCTGAGAGATAATCTTCTTGAAAATTTGCAGGCCTACCAGAAACGAATGGGAGT
GCAGATGCAGCGATTCAAGTGATCCTCTTGTTGTTGCCGCAAGTATCATTGGGATCTTGC
ACTTGATATTGTGGATTCTTGATCGCCTTTTCTTCAAATGCATTTATCGTCGCCTTAAAT
ACGGTTTGAAAAGAGGGCCTTCTACGGAAGGAGTACCTGAGTCTATGAGGGAAGAGTATC
GGCAGGAACAGCAGAATGCTGTGGATGTTGACGATGGTCA-TTTTGTCAACATAGAATTG
GAGTAA-----------------------------------------------
>gi|115609298|gb|CY016812| /Avian/7(MP)/H5N1/Cote dIvoire/2006/// Influenza A virus (A/chicken/Cote d'Ivoire/1787-34/2006(H5N1)) segment 7, complete sequence
------------------------------ATGTTGAAAGATGAGTCTTCTAACCGAGGT
CG-AAACGTACGTTCTCTCTATCATCCCGTCAGGCCCCCTCAAAGCCGAGATCGCGCAGA
AACTTGAAGATGTCTTTGCAGGAAAGAACACCGATCTCGAGGCTCTCATGGAATGGCTAA
AGACAAGACCAATCCTGTCACCTCTGACTAAAGGGATGTTGGGATTTGTATTCACGCTCA
CCGTGCCCAGTGAGCGAGGACTGCAGCGTAGACGCTTTGTCCAGAATGCCCTAAATGGAA
ATGGAGATCCAAATAATATGGATAGGGCAGTTAAGCTATATAAGAAGCTGAAAAGAGAAA
TAACATTCCATGGGGCTAAGGAGGTCGCACTCAGCTACTCAACCGGTGCACTCGCCAGTT
GCATGGG--TCTCATATACAACAGAATGGGCACAGTGACTACGGAAGTTGCTTTAGGCCT
AGTGTGTGCCACTTGTGAGCAGATTGCAGATTCACAGCATCGGTCTCACAGACAGATGGC
AACTATCACCAACCCACTAATCAGGCATGAGAACAGAATGGTGCTGGCCAGCACTACAGC
TAAGGCTATGGAGCAGATGGCGGGATCAAGTGAGCAGGCAGCGGAAGCCATGGAGGTCGC
CAATCAGGCCAGGCAGATGGTGCAGGCAATGAGAACAATTGGGACTCATCCTAACTCTAG
TGCTGGTCTGAGAGATAATCTTCTTGAAAATTTGCAGGCCTACCAGAAACGAATGGGAGT
GCAGATGCAGCGATTCAAGTGATCCTCTTGTTGTTGCCGCAAGTATCATTGGGATCTTGC
ACTTGATATTGTGGATTCTTGATCGCCTTTTCTTCAAATGCATTTATCGTCGCCTTAAAT
ACGGTTTGAAAAGAGGGCCTTCTACGGAAGGAGTACCTGAGTCTATGAGGGAAGAGTATC
GGCAGGAACAGCAGAATGCTGTGGATGTTGACGATGGTCA-TTTTGTCAACATAGAATTG
GAGTAA-----------------------------------------------
>gi|118583875|gb|EF124160| /Avian/7(MP)/H5N1/China/2006/// Influenza A virus (A/goose/Shantou/239/2006(H5N1)) matrix protein 2 (M2) and matrix protein 1 (M1) genes, complete cds.
----------------------------------------ATGAGTCTTCTAACCGAGGT
CG-AAACGTACGTTCTCTCTGTCATCCCGTCAGGCCCCCTCAAAGCCGAGATCGCGCAGA
GACTTGAAGATGTCTTTGCAGGAAAGAACACCGATCTCGAGGCTCTCATGGAGTGGCTAA
AGACAAGACCAATCCTGTCACCTCTGACTAAAGGGATTTTGGGATTTGTATTCACGCTCA
CCGTGCCCAGTGAACGAGGACTGCAGCGTAGACGTTTTGTCCAGAATGCCCTAAATGGAA
ATGGAGATCCAAATAATATGGATAGGGCAGTTAAGCTATATAAGAAGCTGAAAAGAGAAA
TAACATTCCATGGGGCTAAAGAGGTAGCACTCAGCTACTCAACCGGTGCACTTGCCAGTT
GCATGGG--TCTCATATACAACAGGATGGGAACGGTGACCACAGAAGTGGCTTTTGGCCT
AGTGTGTGCCACTTGTGAGCAGATTGCAGACTCACAGCACCGGTCTCACAGACAGATGGC
AACCATCACCAACCCACTAATCAGGCATGAGAACAGAATGGTGCTGGCCAGCACTACAGC
TAAGGCTATGGAGCAGATGGCGGGATCAAGTGAGCAAGCAGCGGAAGCCATGGAGGTCGC
TAATCAGGCTAGGCAGATGGTGCAGGCAATGAGGACAATTGGGACTCATCCTAACTCTAG
TGCTGGTCTGAGAGATAATCTTCTTGAAAATTTGCAGGCCTACCAGAAACGAATGGGAGT
GCAGATGCAGCGATTCAAGTGATCCTCTTGTTGTTGCCGCAAGTATCATTGGGATCTTGC
ACTTGATATTGTGGATTCTTGATCGTCTTTTCTTCAAATGCATTTATCGTCGCCTTAAAT
ACGGTTTGAAAAGAGGGCCTTCTACGGAAGGGGTACCTGAGTCTATGAGGGAAGAGTATC
GGCAGGAACAGCAGAATGCTGTGGATGTTGACTATGGTCA-TTTTGTCAACATAGAATTG
GAGTAA-----------------------------------------------
>gi|118583893|gb|EF124166| /Avian/7(MP)/H5N1/China/2006/// Influenza A virus (A/goose/Guiyang/1461/2006(H5N1)) matrix protein 2 (M2) and matrix protein 1 (M1) genes, complete cds.
----------------------------------------ATGAGTCTTCTAACCGAGGT
CG-AAACGTACGTTCTCTCTATCATCCCGTCAGGCCCCCTCAAAGCCGAGATCGCGCAGA
AACTTGAGGATGTCTTTGCAGGAAAGAACACCGATCTCGAGGCTCTCATGGAGTGGCTAA
AGACAAGACCAATCCTGTCACCTCTGACTAAAGGGATCTTGGGATTTGTATTCACGCTCA
CCGTGCCCAGTGAGCGAGGACTGCAGCGTAGACGCTTTGTCCAGAATGCCCTAAATGGAA
ATGGAGATCCAAATAATATGGATAAGGCAGTTAAGCTATATAAGAAGCTGAAAAGAGAAA
TAACATTCCATGGGGCTAAGGAGGTCGCACTCAGCTACTCAACCGGTGCACTTGCCAGTT
GCATGGG--TCTCATATACAACAGGATGGGAACGGTGACTACGGAAGTGGCTTTTGGCCT
AGTGTGTGCCACTTGTGAGCAGATTGCAGATTCACAGCATCGGTCTCACAGACAGATGGC
AACCATCACCAACCCACTAATCAGGCATGAGAACAGAATGGTGCTGGCCAGCACTACAGC
TAAGGCTATGGAGCAGATGGCGGGATCAAGCGAGCAGGCAGCGGAAGCCATGGAGGTCGC
TAATCAGGCTAGGCAGATGGTGCAGGCAATGAGGACAATTGGGACTCATCCTAACTCTAG
TGCTGGTCTGAGAGATAATCTTCTTGAAAATTTGCAGGCCTACCAGAAACGAATGGGAGT
GCAGATGCAGCGATTCAAGTGATCCTCTTGTTGTTGCCGCAAGTATCATTGGGATCTTGC
ACTTGATATTGTGGATTCTTGATCGTCTTTTCTTCAAATGCATTTATCGTCGCCTTAAAT
ACGGTTTGAAAAGAGGGCCTTCTACGGAAGGGGTGCCTGAGTCTATGAGGGAAGAGTACC
GGCAGGAACAGCAGAGTGCTGTGGATGTTGACGATGGTCA-TTTTGTCAACATAAAATTG
GAGTAA-----------------------------------------------
>gi|118583902|gb|EF124169| /Avian/7(MP)/H5N1/China/2006/// Influenza A virus (A/duck/Guiyang/1722/2006(H5N1)) matrix protein 2 (M2) and matrix protein 1 (M1) genes, complete cds.
----------------------------------------ATGAGTCTTCTAACCGAGGT
CG-AAACGTACGTTCTCTCTATCATCCCGTCAGGCCCCCTCAAAGCCGAGATCGCGCAGA
AACTTGAAGATGTCTTTGCAGGGAAGAACACCGATCTCGAGGCTCTCATGGAGTGGCTAA
AGACAAGACCAATCCTGTCACCTCTGACTAAAGGGATTTTGGGATTTGTATTCACGCTCA
CCGTGCCCAGTGAGCGAGGACTGCAGCGTAGACGCTTTGTCCAGAATGCCCTAAATGGAA
ATGGAGATCCAAATAATATGGATAGGGCAGTTAAGCTATATAAGAAGCTGAAAAGAGAAA
TAACATTCCATGGGGCTAAGGAGGTCGCACTCAGCTACTCAACCGGTGCACTTGCCAGTT
GCATGGG--TCTCATATACAACAGGATGGGAACGGTGACTACGGAAGTGGCTTTTGGCCT
AGTGTGTGCCACTTGTGAGCAGATTGCAGATTCACAGCATCGGTCTCACAGACAGATGGC
AACCATCACCAACCCACTAATCAGGCATGAGAACAGAATGGTGCTGGCCAGCACTACAGC
TAAGGCTATGGAGCAGATGGCGGGATCAAGCGAGCAGGCAGCGGAAGCCATGGAAGTCGC
TAATCAGGCTAGGCAGATGGTGCAGGCAATGAGGACAATTGGGACTCATCCTAACTCTAG
TGCTGGTCTGAGAGATAATCTTCTTGAAAATTTGCAGGCCTACCAGAAACGAATGGGAGT
GCAGATGCAGCGATTCAAGTGATCCTCTTGTTGTTGCCGCAAGTATCATTGGGATCTTGC
ACTTGATATTGTGGATTCTTGATCGTCTTTTCTTCAAATGCATTTATCGTCGCCTTAAAT
ACGGTTTGAAAAGAGGGCCTTCTACGGAAGGAGTACCTGAGTCTATGAGGGAAGAGTACC
GGCAGGAACAGCAGAGTGCTGTGGATGTTGACGATGGTCA-TTTTGTCAACATAGAATTG
GAGTAA-----------------------------------------------
>gi|118583905|gb|EF124170| /Avian/7(MP)/H5N1/China/2006/// Influenza A virus (A/goose/Guiyang/1794/2006(H5N1)) matrix protein 2 (M2) and matrix protein 1 (M1) genes, complete cds.
----------------------------------------ATGAGTCTTCTAACCGAGGT
CG-AAACGTACGTTCTCTCTATCATCCCGTCAGGCCCCCTCAAAGCCGAGATCGCGCAGA
AACTTGAGGATGTCTTTGCAGGAAAGAACACCGATCTCGAGGCTCTCATGGAGTGGCTAA
AGACAAGACCAATCCTGTCACCTCTGACTAAAGGGATCTTGGGATTTGTATTCACGCTCA
CCGTGCCCAGTGAGCGAGGACTGCAGCGTAGACGCTTTGTCCAGAATGCCCTAAATGGAA
ATGGAGATCCAAATAATATGGATAAGGCAGTTAAGCTATATAAGAAGCTGAAAAGAGAAA
TAACATTCCATGGGGCTAAGGAGGTCGCACTCAGCTACTCAACCGGTGCACTTGCCAGTT
GCATGGG--TCTCATATACAACAGGATGGGAACGGTGACTACGGAAGTGGCTTTTGGCCT
AGTGTGTGCCACTTGTGAGCAGATTGCAGATTCACAGCATCGGTCTCACAGACAGATGGC
AACCATCACCAACCCACTAATCAGGCATGAGAACAGAATGGTGCTGGCCAGCACTACAGC
TAAGGCTATGGAGCAGATGGCGGGATCAAGCGAGCAGGCAGCGGAAGCCATGGAGGTCGC
TAATCAGGCTAGGCAGATGGTGCAGGCAATGAGGACAATTGGGACTCATCCTAACTCTAG
TGCTGGTCTGAGAGATAATCTTCTCGAAAATTTGCAGGCCTACCAGAAACGAATGGGAGT
GCAGATGCAGCGATTCAAGTGATCCTCTTGTTGTTGCCGCAAGTATCATTGGGATCTTGC
ACTTGATATTGTGGATTCTTGATCGTCTTTTCTTCAAATGCATTTATCGTCGCCTTAAAT
ACGGTTTGAAAAGAGGGCCTTCTACGGAAGGGGTGCCTGAGTCTATGAGGGAAGAGTACC
GGCAGGAACAGCAGAGTGCTGTGGATGTTGACGATGGTCA-TTTTGTCAACATAAAATTG
GAGTAA-----------------------------------------------
>gi|118583908|gb|EF124171| /Avian/7(MP)/H5N1/China/2006/// Influenza A virus (A/duck/Hunan/1204/2006(H5N1)) matrix protein 2 (M2) and matrix protein 1 (M1) genes, complete cds.
----------------------------------------ATGAGTCTTCTAACCGAGGT
CG-AAACGTACGTTCTCTCTATCATCCCGTCAGGCCCCCTCAAAGCCGAGATCGCGCAGA
AACTTGAAGATGTCTTTGCAGGGAAGAACGCCGATCTCGAGGCTCTCATGGAGTGGCTAA
AGACAAGACCAATCCTGTCACCTCTGACTAAAGGGATTTTGGGATTTGTATTCACGCTCA
CCGTGCCCAGTGAGCGAGGACTGCAGCGTAGACGCTTTGTCCAGAATGCCCTAAATGGAA
ATGGAGATCCAAATAATATGGATAGGGCAGTTAAGCTATATAAGAAGCTGAAAAGAGAAA
TAACATTCCATGGGGCTAAGGAGGTCGCACTCAGCTACTCAACCGGTGCACTTGCCAGTT
GCATGGG--TCTCATATACAACAGGATGGGAACGGTGACTACGGAAGTGGCTTTTGGCCT
AGTGTGTGCCACTTGTGAGCAGATTGCAGATTCACAGCATCGGTCTCACAGACAGATGGC
AACCATCACCAACCCACTAATCAGGCATGAGAACAGAATGGTGCTGGCCAGCACTACAGC
TAAGGCTATGGAGCAGATGGCGGGATCAAGCGAGCAGGCAGCGGAAGCCATGGAAGTCGC
TAATCAGGCTAGGCAGATGGTGCAGGCAATGAGGACAATTGGGACTCATCCTAACTCTAG
TGCTGGTCTGAGAGATAATCTTCTTGAAAATTTGCAGGCCTACCAGAAACGAATGGGAGT
GCAGATGCAGCGATTCAAGTGATCCTCTTGTTGTTGCCGCAAGTATCATTGGGATCTTGC
ACTTGATATTGTGGATTCTTGATCGTCTTTTCTTCAAATGCATTTATCGTCGCCTTAAAT
ACGGTTTGAAAAGAGGGCCTTCTACGGAAGGGGTACCTGAGTCTATGAGGGAAGAGTACC
GGCAGGAACAGCAGAGTGCTGTGGATGTTGACGATGGTCA-TTTTGTCAACATAGAATTG
GAGTAA-----------------------------------------------
>gi|118583917|gb|EF124174| /Avian/7(MP)/H5N1/China/2006/// Influenza A virus (A/goose/Shantou/3624/2006(H5N1)) matrix protein 2 (M2) and matrix protein 1 (M1) genes, complete cds.
----------------------------------------ATGAGTCTTCTAACCGAGGT
CG-AAACGTACGTTCTCTCTGTCATCCCGTCAGGCCCCCTCAAAGCCGAGATCGCGCAGA
GACTTGAAGATGTCTTTGCAGGAAAGAACACCGATCTCGAGGCTCTCATGGAGTGGCTAA
AGACAAGACCAATCCTGTCACCTCTGACTAAAGGGATTTTGGGATTTGTATTCACGCTCA
CCGTGCCCAGTGAACGAGGACTGCAGCGTAGACGCTTTGTCCAGAATGCCCTAAATGGAA
ATGGAGATCCAAATAATATGGATAGGGCAGTTAAGCTATATAAGAAGCTGAAAAGAGAAA
TAACATTCCATGGGGCTAAAGAGGTAGCACTCAGCTACTCAACCGGTGCACTTGCCAGTT
GCATGGG--TCTCATATACAACAGGATGGGAACGGTGACCACAGAAGTGGCTTTTGGCCT
AGTGTGTGCCACTTGTGAGCAGATTGCAGACTCACAGCACCGGTCTCACAGACAGATGGC
AACCATCACCAACCCACTAATCAGGCATGAGAACAGAATGGTGCTGGCCAGCACTACAGC
TAAGGCTATGGAGCAGATGGCGGGATCAAGTGAGCAAGCAGCGGAAGCCATGGAGGTCGC
TAATCAGGCTAGGCAGATGGTGCAGGCAATGAGGACAATTGGGACTCATCCTAACTCTAG
TGCTGGTCTGAGAGATAATCTTCTTGAAAATTTGCAGGCCTACCAGAAACGAATGGGAGT
GCAGATGCAGCGATTCAAGTGATCCTCTTGTTGTTGCCGCAAGTATCATTGGAATCTTGC
ACTTGATATTGTGGATTCTTGATCGTCTTTTCTTCAAATGCATTTATCGTCGCCTTAAAT
ACGGTTTGAAAAGAGGGCCTTCTACGGAAGGGGTACCTGAGTCTATGAGGGAAGAGTATC
GGCAGGAACAGCAGAATGCTGTGGATGTTGACTATGGTCA-TTTTGTCAACATAGAATTG
GAGTAA-----------------------------------------------
>gi|118583923|gb|EF124176| /Avian/7(MP)/H5N1/China/2006/// Influenza A virus (A/chicken/Guiyang/1655/2006(H5N1)) matrix protein 2 (M2) and matrix protein 1 (M1) genes, complete cds.
----------------------------------------ATGAGTCTTCTAACCGAGGT
CG-AAACGTACGTTCTCTCTATCATCCCGTCAGGCCCCCTCAAAGCCGAGATCGCGCAGA
AACTTGAAGATGTATTTGCGGGGAAGAACACCGATCTCGAGGCTCTCATGGAGTGGCTAA
AGACAAGACCAATCCTGTCACCTCTGACTAAAGGGATTTTGGGATTTGTATTCACGCTCA
CCGTGCCCAGTGAGCGAGGACTGCAACGTAGACGCTTTGTCCAGAATGCCCTAAATGGAA
ATGGAGATCCAAATAATATGGATAGGGCAGTTAAGCTATATAAGAAGCTGAAAAGAGAAA
TAACATTCCATGGGGCTAAGGAGGTCGCACTCAGCTACTCAACCGGTGCACTTGCCAGTT
GCATGGG--TCTCATATACAACAGGATGGGAACGGTGACTACGGAAGTGGCCTTTGGCCT
AGTGTGTGCCACTTGTGAGCAGATTGCAGATTCACAGCATCGGTCTCACAGACAGATGGC
AACTATCACCAACCCACTAATCAGACATGAGAACAGAATGGTGCTGGCCAGCACTACAGC
TAAGGCTATGGAGCAGATGGCAGGATCAAGTGAGCAGGCAGCGGAAGCCATGGAGGTCGC
TAATCAGGCTAGGCAGATGGTGCAGGCAATGAGGACAATTGGGACTCATCCTAACTCTAG
TGCTGGTCTGAGAGATAATCTTCTTGAAAATTTGCAGGCCTACCAGAAACGAATGGGAGT
GCAGATGCAGCGATTCAAGTGATCCTCTTGTTGTTGCCGCAAATATCATTGGGATCTTGC
ACTTGATATTGTGGATTCTTGATCGTCTTTTCTTCAAATGCATTTATCGTCGCCTTAAAT
ACGGTTTGAAAAGAGGGCCTTCTACGGAAGGAGTACCTGAGTCTATGAGGGAAGAGTATC
GGCAGGAACAGCAGAGTGCTGTGGATGTTGACGATGGTCA-TTTTGTCAACATAGAATTG
GAGTAA-----------------------------------------------
>gi|118583932|gb|EF124179| /Avian/7(MP)/H5N1/China/2006/// Influenza A virus (A/chicken/Guangxi/1212/2006(H5N1)) matrix protein 2 (M2) and matrix protein 1 (M1) genes, complete cds.
----------------------------------------ATGAGTCTTCTAACCGAGGT
CG-AAACGTACGTTCTCTCTATCATCCCGTCAGGCCCCCTCAAAGCCGAGATCGCGCAGA
AACTTGAGGATGTCTTTGCAGGAAAGAACACCGATCTCGAGGCTCTCATGGAGTGGCTAA
AGACAAGACCAATCCTGTCACCTCTGACTAAAGGGATTTTGGGATTTGTATTCACGCTCA
CCGTGCCCAGTGAGCGAGGACTGCAGCGTAGACGCTTTGTCCAGAATGCCCTAAATGGAA
ATGGAGATCCAAATAATATGGATAGGGCAGTTAAGCTATATAAGAAGCTGAAAAGAGAAA
TAACATTCCATGGGGCTAAGGAGGTCGCACTCAGCTACTCAACCGGTGCACTTGCCAGTT
GCATGGG--TCTCATATACAACAGGATGGGAACGGTGACTACGGAAGTGGCTTTTGGCCT
AGTGTGTGCCACTTGTGAGCAGATTGCAGATTCACAGCATCGGTCTCACAGACAGATGGC
AACCATCACCAACCCACTAATCAGGCATGAGAACAGAATGGTGCTGGCCAGCACTACAGC
TAAGGCTATGGAGCAGATGGCGGGATCAAGCGAGCAGGCAGCGGAAGCCATGGAGGTCGC
TAATCAGGCTAGGCAGATGGTGCAGGCAATGAGGACAATTGGGACTCATCCTAACTCTAG
TGCTGGTCTGAGGGATAATCTTCTTGAAAATTTGCAGGCCTACCAGAAACGAATGGGAGT
GCAGATGCAGCGATTCAAGTGATCCTCTTGCTGTTGCCGCAAGTATCATTGGGATCTTGC
ACTTGATATTGTGGATTCTTGATCGTCTTTTCTTCAAATGCATTTATCGTCGCCTTAAAT
ACGGTTTGAAAAGAGGGCCTTCTACGGAAGGGGTACCTGAGTCTATGAGGGAAGAGTACC
GGCAGGAACAGCAGAGTGCTGTGGATGTTGACGATGGTCA-TTTTGTCAACATAGAATTG
GAGTAA-----------------------------------------------
>gi|118583938|gb|EF124181| /Avian/7(MP)/H5N1/China/2006/// Influenza A virus (A/duck/Guangxi/1436/2006(H5N1)) matrix protein 2 (M2) and matrix protein 1 (M1) genes, complete cds.
----------------------------------------ATGAGTCTTCTAACCGAGGT
CG-AAACGTACGTTCTCTCTATCATCCCGTCAGGCCCCCTCAAAGCCGAGATCGCGCAGA
AACTTGAGGATGTCTTTGCAGGAAAGAACACCGATCTCGAGGCTCTCATGGAGTGGCTAA
AGACAAGACCAATCCTGTCACCTCTGACTAAAGGGATTTTGGGATTTGTATTCACGCTCA
CCGTGCCCAGTGAGCGAGGACTGCAGCGTAGACGCTTTGTCCAGAATGCCCTAAATGGAA
ATGGAGATCCAAATAATATGGATAGGGCAGTTAAGCTATATAAGAAGCTGAAAAGAGAAA
TAACATTCCATGGGGCTAAGGAGGTCGCACTCAGCTACTCAACCGGTGCACTTGCCAGTT
GCATGGG--TCTCATATACAACAGGATGGGAACGGTGACTACGGAAGTGGCTTTTGGCCT
AGTGTGTGCCACTTGTGAGCAGATTGCAGATTCACAGCATCGGTCTCACAGACAGATGGC
AACCATCACCAACCCACTAATCAGGCATGAGAACAGAATGGTGCTGGCCAGCACTACAGC
TAAGGCTATGGAGCAGATGGCGGGATCAAGCGAGCAGGCAGCGGAAGCCATGGAGGTCGC
TAATCAGGCTAGGCAGATGGTGCAGGCAATGAGGACAATTGGGACTCATCCTAACTCTAG
TGCTGGTCTGAGGGATAATCTTCTTGAAAATTTGCAGGCCTACCAGAAACGAATGGGAGT
GCAGATGCAGCGATTCAAGTGATCCTCTTGCTGTTGCCGCAAGTATCATTGGGATCTTGC
ACTTGATATTGTGGATTCTTGATCGCCTTTTCTTCAAATGCATTTATCGTCGCCTTAAAT
ACGGTTTGAAAAGAGGGCCTTCTACGGAAGGGGTACCTGAGTCTATGAGGGAAGAGTACC
GGCAGGAACAGCAGAGTGCTGTGGATGTTGACGATGGTCA-TTTTGTCAACATAGAATTG
GAGTAA-----------------------------------------------
>gi|118583941|gb|EF124182| /Avian/7(MP)/H5N1/China/2006/// Influenza A virus (A/goose/Guangxi/1458/2006(H5N1)) matrix protein 2 (M2) and matrix protein 1 (M1) genes, complete cds.
----------------------------------------ATGAGTCTTCTAACCGAGGT
CG-AAACGTACGTTCTCTCTATCATCCCGTCAGGCCCCCTCAAAGCCGAGATCGCGCAGA
AACTTGAGGATGTCTTTGCAGGAAAGAACACCGATCTCGAGGCTCTCATGGAGTGGCTAA
AGACAAGACCAATCCTGTCACCTCTGACTAAAGGGATTTTGGGATTTGTATTCACGCTCA
CCGTGCCCAGTGAGCGAGGACTGCAGCGTAGACGCTTTGTCCAGAATGCCCTAAATGGAA
ATGGAGATCCAAATAATATGGATAGGGCAGTTAAGCTATATAAGAAGCTGAAAAGAGAAA
TAACATTCCATGGGGCTAAGGAGGTCGCACTCAGCTACTCAACCGGTGCACTTGCCAGTT
GCATGGG--TCTCATATACAACAGGATGGGAACGGTGACTACGGAAGTGGCTTTTGGCCT
AGTGTGTGCCACTTGTGAGCAGATTGCAGATTCACAGCATCGGTCTCACAGACAGATGGC
GACCATCACCAACCCACTAATCAGGCATGAGAACAGAATGGTGCTGGCCAGCACTACAGC
TAAGGCTATGGAGCAGATGGCGGGATCAAGCGAGCAGGCAGCGGAAGCCATGGAGGTTGC
TAATCAGGCTAGGCAGATGGTGCAGGCAATGAGGACAATTGGGACTCATCCTAACTCTAG
TGCTGGTCTGAGAGATAATCTTCTTGAAAATTTGCAGGCCTACCAGAAACGAATGGGAGT
GCAGATGCAGCGATTCAAGTGATCCTCTTGTTGTTGCCGCAAGTATCATTGGGATCTTGC
ACTTGATATTGTGGATTCTTGATCGTCTTTTCTTCAAATGCATTTATCGTCGCCTTAAAT
ACGGTTTGAAAAGAGGGCCTTCTACGGAAGGGGTACCTGAGTCTATGAGGGAAGAGTACC
GGCAGGAACAGCAGAGTGCTGTGGATGTTGACGATGGTCA-TTTTGTCAACATAGAGTTG
GAGTAA-----------------------------------------------
>gi|118583944|gb|EF124183| /Avian/7(MP)/H5N1/China/2006/// Influenza A virus (A/duck/Guangxi/1550/2006(H5N1)) matrix protein 2 (M2) and matrix protein 1 (M1) genes, complete cds.
----------------------------------------ATGAGTCTTCTAACCGAGGT
CG-AAACGTACGTTCTCTCTATCATCCCGTCAGGCCCCCTCAAAGCCGAGATCGCGCAGA
AACTTGAGGATGTCTTTGCAGGAAAGAACACCGATCTCGAGGCTCTCATGGAGTGGCTAA
AGACAAGACCAATCCTGTCACCTCTGACTAAAGGGATTTTGGGATTTGTATTCACGCTCA
CCGTGCCCAGTGAGCGAGGACTGCAGCGTAGACGCTTTGTCCAGAATGCCCTAAATGGAA
ATGGAGATCCAAATAATATGGATAGGGCAGTTAAGCTATATAAGAAGCTGAAAAGAGAAA
TAACATTCCATGGGGCTAAGGAGGTCGCACTCAGCTACTCGACCGGTGCACTTGCCAGTT
GCATGGG--TCTCATATACAACAGGATGGGAACGGTGACTACGGAAGTGGCTTTTGGCCT
AGTGTGTGCCACTTGTGAGCAGATTGCAGATTCACAGCATCGGTCTCACAGACAGATGGC
AACCATCACCAACCCACTAATCAGGCATGAGAACAGAATGGTGCTGGCCAGCACTACAGC
TAAGGCTATGGAGCAGATGGCGGGATCAAGCGAGCAGGCAGCGGAAGCCATGGAGGTCGC
TAATCAGGCTAGGCAGATGGTGCAGGCAATGAGGACAATTGGGACTCATCCTAACTCTAG
TGCTGGTCTGAGAGATAATCTTCTTGAAAATTTGCAGGCCTACCAGAAACGAATGGGAGT
GCAGATGCAGCGATTCAAGTGATCCTCTTGTTGTTGCCGCAAATATCATTGGGATCTTGC
ACTTGATATTGTGGATTCTTGATCGTCTTTTCTTCAAATGCATTTACCGTCGCCTTAAAT
ACGGTTTGAAAAGAGGGCCTTCTACGGAAGGGGTACCTGAGTCTATGAGGGAAGAGTACC
GGCAGGAACAGCAGAGTGCTGTGGATGTTGACGATGGTCA-TTTTGTCAACATAGAATTG
GAGTAA-----------------------------------------------
>gi|118583947|gb|EF124184| /Avian/7(MP)/H5N1/China/2006/// Influenza A virus (A/goose/Guangxi/1633/2006(H5N1)) matrix protein 2 (M2) and matrix protein 1 (M1) genes, complete cds.
----------------------------------------ATGAGTCTTCTAACCGAGGT
CG-AAACGTACGTTCTCTCTATCATCCCGTCAGGCCCCCTCAAAGCCGAGATCGCGCAGA
AACTTGAGGATGTCTTTGCAGGAAAGAACACCGATCTCGAGGCTCTCATGGAGTGGCTAA
AGACAAGACCAATCCTGTCACCTCTGACTAAAGGGATTTTGGGATTTGTATTCACGCTCA
CCGTGCCCAGTGAGCGAGGACTGCAGCGTAGACGCTTTGTCCAGAATGCCCTAAATGGAA
ATGGAGATCCAAATAATATGGATAGGGCAGTTAAGCTATATAAGAAGCTGAAAAGAGAAA
TAACATTCCATGGGGCTAAGGAGGTCGCACTCAGCTACTCGACCGGTGCACTTGCCAGTT
GCATGGG--TCTCATATACAACAGGATGGGAACGGTGACTACGGAAGTGGCTTTTGGCCT
AGTGTGTGCCACTTGTGAGCAGATTGCAGATTCACAGCATCGGTCTCACAGACAGATGGC
AACCATCACCAACCCACTAATCAGGCATGAGAACAGAATGGTGCTGGCCAGCACTACAGC
TAAGGCTATGGAGCAGATGGCGGGATCAAGCGAGCAGGCAGCGGAAGCCATGGAGGTCGC
TAATCAGGCTAGGCAGATGGTGCAGGCAATGAGGACAATTGGGACTCATCCTAACTCTAG
TGCTGGTCTGAGAGATAATCTTCTTGAAAATTTGCAGGCCTACCAGAAACGAATGGGAGT
GCAGATGCAGCGATTCAAGTGATCCTCTTGTTGTTGCCGCAAGTATCATTGGGATCTTGC
ACTTGATATTGTGGATTCTTGATCGTCTTTTCTTCAAATGCATTTACCGTCGCCTTAAAT
ACGGTTTGAAAAGAGGGCCTTCTACGGAAGGGGTACCTGAGTCTATGAGGGAAGAGTACC
GGCAGGAACAGCAGAGTGCTGTGGATGTTGACGATGGTCA-TTTTGTCAACATAGAATTG
GAGTAA-----------------------------------------------
>gi|118583950|gb|EF124185| /Avian/7(MP)/H5N1/China/2006/// Influenza A virus (A/duck/Guangxi/1830/2006(H5N1)) matrix protein 2 (M2) and matrix protein 1 (M1) genes, complete cds.
----------------------------------------ATGAGTCTTCTAACCGAGGT
CG-AAACGTACGTTCTCTCTATCATCCCGTCAGGCCCCCTCAAAGCCGAGATCGCGCAGA
AACTTGAGGATGTCTTTGCAGGAAAGAACACCGATCTCGAGGCTCTCATGGAGTGGCTAA
AGACAAGACCAATCCTGTCACCTCTGACTAAAGGGATTTTGGGATTTGTATTCACGCTCA
CCGTGCCCAGTGAGCGAGGACTGCAGCGTAGACGCTTTGTCCAGAATGCCCTAAATGGAA
ATGGAGATCCAAATAATATGGATAGGGCAGTTAAGCTATATAAGAAGCTGAAAAGAGAAA
TAACATTCCATGGGGCTAAGGAGGTCGCACTCAGCTACTCGACCGGTGCACTTGCCAGTT
GCATGGG--TCTCATATACAACAGGATGGGAACGGTGACTACGGAAGTGGCCTTTGGCCT
AGTGTGTGCCACTTGTGAGCAGATTGCAGATTCACAGCATCGGTCTCACAGACAGATGGC
AACCATCACCAACCCACTAATCAGGCATGAGAACAGAATGGTGCTGGCCAGCACTACAGC
TAAGGCTATGGAGCAGATGGCGGGATCAAGCGAGCAGGCAGCGGAAGCCATGGAGGTCGC
TAATCAGGCTAGGCAGATGGTGCAGGCAATGAGGACAATTGGGACTCATCCTAACTCTAG
TGCTGGTCTGAGAGATAATCTTCTTGAAAATTTGCAGGCCTACCAGAAACGAATGGGAGT
GCAGATGCAGCGATTCAAGTGATCCTCTTGGTGTTGCCGCAAGTATCATTGGGATCTTGC
ACTTGATATTGTGGATTCTTGATCGTCTTTTCTTCAAATGCATTTACCGTCGCCTTAAAT
ACGGTTTGAAAAGAGGGCCTTCTACGGAAGGGGTACCTGAGTCTATGAGGGAAGAGTACC
GGCAGGAACAGCAGAGTGCTGTGGATGTTGACGATGGTCA-TTTTGTCAACATAGAATTG
GAGTAA-----------------------------------------------
>gi|118583953|gb|EF124186| /Avian/7(MP)/H5N1/China/2006/// Influenza A virus (A/goose/Guangxi/1898/2006(H5N1)) matrix protein 2 (M2) and matrix protein 1 (M1) genes, complete cds.
----------------------------------------ATGAGTCTTCTAACCGAGGT
CG-AAACGTACGTTCTCTCTATCATCCCGTCAGGCCCCCTCAAAGCCGAGATCGCGCAGA
AACTTGAGGATGTCTTTGCAGGAAAGAACACCGATCTCGAGGCTCTCATGGAGTGGCTAA
AGACAAGACCAATCCTGTCACCTCTGACTAAAGGGATTTTGGGATTTGTATTCACGCTCA
CCGTGCCCAGTGAGCGAGGACTGCAGCGTAGACGCTTTGTCCAGAATGCCCTAAATGGAA
ATGGAGATCCAAATAATATGGATAGGGCAGTTAAGCTATATAAGAAGCTGAAAAGAGAAA
TAACATTCCATGGGGCTAAGGAGGTCGCACTCAGCTACTCAACCGGTGCACTTGCCAGTT
GCATGGG--TCTCATATACAACAGGATGGGAACGGTGACTACGGAAGTGGCTTTTGGCCT
AGTGTGTGCCACTTGTGAGCAGATTGCAGATTCACAGCATCGGTCTCACAGACAGATGGC
AACCATCACCAACCCACTAATCAGGCATGAGAACAGAATGGTGCTGGCCAGCACTACAGC
TAAGGCTATGGAGCAGATGGCGGGATCAAGCGAGCAGGCAGCGGAAGCCATGGAGGTCGC
TAATCAGGCTAGGCAGATGGTGCAGGCAATGAGGACAATTGGGACTCATCCTAACTCTAG
TGCTGGTCTGAGAGATAATCTTCTTGAAAATTTGCAGGCCTACCAGAAACGAATGGGAGT
GCAGATGCAGCGATTCAAGTGATCCTCTTGTTGTTGCCGCAAGTATCATTGGGATCTTGC
ACTTGATATTGTGGATTCTTGATCGTCTTTTCTTCAAATGCATTTATCGTCGCCTTAAAT
ACGGTTTGAAAAGAGGGCCTTCTACGGAAGGGGTGCCTGAGTCTATGAGGGAAGAGTACC
GGCAGGAACAGCAGAGTGCTGTGGATGTTGACGATGGTCA-TTTTGTCAACATAGAATTG
GAGTAA-----------------------------------------------
>gi|118583956|gb|EF124187| /Avian/7(MP)/H5N1/China/2006/// Influenza A virus (A/chicken/Guangxi/1951/2006(H5N1)) matrix protein 2 (M2) and matrix protein 1 (M1) genes, complete cds.
----------------------------------------ATGAGTCTTCTAACCGAGGT
CG-AAACGTACGTTCTCTCTATCATCCCGTCAGGCCCCCTCAAAGCCGAGATCGCGCAGA
AACTTGAGGATGTCTTTGCAGGAAAGAACACCGACCTAGAGGCCCTCATGGAGTGGCTAA
AGACAAGACCAATCCTGTCACCTCTGACTAAAGGGATTTTGGGATTTGTATTCACGCTCA
CCGTGCCCAGTGAGCGAGGACTGCAGCGTAGACGCTTTGTCCAGAATGCCCTAAATGGAA
ATGGAGATCCAAATAATATGGATAGGGCAGTTAAGCTATATAAGAAGCTGAAAAGAGAAA
TAACATTCCATGGGGCTAAGGAGGTCGCACTTAGCTACTCAACCGGTGCACTTGCCAGTT
GCATGGG--TCTCATATACAACAGGATGGGAACGGTGACTACGGAAGTGGCTTTTGGCCT
AGTGTGTGCCACTTGTGAGCAGATTGCAGATTCACAGCATCGGTCTCACAGACAGATGGC
GACCATCACCAACCCACTAATCAGGCATGAGAACAGAATGGTGCTGGCCAGCACTACAGC
TAAGGCTATGGAGCAGATGGCGGGATCAAGCGAGCAGGCAGCGGAAGCCATGGAGGTCGC
TAATCAGGCTAGGCAGATGGTGCAGGCAATGAGGACAATTGGGACTCATCCTAACTCTAG
TGCTGGTCTGAGAGATAACCTTCTTGAAAATTTACAGGCCTACCAGAAACGAATGGGAGT
GCAGATGCAGCGATTCAAGTGATCCTCTTGTTGTTGCCGCAAGTATCATTGGGATCTTGC
ACTTGATATTGTGGATTCTTGATCGTCTTTTCTTCAAATGCATTTATCGTCGCCTTAAAT
ACGGTTTGAAAAGAGGGCCTTCTACGGAAGGGGTACCTGAGTCTATGAGGGAAGAGTACC
GGCAGGAACAGCAGAGTGCTGTGGATGTTGACGATGGTCA-TTTTGTCAACATAGAGTTG
GAGTAA-----------------------------------------------
>gi|118583959|gb|EF124188| /Avian/7(MP)/H5N1/China/2006/// Influenza A virus (A/duck/Guangxi/2143/2006(H5N1)) matrix protein 2 (M2) and matrix protein 1 (M1) genes, complete cds.
----------------------------------------ATGAGTCTTCTAACCGAGGT
CG-AAACGTACGTTCTCTCTATCATCCCGTCAGGCCCCCTCAAAGCCGAGATCGCGCAGA
AACTTGAGGATGTCTTTGCAGGAAAGAACACCGATCTCGAGGCTCTCATGGAGTGGCTAA
AGACAAGACCAATCCTGTCACCTCTGACTAAAGGGATTTTGGGATTTGTATTCACGCTCA
CCGTGCCCAGTGAGCGAGGACTGCAGCGTAGACGCTTTGTCCAGAATGCCCTAAATGGAA
ATGGAGATCCAAATAATATGGATAGGGCAGTTAAGCTATATAAGAAGCTGAAAAGAGAAA
TAACATTCCATGGGGCTAAGGAGGTCGCACTCAGCTACTCAACCGGTGCACTTGCCAGTT
GCATGGG--TCTCATATACAACAGGATGGGAACGGTGACTACGGAAGTGGCTTTTGGCCT
AGTGTGTGCCACTTGTGAGCAGATTGCAGATTCACAGCATCGGTCTCACAGACAGATGGC
AACCATCACCAACCCACTAATCAGGCATGAGAACAGAATGGTGCTGGCCAGCACTACAGC
TAAGGCTATGGAGCAGATGGCGGGATCAAGCGAGCAGGCAGCGGAAGCCATGGAGGTCGC
TAATCAGGCTAGGCAGATGGTGCAGGCAATGAGGACAATTGGGACTCATCCTAACTCTAG
TGCTGGTCTGAGAGACAATCTTCTTGAAAATTTGCAGGCCTACCAGAAACGAATGGGAGT
GCAGATGCAGCGATTCAAGTGATCCTCTTGTTGTTGCCGCAAGTATTATTGGGATCTTGC
ACTTGATATTGTGGATTCTTGATCGTCTTTTCTTCAAATGCATTTATCGTCGCCTTAAAT
ACGGTTTGAAAAGAGGGCCTTCTACGGAAGGGGTACCTGAGTCTATGAGGGAAGAGTACC
GGCAGGAACAGCAGAGTGCTGTGGATGTTGACGATGGTCA-TTTTGTCAACATAGAATTG
GAGTAA-----------------------------------------------
>gi|118583746|gb|EF124117| /Avian/7(MP)/H5N1/China/2006/// Influenza A virus (A/chicken/Fujian/584/2006(H5N1)) matrix protein 2 (M2) and matrix protein 1 (M1) genes, complete cds.
----------------------------------------ATGAGTCTTCTAACCGAGGT
CG-AAACGTACGTTCTCTCTATCATCCCGTCAGGCCCCCTCAAAGCCGAGATCGCGCAGA
AACTTGAAGATGTCTTTGCAGGGAAGAACACCGATCTCGAGGCTCTCATGGAGTGGCTAA
AGACAAGACCAATCCTGTCACCTCTGACTAAAGGGATTTTGGGATTTGTATTCACGCTCA
CCGTGCCCAGTGAGCGAGGACTGCAGCGTAGACGCTTTGTCCAGAATGCCCTAAATGGAA
ATGGAGATCCAAATAATATGGATAGGGCAGTTAAGCTATATAAGAAGCTGAAAAGAGAAA
TAACATTCCATGGGGCTAAGGAGGTCGCACTCAGCTACTCAACCGGTGCACTTGCCAGTT
GCATGGG--TCTCATATACAACAGGATGGGAACGGTGACTACGGAAGTGGCTTTTGGCCT
AGTATGTGCCACTTGTGAGCAGATTGCAGATTCACAGCATCGGTCTCACAGACAGATGGC
AACCATCACCAACCCACTAATCAGGCATGAGAACAGAATGGTGCTGGCCAGCACTACAGC
AAAGGCTATGGAGCAGATGGCGGGATCAAGCGAGCAGGCAGCGGAAGCCATGGAAGTCGC
TAATCAGGCTAGGCAGATGGTGCAAGCAATGAGGACAATTGGGACTCATCCTAACTCTAG
TGCTGGTCTGAGAGATAATCTTCTTGAAAATTTGCAGGCCTACCAGAAACGAATGGGAGT
GCAGATGCAGCGATTCAAGTGATCCTCTTGTTGTTGCCGCAAATATCATTGGGATCTTGC
ACTTGATATTGTGGATTCTTGATCGTCTTTTCTTCAAATGCATTTATCGTCGCCTTAAAT
ACGGTTTGAAAAGAGGGCCTTCTACGGAAGGGGTACCTGAGTCTATGAGGGAAGAGTACC
GGCAGGAACAGCAGAGTGCTGTGGATGTTGACGATGGTCA-TTTTGTCAACATAGAATTG
GAGTAA-----------------------------------------------
>gi|118583749|gb|EF124118| /Avian/7(MP)/H5N1/China/2006/// Influenza A virus (A/duck/Fujian/668/2006(H5N1)) matrix protein 2 (M2) and matrix protein 1 (M1) genes, complete cds.
----------------------------------------ATGAGTCTTCTAACCGAGGT
CG-AAACGTACGTTCTCTCTATCATCCCGTCAGGCCCCCTCAAAGCCGAGATCGCGCAGA
AACTTGAAGATGTCTTTGCAGGGAAGAACACCGATCTCGAGGCTCTCATGGAGTGGCTAA
AGACAAGACCAATCCTGTCACCTCTGACTAAAGGGATTTTGGGATTTGTATTCACGCTCA
CCGTGCCCAGTGAGCGAGGACTGCAGCGTAGACGCTTTGTCCAGAATGCCCTAAATGGAA
ATGGAGATCCAAATAATATGGATAGGGCAGTTAAGCTATATAAGAAGCTGAAAAGAGAAA
TAACATTCCATGGGGCTAAGGAGGTTGCACTAAGCTACTCAACCGGTGCACTTGCCAGTT
GCATGGG--TCTCATATACAACAGGATGGGAACGGTGACTACGGAAGTGGCTTTTGGCCT
AGTGTGTGCCACTTGTGAGCAGATTGCAGATTCACAGCATCGGTCTCACAGACAGATGGC
AACCATCACCAACCCACTAATCAGGCATGAGAACAGAATGGTGCTGGCCAGCACTACAGC
TAAGGCTATGGAGCAGATGGCGGGATCAAGCGAACAGGCAGCGGAAGCCATGGAAGTCGC
TAATCAGGCTAGGCAGATGGTGCAGGCAATGAGGACAATTGGGACTCATCCTAACTCTAG
TGCTGGTCTGAGAGATAATCTTCTTGAAAATTTGCAGGCCTACCAGAAACGAATGGGAGT
GCAGATGCAGCGATTCAAGTGATCCTCTTGTTTTTGCCGCAAGTATCATTGGGATCTTGC
ACTTGATATTGTGGATTCTTGATCGTCTTTTCTTCAAATGCATTTATCGTCGCCTTAAAT
ACGGTTTGAAAAGAGGGCCTTCTACGGAAGGGGTACCTGAGTCTATGAGGGAAGAGTACC
GGCAGGAACAGCAGAGTGCTGTGGATGTTGACGATGGTCA-TTTTGTCAACATAGAATTG
GAGTAA-----------------------------------------------
>gi|118583629|gb|EF124078| /Avian/7(MP)/H5N1/China/2006/// Influenza A virus (A/duck/Guangxi/150/2006(H5N1)) matrix protein 2 (M2) and matrix protein 1 (M1) genes, complete cds.
----------------------------------------ATGAGTCTTCTAACCGAGGT
CG-AAACGTACGTTCTCTCTATCATCCCGTCAGGCCCCCTCAAAGCCGAGATCGCGCAGA
AACTTGAGGATGTCTTTGCAGGAAAGAACACCGATCTCGAGGCTCTCATGGAGTGGCTAA
AGACAAGACCAATCCTGTCACCTCTGACTAAAGGGATTTTGGGATTTGTATTCACACTCA
CCGTGCCCAGTGAGCGAGGACTGCAGCGTAGACGCTTTGTCCAGAATGCCCTAAATGGAA
ATGGAGATCCAAATAATATGGATAGGGCAGTTAAGCTATATAAGAAGCTGAAAAGAGAAA
TAACATTCCATGGGGCTAAGGAGGTCGCACTCAGCTACTCAACCGGTGCACTTGCCAGTT
GCATGGG--TCTCATATACAACAGGATGGGAACGGTGACTACGGAAGTGGCTTTTGGCCT
AGTGTGTGCCACTTGTGAGCAGATTGCAGATTCACAGCATCGGTCTCACAGACAGATGGC
AACCATCACCAACCCACTAATCAGGCATGAGAACAGAATGGTGCTGGCCAGCACTACAGC
TAAGGCTATGGAGCAGATGGCGGGATCAAGCGAGCAGGCAGCGGAAGCCATGGAGGTCGC
TAATCAGGCTAGGCAGATGGTGCAGGCAATGAGGACAATTGGGACTCATCCTAACTCTAG
TGCTGGTCTGAGAGATAATCTTCTTGAAAATTTGCAGGCCTACCAGAAACGAATGGGAGT
GCAGATGCAGCGATTCAAGTGATCCTCTTGTTGTTGCCGCAAGTATCATTGGGATCTTGC
ACTTGATATTGTGGATTCTTGATCGTCTTTTCTTCAAATGCATTTATCGTCGCCTTAAAT
ACGGTTTGAAAAGAGGGCCTTCTACGGAAGGGGTACCTGAGTCTATGAGGGAAGAGTACC
GGCAGGAACAGCAGAGTGCTGTGGATGTTGACGATGGTCA-TTTTGTCAACATAGAATTG
GAGTAA-----------------------------------------------
>gi|118583638|gb|EF124081| /Avian/7(MP)/H5N1/China/2006/// Influenza A virus (A/duck/Guangxi/392/2006(H5N1)) matrix protein 2 (M2) and matrix protein 1 (M1) genes, complete cds.
----------------------------------------ATGAGTCTTCTAACCGAGGT
CG-AAACGTACGTTCTCTCTATCATCCCGTCAGGCCCCCTCAAAGCCGAGATCGCGCAGA
AACTTGAGGATGTCTTTGCAGGAAAGAACACCGATCTCGAGGCTCTCATGGAGTGGCTAA
AGACAAGACCAATCCTGTCACCTCTGACTAAAGGGATTTTGGGATTTGTATTCACGCTCA
CCGTGCCCAGTGAGCGAGGACTGCAGCGTAGACGCTTTGTCCAGAATGCCCTAAATGGAA
ATGGAGATCCAAATAACATGGATAGGGCAGTTAAGTTATATAAGAAGCTGAAAAGAGAAA
TAACATTCCATGGGGCTAAGGAGGTCGCACTCAGCTACTCAACCGGTGCACTTGCCAGTT
GCATGGG--TCTCATATACAACAGGATGGGAACGGTGACTACAGAAGTGGCTTTTGGCCT
AGTGTGTGCCACTTGTGAGCAGATTGCAGATTCACAGCATCGGTCTCACAGACAGATGGC
AACCATCACCAACCCACTAATCAGGCATGAGAACAGAATGGTGCTGGCCAGCACTACAGC
TAAGGCTATGGAGCAGATGGCGGGATCAAGCGAGCAGGCAGCGGAAGCCATGGAGGTCGC
TAATCAGGCTAGGCAGATGGTGCAGGCAATGAGGACAATTGGGACTCATCCTAACTCTAG
TGCTGGTCTGAGAGATAATCTTCTTGAAAATTTGCAGGCCTACCAGAAACGAATGGGAGT
GCAGATGCAGCGATTCAAGTGATCCTCTTGTTGTTGCCGCAAGTATCATTGGGATCTTGC
ACTTGATATTGTGGATTCTTGATCGTCTTTTCTTCAAATGCATTTATCGTCGCCTTAAAT
ACGGTTTGAAAAGAGGGCCTTCTACGGAAGGGGTACCTGAGTCTATGAGGGAAGAGTACC
GGCAGGAACAGCAGAGTGCTGTGGATGTTGACGATGGTCA-TTTTGTCAACATAGAATTG
GAGTAA-----------------------------------------------
>gi|118583563|gb|EF124056| /Avian/7(MP)/H5N1/China/2006/// Influenza A virus (A/goose/Guiyang/337/2006(H5N1)) matrix protein 2 (M2) and matrix protein 1 (M1) genes, complete cds.
----------------------------------------ATGAGTCTTCTAACCGAGGT
CG-AAACGTACGTTCTCTCTATCATCCCGTCAGGCCCCCTCAAAGCCGAAATCGCGCAGA
AACTTGAAGATGTCTTTGCGGGGAAGAACACCGATCTCGAGGCTCTCATGGAGTGGCTAA
AGACAAGACCAATCCTGTCACCTCTGACTAAAGGGATTTTGGGATTTGTGTTCACGCTCA
CCGTGCCCAGTGAGCGAGGACTGCAACGTAGACGCTTTGTCCAGAATGCCCTAAATGGAA
ATGGAGATCCAAATAATATGGATAGGGCAGTTAAGCTATATAAGAAGCTGAAAAGAGAAA
TAACATTCCATGGGGCTAAGGAGGTCGCACTCAGCTACTCAACCGGTGCACTTGCCAGTT
GCATGGG--TCTCATATACAACAGGATGGGAACGGTGACTACGGAAGTGGCCTTTGGCCT
AGTGTGTGCCACTTGTGAGCAGATTGCAGATTCACAGCATCGGTCTCACAGACAGATGGC
AACTATCACCAACCCACTAATCAGACATGAGAACAGAATGGTGCTGGCCAGCACTACAGC
TAAGGCTATGGAGCAGATGGCAGGATCAAGTGAGCAGGCAGCGGAAGCAATGGAGGTCGC
TAATCAGGCTAGGCAGATGGTGCAGGCAATGAGGACAATTGGGACCCATCCTAACTCTAG
TGCTGGTCTGAGAGATAATCTTCTTGAAAACTTGCAGGCCTACCAGAAACGAATGGGAGT
GCAGATGCAGCGATTCAAGTGATCCTCTTGTTGTTGCCGCAAATATCATTGGGATCTTGC
ACTTGATATTGTGGATTCTTGATCGTCTTTTCTTCAAATGCATTTATCGTCGCCTTAAAT
ACGGTTTGAAAAGAGGGCCTTCTACGGAAGGGGTACCTGAGTCTATGAGGGAAGAGTATC
GGCAGGAACAGCAGAGTGCTGTGGATGTTGACGATGGTCA-TTTTGTCAACATAGAATTG
GAGTAA-----------------------------------------------
>gi|118583566|gb|EF124057| /Avian/7(MP)/H5N1/China/2006/// Influenza A virus (A/chicken/Guiyang/441/2006(H5N1)) matrix protein 2 (M2) and matrix protein 1 (M1) genes, complete cds.
----------------------------------------ATGAGTCTTCTAACCGAGGT
CG-AAACGTACGTTCTCTCTATCATCCCGTCAGGCCCCCTCAAAGCCGAGATCGCGCAGA
AACTTGAAGATGTATTTGCGGGGAAGAACACCGATCTCGAGGCTCTCATGGAGTGGCTAA
AGACAAGACCAATCCTGTCACCTCTGACTAAAGGGATTTTGGGATTTGTATTCACGCTCA
CCGTGCCCAGTGAGCGAGGACTGCAACGTAGACGCTTTGTCCAGAATGCCCTAAATGGAA
ATGGAGATCCAAATAATATGGATAGGGCAGTTAAGCTATATAAGAAGCTGAAAAGAGAAA
TAACATTCCATGGGGCTAAGGAGGTCGCACTCAGCTACTCAACCGGTGCACTTGCCAGTT
GCATGGG--TCTCATATACAACAGGATGGGAACGGTGACTACGGAAGTGGCCTTTGGCCT
AGTGTGTGCCACTTGTGAGCAGATTGCAGATTCACAGCATCGGTCTCACAGACAGATGGC
AACTATCACCAACCCACTAATCAGACATGAGAACAGAATGGTGCTGGCCAGCACTACAGC
TAAGGCTATGGAGCAGATGGCAGGATCAAGTGAGCAGGCAGCGGAAGCCATGGAGGTCGC
TAATCAGGCTAGGCAGATGGTGCAGGCAATGAGGACAATTGGGACTCATCCTAACTCTAG
TGCTGGTTTGAGAGATAATCTTCTTGAAAATTTGCAGGCCTACCAGAAACGAATGGGAGT
GCAGATGCAGCGATTCAAGTGATCCTCTTGTTGTTGCCGCAAATATCATTGGGATCTTGC
ACTTGATATTGTGGATTCTTGATCGTCTTTTCTTCAAATGCATTTATCGTCGCCTTAAAT
ACGGTTTGAAAAGAGGGCCTTCTACGGAAGGAGTACCTGAGTCTATGAGGGAAGAGTATC
GGCAGGAACAGCAGAGTGCTGTGGATGTTGACGATGGTCA-TTTTGTCAACATAGAATTG
GAGTAA-----------------------------------------------
>gi|118583569|gb|EF124058| /Avian/7(MP)/H5N1/China/2006/// Influenza A virus (A/duck/Guangxi/89/2006(H5N1)) matrix protein 2 (M2) and matrix protein 1 (M1) genes, complete cds.
----------------------------------------ATGAGTCTTCTAACCGAGGT
CG-AAACGTACGTTCTCTCTATCATCCCGTCAGGCCCCCTCAAAGCCGAGATCGCGCAGA
AACTTGAAGATGTCTTTGCAGGAAAGAACACCGATCTCGAGGCTCTCATGGAGTGGCTAA
AGACAAGACCAATCCTGTCACCTCTGACCAAAGGGATTTTAGGATTTGTATTCACGCTCA
CCGTGCCCAGTGAGCGAGGACTGCAGCGTAGACGCTTTGTCCAGAATGCCCTAAATGGAA
ATGGAGATCCAAATAATATGGATAGGGCAGTTAAGCTATACAAGAAGCTGAAAAGGGAAA
TAACATTCCATGGGGCTAAGGAGGTCGCACTCAGCTACTCAACCGGTGCACTTGCCAGCT
GCATGGG--TCTCATATACAACAGGATGGGAACGGTGACTACGGAAGTGGCTTTTGGCCT
AGTGTGTGCCACTTGTGAGCAGATTGCAGATTCACAGCATCGGTCTCACAGACAGATGGC
AACTATCACCAACCCACTAATCAGGCATGAGAACAGAATGGTGCTGGCCAGCACTACAGC
TAAGGCTATGGAGCAGATGGCAGGATCAAGTGAGCAGGCAGCGGAAGCCATGGAGGTTGC
TAATCAGGCTAGGCAGATGGTGCAGGCAATGAGGACAATTGGGACTCATCCTAACTCTAG
TGCTGGTCTGAGAGATAATCTTCTTGAAAATTTGCAGGCCTACCAGAAACGAATGGGAGT
GCAGATGCAGCGATTCAAGTGATCCTCTTGTTGTTGCCGCAAATATCATTGGGATCTTGC
ACTTGATATTGTGGATTCTTGATCGTCTTTTCTTCAAATGCATTTATCGTCGCCTTAAAT
ACGGTTTGAAAAGAGGCCCTTCTACGGCAGGGGTACCTGAGTCTATGAGGGAAGAGTACC
GGCAGGAACAGCAGAGTGCTGTGGATGTTGACGATGGTCA-TTTTGTCAACATAGAATTG
GAGTAA-----------------------------------------------
>gi|118583659|gb|EF124088| /Avian/7(MP)/H5N1/China/2006/// Influenza A virus (A/chicken/Guiyang/29/2006(H5N1)) matrix protein 2 (M2) and matrix protein 1 (M1) genes, complete cds.
----------------------------------------ATGAGTCTTCTAACCGAGGT
CG-AAACGTACGTTCTCTCTATCATCCCGTCAGGCCCCCTCAAAGCCGAGATCGCGCAGA
AACTTGAGGATGTCTTTGCAGGAAAGAACACCGATCTCGAGGCTCTCATGGAGTGGCTAA
AGACAAGACCAATCCTGTCACCTCTGACTAAAGGGATCTTGGGATTTGTATTCACGCTCA
CCGTGCCCAGTGAGCGAGGACTGCAGCGTAGACGCTTTGTCCAGAATGCCCTAAATGGAA
ATGGAGATCCAAATAATATGGATAAGGCAGTTAAGCTATATAAGAAGCTGAAAAGAGAAA
TAACATTCCATGGGGCTAAGGAGGTCGCACTCAGCTACTCAACCGGTGCACTTGCCAGTT
GCATGGG--TCTCATATACAACAGGATGGGAACGGTGACTACGGAAGTGGCTTTTGGCCT
AGTGTGTGCCACTTGTGAGCAGATTGCAGATTCACAGCATCGGTCTCACAGACAGATGGC
AACCATCACCAACCCACTAATCAGGCATGAGAACAGAATGGTGCTGGCCAGCACTACAGC
TAAGGCTATGGAGCAGATGGCGGGATCAAGCGAGCAGGCAGCGGAAGCCATGGAGGTCGC
TAATCAGGCTAGGCAGATGGTGCAGGCAATGAGGACAATTGGGACTCATCCTAACTCTAG
TGCTGGTCTGAGAGATAATCTTCTTGAAAATTTGCAGGCCTACCAGAAACGAATGGGAGT
GCAGATGCAGCGATTCAAGTGATCCTCTTGTTGTTGCCGCAAGTATCATTGGGATCTTGC
ACTTGATATTGTGGATTCTTGATCGTCTTTTCTTCAAATGCATTTATCGTCGCCTTAAAT
ACGGTTTGAAAAGAGGGCCTTCTACGGAAGGGGTACCTGAGTCTATGAGGGAAGAGTACC
GGCAGGAACAGCAGAGTGCTGTGGATGTTGACGATGGTCA-TTTTGTCAACATAAAATTG
GAGTAA-----------------------------------------------
>gi|118583665|gb|EF124090| /Avian/7(MP)/H5N1/China/2006/// Influenza A virus (A/duck/Guiyang/497/2006(H5N1)) matrix protein 2 (M2) and matrix protein 1 (M1) genes, complete cds.
----------------------------------------ATGAGTCTTCTAACCGAGGT
CG-AAACGTACGTTCTCTCTATCATCCCGTCAGGCCCCCTCAAAGCCGAGATCGCGCAGA
AACTTGAAGATGTCTTTGCAGGGAAGAACACCGATCTCGAGGCTCTCATGGAGTGGCTAA
AGACAAGACCAATCCTGTCACCTCTGACTAAAGGGATTTTAGGATTTGTATTCACGCTCA
CCGTGCCCAGTGAGCGAGGACTGCAGCGTAGACGCTTTGTCCAGAATGCCCTAAATGGAA
ATGGAGATCCAAATAATATGGATAGGGCAGTTAAGCTATATAAGAAGCTGAAAAGAGAAA
TAACATTCCATGGGGCTAAGGAGGTCGCACTCAGCTACTCAACCGGTGCACTTGCCAGTT
GCATGGG--TCTCATATACAACAGGATGGGAACGGTGACTACGGAAGTGGCTTTTGGCCT
AGTGTGTGCCACTTGTGAGCAGATTGCAGATTCACAGCATCGGTCTCACAGACAGATGGC
AACCATCACCAACCCACTAATCAGGCATGAGAACAGAATGGTGCTGGCCAGCACTACAGC
TAAGGCTATGGAGCAGATGGCGGGATCAAGCGAGCAGGCAGCGGAAGCCATGGAAGTCGC
TAATCAGGCTAGGCAGATGGTGCAGGCAATGAGGACAATTGGGACTCATCCTAACTCTAG
TGCTGGTCTGAGAGATAATCTTCTTGAAAATTTGCAGGCCTACCAGAAACGAATGGGAGT
GCAGATGCAGCGATTCAAGTGATCCTCTTGTTGTTGCCGCAAGTATCATTGGGATCTTGC
ACTTGATATTGTGGATTCTTGATCGTCTTTTCTTCAAATGCATTTATCGTCGCCTTAAAT
ACGGTTTGAAAAGAGGGCCTTCTACGGAAGGGGTACCTGAGTCTATGAGGGAAGAGTACC
GGCAGGAACAGCAGAGTGCTGTGGATGTTGACGATGGTCA-TTTTGTCAACATAGAATTG
GAGTAA-----------------------------------------------
>gi|118583677|gb|EF124094| /Avian/7(MP)/H5N1/China/2006/// Influenza A virus (A/chicken/Shantou/1233/2006(H5N1)) matrix protein 2 (M2) and matrix protein 1 (M1) genes, complete cds.
----------------------------------------ATGAGTCTTCTAACCGAGGT
CG-AAACGTACGTTCTCTCTATCATCCCGTCAGGCCCCCTCAAAGCCGAGATCGCGCAGA
AACTTGAAGATGTCTTTGCAGGGAAGAACACTGATCTCGAGGCTCTCATGGAGTGGCTAA
AGACAAGACCAATCCTGTCACCTCTGACTAAAGGGATTTTGGGATTTGTATTCACGCTCA
CCGTGCCCAGTGAGCGAGGACTGCAGCGTAGACGCTTTGTCCAGAATGCCCTAAATGGAA
ATGGAGATCCAAATAATATGGATAGGGCAGTTAAGCTATATAAGAAGCTGAAAAGAGAAA
TAACATTCCATGGGGCTAAGGAGGTCGCACTCAGCTACTCAACCGGTGCACTTGCCAGTT
GCATGGG--TCTCATATACAACAGGATGGGAACGGTGACTACGGAAGTGGCTTTTGGCCT
AGTGTGTGCCACTTGTGAGCAGATTGCAGATTCACAGCATCGGTCTCACAGACAGATGGC
AACCATCACCAACCCACTAATCAGGCATGAGAACAGAATGGTGCTGGCCAGCACTACAGC
AAAGGCTATGGAGCAGATGGCGGGATCAAGCGAGCAGGCAGCGGAAGCCATGGAAGTCGC
TAATCAGGCTAGGCAGATGGTGCAGGCAATGAGAACAATTGGGACTCATCCTAATTCTAG
TGCTGGTCTGAGAGATAATCTTCTTGAAAATTTGCAGGCCTACCAGAAACGAATGGGAGT
GCAGATGCAGCGATTCAAGTGATCCTCTTGTTGTTGCCGCAAGTATCATTGGGATCTTGC
ACTTGATATTGTGGATTCTTGATCGTCTTTTCTTCAAATGCATTTATCGTCGCCTTAAAT
ACGGTTTGAAAAGAGGGCCTTCTACGGAAGGGGTACCTGAGTCTATGAGGGAAGAGTACC
GGCAGGAACAGCAGAGTGCTGTGGATGTTGACGATGGTCA-TTTTGTCAACATAGAATTG
GAGTAA-----------------------------------------------
>gi|118583686|gb|EF124097| /Avian/7(MP)/H5N1/China/2006/// Influenza A virus (A/chicken/Shantou/3840/2006(H5N1)) matrix protein 2 (M2) and matrix protein 1 (M1) genes, complete cds.
----------------------------------------ATGAGTCTTCTAACCGAGGT
CG-AAACGTACGTTCTCTCTATCATCCCGTCAGGCCCCCTCAAAGCCGAGATCGCGCAGA
AACTTGAAGATGTCTTTGCAGGGAAGAACACCGATCTCGAGGCCCTCATGGAGTGGCTAA
AGACAAGACCAATCCTGTCACCTCTGACTAAAGGGATTTTGGGATTTGTATTCACGCTCA
CCGTGCCCAGTGAGCGAGGACTGCAGCGTAGACGCTTTGTCCAGAATGCCCTAAATGGAA
ATGGAGATCCAAATAATATGGATAGGGCAGTTAAGCTATATAAGAAGCTGAAAAGAGAAA
TAACATTCCATGGGGCTAAGGAGGTCGCACTCAGCTACTCAACCGGTGCACTTGCCAGTT
GCATGGG--TCTCATATACAACAGGATGGGAACGGTGACTACGGAAGTGGCTTTTGGCCT
AGTGTGTGCCACTTGTGAGCAGATTGCAGATTCACAGCATCGGTCTCACAGACAGATGGC
AACCATCACCAACCCACTAATCAGGCATGAGAACAGAATGGTGCTGGCCAGCACTACAGC
AAAGGCTATGGAGCAGATGGCGGGATCAAGCGAGCAGGCAGCGGAAGCCATGGAAGTCGC
TAATCAGGCTAGGCAGATGGTGCAGGCAATGAGGACAATTGGGACCCATCCTAATTCTAG
TGCTGGTCTGAGAGATAATCTTCTTGAAAATTTGCAGGCCTACCAGAAACGAATGGGAGT
GCAGATGCAGCGATTTAAGTGATCCTCTTGTTGTTGCCGCAAATATCATTGGGATCTTGC
ACTTGATATTGTGGATTCTTGATCGTCTTTTCTTCAAATGCATTTATCGTCGCCTTAAAT
ACGGTTTGAAAAGAGGGCCTTCTACGGAAGGGGTACCTGAGTCTATGAGGGAAGAGTACC
GGCAGGAACAGCAGAGTGCTGTGGATGTTGACGATGGTCA-TTTTGTCAACATAGAATTG
GAGTAA-----------------------------------------------
>gi|117414803|gb|DQ914817| /Avian/7(MP)/H5N1/China/2006/// Influenza A virus (A/chicken/Shanxi/2/2006(H5N1)) segment 7, complete sequence.
---------------AGCAAAAGCAGGTAGATATTGAAAAATGAGTCTTCTAACCGAGGT
CG-AAACGTACGTTCTCTCTATCATCCCGTCAGGCCCCCTCAAAGCCGAGATAGCGCAAA
AACTTGAAGATGTTTTTGCAGGAAAGAACACTGATCTCGAGGCTCTCATGGAGTGGCTAA
AGACAAGACCAATCCTGTCACCTCTGACTAAAGGGATTTTGGGATTTGTCTTCACGCTCA
CCGTGCCCAGTGAGCGAGGACTGCAGCGTAGACGCTTTGTCCAAACTGCCTTAGATGGAA
ATGGAGATCCAAATATCATGCATAGGGCAGTTAAGCTATATAAGAAGCTGAAAAGAGAAA
TAACATTCCATGGGGCTAAGGAAGTCGCACTCAGCTACTCAACCGGTGCACTTGCCAGTT
GCATGGG--TCTCATATACAACAGAATGGGAACAGTAACTACAGAAGTAGCTTTTGGTTT
AGTGTGTGCCACTTGTGAGCAGATTGCAGATGCACAGCATCGGTCTCACAGACAGATGGC
GACTATCACCAACCCACTAATCAGGCATGAGAACAGAATGGTGCTGGCCAGCACTACAGC
TAAGGCTATGGAGCAAATGGCTGGATCAAGTGAGCAGGCAGCGGAAGCCATGGAGGTCGC
TAATCAGGCTAGGCACATGGTGCAGGCAATGAGGACAATTGGGACTCTTCCTAACTCTAG
TGCTGGTCTGAGAGACGATCTTCTTGAAAATTTGCAGGCCTACCAGAAACGAATGGGAGT
GCAGATGCAGCGATTCAAGTGATCCTCTTGTTGTTGCCGCAAATATCATTGGGATCTTGC
ACTTGATATTGTGGATTCTTGATCATCTTTTCTTCAAATGCATTTATCGTCGCCTTAAAT
ACGGTTTGAAAAGAGGGCCTTCTACGGCAGGGGTACCTGAGTCTATGAGGGAAGAGTACC
GGCAGGAACAGCAGAATGCTGTGGATGTTGACGACGGTCA-TTTTGTCAACATAGAGTTG
GAGTAAAAAACTACCTTGTTTCTACT---------------------------
>gi|147846250|gb|AM503007| /Avian/7(MP)/H5N1/Burkina Faso/2006/// Influenza A virus (A/chicken/Burkina Faso/13.1/2006(H5N1)) partial mRNA for matrix protein 1 (m1 gene)
-----------------------------------------------TTCTAACCGAGGT
CG-AAACGTACGTTCTCTCTATCATCCCGTCAGGCCCCCTCAAAGCCGAGATCGCGCAGA
AACTTGAAGATGTCTTTGCAGGAAAGAACACCGATCTCGAGGCTCTCATGGAATGGCTAA
AGACAAGACCAATCCTGTCACCTCTGACTAAAGGGATGTTGGGATTTGTATTCACGCTCA
CCGTGCCCAGTGAGCGAGGACTGCAGCGTAGACGCTTTGTCCAGAATGCCCTAAATGGAA
ATGGAGATCCAAATAATATGGATAGGGCAGTTAAGCTATATAAGAAGCTGAAAAGAGAAA
TAACATTCCATGGGGCTAAGGAGGTCGCACTCAGCTACTCAACCGGTGCACTCGCCAGTT
GCATGGG--TCTCATATACAACAGAATGGGCACAGTGACTACGGAAGTTGCTTTAGGCCT
AGTGTGTGCCACTTGTGAGCAGATTGCAGATTCACAGCATCGGTCTCACAGACAGATGGC
AACTATCACCAACCCACTAATCAGGCATGAGAACAGAATGGTGCTGGCCAGCACTACAGC
TAAGGCTATGGAACAGATGGCGGGATCAAGTGAGCAGGCAGCGGAAGCCATGGAGGTCGC
CAATCAGGCTAGGCAGATGGTGCAGGCAATGAGAACAATTGGGACTCATCCTAACTCCAG
TGCTGGTCTGAGAGATAATCTTCTTGAAAATTTGCAGGCCTACCAGAAACGAATGGGAGT
GCAGATGCAGCGATTCAAGTGATCCTCTTATTGTTGCCGCAAGCATCATTGGGATCTTGC
ACTTGATATTGTGGATTCTTGATCGCCTTTTCTTCAAATGCATTTATCGTCGCCTTAAAT
ACGGTTTGAAAAGAGGGCCTTCTACGGAAGGAGTACCTGAGTCTATGAGGGAAGAGTATC
GGCAGGAACAGCAGAATGCTGTGGATGTTGACGATGGTCA-TTTTGTCAACATAGAATTG
GAGTAAAAAACTACCTTGTTT--------------------------------
>gi|115608032|gb|CY016788| /Avian/7(MP)/H5N1/Afghanistan/2006/// Influenza A virus (A/chicken/Afghanistan/1207/2006(H5N1)) segment 7, complete sequence
------------------------------ATGTTGAAAGATGAGTCTTCTAACCGAGGT
CG-AAACGTACGTTCTCTCTATCATCCCGTCAGGCCCCCTCAAAGCCGAGATCGCGCAGA
AACTTGAAGATGTCTTTGCAGGAAAGAACACCGATCTCGAGGCTCTCATGGAGTGGCTAA
AGACAAGACCAATCCTGTCACCTTTGACTAAAGGGATGTTGGGATTTGTATTCACGCTCA
CCGTGCCCAGTGAGCGAGGACTGCAGCGTAGACGCTTTGTCCAGAATGCCCTAAATGGAA
ATGGAGATCCAAATAATATGGATAGGGCAGTTAAGCTATATAAGAAGCTGAAAAGAGAAA
TAACATTCCATGGGGCTAAGGAGGTCGCACTCAGCTACTCAACCGGTGCACTCGCCAGTT
GCATGGG--TCTCATATACAACAGAATGGGCACAGTGACTACGGAAGTGGCTTTTGGCCT
AGTGTGTGCCACTTGTGAGCAGATTGCAGATTCACAGCATCGGTCTCACAGACAGATGGC
AACTATCACCAACCCACTAATCAGGCATGAGAACAGAATGGTGCTGGCAAGCACTACAGC
TAAGGCTATGGAGCAGATGGCGGGATCAAGTGAGCAGGCAGCGGAAGCCATGGAGGTCGC
TAATCAGGCTAGGCAGATGGTGCAGGCAATGAGAACAATTGGGACTCATCCTAACTCTAG
TGCTGGTCTGAGAGATAATCTTCTTGAAAATTTGCAGGCCTACCAGAAACGAATGGGAGT
GCAGATGCAGCGATTCAAGTGATCCTCTTGTTGTTGCCGCAAGTATCATTGGGATCTTGC
ACTTGATATTGTGGATTCTTGATCGTCTTTTCTTCAAATGCATTTATCGTCGCCTTAAAT
ACGGTTTGAAAAGAGGGCCTTCTACGGAAGGAGTACCTGAGTCTATGAGGGAAGAGTATC
GACAGGAACAGCAGAATGCTGTGGATGTTGACGATGGTCA-TTTTGTCAACATAGAATTG
GAGTAA-----------------------------------------------
>gi|133983052|gb|CY020630| /Avian/7(MP)/H5N1/Afghanistan/2006/// Influenza A virus (A/chicken/Afghanistan/1573-65/2006(H5N1)) segment 7, complete sequence
------------------------------ATGTTGAAAGATGAGTCTTCTAACCGAGGT
CG-AAACGTACGTTCTCTCTATCATCCCGTCAGGCCCCCTCAAAGCCGAGATCGCGCAGA
AACTTGAAGATGTCTTTGCAGGAAAGAACACCGATCTCGAGGCTCTCATGGAGTGGCTAA
AGACAAGACCAATCCTGTCACCTTTGACTAAAGGGATGTTGGGATTTGTATTCACGCTCA
CCGTGCCCAGTGAGCGAGGACTGCAGCGTAGACGCTTTGTCCAGAATGCCCTAAATGGAA
ATGGAGATCCAAATAATATGGATAGGGCAGTTAAGCTATATAAGAAGCTGAAAAGAGAAA
TAACATTCCATGGGGCTAAGGAGGTCGCACTCAGCTACTCAACCGGTGCACTCGCCAGTT
GCATGGG--TCTCATATACAACAGAATGGGCACAGTGACTACGGAAGTGGCTTTTGGCCT
AGTGTGTGCCACTTGTGAGCAGATTGCAGATTCACAGCATCGGTCTCACAGACAGATGGC
AACTATCACCAACCCACTAATCAGGCATGAGAACAGAATGGTGCTGGCAAGCACTACAGC
TAAGGCTATGGAGCAGATGGCGGGATCAAGTGAGCAGGCAGCGGAAGCCATGGAGGTCGC
TAATCAGGCGAGGCAGATGGTGCAGGCAATGAGAACAATTGGGACTCATCCTAACTCTAG
TGCTGGTCTGAGAGATAATCTTCTTGAAAATTTGCAGGCCTACCAGAAACGAATGGGAGT
GCAGATGCAGCGATTCAAGTGATCCTCTTGTTGTTGCCGCAAGTATCATTGGGATCTTGC
ACTTGATATTGTGGATTCTTGATCGTCTTTTCTTCAAATGCATTTATCGTCGCCTTAAAT
ACGGTTTGAAAAGAGGGCCTTCTACGGAAGGAGTACCTGAGTCTATGAGGGAAGAGTATC
GACAGGAACAGCAGAATGCTGTGGATGTTGACGATGGTCA-TTTTGTCAACATAGAATTG
GAGTAA-----------------------------------------------
>gi|86156230|gb|DQ358739| /Avian/7(MP)/H5N1/Russia/2005/12/1/ Influenza A virus (A/Cygnus olor/Astrakhan/Ast05-2-3/2005(H5N1)) membrane ion channel M2 (M) and matrix protein 1 (M) genes, complete cds.
---------------------------TAGATGTTGAAAGATGAGTCTTCTAACCGAGGT
CG-AAACGTACGTTCTCTCTATCATCCCGTCAGGCCCCCTCAAAGCCGAGATCGCGCAGA
AACTTGAAGATGTCTTTGCAGGAAAGAACACCGATCTCGAGGCTCTCATGGAGTGGCTAA
AGACAAGACCAATCCTGTCACCTCTGACTAAAGGGATGTTGGGATTTGTATTCACGCTCA
CCGTGCCCAGTGAGCGAGGACTGCAGCGTAGACGCTTTGTCCAGAATGCCCTAAATGGAA
ATGGAGATCCAAATAATATGGATAGGGCAGTTAAGCTATATAAGAAGCTGAAAAGAGAAA
TAACATTCCATGGGGCTAAGGAGGTCGCACTCAGCTACTCAACCGGTGCACTCGCCAGTT
GCATGGG--TCTCATATACAACAGAATGGGCACAGTGACTACGGAAGTGGCTTTTGGCCT
AGTGTGTGCCACTTGTGAGCAGATTGCAGATTCACAGCATCGGTCTCACAGACAGATGGC
AACTATCACCAACCCACTAATCAGGCATGAGAACAGAATGGTGCTGGCCAGCACTACAGC
TAAGGCTATGGAGCAGATGGCGGGATCAAGTGAGCAGGCAGCGGAAGCCATGGAGGTCGC
TAATCAGGCTAGGCAAATGGTGCAGGCAATGAGAACAATTGGGACTCATCCTAACTCTAG
TGCTGGTCTGAGAGATAATCTTCTTGAAAATTTGCAGGCCTACCAGAAACGAATGGGAGT
GCAGATGCAGCGATTCAAGTGATCCTCTTGTTGTTGCAGCAAGTATCATTGGGATCTTGC
ACTTGATATTATGGATTCTTGATCGTCTTTTCTTCAAATGCATTTATCGTCGCCTTAAAT
ACGGTTTGAAAAGAGGGCCTTCTACGGAAGGAGTACCTGAGTCTATGAGGGAAGAGTATC
GGCAGGAACAGCAGAATGCTGTGGATGTTGACGATGGTCA-TTTTGTCAACATAGAATTG
GAGTAAAAAACTA----------------------------------------
>gi|86371186|gb|DQ359692| /Avian/7(MP)/H5N1/Russia/2005/11/26/ Influenza A virus (A/Cygnus olor/Astrakhan/Ast05-2-2/2005(H5N1)) membrane ion channel M2 (M1) and matrix protein 1 (M1) genes, complete cds.
---------------------------TAGATGTTGAAAGATGAGTCTTCTAACCGAGGT
CG-AAACGTACGTTCTCTCTATCATCCCGTCAGGCCCCCTCAAAGCCGAGATCGCGCAGA
AACTTGAAGATGTCTTTGCAGGAAAGAACACCGATCTCGAGGCTCTCATGGAGTGGCTAA
AGACAAGACCAATCCTGTCACCTCTGACTAAAGGGATGTTGGGATTTGTATTCACGCTCA
CCGTGCCCAGTGAGCGAGGACTGCAGCGTAGACGCTTTGTCCAGAATGCCCTAAATGGAA
ATGGAGATCCAAATAATATGGATAGGGCAGTTAAGCTATATAAGAAGCTGAAAAGAGAAA
TAACATTCCATGGGGCTAAGGAGGTCGCACTCAGCTACTCAACCGGTGCACTCGCCAGTT
GCATGGG--TCTCATATACAACAGAATGGGCACAGTTACTACGGAAGTGGCTTTTGGCCT
AGTGTGTGCCACTTGTGAGCAGATTGCAGATTCACAGCATCGGTCTCACAGACAGATGGC
AACTATCACCAACCCACTAATCAGGCATGAGAACAGAATGGTGCTGGCCAGCACTACAGC
TAAGGCTATGGAGCAGATGGCGGGATCAAGCGAGCAGGCAGCGGAAGCCATGGAGGTCGC
TAATCAGGCTAGGCAGATGGTGCAGGCAATGAGAACAATTGGGACTCATCCTAACTCTAG
TGCTGGTCTGAGAGATAATCTTCTTGAAAATTTGCAGGCCTACCAGAAACGAATGGGAGT
GCAGATACAGCGATTCAAGTGATCCTCTTGTTGTTGCCGCAAGTATCATTGGGATCTTGC
ACTTGATATTATGGATTCTTGATCGTCTTTTCTTCAAATGCATTTATCGTCGCCTTAAAT
ACGGTTTGAAAAGAGGGCCTTCTACGGGAGGAGTACCTGAGTCTATGAGGGAAGAGTATC
GGCAGGAACAGCAGAATGCTGTGGATGTTGACGATGGTCA-TTTTGTCAACATAGAATTG
GAGTAAAAAACTA----------------------------------------
>gi|86278730|gb|DQ365002| /Avian/7(MP)/H5N1/Russia/2005/11/26/ Influenza A virus (A/Cygnus olor/Astrakhan/Ast05-2-6/2005(H5N1)) membrane ion channel M2 (M) and matrix protein 1 (M) genes, complete cds.
---------------------------TAGATGTTGAAAGATGAGTCTTCTAACCGAGGT
CG-AAACGTACGTTCTCTCTATCATCCCGTCAGGCCCCCTCAAAGCCGAGATCGCGCAGA
AACTTGAAGATGTCTTTGCAGGAAAGAACACCGATCTCGAGGCTCTCATGGAGTGGCTAA
AGACAAGACCAATCCTGTCACCTCTGACTAAAGGGATGTTGGGATTTGTATTCACGCTCA
CCGTGCCCAGTGAGCGAGGACTGCAGCGTAGACGCTTTGTCCAGAATGCCCTAAATGGAA
ATGGAGATCCAAATAATATGGATAGGGCAGTTAAGCTATATAAGAAGCTGAAAAGAGAAA
TAACATTCCATGGGGCTAAGGAGGTCGCACTCAGCTACTCAACCGGTGCACTCGCCAGTT
GCATGGG--TCTCATATACAACAGAATGGGCACAGTTACTACGGAAGTGGCTTTTGGCCT
AGTGTGTGCCACTTGTGAGCAGATTGCAGATTCACAGCATCGGTCTCACAGACAGATGGC
AACTATCACCAACCCACTAATCAGGCATGAGAACAGAATGGTGCTGGCCAGCACTACAGC
TAAGGCTATGGAGCAGATGGCGGGATCAAGCGAGCAGGCAGCGGAAGCCATGGAGGTCGC
TAATCAGGCTAGGCAGATGGTGCAGGCAATGAGAACAATTGGGACTCATCCTAACTCTAG
TGCTGGTCTGAGAGATAATCTTCTTGAAAATTTGCAGGCCTACCAGAAACGAATGGGAGT
GCAGATACAGCGATTCAAGTGATCCTCTTGTTGTTGCCGCAAGTATCATTGGGATCTTGC
ACTTGATATTATGGATTCTTGATCGTCTTTTCTTCAAATGCATTTATCGTCGCCTTAAAT
ACGGTTTGAAAAGAGGGCCTTCTACGGAAGGAGTACCTGAGTCTATGAGGGAAGAGTATC
GGCAGGAACAGCAGAATGCTGTGGATGTTGACGATGGTCA-TTTTGTCAACATAGAATTG
GAGTAAAAAACTA----------------------------------------
>gi|89258379|gb|DQ434888| /Avian/7(MP)/H5N1/Russia/2005/11/26/ Influenza A virus (A/Cygnus olor/Astrakhan/Ast05-2-10/2005(H5N1)) membrane ion channel M2 (M) and matrix protein 1 (M) genes, complete cds.
---------------------------TAGATGTTGAAAGATGAGTCTTCTAACCGAGGT
CG-AAACGTACGTTCTCTCTATCATCCCGTCAGGCCCCCTCAAAGCCGAGATCGCGCAGA
AACTTGAAGATGTCTTTGCAGGAAAGAACACCGATCTCGAGGCTCTCATGGAGTGGCTAA
AGACAAGACCAATCCTGTCACCTCTGACTAAAGGGATGTTGGGATTTGTATTCACGCTCA
CCGTGCCCAGTGAGCGAGGACTGCAGCGTAGACGCTTTGTCCAGAATGCCCTAAATGGAA
ATGGAGATCCAAATAATATGGATAGGGCAGTTAAGCTATATAAGAAGCTGAAAAGAGAAA
TAACATTCCATGGGGCTAAGGAGGTCGCACTCAGCTACTCAACCGGTGCACTCGCCAGTT
GCATGGG--TCTCATATACAACAGAATGGGCACAGTTACTACGGAAGTGGCTTTTGGCCT
AGTGTGTGCCACTTGTGAGCAGATTGCAGATTCACAGCATCGGTCTCACAGACAGATGGC
AACTATCACCAACCCACTAATCAGGCATGAGAACAGAATGGTGCTGGCCAGCACTACAGC
TAAGGCTATGGAGCAGATGGCGGGATCAAGCGAGCAGGCAGCGGAAGCCATGGAGGTCGC
TAATCAGGCTAGGCAGATGGTGCAGGCAATGAGAACAATTGGGACTCATCCTAACTCTAG
TGCTGGTCTGAGAGATAATCTTCTTGAAAATTTGCAGGCCTACCAGAAACGAATGGGAGT
GCAGATACAGCGATTCAAGTGATCCTCTTGTTGTTGCCGCAAGTATCATTGGGATCTTGC
ACTTGATATTATGGATTCTTGATCGTCTTTTCTTCAAATGCATTTATCGTCGCCTTAAAT
ACGGTTTGAAAAGAGGGCCTTCTACGGRAGGAGTACCTGAGTCTATGAGGGAAGAGTATC
GGCAGGAACAGCAGAATGCTGTGGATGTTGACGATGGTCA-TTTTGTCAACATAGAATTG
GAGTAAAAAACTA----------------------------------------
>gi|89077647|gb|DQ399542| /Avian/7(MP)/H5N1/Russia/2005/11// Influenza A virus (A/Cygnus olor/Astrakhan/Ast05-2-8/2005(H5N1)) membrane ion channel M2 and matrix protein 1 (M) gene, complete cds.
---------------------------TAGATGTTGAAAGATGAGTCTTCTAACCGAGGT
CG-AAACGTACGTTCTCTCTATCATCCCGTCAGGCCCCCTCAAAGCCGAGATCGCGCAGA
AACTTGAAGATGTCTTTGCAGGAAAGAACACCGATCTCGAGGCTCTCATGGAGTGGCTAA
AGACAAGACCAATCCTGTCACCTCTGACTAAAGGGATGTTGGGATTTGTATTCACGCTCA
CCGTGCCCAGTGAGCGAGGACTGCAGCGTAGACGCTTTGTCCAGAATGCCCTAAATGGAA
ATGGAGATCCAAATAATATGGATAGGGCAGTTAAGCTATATAAGAAGCTGAAAAGAGAAA
TAACATTCCATGGGGCTAAGGAGGTCGCACTCAGCTACTCAACCGGTGCACTCGCCAGTT
GCATGGG--TCTCATATACAACAGAATGGGCACAGTTACTACGGAAGTGGCTTTTGGCCT
AGTGTGTGCCACTTGTGAGCAGATTGCAGATTCACAGCATCGGTCTCACAGACAGATGGC
AACTATCACCAACCCACTAATCAGGCATGAGAACAGAATGGTGCTGGCCAGCACTACAGC
TAAGGCTATGGAGCAGATGGCGGGATCAAGCGAGCAGGCAGCGGAAGCCATGGAGGTCGC
TAATCAGGCTAGGCAGATGGTGCAGGCAATGAGAACAATTGGGACTCATCCTAACTCTAG
CGCTGGTCTGAGAGATAATCTTCTTGAAAATTTGCAGGCCTACCAGAAACGAATGGGAGT
GCAGATACAGCGATTCAAGTGATCCTCTTGTTGTTGCCGCAAGTATCATTGGGATCTTGC
ACTTGATATTATGGATTCTTGATCGTCTTTTCTTCAAATGCATTTATCGTCGCCTTAAAT
ACGGTTTGAAAAGAGGGCCTTCTACGGAAGGAGTACCTGAGTCTATGAGGGAAGAGTATC
GGCAGGAACAGCAGAATGCTGTGGATGTTGACGATGGTCA-TTTTGTCAACATAGAATTG
GAGTAAAAAACTA----------------------------------------
>gi|117571351|gb|CY017188| /Avian/7(MP)/H5N1/Viet Nam/2005/// Influenza A virus (A/duck/Viet Nam/19/2005(H5N1)) segment 7, complete sequence
------------------------------ATGTTGAAAGATGAGTCTTCTAACCGAGGT
CG-AAACGTACGTTCTCTCTATCATCCCGTCAGGCCCCCTCAAAGCCGAGATCGCGCAGA
AACTTGAAGATGTCTTTGCAGGAAAGAACACCGATCTCGAGGCTCTCATGGAGTGGCTAA
AGACAAGACCAATCCTGTCACCTCTGACTAAAGGGATTTTGGGATTTGTATTCACGCTCA
CCGTGCCCAGTGAGCGAGGACTGCAGCGTAGACGCTTTGTCCAGAATGCCCTAAATGGAA
ATGGAGATCCAAACAATATGGATAGGGCAGTGAAGCTATATAAAAAGCTGAAAAGAGAGA
TAACATTCCATGGGGCTAAGGAGGTTGCACTCAGCTACTCAACTGGTGCACTTGCCAGTT
GCATGGG--CCTCATATACAACAGGATGGGAACGGTGACTACGGAAGTGGCTTTTGGCCT
AGTGTGTGCCACTTGTGAGCAGATTGCAGATTCACAGCATCGGTCTCACAGACAGATGGC
AACTATCACCAACCCACTAATCAGACATGAGAACAGAATGGTGCTGGCCAGCACTACAGC
TAAGGCTATGGAGCAGATGGCGGGATCAAGTGAGCAGGCAGCGGAAGCCATGGAAATCGC
TAATCAGGCTAGGCAGATGGTGCAGGCAATGAGGACAATTGGGACTCATCCTAACTCTAG
TGCTGGTCTGAGAGATAATCTTCTTGAAAATTTGCAGGCCTACCAGAAACGAATGGGAGT
GCAGATGCAGCGATTCAAGTGATCCTATTGTTGTTGCCGCAAATATCATTGGGATCTTGC
ACTTGATATTGTGGATTCTTGATCGTCTTTTCTTCAAATGCATTTATCGTCGCCTTAAAT
ACGGTTTGAAAAGAGGGCCTGCTACGGCAGGGGTACCTGAGTCTATGAGGGAAGAGTACC
GGCAGGAACAGCAGAGTGCTGTGGATGTTGACGATGGTCA-TTTTGTCAACATAGAATTG
GAGTAA-----------------------------------------------
>gi|116070385|gb|CY017052| /Avian/7(MP)/H5N1/Viet Nam/2005/// Influenza A virus (A/quail/Viet Nam/15/2005(H5N1)) segment 7, complete sequence
-------------------------------TGTTGAAAGATGAGTCTTCTAACCGAGGT
CG-AAACGTACGTTCTCTCTATCATCCCGTCAGGCCCCCTCAAAGCCGAGATCGCGCAGA
AACTTGAAGATGTCTTTGCAGGAAAGAACACCGATCTCGAGGCTCTCATGGAGTGGCTAA
AGACAAGACCAATCCTGTCACCTCTGACCAAAGGGATTTTGGGATTTGTATTCACGCTCA
CCGTGCCCAGTGAGCGAGGACTGCAGCGTAGACGCTTTGTCCAGAATGCCCTAAATGGAA
ATGGAGATCCAAATAATATGGATAGGGCAGTTAAGCTATACAAGAAGCTGAAAAGGGAAA
TAACATTCCATGGGGCTAAAGAGGTCGCACTCAGCTACTCAACCGGTGCACTTGCCAGTT
GCATGGG--TCTCATATACAACAGGATGGGAACGGTGACTACGGAAGTGGCTTTTGGCCT
AGTGTGTGCCACTTGTGAGCAGATTGCAGATTCACAGCATCGGTCTCACAGACAGATGGC
AACTATCACCAACCCACTAATCAGGCATGAGAACAGAATGGTGCTGGCCAGCACTACAGC
TAAGGCTATGGAGCAGATGGCGGGATCAAGTGAGCAGGCAGCGGAAGCCATGGAGGTTGC
TAATCAGGCTAGGCAGATGGTGCAGGCAATGAGGACAATTGGGACTCATCCTAACTCTAG
TGCTGGTCTGAGAGATAATCTTCTTGAAAATTTGCAGGCCTACCAGAAACGAATGGGAGT
GCAGATACAGCGATTCAAGTGATCCTCTTGTTGTTGCCGCAAGTATCATTGGGATCTTGC
ACTTGATATTGTGGATTCTTGATCGTCTTTTCTTCAAATGCATTTATCGTCGCCTTAAAT
ACGGTTTGAAAAGAGGGCCTTCTACGGCAGGGGTACCTGAGTCTATGAGGGAAGAGTACC
GGCAGGAACAGCAGAGTGCTGTGGATGTTGACGATGGTCA-TTTTGTCAACATAGAATTG
GAGTAA-----------------------------------------------
>gi|116070366|gb|CY017060| /Avian/7(MP)/H5N1/Viet Nam/2005/// Influenza A virus (A/chicken/Viet Nam/17/2005(H5N1)) segment 7, complete sequence
-----------------------------GATGTTGAAAGATGAGTCTTCTAACCGAGGT
CG-AAACGTACGTTCTCTCTATCATCCCGTCAGGCCCCCTCAAAGCCGAGATCGCGCAGA
AACTTGAAGATGTCTTTGCAGGAAAGAACACCGATCTCGAGGCTCTCATGGAGTGGCTAA
AGACAAGACCAATCCTGTCACCTCTGACCAAAGGGATTTTGGGATTTGTATTCACGCTCA
CCGTGCCCAGTGAGCGAGGACTGCAGCGTAGACGCTTTGTCCAGAATGCCCTAAATGGAA
ATGGAGATCCAAATAATATGGATAGGGCAGTTAAGCTATACAAGAAGCTGAAAAGGGAAA
TAACATTCCATGGGGCTAAAGAGGTCGCACTCAGCTACTCAACCGGTGCACTTGCCAGTT
GCATGGG--TCTCATATACAACAGGATGGGAACGGTGACTACGGAAGTGGCTTTTGGCCT
AGTGTGTGCCACTTGTGAGCAGATTGCAGATTCACAGCATCGGTCTCACAGACAGATGGC
AACTATCACCAACCCACTAATCAGGCATGAGAACAGAATGGTGCTGGCCAGCACTACAGC
TAAGGCTATGGAGCAGATGGCGGGATCAAGTGAGCAGGCAGCGGAAGCCATGGAGGTTGC
TAATCAGGCTAGGCAGATGGTGCAGGCAATGAGGACAATTGGGACTCATCCTAACTCTAG
TGCTGGTCTGAGAGATAATCTTCTTGAAAATTTGCAGGCCTACCAGAAACGAATGGGAGT
GCAGATACAGCGATTCAAGTGATCCTCTTGTTGTTGCCGCAAGTATCATTGGGATCTTGC
ACTTGATATTGTGGATTCTTGATCGTCTTTTCTTCAAATGCATTTATCGTCGCCTTAAAT
ACGGTTTGAAAAGAGGGCCTTCTACGGCAGGGGTACCTGAGTCTATGAGGGAAGAGTACC
GGCAGGAACAGCAGAGTGCTGTGGATGTTGACGATGGTCA-TTTTGTCAACATAGAATTG
GAGTAA-----------------------------------------------
>gi|116070095|gb|CY017068| /Avian/7(MP)/H5N1/Viet Nam/2005/// Influenza A virus (A/duck/Viet Nam/18/2005(H5N1)) segment 7, complete sequence
--------------------------------------AGATGAGTCTTCTAACCGAGGT
CG-AAACGTACGTTCTCTCTATCATCCCGTCAGGCCCCCTCAAAGCCGAGATCGCGCAGA
AACTTGAAGATGTCTTTGCAGGGAAGAACACCGATCTCGAGGCTCTCATGGAGTGGCTAA
AGACAAGACCAATCCTGTCACCTCTGACTAAAGGGATTTTGGGATTTGTATTCACGCTCA
CCGTGCCCAGTGAGCGAGGACTGCAGCGTAGACGCTTTGTCCAGAATGCCCTAAATGGAA
ATGGAGATCCAAACAATATGGATAGGGCAGTTAAGCTATATAAGAAGCTGAAAAGAGAGA
TAACATTCCATGGGGCTAAGGAGGTTGCACTCAGTTACTCAACTGGTGCACTTGCCAGTT
GCATGGG--CCTCATATACAACAGGATGGGAACGGTGACCACGGAAGTGGCTTTTGGCCT
AGTGTGTGCCACTTGTGAGCAGATTGCAGATTCACAGCATCGGTCTCACAGACAGATGGC
AACTATCACCAACCCACTAATCAGGCATGAGAACAGAATGGTGCTGGCCAGCACTACAGC
TAAGGCTATGGAGCAGATGGCGGGATCAAGTGAGCAGGCAGCGGAAGCCATGGAAATTGC
TAATCAGGCTAGGCAGATGGTGCAGGCAATGAGGACAATTGGGACTCATCCTAACTCTAG
TGCTGGTCTGAGAGATAATCTTCTTGAAAACTTGCAGGCCTACCAGAAACGAATGGGAGT
ACAGATGCAGCGATTCAAGTGATCCTATTGTTGTTGCCGCAAATATCATTGGGATCTTGC
ACTTGATATTGTGGATTCTTGATCGTCTTTTCTTCAAATGCATTTATCGTCGCCTTAAAT
ACGGTTTGAAAAGAGGGCCTGCTACGGCAGGGGTACCTGAGTCTATGAGGGAAGAGTACC
GGCAGGAACAGCAGAGTGCTGTGGATGTTGACGATGGTCA-TTTTGTCAACATAGAGTTG
GAGTAA-----------------------------------------------
>gi|115609699|gb|CY016828| /Avian/7(MP)/H5N1/Viet Nam/2005/// Influenza A virus (A/duck/Viet Nam/1/2005(H5N1)) segment 7, complete sequence
------------------------------ATGTTGAAAGATGAGTCTTCTAACCGAGGT
CG-AAACGTACGTTCTCTCTATCATCCCGTCAGGCCCCCTCAAAGCCGAGATCGCGCAGA
AACTTGAAGATGTCTTTGCAGGAAAGAACACCGATCTCGAGGCTCTCATGGAGTGGCTAA
AGACAAGACCAATCCTGTCACCTCTGACTAAAGGGATTTTGGGATTTGTATTCACGCTCA
CCGTGCCCAGTGAGCGAGGACTGCAGCGTAGACGCTTTGTCCAGAATGCCCTAAATGGAA
ATGGAGATCCAAACAATATGGATAGGGCAGTGAAGCTATATAAAAAGCTGAAAAGAGAGA
TAACATTCCATGGGGCTAAGGAGGTTGCACTCAGCTACTCAACTGGTGCACTTGCCAGTT
GCATGGG--CCTCATATACAACAGGATGGGAACGGTGACTACGGAAGTGGCTTTTGGCCT
AGTGTGTGCCACTTGTGAGCAGATTGCAGATTCACAGCATCGGTCTCACAGACAGATGGC
AACTATCACCAACCCACTAATCAGACATGAGAACAGAATGGTGCTGGCCAGCACTACAGC
TAAGGCTATGGAGCAGATGGCGGGATCAAGTGAGCAGGCAGCGGAAGCCATGGAAATCGC
TAATCAGGCTAGGCAGATGGTGCAGGCAATGAGGACAATTGGGACTCATCCTAACTCTAG
TGCTGGTCTGAGAGATAATCTTCTTGAAAATTTGCAGGCCTACCAGAAACGAATGGGAGT
GCAGATGCAGCGATTCAAGTGATCCTATTGTTGTTGCCGCAAATATCATTGGGATCTTGC
ACTTGATATTGTGGATTCTTGATCGTCTTTTCTTCAAATGCCTTTATCGTCGCCTTAAAT
ACGGTTTGAAAAGAGGGCCTGCTACGGCAGGGGTACCTGAGTCTATGAGGGAAGAGTACC
GGCAGGAACAGCAGAGTGCTGTGGATGTTGACGATGGTCA-TTTTGTCAACATAGAATTG
GAGTAA-----------------------------------------------
>gi|115952789|gb|CY016860| /Avian/7(MP)/H5N1/Viet Nam/2005/// Influenza A virus (A/chicken/Viet Nam/9/2005(H5N1)) segment 7, complete sequence
------------------------------ATGTTGAAAGATGAGTCTTCTAACCGAGGT
CG-AAACGTACGTTCTCTCTATCATCCCGTCAGGCCCCCTCAAAGCCGAGATCGCGCAGA
AACTTGAAGATGTCTTTGCAGGAAAGAACACCGATCTCGAGGCTCTCATGGAGTGGCTAA
AGACAAGACCAATCCTGTCACCTCTGACTAAAGGGATTTTGGGATTTGTATTCACGCTCA
CCGTGCCCAGTGAGCGAGGACTGCAGCGTAGACGCTTTGTCCAGAATGCCCTAAATGGAA
ATGGAGATCCAAACAATATGGATAGGGCAGTGAAGCTATATAAGAAGCTGAAAAGAGAGA
TAACATTCCATGGGGCTAAGGAGGTTGCACTCAGCTACTCAACTGGTGCACTTGCCAGTT
GCATGGG--CCTCATATACAACAGGATGGGAACGGTGACTACGGAAGTGGCTTTTGGCCT
AGTGTGTGCCACTTGTGAGCAGATTGCAGATTCACAGCATCGGTCTCACAGACAGATGGC
AACTATCACCAACCCACTAATCAGACATGAGAACAGAATGGTGCTGGCCAGCACTACAGC
TAAGGCTATGGAGCAGATGGCGGGATCAAGTGAGCAGGCAGCGGAAGCCATGGAAATCGC
TAATCAGGCTAGGCAGATGGTGCAGGCAATGAGGACAATTGGGACTCATCCTAACTCTAG
TGCTGGTCTGAGAGATAATCTTCTTGAAAATTTGCAGGCCTACCAGAAACGAATGGGAGT
GCAGATGCAGCGATTCAAGTGATCCTATTGTTGTTGCCGCAAATATCATTGGGATCTTGC
ACTTGATATTGTGGATTCTTGATCGTCTTTTCTTCAAATGCATTTATCGTCGCCTTAAAT
ACGGTTTGAAAAGAGGGCCTGCTACGGCAGGGGTACCTGAGTCTATGAGGGAAGAGTACC
GGCAGGAACAGCAGAGTGCTGTGGATGTTGACGATGGTCA-TTTTGTCAACATAGAATTG
GAGTAA-----------------------------------------------
>gi|115953506|gb|CY016868| /Avian/7(MP)/H5N1/Viet Nam/2005/// Influenza A virus (A/chicken/Viet Nam/10/2005(H5N1)) segment 7, complete sequence
------------------------------ATGTTGAAAGATGAGTCTTCTAACCGAGGT
CG-AAACGTACGTTCTCTCTATCATCCCGTCAGGCCCCCTCAAAGCCGAGATCGCGCAGA
AACTTGAAGATGTCTTTGCAGGAAAGAACACCGATCTCGAGGCTCTCATGGAGTGGCTAA
AGACAAGACCAATCCTGTCACCTCTGACCAAAGGGATTTTGGGATTTGTATTCACGCTCA
CCGTGCCCAGTGAGCGAGGACTGCAGCGTAGACGCTTTGTCCAGAATGCCCTAAATGGAA
ATGGAGATCCAAATAATATGGATAGGGCAGTTAAGCTATACAAGAAGCTGAAAAGGGAAA
TAACATTCCATGGGGCTAAGGAGGTCGCACTCAGCTACTCAACCGGTGCACTTGCCAGTT
GCATGGG--TCTCATATACAACAGGATGGGAACGGTGACTACGGAAGTGGCTTTTGGCCT
AGTGTGTGCCACTTGTGAGCAGATTGCAGATTCACAGCATCGGTCTCACAGACAGATGGC
AACTATCACCAACCCACTAATCAGGCATGAGAACAGAATGGTGCTGGCCAGCACTACAGC
TAAGGCTATGGAGCAGATGGCGGGATCAAGTGAGCAGGCAGCGGAAGCCATGGAGGTTGC
TAATCAGGCTAGGCAGATGGTGCAGGCAATGAGGACAATTGGGACTCATCCTAACTCTAG
TGCTGGTCTGAGAGATAATCTTCTTGAAAATTTGCAGGCCTACCAAAAACGAATGGGAGT
GCAGATGCAGCGATTCAAGTGATCCTCTTGTTGTTGCCGCAAGTATCATTGGAATCTTGC
ACTTGATATTGTGGATTCTTGATCGTCTTTTCTTCAAATGCATTTATCGTCGCCTTAAAT
ACGGTTTGAAAAGAGGGCCTTCTACGGCAGGGGTACCTGAGTCTATGAGGGAAGAGTACC
GGCAGGAACAGCAGAGTGCTGTGGATGTTGACGATGGTCA-TTTTGTCAACATAGAATTG
GAGTAA-----------------------------------------------
>gi|115952220|gb|CY016876| /Avian/7(MP)/H5N1/Viet Nam/2005/// Influenza A virus (A/chicken/Viet Nam/11/2005(H5N1)) segment 7, complete sequence
------------------------------ATGTTGAAAGATGAGTCTTCTAACCGAGGT
CG-AAACGTACGTTCTCTCTATCATCCCGTCAGGCCCCCTCAAAGCCGAGATCGCGCAGA
AACTTGAAGATGTCTTTGCAGGAAAGAACACCGATCTCGAGGCTCTCATGGAGTGGCTAA
AGACAAGACCAATCCTGTCACCTCTGACTAAAGGGATTTTGGGATTTGTATTCACGCTCA
CCGTGCCCAGTGAGCGAGGACTGCAGCGTAGACGCTTTGTCCAGAATGCCCTAAATGGAA
ATGGAGACCCAAACAATATGGATAGGGCAGTGAAGCTATATAAAAAGCTGAAAAGAGAGA
TAACATTCCATGGGGCTAAGGAGGTTGCACTCAGCTACTCAACTGGTGCACTTGCCAGTT
GCATGGG--CCTCATATACAACAGGATGGGAACGGTGACTACGGAAGTGGCTTTTGGCCT
AGTGTGTGCCACTTGTGAGCAGATTGCAGATTCACAGCATCGGTCTCACAGACAGATGGC
AACTATCACCAACCCACTAATCAGACATGAGAACAGAATGGTGCTGGCCAGCACTACAGC
TAAGGCTATGGAGCAGATGGCGGGATCAAGTGAGCAGGCAGCGGAAGCCATGGAAATCGC
TAATCAGGCTAGGCAGATGGTGCAGGCAATGAGGACAATTGGGACTCATCCTAACTCTAG
TGCTGGTCTGAGAGATAATCTTCTTGAAAATTTGCAGGCCTACCAGAAACGAATGGGAGT
GCAGATGCAGCGATTCAAGTGATCCTATTGTTGTTGCCGCAAATATCATTGGGATCTTGC
ACTTGATATTGTGGATTCTTGATCGTCTTTTCTTCAAATGCCTTTATCGTCGCCTTAAAT
ACGGTTTGAAAAGAGGGCCTGCTACGGCAGGGGTACCTGAGTCTATGAGGGAAGAGTACC
GGCAGGAACAGCAGAGTGCTGTGGATGTTGACGATGGTCA-TTTTGTCAACATAGAATTG
GAGTAA-----------------------------------------------
>gi|115951812|gb|CY016884| /Avian/7(MP)/H5N1/Viet Nam/2005/// Influenza A virus (A/duck/Viet Nam/12/2005(H5N1)) segment 7, complete sequence
---------------------------------------GATGAGTCTTCTAACCGAGGT
CG-AAACGTACGTTCTCTCTATCATCCCGTCAGGCCCCCTCAAAGCCGAGATCGCGCAGA
AACTTGAAGATGTCTTTGCAGGAAAGAACACCGATCTCGAGGCTCTCATGGAGTGGCTAA
AGACAAGACCAATCCTGTCACCTCTGACCAAAGGGATTTTGGGATTTGTATTCACGCTCA
CCGTGCCCAGTGAGCGAGGACTGCAGCGTAGACGCTTTGTCCAGAATGCCCTAAATGGAA
ATGGAGATCCAAATAATATGGATAGGGCAGTTAAGCTATACAAGAAGCTGAAAAGGGAAA
TAACATTCCATGGGGCTAAAGAGGTCGCACTCAGCTACTCAACCGGTGCACTTGCCAGTT
GCATGGG--TCTCATATACAACAGGATGGGAACGGTGACTACGGAAGTGGCTTTTGGCCT
AGTGTGTGCCACTTGTGAGCAGATTGCAGATTCACAGCATCGGTCTCACAGACAGATGGC
AACTATCACCAACCCACTAATCAGGCATGAGAACAGAATGGTGCTGGCCAGCACTACAGC
TAAGGCTATGGAGCAGATGGCGGGATCAAGTGAGCAGGCAGCGGAAGCCATGGAGGTTGC
TAATCAGGCTAGGCAGATGGTGCAGGCAATGAGGACAATTGGGACTCATCCTAACTCTAG
TGCTGGTCTGAGAGATAATCTTCTTGAAAATTTGCAGGCCTACCAGAAACGAATGGGAGT
GCAGATACAGCGATTCAAGTGATCCTCTTGTTGTTGCCGCAAGTATCATTGGGATCTTGC
ACTTGATATTGTGGATTCTTGATCGTCTTTTCTTCAAATGCATTTATCGTCGCCTTAAAT
ACGGTTTGAAAAGAGGGCCTTCTACGGCAGGGGTACCTGAGTCTATGAGGGAAGAGTACC
GGCAGGAACAGCAGAGTGCTGTGGATGTTGACGATGGTCA-TTTTGTCAACATAGAATTG
GAGTAA-----------------------------------------------
>gi|115609759|gb|CY016892| /Avian/7(MP)/H5N1/Viet Nam/2005/// Influenza A virus (A/duck/Viet Nam/20/2005(H5N1)) segment 7, complete sequence
---------------------------------------GATGAGTCTTCTAACCGAGGT
CG-AAACGTACGTTCTCTCTATCATCCCGTCAGGCCCCCTCAAAGCCGAGATCGCGCAGA
AACTTGAAGATGTCTTTGCAGGAAAGAACACCGATCTCGAGGCTCTCATGGAGTGGCTAA
AGACAAGACCAATCCTGTCACCTCTGACTAAAGGGATTTTGGGATTTGTATTCACGCTCA
CCGTGCCCAGTGAGCGAGGACTGCAGCGTAGACGCTTTGTCCAGAATGCCCTAAATGGAA
ATGGAGATCCAAACAATATGGATAGGGCAGTGAAGCTATATAAAAAGCTGAAAAGAGAGA
TAACATTCCATGGGGCTAAGGAGGTTGCACTCAGCTACTCAACTGGTGCACTTGCCAGTT
GCATGGG--CCTCATATACAACAGGATGGGAACGGTGACTACGGAAGTGGCTTTTGGCCT
AGTGTGTGCCACTTGTGAGCAGATTGCAGATTCACAGCATCGGTCTCACAGACAGATGGC
AACTATCACCAACCCACTAATCAGACATGAGAACAGAATGGTGCTGGCCAGCACTACAGC
TAAGGCTATGGAGCAGATGGCGGGATCAAGTGAGCAGGCAGCGGAAGCCATGGAAATCGC
TAATCAGGCTAGGCAGATGGTGCAGGCAATGAGGACAATTGGGACTCATCCTAACTCTAG
TGCTGGTCTGAGAGATAATCTTCTTGAAAATTTGCAGGCCTACCAGAAACGAATGGGAGT
GCAGATGCAGCGATTCAAGTGATCCTATTGTTGTTGCCGCAAATATCATTGGGATCTTGC
ACTTGATATTGTGGATTCTTGATCGTCTTTTCTTCAAATGCATTTATCGTCGCCTTAAAT
ACGGTTTGAAAAGAGGGCCTGCTACGGCAGGGGTACCTGAGTCTATGAGGGAAGAGTACC
GGCAGGAACAGCAGAGTGCTGTGGATGTTGACGATGGTCA-TTTTGTCAACATAGAATTG
GAGTAA-----------------------------------------------
>gi|86753785|gb|DQ366309| /Avian/7(MP)/H5N1/Viet Nam/2005/// Influenza A virus (A/duck/Vietnam/1/2005(H5N1)) matrix protein mRNA, complete cds.
---------------AGCAAAAGCAGGTAGATATTGAAAAATGAGTCTTCTAACCGAGGT
CG-AAACGTACGTTCTCTCTATCATCCCATCAGGCCCCCTCAAAGCCGAGATCGCGCAGA
GACTTGAGGATGTTTTTGCAGGGAAGAACACAGATCTTGAGGCTCTCATGGAATGGCTAA
AGACAAGACCAATCCTGTCACCTCTGACTAAGGGGATTTTAGGGTTTGTGTTCACGCTCA
CCGTGCCCAGTGAGCGAGGACTGCAGCGTAGACGATTTGTCCAAAATGCCCTAAATGGGA
ATGGAGACCCAAACAACATGGACAGGGCAGTTAAACTATACAAGAAGCTGAAGAGGGAAA
TGACATTCCATGGAGCAAAGGAAGTCGCACTCAGTTACTCAACTGGTGCGCTTGCCAGTT
GCATGGG--TCTCATATACAACCGGATGGGAACAGTGACCACAGAAGTGGCTCTTGGCCT
AGTATGTGCCACTTGTGAGCAGATTGCTGATGCCCAACATCGGTCCCACAGGCAGATGGC
GACTACCACCAACCCACTAATCAGGCATGAGAACAGAATGGTACTAGCCAGCACTACAGC
TAAGGCCATGGAGCAGATGGCTGGATCAAGTGAGCAGGCAGCAGAAGCCATGGAAGTTGC
AAGTCAGGCTAGGCAAATGGTGCAGGCAATGAGGACAATTGGGACTCACCCTAGCTCCAG
TGCAGGTCTAAAAGATGATCTTATTGAAAATTTGCAGGCCTACCAAAAACGGATGGGGGT
GCAGATGCAGCGATTCAAGTGATCCTCTCGTTGTTGCCGCAAGTATCATTGGGATATTGC
ACTTGATATTGTGGATTCTTGATCGTCTTTTCTTCAAATGCATTTATCGTCGCTTTAAAT
ACGGTTTGAAAAGAGGGCCTTCTACGGAAGGAGTGCCTGAGTCTATGAGGGAAGAGTATC
GGCAGGAACAGCAGAATGCTGTGGATGTTGACGATGGTCA-TTTTGTCAACATAGAGCTG
GAGTAAAAAACTACCTTGTTTCTACT---------------------------
>gi|86753787|gb|DQ366317| /Avian/7(MP)/H5N1/Viet Nam/2005/// Influenza A virus (A/goose/Vietnam/3/05(H5N1)) matrix protein mRNA, complete cds.
---------------AGCAAAAGCAGGTAGATATTGAAAAATGAGTCTTCTAACCGAGGT
CG-AAACGTACGTTCTCTCTATCATCCCATCAGGCCCCCTCAAAGCCGAGATCGCGCAGA
GACTTGAGGATGTTTTTGCAGGGAAGAACACAGATCTTGAGGCTCTCATGGAATGGCTAA
AGACAAGACCAATCCTGTCACCTCTGACTAAGGGAATTTTAGGGTTTGTGTTCACGCTCA
CCGTGCCCAGTGAGCGAGGACTGCAGCGTAGACGATTTGTCCAAAATGCCCTAAATGGGA
ATGGAGACCCAAACAACATGGACAGGGCAGTTAAACTATACAAGAAGCTGAAGAGGGAAA
TGACATTCCATGGAGCTAAGGAAGTCGCACTCAGTTACTCAACTGGTGCGCTTGCCAGTT
GCATGGG--TCTCATATACAACCGGATGGGAACGGTGACCACAGAAGTGGCTCTTGGCCT
AGTATGTGCCACTTGTGAGCAGATTGCTGATGCCCAACATCGGTCCCACAGGCAGATGGC
AACTACCACCAACCCACTAATCAGGCATGAGAACAGAATGGTACTAGCCAGCACTACAGC
TAAGGCCATGGAGCAGATGGCTGGATCAAGTGAGCAGGCAGCAGAAGCCATGGAAGTTGC
AAGTCAGGCTAGGCAAATGGTGCAGGCAATGAGGACAATTGGGACTCACCCTAGCTCCAG
TGCCGGTCTAAAAGATGATCTTATTGAAAATTTGCAGGCCTACCAAAAACGGATGGGGGT
GCAAATGCAGCGATTCAAGTGATCCTCTCGTTGTTGCAGCAAGTATCATTGGGATATTGC
ACTTGATATTGTGGATTCTTGATCGTCTTTTCTTCAAATGCATTTATCGTCGCTTTAAAT
ACGGTTTGAAAAGAGGGCCTTCTACGGAAGGAGTGCCTGAGTCTATGAGGGAAGAGTATC
GGCAGGAACAGCAGAATGCTGTGGATGTTGACGATGGTCA-TTTTGTCAACATAGAGCTG
GAGTAAAAAACTACCTTGTTTCTACT---------------------------
>gi|86753789|gb|DQ366325| /Avian/7(MP)/H5N1/Viet Nam/2005/// Influenza A virus (A/duck/Vietnam/8/05(H5N1)) matrix protein mRNA, complete cds.
---------------AGCAAAAGCAGGTAGATATTGAAAAATGAGTCTTCTAACCGAGGT
CG-AAACGTACGTTCTCTCTATCATCCCATCAGGCCCCCTCAAAGCCGAGATCGCGCAGA
GACTTGAGGATGTTTTTGCAGGGAAGAACACAGATCTCGAGGCTCTCATGGAATGGCTAA
AGACAAGACCAATCCTGTCACCTCTGACTAAGGGGATTTTAGGGTTTGTGTTCACGCTCA
CCGTGCCCAGTGAGCGAGGACTGCAGCGTAGACGATTTGTCCAAAATGCCCTAAATGGGA
ATGGAGACCCAAACAACATGGACAGGGCAGTTAAACTATACAAGAAGCTGAAGAGGGAAA
TGACATTCCATGGAGCAAAGGAAGTCGCACTCAGTTACTCAACTGGTGCGCTTGCCAGTT
GCATGGG--TCTCATATACAACCGGATGGGAACAGTGACCACAGAAGTGGCTCTTGGCCT
AGTATGTGCCACTTGTGAGCAGATTGCTGATGCCCAACATCGGTCCCACAGGCAGATGGC
GACTACCACCAACCCACTAATCAGGCATGAGAACAGAATGGTACTAGCCAGCACTACAGC
TAAGGCCATGGAGCAGATGGCTGGATCAAGTGAGCAGGCAGCAGAAGCCATGGAAGTCGC
AAGTCAGGCTAGGCAAATGGTGCAGGCAATGAGGACAATTGGGACTCACCCTAGCTCCAG
TGCAGGTCTAAAAGATGATCTTATTGAAAATTTGCAGGCTTACCAGAAACGGATGGGGGT
GCAGATGCAGCGATTCAAGTGATCCTCTCGTTGTTGCAGCAAGTATCATTGGGATATTGC
ACTTGATATTGTGGATTCTTGATCGTCTTTTCTTCAAATGCATTTATCGTCGCTTTAAAT
ACGGTTTGAAAAGAGGGCCTTCTACGGAAGGAGTGCCTGAGTCTATGAGGGAAGAGTATC
GGCAGGAACAGCAGAATGCTGTGGATGTTGACGATGGTCA-TTTTGTCAACATAGAGCTG
GAGTAAAAAACTACCTTGTTTCTACT---------------------------
>gi|84797391|gb|DQ321004| /Avian/7(MP)/H5N1/Viet Nam/2005/// Influenza A virus (A/Mallard duck/Vietnam/133/2005(H5N1)) matrix (M) gene, complete cds.
----------------------------------------ATGAGTCTTCTAACCGAGGT
CG-AAACGTACGTTCTCTCTATCATCCCGTCAGGCCCCCTCAAAGCCGAGATCGCGCAGA
AACTTGAAGATGTCTTTGCAGGAAAGAACACCGATCTCGAGGCTCTCATGGAGTGGCTAA
AGACAAGACCAATCCTGTCACCTCTGACTAAAGGGATTTTGGGATTTGTATTCACGCTCA
CCGTGCCCAGTGAGCGAGGACTGCAGCGTAGACGCTTTGTCCAGAACGCCCTAAATGGAA
ATGGAGATCCAAATAATATGGATAGGGCAGTTAAGCTATATAAGAAGCTGAAAAGAGAAA
TAACATTCCATGGGGCTAAGGAGGTCGCACTCAGCTACTCAACCGGTGCACTTGCCAGTT
GCATGGG--TCTCATATACAACAGGATGGGAACGGTGACTACGGAAGTGGCTTTTGGCCT
AGTGTGTGCCACTTGTGAGCAGATTGCAGATTCACAGCATCGGTCTCACAGACAGATGGC
AACGATCACCAACCCACTAATCAGACATGAGAACAGAATGGTACTGGCCAGCACTACAGC
TAAGGCTATGGAGCAGATGGCGGGATCAAGTGAGCAGGCAGCGGAAGCCATGGAGATCGC
TAATCAGGCTAGGCAGATGGTGCAGGCAATGAGGACAATTGGGACTCATCCTAACTCTAG
TGCTGGTCTGAGAGATAATCTTCTTGAAAATTTGCAGGCCTACCAGAAACGAATGGGAGT
GCAGATGCAGCGATTCAAGTGATCCTATTGTTGTTGCCGCAAATATCATTGGGATCTTGC
ACTTGATATTGTGGATTCTTGATCGTCTTTTCTTCAAATGCATTTATCGTCGCCTTAAAT
ACGGTTTGAAAAGAGGGCCTGCTACGGCAGGGGTACCTGAGTCTATGAGGGAAGAGTACC
GGCAGGAACAGCAGAGTGCTGTGGATGTTGACGATGGTCA-TTTTGTCAACATAGAATTG
GAGTAAAAAACTTACCCTTGT--------------------------------
>gi|84797393|gb|DQ321005| /Avian/7(MP)/H5N1/Viet Nam/2005/// Influenza A virus (A/duck/Vietnam/568/2005(H5N1)) matrix (M) gene, complete cds.
----------------------------------------ATGAGTCTTCTAACCGAGGT
CG-AAACGTACGTTCTCTCTATCATCCCGTCAGGCCCCCTCAAAGCCGAGATCGCGCAGA
AACTTGAAGATGTCTTTGCAGGAAAGAACACCGATCTCGAGGCTCTCATGGAGTGGCTAA
AGACAAGACCAATCCTGTCACCTCTGACCAAAGGGATTTTGGGATTTGTATTCACGCTCA
CCGTGCCCAGTGAGCGAGGACTGCAGCGTAGACGCTTTGTTCAGAATGCCCTAAATGGAA
ATGGAGATCCAAATAATATGGATAGGGCAGTTAAGCTATACAAGAAGCTGAAAAGGGAAA
TAACATTCCATGGGGCTAAGGAGGTCGCACTCAGCTACTCAACCGGTGCACTTGCCAGTT
GCATGGG--TCTCATATACAACAGGATGGGAACGGTGACTACGGAAGTGGCTTTTGGCCT
AGTGTGTGCCACTTGTGAGCAGATTGCAGATTCACAGCATCGGTCTCACAGACAGATGGC
AACTATCACCAACCCACTAATCAGGCATGAGAACAGAATGGTGCTGGCCAGCACTACAGC
TAAGGCTATGGAGCAGATGGCGGGATCAAGTGAGCAGGCAGCGGAAGCCATGGAGGTTGC
TAATCAGGCTAGGCAGATGGTGCAGGCAATGAGGACAATTGGGACTCATCCTAACTCTAG
TGCTGGTCTGAGAGATAATCTTCTTGAAAATTTGCAGGCCTACCAGAAACGAATGGGAGT
GCAGATGCAGCGATTCAAGTGATCCTCTTGTTGTTGCCGCAAGTATCATTGGGATCTTGC
ACTTGATATTGTGGATTCTTGATCGTCTTTTCTTCAAATGCATTTATCGTCGCCTTAAAT
ACGGTTTGAAAAGAGGGCCTTCTACGGCAGGGGTACCTGAGTCTATGAGGGAAGAGTACC
GGCAGGAACAGCAGAGTGCTGTGGATGTTGACGATGGTCA-TTTTGTCAACCTAGAATTG
GAGTAAAAAACTACC--------------------------------------
>gi|93212870|gb|DQ492935| /Avian/7(MP)/H5N1/Viet Nam/2005/// Influenza A virus (A/duck/Vietnam/272/2005(H5N1)) matrix protein 2 (M2) and matrix protein 1 (M1) genes, complete cds.
----------------------------------------ATGAGTCTTCTAACCGAGGT
CG-AAACGTACGTTCTCTCTATCATCCCGTCAGGCCCCCTCAAAGCCGAGATCGCGCAGA
AACTTGAAGATGTCTTTGCAGGGAAGAACACCGATCTCGAGGCTCTCATGGAGTGGCTAA
AGACAAGACCAATCCTGTCACCTCTGACTAAAGGGATTTTGGGATTTGTATTCACGCTCA
CCGTGCCCAGTGAGCGAGGACTGCAGCGTAGACGCTTTGTCCAGAATGCCCTAAATGGAA
ATGGAGATCCAAACAATATGGATAGGGCAGTTAAGCTATATAAGAAGCTGAAAAGAGAGA
TAACATTCCATGGGGCTAAGGAGGTTGCACTCAGTTACTCAACTGGTGCACTTGCCAGTT
GCATGGG--CCTCATATACAACAGGATGGGAACGGTGACCACGGAAGTGGCTTTTGGCCT
AGTGTGTGCCACTTGTGAGCAGATTGCAGATTCACAGCATCGGTCTCACAGACAGATGGC
AACTATCACCAACCCACTAATCAGACATGAGAACAGAATGGTGCTGGCCAGCACTACAGC
TAAGGCTATGGAGCAGATGGCGGGGTCAAGTGAGCAGGCAGCGGAAGCCATGGAAATTGC
TAATCAGGCTAGGCAGATGGTGCAGGCAATGAGGACAATTGGGACTCATCCTAACTCTAG
TGCTGGTCTGAGAGATAATCTTCTTGAAAACTTGCAGGCCTACCAGAAACGAATGGGAGT
ACAGATGCAGCGATTCAAGTGATCCTATTGTTGTTGCCGCAAATATCATTGGGATCTTGC
ACTTGATATTGTGGATTCTTGATCGTCTTTTCTTCAAATGCATTTATCGTCGCCTTAAAT
ACGGTTTGAAAAGAGGGCCTGCTACGGCAGGGGTACCTGAGTCTATGAGGGAAGAGTACC
GGCAGGAACAGCAGAGTGCTGTGGATGTTGACGATGGTCA-TTTTGTCAACATAGAATTG
GAGTAA-----------------------------------------------
>gi|93212873|gb|DQ492936| /Avian/7(MP)/H5N1/Viet Nam/2005/// Influenza A virus (A/mallard/Vietnam/347/2005(H5N1)) matrix protein 2 (M2) and matrix protein 1 (M1) genes, complete cds.
----------------------------------------ATGAGTCTTCTAACCGAGGT
CG-AAACGTACGTTCTCTCTATCATCCCGTCAGGCCCCCTCAAAGCCGAGATCGCGCAGA
AACTTGAAGATGTCTTTGCAGGAAAGAACACCGATCTCGAGGCTCTCATGGAGTGGCTAA
AGACAAGACCAATCCTGTCACCTCTGACTAAAGGGATTTTGGGATTTGTATTCACGCTCA
CCGTGCCCAGTGAGCGAGGACTGCAGCGTAGACGCTTTGTCCAGAATGCCCTAAATGGAA
ATGGAGATCCAAACAATATGGATAGGGCAGTGAAGCTATATAAAAAGCTGAAAAGAGAGA
TAACATTCCATGGGGCTAAGGAGGTTGCACTCAGCTACTCAACTGGTGCACTTGCCAGTT
GCATGGG--CCTCATATACAACAGGATGGGAACGGTGACTACGGAAGTGGCTTTTGGCCT
AGTGTGTGCCACTTGTGAGCAGATTGCAGATTCACAGCATCGGTCTCACAGACAGATGGC
AACTATCACCAACCCACTAATCAGACATGAGAACAGAATGGTGCTGGCCAGCACTACAGC
TAAGGCTATGGAGCAGATGGCGGGATCAAGTGAGCAGGCAGCGGAAGCCATGGAAATCGC
TAATCAGGCTAGGCAGATGGTGCAGGCAATGAGGACAATTGGGACTCATCCTAACTCTAG
TGCTGGTCTGAGAGATAATCTTCTTGAAAATTTGCAGGCCTACCAGAAACGAATGGGAGT
GCAGATGCAGCGATTCAAGTGATCCTATTGTTGTTGCCGCAAATATCATTGGGATCTTGC
ACTTGATATTGTGGATTCTTGATCGTCTTTTCTTCAAATGCATTTATCGTCGCCTTAAAT
ACGGTTTGAAAAGAGGGCCTGCTACGGCAGGGGTACCTGAGTCTATGAGGGAAGAGTACC
GGCAGGAACAGCAGAGTGCTGTGGATGTTGACGATGGTCA-TTTTGTCAACATAGAATTG
GAGTAA-----------------------------------------------
>gi|93212879|gb|DQ492938| /Avian/7(MP)/H5N1/Viet Nam/2005/// Influenza A virus (A/mallard/Vietnam/352/2005(H5N1)) matrix protein 2 (M2) and matrix protein 1 (M1) genes, complete cds.
----------------------------------------ATGAGTCTTCTAACCGAGGT
CG-AAACGTACGTTCTCTCTATCATCCCGTCAGGCCCCCTCAAAGCCGAGATCGCGCAGA
AACTTGAAGATGTCTTTGCAGGAAAGAACACCGATCTCGAGGCTCTCATGGAGTGGCTAA
AGACAAGACCAATCCTGTCACCTCTGACTAAAGGGATTTTGGGATTTGTATTCACGCTCA
CCGTGCCCAGTGAGCGAGGACTGCAGCGTAGACGCTTTGTCCAGAATGCCCTAAATGGAA
ATGGAGATCCAAACAATATGGATAGGGCAGTGAAGCTATATAAGAAGCTGAAAAGAGAGA
TAACATTCCATGGGGCTAAGGAGGTTGCACTCAGCTACTCAACTGGTGCACTTGCCAGTT
GCATGGG--CCTCATATACAACAGGATGGGAACGGTGACTACGGAAGTGGCTTTTGGCCT
AGTGTGTGCCACTTGTGAGCAGATTGCAGATTCACAGCATCGGTCTCACAGACAGATGGC
AACTATCACCAACCCACTAATCAGACATGAGAACAGAATGGTGCTGGCCAGCACTACAGC
TAAGGCTATGGAGCAGATGGCGGGATCAAGTGAGCAGGCAGCGGAAGCCATGGAAATCGC
TAATCAGGCTAGGCAGATGGTGCAGGCAATGAGGACAATTGGGACTCATCCTAACTCTAG
TGCTGGTCTGAGAGATAATCTTCTTGAAAATTTGCAGGCCTACCAGAAACGAATGGGAGT
GCAGATGCAGCGATTCAAGTGATCCTATTGTTGTTGCCGCAAATATCATTGGGATCTTGC
ACTTGATATTGTGGATTCTTGATCGTCTTTTCTTCAAATGCATTTATCGTCGCCTTAAAT
ACGGTTTGAAAAGAGGGCCTGCTACGGCAGGGGTACCTGAGTCTATGAGGGAAGAGTACC
GGCAGGAACAGCAGAGTGCTGTGGATGTTGACGATGGTCA-TTTTGTCAACATAGAATTG
GAGTAA-----------------------------------------------
>gi|93212957|gb|DQ492964| /Avian/7(MP)/H5N1/Viet Nam/2005/// Influenza A virus (A/chicken/Vietnam/398/2005(H5N1)) matrix protein 2 (M2) and matrix protein 1 (M1) genes, complete cds.
----------------------------------------ATGAGTCTTCTAACCGAGGT
CG-AAACGTACGTTCTCTCTATCATCCCGTCAGGCCCCCTCAAAGCCGAGATCGCGCAGA
AACTTGAGGATGTCTTTGCAGGAAAGAACACAGATCTCGAGGCTCTCATGGAGTGGCTAA
AGACAAGACCAATCCTGTCACCTCTGACTAAAGGGATTTTGGGATTTGTATTCACGCTCA
CCGTGCCCAGTGAGCGAGGACTGCAGCGTAGACGCTTTGTCCAGAACGCCCTAAATGGAA
ATGGAGATCCAAATAATATGGATAGGGCAGTTAAGCTATATAAGAAGCTGAAAAGAGAAA
TAACATTCCATGGGGCTAAGGAGGTCGCACTCAGCTACTCAACCGGTGCACTTGCCAGTT
GCATGGG--TCTCATATACAACAGGATGGGAACGGTGACTACGGAAGTGGCTTTTGGCCT
AGTGTGTGCCACTTGTGAGCAGATTGCAGATTCACAGCATCGGTCTCACAGACAGATGGC
AACTATCACCAACCCACTAATCAGACATGAGAACAGAATGGTGCTGGCCAGCACTACAGC
TAAGGCTATGGAGCAGATGGCGGGATCAAGTGAGCAGGCAGCGGAAGCCATGGAGATCGC
TAATCAGGCTAGGCAGATGGTGCAGGCAATGAGGACAATTGGGACTCATCCTAACTCTAG
TGCTGGTCTGAGAGATAATCTTCTTGAAAATTTGCAGGCCTACCAGAAACGAATGGGAGT
GCAGATGCAGCGATTCAAGTGATCCTATTGTTGTTGCCGCAAATATCATTGGGATCTTGC
ACTTGATATTGTGGATTCTTGATCGTCTTTTCTTCAAATGCATTTATCGTCGCCTTAAAT
ACGGTTTGAAAAGAGGCCCTGCTACGGCAGGGATACCTGAGTCTATGAGGGAAGAGTACC
GGCAGGAACAGCAGAGTGCTGTGGATGTTGACGATGGTCA-TTTTGTCAACATAGAATTG
GAGTAA-----------------------------------------------
>gi|93212960|gb|DQ492965| /Avian/7(MP)/H5N1/Viet Nam/2005/// Influenza A virus (A/duck/Vietnam/376/2005(H5N1)) matrix protein 2 (M2) and matrix protein 1 (M1) genes, complete cds.
----------------------------------------ATGAGTCTTCTAACCGAGGT
CG-AAACGTACGTTCTCTCTATCATCCCGTCAGGCCCCCTCAAAGCCGAGATCGCGCAGA
AACTTGAAGATGTCTTTGCAGGAAAGAACACCGATCTCGAGGCTCTCATGGAGTGGCTAA
AGACAAGACCAATCCTGTCACCTCTGACTAAAGGGATTTTGGGATTTGTATTCACGCTCA
CCGTGCCCAGTGAGCGAGGACTGCAGCGTAGACGCTTTGTCCAGAACGCCCTAAATGGAA
ATGGAGATCCAAATAATATGGATAGGGCAGTTAAGCTATATAAGAAGCTGAAAAGAGAAA
TAACATTCCATGGGGCTAAGGAGGTCGCACTCAGCTACTCAACCGGTGCACTTGCCAGTT
GCATGGG--TCTCATATACAACAGAATGGGAACGGTAACTACGGAAGTGGCTTTTGGCCT
AGTATGTGCCACTTGTGAGCAGATTGCAGATTCACAGCATCGGTCTCACAGACAGATGGC
AACTATCACCAACCCACTAATCAGACATGAGAACAGAATGGTGCTGGCCAGCACTACAGC
TAAGGCTATGGAGCAGATGGCGGGATCAAGTGAGCAGGCAGCGGAAGCCATGGAGATTGC
TAATCAGGCTAGGCAGATGGTGCAGGCAATGAGGACAATTGGGACTCATCCTAACTCTAG
TGCTGGTCTGAGAGATAATCTTCTTGAAAATTTGCAGGCCTACCAGAAACGAATGGGAGT
GCAGATGCAGCGATTCAAGTGAACCTATTGTTGTTGCCGCAAATATCATTGGGATCTTGC
ACTTGATATTGTGGATTCTTGATCGTCTTTTCTTCAAATGCATTTATCGTCGCCTTAAAT
ACGGTTTGAAAAGAGGGCCTGCTACGGCAGGGGTACCTGAGTCTATGAGGGAAGAGTACC
GGCAGGAACAGCAGAGTGCTGTGGATGTTGACGATGGTCA-TTTTGTCAACATAGAATTG
GAGTAA-----------------------------------------------
>gi|93212963|gb|DQ492966| /Avian/7(MP)/H5N1/Viet Nam/2005/// Influenza A virus (A/wild bird/Vietnam/434/2005(H5N1)) matrix protein 2 (M2) and matrix protein 1 (M1) genes, complete cds.
----------------------------------------ATGAGTCTTCTAACCGAGGT
CG-AAACGTACGTTCTCTCTATCATCCCGTCAGGCCCCCTCAAAGCCGAGATCGCGCAGA
AACTTGAGGATGTCTTTGCAGGAAAGAACACAGATCTCGAGGCTCTCATGGAGTGGCTAA
AGACAAGACCAATCCTGTCACCTCTGACTAAAGGGATTTTGGGATTTGTATTCACGCTCA
CCGTGCCCAGTGAGCGAGGACTGCAGCGTAGACGCTTTGTCCAGAACGCCCTAAATGGAA
ATGGAGATCCAAATAATATGGATAGGGCAGTTAAGCTATATAAGAAGCTGAAAAGAGAAA
TAACATTCCATGGGGCTAAGGAGGTCGCACTCAGCTACTCAACAGGTGCACTTGCCAGTT
GCATGGG--TCTCATATACAACAGGATGGGAACGGTGACTACGGAAGTGGCTTTTGGCCT
AGTGTGTGCCACTTGTGAGCAGATTGCAGATTCACAGCATCGGTCTCACAGACAGATGGC
AACTATCACCAACCCACTAATCAGACATGAGAACAGAATGGTGCTGGCCAGCACTACAGC
TAAGGCTATGGAGCAAATGGCGGGATCAAGTGAGCAGGCAGCGGAAGCCATGGAGATCGC
TAATCAGGCTAGGCAGATGGTGCAGGCAATGAGGACAATTGGGACTCATCCTAACTCTAG
TGCTGGTCTGAGAGATAATCTTCTTGAAAATTTGCAGGCCTACCAGAAACGAATGGGAGT
GCAGATGCAGCGATTCAAGTGATCCTATTGTTGTTGCCGCAAATATCATTGGGATCTTGC
ACTTGATATTGTGGATTCTTGATCGTCTTTTCTTCAAATGCATTTATCGTCGCCTTAAAT
ACGGTTTGAAAAGAGGCCCTGCTACGGCAGGGGTACCTGAGTCTATGAGGGAAGAGTACC
GGCAGGAACAGCAGAGTGCTGTGGATGTTGACGATGGTCA-TTTTGTCAACATAGAATTG
GAGTAA-----------------------------------------------
>gi|93212939|gb|DQ492958| /Avian/7(MP)/H5N1/Viet Nam/2005/// Influenza A virus (A/duck/Vietnam/286/2005(H5N1)) matrix protein 2 (M2) and matrix protein 1 (M1) genes, complete cds.
----------------------------------------ATGAGTCTTCTAACCGAGGT
CG-AAACGTACGTTCTCTCTATCATCCCGTCAGGCCCCCTCAAAGCCGAGATCGCGCAGA
AACTTGAGGATGTCTTTGCAGGAAAGAACACAGATCTCGAGGCTCTCATGGAGTGGCTAA
AGACAAGACCAATCCTGTCACCTCTGACTAAAGGGATTTTGGGATTTGTATTCACGCTCA
CCGTGCCCAGTGAGCGAGGACTGCAGCGTAGACGCTTTGTCCAGAACGCCCTAAATGGAA
ATGGAGATCCAAATAATATGGATAGGGCAGTTAAGCTATATAAGAAGCTGAAAAGAGAAA
TAACATTCCATGGGGCTAAGGAGGTCGCACTCAGCTACTCAACCGGTGCACTTGCCAGTT
GCATGGG--TCTCATATACAACAGGATGGGAACGGTGACTACGGAAGTGGCTTTTGGCCT
AGTGTGTGCCACTTGTGAGCAGATTGCAGATTCACAGCATCGGTCTCACAGACAGATGGC
AACTATCACCAACCCACTAATCAGACATGAGAACAGAATGGTGCTGGCCAGCACTACAGC
TAAGGCTATGGAGCAGATGGCGGGATCAAGTGAGCAGGCAGCGGAAGCCATGGAGATCGC
TAATCAGGCTAGGCAGATGGTGCAGGCAATGAGGACAATTGGGACTCATCCTAACTCTAG
TGCTGGTCTGAGAGATAATCTTCTTGAAAATTTGCAGGCCTACCAGAAACGAATGGGAGT
GCAGATGCAGCGATTCAAGTGATCCTATTGTTGTTGCCGCAAATATCATTGGGATCTTGC
ACTTGATATTGTGGATTCTTGATCGTCTTTTCTTCAAATGCATTTATCGTCGCCTTAAAT
ACGGTTTGAAAAGAGGCCCTGCTACGGCAGGGGTACCTGAGTCTATGAGGGAAGAGTACC
GGCAGGAACAGCAGAGTGCTGTGGATGTTGACGATGGTCA-TTTTGTCAACATAGAATTG
GAGTAA-----------------------------------------------
>gi|93212972|gb|DQ492969| /Avian/7(MP)/H5N1/Viet Nam/2005/// Influenza A virus (A/duck/Vietnam/283/2005(H5N1)) matrix protein 2 (M2) and matrix protein 1 (M1) genes, complete cds.
----------------------------------------ATGAGTCTTCTAACCGAGGT
CG-AAACGTACGTTCTCTCTATCATCCCGTCAGGCCCCCTCAAAGCCGAGATCGCGCAGA
AACTTGAAGATGTCTTTGCAGGAAAGAACACCGATCTCGAGGCTCTCATGGAGTGGCTAA
AGACAAGACCAATCCTGTCACCTCTGACTAAAGGGATTTTGGGATTTGTATTCACGCTCA
CCGTGCCCAGTGAGCGAGGACTGCAGCGTAGACGCTTTGTCCAGAACGCCCTAAATGGAA
ATGGAGATCCAAATAATATGGATAGGGCAGTTAAGCTGTATAAGAAGCTGAAAAGAGAAA
TAACATTCCATGGGGCTAAGGAGGTCGCACTCAGCTACTCAACTGGTGCACTTGCCAGTT
GCATGGG--TCTCATATACAACAGGATGGGAACGGTGACTACGGAAGTGGCTTTTGGCCT
AGTGTGTGCCACTTGTGAGCAGATTGCAGATTCACAGCATCGGTCTCACAGACAGATGGC
AACTATCACCAACCCACTAATCAGACATGAGAACAGAATGGTGCTGGCCAGCACTACAGC
TAAGGCTATGGAGCAGATGGCGGGATCAAGTGAGCAGGCAGCGGAAGCCATGGAGATCGC
TAATCAGGCTAGGCAGATGGTGCAGGCAATGAGGACAATTGGGACTCATCCTAACTCTAG
TGCTGGTCTGAGAGATAATCTTCTTGAAAATTTGCAGGCCTACCAGAAACGAATGGGAGT
GCAGATGCAGCGATTCAAGTGATCCTATTGTTGTTGCCGCAAATATCATTGGGATCTTGC
ACTTGATATTGTGGATTCTTGATCGTCTTTTCTTCAAATGCATTTATCGTCGCCTTAAAT
ACGGTTTGAAAAGAGGGCCTGCTACGGCAGGGGTACCTGAGTCTATGAGGGAAGAGTACC
GGCAGGAACAGCAGAGTGCTGTGGATGTTGACGATGGTCA-TTTTGTCAACATAGAATTG
GAGTAA-----------------------------------------------
>gi|93212975|gb|DQ492970| /Avian/7(MP)/H5N1/Viet Nam/2005/// Influenza A virus (A/duck/Vietnam/557/2005(H5N1)) matrix protein 2 (M2) and matrix protein 1 (M1) genes, complete cds.
----------------------------------------ATGAGTCTTCTAACCGAGGT
CG-AAACGTACGTTCTCTCTATCATCCCGTCAGGCCCCCTCAAAGCCGAGATCGCGCAGA
AACTTGAGGATGTCTTTGCAGGAAAGAATACAGATCTCGAGGCTCTCATGGAGTGGCTAA
AGACAAGACCAATCCTGTCACCTCTGACTAAAGGGATTTTGGGATTTGTATTCACGCTCA
CCGTGCCCAGTGAGCGAGGACTGCAGCGTAGACGCTTTGTCCAGAACGCCCTAAATGGAA
ATGGAGATCCAAATAATATGGATAGGGCAGTTAAGCTATATAAGAAGCTGAAAAGAGAAA
TAACATTCCATGGGGCTAAGGAGGTCGCACTCAGCTACTCAACCGGTGCACTTGCCAGTT
GCATGGG--TCTCATATACAACAGGATGGGAACGGTGACTACGGAAGTGGCTTTTGGCCT
AGTGTGTGCCACTTGTGAGCAGATTGCAGATTCACAGCATCGGTCTCACAGACAGATGGC
AACTATCACCAACCCACTAATCAGACATGAGAACAGAATGGTGCTGGCCAGCACTACAGC
TAAGGCTATGGAGCAGATGGCGGGATCAAGTGAGCAGGCCGCGGAAGCCATGGAGATCGC
TAATCAGGCTAGGCAGATGGTGCAGGCAATGAGGACAATTGGGACTCATCCTAACTCTAG
TGCTGGTCTGAGAGATAATCTTCTTGAAAATTTGCAGGCCTACCAGAAACGAATGGGAGT
GCAGATGCAGCGATTCAAGTGATCCTATTGTTGTTGCCGCAAATATCATTGGGATCTTGC
ACTTGATATTGTGGATTCTTGATCGTCTTTTCTTCAAATGCATTTATCGTCGCCTTAAAT
ACGGTTTGAAAAGAGGCCCTGCTACGGCAGGGGTACCTGAGTCTATGAGGGAAGAGTACC
GGCAGGAACAGCAGAGTGCTGTGGATGTTGACGATGGTCA-TTTTGTCAACCTAGAATTG
GAGTAA-----------------------------------------------
>gi|72398558|gb|DQ094270| /Avian/7(MP)/H5N1/Viet Nam/2005/// Influenza A virus (A/chicken/Viet Nam/CT-437/2005(H5N1)) segment 7 membrane ion channel 2 (M) and matrix protein 1 (M) genes, complete cds.
----------------------------------------ATGAGTCTTCTAACCGAGGT
CG-AAACGTACGTTCTCTCTATCATCCCGTCAGGCCCCCTCAAAGCCGAGATCGCGCAGA
AACTTGAGGATGTCTTTGCAGGAAAGAACACAGATCTCGAGGCTCTCATGGAGTGGCTAA
AGACAAGACCAATCCTGTCACCTCTGACTAAAGGGATTTTGGGATTTGTATTCACGCTCA
CCGTGCCCAGTGAGCGAGGACTGCAGCGTAGACGCTTTGTCCAGAACGCCCTAAATGGAA
ATGGAGATCCAAATAATATGGATAGGGCAGTTAAGCTATATAAGAAGCTGAAAAGAGAAA
TAACATTCCATGGGGCTAAGGAGGTCGCACTCAGCTACTCAACCGGTGCACTTGCCAGTT
GCATGGG--TCTCATATACAACAGGATGGGAACGGTGACTACGGAAGTGGCTTTTGGCCT
AGTGTGTGCCACTTGTGAGCAGATTGCAGATTCACAGCATCGGTCTCACAGACAGATGGC
AACTATCACCAACCCACTAATCAGACATGAGAACAGAATGGTGCTGGCCAGCACTACAGC
TAAGGCTATGGAGCAAATGGCGGGATCAAGTGAGCAGGCAGCGGAAGCCATGGAGATCGC
TAATCAGGCTAGGCAGATGGTGCAGGCAATGAGGACAATTGGGACTCATCCTAACTCTAG
TGCTGGTCTGAGAGATAATCTTCTTGAAAATTTGCAGGCCTACCAGAAACGAATGGGAGT
GCAGATGCAGCGATTCAAGTGATCCTATTGTTGTTGCCGCAAATATCATTGGGATCTTGC
ACTTGATATTGTGGATTCTTGATCGTCTTTTCTTCAAATGCATTTATCGTCGCCTTAAAT
ACGGTTTGAAAAGAGGCCCTGCTACGGCAGGGGTACCTGAGTCTATGAGGGAAGAGTACC
GGCAGGAACAGCAGAGTGCTGTGGATGTTGACGATGGTCA-TTTTGTCAACATAGAATTG
GAGTAAAAAACTACCTTGTTTC-------------------------------
>gi|109692767|gb|DQ650660| /Avian/7(MP)/H5N1/Ukraine/2005/// Influenza A virus (A/chicken/Crimea/04/2005(H5N1)) matrix protein (M) mRNA, complete cds.
---------------------------TAGATGTTGAAAGATGAGTCTTCTAACCGAGGT
CG-AAACGTACGTTCTCTCTATCATCCCGTCAGGCCCCCTCAAAGCCGAGATCGCGCAGA
AACTTGAAGATGTCTTTGCAGGAAAGAACACCGATCTCGAGGCTCTCATGGAGTGGCTAA
AGACAAGACCAATCCTGTCACCTCTGACTAAAGGGATGTTGGGATTTGTATTCACGCTCA
CCGTGCCCAGTGAGCGAGGACTGCAGCGTAGACGCTTTGTCCAGAATGCCCTAAATGGAA
ATGGAGATCCAAATAATATGGATAGGGCAGTTAAGCTATATAAGAAGCTGAAAAGAGAAA
TAACATTCCATGGGGCTAAGGAGGTCGCACTCAGCTACTCAACCGGTGCACTCGCCAGTT
GCATGGG--TCTCATATACAACAGAATGGGCACAGTGACTACGGAAGTGGCTTTTGGCCT
AGTGTGTGCCACTTGTGAGCAGATTGCAGATTCACAGCATCGGTCTCACAGACAGATGGC
AACTATCACCAACCCACTAATCAGGCATGAGAACAGAATGGTGCTGGCCAGCACTACAGC
TAAGGCTATGGAGCAGATGGCGGGATCAAGTGAGCAGGCAGCGGAAGCCATGGAGGTCGC
TAATCAGGCTAGGCAGATGGTGCAGGCAATGAGAACAATTGGGACTCATCCTAACTCTAG
TGCTGGTCTGAGAGATAATCTTCTTGAAAATTTGCAGGCCTACCAGAAACGAATGGGAGT
GCAGATGCAGCGATTCAAGTGATCCTCTTGTTGTTGCCGCAAGTATCATTGGGATCTTGC
ACTTGATATTGTGGATTCTTGATCGTCTTTTCTTCAAATGCATTTATCGTCGCCTTAAAT
ACGGTTTGAAAAGAGGGCCTTCTACGGAAGGAGTACCTGAGTCTATGAGGGAAGAGTATC
GGCAGGAACAGCAGAGTGCTGTGGATGTTGACGATGGTCA-TTTTGTCAACATAGAATTG
GAGTAAAAAA-------------------------------------------
>gi|109692775|gb|DQ650664| /Avian/7(MP)/H5N1/Ukraine/2005/// Influenza A virus (A/chicken/Crimea/08/2005(H5N1)) matrix protein (M) mRNA, complete cds.
---------------------------TAGATGTTGAAAGATGAGTCTTCTAACCGAGGT
CG-AAACTTACGTTCTCTCTATCATCCCGTCAGGCCCCCTCAAAGCCGAGATCGCGCAGA
AACTTGAAGATGTCTTTGCAGGAAAGAACACCGATCTCGAGGCTCTCATGGAGTGGCTAA
AGACAAGACCAATCCTGTCACCTTTGACTAAAGGGATGTTGGGATTTGTATTCACGCTCA
CCGTGCCCAGTGAGCGAGGACTGCAGCGTAGACGCTTTGTCCAGAATGCCCTAAATGGAA
ATGGAGATCCAAATAATATGGATAGGGCAGTCAAGCTATATAAGAAGCTGAAAAGAGAAA
TAACATTCCATGGGGCTAAAGAGGTCGCACTCAGCTACTCAACCGGTGCACTCGCCAGTT
GCATGGG--TCTCATATACAACAGAATGGGCACAGTGACTACGGAAGTGGCTTTTGGGCT
AGTGTGTGCCACTTGTGAGCAGATTGCAGATTCACAGCATCGGTCTCACAGACAGATGGC
AACTATCACCAACCCACTAATCAGGCATGAGAACAGAATGGTGCTGGCCAGCACTACAGC
TAAGGCTATGGAGCAGATGGCGGGATCAAGTGAGCAGGCAGCGGAAGCCATGGAGGTCGC
TAATCAGGCTAGGCAGATGGTGCAGGCAATGAGAACAATTGGGACTCATCCTAACTCTAG
TGCTGGTCTGAGAGATAATCTTCTTGAAAATTTGCAGGCCTACCAGAAACGAATGGGAGT
GCAGATGCAGCGATTCAAGTGATCCTCTTGTTGTTGCCGCAAGTATCATTGGGATCTTGC
ACTTGATATTGTGGATTCTTGATCGTCTTTTCTTCAAATGCATTTATCGTCGCCTTAAAT
ACGGTTTGAAAAGAGGGCCTTCTACGGAAGGAGTACCTGAGTCTATGAGGGAAGAGTATC
GGCAGGAACAGCAGAATGCTGTGGATGTTGACGATGGTCA-TTTTGTCAACATAGAATTG
GAGTA------------------------------------------------
>gi|148340474|gb|EF619978| /Avian/7(MP)/H5N1/Turkey/2005/// Influenza A virus (A/turkey/Turkey/1/2005(H5N1)) segment 7 matrix protein 2 (M2) and matrix protein 1 (M1) genes, partial cds.
-------------------------------------------------CTAACCGAGGT
CG-AAACGTACGTTCTCTCTATCATCCCGTCAGGCCCCCTCAAAGCCGAGATCGCGCAGA
AACTTGAAGATGTCTTTGCAGGAAAGAACACCGATCTCGAGGCTCTCATGGAGTGGCTAA
AGACAAGACCAATCCTGTCACCTCTGACTAAAGGGATGTTGGGATTTGTATTCACGCTCA
CCGTGCCCAGTGAGCGAGGACTGCAGCGTAGACGCTTTGTCCAGAATGCCCTAAATGGAA
ATGGAGATCCAAATAATATGGATAGGGCAGTTAAGCTATATAAGAAGCTGAAAAGAGAAA
TAACATTCCATGGGGCTAAGGAGGTCGCACTCAGCTACTCAACCGGTGCACTCGCCAGTT
GCATGGG--TCTCATATACAACAGAATGGGCACAGTGACTACGGAAGTGGCTTTTGGCCT
AGTGTGTGCCACTTGTGAGCAGATTGCAGATTCACAGCATCGGTCTCACAGACAGATGGC
AACTATCACCAACCCACTAATCAGGCATGAGAACAGAATGGTGCTGGCCAGCACTACAGC
TAAGGCTATGGAGCAGATGGCGGGATCAAGTGAGCAGGCAGCGGAAGCCATGGAGGTCGC
TAATCAGGCTAGGCAGATGGTGCAGGCAATGAGAACAATTGGGACTCATCCTAACTCTAG
TGCTGGTCTGAGAGATAATCTTCTTGAAAATTTGCAGGCCTACCAGAAACGAATGGGAGT
GCAGATGCAGCGATTCAAGTGATCCTCTTGTTGTTGCCGCAAGTATCATTGGGATCTTGC
ACTTGATATTGTGGATTCTTGATCGTCTTTTCTTCAAATGCATTTATCGTCGCCTTAAAT
ACGGTTTGAAAAGAGGGCCTTCTACGGAAGGAGTACCTGAGTCTATGAGGGAAGAGTATC
GGCAGGAACAGCAGAATGCTGTGGATGTTGACGATGGTCA-TTTTGTCAACATAGAATTG
GAGTAAAAAACTACCTTGTTTCTA-----------------------------
>gi|145337010|gb|EF178512| /Avian/7(MP)/H5N1/Thailand/2005/// Influenza A virus (A/tree sparrow/Thailand/VSMU-16-RBR/2005(H5N1)) matrix protein 2 (M2) and matrix protein 1 (M1) genes, complete cds.
------------------------------ATGTTGAAAGATGAGTCTTCTAACCGAGGT
CG-AAACGTACGTTCTCTCTATCATCCCGTCAGGCCCCCTCAAAGCCGAGATCGCGCAGA
AACTTGAAGATGTCTTTGCAGGAAAGAACACCGATCTCGAGGCTCTCATGGAGTGGCTAA
AGACAAGACCAATCCTGTCACCTCTGACTAAAGGGATTTTGGGATTTGTATTCACGCTCA
CCGTGCCCAGTGAGCGAGGACTGCAGCGTAGACGCTTTGTCCAGAATGCCCTAAATGGAA
ATGGAGACCCAAATAATATGGATAGAGCAGTTAAGCTATATAAGAAGCTGAAAAGAGAAA
TAACATTCCATGGGGCTAAGGAGGTCGCACTCAGCTACTCAACCGGTGCACTTGCCAGTT
GCATGGG--TCTCATATACAACAGGATGGGAACGGTGACTACGGAAGTGGCTTTTGGCCT
AGTGTGTGCCACCTGTGAGCAGATTGCAGATTCACAGCATCGGTCTCACAGACAGATGGC
AACTACCACCAACCCACTAATCAGACATGAGAACAGAATGGTGCTGGCCAGCACTACAGC
TAAGGCTATGGAGCAGATGGCAGGATCAAGTGAGCAGGCAGCGGAAGCCATGGAGATCGC
TAATCAGGCTAGGCAGATGGTGCAGGCAATGAGGACAATTGGGACTCATCCTAACTCTAG
TGCTGGTCTGAGAGATAATCTTCTTGAAAATTTGCAGGCCTACCAGAAACGAATGGGAGT
GCAGATGCAGCGATTCAAGTGATCCTATTGTTGTTGCCGCAAATATCATTGGGATCTTGC
ACTTGATATTGTGGATTCTTGATCGTCTTTTCTTCAAATGCATTTATCGTCGCCTTAAAT
ACGGTTTGAAAAGAGGGCCTGCTACGGCAGGGGTACCTGAGTCTATGAGGGAAGAGTACC
GGCAGGAACAGCAGAGTGCTGTGGATGTTGACGATAGTCA-TTTTGTCAACATAGAGTTG
GAGTAAAAAACT-----------------------------------------
>gi|145337028|gb|EF178520| /Avian/7(MP)/H5N1/Thailand/2005/// Influenza A virus (A/golden pheasant/Thailand/VSMU-21-SPB/2005(H5N1)) segment 7 matrix protein 2 (M2) and matrix protein 1 (M1) genes, complete cds.
-----------------------------GATGTTGAAAGATGAGTCTTCTAACCGAGGT
CG-AAACGTACGTTCTCTCTATCATCCCGTCAGGCCCCCTCAAAGCCGAGATCGCGCAGA
AACTTGAAGATGTCTTTGCAGGAAAGAACACCGATCTCGAGGCTCTCATGGAGTGGCTAA
AGACAAGACCAATCCTGTCACCTCTGACTAAAGGGATTTTGGGATTTGTATTCACGCTCA
CCGTGCCCAGTGAGCGAGGACTGCAGCGTAGACGCTTTGTCCAGAATGCCCTAAATGGAA
ATGGAGATCCAAATAATATGGATAGGGCAGTTAAGCTATATAAGAAGCTGAAAAGAGAAA
TAACATTCCATGGGGCTAAGGAGGTCGCACTCAGCTACTCAACCGGTGCACTTGCCAGTT
GCATGGG--TCTCATATACAACAGGATGGGAACGGTGACTACGGAAGTGGCTTTTGGCCT
AGTGTGTGCCACTTGTGAGCAGATTGCAGATTCACAGCATCGGTCTCACAGACAGATGGC
AACTATCACCAACCCACTAATCAGACATGAGAACAGAATGGTGCTGGCCAGCACTACAGC
TAAGGCTATGGAGCAGATGGCAGGATCAAGTGAGCAGGCAGCGGAAGCCATGGAGATCGC
TAATCAGGCTAGGCAGATGGTGCAGGCAATGAGGACAATTGGGACTCATCCTAACTCTAG
TGCTGGTCTGAGAGATAATCTTCTTGAAAATTTGCAGGCCTACCAGAAACGAATGGGAGT
GCAGATGCAGCGATTCAAGTGATCCTATTGTTGTTGCCGCAAATATCATTGGGATCTTGC
ACTTGATATTGTGGATTCTTGATCGTCTTTTCTTCAAATGCATTTATCGTCGCCTTAAAT
ACGGTTTGAAAAGAGGGCCTGCTACGGCAGGGGTACCTGAGTCTATGAGGGAAGAGTACC
GGCAGGAACAGCAGAGTGCTGTGGATGTTGACGATGGTCA-TTTTGTCAACATAGAATTG
GAGTAAAAAACTACC--------------------------------------
>gi|132653938|gb|EF112348| /Avian/7(MP)/H5N1/Thailand/2005/// Influenza A virus (A/open-billed stork/Nakhonsawan/BBD1421J/05(H5N1)) matrix protein 2 (M2) and matrix protein 1 (M1) genes, complete cds.
---------------------------------ATGAAAAATGAGTCTTCTAACCGAGGT
CG-AAACGTACGTTCTCTCTATCATCCCGTCGGGCCCCCTCAAAGCCGAGATCGCGCAGA
AACTTGAAGATGTCTTTGCAGGAAAGAACACCGATCTCGAGGCTCTCATGGAGTGGCTAA
AGACAAGACCAATCCTGTCACCTCTGACTAAAGGGATTTTGGGATTTGTATTCACGCTCA
CCGTGCCCAGTGAGCGAGGACTGCAGCGTAGACGCTTTGTCCAGAATGCCCTAAATGGAA
ATGGAGACCCAAATAATATGGATAGAGCAGTTAAGCTATATAAGAAGCTGAAAAGAGAAA
TAACATTCCATGGGGCTAAGGAGGTCGCACTCAGCTACTCAACCGGTGCACTTGCCAGTT
GCATGGG--TCTCATATACAACAGGATGGGAACGGTGACTACGGAAGTGGCTTTTGGCCT
AGTGTGTGCCACCTGTGAGCAGATTGCAGATTCACAGCATCGGTCTCACAGACAGATGGC
AACTACCACCAACCCACTAATCAGACATGAGAACAGAATGGTGCTGGCCAGCACTACAGC
TAAGGCTATGGAGCAGATGGCAGGATCAAGTGAGCAGGCAGCGGAAGCCATGGAGATCGC
TAATCAGGCTAGGCAGATGGTGCAGGCAATGAGGACAATTGGGACTCATCCTAACTCTAG
TGCTGGTCTGAGAGATAATCTTCTTGAAAATTTGCAGGCCTACCAGAAACGAATGGGAGT
GCAGATGCAGCGATTCAAGTGATCCTATTGTTGTTGCCGCAAATATCATTGGGATCTTGC
ACTTGATATTGTGGATTCTTGATCGTCTTTTCTTCAAATGCATTTATCGTCGCCTTAAAT
ACGGTTTGAAAAGAGGGCCTGCTACGGCAGGGGCACCTGAGTCTATGAGGGAAGAGTACC
GGCAGGAACAGCAGAGTGCTGTGGATGTTGACGATAGTCA-TTTTGTCAACATAGAGTTG
GAGTAAAAAACTA----------------------------------------
>gi|132653941|gb|EF112349| /Avian/7(MP)/H5N1/Thailand/2005/// Influenza A virus (A/open-billed stork/Nakhonsawan/BBD1621J/05(H5N1)) matrix protein 2 (M2) and matrix protein 1 (M1) genes, complete cds.
----------------------------------TGAAAAATGAGTCTTCTAACCGAGGT
CG-AAACGTACGTTCTCTCTATCATCCCGTCGGGCCCCCTCAAAGCCGAGATCGCGCAGA
AACTTGAAGATGTCTTTGCAGGAAAGAACACCGATCTCGAGGCTCTCATGGAGTGGCTAA
AGACAAGACCAATCCTGTCACCTCTGACTAAAGGGATTTTGGGATTTGTATTCACGCTCA
CCGTGCCCAGTGAGCGAGGACTGCAGCGTAGACGCTTTGTCCAGAATGCCCTAAATGGAA
ATGGAGACCCAAATAATATGGATAGAGCAGTTAAGCTATATAAGAAGCTGAAAAGAGAAA
TAACATTCCATGGGGCTAAGGAGGTCGCACTCAGCTACTCAACCGGTGCACTTGCCAGTT
GCATGGG--TCTCATATACAACAGGATGGGAACGGTGACTACGGAAGTGGCTTTTGGCCT
AGTGTGTGCCACCTGTGAGCAGATTGCAGATTCACAGCATCGGTCTCACAGACAGATGGC
AACTACCACCAACCCACTAATCAGACATGAGAACAGAATGGTGCTGGCCAGCACTACAGC
TAAGGCTATGGAGCAGATGGCAGGATCAAGTGAGCAGGCAGCGGAAGCCATGGAGATCGC
TAATCAGGCTAGGCAGATGGTGCAGGCAATGAGGACAATTGGGACTCATCCTAACTCTAG
TGCTGGTCTGAGAGATAATCTTCTTGAAAATTTGCAGGCCTACCAGAAACGAATGGGAGT
GCAGATGCAGCGATTCAAGTGATCCTATTGTTGTTGCCGCAAATATCATTGGGATCTTGC
ACTTGATATTGTGGATTCTTGATCGTCTTTTCTTCAAATGCATTTATCGTCGCCTTAAAT
ACGGTTTGAAAAGAGGGCCTGCTACGGCAGGGGTACCTGAGTCTATGAGGGAAGAGTACC
GGCAGGAACAGCAGAGTGCTGTGGATGTTGACGATAGTCA-TTTTGTCAACATAGAGTTG
GAGTAAAAAA-------------------------------------------
>gi|132653947|gb|EF112351| /Avian/7(MP)/H5N1/Thailand/2005/// Influenza A virus (A/open-billed stork/Nakhonsawan/BBD1821J/05(H5N1)) matrix protein 2 (M2) and matrix protein 1 (M1) genes, complete cds.
----------------------------------AGAAAAATGAGTCTTCTAACCGAGGT
CG-AAACGTACGTTCTCTCTATCATCCCGTCGGGCCCCCTCAAAGCCGAGATCGCGCAGA
AACTTGAAGATGTCTTTGCAGGAAAGAACACCGATCTCGAGGCTCTCATGGAGTGGCTAA
AGACAAGACCAATCCTGTCACCTCTGACTAAAGGGATTTTGGGATTTGTATTCACGCTCA
CCGTGCCCAGTGAGCGAGGACTGCAGCGTAGACGCTTTGTCCAGAATGCCCTAAATGGAA
ATGGAGACCCAAATAATATGGATAGAGCAGTTAAGCTATATAAGAAGCTGAAAAGAGAAA
TAACATTCCATGGGGCTAAGGAGGTCGCACTCAGCTACTCAACCGGTGCACTTGCCAGTT
GCATGGG--TCTCATATACAACAGGATGGGAACGGTGACTACGGAAGTGGCTTTTGGCCT
AGTGTGTGCCACCTGTGAGCAGATTGCAGATTCACAGCATCGGTCTCACAGACAGATGGC
AACTACCACCAACCCACTAATCAGACATGAGAACAGAATGGTGCTGGCCAGCACTACAGC
TAAGGCTATGGAGCAGATGGCAGGATCAAGTGAGCAGGCAGCGGAAGCCATGGAGATCGC
TAATCAGGCTAGGCAGATGGTGCAGGCAATGAGGACAATTGGGACTCATCCTAACTCTAG
TGCTGGTCTGAGAGATAATCTTCTTGAAAATTTGCAGGCCTACCAGAAACGAATGGGAGT
GCAGATGCAGCGATTCAAGTGATCCTATTGTTGTTGCCGCAAATATCATTGGGATCTTGC
ACTTGATATTGTGGATTCTTGATCGTCTTTTCTTCAAATGCATTTATCGTCGCCTTAAAT
ACGGTTTGAAAAGAGGGCCTGCTACGGCAGGGGTACCTGAGTCTATGAGGGAAGAGTACC
GGCAGGAACAGCAGAGTGCTGTGGATGTTGACGATAGTCA-TTTTGTCAACATAGAGTTG
GAGTAAAAAAC------------------------------------------
>gi|132653950|gb|EF112352| /Avian/7(MP)/H5N1/Thailand/2005/// Influenza A virus (A/open-billed stork/Nakhonsawan/BBD2316F/05(H5N1)) matrix protein 2 (M2) and matrix protein 1 (M1) genes, complete cds.
--------------------------------ATTGAAAAATGAGTCTTCTAACCGAGGT
CG-AAACGTACGTTCTCTCTATCATCCCGTCGGGCCCCCTCAAAGCCGAGATCGCGCAGA
AACTTGAAGATGTCTTTGCAGGAAAGAACACCGATCTCGAGGCTCTCATGGAGTGGCTAA
AGACAAGACCAATCCTGTCACCTCTGACTAAAGGGATTTTGGGATTTGTATTCACGCTCA
CCGTGCCCAGTGAGCGAGGACTGCAGCGTAGACGCTTTGTCCAGAATGCCCTAAATGGAA
ATGGAGACCCAAATAATATGGATAGAGCAGTTAAGCTATATAAGAAGCTGAAAAGAGAAA
TAACATTCCATGGGGCTAAGGAGGTCGCACTCAGCTACTCAACCGGTGCACTTGCCAGTT
GCATGGG--TCTCATATACAACAGGATGGGAACGGTGACTACGGAAGTGGCTTTTGGCCT
AGTGTGTGCCACCTGTGAGCAGATTGCAGATTCACAGCATCGGTCTCACAGACAGATGGC
AACTACCACCAACCCACTAATCAGACATGAGAACAGAATGGTGCTGGCCAGCACTACAGC
TAAGGCTATGGAGCAGATGGCAGGATCAAGTGAGCAGGCAGCGGAAGCCATGGAGATCGC
TAATCAGGCTAGGCAGATGGTGCAGGCAATGAGGACAATTGGGACTCATCCTAACTCTAG
TGCTGGTCTGAGAGATAATCTTCTTGAAAATTTGCAGGCCTACCAGAAACGAATGGGAGT
GCAGATGCAGCGATTCAAGTGATCCTATTGTTGTTGCCGCAAATATCATTGGGATCTTGC
ACTTGATATTGTGGATTCTTGATCGTCTTTTCTTCAAATGCATTTATCGTCGCCTTAAAT
ACGGTTTGAAAAGAGGGCCTGCTACGGCAGGGGTACCTGAGTCTATGAGGGAAGAGTACC
GGCAGGAACAGCAGAGTGCTGTGGATGTTGACGATAGTCA-TTTTGTCAACATAGAGTTG
GAGTAAAAAACTAC---------------------------------------
>gi|132653956|gb|EF112354| /Avian/7(MP)/H5N1/Thailand/2005/// Influenza A virus (A/open-billed stork/Nakhonsawan/BBD3009M/05(H5N1)) matrix protein 2 (M2) and matrix protein 1 (M1) genes, complete cds.
---------------------------------ATGAAAAATGAGTCTTCTAACCGAGGT
CG-AAACGTACGTTCTCTCTATCATCCCGTCGGGCCCCCTCAAAGCCGAGATCGCGCAGA
AACTTGAAGATGTCTTTGCAGGAAAGAACACCGATCTCGAGGCTCTCATGGAGTGGCTAA
AGACAAGACCAATCCTGTCACCTCTGACTAAAGGGATTTTGGGATTTGTATTCACGCTCA
CCGTGCCCAGTGAGCGAGGACTGCAGCGTAGACGCTTTGTCCAGAATGCCCTAAATGGAA
ATGGAGACCCAAATAATATGGATAGAGCAGTTAAGCTATATAAGAAGCTGAAAAGAGAAA
TAACATTCCATGGGGCTAAGGAGGTCGCACTCAGCTACTCAACCGGTGCACTTGCCAGTT
GCATGGG--TCTCATATACAACAGGATGGGAACGGTGACTACGGAAGTGGCTTTTGGCCT
AGTGTGTGCCACCTGTGAGCAGATTGCAGATTCACAGCATCGATCTCACAGACAGATGGC
AACTACCACCAACCCACTAATCAGACATGAGAACAGAATGGTGCTGGCCAGCACTACAGC
TAAGGCTATGGAGCAGATGGCAGGATCAAGTGAGCAGGCAGCGGAAGCCATGGAGATCGC
TAATCAGGCTAGGCAGATGGTGCAGGCAATGAGGACAATTGGGACTCATCCTAACTCTAG
TGCTGGTCTGAGAGATAATCTTCTTGAAAATTTGCAGGCCTACCAGAAACGAATGGGAGT
GCAGATGCAGCGATTCAAGTGATCCTATTGTTGTTGCCGCAAATATCATTGGGATCTTGC
ACTTGATATTGTGGATTCTTGATCGTCTTTTCTTCAAATGCATTTATCGTCGCCTTAAAT
ACGGTTTGAAAAGAGGGCCTGCTACGGCAGGGGTACCTGAGTCTATGAGGGAAGAGTACC
GGCAGGAACAGCAGAGTGCTGTGGATGTTGACGATAGTCA-TTTTGTCAACATAGAGTTG
GAGTAAAAAACTAC---------------------------------------
>gi|132653959|gb|EF112355| /Avian/7(MP)/H5N1/Thailand/2005/// Influenza A virus (A/open-billed stork/Nakhonsawan/BBD3209M/05(H5N1)) matrix protein 2 (M2) and matrix protein 1 (M1) genes, complete cds.
--------------------------------TATGAAAAATGAGTCTTCTAACCGAGGT
CG-AAACGTACGTTCTCTCTATCATCCCGTCGGGCCCCCTCAAAGCCGAGATCGCGCAGA
AACTTGAAGATGTCTTTGCAGGAAAGAACACCGATCTCGAGGCTCTCATGGAGTGGCTAA
AGACAAGACCAATCCTGTCACCTCTGACTAAAGGGATTTTGGGATTTGTATTCACGCTCA
CCGTGCCCAGTGAGCGAGGACTGCAGCGTAGACGCTTTGTCCAGAATGCCCTAAATGGAA
ATGGAGACCCAAATAATATGGATAGAGCAGTTAAGCTATATAAGAAGCTGAAAAGAGAAA
TAACATTCCATGGGGCTAAGGAGGTCGCACTCAGCTACTCAACCGGTGCACTTGCCAGTT
GCATGGG--TCTCATATACAACAGGATGGGAACGGTGACTACGGAAGTGGCTTTTGGCCT
AGTGTGTGCCACCTGTGAGCAGATTGCAGATTCACAGCATCGGTCTCACAGACAGATGGC
AACTACCACCAACCCACTAATCAGACATGAGAACAGAATGGTGCTGGCCAGCACTACAGC
TAAGGCTATGGAGCAGATGGCAGGATCAAGTGAGCAGGCAGCGGAAGCCATGGAGATCGC
TAATCAGGCTAGGCAGATGGTGCAGGCAATGAGGACAATTGGGACTCATCCTAACTCTAG
TGCTGGTCTGAGAGATAATCTTCTTGAAAATTTGCAGGCCTACCAGAAACGAATGGGAGT
GCAGATGCAGCGATTCAAGTGATCCTATTGTTGTTGCCGCAAATATCATTGGGATCTTGC
ACTTGATATTGTGGATTCTTGATCGTCTTTTCTTCAAATGCATTTATCGTCGCCTTAAAT
ACGGTTTGAAAAGAGGGCCTGCTACGGCAGGGGTACCTGAGTCTATGAGGGAAGAGTACC
GGCAGGAACAGCAGAGTGCTGTGGATGTTGACGATAGTCA-TTTTGTCAACATAGAGTTG
GAGTAAAAAACTACCT-------------------------------------
>gi|132653962|gb|EF112356| /Avian/7(MP)/H5N1/Thailand/2005/// Influenza A virus (A/open-billed stork/Nakhonsawan/BBD3309M/05(H5N1)) matrix protein 2 (M2) and matrix protein 1 (M1) genes, complete cds.
---------------------------------ATGAAAAATGAGTCTTCTAACCGAGGT
CG-AAACGTACGTTCTCTCTATCATCCCGTCGGGCCCCCTCAAAGCCGAGATCGCGCAGA
AACTTGAAGATGTCTTTGCAGGAAAGAACACCGATCTCGAGGCTCTCATGGAGTGGCTAA
AGACAAGACCAATCCTGTCACCTCTGACTAAAGGGATTTTGGGATTTGTATTCACGCTCA
CCGTGCCCAGTGAGCGAGGACTGCAGCGTAGACGCTTTGTCCAGAATGCCCTAAATGGAA
ATGGAGACCCAAATAATATGGATAGAGCAGTTAAGCTATATAAGAAGCTGAAAAGAGAAA
TAACATTCCATGGGGCTAAGGAGGTCGCACTCAGCTACTCAACCGGTGCACTTGCCAGTT
GCATGGG--TCTCATATACAACAGGATGGGAACGGTGACTACGGAAGTGGCTTTTGGCCT
AGTGTGTGCCACCTGTGAGCAGATTGCAGATTCACAGCATCGGTCTCACAGACAGATGGC
AGCTACCACCAACCCACTAATCAGACATGAGAACAGAATGGTGCTGGCCAGCACTACAGC
TAAGGCTATGGAGCAGATGGCAGGATCAAGTGAGCAGGCAGCGGAAGCCATGGAGATCGC
TAATCAGGCTAGGCAGATGGTGCAGGCAATGAGGACAATTGGGACTCATCCTAACTCTAG
TGCTGGTCTGAGAGATAATCTTCTTGAAAATTTGCAGGCCTACCAGAAACGAATGGGAGT
GCAGATGCAGCGATTCAAGTGATCCTATTGTTGTTGCCGCAAATATCATTGGGATCTTGC
ACTTGATATTGTGGATTCTTGATCGTCTTTTCTTCAAATGCATTTATCGTCGCCTTAAAT
ACGGTTTGAAAAGAGGGCCTGCTACGGCAGGGGTACCTGAGTCTATGAGGGAAGAGTACC
GGCAGGAACAGCAGAGTGCTGTGGATGTTGACGATAGTCA-TTTTGTCAACATAGAGTTG
GAGTAAAAAACT-----------------------------------------
>gi|132653968|gb|EF112358| /Avian/7(MP)/H5N1/Thailand/2005/// Influenza A virus (A/open-billed stork/Nakhonsawan/BBA2111M/05(H5N1)) matrix protein 2 (M2) and matrix protein 1 (M1) genes, complete cds.
---------------------------------ATGAAAAATGAGTCTTCTAACCGAGGT
CG-AAACGTACGTTCTCTCTATCATCCCGTCGGGCCCCCTCAAAGCCGAGATCGCGCAGA
AACTTGAAGATGTCTTTGCAGGAAAGAACACCGATCTCGAGGCTCTCATGGAATGGCTAA
AGACAAGACCAATCCTGTCACCTCTGACTAAAGGGATTTTGGGATTTGTATTCACGCTCA
CCGTGCCCAGTGAGCGAGGACTGCAGCGTAGACGCTTTGTCCAGAATGCCCTAAATGGAA
ATGGAGACCCAAATAATATGGATAGAGCAGTTAAGCTATATAAGAAGCTGAAAAGAGAAA
TAACATTCCATGGGGCTAAGGAGGTCGCACTCAGCTACTCAACCGGTGCACTTGCCAGTT
GCATGGG--TCTCATATACAACAGGATGGGAACGGTGACTACGGAAGTGGCTTTTGGCCT
AGTGTGTGCCACCTGTGAGCAGATTGCAGATTCACAGCATCGGTCTCACAGACAGATGGC
AACTACCACCAACCCACTAATCAGACATGAGAACAGAATGGTGCTGGCCAGCACTACAGC
TAAGGCTATGGAGCAGATGGCAGGATCAAGTGAGCAGGCAGCGGAAGCCATGGAGATCGC
TAATCAGGCTAGGCAGATGGTGCAGGCAATGAGGACAATTGGGACTCATCCTAACTCTAG
TGCTGGTCTGAGAGATAATCTTCTTGAAAATTTGCAGGCCTACCAGAAACGAATGGGAGT
GCAGATGCAGCGATTCAAGTGATCCTATTGTTGTTGCCGCAAATATCATTGGGATCTTGC
ACTTGATATTGTGGATTCTTGATCGTCTTTTCTTCAAATGCATTTATCGTCGCCTTAAAT
ACGGTTTGAAAAGAGGGCCTGCTACGGCAGGGGTACCTGAGTCTATGAGGGAAGAGTACC
GGCAGGAACAGCAGAGTGCTGTGGATGTTGACGATAGTCA-TTTTGTCAACATAGAGTTG
GAGTAAAAAAC------------------------------------------
>gi|132653971|gb|EF112359| /Avian/7(MP)/H5N1/Thailand/2005/// Influenza A virus (A/open-billed stork/Nakhonsawan/BBA2611M/05(H5N1)) matrix protein 2 (M2) and matrix protein 1 (M1) genes, complete cds.
---------------------------------ATGAAAAATGAGTCTTCTAACCGAGGT
CG-AAACGTACGTTCTCTCTATCATCCCGTCGGGCCCCCTCAAAGCCGAGATCGCGCAGA
AACTTGAAGATGTCTTTGCAGGAAAGAACACCGATCTCGAGGCTCTCATGGAGTGGCTAA
AGACAAGACCAATCCTGTCACCTCTGACTAAAGGGATTTTGGGATTTGTATTCACGCTCA
CCGTGCCCAGTGAGCGAGGACTGCAGCGTAGACGCTTTGTCCAGAATGCCCTAAATGGAA
ATGGAGACCCAAATAATATGGATAGAGCAGTTAAGCTATATAAGAAGCTGAAAAGAGAAA
TAACATTCCATGGGGCTAAGGAGGTCGCACTCAGCTACTCAACCGGTGCACTTGCCAGTT
GCATGGG--TCTCATATACAACAGGATGGGAACGGTGACTACGGAAGTGGCTTTTGGCCT
AGTGTGTGCCACCTGTGAGCAGATTGCAGATTCACAGCATCGGTCTCACAGACAGATGGC
AACTACCACCAACCCACTAATCAGACATGAGAACAGAATGGTGCTGGCCAGCACTACAGC
TAAGGCTATGGAGCAGATGGCAGGATCAAGTGAGCAGGCAGCGGAAGCCATGGAGATCGC
TAATCAGGCTAGGCAGATGGTGCAGGCAATGAGGACAATTGGGACTCATCCTAACTCTAG
TGCTGGTCTGAGAGATAATCTTCTTGAAAATTTGCAGGCCTACCAGAAACGAATGGGAGT
GCAGATGCAGCGATTCAAGTGATCCTATTGTTGTTGCCGCAAATATCATTGGGATCTTGC
ACTTGATATTGTGGATTCTTGATCGTCTTTTCTTCAAATGCATTTATCGTCGCCTTAAAT
ACGGTTTGAAAAGAGGGCCTGCTACGGCAGGGGTACCTGAGTCTATGAGGGAAGAGTACC
GGCAGGAACAGCAGAGTGCTGTGGATGTTGACGATAGTCA-TTTTGTCAACATAGAGTTG
GAGTAAAAAACT-----------------------------------------
>gi|132653986|gb|EF112364| /Avian/7(MP)/H5N1/Thailand/2005/// Influenza A virus (A/open-billed stork/Nakhonsawan/BBD4211M/05(H5N1)) matrix protein 2 (M2) and matrix protein 1 (M1) genes, complete cds.
---------------------------------ATGAAAAATGAGTCTTCTAACCGAGGT
CG-AAACGTACGTTCTCTCTATCATCCCGTCGGGCCCCCTCAAAGCCGAGATCGCGCAGA
AACTTGAAGATGTCTTTGCAGGAAAGAACACCGATCTCGAGGCTCTCATGGAGTGGCTAA
AGACAAGACCAATCCTGTCACCTCTGACTAAAGGGATTTTGGGATTTGTATTCACGCTCA
CCGTGCCCAGTGAGCGAGGACTGCAGCGTAGACGCTTTGTCCAGAATGCCCTAAATGGAA
ATGGAGACCCAAATAATATGGATAGAGCAGTTAAGCTATATAAGAAGCTGAAAAGAGAAA
TAACATTCCATGGGGCTAAGGAGGTCGCACTCAGCTACTCAACCGGTGCACTTGCCAGTT
GCATGGG--TCTCATATACAACAGGATGGGAACGGTGACTACGGAAGTGGCTTTTGGCCT
AGTGTGTGCCACCTGTGAGCAGATTGCAGATTCACAGCATCGGTCTCACAGACAGATGGC
AACTACCACCAACCCACTAATCAGACATGAAAACAGAATGGTGCTGGCCAGCACTACAGC
TAAGGCTATGGAGCAGATGGCAGGATCAAGTGAGCAGGCAGCGGAAGCCATGGAGATCGC
TAATCAGGCTAGGCAGATGGTGCAGGCAATGAGGACAATTGGGACTCATCCTAACTCTAG
TGCTGGTCTGAGAGATAATCTTCTTGAAAATTTGCAGGCCTACCAGAAACGAATGGGAGT
GCAGATGCAGCGATTCAAGTGATCCTATTGTTGTTGCCGCAAATATCATTGGGATCTTGC
ACTTGATATTGTGGATTCTTGATCGTCTTTTCTTCAAATGCATTTATCGTCGCCTTAAAT
ACGGTTTGAAAAGAGGGCCTGCTACGGCAGGGGTACCTGAGTCTATGAGGGAAGAGTACC
GGCAGGAACAGCAGAGTGCTGTGGATGTTGACGATAGTCA-TTTTGTCAACATAGAGTTG
GAGTAAAAAACTA----------------------------------------
>gi|132653992|gb|EF112366| /Avian/7(MP)/H5N1/Thailand/2005/// Influenza A virus (A/open-billed stork/Nakhonsawan/BBD3516M/05(H5N1)) matrix protein 2 (M2) and matrix protein 1 (M1) genes, complete cds.
---------------------------------ATGAAAAATGAGTCTTCTAACCGAGGT
CG-AAACGTACGTTCTCTCTATCATCCCGTCGGGCCCCCTCAAAGCCGAGATCGCGCAGA
AACTTGAAGATGTCTTTGCAGGAAAGAACACCGATCTCGAGGCTCTCATGGAGTGGCTAA
AGACAAGACCAATCCTGTCACCTCTGACTAAAGGGATTTTGGGATTTGTATTCACGCTCA
CCGTGCCCAGTGAGCGAGGACTGCAGCGTAGACGCTTTGTCCAGAATGCCCTAAATGGAA
ATGGAGACCCAAATAATATGGATAGAGCAGTTAAGCTATATAAGAAGCTGAAAAGAGAAA
TAACATTCCATGGGGCTAAGGAGGTCGCACTCAGCTACTCAACCGGTGCACTTGCCAGTT
GCATGGG--TCTCATATACAACAGGATGGGAACGGTGACTACGGAAGTGGCTTTTGGCCT
AGTGTGTGCCACCTGTGAGCAGATTGCAGATTCACAGCATCGGTCTCACAGACAGATGGC
AACTACCACCAACCCACTAATCAGACATGAGAACAGAATGGTGCTGGCCAGCACTACAGC
TAAGGCTATGGAGCAGATGGCAGGATCAAGTGAGCAGGCAGCGGAAGCCATGGAGATCGC
TAATCAGGCTAGGCAGATGGTGCAGGCAATGAGGACAATTGGGACTCATCCTAACTCTAG
TGCTGGTCTGAGAGATAATCTTCTTGAAAATTTGCAGGCCTACCAGAAACGAATGGGAGT
GCAGATGCAGCGATTCAAGTGATCCTATTGTTGTTGCCGCAAATATCATTGGGATCTTGC
ACTTGATATTGTGGATTCTTGATCGTCTTTTCTTCAAATGCATTTATCGTCGCCTTAAAT
ACGGTTTGAAAAGAGGGCCTGCTACGGCAGGGGTACCTGAGTCTATGAGGGAAGAGTACC
GGCAGGAACAGCAGAGTGCTGTGGATGTTGACGATAGTCA-TTTTGTCAACATAGAGTTG
GAGTAAAAAA-------------------------------------------
>gi|119368989|gb|DQ989990| /Avian/7(MP)/H5N1/Thailand/2005/// Influenza A virus (A/open-billed stork/Nakhonsawan/BBD1521J/2005(H5N1)) matrix protein 2 (M2) and matrix protein 1 (M1) genes, complete cds.
---------------------------------ATGAAAAATGAGTCTTCTAACCGAGGT
CG-AAACGTACGTTCTCTCTATCATCCCGTCGGGCCCCCTCAAAGCCGAGATCGCGCAGA
AACTTGAAGATGTCTTTGCAGGAAAGAACACCGATCTCGAGGCTCTCATGGAGTGGCTAA
AGACAAGACCAATCCTGTCACCTCTGACTAAAGGGATTTTGGGATTTGTATTCACGCTCA
CCGTGCCCAGTGAGCGAGGACTGCAGCGTAGACGCTTTGTCCAGAATGCCCTAAATGGAA
ATGGAGACCCAAATAATATGGATAGAGCAGTTAAGCTATATAAGAAGCTGAAAAGAGAAA
TAACATTCCATGGGGCTAAGGAGGTCGCACTCAGCTACTCAACCGGTGCACTTGCCAGTT
GCATGGG--TCTCATATACAACAGGATGGGAACGGTGACTACGGAAGTGGCTTTTGGCCT
AGTGTGTGCCACCTGTGAGCAGATTGCAGATTCACAGCATCGGTCTCACAGACAGATGGC
AACTACCACCAACCCACTAATCAGACATGAGAACAGAATGGTGCTGGCCAGCACTACAGC
TAAGGCTATGGAGCAGATGGCAGGATCAAGTGAGCAGGCAGCGGAAGCCATGGAGATCGC
TAATCAGGCTAGGCAGATGGTGCAGGCAATGAGGACAATTGGGACTCATCCTAACTCTAG
TGCTGGTCTGAGAGATAATCTTCTTGAAAATTTGCAGGCCTACCAGAAACGAATGGGAGT
GCAGATGCAGCGATTCAAGTGATCCTATTGTTGTTGCCGCAAATATCATTGGGATCTTGC
ACTTGATATTGTGGATTCTTGATCGTCTTTTCTTCAAATGCATTTATCGTCGCCTTAAAT
ACGGTTTGAAAAGAGGGCCTGCTACGGCAGGGGTACCTGAGTCTATGAGGGAAGAGTACC
GGCAGGAACAGCAGAGTGCTGTGGATGTTGACGATAGTCA-TTTTGTCAACATAGAGTTG
GAGTAAAAAACTA----------------------------------------
>gi|119369008|gb|DQ989998| /Avian/7(MP)/H5N1/Thailand/2005/// Influenza A virus (A/open-billed stork/Nakhonsawan/BBD2616F/2005(H5N1)) matrix protein 2 (M2) and matrix protein 1 (M1) genes, complete cds.
---------------------------------ATGAAAAATGAGTCTTCTAACCGAGGT
CG-AAACGTACGTTCTCTCTATCATCCCGTCGGGCCCCCTCAAAGCCGAGATCGCGCAGA
AACTTGAAGATGTCTTTGCAGGAAAGAACACCGATCTCGAGGCTCTCATGGAGTGGCTAA
AGACAAGACCAATCCTGTCACCTCTGACTAAAGGGATTTTGGGATTTGTATTCACGCTCA
CCGTGCCCAGTGAGCGAGGACTGCAGCGTAGACGCTTTGTCCAGAATGCCCTAAATGGAA
ATGGAGACCCAAATAATATGGATAGAGCAGTTAAGCTATATAAGAAGCTGAAAAGAGAAA
TAACATTCCATGGGGCTAAGGAGGTCGCACTCAGCTACTCAACCGGTGCACTTGCCAGTT
GCATGGG--TCTCATATACAACAGGATGGGAACGGTGACTACGGAAGTGGCTTTTGGCCT
AGTGTGTGCCACCTGTGAGCAGATTGCAGATTCACAGCATCGGTCTCACAGACAGATGGC
AACTACCACCAACCCACTAATCAGACATGAGAACAGAATGGTGCTGGCCAGCACTACAGC
TAAGGCTATGGAGCAGATGGCAGGATCAAGTGAGCAGGCAGCGGAAGCCATGGAGATCGC
TAATCAGGCTAGGCAGATGGTGCAGGCAATGAGGACAATTGGGACTCATCCTAACTCTAG
TGCTGGTCTGAGAGATAATCTTCTTGAAAATTTGCAGGCCTACCAGAAACGAATGGGAGT
GCAGATGCAGCGATTCAAGTGATCCTATTGTTGTTGCCGCAAATATCATTGGGATCTTGC
ACTTGATATTGTGGATTCTTGATCGTCTTTTCTTCAAATGCATTTATCGTCGCCTTAAAT
ACGGTTTGAAAAGAGGGCCTGCTACGGCAGGGGTACCTGAGTCTATGAGGGAAGAGTACC
GGCAGGAACAGCAGAGTGCTGTGGATGTTGACGATAGTCA-TTTTGTCAACATAGAGTTG
GAGTAAAAAAC------------------------------------------
>gi|119369027|gb|DQ990006| /Avian/7(MP)/H5N1/Thailand/2005/// Influenza A virus (A/open-billed stork/Nakhonsawan/BBA3011M/2005(H5N1)) matrix protein 2 (M2) and matrix protein 1 (M1) genes, complete cds.
--------------------------------------AAATGAGTCTTCTAACCGAGGT
CG-AAACGTACGTTCTCTCTATCATCCCGTCGGGCCCCCTCAAAGCCGAGATCGCGCAGA
AACTTGAAGATGTCTTTGCAGGAAAGAACACCGATCTCGAGGCTCTCATGGAGTGGCTAA
AGACAAGACCAATCCTGTCACCTCTGACTAAAGGGATTTTGGGATTTGTATTCACGCTCA
CCGTGCCCAGTGAGCGAGGACTGCAGCGTAGACGCTTTGTCCAGAATGCCCTAAATGGAA
ATGGAGACCCAAATAATATGGATAGAGCAGTTAAGCTATATAAGAAGCTGAAAAGAGAAA
TAACATTCCATGGGGCTAAGGAGGTCGCACTCAGCTACTCAACCGGTGCACTTGCCAGTT
GCATGGG--TCTCATATACAACAGGATGGGAACGGTGACTACGGAAGTGGCTTTTGGCCT
AGTGTGTGCCACCTGTGAGCAGATTGCAGATTCACAGCATCGGTCTCACAGACAGATGGC
AACTACCACCAACCCACTAATCAGACATGAGAACAGAATGGTGCTGGCCAGCACTACAGC
TAAGGCTATGGAGCAGATGGCAGGATCAAGTGAGCAGGCAGCGGAAGCCATGGAGATCGC
TAATCAGGCTAGGCAGATGGTGCAGGCAATGAGGACAATTGGGACTCATCCTAACTCTAG
TGCTGGTCTGAGAGATAATCTTCTTGAAAATTTGCAGGCCTACCAGAAACGAATGGGAGT
GCAGATGCAGCGATTCAAGTGATCCTATTGTTGTTGCCGCAAATATCATTGGGATCTTGC
ACTTGATATTGTGGATTCTTGATCGTCTTTTCTTCAAATGCATTTATCGTCGCCTTAAAT
ACGGTTTGAAAAGAGGGCCTGCTACGGCAGGGGTACCTGAGTCTATGAGGGAAGAGTACC
GGCAGGAACAGCAGAGTGCTGTGGATGTTGACGATAGTCA-TTTTGTCAACATAGAGTTG
GAGTAAAAAACTAC---------------------------------------
>gi|87204358|gb|DQ363928| /Avian/7(MP)/H5N1/Russia/2005/// Influenza A virus (A/Cygnus olor/Astrakhan/Ast05-2-7/2005(H5N1)) membrane ion channel M2 (M) and matrix protein 1 (M) genes, complete cds.
---------------------------TAGATGTTGAAAGATGAGTCTTCTAACCGAGGT
CG-AAACGTACGTTCTCTCTATCATCCCGTCAGGCCCCCTCAAAGCCGAGATTGCGCAGA
AACTTGAAGATGTCTTTGCAGGAAAGAACACCGATCTCGAGGCTCTCATGGAGTGGCTAA
AGACAAGACCAATCCTGTCACCTCTGACTAAAGGGATGTTGGGATTTGTATTCACGCTCA
CCGTGCCCAGTGAGCGAGGACTGCAGCGTAGACGCTTTGTCCAGAATGCCCTAAATGGAA
ATGGAGATCCAAATAATATGGATAGGGCAGTTAAGCTATATAAGAAGCTGAAAAGAGAAA
TAACATTCCATGGGGCTAAGGAGGTCGCACTCAGCTACTCAACCGGTGCACTCGCCAGTT
GCATGGG--TCTCATATACAACAGAATGGGCACAGTTACTACGGAAGTGGCTTTTGGCCT
AGTGTGTGCCACTTGTGAGCAGATTGCAGATTCACAGCATCGGTCTCACAGACAGATGGC
AACTATCACCAACCCACTAATCAGGCATGAGAACAGAATGGTGCTGGCCAGCACTACAGC
TAAGGCTATGGAGCAGATGGCGGGATCAAGCGAGCAGGCAGCGGAAGCCATGGAGGTCGC
TAATCAGGCTAGGCAGATGGTGCAGGCAATGAGAACAATTGGGACTCATCCTAACTCTAG
TGCTGGTCTGAGAGATAATCTTCTTGAAAATTTGCAGGCCTACCAGAAACGAATGGGAGT
GCAGATACAGCGATTCAAGTGATCCTCTTGTTGTTGCCGCAAGTATCATTGGGATCTTGC
ACTTGATATTATGGATTCTTGATCGTCTTTTCTTCAAATGCATTTATCGTCGCCTTAAAT
ACGGTTTGAAAAGAGGGCCTTCTACGGAAGGAGTACCTGAGTCTATGAGGGAAGAGTATC
GGCAGGAACAGCAGAATGCTGTGGATGTTGACGATGGTCA-TTTTGTCAACATAGAATTG
GAGTAAAAAACTA----------------------------------------
>gi|90289627|gb|DQ449633| /Avian/7(MP)/H5N1/Russia/2005/// Influenza A virus (A/chicken/Kurgan/05/2005(H5N1)) matrix protein 1 (M) mRNA, complete cds.
---------------------------TAGATGTTGAAAGATGAGTCTTCTAACCGAGGT
CG-AAACGTACGTTCTCTCTATCATCCCGTCAGGCCCCCTCAAAGCCGAGATCGCGCAGA
AACTTGAAGATGTCTTTGCAGGAAAGAACACCGATCTCGAGGCTCTCATGGAGTGGCTAA
AGACAAGACCAATCCTGTCACCTCTGACTAAAGGGATGTTGGGATTTGTATTCACGCTCA
CCGTGCCCAGTGAGCGAGGACTGCAGCGTAGACGCTTTGTCCAGAATGCCCTAAATGGAA
ATGGAGATCCAAATAATATGGATAGGGCAGTTAAGCTATATAAGAAGCTGAAAAGAGAAA
TAACATTCCATGGGGCTAAGGAGGTCGCACTCAGCTACTCAACCGGTGCACTCGCCAGTT
GCATGGG--TCTCATATACAACAGAATGGGCACAGTGACTACGGAAGTTGCTTTTGGCCT
AGTGTGTGCCACTTGTGAGCAGATTGCAGATTCACAGCATCGGTCTCACAGACAGATGGC
AACTATCACCAACCCACTAATCAGGCATGAGAACAGAATGGTGCTGGCCAGCACTACAGC
TAAGGCTATGGAGCAGATGGCGGGATCAAGTGAGCAGGCAGCGGAAGCCATGGAGGTCGC
TAATCAGGCTAGGCAGATGGTGCAGGCAATGAGAACAATTGGGACTCATCCTAACTCTAG
TGCTGGTCTGAGAGATAATCTTCTTGAAAATTTGCAGGCCTACCAGAAACGAATGGGAGT
GCAGATGCAGCGATTCAAGTGATCCTCTTGTTGTTGCCGCAAGTATCATTGGGATCTTGC
ACTTGATATTGTGGATTCTTGATCGTCTTTTCTTCAAATGCATTTATCGTCGCCTTAAAT
ACGGTTTGAAAAGAGGGCCTTCTACGGAAGGAGTACCTGAGTCTATGAGGGAAGAGTATC
GGCAGGAACAGCAGAATGCTGTGGATGTTGACGATGGTCA-TTTTGTCAACATAGAATTG
GAGTAAAAAACTA----------------------------------------
>gi|90289689|gb|DQ449641| /Avian/7(MP)/H5N1/Russia/2005/// Influenza A virus (A/duck/Kurgan/08/2005(H5N1)) matrix protein 1 (M) mRNA, complete cds.
---------------------------TAGATGTTGAAAGATGAGTCTTCTAACCGAGGT
CG-AAACGTACGTTCTCTCTATCATCCCGTCAGGCCCCCTCAAAGCCGAGATCGCGCAGA
AACTTGAAGATGTCTTTGCAGGAAAGAACACCGATCTCGAGGCTCTCATGGAGTGGCTAA
AGACAAGACCAATCCTGTCACCTCTGACTAAAGGGATGTTGGGATTTGTATTCACGCTCA
CCGTGCCCAGTGAGCGAGGACTGCAGCGTAGACGCTTTGTCCAGAATGCCCTAAATGGAA
ATGGAGATCCAAATAATATGGATAGGGCAGTTAAGCTATATAAGAAGCTGAAAAGAGAAA
TAACATTCCATGGGGCTAAGGAGGTCGCACTCAGCTACTCAACCGGTGCACTCGCCAGTT
GCATGGG--TCTCATATACAACAGAATGGGCACAGTGACTACGGAAGTGGCTTTTGGCCT
AGTGTGTGCCACTTGTGAGCAGATTGCAGATTCACAGCATCGGTCTCACAGACAGATGGC
AACTATCACCAACCCACTAATCAGGCATGAGAACAGAATGGTGCTGGCCAGCACTACAGC
TAAGGCTATGGAGCAGATGGCGGGATCAAGTGAGCAGGCAGCGGAAGCCATGGAGGTCGC
TAATCAGGCTAGGCAGATGGTGCAGGCAATGAGAACAATTGGGACTCATCCTAACTCTAG
TGCTGGTCTGAGAGATAATCTTCTTGAAAATTTGCAGGCCTACCAGAAACGAATGGGAGT
GCAGATGCAGCGATTCAAGTGATCCTCTTGTTGTTGCCGCAAGTATCATTGGGATCTTGC
ACTTGATATTGTGGATTCTTGATCGTCTTTTCTTCAAATGCATTTATCGTCGCCTTAAAT
ACGGTTTGAAAAGAGGGCCTTCTACGGAAGGAGTACCTGAGTCTATGAGGGAAGAGTATC
GGCAGGAACAGCAGAATGCTGTGGATGTTGACGATGGTCA-TTTTGTCAACATAGAATTG
GAGTAAAAAACTA----------------------------------------
>gi|83940779|gb|DQ323678| /Avian/7(MP)/H5N1/Russia/2005/// Influenza A virus (A/chicken/Kurgan/3/2005(H5N1)) membrane ion channel protein (M2) and matrix protein 1 (M1) genes, complete cds.
----------------------------------------ATGAGTCTTCTAACCGAGGT
CG-AAACGTACGTTCTCTCTATCATCCCGTCAGGCCCCCTCAAAGCCGAGATCGCGCAGA
AACTTGAAGATGTCTTTGCAGGAAAGAGCACCGATCTCGAGGCTCTCATGGAGTGGCTAA
AGACAAGACCAATCCTGTCACCTCTGACTAAAGGGATGTTGGGATTTGTATTCACGCTCA
CCGTGCCCAGTGAGCGAGGACTGCAGCGTAGACGCTTTGTCCAGAATGCCCTAAATGGAA
ATGGAGATCCAAATAATATGGATAGGGCAGTTAAGCTATATAAGAAGCTGAAAAGAGAAA
TAACATTCCATGGGGCTAAGGAGGTCGCACTCAGCTACTCAACCGGTGCACTCGCCAGTT
GCATGGG--TCTCATATACAACAGAATGGGCACAGTGACTACGGAAGTTGCTTTTGGCCT
AGTGTGTGCCACTTGTGAGCAGATTGCAGATTCACAGCATCGGTCTCACAGACAGATGGC
AACTATCACCAACCCACTAATCAGGCATGAGAACAGAATGGTGCTGGCCAGCACTACAGC
TAAGGCTATGGAGCAGATGGCGGGATCAAGTGAGCAGGCAGCGGAAGCCATGGAGGTCGC
TAATCAGGCTAGGCAGATGGTGCAGGCAATGAGAACAATTGGGACTCATCCTAACTCTAG
TGCTGGTCTGAGAGATAATCTTCTTGAAAATTTGCAGGCCTACCAGAAACGAATGGGAGT
GCAGATGCAGCGATTCAAGTGATCCTCTTGTTGTTGCCGCAAGTATCATTGGGATCTTGC
ACTTGATATTGTGGATTCTTGATCGTCTTTTCTTCAAATGCATTTATCGTCGCCTTAAAT
ACGGTTTGAAAAGAGGGCCTTCTACGGAAGGAGTACCTGAGTCTATGAGGGAAGAGTATC
GGCAGGAACAGCAGAATGCTGTGGATGTTGACGATGGTCA-TTTTGTCAACATAGAATTG
GAGTAAAAAA-------------------------------------------
>gi|108782529|gb|DQ676839| /Avian/7(MP)/H5N1/Russia/2005/// Influenza A virus (A/chicken/Dovolnoe/03/2005(H5N1)) matrix protein 1 (M1) mRNA, complete cds.
---------------------------TAGATGTTGAAAGATGAGTCTTCTAACCGAGGT
CG-AAACGTACGTTCTCTCTATCATCCCGTCAGGCCCCCTCAAAGCCGAGATCGCGCAGA
AACTTGAAGATGTCTTTGCAGGAAAGAACACCGATCTCGAGGCTCTCATGGAGTGGCTAA
AGACAAGACCAATCCTGTCACCTCTGACTAAAGGGATGTTGGGATTTGTATTCACGCTCA
CCGTGCCCAGTGAGCGAGGACTGCAGCGTAGACGCTTTGTCCAGAATGCCCTAAATGGAA
ATGGAGATCCAAATAATATGGATAGGGCAGTTAAGCTATATAAGAAGCTGAAAAGAGAAA
TAACATTCCATGGGGCTAAGGAGGTCGCACTCAGCTACTCAACCGGTGCACTCGCCAGTT
GCATGGG--TCTCATATACAACAGAATGGGCACAGTGACTACGGAAGTGGCTTTTGGCCT
AGTGTGTGCCACTTGTGAGCAGATTGCAGATTCACAGCATCGGTCTCACAGACAGATGGC
AACTATCACCAACCCACTAATCAGGCATGAGAACAGAATGGTGCTGGCCAGCACTACAGC
TAAGGCTATGGAGCAGATGGCGGGATCAAGTGAGCAGGCAGCGGAAGCCATGGAGGTCGC
TAATCAGGCTAGGCAGATGGTGCAGGCAATGAGAACAATTGGGACTCATCCTAACTCTAG
TGCTGGTCTGAGAGATAATCTTCTTGAAAATTTGCAGGCCTACCAGAAACGAATGGGAGT
GCAGATGCAGCGATTCAAGTGATCCTCTTGTTGTTGCCGCAAGTATCATTGTGATCTTGC
ACTTGATATTGTGGATTCTTGATCGTCTTTTCTTCAAATGCATTTATCGTCGCCTTAAAT
ACGGTTTGAAAAGAGGGCCTTCTACGGAAGGAGTACCTGAGTCTATGAGGGAAGAGTATC
GGCAGGAACAGCAGAATGCTGTGGATGTTGACGATGGTCA-TTTTGTCAACATAGAATTG
GAGTAAAAAACTA----------------------------------------
>gi|112005112|gb|DQ864708| /Avian/7(MP)/H5N1/Russia/2005/// Influenza A virus (A/duck/Novosibirsk/02/05(H5N1)) matrix protein 2 (M) and matrix protein 1 (M) genes, complete cds.
---------------AGCAAAAGCAGGTAGATGTTGAAAGATGAGTCTTCTAACCGAGGT
CG-AAACGTACGTTCTCTCTATCATCCCGTCAGGCCCCCTCAAAGCCGAGATAGCGCAGA
AACTTGAAGATGTCTTTGCAGGAAAGAACACCGATCTCGAGGCTCTCATGGAGTGGCTAA
AGACAAGACCAATCCTGTCACCTCTGACTAAAGGGATGTTGGGATTTGTATTCACGCTCA
CCGTGCCCAGTGAGCGAGGACTGCAGCGTAGACGCTTTGTCCAGAATGCCCTAAATGGAA
ATGGAGATCCAAATAATATGGATAGGGCAGTTAAGCTATATAAGAAGCTGAAAAGAGAAA
TAACATTCCATGGGGCTAAGGAGGTCGCACTCAGCTACTCAACCGGTGCACTCGCCAGTT
GCATGGG--TCTCATATACAACAGAATGGGCACAGTGACTACGGAAGTGGCTTTTGGCCT
AGTGTGTGCCACTTGTGAGCAGATTGCAGATTCACAGCATCGGTCTCACAGACAGATGGC
AACTATCACCAACCCACTAATCAGGCATGAGAACAGAATGGTGCTGGCCAGCACTACAGC
TAAGGCTATGGAGCAGATGGCGGGATCAAGTGAGCAGGCAGCGGAAGCCATGGAGGTCGC
TAATCAGGCTAGGCAGATGGTGCAGGCAATGAGAACAATTGGGACTCATCCTAACTCTAG
TGCTGGTCTGAGAGATAATCTTCTTGAAAATTTGCAGGCCTACCAGAAACGAATGGGAGT
GCAGATGCAGCGATTCAAGTGATCCTCTTGTTGTTGCCGCAAGTATCATTGGGATCTTGC
ACTTGATATTGTGGATTCTTGATCGTCTTTTCTTCAAATGCATTTATCGTCGCCTTAAAT
ACGGTTTGAAAAGAGGGCCTTCTACGGAAGGAGTACCTGAGTCTATGAGGGAAGAGTATC
GGCAGGAACAGCAGAATGCTGTGGATGTTGACGATGGTCA-TTTTGTCAACATAGAATTG
GAGTAAAAAACTACCTTGTTTCTACT---------------------------
>gi|78450649|gb|DQ234077| /Avian/7(MP)/H5N1/Russia/2005/// Influenza A virus (A/grebe/Novosibirsk/29/2005(H5N1)) membrane ion channel M2 (M) and matrix protein 1 (M) genes, complete cds.
---------------------------TAGATGTTGAAAGATGAGTCTTCTAACCGAGGT
CG-AAACGTACGTTCTCTCTATCATCCCGTCAGGCCCCCTCAAAGCCGAGATCGCGCAGA
AACTTGAAGATGTCTTTGCAGGAAAGAACACCGATCTCGAGGCTCTCATGGAGTGGCTAA
AGACAAGACCAATCCTGTCACCTCTGACTAAAGGGATGTTGGGATTTGTATTCACGCTCA
CCGTGCCCAGTGAGCGAGGACTGCAGCGTAGACGCTTTGTCCAGAATGCCCTAAATGGAA
ATGGAGATCCAAATAATATGGATAGGGCAGTTAAGCTATATAAGAAGCTGAAAAGGGAAA
TAACATTCCATGGGGCTAAGGAGGTCGCACTCAGCTACTCAACCGGTGCACTCGCCAGTT
GCATGGG--TCTCATATACAACAGAATGGGCACAGTGACTACGGAAGTGGCTTTTGGCCT
AGTGTGTGCCACTTGTGAGCAGATTGCAGATTCACAGCATCGGTCTCACAGACAGATGGC
AACTATCACCAACCCACTAATCAGGCATGAGAACAGAATGGTGCTGGCCAGCACTACAGC
TAAGGCTATGGAGCAGATGGCGGGATCAAGTGAGCAGGCAGCGGAAGCCATGGAGGTCGC
TAATCAGGCTAGGCAGATGGTGCAGGCAATGAGAACAATTGGGACTCATCCTAACTCTAG
TGCTGGTCTGAGAGATAATCTTCTTGAAAATTTGCAGGCCTACCAGAAACGAATGGGAGT
GCAGATGCAGCGATTCAAGTGATCCTCTTGTTGTTGCCGCAAGTATCATTGGGATCTTGC
ACTTGATATTGTGGATTCTTGATCGTCTTTTCTTCAAATGCATTTATCGTCGCCTTAAAT
ACGGTTTGAAAAGAGGGCCTTCTACGGAAGGAGTACCTGAGTCTATGAGGGAAGAGTATC
GGCAGGAACAGCAGAATGCTGTGGATGTTGACGATGGTCA-TTTTGTCAACATAGAATTG
GAGTAAAAAACTA----------------------------------------
>gi|78450698|gb|DQ234078| /Avian/7(MP)/H5N1/Russia/2005/// Influenza A virus (A/duck/Novosibirsk/56/2005(H5N1)) membrane ion channel M2 (M) and matrix protein 1 (M) genes, complete cds.
---------------------------TAGATGTTGAAAGATGAGTCTTCTAACCGAGGT
CG-AAACGTACGTTCTCTCTATCATCCCGTCAGGCCCCCTCAAAGCCGAGATCGCGCAGA
AACTTGAAGATGTCTTTGCAGGAAAGAACACCGATCTCGAGGCTCTCATGGAGTGGCTAA
AGACAAGACCAATCCTGTCACCTCTGACTAAAGGGATGTTGGGATTTGTATTCACGCTCA
CCGTGCCCAGTGAGCGAGGACTGCAGCGTAGACGCTTTGTCCAGAATGCCCTAAATGGAA
ATGGAGATCCAAATAATATGGATAGGGCAGTTAAGCTATATAAGAAGCTGAAAAGAGAAA
TAACATTCCATGGGGCTAAGGAGGTCGCACTCAGCTACTCAACCGGTGCACTCGCCAGTT
GCATGGG--TCTCATATACAACAGAATGGGTACAGTGACTACGGAAGTGGCTTTTGGCCT
AGTGTGTGCCACTTGTGAGCAGATTGCAGATTCACAGCATCGGTCTCACAGACAGATGGC
AACTATCACCAACCCACTAATCAGGCATGAGAACAGAATGGTGCTGGCCAGCACTACAGC
TAAGGCTATGGAGCAGATGGCGGGATCAAGTGAGCAGGCAGCGGAAGCCATGGAGGTCGC
TAATCAGGCTAGGCAGATGGTGCAGGCAATGAGAACAATTGGGACTCATCCTAACTCTAG
TGCTGGTCTGAGAGATAATCTTCTTGAAAATTTGCAGGCCTACCAGAAACGAATGGGAGT
GCAGATGCAGCGATTCAAGTGATCCTCTTGTTGTTGCCGCAAGTATCATTGGGATCTTGC
ACTTGATATTGTGGATTCTTGATCGTCTTTTCTTCAAATGCATTTATCGTCGCCTTAAAT
ACGGTTTGAAAAGAGGGCCTTCTACGGAAGGAGTACCTGAGTCTATGAGGGAAGAGTATC
GGCAGGAACAGCAGAATGCTGTGGATGTTGACGATGGTCA-TTTTGTCAACATAGAATTG
GAGTAAAAAACTA----------------------------------------
>gi|138361489|gb|EF205161| /Avian/7(MP)/H5N1/Russia/2005/// Influenza A virus (A/chicken/Suzdalka/06/05(H5N1)) segment 7, complete sequence.
---------------AGCAAAAGCAGGTAGATGTTGAAAGATGAGTCTTCTAACCGAGGT
CG-AAACGTACGTTCTCTCTATCATCCCGTCAGGCCCCCTCAAAGCCGAGATCGCGCAGA
AACTTGAAGATGTCTTTGCAGGAAAGAACACCGATCTCGAGGCTCTCATGGAGTGGCTAA
AGACAAGACCAATCCTGTCACCTCTGACTAAAGGGATGTTGGGATTTGTATTCACGCTCA
CCGTGCCCAGTGAGCGAGGACTGCAGCGTAGACGCTTTGTCCAGAATGCCCTAAATGGAA
ATGGAGATCCAAATAATATGGATAGGGCAGTTAAGCTATATAAGAAGCTGAAAAGAGAAA
TAACATTCCATGGGGCTAAAGAGGTCGCACTCAGCTACTCAACCGGTGCACTCGCCAGTT
GCATGGG--TCTCATATACAACAGAATGGGCACAGTGACTACGGAAGTGGCTTTTGGCCT
AGTGTGTGCCACTTGTGAGCAGATTGCAGATTCACAGCATCGGTCTCACAGACAGATGGC
AACTATCACCAACCCACTAATCAGGCATGAGAACAGAATGGTGCTGGCCAGCACTACAGC
TAAGGCTATGGAGCAGATGGCGGGATCAAGTGAGCAGGCAGCGGAAGCCATGGAGGTCGC
TAATCAGGCTAGGCAGATGGTGCAGGCAATGAGAACAATTGGGACTCATCCTAACTCTAG
TGCTGGTCTGAGAGATAATCTTCTTGAAAATTTGCAGGCCTACCAGAAACGAATGGGAGT
GCAGATGCAGCGATTCAAGTGATCCTCTTGTTGTTGCCGCAAGTATCATTGGGATCTTGC
ACTTGATATTGTGGATTCTTGATCGTCTTTTCTTCAAATGCATTTATCGTCGCCTTAAAT
ACGGTTTGAAAAGAGGGCCTTCTACGGAAGGAGTACCTGAGTCTATGAGGGAAGAGTATC
GGCAGGAACAGCAGAATGCTGTGGATGTTGACGATGGTCA-TTTTGTCAACATAGAATTG
GAGTAAAAAACTACCTTGTTTCTACT---------------------------
>gi|138361504|gb|EF205162| /Avian/7(MP)/H5N1/Russia/2005/// Influenza A virus (A/chicken/Omsk/14/05(H5N1)) segment 7, complete sequence.
---------------AGCAAAAGCAGGTAGATGTTGAAAGATGAGTCTTCTAACCGAGGT
CG-AAACGTACGTTCTCTCTATCATCCCGTCAGGCCCCCTCAAAGCCGAGATCGCGCAGA
GACTTGAAGATGTCTTTGCAGGAAAGAACACCGATCTCGAGGCTCTCATGGAGTGGCTAA
AGACAAGACCAATCCTGTCACCTCTGACTAAAGGGATGTTGGGATTTGTATTCACGCTCA
CCGTGCCCAGTGAGCGAGGACTGCAGCGTAGACGCTTTGTCCAGAATGCCCTAAATGGAA
ATGGAGATCCAAATAATATGGATAGGGCAGTTAAGCTATATAAGAAGCTGAAAAGAGAAA
TAACATTCCATGGGGCTAAGGAGGTCGCACTCAGCTACTCAACCGGTGCACTCGCCAGTT
GCATGGG--TCTCATATACAACAGAATGGGCACAGTGACTACGGAAGTGGCTTTTGGCCT
AGTGTGTGCCACTTGTGAGCAGATTGCAGATTCACAGCATCGGTCTCACAGACAGATGGC
AACTATCACCAACCCACTAATCAGGCATGAGAACAGAATGGTGCTGGCCAGCACTACAGC
TAAGGCTATGGAGCAGATGGCGGGATCAAGTGAGCAGGCAGCGGAAGCCATGGAGGTCGC
TAATCAGGCTAGGCAGATGGTGCAGGCAATGAGAACAATTGGGACTCATCCTAACTCTAG
TGCTGGTCTGAGAGATAATCTTCTTGAAAATTTGCAGGCCTACCAGAAACGAATGGGAGT
GCAGATGCAGCGATTCAAGTGATCCTCTTGTTGTTGCCGCAAGTATCATTGGGATCTTGC
ACTTGATATTGTGGATTCTTGATCGTCTTTTCTTCAAATGCATTTATCGTCGCCTTAAAT
ACGGTTTGAAAAGAGGGCCTTCTACGGAAGGAGTACCTGAGTCTATGAGGGAAGAGTATC
GGCAGGAACAGCAGAATGCTGTGGATGTTGACGATGGTCA-TTTTGTCAACATACAATTG
GAGTAAAAAACTACCTTGTTTCTACT---------------------------
>gi|138361518|gb|EF205163| /Avian/7(MP)/H5N1/Russia/2005/// Influenza A virus (A/goose/Suzdalka/10/05(H5N1)) segment 7, complete sequence.
---------------AGCAAAAGCAGGTAGATGTTGAAAGATGAGTCTTCTAACCGAGGT
CG-AAACGTACGTTCTCTCTATCATCCCGTCAGGCCCCCTCAAAGCCGAGATCGCGCAGA
AACTTGAAGATGTCTTTGCAGGAAAGAACACCGATCTCGAGGCTCTCATGGAGTGGCTAA
AGACAAGACCAATCCTGTCACCTCTGACTAAAGGGATGTTGGGATTTGTATTCACGCTCA
CCGTGCCCAGTGAGCGAGGACTGCAGCGTAGACGCTTTGTCCAGAATGCCCTAAATGGAA
ATGGAGATCCAAATAATATGGATAGGGCAGTTAAGCTATATAAGAAGCTGAAAAGAGAAA
TAACATTCCATGGGGCTAAAGAGGTCGCACTCAGCTACTCAACCGGTGCACTCGCCAGTT
GCATGGG--TCTCATATACAACAGAATGGGCACAGTGACTACGGAAGTGGCTTTTGGCCT
AGTGTGTGCCACTTGTGAGCAGATTGCAGATTCACAGCATCGGTCTCACAGACAGATGGC
AACTATCACCAACCCACTAATCAGGCATGAGAACAGAATGGTGCTGGCCAGCACTACAGC
TAAGGCTATGGAGCAGATGGCGGGATCAAGTGAGCAGGCAGCGGAAGCCATGGAGGTCGC
TAATCAGGCTAGGCAGATGGTGCAGGCAATGAGAACAATTGGGACTCATCCTAACTCTAG
TGCTGGTCTGAGAGATAATCTTCTTGAAAATTTGCAGGCCTACCAGAAACGAATGGGAGT
GCAGATGCAGCGATTCAAGTGATCCTCTTGTTGTTGCCGCAAGTATCATTGGGATCTTGC
ACTTGATATTGTGGATTCTTGATCGTCTTTTCTTCAAATGCATTTATCGTCGCATTAAAT
ACGGTTTGAAAAGAGGGCCTTCTACGGAAGGAGTACCTGAGTCTATGAGGGAAGAGTATC
GGCAGGAACAGCAGAATGCTGTGGATGTTGACGATGGTCA-TTTTGTCAACATAGAATTG
GAGTAAAAAACTACCTTGTTTCTACT---------------------------
>gi|138361531|gb|EF205164| /Avian/7(MP)/H5N1/Russia/2005/// Influenza A virus (A/goose/Krasnoozerskoe/627/05(H5N1)) segment 7, complete sequence.
---------------AGCAAAAGCAGGTAGATGTTGAAAGATGAGTCTTCTAACCGAGGT
CG-AAACGTACGTTCTCTCTATCATCCCGTCAGGCCCCCTCAAAGCCGAGATCGCGCAGA
AACTTGAAGATGTCTTTGCAGGAAAGAACACCGATCTCGAGGCTCTCATGGAGTGGCTAA
AGACAAGACCAATCCTGTCACCTCTGACTAAAGGGATGTTGGGATTTGTATTCACGCTCA
CCGTGCCCAGTGAGCGAGGACTGCAGCGTAGACGCTTTGTCCAGAATGCCCTAAATGGAA
ATGGAGATCCAAATAATATGGATAGGGCAGTTAAGCTATATAAGAAGCTGAAAAGAGAAA
TAACATTCCATGGGGCTAAGGAGGTCGCACTCAGCTACTCAACCGGTGCACTCGCCAGTT
GCATGGG--TCTCATATACAACAGAATGGGCACAGTGACTACGGAAGTGGCTTTTGGCCT
AGTGTGTGCCACTTGTGAGCAGATTGCAGATTCACAGCATCGGTCTCACAGACAGATGGC
AACTATCACCAACCCACTAATCAGGCATGAGAACAGAATGGTGCTGGCCAGCACTACAGC
TAAGGCTATGGAGCAGATGGCGGGATCAAGTGAGCAGGCAGCGGAAGCCATGGAGGTCGC
TAATCAGGCTAGGCAGATGGTGCAGGCAATGAGAACAATTGGGACTCATCCTAACTCTAG
TGCTGGTCTGAGAGATAATCTTCTTGAAAATTTGCAGGCCTACCAGAAACGAATGGGAGT
GCAGATGCAGCGATTCAAGTGATCCTCTTGTTGTTGCCGCAAGTATCATTGGGATCTTGC
ACTTGATATTATGGATTCTTGATCGTCTTTTCTTCAAATGCATTTATCGTCGCCTTAAAT
ACGGTTTGAAAAGAGGGCCTTCTACGGAAGGAGTACCTGAGTCTATGAGGGAAGAGTATC
GGCAGGAACAGCAGAATGCTGTGGATGTTGACGATGGTCA-TTTTGTCAACATAGAATTG
GAGTAAAAAACTACCTTGTTTCTACT---------------------------
>gi|138361581|gb|EF205167| /Avian/7(MP)/H5N1/Russia/2005/// Influenza A virus (A/chicken/Tula/4/05(H5N1)) segment 7, complete sequence.
---------------AGCAAAAGCAGGTAGATGTTGAAAGATGAGTCTTCTAACCGAGGT
CG-AAACGTACGTTCTCTCTATCATCCCGTCAGGCCCCCTCAAAGCCGAGATCGCGCAGA
AACTTGAAGATGTCTTTGCAGGAAAGAACACCGATCTCGAGGCTCTCATGGAGTGGCTAA
AGACAAGACCAATCCTGTCACCTCTGACTAAAGGGATGTTGGGATTTGTATTCACGCTCA
CCGTGCCCAGTGAGCGAGGACTGCAGCGTAGACGCTTTGTCCAGAATGCCCTAAATGGAA
ATGGAGATCCAAATAATATGGATAGGGCAGTTAAGCTATATAAGAAGCTGAAAAGAGAAA
TAACATTCCATGGGGCTAAGGAGGTCGCACTCAGCTACTCAACCGGTGCACTCGCCAGTT
GCATGGG--TCTCATATACAACAGAATGGGCACAGTGACTACGGAAGTGGCTTTTGGCCT
AGTGTGTGCCACTTGTGAGCAGATTGCAGATTCACAGCATCGGTCTCACAGACAGATGGC
AACTATCACCAACCCACTAATCAGGCATGAGAACAGAATGGTGCTGGCCAGCACTACAGC
TAAGGCTATGGAGCAGATGGCGGGATCAAGTGAGCAGGCAGCGGAAGCCATGGAGGTCGC
TAATCAGGCTAGGCAGATGGTGCAGGCAATGAGAACAATTGGGACTCATCCTAACTCTAG
TGCTGGTCTGAGAGATAATCTTCTTGAAAATTTGCAGGCCTACCAGAAACGAATGGGAGT
GCAGATGCAGCGATTCAAGTGATCCTCTTGTTGTTGCCGCAAGTATCATTGGGATCTTGC
ACTTGATATTGTGGATTCTTGATCGTCTTTTCTTCAAATGCATTTATCGTCGCCTTAAAT
ACGGTCCAAAAAGAGGGCCTTCTACGGAAGGAGTACCTGAGTCTATGAGGGAAGAGTATC
GGCAGGAACAGCAGAATGCTGTAGATGTTGACGATGGTCA-TTTTGTCAACATAGAATTG
GAGTAAAAAACTACCTTGTTTCTACT---------------------------
>gi|81687149|gb|AB239305| /Avian/7(MP)/H5N1/Mongolia/2005/// Influenza A virus (A/bar-headed goose/Mongolia/1/05(H5N1)) M1, M2 genes for Matrix protein 1, Matrix protein 2, complete cds.
------------------------------------AAAGATGAGTCTTCTAACCGAGGT
CG-AAACGTACGTTCTCTCTATCATCCCGTCAGGCCCCCTCAAAGCCGAGATCGCGCAGA
AACTTGAAGATGTCTTTGCAGGAAAGAACACCGATCTCGAGGCTCTCATGGAGTGGCTAA
AGACAAGACCAATCCTGTCACCTCTGACTAAAGGGATGTTGGGATTTGTATTCACGCTCA
CCGTGCCCAGTGAGCGAGGACTGCAGCGTAGACGCTTTGTCCAGAATGCCCTAAATGGAA
ATGGAGATCCAAATAATATGGATAGGGCAGTTAAGCTATATAAGAAGCTGAAAAGAGAAA
TAACATTCCATGGGGCTAAGGAGGTCGCACTCAGCTACTCAACCGGTGCACTCGCCAGTT
GCATGGG--TCTCATATACAACAGAATGGGCACAGTGACTACGGAAGTGGCTTTTGGCCT
AGTGTGTGCCACTTGTGAGCAGATTGCAGATTCACAGCATCGGTCTCACAGACAGATGGC
AACTATCACCAACCCACTAATCAGGCATGAGAACAGAATGGTGCTGGCCAGCACTACAGC
TAAGGCTATGGAGCAGATGGCGGGATCAAGTGAGCAGGCAGCGGAAGCCATGGAGGTCGC
TAATCAGGCTAGGCAGATGGTGCAGGCAATGAGAACAATTGGGACTCATCCTAACTCTAG
TGCTGGTCTGAGAGATAATCTTCTTGAAAATTTGCAGGCCTACCAGAAACGAATGGGAGT
GCAGATGCAGCGATTCAAGTGATCCTCTTGTTGTTGCCGCAAGTATCATTGGGATCTTGC
ACTTGATATTGTGGATTCTTGATCGTCTTTTCTTCAAATGCATTTATCGTCGCCTTAAAT
ACGGTTTGAAAAGAGGGCCTTCTACGGAAGGAGTACCTGAGTCTATGAGGGAAGAGTATC
GGCAGGAACAGCAGAATGCTGTGGATGTTGACGATGGTCA-TTTTGTCAACATAGAATTG
GAGTAAAAAAC------------------------------------------
>gi|81687178|gb|AB239312| /Avian/7(MP)/H5N1/Mongolia/2005/// Influenza A virus (A/whooper swan/Mongolia/3/05(H5N1)) M1, M2 genes for Matrix protein 1, Matrix protein 2, complete cds.
--------------------------------------AGATGAGTCTTCTAACCGAGGT
CG-AAACGTACGTTCTCTCTATCATCCCGTCAGGCCCCCTCAAAGCCGAGATCGCGCAGA
AACTTGAAGATGTCTTTGCAGGAAAGAACACCGATCTCGAGGCTCTCATGGAGTGGCTAA
AGACAAGACCAATCCTGTCACCTCTGACTAAAGGGATGTTGGGATTTGTATTCACGCTCA
CCGTGCCCAGTGAGCGAGGACTGCAGCGTAGACGCTTTGTCCAGAATGCCCTAAATGGAA
ATGGAGATCCAAATAATATGGATAGGGCAGTTAAGCTATATAAGAAGCTGAAAAGAGAAA
TAACATTCCATGGGGCTAAGGAGGTCGCACTCAGCTACTCAACCGGTGCACTCGCCAGTT
GCATGGG--TCTCATATACAACAGAATGGGCACAGTGACTACGGAAGTGGCTTTTGGCCT
AGTGTGTGCCACTTGTGAGCAGATTGCAGATTCACAGCATCGGTCTCACAGACAGATGGC
AACTATCACCAACCCACTAATCAGGCATGAGAACAGAATGGTGCTGGCCAGCACTACAGC
TAAGGCTATGGAGCAGATGGCGGGATCAAGTGAGCAGGCAGCGGAAGCCATGGAGGTCGC
TAATCAGGCTAGGCAGATGGTGCAGGCAATGAGAACAATTGGGACTCATCCTAACTCTAG
TGCTGGTCTGAGAGATAATCTTCTTGAAAATTTGCAGGCCTACCAGAAACGAATGGGAGT
GCAGATGCAGCGATTCAAGTGATCCTCTTGTTGTTGCCGCAAGTATCATTGGGATCTTGC
ACTTGATATTGTGGATTCTTGATCGTCTTTTCTTCAAATGCATTTATCGTCGCCTTAAAT
ACGGTTTGAAAAGAGGGCCTTCTACGGAAGGAGTACCTGAGTCTATGAGGGAAGAATATC
GGCAGGAACAGCAGAATGCTGTGGATGTTGACGATGGTCA-TTTTGTCCACATAGAATTG
GAGTAAAAAACTACCTTGT----------------------------------
>gi|81687207|gb|AB239319| /Avian/7(MP)/H5N1/Mongolia/2005/// Influenza A virus (A/whooper swan/Mongolia/4/05(H5N1)) M1, M2 genes for Matrix protein 1, Matrix protein 2, complete cds.
------------------------------------AAAGATGAGTCTTCTAACCGAGGT
CG-AAACGTACGTTCTCTCTATCATCCCGTCAGGCCCCCTCAAAGCCGAGATCGCGCAGA
AACTTGAAGATGTCTTTGCAGGAAAGAACACCGATCTCGAGGCTCTCATGGAGTGGCTAA
AGACAAGACCAATCCTGTCACCTCTGACTAAAGGGATGTTGGGATTTGTATTCACGCTCA
CCGTGCCCAGTGAGCGAGGACTGCAGCGTAGACGCTTTGTCCAGAATGCCCTAAATGGAA
ATGGAGATCCAAATAATATGGATAGGGCAGTTAAGCTATATAAGAAGCTGAAAAGAGAAA
TAACATTCCATGGGGCTAAGGAGGTCGCACTCAGCTACTCAACCGGTGCACTCGCCAGTT
GCATGGG--TCTCATATACAACAGAATGGGCACAGTGACTACGGAAGTGGCTTTTGGCCT
AGTGTGTGCCACTTGTGAGCAGATTGCAGATTCACAGCATCGGTCTCACAGACAGATGGC
AACTATCACCAACCCACTAATCAGGCATGAGAACAGAATGGTGCTGGCCAGCACTACAGC
TAAGGCTATGGAGCAGATGGCGGGATCAAGTGAGCAGGCAGCGGAAGCCATGGAGGTCGC
TAATCAGGCTAGGCAGATGGTGCAGGCAATGAGAACAATTGGGACTCATCCTAACTCTAG
TGCTGGTCTGAGAGATAATCTTCTTGAAAATTTGCAGGCCTACCAGAAACGAATGGGAGT
GCAGATGCAGCGATTCAAGTGATCCTCTTGTTGTTGCCGCAAGTATCATTGGGATCTTGC
ACTTGATATTGTGGATTCTTGATCGTCTTTTCTTCAAATGCATTTACCGTCGCCTTAAAT
ACGGTTTGAAAAGAGGGCCTTCTACGGAAGGAGTACCTGAGTCTATGAGGGAAGAATATC
GGCAGGAACAGCAGAATGCTGTGGATGTTGACGATGGTCA-TTTTGTCCACATAGAATTG
GAGTAAAAAACTACCTTGT----------------------------------
>gi|81687236|gb|AB239326| /Avian/7(MP)/H5N1/Mongolia/2005/// Influenza A virus (A/whooper swan/Mongolia/6/05(H5N1)) M1, M2 genes for Matrix protein 1, Matrix protein 2, complete cds.
---------------------------------------GATGAGTCTTCTAACCGAGGT
CG-AAACGTACGTTCTCTCTATCATCCCGTCAGGCCCCCTCAAAGCCGAGATCGCGCAGA
AACTTGAAGATGTCTTTGCAGGAAAGAACACCGATCTCGAGGCTCTCATGGAGTGGCTAA
AGACAAGACCAATCCTGTCACCTCTGACTAAAGGGATGTTGGGATTTGTATTCACGCTCA
CCGTGCCCAGTGAGCGAGGACTGCAGCGTAGACGCTTTGTCCAGAATGCCCTAAATGGAA
ATGGAGATCCAAATAATATGGATAGGGCAGTTAAGCTATATAAGAAGCTGAAAAGAGAAA
TAACATTCCATGGGGCTAAGGAGGTCGCACTCAGCTACTCAACCGGTGCACTCGCCAGTT
GCATGGG--TCTCATATACAACAGAATGGGCACAGTGACTACGGAAGTGGCTTTTGGCCT
AGTGTGTGCCACTTGTGAGCAGATTGCAGATTCACAGCATCGGTCTCACAGACAGATGGC
AACTATCACCAACCCACTAATCAGGCATGAGAACAGAATGGTGCTGGCCAGCACTACAGC
TAAGGCTATGGAGCAGATGGCGGGATCAAGTGAGCAGGCAGCGGAAGCCATGGAGGTCGC
TAATCAGGCTAGGCAGATGGTGCAGGCAATGAGAACAATTGGGACTCATCCTAACTCTAG
TGCTGGTCTGAGAGATAATCTTCTTGAAAATTTGCAGGCCTACCAGAAACGAATGGGAGT
GCAGATGCAGCGATTCAAGTGATCCTCTTGTTGTTGCCGCAAGTATCATTGGGATCTTGC
ACTTGATATTGTGGATTCTTGATCGTCTTTTCTTCAAATGCATTTATCGTCGCCTTAAAT
ACGGTTTGAAAAGAGGGCCTTCTACGGAAGGAGTACCTGAGTCTATGAGGGAAGAATATC
GGCAGGAACAGCAGAATGCTGTGGATGTTGACGATGGTCA-TTTTGTTCACATAGAATTG
GAGTAAA----------------------------------------------
>gi|134048374|gb|CY021398| /Avian/7(MP)/H5N1/Italy/2005/// Influenza A virus (A/mallard/Italy/3401/2005(H5N1)) segment 7, complete sequence
----------------------------------TGAAAGATGAGTCTTCTAACCGAGGT
CG-AAACGTACGTTCTCTCTATCGTCCCGTCAGGCCCCCTCAAAGCCGAGATCGCGCAGA
GACTTGAAGATGTCTTTGCAGGGAAGAACACCGATCTCGAGGCTCTCATGGAATGGCTAA
AGACAAGACCAATCCTGTCACCTCTGACTAAGGGGATTTTAGGGTTTGTGTTCACGCTCA
CCGTGCCCAGTGAGCGAGGACTGCAGCGTAGACGCTTTGTCCAAAATGCCCTAAATGGGA
ATGGAGACCCAAACAACATGGACAGGGCAGTCAAACTGTACAGGAAGTTGAAAAGGGAGA
TAACATTCCATGGGGCTAAAGAAGTTGCACTCAGCTACTCAACCGGTGCGCTTGCCAGTT
GCATGGG--TCTCATATACAACAGGATGGGAACGGTGACCACAGAAGTGGCTTTTGGCCT
AGTGTGTGCCACCTGTGAGCAGATTGCTGATTCACAGCATCGGTCCCACAGGCAGATGGT
AACTACCACCAACCCACTAATCAGGCATGAAAACAGGATGGTGCTGGCCAGCACTACGGC
TAAGGCTATGGAGCAGATGGCTGGGTCGAGTGAGCAGGCAGCGGAAGCCATGGAGGTTGC
TAGTCAGGCTAGGCAGATGGTGCAGGCGATGAGGACAATTGGAACTCACCCTAGCTCCAG
TGCCGGTCTGAAAGATGATCTCCTTGAAAATTTGCAGGCCTACCAGAAACGGATGGGAGT
GCAAATGCAGCGATTCAAGTGATCCTCTCGTTATTGCCGCAAGTATCATTGGGATCTTGC
ACTTGATATTGTGGATTCTTGATCGTCTTTTCTTCAAATGTATTTATCGTCGCCTTAAAT
ACGGTTTGAAAAGAGGGCCTTCTACGGAAGGAGTGCCTGAGTCTATGAGGGAAGAGTATC
GGCAGGAACAGCAGAGTGCTGTGGATGTTGACGATGGTCA-TTTTGTCAACATAGAGCTG
GAGTAA-----------------------------------------------
>gi|93212792|gb|DQ492909| /Avian/7(MP)/H5N1/Indonesia/2005/// Influenza A virus (A/chicken/Purworejo/BBVW/2005(H5N1)) matrix protein 2 (M2) and matrix protein 1 (M1) genes, complete cds.
----------------------------------------ATGAGTCTTCTAACCGAGGT
CG-AAACGTACGTTCTCTCTATCATCCCGTCAGGCCCCCTCAAAGCCGAGATTGCGCAGA
AACTTGAAGATGTCTTTGCAGGAAAGAACACCGATCTCGAGGCTCTCATGGAGTGGCTAA
AGACAAGACCAATCCTGTCACCTCTGACTAAAGGGATTTTGGGATTTGTATTCACGCTCA
CCGTGCCCAGTGAGCGAGGACTGCAGCGTAGACGCTTTGTCCAGAATGCCCTAAATGGAA
ATGGAGATCCAAATAATATGGATAGGGCAGTTAAGCTATATAAGAAGCTGAAAAGAGAAA
TAACATTCCATGGGGCTAAGGAGGTCGCACTCAGCTACTCAACCGGTGCACTTGCCAGTT
GCATGGG--TCTCATATACAATAGGATGGGAACGGTGACTACGGAAGTGGCTTTTGGCCT
AGTGTGTGCCACTTGTGAGCAGATTGCAGATTCACAGCATCGGTCTCACAGGCAGATGGC
AACTATCACCAACCCAATAATCAGGCATGAAAACAGAATGGTGCTGGCCAGCACTACAGC
TAAGGCTATGGAGCAGATGGCGGGATCAAGTGAGCAAGCAGCGGAAGCCATGGAGGTCGC
TAATCAGGCTAGGCAGATGGTGCAGGCAATGAGGACAATTGGAACTCATCCTAACTCTAG
TGCTGGTCTGAGAGATGATCTTCTTGAAAATTTGCAGGCCTACCAGAAACGAATGGGAGT
GCAGATGCAGCGATTCAAGTGATCCTCTTGTTGTTGCCGCAAGTATCATTGGGATCTTGC
ACTTGATATTGTGGATTCTTGATCGTCTTTTCTTCAAATGCATTTACCGTCGCCTTAAAT
ACGGTTTGAAAAGAGGGCCTTCTACGGCAGGGGTACCTGAGTCTATGAGGGAAGAGTACC
GGCAGGAACAGCAGAGTGCTGTGGATGTTGACGATGGTCA-TTTTGTCAACATAGAATTG
GAGTAA-----------------------------------------------
>gi|93212840|gb|DQ492925| /Avian/7(MP)/H5N1/Indonesia/2005/// Influenza A virus (A/chicken/Simalanggang/BPPVI/2005(H5N1)) matrix protein 2 (M2) and matrix protein 1 (M1) genes, complete cds.
----------------------------------------ATGAGTCTTCTAACCGAGGT
CG-AAACGTACGTTCTCTCTATCATCCCGTCAGGCCCCCTCAAAGCCGAGATCGCGCAGA
AACTTGAAGATGTCTTTGCAGGAAAGAACACCGATCTCGAGGCTCTCATGGAGTGGCTAA
AGACAAGACCAATCCTGTCACCTCTGACTAAAGGGATTTTGGGATTTGTATTCACGCTCA
CCGTGCCCAGTGAGCGAGGACTGCAGCGTAGACGCTTTGTTCAGAATGCCCTAAATGGAA
ATGGAGATCCAAATAATATGGATAGGGCAGTTAAGCTATATAAGAAGCTGAAAAGAGAAA
TAACATTCCATGGGGCTAAGGAGGTCGCACTCAGCTACTCAACCGGTGCACTTGCCAGTT
GCATGGG--TCTCATATACAACAGGATGGGAACGGTGACTACGGAAGTGGCTTTTGGCCT
AGTGTGTGCCACTTGTGAGCAGATTGCAGATTCACAGCATCGGTCTCACAGGCAGATGGC
AACTATCACCAACCCACTAATCAGGCATGAAAACAGAATGGTGCTGGCCAGCACTACAGC
TAAAGCTATGGAGCAGATGGCGGGATCAAGTGAACAGGCAGCGGAAGCCATGGAGGTCGC
TAATCAGGCTAGGCAGATGGTGCAGGCAATGAGGACAATTGGGACTCATCCTAACTCTAG
TGCTGGTCTGAGAGATAATCTTCTTGAAAATTTGCAGGCCTACCAGAAACGAATGGGAGT
GCAGATGCAGCGATTCAAGTGATCCTCTTGTTGTTGCCGCAAATATCATTGGGATCTTGC
ACTTGATATTGTGGATTCTTGATCGTCTTTTCTTCAAATTCATTTATCGTCGCCTTAAAT
ACGGTTTGAAAAGAGGGCCTTCTACAGCAGGGGTACCTGAGTCTATGAGGGAAGAATACC
GGCAGGAACAGCAGAGTGCTGTGGATGTTGACGATGGTCA-TTTTGTCAACATAGAATTG
GAGTAA-----------------------------------------------
>gi|93212843|gb|DQ492926| /Avian/7(MP)/H5N1/Indonesia/2005/// Influenza A virus (A/chicken/Tebing Tinggi/BPPVI/2005(H5N1)) matrix protein 2 (M2) and matrix protein 1 (M1) genes, complete cds.
----------------------------------------ATGAGTCTTCTAACCGAGGT
CG-AAACGTACGTTCTCTCTATCATCCCGTCAGGCCCCCTCAAAGCCGAGATCGCGCAGA
AACTTGAAGATGTCTTTGCAGGAAAGAACACCGATCTCGAGGCTCTCATGGAGTGGCTAA
AGACAAGACCAATCCTGTCACCTCTGACTAAAGGGATTTTGGGATTTGTATTCACGCTCA
CCGTGCCCAGTGAGCGAGGACTGCAGCGTAGACGCTTTGTTCAGAATGCCCTAAATGGAA
ATGGAGATCCAAATAATATGGATAGGGCAGTTAAGCTATATAAGAAGCTGAAAAGAGAAA
TAACATTCCATGGGGCTAAGGAGGTCGCACTCAGCTACTCAACCGGTGCACTTGCCAGTT
GCATGGG--TCTCATATACAACAGGATGGGAACGGTGACTACGGAAGTGGCTTTTGGCCT
AGTGTGTGCCACTTGTGAGCAGATTGCAGATTCACAGCATCGGTCTCACAGGCAGATGGC
AACTATCACCAACCCACTAATCAGGCATGAAAACAGAATGGTGCTGGCCAGCACTACAGC
TAAAGCTATGGAGCAGATGGCGGGATCAAGTGAACAGGCAGCGGAAGCCATGGAGGTCGC
TAATCAGGCTAGGCAGATGGTGCAGGCAATGAGGACAATTGGGACTCATCCTAACTCTAG
TGCTGGTCTGAGAGATAATCTTCTTGAAAATTTGCAGGCCTACCAGAAACGAATGGGAGT
GCAGATGCAGCGATTCAAGTGATCCTCTTGTTGTTGCCGCAAATATCATTGGGATCTTGC
ACTTGATATTGTGGATTCTTGATCGTCTTTTCTTCAAATTCATTTATCGTCGCCTTAAAT
ACGGTTTGAAAAGAGGGCCTTCTACGGCAGGGGTACCTGAGTCTATGAGGGAAGAGTACC
GGCAGGAACAGCAGAGTGCTGTGGATGTTGACGATGGTCA-TTTTGTCAACATAGAATTG
GAGTAA-----------------------------------------------
>gi|93212846|gb|DQ492927| /Avian/7(MP)/H5N1/Indonesia/2005/// Influenza A virus (A/chicken/Dairi/BPPVI/2005(H5N1)) matrix protein 2 (M2) and matrix protein 1 (M1) genes, complete cds.
----------------------------------------ATGAGTCTTCTAACCGAGGT
CG-AAACGTACGTTCTCTCTATCATCCCGTCAGGCCCCCTCAAAGCCGAGATCGCGCAGA
AACTTGAAGATGTCTTTGCAGGAAAGAACACCGATCTCGAGGCTCTCATGGAGTGGCTAA
AGACAAGACCAATCCTGTCACCTCTGACTAAAGGGATTTTGGGATTTGTATTCACGCTCA
CCGTGCCCAGTGAGCGAGGACTGCAGCGTAGACGCTTTGTTCAGAATGCCCTAAATGGAA
ATGGAGATCCAAATAATATGGATAGGGCAGTTAAGCTATATAAGAAGCTGAAAAGAGAAA
TAACATTCCATGGGGCTAAGGAGGTCGCACTCAGCTACTCAACCGGTGCACTTGCCAGTT
GCATGGG--TCTCATATACAACAGGATGGGAACTGTGACTACGGAAGTGGCTTTTGGCCT
AGTGTGTGCCACTTGTGAGCAGATTGCAGATTCGCAGCATCGGTCTCACAGGCAGATGGC
AACTATCACCAACCCACTAATCAGGCATGAAAACAGAATGGTGCTGGCCAGCACTACAGC
TAAAGCTATGGAGCAGATGGCGGGATCAAGTGAACAGGCAGCGGAAGCCATGGAGGTCGC
TAATCAGGCTAGGCAGATGGTGCAGGCAATGAGGACAATTGGGACTCATCCTAACTCTAG
TGCTGGTCTGAGAGATAATCTTCTTGAAAATTTGCAGGCCTACCAGAAACGAATGGGAGT
GCAGATGCAGCGATTCAAGTGATCCTCTTGTTGTTGCCGCAAATATCATTGGGATCTTGC
ACTTGATATTGTGGATTCTTGATCGTCTTTTCTTCAAATTCATTTATCGTCGCCTTAAAT
ACGGTTTGAAAAGAGGGCCTTCTACGGCAGGGGTACCTGAGTCTATGAGGGAAGAGTACC
GGCAGGAACAGCAGAGTGCTGTGGATGTTGACGATGGTCA-TTTTGTCAACATAGAATTG
GAGTAA-----------------------------------------------
>gi|93212849|gb|DQ492928| /Avian/7(MP)/H5N1/Indonesia/2005/// Influenza A virus (A/chicken/Deli Serdang/BPPVI/2005(H5N1)) matrix protein 2 (M2) and matrix protein 1 (M1) genes, complete cds.
----------------------------------------ATGAGTCTTCTAACCGAGGT
CG-AAACGTACGTTCTCTCTATCATCCCGTCAGGCCCCCTCAAAGCCGAGATCGCGCAGA
AACTTGAAGATGTCTTTGCAGGAAAGAACACCGATCTCGAGGCTCTCATGGAGTGGCTAA
AGACAAGACCAATCCTGTCACCTCTGACTAAAGGGATTTTGGGATTTGTATTCACGCTCA
CCGTGCCCAGTGAGCGAGGACTGCAGCGTAGACGCTTTGTTCAGAATGCCCTAAATGGAA
ATGGAGATCCAAATAATATGGACAGGGCAGTTAAGCTATATAAGAAGCTGAAAAGAGAAA
TAACATTCCATGGGGCTAAGGAGGTCGCACTCAGCTACTCAACCGGTGCACTTGCCAGTT
GCATGGG--TCTCATATACAACAGGATGGGAACGGTGACTACGGAAGTGGCTTTTGGCCT
AGTGTGTGCCACTTGTGAGCAGATTGCAGATTCACAGCATCGGTCTCACAGGCAGATGGC
AACTATCACCAACCCACTAATCAGGCATGAAAACAGAATGGTGCTGGCCAGCACTACAGC
TAAAGCTATGGAGCAGATGGCGGGATCAAGTGAACAGGCAGCGGAAGCCATGGAGGTCGC
TAATCAGGCTAGGCAGATGGTGCAGGCAATGAGGACAATTGGGACTCATCCTAACTCTAG
TGCTGGTCTGAGAGATAATCTTCTTGAAAATTTGCAGGCCTACCAGAAACGAATGGGAGT
GCAGATGCAGCGATTCAAGTGATCCTCTTGTTGTTGCCGCAAATATCATTGGGATCTTGC
ACTTGATATTGTGGATTCTTGATCGTCTTTTCTTCAAATTCATTTATCGTCGCCTTAAAT
ACGGTTTGAAAAGAGGGCCTTCTACGGCAGGGGTACCTGAGTCTATGAGGGAAGAGTACC
GGCAGGAACAGCAGAGTGCTGTGGATGTTGACGATGGTCA-TTTTGTCAACATAGAATTG
GAGTAA-----------------------------------------------
>gi|93212777|gb|DQ492904| /Avian/7(MP)/H5N1/Indonesia/2005/// Influenza A virus (A/chicken/Magetan/BBVW/2005(H5N1)) matrix protein 2 (M2) and matrix protein 1 (M1) genes, complete cds.
----------------------------------------ATGAGTCTTCTAACCGAGGT
CG-AAACGTACGTTCTCTCTATCATCCCGTCAGGCCCCCTCAAAGCCGAGATCGCGCAGA
AACTTGAAGATGTCTTTGCAGGAAAGAACACCGATCTCGAGGCTCTCATGGAGTGGCTGA
AGACAAGACCAATCCTGTCACCTCTGACTAAAGGGATTTTGGGATTTGTATTCACGCTCA
CCGTGCCCAGTGAGCGAGGACTGCAGCGTAGACGCTTTGTCCAGAATGCCCTAAATGGAA
ATGGAGATCCAAATAATATGGATAGGGCAGTTAAGCTATATAAGAAGCTGAAAAGAGAAA
TAACATTCCATGGGGCTAAGGAGGTCTCACTCAGCTACTCAACCGGTGCACTTGCCAGTT
GCATGGG--TCTCATATACAACAGGATGGGAACGGTGACTACGGAAGTGGCTTTTGGCCT
AGTGTGTGCCACTTGTGAGCAGATTGCAGATTCACAGCATCGGTCTCACAGGCAGATGGC
AACTATCACCAACCCACTAATCAGGCATGAAAACAGAATGGTGCTGGCCAGCACTACAGC
TAAGGCTATGGAGCAGATGGCGGGATCAAGTGAGCAGGCAGCGGAAGCCATGGAGGTCGC
TAATCAGGCTAGGCAGATGGTGCAGGCAATGAGGACAATTGGAACTCATCCTAACTCTAG
TGCTGGTCTGAGAGATAATCTTCTTGAAAATTTGCAGGCCTACCAGAAACGAATGGGAGT
GCAGATGCAGCGATTCAAGTGATCCTCTTGTTGTTGCCGCAAGTATCATTGGGATCTTGC
ACTTGATATTGTGGATTCTTGATCGTCTTTTCTTCAAATGCATTTATCGTCGCCTTAAAT
ACGGTTTGAAAAGAGGGCCTTCTAAGACAGGGGTACCTGAGTCTATGAGGGAAGAGTACC
GGCAGGAACAGCAGAGTGCTGTGGATGTTGACGATGGTCA-TTTTGTCAACATAGAATTG
GAGTAA-----------------------------------------------
>gi|93212798|gb|DQ492911| /Avian/7(MP)/H5N1/Indonesia/2005/// Influenza A virus (A/chicken/Gunung Kidal/BBVW/2005(H5N1)) matrix protein 2 (M2) and matrix protein 1 (M1) genes, complete cds.
----------------------------------------ATGAGTCTTCTAACCGAGGT
CG-AAACGTACGTTCTCTCTATCATCCCGTCAGGCCCCCTCAAAGCCGAGATCGCGCAGA
AACTTGAAGATGTCTTTGCAGGAAAGAACACCGATCTCGAGGCTCTCATGGAGTGGCTGA
AGACAAGACCAATCCTGTCACCTCTGACTAAAGGGATTTTGGGATTTGTATTCACGCTCA
CCGTGCCCAGTGAGCGAGGACTGCAGCGTAGACGCTTTGTCCAGAATGCCCTAAATGGAA
ATGGAGATCCAAATAATATGGATAGGGCAGTTAAGCTATATAAGAAGCTGAAAAGAGAAA
TAACATTCCATGGGGCTAAGGAGGTCTCACTCAGCTACTCAACCGGTGCACTTGCCAGTT
GCATGGG--TCTCATATACAACAGGATGGGAACGGTGACTACGGAAGTGGCTTTTGGCCT
AGTGTGTGCCACTTGTGAGCAGATTGCAGATTCACAGCATAGGTCTCACAGGCAGATGGC
AACTATCACCAACCCACTAATCAGGCATGAAAACAGAATGGTGCTGGCCAGCACTACAGC
TAAGGCTATGGAGCAGATGGCGGGATCAAGTGAGCAGGCAGCGGAAGCCATGGAGGTCGC
TAATCAGGCTAGGCAGATGGTGCAGGCAATGAGGACAATTGGAACTCATCCTAACTCTAG
TGCTGGTCTGAGAGATAATCTTCTTGAAAATTTGCAGGCCTACCAGAAACGAATGGGAGT
GCAGATGCAGCGATTCAAGTGATCCTCTTGTTGTTGCCGCAAGTATCATTGGGATCTTGC
ACTTGATATTGTGGATTCTTGATCGTCTTTTCTTCAAATGCATTTATCGTCGCCTTAAAT
ACGGTTTGAAAAGAGGGCCTTCTAAGACAGGGGTACCTGAGTCTATGAGGGAAGAGTACC
GGCAGGAACAGCAGAGTGCTGTGGATGTTGACGATGGTCA-TTTTGTCAACATAGAATTG
GAGTAA-----------------------------------------------
>gi|93212801|gb|DQ492912| /Avian/7(MP)/H5N1/Indonesia/2005/// Influenza A virus (A/chicken/Kulon Progo/BBVW/2005(H5N1)) matrix protein 2 (M2) and matrix protein 1 (M1) genes, complete cds.
----------------------------------------ATGAGTCTTCTAACCGAGGT
CG-AAACGTACGTTCTCTCTATCATCCCGTCAGGCCCCCTCAAAGCCGAGATCGCGCAGA
AGCTTGAAGATGTCTTTGCAGGAAAGAACACCGATCTCGAGGCTCTCATGGAGTGGCTAA
AGACAAGACCAATCCTGTCACCTCTGACTAAAGGGATTTTGGGATTTGTATTCACGCTCA
CCGTGCCCAGTGAGCGAGGACTGCAGCGTAGACGCTTTGTCCAGAATGCCCTAAATGGAA
ATGGAGATCCAAATAATATGGATAGGGCAGTTAAGCTATATAAGAAGCTGAAAAGAGAAA
TAACATTCCATGGGGCTAAGGAGGTCGCACTCAGCTACTCAACAGGTGCACTTGCCAGTT
GCATGGG--TCTCATATACAACAGGATGGGAACGGTGACTACTGAAGTGGCTTTTGGCCT
AGTGTGTGCCACTTGTGAGCAGATTGCAGATTCACAGCATCGGTCTCACAGGCAGATGGC
AACTATCACCAACCCACTAATCAGGCATGAAAACAGAATGGTGCTGGCCAGCACTACAGC
TAAGGCTATGGAGCAGATGGCGGGATCAAGTGAGCAGGCAGCGGAAGCCATGGAGGTCGC
TAATCAGGCTAGACAGATGGTGCAGGCAATGAGGACAATTGGGACTCATCCTAACTCTAG
TGCTGGTCTGAGAGATAATCTTCTCGAAAATTTGCAGGCCTACCAGAAACGAATGGGAGT
GCAGATGCAGCGATTCAAGTGATCCTCTTGTTGTTGCCGCAAGTATCATTGGGATCTTGC
ACTTGATATTGTGGATTCTTGATCGTCTTTTCTTCAAATGCATTTATCGTCGCCTTAAAT
ACGGTTTGAAAAGAGGGCCTTCTACGACAGGGGTACCTGAGTCTATGAGGGAAGAGTACC
GGCAGGAACAGCAGAGTGCTGTGGATGTTGACGATGGTCA-TTTTGTCAACATAGAATTG
GAGTAA-----------------------------------------------
>gi|84797381|gb|DQ320999| /Avian/7(MP)/H5N1/Indonesia/2005/// Influenza A virus (A/chicken/Wajo/BBVM/2005(H5N1)) matrix (M) gene, complete cds.
----------------------------------------ATGAGTCTTCTAACCGAGGT
CG-AAACGTACGTTCTCTCTATCATCCCGTCAGGCCCCCTCAAAGCCGAGATCGCGCAGA
AACTTGAAGATGTCTTTGCAGGAAAGAACACCGATCTCGAGGCTCTCATGGAGTGGCTGA
AGACAAGACCAATCCTGTCACCTCTGACTAAAGGGATTTTGGGATTTGTATTCACGCTCA
CCGTGCCCAGTGAGCGAGGACTGCAGCGTAGACGCTTTGTCCAGAATGCCCTAAATGGAA
ATGGAGATCCAAATAATATGGATAGGGCAGTTAAGCTATATAAGAAGCTGAAAAGAGAAA
TAACATTCCATGGGGCTAAGGAGGTCTCACTCAGCTACTCAACCGGTGCACTTGCCAGTT
GCATGGG--TCTCATATACAACAGGATGGGAACGGTGACTACGGAAGTGGCTTTTGGCCT
AGTGTGTGCCACTTGTGAGCAGATTGCAGATTCACAGCATCGGTCTCACAGGCAGATGGC
AACTATCACCAACCCACTAATCAGGCATGAAAACAGAATGGTGCTGGCCAGCACTACAGC
TAAGGCTATGGAGCAGATGGCGGGATCAAGTGAGCAGGCAGCGGAAGCCATGGAGGTCGC
TAATCAGGCTAGGCAGATGGTGCAGGCAATGAGGACAATTGGAACTCATCCTAACTCTAG
TGCTGGTCTGAGAGATAATCTTCTTGAAAATTTGCAGGCCTACCAGAAACGAATGGGAGT
GCAGATGCAGCGATTCAAGTGATCCTCTTGTTGTTGCCGCAAGTATCATTGGGATCTTGC
ACTTGATATTGTGGATTCTTGATCGTCTTTTCTTCAAATGCATTTATCGTCGCCTTAAAT
ACGGTTTGAAAAGAGGGCCTTCTAAGACAGGGGTACCTGAGTCTATGAGGGAAGAGTACC
GGCAGGAACAGCAGAGTGCTGTGGATGTTGACGATGGTCA-TTTTGTCAACATAGAATTG
GAGTAAAAC--------------------------------------------
>gi|84797365|gb|DQ320991| /Avian/7(MP)/H5N1/Hong Kong/2005/// Influenza A virus (A/grey heron/Hong Kong/18/2005(H5N1)) matrix (M) gene, complete cds.
----------------------------------------ATGAGTCTTCTAACCGAGGT
CG-AAACGTACGTTCTCTCTGTCATCCCGTCAGGCCCCCTCAAAGCCGAGATCGCGCAGA
GACTTGAAGATGTCTTTGCAGGAAAGAACACCGATCTCGAGGCTCTCATGGAGTGGCTAA
AGACAAGACCAATCCTGTCACCTCTGACTAAAGGGATTTTGGGATTTGTATTCACGCTCA
CCGTGCCCAGTGAACGAGGACTGCAGCGTAGACGCTTTGTCCAGAATGCCCTAAATGGAA
ATGGAGATCCAAATAATATGGATAGGGCAGTTAAGCTATATAAGAAGCTGAAAAGAGAAA
TAACATTCCATGGGGCTAAGGAGGTCGCACTCAGCTACTCAACCGGTGCACTTGCCAGTT
GCATGGG--TCTCATATACAACAGGATGGGAACGGTGACCACAGAAGTGGCTTTTGGCCT
AGTGTGTGCCACTTGTGAGCAGATTGCAGATTCACAGCATCGGTCTCACAGACAGATGGC
AACTATCATCAACCCACTAATCAGGCATGAGAACAGAATGGTGCTGGCCAGCACTACAGC
TAAGGCTATGGAGCAGATGGCGGGATCAAGTGAGCAGGCAGCGGAAGCCATGGAGATCGC
TAATCAGGCTAGGCAGATGGTGCAGGCAATGAGGACAATTGGGACTCATCCTAACTCTAG
TGCTGGTCTGAGAGATAATCTTCTTGAAAATTTGCAGGCCTACCAGAAACGAATGGGAGT
GCAGATGCAGCGATTCAAGTGATCCTCTTGTTGTTGCCGCAAGTATCATTGGGATCTTGC
ACTTGATATTGTGGATTCTTGATCGTCTTTTCTTCAAATGCATTTATCGTCGCCTTAAAT
ACGGTTTGAAAAGAGGGCCTTCTACGGAAGGGGTGCCTGAGTCTATGAGGGAAGAGTATC
GGCAGGAACAGCAGAGTGCTGTGGATGTTGACTATGGTAA-TTTTGTCAACATAGAATTG
GAGTAAAAA--------------------------------------------
>gi|145207510|gb|AJ973609| /Avian/7(MP)/H5N1/France/2005/// Influenza A virus (A/duck/France/05066b/2005(H5N1)) M1 gene for matrix protein 1 and M2 gene for matrix protein 2, genomic RNA
--------------------------GTAGATATTGAAAGATGAGTCTTCTAACCGAGGT
CG-AAACGTACGTTCTCTCTATCGTCCCGTCAGGCCCCCTCAAAGCCGAGATCGCGCAGA
GACTTGAAGATGTCTTTGCAGGGAAGAACACCGATCTCGAGGCTCTCATGGAATGGCTAA
AGACAAGACCAATCCTGTCACCTCTGACTAAGGGGATTTTAGGGTTTGTGTTCACGCTCA
CCGTGCCCAGTGAGCGAGGACTGCAGCGTAGACGCTTTGTCCAAAGTGCCCTAAACGGAA
ATGGAGACCCAAACAACATGGACAGGGCAGTCAAACTGTACAGGAAGCTGAAAAGAGAGA
TAACATTCCATGGGGCTAAAGAAGTTGCACTTAGCTACTCAACTGGTGCACTTGCCAGTT
GTATGGG--TCTCATTTACAACAGAATGGGAACGGTGACCACAGAAGTGGCTTTTGGCCT
AGTGTGTGCCACCTGTGAGCAGATTGCTGATTCACAGCATCGGTCCCACAGGCAGATGGT
AACTACCACCAACCCACTAATCAGGCATGAAAACAGGATGGTGCTGGCCAGCACTACGGC
TAAGGCTATGGAGCAGATGGCTGGATCGAGTGAGCAGGCAGCGGAAGCCATGGAGGTTGC
TAGTCAGGCTAGGCAGATGGTGCAGGCAATGAGGACAATTGGAACTCACCCTAGCTCCAG
TGCCGGTCTGAAAGATGATCTTCTTGAAAATTTGCAGGCCTACCAGAAACGAATGGGAGT
GCAAATGCAGCGATTCAAGTGATCCTCTCGTTGTTGCCGCAAGTATCATTGGGATCTTGC
ACTTGATATTGTGGATTCTTGATCGTCTTTTCTTCAAATGCATTTATCGTCGCCTTAAAT
ACGGTTTGAAAAGAGGGCCTTCTACGGAAGGAGTGCCTGAGTCTATGAGGGAAGAGTATC
GGCAGGAACAGCAGAGTGCTGTGGATGTTGACGATGGTCA-TTTTGTCAACATAGAGCTG
GAGTAA-----------------------------------------------
>gi|115608070|gb|CY016820| /Avian/7(MP)/H5N1/Croatia/2005/// Influenza A virus (A/cygnus olor/Croatia/1/2005(H5N1)) segment 7, complete sequence
------------------------------ATGTTGAAAGATGAGTCTTCTAACCGAGGT
CG-AAACGTACGTTCTCTCTATCATCCCGTCAGGCCCCCTCAAAGCCGAGATCGCGCAGA
AACTTGAAGATGTCTTTGCAGGAAAGAACACCGATCTCGAGGCTCTCATGGAGTGGCTAA
AGACAAGACCAATCCTGTCACCTCTGACTAAAGGGATGTTGGGATTTGTATTCACGCTCA
CCGTGCCCAGTGAGCGAGGACTGCAGCGTAGACGCTTTGTCCAGAATGCCCTAAATGGAA
ATGGAGATCCAAATAATATGGATAGGGCAGTTAAGCTATATAAGAAGCTGAAAAGAGAAA
TAACATTCCATGGGGCTAAGGAGGTCGCACTCAGCTACTCAACCGGTGCACTCGCCAGTT
GCATGGG--TCTCATATACAACAGAATGGGCACAGTGACTACGGAAGTGGCTTTTGGCCT
AGTGTGTGCCACTTGTGAGCAGATTGCAGATTCACAGCATCGGTCTCACAGACAGATGGC
AACTATCACCAACCCACTAATCAGGCATGAGAACAGAATGGTGCTGGCCAGCACTACAGC
TAAGGCTATGGAGCAGATGGCGGGATCAAGTGAGCAGGCAGCGGAAGCCATGGAGGTCGC
TAATCAGGCTAGGCAAATGGTGCAGGCAATGAGAACAATTGGGACTCATCCTAACTCTAG
TGCTGGTCTGAGAGATAATCTTCTTGAAAATTTGCAGGCCTACCAAAAACGAATGGGAGT
GCAGATGCAGCGATTCAAGTGATCCTCTTGTTGTTGCCGCAAGTATCATTGGGATCTTGC
ACTTGATATTATGGATTCTTGATCGTCTTTTCTTCAAATGCATTTATCGTCGCCTTAAAT
ACGGTTTGAAAAGAGGGCCTTCTACGGAAGGAGTACCTGAGTCTATGAGGGAAGAGTATC
GGCAGGAACAGCAGAATGCTGTGGATGTTGACGATGGTCA-TTTTGTCAACATAGAATTG
GAGTAA-----------------------------------------------
>gi|85692680|gb|DQ351859| /Avian/7(MP)/H5N1/China/2005/// Influenza A virus (A/chicken/Hebei/326/2005(H5N1)) segment 7 membrane ion channel 2 (M) and matrix protein 1 (M) genes, complete cds.
----------------------------------------ATGAGTCTTCTAACCGAGGT
CG-AAACGTACGTTCTCTCTATCATCCCGTCAGGCCCCCTCAAAGCCGAGATAGCGCAAA
AACTTGAAGATGTTTTCGCAGGAAAGAACACTGATCTCGAGGCTCTCATGGAGTGGCTAA
AGACAAGACCAATCCTGTCACCTCTGACTAAAGGGATTTTGGGATTTGTATTCACGCTCA
CCGTGCCCAGTGAGCGAGGACTGCAGCGTAGACGCTTTGTCCAGAATGCCCTAAGTGGAA
ATGGAGATCCAAATAATATGGATAGGGCAGTTAAGCTATATAAGAAGCTGAAAAGAGAAA
TAACATTCCATGGGGCTAAGGAGGTCGCACTCAGCTACTCAACCGGTGCACTTGCCAGTT
GCATGGG--TCTCATCTACAACAGAATGGGAACGGTAACTACGGAAGTAGCTTTTGGCTT
AGTGTGTGCCACTTGTGAGCAGATTGCAGATTCACAGCATCGGTCTCACAGACAGATGGC
AACTATCACCAACCCACTAATCAGGCATGAGAACAGAATGGTGCTGGCCAGCACTACAGC
TAAGGCTATGGAGCAGATGGCGGGATCAAGTGAGCAGGCAGCGGAAGCCATGGAGGTCGC
TAATCAGGCTAGGCAGATGGTGCAGGCAATGAGGACAATTGGGACTCATCCTAACTCTAG
TGCTGGTCTGAGAGACAATCTTCTTGAAAATTTGCAGGCCTACCAGAAACGAATGGGAGT
GCAGATGCAGCGATTCAAGTGATCCTCTTGTTGTTGCCGCAAATATCATTGGGATCTTGC
ACTTGATATTGTGGATTCTTGATCATCTTTTCTTCAAATGCATTTATCGTCGCCTTAAAT
ACGGTTTGAAAAGAGGGCCTTCTACGGCAGGGGTACCTGAGTCTATGAGGGAAGAGTACC
GGCAGGAACAGCAGAGTGCTGTGGATGTTGACGACGGTCA-TTTTGTCAACATAGAGTTG
GAGTAA-----------------------------------------------
>gi|84797357|gb|DQ320987| /Avian/7(MP)/H5N1/China/2005/// Influenza A virus (A/migratory duck/Jiangxi/2300/2005(H5N1)) matrix (M) gene, complete cds.
----------------------------------------ATGAGTCTTCTAACCGAGGT
CG-AAACGTACGTTCTCTCTATCATCCCGTCAGGCCCCCTCAAAGCCGAGATCGCGCAGA
AACTTGAAGATGTCTTCGCAGGAAAGAACACCGATCTCGAGGCTCTCATGGAGTGGCTAA
AGACAAGACCAATCCTGTCACCTCTGACTAAAGGGATTTTGGGATTTGTATTCACGCTCA
CCGTGCCCAGTGAGCGAGGACTGCAGCGTAGACGCTTTGTCCAGAATGCCCTAAATGGAA
ATGGAGATCCAAATAATATGGATAGGGCAGTTAAGCTATATAAGAAGCTGAAAAGAGAAA
TAACATTCCATGGGGCTAAGGAGGTCGCACTCAGCTACTCAACCGGTGCACTTGCCAGTT
GCATGGG--TCTCATATACAACAGGATGGGAACGGTGACTACGGAAGTGGCTTTTGGCTT
AGTGTGTGCCACTTGTGAGCAGATTGCAGATTCACAGCATCGGTCTCACAGACAGATGGC
AACTATCACCAACCCACTAATCAGGCATGAGAACAGAATGGTGCTGGCCAGCACTACAGC
TAAGGCTATGGAGCAGATGGCGGGATCAAGTGAGCAGGCAGCGGAAGCCATGGAGGTCGC
TAATCAGGCTAGGCAGATGGTGCAGGCAATGAGGACAATTGGGACTCATCCTAACTCTAG
TGCTGGTCTGAGAGATAATCTTCTTGAAAATTTGCAGGCCTACCAGAAACGAATGGGAGT
GCAGATGCAGCGATTCAAGTGATCCTCTTGTTGTTGCCGCAAGTATCATTGGGATCTTGC
ACTTGATATTGTGGATTCTTGATCGTCTTTTCTTCAAATGCATTTATCGTCGCCTTAAAT
ACGGTTTGAAAAGAGGGCCTTCTACGGCAGGGGTACCTGAGTCTATGAGGGAAGAGTACC
GGCAGGAACAGCAGAGTGCTGTGGATGTTGACGATGGTCA-TTTTGTCAACATAGAATTG
GAGTAAA----------------------------------------------
>gi|84797307|gb|DQ320962| /Avian/7(MP)/H5N1/China/2005/// Influenza A virus (A/goose/Guangxi/345/2005(H5N1)) matrix (M) gene, complete cds.
----------------------------------------ATGAGTCTTCTAACCGAGGT
CG-AAACGTACGTTCTCTCTATCATCCCGTCAGGCCCCCTCAAAGCCGAGATCGCGCAGA
AACTTGAAGATGTCTTTGCAGGAAAGAACACCGATCTCGAGGCTCTCATGGAGTGGCTAA
AGACAAGACCAATCCTGTCACCTCTGACCAAAGGGATTTTGGGATTTGTATTCACGCTCA
CCGTGCCCAGTGAGCGAGGACTGCAGCGTAGACGCTTTGTCCAGAATGCCCTAAATGGAA
ATGGAGATCCAAATAATATGGATAGGGCAGTTAAGCTATACAAGAAGCTGAAAAGGGAAA
TAACATTCCATGGGGCTAAGGAGGTCGCACTCAGCTACTCAACCGGTGCACTTGCCAGTT
GCATGGG--TCTCATATACAACAGGATGGGAACGGTGACTACGGAAGTGGCTTTTGGCCT
AGTGTGTGCCACTTGTGAGCAGATTGCAGATTCACAGCATCGGTCTCACAGACAGATGGC
AACTATCACCAACCCACTAATCAGGCATGAGAACAGAATGGTGCTGGCCAGCACTACAGC
TAAGGCTATGGAGCAGATGGCGGGATCAAGTGAGCAGGCAGCGGAAGCCATGGAGGTTGC
TAATCAGGCTAGGCAGATGGTGCAGGCAATGAGGACAATTGGGACTCATCCTAACTCTAG
TGCTGGTCTGAGAGATAATCTTCTTGAAAATTTGCAGGCCTACCAGAAACGAATGGGAGT
GCAGATGCAGCGATTCAAGTGATCCTCTTATTGTTGCCGCAAGTATCATTGGGATCTTGC
ACTTGATATTGTGGATTCTTGATCGTCTTTTCTTCAAATGCATTTATCGTCGCCTTAAAT
ACGGTTTGAAAAGAGGGCCTTCTACGGCAGGGGTACCTGAGTCTATGAGGGAAGAGTACC
GGCAGGAACAGCAGAGTGCTGTGGATGTTGACGATGGTCA-TTTTGTCAACATAGAATTG
GAGTAAAA---------------------------------------------
>gi|84797311|gb|DQ320964| /Avian/7(MP)/H5N1/China/2005/// Influenza A virus (A/chicken/Guangxi/604/2005(H5N1)) matrix (M) gene, complete cds.
----------------------------------------ATGAGTCTTCTAACCGAGGT
CG-AAACGTACGTTCTCTCTATCATCCCGTCAGGCCCCCTCAAAGCCGAGATTGCGCAGA
AACTTGAAGATGTCTTTGCAGGAAAGAACACCGATCTCGAGGCTCTCATGGAGTGGCTAA
AGACAAGACCAATCCTGTCACCTCTGACTAAAGGGATGTTGGGATTTGTATTCACGCTCA
CCGTGCCCAGTGAGCGAGGACTGCAGCGTAGACGCTTTGTCCAGAATGCCCTAAATGGAA
ATGGAGATCCAAATAATATGGATAGGGCAGTTAAGCTATATAAGAAGCTGAAAAGAGAAA
TAACATTCCATGGGGCTAAGGAGGTCGCACTCAGCTACTCAACCGGTGCACTCGCCAGTT
GCATGGG--TCTCATATACAACAGAATGGGCACAGTGACTACAGAAGTGGCTTTTGGCCT
AGTGTGTGCCACTTGTGAGCAGATTGCAGATTCCCAGCATCGGTCTCACAGACAGATGGC
AACTATCACCAACCCACTAATCAGGCATGAGAACAGAATGGTGCTGGCCAGCACTACAGC
TAAGGCTATGGAGCAGATGGCGGGATCAAGTGAGCAGGCAGCGGAAGCCATGGAGGTCGC
TAATCAGGCTAGGCAGATGGTGCAGGCAATGAGAACAATTGGGACTCATCCTAACTCTAG
TGCTGGTCTGAGAGATAATCTTCTTGAAAATTTGCAGGCCTACCAGAAACGAATGGGAGT
GCAGATGCAGCGATTCAAGTGATCCTCTTATTGTTGCCGCAAGTATCATTGGGATCTTGC
ACTTGATATTGTGGATTCTTGATCGTCTTTTCTTCAAATGCATTTATCGTCGCCTTAAAT
ACGGTTTGAAAAGAGGGCCTTCTACGGAAGGAGTACCTGAGTCTATGAGGGAAGAGTATC
GGCAGGAACAGCAGAATGCTGTGGATGTTGACGATGGTCA-TTTTGTCAACATAGAATTG
GATAAA-----------------------------------------------
>gi|84797313|gb|DQ320965| /Avian/7(MP)/H5N1/China/2005/// Influenza A virus (A/duck/Guangxi/793/2005(H5N1)) matrix (M) gene, complete cds.
----------------------------------------ATGAGTCTTCTAACCGAGGT
CG-AAACGTACGTTCTCTCTATCATCCCGTCAGGCCCCCTCAAAGCCGAGATCGCGCAGA
AACTTGAAGATGTCTTTGCAGGAAAGAACACCGATCTCGAGGCTCTCATGGAGTGGCTAA
AGACAAGACCAATCCTGTCACCTCTGACTAAAGGGATGTTGGGATTTGTATTCACGCTCA
CCGTGCCCAGTGAGCGAGGACTGCAGCGTAGACGCTTTGTCCAGAACGCCCTAAATGGAA
ATGGAGATCCAAATAATATGGATAGGGCAGTTAAGCTATATAAGAAGCTGAAAAGAGAAA
TAACATTCCATGGGGCTAAGGAGGTCGCACTCAGCTACTCAACCGGTGCACTCGCCAGTT
GCATGGG--TCTCATATACAACAGAATGGGCACAGTGACTACAGAAGTGGCTTTTGGCCT
AGTGTGTGCCACTTGTGAGCAGATTGCAGATTCACAGCATCGGTCTCACAGACAGATGGC
AACTATCACCAACCCACTAATCAGGCATGAGAACAGAATGGTGCTGGCCAGCACTACAGC
TAAGGCTATGGAGCAGATGGCGGGATCAAGTGAGCAGGCAGCGGAAGCCATGGAGGTCGC
TAATCAGGCTAGGCAGATGGTGCAGGCAATGAGAACAATTGGGACTCATCCTAACTCTAG
TGCTGGTCTGAGAGATAATCTTCTTGAAAATTTGCAGGCCTACCAGAAACGAATGGGAGT
GCAGATGCAGCGATTCAAGTGATCCTCTTGTTGTTGCCGCAAGTATCATTGGGATCTTGC
ACTTGATATTGTGGATTCTTGATCGTCTTTTCTTCAAATGCATTTATCGTCGCCTTAAAT
ACGGTTTGAAAAGAGGGCCTTCTACGGAAGGAGTACCTGAGTCTATGAGGGAAGAGTATC
GGCAGGAACAGCAGAATGCTGTGGATGTTGACGATGGTCA-TTTTGTCAACATAGAATTG
GAGTAA-----------------------------------------------
>gi|84797315|gb|DQ320966| /Avian/7(MP)/H5N1/China/2005/// Influenza A virus (A/duck/Guangxi/951/2005(H5N1)) matrix (M) gene, complete cds.
----------------------------------------ATGAGCCTTCTAACCGAGGT
CG-AAACGTACGTTCTCTCTATCATCCCGTCAGGCCCCCTCAAAGCCGAAATCGCGCAGA
AACTTGAAGATGTCTTTGCAGGAAAGAACACCGATCTCGAGGCTCTCATGGAGTGGCTAA
AGACAAGACCAATCCTGTCACCTCTGACCAAAGGGATTTTGGGATTTGTATTCACGCTCA
CCGTGCCCAGTGAGCGAGGACTGCAGCGTAGACGCTTTGTCCAGAATGCCCTAAATGGAA
ATGGAGATCCAAATAATATGGATAGGGCAGTTAAGCTATACAAGAAGCTGAAAAGGGAAA
TAACATTCCATGGGGCTAAGGAGGTCGCACTCAGCTACTCAACCGGTGCACTTGCCAGTT
GCATGGG--TCTCATATACAACAGGATGGGAACGGTGACTACGGAAGTGGCTTTTGGCCT
AGTGTGTGCCACTTGTGAGCAGATTGCAGATTCACAGCATCGGTCTCACAGACAGATGGC
AACTATCACCAACCCACTAATCAGGCATGAGAACAGAATGGTGCTGGCCAGCACTACAGC
TAAGGCTATGGAGCAGATGGCGGGATCAAGTGAGCAGGCAGCGGAAGCCATGGAGGTTGC
TAATCAGGCTAGGCAGATGGTGCAGGCAATGAGGACAATTGGGACTCATCCTAACTCTAG
TGCTGGTCTGAGAGATAATCTTCTTGAAAATTTGCAGGCCTACCAGAAACGAATGGGAGT
ACAGATGCAGCGATTCAAGTGATCCTCTTGTTGTTGCCGCAAGTATCATTGGGATCTTGC
ACTTGATATTGTGGATTCTTGATCGTCTTTTCTTCAAATGCATTTATCGTCGCCTTAAAT
ACGGTTTGAAAAGAGGGCCTTCTACGGCAGGGGTACCTGAGTCTATGAGGGAAGAGTACC
GGCAGGAACAGCAGAGTGCTGTGGATGTTGACGATGGTCA-TTTTGTCAACATAGAATTG
GAGTAA-----------------------------------------------
>gi|84797323|gb|DQ320970| /Avian/7(MP)/H5N1/China/2005/// Influenza A virus (A/duck/Hunan/149/2005(H5N1)) matrix (M) gene, complete cds.
----------------------------------------ATGAGTCTTCTAACCGAGGT
CG-AAACGTACGTTCTCTCTATCATCCCGTCAGGCCCCCTCAAAGCCGAGATCGCGCAGA
AACTTGAAGATGTCTTTGCAGGAAAGAACACCGATCTCGAGGCTCTCATGGAGTGGCTAA
AGACAAGACCAATCCTGTCACCTCTGACTAAAGGGATCTTGGGATTTGTATTCACGCTCA
CCGTGCCCAGTGAGCGAGGACTGCAGCGTAGACGCTTTGTCCAGAATGCCCTAAATGGAA
ATGGAGATCCAAATAATATGGATAGGGCAGTTAAGCTATATAAGAAGCTGAAAAGAGAAA
TAACATTCCATGGGGCTAAGGAGGTCGCACTCAGCTACTCAACCGGTGCACTTGCCAGTT
GCATGGG--TCTCATATACAACAGGATGGGAACGGTGACTACGGAAGTGGCTTTTGGCCT
AGTGTGTGCCACTTGTGAGCAGATTGCAGATTCACAGCATCGGTCTCACAGACAGATGGC
AACCATCACCAACCCACTAATCAGGCATGAGAACAGAATGGTGCTGGCCAGCACTACAGC
TAAGGCTATGGAGCAGATGGCGGGATCAAGTGAGCAGGCAGCGGAAGCCATGGAGGTCGC
TAATCAGGCTAGGCAGATGGTGCAGGCAATGAGGACAATTGGGACTCATCCTAACTCTAG
TGCTGGTCTGAGAGATAATCTTCTTGAAAATTTGCAGGCCTACCAGAAACGGATGGGAGT
GCAGATGCAGCGATTCAAGTGATCCTCTTGTTGTTGCCGCAAGTATCATTGGGATCTTGC
ACTTGATATTGTGGATTCTTGATCGTCTTTTCTTCAAATGCATTTATCGTCGCCTTAAAT
ACGGTTTGAAAAGAGGGCCTTCTACGGAAGGGGTACCTGAGTCTATGAGGGAAGAGTACC
GGCAGGAACAGCAGAGTGCTGTGGATGTTGACGATGGTCA-TTTTGTCAACATAGAATTG
GAGTAAA----------------------------------------------
>gi|70955520|gb|DQ095633| /Avian/7(MP)/H5N1/China/2005/// Influenza A virus (A/Bar-headed Goose/Qinghai/68/05(H5N1)) matrix protein 2 (M) and matrix protein 1 (M) genes, complete cds.
----------------------------------------ATGAGTCTTCTAACCGAGGT
CG-AAACGTACGTTCTCTCTATCATCCCGTCAGGCCCCCTCAAAGCCGAGATCGCGCAGA
AACTTGAAGATGTCTTTGCAGGAAAGAACACCGATCTCGAGGCTCTCATGGAGTGGCTAA
AGACAAGACCAATCCTGTCACCTCTGACTAAAGGGATGTTGGGATTTGTATTCACGCTCA
CCGTGCCCAGTGAGCGAGGACTGCAGCGTAGACGCTTTGTCCAGAATGCCCTAAATGGAA
ATGGAGATCCAAATAATATGGATAGGGCAGTTAAGCTATATAAGAAGCTGAAAAGAGAAA
TAACATTCCATGGGGCTAAGGAGGTCGCACTCAGCTACTCAACCGGTGCACTCGCCAGTT
GCATGGG--TCTCATATACAACAGAATGGGCACAGTGACTACGGAAGTGGCTTTTGGCCT
AGTGTGTGCCACTTGTGAGCAGATTGCAGATTCACAGCATCGGTCTCACAGACAGATGGC
AACTATCACCAACCCACTAATCAGGCATGAGAACAGAATGGTGCTGGCCAGCACTACAGC
TAAGGCTATGGAGCAGATGGCGGGATCAAGTGAGCAGGCAGCGGAAGCCATGGAGGTCGC
TAATCAGGCTAGGCAGATGGTGCAGGCAATGAGAACAATTGGGACTCATCCTAACTCTAG
TGCTGGTCTGAGAGATAATCTTCTTGAAAATTTGCAGGCCTACCAGAAACGAATGGGAGT
GCAGATGCAGCGATTCAAGTGATCCTCTTGTTGTTGCCGCAAGTATCATTGGGATCTTGC
ACTTGATATTGTGGATTCTTGATCGTCTTTTCTTCAAATGCATTTATCGTCGCCTTAAAT
ACGGTTTGAAAAGAGGGCCTTCTACGGAAGGAGTACCTGAGTCTATGAGGGAAGAGTATC
GGCAGGAACAGCAGAATGCTGTGGATGTTGACGATGGTCA-TTTTGTCAACATAGAATTG
GAGTAA-----------------------------------------------
>gi|70955538|gb|DQ095639| /Avian/7(MP)/H5N1/China/2005/// Influenza A virus (A/Bar-headed Goose/Qinghai/75/05(H5N1)) matrix protein 2 (M) and matrix protein 1 (M) genes, complete cds.
----------------------------------------ATGAGTCTTCTAACCGAGGT
CG-AAACGTACGTTCTCTCTATCATCCCGTCAGGCCCCCTCAAAGCCGAGATCGCGCAGA
AACTTGAAGATGTCTTTGCAGGAAAGAACACCGATCTCGAGGCTCTCATGGAGTGGCTAA
AGACAAGACCAATCCTGTCACCTCTGACTAAAGGGATGTTGGGATTTGTATTCACGCTCA
CCGTGCCCAGTGAGCGAGGACTGCAGCGTAGACGCTTTGTCCAGAATGCCCTAAATGGAA
ATGGAGATCCAAATAATATGGATAGGGCAGTTAAGCTATATAAGAAGCTGAAAAGAGAAA
TAACATTCCATGGGGCTAAGGAGGTCGCACTCAGCTACTCAACCGGTGCACTCGCCAGTT
GCATGGG--TCTCATATACAACAGAATGGGCACAGTGACTACGGAAGTGGCTTTTGGCCT
AGTGTGTGCCACTTGTGAGCAGATTGCAGATTCACAGCATCGGTCTCACAGACAGATGGC
AACTATCACCAACCCACTAATCAGGCATGAGAACAGAATGGTGCTGGCCAGCACTACAGC
TAAGGCTATGGAGCAGATGGCGGGATCAAGTGAGCAGGCAGCGGAAGCCATGGAGGTCGC
TAATCAGGCTAGGCAGATGGTGCAGGCAATGAGAACAATTGGGACTCATCCTAACTCTAG
TGCTGGTCTGAGAGATAATCTTCTTGAAAATTTGCAGGCCTACCAGAAACGAATGGGAGT
GCAGATGCAGCGATTCAAGTGATCCTCTTGTTGTTGCCGCAAGTATCATTGGGATCTTGC
ACTTGATATTGTGGATTCTTGATCGTCTTTTCTTCAAATGCATTTATCGTCGCCTTAAAT
ACGGTTTGAAAAGAGGGCCTTCTACGGAAGGAGTACCTGAGTCTATGAGGGAAGAGTATC
GGCAGGAACAGCAGAATGCTGTGGATGTTGACGATGGTCA-TTTTGTCAACATAGAATTG
GAGTAAA----------------------------------------------
>gi|70955553|gb|DQ095644| /Avian/7(MP)/H5N1/China/2005/// Influenza A virus (A/Chicken/Yunnan/447/05(H5N1)) matrix protein 2 (M) and matrix protein 1 (M) genes, complete cds.
----------------------------------------ATGAGTCTTCTAACCGAGGT
CG-AAACGTACGTTCTCTCTATCATCCCGTCAGGCCCCCTCAAAGCCGAGATCGCGCAGA
AGCTTGAAGATGTCTTTGCAGGAAAGAACACCGATCTCGAAGCTCTCATGGAGTGGCTAA
AGACAAGACCAATCCTGTCACCTCTGACTAAAGGGATTTTGGGATTTGTATTCACGCTCA
CCGTGCCCAGTGAACGAGGACTGCAGCGTAGACGCTTTGTCCAGAATGCCCTAAATGGAA
ATGGAGATCCAAATAATATGGATAGGGCAGTTAAGCTATATAAGAAGCTGAAAAGAGAAA
TAACATTCCATGGGGCTAAGGAGGTCGCACTCAGCTACTCAACTGGTGCACTTGCCAGTT
GCATGGG--TCTCATATACAACAGGATGGGAACGGTGACTACGGAAGTGGCTTTTGGCCT
AGTGTGTGCCACTTGTGAGCAGATTGCAGATTCACAGCATCGGTCTCACAGACAGATGGC
AACTACCACCAACCCACTAATCAGGCATGAAAACAGAATGGTGCTGGCCAGCACTACAGC
TAAGGCTATGGAGCAGATGGCGGGATCAAGTGAGCAGGCAGCGGAAGCCATGGAAGTCGC
TAATCAGGCTAGGCAGATGGTGCAGGCAATGAGGACAATTGGGACTCATCCTAACTCTAG
TGCTGGTCTGAGAGATAATCTTCTTGAAAATTTGCAGGCTTACCAGAAACGAATGGGAGT
GCAGATGCAGCGATTCAAGTGATCCTCTTGTTATTGCAGCAAGTATCATTGGGATCTTGC
ACTTGATATTGTGGATTCTTGATCGTCTTTTCTTCAAATGCATTCATCGTCGCCTTAAAT
ACGGTTTGAAAAGAGGGCCTTCTACGGCAGGAGTACCTGAGTCTATGAGGGAAGAGTACC
GGCAGGAACAGCAGAGTGCTGTGGATGTTGACGATGGTCA-TTTTGTCAACATAGAATTG
GAGTAA-----------------------------------------------
>gi|70955556|gb|DQ095645| /Avian/7(MP)/H5N1/China/2005/// Influenza A virus (A/Chicken/Yunnan/493/05(H5N1)) matrix protein 2 (M) and matrix protein 1 (M) genes, complete cds.
----------------------------------------ATGAGTCTTCTAACCGAGGT
CG-AAACGTACGTTCTCTCTATCATCCCGTCAGGCCCCCTCAAAGCCGAGATCGCGCAGA
AGCTTGAAGATGTCTTTGCAGGAAAGAACACCGATCTCGAAGCTCTCATGGAGTGGCTAA
AGACAAGACCAATCCTGTCACCTCTGACTAAAGGGATTTTGGGATTTGTATTCACGCTCA
CCGTGCCCAGTGAACGAGGACTGCAGCGTAGACGCTTTGTCCAGAATGCCCTAAATGGAA
ATGGAGATCCAAATAATATGGATAGGGCAGTTAAGCTATATAAGAAGCTGAAAAGAGAAA
TAACATTCCATGGGGCTAAGGAGGTCGCACTCAGCTACTCAACTGGTGCACTTGCCAGTT
GCATGGG--TCTCATATACAACAGGATGGGAACGGTGACTACGGAAGTGGCTTTTGGCCT
AGTGTGTGCCACTTGTGAGCAGATTGCAGATTCACAGCATCGGTCTCACAGACAGATGGC
AACTACCACCAACCCACTAATCAGGCATGAAAACAGAATGGTGCTGGCCAGCACTACAGC
TAAGGCTATGGAGCAGATGGCGGGATCAAGTGAGCAGGCAGCGGAAGCCATGGAAGTCGC
TAATCAGGCTAGGCAGATGGTGCAGGCAATGAGGACAATTGGGACTCATCCTAACTCTAG
TGCTGGTCTGAGAGATAATCTTCTTGAAAATTTGCAGGCTTACCAGAAACGAATGGGAGT
GCAGATGCAGCGATTCAAGTGATCCTCTTGTTATTGCAGCAAGTATCATTGGGATCTTGC
ACTTGATATTGTGGATTCTTGATCGTCTTTTCTTCAAATGCATTCATCGTCGCCTTAAAT
ACGGTTTGAAAAGAGGGCCTTCTACGGCAGGAGTACCTGAGTCTATGAGGGAAGAGTACC
GGCAGGAACAGCAGAGTGCTGTGGATGTTGACGATGGTCA-TTTTGTCAACATAGAATTG
GAGTAAA----------------------------------------------
>gi|70955562|gb|DQ095647| /Avian/7(MP)/H5N1/China/2005/// Influenza A virus (A/Quail/Shantou/911/05(H5N1)) matrix protein 2 (M) and matrix protein 1 (M) genes, complete cds.
----------------------------------------ATGAGTCTTCTAACCGAGGT
CG-AAACGTACGTTCTCTCTATCATTCCGTCAGGCCCCCTCAAAGCCGAGATCGCGCAGA
AACTTGAAGATGTCTTTGCAGGAAAGAACACCGATCTCGAGGCTCTCATGGAGTGGCTAA
AGACAAGACCAATCCTGTCACCTCTGACTAAAGGGATGTTGGGATTTGTATTCACGCTCA
CCGTGCCCAGTGAGCGAGGACTGCAGCGTAGACGCTTTGTCCAGAATGCCCTAAATGGAA
ATGGAGATCCAAATAATATGGATAGGGCAGTTAAGCTATATAAGAAGCTGAAAAGAGAAA
TAACATTCCATGGGGCTAAGGAGGTTGCACTCAGCTACTCAACCGGTGCACTCGCCAGTT
GCATGGG--TCTCATATACAACAGAATGGGCACAGTGACTACGGAAGTGGCTTTTGGCCT
AGTGTGTGCCACTTGTGAGCAGATTGCAGATTCACAGCATCGGTCTCACAGACAGATGGC
AACTATCACCAACCCACTAATCAGGCATGAGAACAGAATGGTGCTGGCCAGCACTACAGC
TAAGGCTATGGAGCAGATGGCGGGATCAAGTGAGCAGGCAGCGGAAGCCATGGAGGTCGC
TAATCAGGCTAGGCAGATGGTGCAGGCAATGAGAACAATTGGGACTCATCCTAACTCTAG
TGCTGGTCTGAGAGATAATCTTCTTGAAAATTTGCAGGCCTACCAGAAACGAATGGGAGT
GCAGATGCAGCGATTCAAGTGATCCTCTTGTTGTTGCCGCAAGTATCATTGGGATCTTGC
ACTTGATATTGTGGATTCTTGATCGTCTTTTCTTCAAATGCATTTATCGTCGCCTTAAAT
ACGGTTTGAAAAGAGGGCCTTCTACGGAAGGAGTACCTGAGTCTATGAGGGAAGAGTATC
GGCTGGAACAGCAGAATGCTGTGGATGTTGACGATGGTCA-TTTTGTCAACATAGAATTG
GAGTAA-----------------------------------------------
>gi|91984139|gb|DQ095649| /Avian/7(MP)/H5N1/China/2005/// Influenza A virus (A/Duck/Fujian/1734/05(H5N1)) matrix protein 2 (M) and matrix protein 1 (M) genes, complete cds.
----------------------------------------ATGAGTCTTCTAACCGAGGT
CG-AAACGTACGTTCTCTCTATCATCCCGTCAGGCCCCCTCAAAGCCGAGATCGCGCAGA
AACTTGAAGATGTCTTTGCAGGGAAGAACACCGATCTCGAGGCTCTCATGGAGTGGCTAA
AGACAAGACCAATCCTGTCACCTCTGACTAAAGGGATTTTGGGATTTGTATTCACGCTCA
CCGTGCCCAGTGAGCGAGGACTGCAGCGTAGACGCTTTGTCCAGAATGCCCTAAATGGAA
ATGGAGATCCAAATAATATGGATAGGGCAGTTAAGCTATATAAGAAGCTGAAAAGAGAAA
TAACATTTCATGGGGCTAAGGAGGTCGCACTCAGCTACTCAACCGGTGCACTCGCCAGTT
GCATGGG--TCTCATATACAACAGGATGGGAACAGTGACTACAGAAGTGGCTTTTGGCCT
GGTGTGTGCCACTTGTGAGCAGATTGCAGATTCACAGCATCGGTCTCACAGACAGATGGC
GACCATCACCAACCCACTAATCAAGCATGAGAACAGAATGGTGCTGGCCAGCACTACAGC
TAAGGCTATGGAGCAGATGGCGGGATCAAGTGAGCAGGCAGCGGAAGCCATGGAAGTCGC
TAATCAGGCTAGGCAGATGGTGCAGGCAATGAGGACAATTGGGACTCATCCTAACTCTAG
TGCTGGTCTGAGAGATAATCTTCTTGAAAATTTGCAGGCCTACCAGAAACGAATGGGAGT
GCAGATGCAGCGATTCAAGTGATCCTCTTGTTGTTGCCGCAAGTATCATTGGGATCTTGC
ACTTGATATTGTGGATTCTTGATCGTCTTTTCTTCAAATGCATTTATCGTCGCCTTAAAT
ACGGTTTGAAAAGAGGGCCTTCTACGGAAGGAGTACCTGAGTCTATGAGGGAAGAGTACC
GGCAGGAACAGCAGAGTGCTGTGGATGTTGACGATGGTCA-TTTTGTCAACATAGAACTG
GAGTAA-----------------------------------------------
>gi|162296064|gb|EU329180| /Avian/7(MP)/H5N1/China/2005/// Influenza A virus (A/wild duck/Hunan/021/2005(H5N1)) segment 7, complete sequence.
---------------AGCAAAAGCAGGTAGATGTTGAAAGATGAGTCTTCTAACCGAGGT
CG-AAACGTACGTTCTCTCTATCATCCCGTCAGGCCCCCTCAAAGCCGAGATCGCGCAGA
AACTTGAAGATGTCTTTGCAGGGAAGAACACCGATCTCGAGGCTCTCATGGAGTGGCTAA
AGACAAGACCAATCTTGTCACCTCTGACTAAAGGGATTTTGGGATTTGTATTCACGCTCA
CCGTGCCCAGTGAGCGAGGACTGCAGCGTAGACGCTTTGTCCAGAATGCCCTAAATGGAA
ATGGAGATCCAAATAATATGGATAGGGCAGTTAAGCTATATAAGAAGCTGAAAAGAGAAA
TAACATTCCATGGGGCTAAGGAGGTCGCACTCAGCTACTCAACCGGTGCACTTGCCAGTT
GCATGGG--TCTCATATACAACAGGATGGGAACGGTGACTACGGAAGTGGCTTTTGGCCT
AGTGTGTGCCACTTGTGAGCAGATTGCAGATTCACAGCATCGGTCTCACAGACAGATGGC
AACCATCACCAACCCACTAATCAGGCATGAGAACAGAATGGTGCTGGCCAGCACTACAGC
TAAGGCTATGGAGCAGATGGCGGGATCAAGCGAGCAGGCAGCGGAAGCCATGGAAGTTGC
TAATCAGGCTAGGCAGATGGTGCAGGCAATGAGGACAATTGGGACTCATCCTAACTCTAG
TGCTGGTCTGAGAGATAATCTTCTTGAAAATTTGCAGGCCTACCAGAAACGAATGGGAGT
GCAGATGCAGCGATTCAAGTGATCCTCTTGTTGTTGCCGCAAGTATCATTGGGATCTTGC
ACTTGATATTGTGGATTCTTGATCGTCTTTTCTTCAAATGCATTTATCGTCGCCTTAAAT
ACGGTTTGAAAAGAGGGCCTTCTACGGAAGGGGTACCTGAGTCTATGAGGGAAGAGTACC
GGCAGGAACAGCAGAGTGCTGTGGATGTTGACGATGGTCA-TTTTGTCAACATAGAATTG
GAGTAAAAAACTACCTTGTTTCTACT---------------------------
>gi|162296073|gb|EU329183| /Avian/7(MP)/H5N1/China/2005/// Influenza A virus (A/wild duck/Hunan/211/2005(H5N1)) segment 7, complete sequence.
---------------AGCAAAAGCAGGTAGATGTTGAAAGATGAGTCTTCTAACCGAGGT
CG-AAACGTACGTTCTCTCTATCATCCCGTCAGGCCCCCTCAAAGCCGAGATCGCGCAGA
GACTTGAAGATGTCTTTGCAGGAAAGAACACCGATCTCGAGGCTCTCATGGAGTGGCTAA
AGACAAGACCAATCCTGTCACCTCTGACTAAAGGGATTTTGGGATTTGTATTCACGCTCA
CCGTGCCCAGTGAACGAGGACTGCAGCGTAGACGCTTTGTCCAGAATGCCCTAAATGGAA
ATGGAGATCCAAATAATATGGATAGGGCGGTTAAGCTATATAAGAAGCTGAAAAGAGAAA
TAACATTCCATGGGGCTAAGGAGGTCGCACTCAGCTACTCAACCGGTGCACTTGCCAGTT
GCATGGG--TCTCATATACAACAGGATGGGAACGGTGACCACAGAAGTGGCTTTTGGCCT
AGTGTGTGCCACTTGTGAGCAGATTGCAGATTCACAGCATCGGTCTCACAGACAGATGGC
AACTATCACCAACCCACTGATCAGGCATGAGAACAGAATGGTGCTGGCCAGCACTACAGC
TAAGGCTATGGAGCAGATGGCGGGATCAAGTGAGCAGGCAGCGGAAGCCATGGAGGTCGC
CAATCAGGCTAGGCAGATGGTGCAGGCAATGAGGACAATTGGGACTCATCCTAACTCTAG
TGCTGGTCTGAGAGATAATCTTCTTGAAAATTTGCAGGCCTACCAGAAACGAATGGGAGT
GCAGATGCAGCGATTCAAGTGATCCTCTTGTTGTTGCCGCAAGTATCATTGGGATCTTGC
ACTTGATATTGTGGATTCTTGATCGTCTTTTCTTCAAATGCATTTATCGTCGCCTTAAAT
ACGGTTTGAAAAGAGGGCCTTCTACGGAAGGGGTACCTGAGTCTATGAGGGAAGAGTATC
GGCAGGAACAGCAGAGTGCTGTGGATGTTGACGATGGTCA-TTTTGTCAACATAGAATTG
GAGTAAAAAACTACCTTGTTTCTACT---------------------------
>gi|118583881|gb|EF124162| /Avian/7(MP)/H5N1/China/2005/// Influenza A virus (A/chicken/Guiyang/3923/2005(H5N1)) matrix protein 2 (M2) and matrix protein 1 (M1) genes, complete cds.
----------------------------------------ATGAGTCTTCTAACCGAGGT
CG-AAACGTACGTTCTCTCTATCATCCCGTCAGGCCCCCTCAAAGCCGAGATCGCGCAGA
AACTTGAAGATGTCTTTGCAGGGAAGAACACCGATCTCGAGGCTCTCATGGAGTGGCTAA
AGACAAGACCAATCCTGTCACCTCTGACTAAAGGGATTTTGGGATTTGTGTTCACGCTCA
CCGTGCCCAGTGAGCGAGGACTGCAGCGTAGACGCTTTGTCCAGAATGCCCTAAATGGAA
ATGGAGATCCAAATAATATGGATAGGGCAGTTAAGCTATATAAGAAGCTGAAAAGAGAAA
TAACATTCCATGGGGCTAAGGAGGTCGCACTCAGCTACTCAACCGGTGCACTTGCCAGTT
GCATGGG--TCTCATATACAACAGGATGGGAACGGTGACTACGGAAGTGGCTTTTGGCCT
AGTGTGTGCCACTTGTGAGCAGATTGCAGATTCACAGCATCGGTCTCACAGACAGATGGC
AACCATCACCAACCCACTAATCAGGCATGAGAACAGAATGGTGCTGGCCAGCACTACAGC
TAAGGCTATGGAGCAGATGGCGGGATCAAGCGAGCAGGCAGCGGAAGCCATGGAAGTCGC
TAATCAGGCTAGGCAGATGGTGCAGGCAATGAGGACAATTGGGACTCATCCTAACTCTAG
TGCTGGTCTGAGAGATAATCTTCTTGAAAATTTGCAGGCCTACCAGAAACGAATGGGAGT
GCAGATGCAGCGATTCAAGTGATCCTCTTGTTGTTGCCGCAAGTATCATTGGGATCTTGC
ACTTGATATTGTGGATTCTTGATCGTCTTTTCTTCAAATGCATTTATCGTCGCCTTAAAT
ACGGTTTGAAAAGAGGGCCTTCTACGGAAGGGGTACCTGAGTCTATGAGGGAAGAGTACC
GGCAGGAACAGCAGAGTGCTGTGGATGTTGACGATGGTCA-TTTTGTCAACATAGAATTG
GAGTAA-----------------------------------------------
>gi|118583887|gb|EF124164| /Avian/7(MP)/H5N1/China/2005/// Influenza A virus (A/duck/Fujian/10160/2005(H5N1)) matrix protein 2 (M2) and matrix protein 1 (M1) genes, complete cds.
----------------------------------------ATGAGTCTTCTAACCGAGGT
CG-AAACGTACGTTCTCTCTATCATCCCGTCAGGCCCCCTCAAAGCCGAGATCGCGCAGA
AACTTGAAGATGTCTTTGCAGGGAAGAACACCGATCTCGAGGCTCTCATGGAGTGGCTAA
AGACAAGACCAATCCTGTCACCTCTGACTAAAGGGATTTTGGGATTTGTATTCACGCTCA
CCGTGCCCAGTGAGCGAGGACTGCAGCGTAGACGCTTTGTCCAGAATGCCCTAAATGGAA
ATGGAGATCCAAATAATATGGATAGGGCAGTTAAGCTATATAAGAAGCTGAAAAGAGAAA
TAACATTCCATGGGGCTAAGGAGGTCGCACTCAGCTACTCAACCGGTGCACTTGCCAGTT
GCATGGG--TCTCATATACAACAGGATGGGGACGGTGACTACGGAAGTGGCTTTTGGCCT
AGTGTGTGCCACTTGTGAGCAGATTGCAGATTCACAGCATCGGTCTCACAGACAGATGGC
AACCATCACCAACCCACTAATCAGGCATGAGAACAGAATGGTGCTGGCTAGCACTACAGC
AAAGGCTATGGAGCAGATGGCGGGATCAAGCGAGCAGGCAGCGGAAGCCATGGAAGTCGC
TAATCAGGCTAGGCAGATGGTGCAGGCAATGAGGACAATTGGGACTCATCCTAACTCTAG
TGCTGGTCTGAGAGATAATCTTCTTGAAAATTTGCAGGCCTACCAGAAACGAATGGGAGT
GCAGATGCAGCGATTCAAGTGATCCTCTTGTTGTTGCCGCAAGTATCATTGGGATCTTGC
ACTTGATATTGTGGATTCTTGATCGTCTTTTCTTCAAATGCATTTATCGTCGCCTTAAAT
ACGGTTTGAAAAGAGGGCCTTCTACGGAAGGGGTACCTGAGTCTATGAGGGAAGAGTACC
GGCAGGAACAGCAGAGTGCTGTGGATGTTGACGATGGTCA-TTTTGTCAACATAGAATTG
GAGTAA-----------------------------------------------
>gi|143330390|gb|EF175671| /Avian/7(MP)/H5N1/China/2005/// Influenza A virus (A/chicken/Hebei/706/2005(H5N1)) membrane ion channel 2 (M2) and matrix protein 1 (M1) genes, complete cds.
----------------------------------------ATGAGTCTTCTAACCGAGGT
CG-AAACGTACGTTCTCTCTATCATTCCATCAGGCCCCCTCAAAGCCGAGATCGCGCAGA
GACTTGAAGGATGTTTTGCAGGGAAGAACACTGATCTCGAAGCTCTCATGGAGTGGCTAA
AGACAAGACCAATCCTGTCACCTCTGACTAAGGGGATTTTAGGGTTTGTGTTCACGCTCA
CCGTGCCCAGTGAGCGAGGACTGCAGCGTAGACGGTTTGTCCAAAACGCCCTAAATGGGA
ATGGAGACCCAAACAACATGGACAGGGCAGTTAAATTATACAAGAAGCTGAAGAGGGAAA
TGACATTTCATGGAGCAAAGGAAGTTGCACTCAGTTACTCAACTGGTGCGCTTGCCAGCT
GCATGGG--TCTCATATACAACAGGATGGGAACAGTGACCGCAGAAGGGGCTCTTGGCCT
AGTATGTGCCACTTGTGAGCAGATTGCTGACGCCCAACATCGGTCCCACAGGCAGATGGC
GACTACTACCAACCCACTAATTAGGCATGAGAATAGAATGGTACTAGCCAGCACTACGGC
TAAGGCTATGGAGCAGATGGCTGGATCAAGTGAACAGGCAGCAGAAGCCATGGAAGTCGC
AAGTCAGGCTAGGCAAATGGTGCAGGCTATGAGAACAGTCGGGACTCACCCTAGCTCCAG
TACAGGTCTAAAAGATGACCTTATTGAAAATTTGCAGGCTTACCAGAAACGGATGGGAGT
GCAACTGCAGCGATTCAAGTGATCCTCTCGTTGTTGCAGCAAGCGTTATTGGGATATTGC
ACTTGATATTGTGGATCCTTGATCGTCTTTTCTTCAAATGCATTTATCGTCGCTTTAAAT
ACGGTTTGAAAAGAGGGCCTTCTACGGAAGGAGTGCCTGAGTCTATGAGGGAAGAATATC
GGCAGGAACAGCAGAATGCTGTGGATGTTGACGATGGTCA-TTTTGTCAACATAGAGCTG
AAGTAA-----------------------------------------------
>gi|143330429|gb|EF175672| /Avian/7(MP)/H5N1/China/2005/// Influenza A virus (A/chicken/Hebei/102/2005(H5N1)) membrane ion channel 2 (M2) and matrix protein 1 (M1) genes, complete cds.
----------------------------------------ATGAGTCTTCTAACCGAGGT
CG-AAACGTACGTTCTCTCTATCATCCCGTCAGGCCCCCTCAAAGCCGAGATAGCGCAAA
AACTTGAAGATGTTTTCGCAGGAAAGAACACTGATCTCGAGGCTCTCATGGAGTGGCTAA
AGACAAGACCAATCCTGTCACCTCTGACTAAAGGGATTTTGGGATTTGTATTCACGCTCA
CCGTGCCCAGTGAGCGAGGACTGCAGCGTAGACGCTTTGTCCAGAATGCCCTAAGTGGAA
ATGGAGATCCAAATAATATGGATAGGGCAGTTAAGCTATATAAGAAGCTGAAAAGAGAAA
TAACATTCCATGGGGCTAAGGAGGTCGCACTCAGCTACTCAACCGGTGCACTTGCCAGTT
GCATGGG--TCTCATATACAACAGAATGGGAACGGTAACTACGGAAGTAGCTTTTGGTTT
AGTGTGTGCCACTTGTGAGCAGATTGCAGATTCACAGCATCGGTCTCACAGACAGATGGC
AACTATCACCAACCCACTAATCAGGCATGAGAACAGAATGGTGCTGGCCAGCACTACAGC
TAAGGCTATGGAGCAGATGGCGGGATCAAGTGAGCAGGCAGCGGAAGCCATGGAGGTCGC
TAATCAGGCTAGGCAGATGGTGCAGGCAATGAGGACAATTGGGACTCATCCTAACTCTAG
TGCTGGTCTGAGAGACAATCTTCTTGAAAATTTGCAGGCCTACCAGAAACGAATGGGAGT
GCAGATGCAGCGATTCAAGTGATCCTCTTGTTGTTGCCGCAAATATCATTGGGATCTTGC
ACTTGATATTGTGGATTCTTGATCATCTTTTCTTCAAATGCATTTATCGTCGCCTTAAAT
ACGGTTTGAAAAGAGGGCCTTCTACGGCAGGGGTACCTGAGTCTATGAGGGAAGAGTACC
GGCAGGAACAGCAGAGTGCTGTGGATGTTGACGACGGTCA-TTTTGTCAACATAGAGTTG
GAGTAA-----------------------------------------------
>gi|143330456|gb|EF175673| /Avian/7(MP)/H5N1/China/2005/// Influenza A virus (A/chicken/Hebei/126/2005(H5N1)) membrane ion channel 2 (M2) and matrix protein 1 (M1) genes, complete cds.
----------------------------------------ATGAGTCTTCTAACCGAGGT
CG-AAACGTACGTTCTCTCTATCATCCCGTCAGGCCCCCTCAAAGCCGAGATAGCGCAAA
AACTTGAAGATGTTTTCGCAGGAAAGAACACTGATCTCGAGGCTCTCATGGAGTGGCTAA
AGACAAGACCAATCCTGTCACCTCTGACTAAAGGGATTTTGGGATTTGTATTCACGCTCA
CCGTGCCCAGTGAGCGAGGACTGCAGCGTAGACGCTTTGTCCAGAATGCCCTAAGTGGAA
ATGGAGATCCAAATAATATGGATAGGGCAGTTAAGCTATATAAGAAGCTGAAAAGAGAAA
TAACATTCCATGGGGCTAAGGAGGTCGCACTCAGCTACTCAACCGGTGCACTTGCCAGTT
GCATGGG--TCTCATATACAACAGAATGGGAACGGTAACTACGGAAGTAGCTTTTGGTTT
AGTGTGTGCCACTTGTGAGCAGATTGCAGATTCACAGCATCGGTCTCACAGACAGATGGC
AACTATCACCAACCCACTAATCAGGCATGAGAACAGAATGGTGCTGGCCAGCCCTACAGC
TAAGGCTATGGAGCAGATGGCGGGATCAAGTGAGCAGGCAGCGGAAGCCATGGAGGTCGC
TAATCAGGCTAGGCAGATGGTGCAGGCAATGAGGACAATTGGGACTCATCCTAACTCTAG
TGCTGGTCTGAGAGACAATCTTCTTGAAAATTTGCAGGCCTACCAGAAACGAATGGGAGT
GCAGATGCAGCGATTCAAGTGATCCTCTTGTTGTTGCCGCAAATATCATTGGGATCTTGC
ACTTGATATTGTGGATTCTTGATCATCTTTTCTTCAAATGCATTTATCGTCGCCTTAAAA
ACGGTTTGAAAAGAGGGCCTTCTACGGCAGGGGTACCTGAGTCTATGAGGGAAGAGTACC
GGCAGGAACAGCAGAGTGCTGTGGATGTTGACGACGGTCA-TTTTGTCAACATAGAGTTG
GAGTAA-----------------------------------------------
>gi|118583926|gb|EF124177| /Avian/7(MP)/H5N1/China/2005/// Influenza A virus (A/goose/Guiyang/4180/2005(H5N1)) matrix protein 2 (M2) and matrix protein 1 (M1) genes, complete cds.
----------------------------------------ATGAGTCTTCTAACCGAGGT
CG-AAACGTACGTTCTCTCTATCATCCCGTCAGGCCCCCTCAAAGCCGAGATCGCGCAGA
AACTTGAAGATGTCTTTGCAGGAAAGAACACCGATCTCGAAGCTCTCATGGAGTGGCTAA
AGACAAGACCAATCCTGTCACCTCTGACCAAAGGGATTTTGGGATTTGTATTCACGCTCA
CCGTGCCCAGTGAGCGAGGACTGCAGCGTAGACGCTTTGTCCAGAATGCCCTAAATGGAA
ATGGAGATCCAAATAATATGGATAGGGCAGTTAAGCTATACAAGAAGCTGAAAAGGGAAA
TAACATTCCATGGGGCTAAGGAGGTCGCACTCAGCTACTCAACCGGTGCACTTGCCAGTT
GCATGGG--TCTCATATACAACAGGATGGGAACGGTGACTACGGAAGTGGCTTTTGGCCT
AGTGTGTGCCACTTGTGAGCAGATTGCAGATTCACAGCATCGGTCTCACAGACAGATGGC
AACTATCACCAACCCACTAATCAGGCATGAGAACAGGATGGTGCTGGCCAGCACTACAGC
TAAGGCTATGGAGCAGATGGCGGGATCAAGTGAGCAAGCAGCGGAAGCCATGGAGGTTGC
TAATCAGGCTAGGCAGATGGTGCAGGCAATGAGGACAATTGGGACTCATCCTAACTCTAG
TGCTGGTCTGAGAGATAATCTTCTTGAAAATTTGCAGGCCTACCAGAAACGAATGGGAGT
GCAGATGCAGCGATTCAAGTGATCCTCTTGTTGTTGCCGCAAGTATCATTGGGATCTTGC
ACTTGATATTGTGGATTCTTGATCGTCTTTTCTTCAAATGCATTTATCGTCGCCTTAAAT
ACGGTTTGAAAAGAGGGCCTTCTACGGCAGGAGTACCTGAGTCTATGAGGGAAGAGTACC
GGCAGGAACAGCAGAGTGCTGTGGATGTTGACGATGGTCA-TTTTGTCAACATAGAATTG
GAGTAA-----------------------------------------------
>gi|118583929|gb|EF124178| /Avian/7(MP)/H5N1/China/2005/// Influenza A virus (A/goose/Yunnan/3644/2005(H5N1)) matrix protein 2 (M2) and matrix protein 1 (M1) genes, complete cds.
----------------------------------------ATGAGTCTTCTAACCGAGGT
CG-AAACGTACGTTCTCTCTATCATCCCGTCAGGCCCCCTCAAAGCCGAGATCGCGCAGA
AACTTGAAGATGTCTTCGCAGGAAAGAACACCGATCTCGAGGCTCTCATGGAGTGGCTAA
AGACAAGACCAATCCTGTCACCTCTGACTAAAGGGATTTTGGGATTTGTATTCACGCTCA
CCGTGCCCAGTGAGCGAGGACTGCAGCGTAGACGCTTTGTCCAGAATGCCCTAAATGGAA
ATGGAGATCCAAATAATATGGATAGGGCAGTGAAGCTGTATAAGAAGCTGAAAAGAGAAA
TAACATTCCATGGGGCTAAGGAGGTCGCACTCAGCTACTCAACCGGTGCACTTGCCAGTT
GCATGGG--TCTCATATACAACAGGATGGGAACGGTGACTACGGAAGTGGCTTTTGGCTT
AGTGTGTGCCACTTGTGAGCAGATTGCAGATTCACAGCATCGGTCTCACAGACAGATGGC
AACTATCACCAACCCACTAATCAGGCATGAGAACAGAATGGTGCTGGCCAGCACTACAGC
TAAGGCTATGGAGCAGATGGCGGGATCAAGTGAGCAGGCAGCGGAAGCCATGGAGGTCGC
TAATCAGGCTAGGCAGATGGTGCAGGCAATGAGGACAATTGGGACTCATCCTAACTCTAG
TGCTGGTCTGAGAGATAATCTTCTTGAAAATTTGCAGGCCTACCAGAAACGAATGGGAGT
GCAGATGCAGCGATTCAAGTGATCCTCTTGTTGTTGCCGCAAGTATCATTGGGGTCTTGC
ACTTGATATTGTGGATTCTTGATCGTCTTTTCTTCAAATGCATTTATCGTCGCCTTAAAT
ACGGTTTGAAAAGAGGGCCTTCTACAGCAGGGGTACCTGAGTCTATGAGGGAAGAGTACC
GGCAGGAACAGCAGAATGCTGTGGATGTTGACGATGGTCA-TTTTGTCAACATAGAATTG
GAGTAA-----------------------------------------------
>gi|118583767|gb|EF124124| /Avian/7(MP)/H5N1/China/2005/// Influenza A virus (A/duck/Guangxi/2775/2005(H5N1)) matrix protein 2 (M2) and matrix protein 1 (M1) genes, complete cds.
----------------------------------------ATGAGTCTTCTAACCGAGGT
CG-AAACGTACGTTCTCTCTATCATCCCGTCAGGCCCCCTCAAAGCCGAGATCGCGCAGA
AACTTGAAGATGTCTTTGCAGGAAAGAACACCGATCTCGAGGCTCTCATGGAGTGGCTAA
AGACAAGACCAATCCTGTCACCTCTGACTAAAGGGATGTTGGGATTTGTATTCACGCTCA
CCGTGCCCAGTGAGCGAGGACTGCAGCGTAGACGCTTTGTCCAGAATGCCCTAAATGGAA
ATGGAGATCCAAATAATATGGATAGGGCAGTTAAGCTATATAAGAAGCTGAAAAGAGAAA
TAACATTCCATGGGGCTAAGGAGGTCGCACTCAGCTACTCAACCGGTGCACTCGCCAGTT
GCATGGG--TCTCATATACAACAGAATGGGCACAGTGACTACAGAAGTGGCTTTTGGCCT
AGTGTGTGCCACTTGTGAGCAGATTGCAGATTCACAGCATCGGTCTCACAGACAGATGGC
AACTATCACCAACCCACTAATCAGGCATGAGAACAGAATGGTGCTGGCCAGCACTACAGC
TAAGGCTATGGAGCAGATGGCGGGATCAAGTGAGCAGGCAGCGGAAGCCATGGAGGTCGC
TAATCAGGCTAGGCAGATGGTGCAGGCAATGAGAACAATTGGGACTCATCCTAACTCTAG
TGCTGGTCTGAGAGATAATCTTCTTGAAAATTTGCAGGCCTACCAGAAACGAATGGGAGT
GCAGATGCAGCGATTCAAGTGATCCTCTTGTTGTTGCCGCAAGTATCATTGGGATCTTGC
ACTTGATATTGTGGATTCTTGATCGTCTTTTCTTCAAATGCATTTATCGTCGCCTTAAAT
ACGGTTTGAAAAGAGGGCCTTCTACGGAAGGAGTACCTGAGTCTATGAGGGAAGAGTATC
GGCAGGAACAGCAGAATGCTGTGGATGTTGACGATGGTCA-TTTTGTCAACATAGAATTG
GAGTAA-----------------------------------------------
>gi|118583770|gb|EF124125| /Avian/7(MP)/H5N1/China/2005/// Influenza A virus (A/duck/Guangxi/2926/2005(H5N1)) matrix protein 2 (M2) and matrix protein 1 (M1) genes, complete cds.
----------------------------------------ATGAGTCTTCTAACCGAGGT
CG-AAACGTACGTTCTCTCTATCATCCCGTCAGGCCCCCTCAAAGCCGAGATCGCGCAGA
AACTTGAAGATGTCTTTGCAGGAAAGAACACCGATCTCGAGGCTCTCATGGAGTGGCTAA
AGACAAGACCAATCCTGTCACCTCTGACCAAAGGGATTTTAGGATTTGTATTCACGCTCA
CCGTGCCCAGTGAGCGAGGACTGCAGCGTAGACGCTTTGTCCAGAATGCCCTAAATGGAA
ATGGAGATCCAAATAATATGGATAGGGCAGTTAAGCTATACAAGAAGCTGAAAAGGGAAA
TAACATTCCATGGGGCTAAGGAGGTCGCACTCAGCTACTCAACCGGTGCACTTGCCAGTT
GCATGGG--TCTCATATACAACAGGATGGGAACGGTGACTACGGAAGTGGCTTTTGGCCT
AGTGTGTGCCACTTGTGAGCAGATTGCAGATTCACAGCATCGGTCTCACAGACAGATGGC
AACTATCACCAACCCACTAATCAGGCATGAGAACAGAATGGTGCTGGCCAGCACTACAGC
TAAGGCTATGGAGCAGATGGCGGGATCAAGTGAGCAGGCAGCGGAAGCCATGGAGGTTGC
TAATCAGGCTAGGCAGATGGTGCAGGCAATGAGGACAATTGGGACTCATCCTAACTCTAG
TGCTGGTCTGAGAGATAATCTTCTTGAAAATTTGCAGGCCTACCAGAAACGAATGGGAGT
GCAGATGCAGCGATTCAAGTGATCCTCTTGTTGTTGCCGCAAGTATCATTGGGATCTTGC
ACTTGATATTGTGGATTCTTGATCGTCTTTTCTTCAAATGCATTTATCGTCGCCTTAAAT
ACGGTTTGAAAAGAGGGCCTTCTACGGCAGGGGTACCTGAGTCTATGAGGGAAGAGTACC
GGCAGGAACAGCAGAGTGCTGTGGATGTTGACGATGGTCA-TTTTGTCAACATAGAATTG
GAGTAA-----------------------------------------------
>gi|118583788|gb|EF124131| /Avian/7(MP)/H5N1/China/2005/// Influenza A virus (A/duck/Guangxi/3548/2005(H5N1)) matrix protein 2 (M2) and matrix protein 1 (M1) genes, complete cds.
----------------------------------------ATGAGTCTTCTAACCGAGGT
CG-AAACGTACGTTCTCTCTATCATCCCGTCAGGCCCCCTCAAAGCCGAGATCGCGCAGA
AACTTGAAGATGTCTTTGCAGGAAAGAACACCGATCTCGAGGCTCTCATGGAGTGGCTAA
AGACAAGACCAATCCTGTCACCTCTGACCAAAGGGATTTTAGGATTTGTATTCACGCTCA
CCGTGCCCAGTGAGCGAGGACTGCAGCGTAGACGCTTTGTCCAGAATGCCCTAAATGGAA
ATGGAGATCCAAATAATATGGATAGGGCAGTTAAGCTATACAAGAAGCTGAAAAGGGAAA
TAACATTCCATGGGGCTAAGGAGGTCGCACTCAGCTACTCAACCGGTGCACTTGCCAGTT
GCATGGG--TCTCATATACAACAGGATGGGAACGGTGACTACGGAAGTGGCTTTTGGCCT
AGTGTGTGCCACTTGTGAGCAGATTGCAGATTCACAGCATCGGTCTCACAGACAGATGGC
AACTATCACCAACCCACTAATCAGGCATGAGAACAGAATGGTGCTGGCCAGCACTACAGC
TAAGGCTATGGAGCAGATGGCGGGATCAAGTGAGCAGGCAGCGGAAGCCATGGAGGTTGC
TAATCAGGCTAGGCAGATGGTGCAGGCAATGAGGACAATTGGGACTCATCCTAACTCTAG
TGCTGGTCTGAGAGATAATCTTCTTGAAAATTTGCAGGCCTACCAGAAGCGAATGGGAGT
GCAGATGCAGCGATTCAAGTGATCCTCTTGTTGTTGCCGCAAGTATCATTGGGATCTTGC
ACTTGATATTGTGGATTCTTGATCGTCTTTTCTTCAAATGCATTTATCGTCGCCTTAAAT
ACGGTTTGAAAAGAGGGCCTTCTACGGCAGGGGTACCTGAGTCTATGAGGGAAGAGTACC
GGCAGGAACAGCAGAGTGCTGTGGATGTTGACGATGGTCA-TTTTGTCAACATAGAATTG
GAGTAA-----------------------------------------------
>gi|118583791|gb|EF124132| /Avian/7(MP)/H5N1/China/2005/// Influenza A virus (A/duck/Guangxi/3714/2005(H5N1)) matrix protein 2 (M2) and matrix protein 1 (M1) genes, complete cds.
----------------------------------------ATGAGTCTTCTAACCGAGGT
CG-AAACGTACGTTCTCTCTATCATCCCGTCAGGCCCCCTCAAAGCCGAGATCGCGCAGA
AACTTGAAGATGTCTTTGCAGGAAAGAACACCGATCTCGAGGCTCTCATGGAGTGGCTAA
AGACAAGACCAATCCTGTCACCTCTGACCAAAGGGATTTTAGGATTTGTATTCACGCTCA
CCGTGCCCAGTGAGCGAGGACTGCAGCGTAGACGCTTTGTCCAGAATGCCCTAAATGGAA
ATGGAGATCCAAATAATATGGATAGGGCAGTTAAGCTATACAAGAAGCTGAAAAGGGAAA
TAACATTCCATGGGGCTAAGGAGGTCGCACTCAGCTACTCAACCGGTGCACTTGCCAGCT
GCATGGG--TCTCATATACAACAGGATGGGAACGGTGACTACGGAAGTGGCTTTTGGCCT
AGTGTGTGCCACTTGTGAGCAGATTGCAGATTCACAGCATCGGTCTCACAGACAGATGGC
AACTATCACCAACCCACTAATCAGGCATGAGAACAGAATGGTGCTGGCCAGCACTACAGC
TAAGGCTATGGAGCAGATGGCGGGATCAAGTGAGCAGGCAGCGGAAGCCATGGAGGTTGC
TAATCAGGCTAGGCAGATGGTGCAGGCAATGAGGACAATTGGGACTCATCCTAACTCTAG
TGCTGGTCTGAGAGATAATCTTCTTGAAAATTTGCAGGCCTACCAGAAACGAATGGGAGT
GCAGATGCAGCGATTCAAGTGATCCTCTTGTTGTTGCCGCAAGTATCATTGGGATCTTGC
ACTTGATATTGTGGATTCTTGATCGTCTTTTCTTCAAATGCATTTATCGTCGCCTTAAAT
ACGATTTGAAAAGAGGCCCTTCTACGGCAGGGGTACCTGAGTCTATGAGGGAAGAGTACC
GGCAGGAACAGCAGAGTGCTGTGGATGTTGACGATGGTCA-TTTTGTCAACATAGAATTG
GAGTAA-----------------------------------------------
>gi|118583794|gb|EF124133| /Avian/7(MP)/H5N1/China/2005/// Influenza A virus (A/duck/Guangxi/3741/2005(H5N1)) matrix protein 2 (M2) and matrix protein 1 (M1) genes, complete cds.
----------------------------------------ATGAGTCTTCTAACCGAGGT
CG-AAACGTACGTTCTCTCTATCATCCCGTCAGGCCCCCTCAAAGCCGAGATCGCGCAGA
AACTTGAAGATGTCTTTGCAGGAAAGAACACCGATCTCGAGGCTCTCATGGAGTGGCTAA
AGACAAGACCAATCCTGTCACCTCTGACCAAAGGGATTTTAGGATTTGTATTCACGCTCA
CCGTGCCCAGTGAGCGAGGACTGCAGCGTAGACGCTTTGTCCAGAATGCCCTAAATGGAA
ATGGAGATCCAAATAATATGGATAGGGCAGTTAAGCTATACAAGAAGCTGAAAAGGGAAA
TAACATTCCATGGGGCTAAGGAGGTCGCACTCAGCTACTCAACCGGTGCACTTGCCAGTT
GCATGGG--TCTCATATACAACAGGATGGGAACGGTGACTACGGAAGTGGCTTTTGGCCT
AGTGTGTGCCACTTGTGAGCAGATTGCAGATTCACAGCATCGGTCTCACAGACAGATGGC
AACTATCACCAACCCACTAATCAGGCATGAGAACAGAATGGTGCTGGCCAGCACTACAGC
TAAGGCTATGGAGCAGATGGCGGGATCAAGTGAGCAGGCAGCGGAAGCCATGGAGGTTGC
TAATCAGGCTAGGCAGATGGTTCAGGCAATGAGGACAATTGGGACTCATCCTAACTCTAG
TGCTGGTCTGAGAGATAATCTTCTTGAAAATTTGCAGGCCTACCAGAAACGAATGGGAGT
GCAGATGCAGCGATTCAAGTGATCCTCTTGTTGTTGCCGCAAGTATCATTGGGATCTTGC
ACTTGATATTGTGGATTCTTGATCGTCTTTTCTTCAAATGCATTTATCGTCGCCTTAAAT
ACGGTTTGAAAAGAGGCCCTTCTACGGCAGGGGTACCTGAGTCTATGAGGGAAGAGTACC
GGCAGGAACAGCAGAGTGCTGTGGATGTTGACGATAGTCA-TTTTGTCAACATAGAATTG
GAGTAA-----------------------------------------------
>gi|118583797|gb|EF124134| /Avian/7(MP)/H5N1/China/2005/// Influenza A virus (A/chicken/Guangxi/3791/2005(H5N1)) matrix protein 2 (M2) and matrix protein 1 (M1) genes, complete cds.
----------------------------------------ATGAGTCTTCTAACCGAGGT
CG-AAACGTACGTTCTCTCTATCATCCCGTCAGGCCCCCTCAAAGCCGAGATCGCGCAGA
AACTTGAAGATGTCTTTGCAGGAAAGAACACCGATCTCGAGGCTCTCATGGAGTGGCTAA
AGACAAGACCAATCCTGTCACCTCTGACCAAAGGGATTTTAGGATTTGTATTCACGCTCA
CCGTGCCCAGTGAGCGAGGACTGCAGCGTAGACGCTTTGTCCAGAATGCCCTAAATGGAA
ATGGAGATCCAAATAATATGGATAGGGCAGTTAAGCTATACAAGAAGCTGAAAAGGGAAA
TAACATTCCATGGGGCTAAGGAGGTCGCACTCAGCTACTCAACCGGTGCACTTGCCAGTT
GCATGGG--TCTCATATACAACAGGATGGGAACGGTGACTACGGAAGTGGCTTTTGGCCT
AGTGTGTGCCACTTGTGAGCAGATTGCAGATTCACAGCATCGGTCTCACAGACAGATGGC
AACTATCACCAACCCACTAATCAGGCATGAGAACAGAATGGTGCTGGCCAGCACTACAGC
TAAGGCTATGGAGCAGATGGCGGGATCAAGTGAGCAGGCAGCGGAAGCCATGGAGGTTGC
TAATCAGGCTAGGCAGATGGTGCAGGCAATGAGGACAATTGGGACTCATCCTAACTCTAG
TGCTGGTCTGAGAGATAATCTTCTTGAAAATTTGCAGGCCTACCAGAAACGAATGGGAGT
GCAGATGCAGCGATTCAAGTGATCCTCTTGTTGTTGCCGCAAGTATCATTGGGATCTTGC
ACTTGATATTGTGGATTCTTGATCGTCTTTTCTTCAAATGCATTTATCGTCGCCTTAAAT
ACGGTTTGAAAAGAGGCCCTTCTACGGCAGGGGTACCTGAGTCTATGAGGGAAGAGTACC
GGCAGGAACAGCAGAGTGCTGTGGATGTTGACGATAGTCA-TTTTGTCAACATAGAATTG
GAGTAA-----------------------------------------------
>gi|118583800|gb|EF124135| /Avian/7(MP)/H5N1/China/2005/// Influenza A virus (A/duck/Guangxi/3819/2005(H5N1)) matrix protein 2 (M2) and matrix protein 1 (M1) genes, complete cds.
----------------------------------------ATGAGTCTTCTAACCGAGGT
CG-AAACGTACGTTCTCTCTATCATCCCGTCAGGCCCCCTCAAAGCCGAGATCGCGCAGA
AACTTGAAGATGTCTTTGCAGGAAAGAACACCGATCTCGAGGCTCTCATGGAGTGGCTAA
AGACAAGACCAATCCTGTCACCTCTGACCAAAGGGATTTTAGGATTTGTATTCACGCTCA
CCGTGCCCAGTGAGCGAGGACTGCAGCGTAGACGCTTTGTCCAGAATGCCCTAAATGGAA
ATGGAGATCCAAATAATATGGATAGGGCAGTTAAGCTATACAAGAAGCTGAAAAGGGAAA
TAACATTCCATGGGGCTAAGGAGGTCGCACTCAGCTACTCAACCGGTGCACTTGCCAGTT
GCATGGG--TCTCATATACAACAGGATGGGAACGGTGACTACGGAAGTGGCTTTTGGCCT
AGTGTGTGCCACTTGTGAGCAGATTGCAGATTCACAGCATCGGTCTCACAGACAGATGGC
AACTATCACCAACCCACTAATCAGGCATGAGAACAGAATGGTGCTGGCCAGCACTACAGC
TAAGGCTATGGAGCAGATGGCGGGATCAAGTGAGCAGGCAGCGGAAGCCATGGAGGTTGC
TAATCAGGCTAGGCAGATGGTGCAGGCAATGAGGACAATTGGGACTCATCCTAACTCTAG
TGCTGGTCTGAGAGATAATCTTCTTGAAAATTTGCAGGCCTACCAGAAACGAATGGGAGT
GCAGATGCAGCGATTCAAGTGATCCTCTTGTTGTTGCCGCAAGTATCATTGGGATCTTGC
ACTTGATATTGTGGATTCTTGATCGTCTTTTCTTCAAATGCATTTATCGTCGCCTTAAAT
ACGGTTTGAGAAGAGGCCCTTCTACGGCAGGGGTACCTGAGTCTATGAGGGAAGAGTACC
GGCAAGAACAGCAGAGTGCTGTGGATGTTGACGATAGTCA-TTTTGTCAACATAGAATTG
GAGTAA-----------------------------------------------
>gi|118583812|gb|EF124139| /Avian/7(MP)/H5N1/China/2005/// Influenza A virus (A/duck/Guangxi/4665/2005(H5N1)) matrix protein 2 (M2) and matrix protein 1 (M1) genes, complete cds.
----------------------------------------ATGAGTCTTCTAACCGAGGT
CG-AAACGTACGTTCTCTCTATCATCCCGTCAGGCCCCCTCAAAGCCGAGATCGCTCAGA
AACTTGAAGATGTCTTTGCAGGAAAGAACACCGATCTCGAGGCTCTCATGGAGTGGCTAA
AGACAAGACCAATCCTGTCACCTCTGACCAAAGGGATTTTAGGATTTGTATTCACGCTCA
CCGTGCCCAGTGAGCGAGGACTGCAGCGTAGACGCTTTGTCCAGAATGCCCTAAATGGAA
ATGGAGATCCAAATAATATGGATAGGGCAGTTAAGCTATACAAGAAGCTGAAAAGGGAAA
TAACATTCCATGGGGCTAAGGAGGTCGCACTCAGCTACTCAACCGGTGCACTTGCCAGCT
GCATGGG--TCTCATATACAACAGGATGGGAACGGTGACTACGGAAGTGGCTTTTGGCCT
AGTGTGTGCCACTTGTGAGCAGATTGCAGATTCACAGCATCGGTCTCACAGACAGATGGC
AACTATCACCAACCCACTAATCAGGCATGAGAACAGAATGGTGCTGGCCAGCACTACAGC
TAAGGCTATGGAGCAGATGGCGGGATCAAGTGAGCAGGCAGCGGAAGCCATGGAGGTTGC
TAATCAGGCTAGGCAGATGGTGCAGGCAATGAGGACAATTGGGACTCATCCTAACTCTAG
TGCTGGTCTGAGAGATAATCTTCTTGAAAATTTGCAGGCCTACCAGAAACGAATGGGAGT
GCAGATGCAGCGATTCAAGTGATCCTCTTGTTGTTGCCGCAAGTATCATTGGGATCTTGC
ACTTGATATTGTGGATTCTTGATCGTCTTTTCTTCAAATGCATTTATCGTCGCCTTAAAT
ACGGTTTGAAAAGAGGCCCTTCTACGGCAGGGGTACCTGAGTCTATGAGGGAAGAGTACC
GGCAGGAACAGCAGAGTGCTGTGGATGTTGACGATGGTCA-TTTTGTCAACATAGAATTG
GAGTAA-----------------------------------------------
>gi|118583815|gb|EF124140| /Avian/7(MP)/H5N1/China/2005/// Influenza A virus (A/goose/Yunnan/3720/2005(H5N1)) matrix protein 2 (M2) and matrix protein 1 (M1) genes, complete cds.
----------------------------------------ATGAGTCTTCTAACCGAGGT
CG-AAACGTACGTTCTCTCTATCATCCCGTCAGGCCCCCTCAAAGCCGAGATCGCGCAGA
AACTTGAAGATGTCTTTGCAGGAAAGAACACCGATCTCGAGGCTCTCATGGAGTGGCTAA
AGACAAGACCAATCCTGTCACCTCTGACCAAAGGGATTTTAGGATTTGTATTCACGCTCA
CCGTGCCCAGTGAGCGAGGACTGCAGCGTAGACGCTTTGTCCAGAATGCCCTAAATGGAA
ATGGAGATCCAAATAATATGGATAGGGCAGTTAAGCTATACAAGAAGCTGAAAAGGGAAA
TAACATTCCATGGGGCTAAGGAGGTCGCACTCAGCTACTCAACCGGTGCACTTGCCAGTT
GCATGGG--TCTCATATACAACAGGATGGGAACGGTGACTACGGAAGTGGCTTTTGGCCT
AGTGTGTGCCACTTGTGAGCAGATTGCAGATTCACAGCATCGGTCTCACAGACAGATGGC
AACTATCACCAACCCACTAATCAGGCATGAGAACAGAATGGTGCTGGCCAGCACTACAGC
TAAGGCTATGGAGCAGATGGCGGGATCAAGTGAACAGGCAGCGGAAGCCATGGAGGTTGC
TAATCAGGCTAGGCAGATGGTGCAGGCAATGAGGACAATTGGGACTCATCCTAACTCTAG
TGCTGGTCTGAGAGATAATCTTCTTGAAAATTTGCAGGCCTACCAGAAACGAATGGGAGT
GCAGATGCAGCGATTCAAGTGATCCTCTTGTTGTTGCCGCAAGTATCATTGGGATCTTGC
ACTTGATATTGTGGATTCTTGATCGTCTTTTCTTCAAATGCATTTATCGTCGCCTTAAAT
ACGGTTTGAAAAGAGGGCCTTCTACGGCAGGGGTACCTGAGTCTATGAGGGAAGAGTACC
GGCAGGAACAGCAGAGTGCTGTGGATGTTGACGATGGTCA-TTTTGTCAACATAGAATTG
GAGTAA-----------------------------------------------
>gi|118583821|gb|EF124142| /Avian/7(MP)/H5N1/China/2005/// Influenza A virus (A/duck/Yunnan/4400/2005(H5N1)) matrix protein 2 (M2) and matrix protein 1 (M1) genes, complete cds.
----------------------------------------ATGAGTCTTCTAACCGAGGT
CG-AAACGTACGTTCTCTCTATCATCCCGTCAGGCCCCCTCAAAGCCGAGATCGCGCAGA
AACTTGAAGATGTCTTTGCAGGAAAGAACACCGATCTCGAGGCTCTCATGGAGTGGCTAA
AGACAAGACCAATCCTGTCACCTCTGACCAAAGGGATTTTAGGATTTGTATTCACGCTCA
CCGTGCCCAGTGAGCGAGGACTGCAGCGTAGACGCTTTGTCCAGAATGCCCTAAATGGAA
ATGGAGATCCAAATAATATGGATAGGGCAGTTAAGCTATACAAGAAGCTGAAAAGGGAAA
TAACATTCCATGGGGCTAAGGAGGTCGCACTCAGCTACTCAACCGGTGCACTTGCCAGTT
GCATGGG--TCTCATATACAACAGGATGGGAACGGTGACTACGGAAGTGGCTTTTGGCCT
AGTGTGTGCCACTTGTGAGCAGATTGCAGATTCACAGCATCGGTCTCACAGACAGATGGC
AACTATCACCAACCCACTAATCAGGCATGAGAACAGAATGGTGCTAGCCAGCACTACAGC
TAAGGCTATGGAGCAGATGGCGGGATCAAGTGAGCAGGCAGCGGAAGCCATGGAGGTTGC
TAATCAGGCTAGGCAGATGGTGCAGGCAATGAGGACAATTGGGACTCATCCTAACTCTAG
TGCTGGTCTGAGAGATAATCTTCTTGAAAATTTGCAGGCCTACCAGAAACGAATGGGAGT
GCAGATGCAGCGATTCAAGTGATCCTCTTGTTGTTGCCGCAAATATCATTGGGATCTTGC
ACTTGATATTGTGGATTCTTGATCGTCTTTTCTTCAAATGCATTTATCGTCGCCTTAAAT
ACGGTTTGAAAAGAGGGCCTTCTACGGCAGGGGTACCTGAGTCTATGAGGGAAGAGTACC
GGCAGGAACAGCAGAGTGCTGTGGATGTTGACGATGGTCA-TTTTGTCAACATAGAATTG
GAGTAA-----------------------------------------------
>gi|118583824|gb|EF124143| /Avian/7(MP)/H5N1/China/2005/// Influenza A virus (A/goose/Yunnan/4494/2005(H5N1)) matrix protein 2 (M2) and matrix protein 1 (M1) genes, complete cds.
----------------------------------------ATGAGTCTTCTAACCGAGGT
CG-AAACGTACGTTCTCTCTATCATCCCGTCAGGCCCCCTCAAAGCCGAGATCGCGCAGA
AACTTGAAGATGTCTTTGCAGGAAAGAACACCGATCTCGAGGCTCTCATGGAGTGGCTAA
AGACAAGACCAATCCTGTCACCTCTGACCAAAGGGATTTTAGGATTTGTATTCACGCTCA
CCGTGCCCAGTGAGCGAGGACTGCAGCGTAGACGCTTTGTCCAGAATGCCCTAAATGGAA
ATGGAGATCCAAATAATATGGATAGGGCAGTTAAGCTATACAAGAAGCTGAAAAGGGAAA
TAACATTCCATGGGGCTAAGGAGGTCGCACTCAGCTACTCAACCGGTGCACTTGCCAGTT
GCATGGG--TCTCATATACAACAGGATGGGAACGGTGACTACGGAAGTGGCTTTTGGCCT
AGTGTGTGCCACTTGTGAGCAGATTGCAGATTCACAGCATCGGTCTCACAGACAGATGGC
AACTATCACCAACCCACTGATCAGGCATGAGAACAGAATGGTGCTAGCCAGCACTACAGC
TAAGGCTATGGAGCAGATGGCGGGATCAAGTGAGCAGGCAGCGGAAGCCATGGAGGTTGC
TAATCAGGCTAGGCAGATGGTGCAGGCAATGAGGACAATTGGGACTCATCCTAACTCTAG
TGCTGGTCTGAGAGATAATCTTCTTGAAAATTTGCAGGCCTACCAGAAACGAATGGGAGT
GCAGATGCAGCGATTCAAGTGATCCTCTTGTTGTTGCCGCAAATATCATTGGGATCTTGC
ACTTGATATTGTGGATTCTTGATCGTCTTTTCTTCAAATGCATTTATCGTCGCCTTAAAT
ACGGTTTGAAAAGAGGGCCTTCTACGGCAGGGGTACCTGAGTCTATGAGGGAAGAGTACC
GGCAGGAACAGCAGAGTGCTGTGGATGTTGACGATGGTCA-TTTTGTCAACATAGAATTG
GAGTAA-----------------------------------------------
>gi|118583833|gb|EF124146| /Avian/7(MP)/H5N1/China/2005/// Influenza A virus (A/duck/Yunnan/5877/2005(H5N1)) matrix protein 2 (M2) and matrix protein 1 (M1) genes, complete cds.
----------------------------------------ATGAGTCTTCTAACCGAGGT
CG-AAACGTACGTTCTCTCTATCATCCCGTCAGGCCCCCTCAAAGCCGAGATCGCGCAGA
AACTTGAAGATGTCTTTGCAGGAAAGAACACCGATCTCGAGGCTCTCATGGAGTGGCTAA
AGACAAGACCAATCCTGTCACCTCTGACCAAAGGGATTTTAGGATTTGTATTCACGCTCA
CCGTGCCCAGTGAGCGAGGACTGCAGCGTAGACGCTTTGTCCAGAATGCCCTAAATGGAA
ATGGAGATCCAAATAATATGGATAGGGCAGTTAAGCTATATAAGAAGCTGAAAAGGGAAA
TAACATTCCATGGGGCTAAGGAGGTCGCACTCAGCTACTCAACCGGTGCACTTGCCAGTT
GCATGGG--TCTCATATACAACAGGATGGGAACGGTGACTACGGAAGTGGCTTTTGGCCT
AGTGTGTGCTACTTGTGAGCAGATTGCAGATTCACAGCATCGGTCTCACAGACAGATGGC
AACTATCACCAACCCACTAATCAGGCATGAGAACAGAATGGTGCTGGCCAGCACTACAGC
TAAGGCTATGGAGCAGATGGCGGGATCAAGTGAACAGGCAGCGGAAGCCATGGAGGTTGC
TAATCAGGCTAGGCAGATGGTGCAGGCAATGAGGACAATTGGGACTCATCCTAACTCTAG
TGCTGGTCTGAGAGATAATCTTCTTGAAAATTTGCAGGCCTACCAGAAACGAATGGGAGT
GCAGATGCAGCGATTCAAGTGATCCTCTTGTTGTTGCCGCAAGTATCATTGGGATCTTGC
ACTTGATATTGTGGATTCTTGATCGTCTTTTCTTCAAATGCATTTATCGTCGCCTTAAAT
ACGGTTTGAAAAGAGGGCCTTCTACGGCAGGGGTACCTGAGTCTATGAGGGAAGAGTACC
GGCAGGAACAGCAGAGTGCTGTGGATGTTGACGATGGTCA-TTTTGTCAACATAGAATTG
GAGTAA-----------------------------------------------
>gi|118583854|gb|EF124153| /Avian/7(MP)/H5N1/China/2005/// Influenza A virus (A/duck/Guiyang/3009/2005(H5N1)) matrix protein 2 (M2) and matrix protein 1 (M1) genes, complete cds.
----------------------------------------ATGAGTCTTCTAACCGAGGT
CG-AAACGTACGTTCTCTCTATCATCCCGTCAGGCCCCCTCAAAGCCGAGATCGCGCAGA
AACTTGAAGATGTCTTTGCAGGAAAGAACACCGATCTCGAAGCTCTCATGGAGTGGCTAA
AGACAAGACCAATCCTGTCACCTCTGACCAAAGGGATTTTGGGATTTGTATTCACGCTCA
CCGTGCCCAGTGAGCGAGGACTGCAGCGTAGACGCTTTGTCCAGAATGCCCTAAATGGAA
ATGGAGATCCAAATAATATGGATAGGGCAGTTAAGCTATACAAGAAGCTGAAAAGGGAAA
TAACATTCCATGGGGCTAAGGAGGTCGCACTCAGCTACTCAACCGGTGCACTTGCCAGTT
GCATGGG--TCTCATATACAACAGGATGGGAACGGTGACTACGGAAGTGGCTTTTGGACT
AGTGTGTGCCACTTGTGAGCAGATTGCAGATTCACAGCATCGGTCTCACAGACAGATGGC
AACTATCACCAACCCACTAATCAGGCATGAGAACAGGATGGTGCTGGCCAGCACTACAGC
TAAGGCTATGGAGCAGATGGCGGGATCAAGTGAGCAAGCAGCGGAAGCCATGGAGGTTGC
TAATCAGGCTAGGCAGATGGTGCAGGCAATGAGGACAATTGGGACTCATCCTAACTCTAG
TGCTGGTCTGAGAGATAATCTTCTTGAAAATTTGCAGGCCTACCAGAAACGAATGGGAGT
GCAGATGCAGCGATTCAAGTGATCCTCTTGTTGTTGCCGCAAGTATCATTGGGATCTTGC
ACTTGATATTGTGGATTCTTGATCGTCTTTTCTTCAAATGCATTTATCGTCGCCTTAAAT
ACGGTTTGAAAAGAGGGCCTTCTACGGCAGGAGTACCTGAGTCTATGAGGGAAGAGTACC
GGCAGGAACAGCAGAGTGCTGTGGATGTTGACGATGGTCA-TTTTGTCAACATAGAATTG
GAGTAA-----------------------------------------------
>gi|118583713|gb|EF124106| /Avian/7(MP)/H5N1/China/2005/// Influenza A virus (A/duck/Fujian/9651/2005(H5N1)) matrix protein 2 (M2) and matrix protein 1 (M1) genes, complete cds.
----------------------------------------ATGAGTCTTCTAACCGAGGT
CG-AAACGTACGTTCTCTCTATCATCCCGTCAGGCCCCCTCAAAGCCGAGATCGCGCAGA
AACTTGAAGATGTCTTTGCAGGGAAGAACACCGATCTCGAGGCTCTCATGGAGTGGCTAA
AGACAAGACCAATCCTGTCACCTCTGACTAAAGGGATTTTGGGATTTGTATTCACGCTCA
CCGTGCCCAGTGAGCGAGGACTGCAGCGTAGACGCTTTGTCCAGAATGCCCTAAATGGAA
ATGGAGATCCAAATAATATGGATAGGGCAGTTAAGCTATATAAGAAGCTGAAAAGAGAAA
TAACATTCCATGGGGCTAAGGAGGTCGCACTCAGCTACTCAACCGGTGCACTTGCCAGTT
GCATGGG--TCTCATATACAACAGGATGGGAACGGTGACTACGGAAGTGGCTTTTGGCCT
GGTGTGTGCCACTTGTGAGCAGATTGCAGATTCACAGCATCGGTCTCACAGACAGATGGC
AACCATCACCAACCCACTAATCAGGCATGAGAACAGAATGGTGCTGGCCAGCACTACAGC
AAAGGCTATGGAGCAGATGGCGGGATCAAGCGAGCAGGCAGCGGAAGCCATGGAAGTCGC
TAATCAGGCTAGGCAGATGGTGCAGGCAATGAGGACAATTGGGACTCATCCTAACTCTAG
TGCTGGTCTGAGAGATAATCTTCTTGAAAATTTGCAGGCCTACCAGAAACGAATGGGAGT
GCAGATGCAGCGATTCAAGTGATCCTCTTGTTGTTGCCGCAAGTATCATTGGGATCTTGC
ACTTGATATTGTGGATTCTTGATCGTCTTTTCTTCAAATGCATTTATCGTCGCCTTAAAT
ACGGTTTGAAAAGAGGGCCTTCTACGGAAGGGGTACCTGAGTCTATGAGGGAAGAGTACC
GGCAGGAACAGCAGAGTGCTGTGGATGTTGACGATGGTCA-TTTTGTCAACATAGAATTG
GAGTAA-----------------------------------------------
>gi|118583728|gb|EF124111| /Avian/7(MP)/H5N1/China/2005/// Influenza A virus (A/chicken/Fujian/10567/2005(H5N1)) matrix protein 2 (M2) and matrix protein 1 (M1) genes, complete cds.
----------------------------------------ATGAGTCTTCTAACCGAGGT
CG-AAACGTACGTTCTCTCTATCATCCCGTCAGGCCCCCTCAAAGCCGAGATCGCGCAGA
AACTTGAAGATGTCTTTGCAGGGAAGAACACCGATCTCGAGGCTCTCATGGAGTGGCTAA
AGACAAGACCAATCCTGTCACCTCTGACTAAAGGGATTTTGGGATTTGTATTCACGCTCA
CCGTGCCCAGTGAGCGAGGACTGCAGCGTAGACGCTTTGTCCAGAATGCCCTAAATGGAA
ATGGAGATCCAAATAATATGGATAGGGCAGTTAAGCTATATAAGAAGTTGAAAAGAGAAA
TAACATTCCATGGGGCTAAGGAGGTCGCACTCAGCTACTCAACCGGTGCACTCGCCAGTT
GCATGGG--TCTCATATACAACAGGATGGGAACGGTGACTACGGAAGTGGCTTTTGGCCT
GGTGTGTGCCACTTGTGAGCAGATTGCAGATTCACAGCATCGGTCTCACAGACAGATGGC
AACCATCACCAACCCACTAATCAGGCATGAGAACAGAATGGTGCTGGCCAGCACTACAGC
AAAGGCTATGGAGCAGATGGCGGGATCAAGCGAGCAGGCAGCGGAAGCCATGGAAGTCGC
TAATCAGGCTAGGCAGATGGTGCAGGCAATGAGGACAATTGGGACTCATCCTAACTCTAG
TGCTGGTCTGAGAGATAATCTTCTTGAAAATTTGCAGGCCTACCAGAAACGAATGGGAGT
GCAGATGCAGCGATTCAAGTGATCCTCTTGTTGTTGCCGCAAGTATCATTGGGATCTTGC
ACTTGATATTGTGGATTCTTGATCGTCTTTTCTTCAAATGCATTTATCGTCGCCTTAAAT
ACGGTTTGAAAAGAGGGCCTTCTACGGAAGGGGTACCTGAGTCTATGAGGGAAGAGTACC
GGCAGGAACAGCAGAGTGCTGTGGATGTTGACGATGGTCA-TTTTGTCAACATAGAATTG
GAGTAA-----------------------------------------------
>gi|118583734|gb|EF124113| /Avian/7(MP)/H5N1/China/2005/// Influenza A virus (A/duck/Fujian/11094/2005(H5N1)) matrix protein 2 (M2) and matrix protein 1 (M1) genes, complete cds.
----------------------------------------ATGAGTCTTCTAACCGAGGT
CG-AAACGTACGTTCTCTCTATCATCCCGTCAGGCCCCCTCAAAGCCGAGATCGCGCAGA
AACTTGAAGATGTCTTTGCAGGGAAGAACACCGATCTCGAGGCTCTCATGGAGTGGCTAA
AGACAAGACCAATCCTGTCACCTCTGACTAAAGGGATTTTGGGATTTGTATTCACGCTCA
CCGTGCCCAGTGAGCGAGGACTGCAGCGTAGACGCTTTGTCCAGAATGCCCTAAATGGAA
ATGGAGATCCAAATAATATGGATAGGGCAGTTAAGCTATATAAGAAGCTGAAAAGAGAAA
TAACATTCCATGGAGCTAAGGAGGTCGCACTCAGCTACTCAACCGGTGCACTTGCCAGTT
GCATGGG--TCTCATATACAACAGGATGGGAACGGTGACTACGGAAGTGGCTTTTGGCCT
GGTGTGTGCCACTTGTGAGCAGATTGCAGATTCACAGCATCGGTCTCACAGACAGATGGC
AACCATCACCAACCCACTAATCAGGCATGAGAACAGAATGGTGCTGGCCAGCACTACAGC
AAAGGCTATGGAGCAGATGGCGGGATCAAGCGAGCAGGCAGCGGAAGCCATGGAAGTCGC
TAATCAGGCTAGGCAGATGGTGCAGGCAATGAGGACAATTGGGACTCATCCTAACTCTAG
TGCTGGTCTGAGAGATAATCTTCTTGAAAATTTGCAGGCCTACCAGAAACGAATGGGAGT
GCAGATGCAGCGATTCAAGTGATCCTCTTGTTGTTGCCGCAAGTATCATTGGGATCTTGC
ACTTGATATTGTGGATTCTTGATCGTCTTTTCTTCAAATGCATTTATCGTCGCCTTAAAT
ACGGTTTGAAAAGAGGGCCTTCTACGGAAGGGGTACCTGAGTCTATGAGGGAAGAGTACC
GGCAGGAACAGCAGAGTGCTGTGGATGTTGACGATGGTCA-TTTTGTCAACATAGAATTG
GAGTAA-----------------------------------------------
>gi|118583692|gb|EF124099| /Avian/7(MP)/H5N1/China/2005/// Influenza A virus (A/duck/Hunan/5106/2005(H5N1)) matrix protein 2 (M2) and matrix protein 1 (M1) genes, complete cds.
----------------------------------------ATGAGTCTTCTAACCGAGGT
CG-AAACGTACGTTCTCTCTATCATCCCGTCAGGCCCCCTCAAAGCCGAGATCGCGCAGA
AACTTGAGGATGTCTTTGCAGGAAAGAACACCGATCTCGAGGCTCTCATGGAGTGGCTAA
AGACAAGACCAATCCTGTCACCTCTGACTAAAGGGATTTTGGGATTTGTATTCACGCTCA
CCGTGCCCAGTGAGCGAGGACTGCAGCGTAGACGCTTTGTCCAGAATGCCCTAAATGGAA
ATGGAGATCCAAATAATATGGATAGGGCAGTTAAGCTATATAAGAAGCTGAAAAGAGAAA
TAACATTCCATGGGGCTAAGGAGGTCGCACTCAGCTACTCAACCGGTGCACTTGCCAGTT
GCATGGG--TCTCATATACAACAGGATGGGAACGGTGACTACGGAAGTGGCTTTTGGCCT
AGTGTGTGCCACTTGTGAGCAGATTGCAGATTCACAGCATCGGTCTCACCGACAGATGGC
AACCATCACCAACCCACTAATCAGGCATGAGAACAGAATGGTGCTGGCCAGCACTACAGC
TAAGGCTATGGAGCAGATGGCGGGATCAAGCGAGCAGGCAGCGGAAGCCATGGAGGTCGC
TAATCAGGCTAGGCAGATGGTGCAGGCAATGAGGACAATTGGGACTCATCCTAACTCTAG
TGCTGGTCTGAGAGATAATCTTCTTGAAAATTTGCAGGCCTACCAGAAACGAATGGGAGT
GCAGATGCAGCGATTCAAGTGATCCTCTTGTTGTTGCCGCAAGTATCATTGGGATCTTGC
ACTTGATATTGTGGATTCTTGATCGTCTTTTCTTCAAATGCATTTATCGTCGCCTTAAAT
ACGGTTTGAAAAGAGGGCCTTCTACGGAAGGGGTACCTGAGTCTATGAGGGAAGAGTACC
GGCAGGAACAGCAGAGTGCTGTGGATGTTGACGATGGTCA-TTTTGTCAACATAGAATTG
GAGTAA-----------------------------------------------
>gi|118583671|gb|EF124092| /Avian/7(MP)/H5N1/China/2005/// Influenza A virus (A/duck/Shantou/13323/2005(H5N1)) matrix protein 2 (M2) and matrix protein 1 (M1) genes, complete cds.
----------------------------------------ATGAGTCTTCTAACCGAGGT
CG-AAACGTACGTTCTCTCTATCATCCCGTCAGGCCCCCTCAAAGCCGAGATCGCGCAGA
AACTTGAAGATGTCTTTGCAGGGAAGAACACCGATCTCGAGGCTCTCATGGAGTGGCTAA
AGACAAGACCAATCCTGTCACCTCTGACTAAAGGGATTTTGGGATTTGTATTCACGCTCA
CCGTGCCCAGTGAGCGAGGACTGCAGCGTAGACGCTTTGTCCAGAATGCCCTAAATGGAA
ATGGAGATCCAAATAATATGGATAGGGCAGTTAAGCTATATAAGAAGCTGAAAAGAGAAA
TAACATTCCATGGGGCTAAGGAGGTCGCACTCAGCTACTCAACCGGTGCACTTGCCAGTT
GCATGGG--TCTCATATACAACAGGATGGGAACGGTGACTACAGAAGTGGCTTTTGGCCT
AGTGTGTGCCACTTGTGAGCAGATTGCAGATTCACAGCATCGGTCTCACAGACAGATGGC
AACCATCACCAACCCACTAATCAGGCATGAGAACAGAATGGTGCTGGCCAGCACTACAGC
AAAGGCTATGGAGCAGATGGCGGGATCAAGCGAGCAGGCAGCGGAAGCCATGGAAGTCGC
TAATCAGGCTAGGCAGATGGTGCAGGCAATGAGAACAATTGGGACTCATCCTAACTCTAG
TGCTGGTCTGAGAGATAATCTTCTTGAAAATTTGCAGGCCTACCAGAAACGAATGGGAGT
GCAGATGCAGCGATTCAAGTGATCCTCTTGTTGTTGCCGCAAGTATCATTGGGATCTTGC
ACTTGATATTGTGGATTCTTGATCGTCTTTTCTTCAAATGCATTTATCGTCGTCTTAAAT
ACGGTTTGAAAAGAGGGCCTTCTACGGAAGGGGTACCTGAGTCTATGAGGGAAGAGTACC
GGCAGGAACAGCAGAGTGCTGTGGATGTTGACGATGGTCA-TTTTGTCAACATAGAATTG
GAGTAA-----------------------------------------------
>gi|118583572|gb|EF124059| /Avian/7(MP)/H5N1/China/2005/// Influenza A virus (A/chicken/Guiyang/2147/2005(H5N1)) matrix protein 2 (M2) and matrix protein 1 (M1) genes, complete cds.
----------------------------------------ATGAGTCTTCTAACCGAGGT
CG-AAACGTACGTTCTCTCTATCATCCCGTCAGGCCCCCTCAAAGCCGAGATCGCGCAGA
AACTTGAAGATGTCTTTGCAGGAAAGAACACCGATCTCGAGGCTCTCATGGAGTGGCTAA
AGACAAGACCAATCCTGTCACCTCTGACCAAAGGGATTTTAGGATTTGTATTCACGCTCA
CCGTGCCCAGTGAGCGAGGACTGCAGCGTAGACGCTTTGTCCAGAATGCCCTAAATGGAA
ATGGAGATCCAAATAATATGGATAGGGCAGTTAAGCTATACAAGAAGCTGAAAAGGGAAA
TAACATTCCATGGGGCTAAGGAGGTCGCACTCAGCTACTCAACCGGTGCACTTGCCAGTT
GCATGGG--TCTCATATACAACAGGATGGGAACGGTGACTACGGAAGTGGCTTTTGGCCT
AGTGTGTGCCACTTGTGAGCAGATTGCAGATTCACAGCATCGGTCTCACAGACAGATGGC
AACTATCACCAACCCACTAATCAGGCATGAGAACAGAATGGTGCTGGCCAGCACTACAGC
TAAGGCTATGGAGCAGATGGCGGGATCAAGTGAACAGGCAGCGGAAGCCATGGAGGTTGC
TAATCAGGCTAGGCAGATGGTGCAGGCAATGAGGACAATTGGGACTCATCCTAACTCCAG
TGCTGGTCTGAGAGATAATCTTCTTGAAAATTTGCAGGCCTACCAGAAACGAATGGGAGT
GCAGATGCAGCGATTCAAGTGATCCTCTTGTTGTTGCCGCAAGTATCATTGGGATCTTGC
ACTTGATATTGTGGATTCTTGATCGTCTTTTCTTCAAATGCATTTATCGTCGCCTTAAAT
ACGGTTTGAAAAGAGGGCCTTCTACGGCAGGGGTACCTGAGTCTATGAGGGAAGAGTACC
GGCAGGAACAGCAGAGTGCTGTGGATGTTGACGATGGTCA-TTTTGTCAACATAGAATTG
GAGTAA-----------------------------------------------
>gi|118583656|gb|EF124087| /Avian/7(MP)/H5N1/China/2005/// Influenza A virus (A/chicken/Guiyang/4059/2005(H5N1)) matrix protein 2 (M2) and matrix protein 1 (M1) genes, complete cds.
----------------------------------------ATGAGTCTTCTAACCGAGGT
CG-AAACGTACGTTCTCTCTATCATCCCGTCAGGCCCCCTCAAAGCCGAGATCGCGCAGA
AACTTGAAGATGTCTTTGCAGGGAAGAACACCGATCTCGAGGCTCTCATGGAGTGGCTAA
AGACAAGACCAATCCTGTCACCTCTGACTAAAGGGATTTTGGGATTTGTATTCACGCTCA
CCGTGCCCAGTGAGCGAGGACTGCAGCGTAGACGCTTTGTCCAGAATGCCCTAAATGGAA
ATGGAGATCCAAATAATATGGATAGGGCAGTTAAGCTATATAAGAAGCTGAAAAGAGAAA
TAACATTCCATGGGGCTAAGGAGGTCGCACTCAGCTACTCAACCGGTGCACTTGCCAGTT
GCATGGG--TCTCATATACAACAGGATGGGAACGGTGACTACGGAAGTGGCTTTTGGCCT
AGTGTGTGCCACTTGTGAGCAGATTGCAGATTCACAGCATCGGTCTCACAGACAGATGGC
AACCATCACCAACCCACTAATCAGGCATGAGAACAGAATGGTGCTGGCCAGCACTACAGC
TAAGGCTATGGAGCAGATGGCGGGATCAAGCGAGCAGGCAGCGGAAGCCATGGAAGTCGC
TAATCAGGCTAGGCAGATGGTGCAGGCAATGAGGACAATTGGGACTCATCCTAACTCTAG
TGCTGGTCTGAGAGATAATCTTCTTGAAAATTTGCAGGCCTACCAGAAACGAATGGGAGT
GCAGATGCAGCGATTCAAGTGATCCTCTTGTTGTTGCCGCAAGTATCATTGGGATCTTGC
ACTTGATATTGTGGATTCTTGATCGTCTTTTCTTCAAATGCATTTATCGTCGCCTTAAAT
ACGGTTTGAAAAGAGGGCCTTCTACGGAAGGGGTACCTGAGTCTATGAGGGAAGAGTACC
GGCAGGAACAGCAGAGTGCTGTGGATGTTGACGATGGTCA-TTTTGTCAACATAGAATTG
GAGTAA-----------------------------------------------
>gi|118583581|gb|EF124062| /Avian/7(MP)/H5N1/China/2005/// Influenza A virus (A/duck/Yunnan/5251/2005(H5N1)) matrix protein 2 (M2) and matrix protein 1 (M1) genes, complete cds.
----------------------------------------ATGAGTCTTCTAACCGAGGT
CG-AAACGTACGTTCTCTCTATCATCCCGTCAGGCCCCCTCAAAGCCGAGATCGCGCAGA
AACTTGAAGATGTCTTTGCAGGAAAGAACACCGATCTCGAGGCTCTCATGGAGTGGCTAA
AGACAAGACCAATCCTGTCACCTCTGACCAAAGGGATTTTAGGATTTGTATTCACGCTCA
CCGTGCCCAGTGAGCGAGGACTGCAGCGTAGACGCTTTGTCCAGAATGCCCTAAATGGAA
ATGGAGATCCAAATAATATGGATAGGGCAGTTAAGCTATATAAGAAGCTGAAAAGGGAAA
TAACATTCCATGGGGCTAAGGAGGTCGCACTCAGCTACTCAACCGGTGCACTTGCCAGTT
GCATGGG--TCTCATATACAACAGGATGGGAACGGTGACTACGGAAGTGGCTTTTGGCCT
AGTGTGTGCCACTTGTGAGCAGATTGCAGATTCACAGCATCGGTCTCACAGACAGATGGC
AACTATCACCAACCCACTAATCAGGCATGAGAACAGAATGGTGCTGGCCAGCACTACAGC
TAAGGCTATGGAGCAGATGGCGGGATCAAGTGAACAGGCAGCGGAAGCCATGGAGGTTGC
TAATCAGGCTAGGCAGATGGTGCAGGCAATGAGGACAATTGGGACTCATCCTAACTCTAG
TGCTGGTCTGAGAGATAATCTTCTTGAAAATTTGCAGGCCTACCAGAAACGAATGGGAGT
GCAGATGCAGCGATTCAAGTGATCCTCTTGTTGTTGCCGCAAGTATCATTGGGATCTTGC
ACTTGATATTGTGGATTCTTGATCGTCTTTTCTTCAAATGCATTTATCGTCGCCTTAAAT
ACGGTTTGAAAAGAGGGCCTTCTACGGCAGGGGTACCTGAGTCTATGAGGGAAGAGTACC
GGCAGGAACAGCAGAGTGCTGTGGATGTTGACGATGGTCA-TTTTGTCAACATAGAATTG
GAGTAA-----------------------------------------------
>gi|118583593|gb|EF124066| /Avian/7(MP)/H5N1/China/2005/// Influenza A virus (A/duck/Yunnan/5133/2005(H5N1)) matrix protein 2 (M2) and matrix protein 1 (M1) genes, complete cds.
----------------------------------------ATGAGTCTTCTAACCGAGGT
CG-AAACGTACGTTCTCTCTATCATCCCGTCAGGCCCCCTCAAAGCCGAGATCGCGCAGA
AACTTGAAGATGTCTTCGCAGGAAAGAACACCGATCTCGAGGCTCTCATGGAGTGGCTAA
AGACAAGACCAATCTTGTCACCTCTGACTAAAGGGATTTTGGGATTTGTATTCACGCTCA
CCGTGCCCAGTGAGCGAGGACTGCAGCGTAGACGCTTTGTCCAGAATGCCCTAAATGGAA
ATGGAGATCCAAATAATATGGATAGGGCAGTGAAGCTGTATAAGAAGCTGAAAAGAGAAA
TAACATTCCATGGGGCTAAGGAGGTCGCACTCAGCTACTCAACCGGTGCACTTGCCAGTT
GCATGGG--TCTCATATACAACAGGATGGGAACGGTGACTACGGAAGTGGCTTTTGGCTT
AGTGTGTGCCACTTGTGAGCAGATTGCAGATTCACAGCATCGGTCTCACAGACAGATGGC
AACTATCACCAACCCACTAATCAGGCATGAGAACAGAATGGTGCTGGCCAGCACTACAGC
TAAGGCTATGGAGCAGATGGCGGGATCAAGTGAGCAGGCAGCGGAAGCAATGGAGGTCGC
TAATCAGGCTAGGCAGATGGTGCAGGCAATGAGGACAATTGGGACTCATCCTAACTCTAG
TGCTGGTCTGAGAGATAATCTTCTTGAAAATTTGCAGGCCTACCAGAAACGAATGGGAGT
GCAGATGCAGCGATTCAAGTGATCCTCTTGTTGTTGCCGCAAGTATCATTGGGGTCTTGC
ACTTGATATTGTGGATTCTTGATCGTCTTTTCTTCAAATGCATTTATCGTCGCCTTAAAT
ACGGTTTGAAAAGAGGGCCTTCTACGGCAGGAGTACCTGAGTCTATGAGGGAAGAGTACC
GGCAGGAACAGCAGAATGCTGTGGATGTTGACGATGGTCA-TTTTGTCAACATAGAATTG
GAGTAA-----------------------------------------------
>gi|118583599|gb|EF124068| /Avian/7(MP)/H5N1/China/2005/// Influenza A virus (A/goose/Guangxi/4289/2005(H5N1)) matrix protein 2 (M2) and matrix protein 1 (M1) genes, complete cds.
----------------------------------------ATGAGTCTTCTAACCGAGGT
CG-AAACGTACGTTCTCTCTATCATCCCGTCAGGCCCCCTCAAAGCCGAGATCGCGCAGA
AACTTGAGGATGTCTTTGCAGGAAAGAACACCGATCTCGAGGCTCTCATGGAGTGGCTAA
AGACAAGACCAATCCTGTCACCTCTGACTAAAGGGATTTTGGGATTTGTATTCACGCTCA
CCGTGCCCAGTGAGCGAGGACTGCAGCGTAGACGCTTTGTCCAGAATGCCCTAAATGGAA
ATGGAGATCCAAATAATATGGATAGGGCAGTTAAGCTATATAAGAAGCTGAAAAGAGAAA
TAACATTCCATGGGGCTAAGGAGGTCGCACTCAGCTACTCAACCGGTGCACTTGCCAGTT
GCATGGG--TCTCATATACAACAGGATGGGAACGGTGACTACGGAAGTGGCTTTTGGCCT
AGTGTGTGCCACTTGTGAGCAGATTGCAGATTCACAGCATCGGTCTCACAGACAGATGGC
AACCATCACCAACCCACTAATCAGGCATGAGAACAGAATGGTGCTGGCCAGCACTACAGC
TAAGGCTATGGAGCAGATGGCGGGATCAAGCGAGCAGGCAGCGGAAGCCATGGAGGTCGC
TAATCAGGCTAGGCAGATGGTGCAGGCAATGAGGACAATTGGGACTCATCCTAACTCTAG
TGCTGGTCTGAGAGATAATCTTCTTGAAAATTTGCAGGCCTACCAGAAACGAATGGGAGT
GCAGATGCAGCGATTCAAGTGATCCTCTTGTTGTTGCCGCAAGTATCATTGGGATCTTGC
ACTTGATATTGTGGATTCTTGATCGTCTTTTCTTCAAATGCATTCATCGTCGCCTTAAAT
ACGGTTTGAAAAGAGGGCCTTCTACGGAAGGGGTACCTGAGTCTATGAGGGAAGAGTACC
GGCAGGAACAGCAGAGTGCTGTGGATGTTGACGATGGTCA-TTTTGTCAACATAGAATTG
GAGTAA-----------------------------------------------
>gi|118583602|gb|EF124069| /Avian/7(MP)/H5N1/China/2005/// Influenza A virus (A/duck/Guangxi/4428/2005(H5N1)) matrix protein 2 (M2) and matrix protein 1 (M1) genes, complete cds.
----------------------------------------ATGAGTCTTCTAACCGAGGT
CG-AAACGTACGTTCTCTCTATCATCCCGTCAGGCCCCCTCAAAGCCGAGATCGCGCAGA
AACTTGAGGATGTCTTTGCAGGAAAGAACACCGATCTCGAGGCTCTCATGGAGTGGCTAA
AGACAAGACCAATCCTGTCACCTCTGACTAAAGGGATTTTGGGATTTGTGTTCACGCTCA
CCGTGCCCAGTGAGCGAGGACTGCAGCGTAGACGCTTTGTCCAGAATGCCCTAAATGGAA
ATGGAGATCCAAATAATATGGATAGGGCAGTTAAGCTATATAAGAAGCTGAAAAGAGAAA
TAACATTCCATGGGGCTAAGGAGGTCGCACTCAGCTACTCAACCGGTGCACTTGCCAGTT
GCATGGG--TCTCATATACAACAGGATGGGAACGGTGACTACGGAAGTGGCTTTTGGCCT
AGTGTGTGCCACTTGTGAGCAGATTGCAGATTCACAGCATCGGTCTCACAGACAGATGGC
AACCATCACCAACCCACTAATCAGGCATGAGAACAGAATGGTGCTGGCCAGCACTACAGC
TAAGGCTATGGAGCAGATGGCGGGATCAAGCGAGCAGGCAGCGGAAGCCATGGAGGTCGC
TAATCAGGCTAGGCAGATGGTGCAGGCAATGAGGACAATTGGGACTCATCCTAACTCTAG
TGCTGGTCTGAGAGATAATCTTCTTGAAAATTTGCAGGCCTACCAGAAACGAATGGGAGT
GCAGATGCAGCGATTCAAGTGATCCTCTTGTTGTTGCCGCAAGTATCATTGGGATCTTGC
ACTTGATATTGTGGATTCTTGATCGTCTTTTCTTCAAATGCATTTATCGTCGCCTTAAAT
ACGGTTTGAAAAGAGGGCCTTCTACGGAAGGGGTACCTGAGTCTATGAGGGAAGAGTACC
GGCAGGAACAGCAGAGTGCTGTGGATGTTGACGATGGTCA-TTTTGTCAACATAGAATTG
GAGTAA-----------------------------------------------
>gi|118583611|gb|EF124072| /Avian/7(MP)/H5N1/China/2005/// Influenza A virus (A/chicken/Guangxi/4989/2005(H5N1)) matrix protein 2 (M2) and matrix protein 1 (M1) genes, complete cds.
----------------------------------------ATGAGTCTTCTAACCGAGGT
CG-AAACGTACGTTCTCTCTATCATCCCGTCAGGCCCCCTCAAAGCCGAGATCGCGCAGA
AACTTGAGGATGTCTTTGCAGGAAAGAACACCGATCTCGAGGCTCTCATGGAGTGGCTAA
AGACAAGACCAATCCTGTCACCTCTGACTAAAGGGATTTTGGGATTTGTATTCACGCTCA
CCGTGCCCAGTGAGCGAGGACTGCAGCGTAGACGCTTTGTCCAGAATGCCCTAAATGGAA
ATGGAGATCCAAATAATATGGATAGGGCAGTTAAGCTATATAAGAAGCTGAAAAGAGAAA
TAACATTCCATGGGGCTAAGGAGGTCGCACTCAGCTACTCAACCGGTGCACTTGCCAGTT
GCATGGG--TCTCATATACAACAGGATGGGAACGGTGACTACGGAAGTGGCTTTTGGCCT
AGTGTGTGCCACTTGTGAGCAGATTGCAGATTCACAGCATCGGTCTCACAGACAGATGGC
AACCATCACCAACCCACTAATCAGGCATGAGAACAGAATGGTGCTGGCCAGCACTACAGC
TAAGGCTATGGAGCAGATGGCGGGATCAAGCGAGCAGGCAGCGGAAGCCATGGAGGTCGC
TAATCAGGCTAGGCAGATGGTGCAGGCAATGAGGACAATTGGGACTCATCCTAACTCTAG
TGCTGGTCTGAGAGATAATCTTCTTGAAAATTTGCAGGCCTACCAGAAACGAATGGGAGT
GCAGATGCAGCGATTCAAGTGATCCTCTTGTTGTTGCCGCAAGTATCATTGGGATCTTGC
ACTTGATATTGTGGATTCTTGATCGTCTTTTCTTCAAATGCATTTATCGTCGCCTTAAAT
ACGGTTTGAAAAGAGGGCCTTCTACGGAAGGGGTACCTGAGTCTATGAGGGAAGAGTACC
GGCAGGAACAGCAGAGTGCTGTGGATGTTGACGATGGTCA-TTTTGTCAACATAGAATTG
GAGTAA-----------------------------------------------
>gi|118583623|gb|EF124076| /Avian/7(MP)/H5N1/China/2005/// Influenza A virus (A/goose/Guangxi/5414/2005(H5N1)) matrix protein 2 (M2) and matrix protein 1 (M1) genes, complete cds.
----------------------------------------ATGAGTCTTCTAACCGAGGT
CG-AAACGTACGTTCTCTCTATCATCCCGTCAGGCCCCCTCAAAGCCGAGATCGCGCAGA
AACTTGAAGATGTCTTTGCAGGGAAGAACACCGATCTCGAGGCTCTCATGGAGTGGCTAA
AGACAAGACCAATCCTGTCACCTCTGACTAAAGGGATTTTGGGATTTGTATTCACGCTCA
CCGTGCCCAGTGAGCGAGGACTGCAGCGTAGACGCTTTGTCCAGAATGCCCTAAATGGAA
ATGGAGACCCAAATAATATGGATAGAGCAGTTAAGCTATATAAGAAGCTGAAAAGAGAAA
TAACATTCCATGGGGCTAAGGAGGTCGCACTCAGCTACTCAACCGGTGCACTTGCCAGTT
GCATGGG--TCTCATATACAACAGGATGGGAACGGTGACTACGGAAGTGGCTTTTGGCCT
AGTGTGTGCCACTTGTGAGCAGATTGCAGATTCACAGCATCGGTCTCACAGACAGATGGC
AACCATCACCAACCCACTAATCAGGCATGAGAACAGAATGGTGCTGGCCAGCACTACAGC
TAAGGCTATGGAGCAGATGGCGGGATCAAGCGAGCAGGCAGCGGAAGCCATGGAAGTCGC
TAATCAGGCTAGGCAGATGGTGCAGGCAATGAGGACAATTGGGACTCACCCTAACTCTAG
TGCTGGTCTGAGAGATAATCTTCTTGAAAATTTGCAGGCCTACCAGAAACGAATGGGAGT
GCAGATGCAGCGATTCAAGTGATCCTCTTGTTGTTGCCGCAAGTATCATTGGGATCTTGC
ACTTGATATTGTGGATTCTTGATCGTCTTTTCTTCAAATGCATTTATCGTCGCCTTAAAT
ACGGTTTGAAAAGAGGGCCTTCTACGGAAGGGGTACCTGAGTCTATGAGGGAAGAGTACC
GGCAGGAACAGCAGAGTGCTGTGGATGTTGACGATGGTCA-TTTTGCCAACATAGAATTG
GAGTAA-----------------------------------------------
>gi|118583560|gb|EF124055| /Avian/7(MP)/H5N1/China/2005/// Influenza A virus (A/duck/Guiyang/2231/2005(H5N1)) matrix protein 2 (M2) and matrix protein 1 (M1) genes, complete cds.
----------------------------------------ATGAGTCTTCTAACCGAGGT
CG-AAACGTACGTTCTCTCTATCATCCCGTCAGGCCCCCTCAAAGCCGAGATCGCGCAGA
AACTTGAAGATGTCTTTGCGGGAAAGAACACCGATCTCGAGGCTCTCATGGAGTGGCTAA
AGACAAGACCAATCCTGTCACCTCTGACTAAAGGGATTTTGGGATTTGTATTCACGCTCA
CCGTGCCCAGTGAGCGAGGACTGCAGCGTAGACGCTTTGTCCAGAATGCCCTAAATGGAA
ATGGAGATCCAAATAATATGGATAGGGCAGTTAAGCTATATAAGAAGCTGAAAAGAGAAA
TAACATTCCATGGGGCTAAGGAGGTCGCACTCAGCTACTCAACCGGTGCACTTGCCAGTT
GCATGGG--TCTCATATACAACAGGATGGGAACGGTGACTACGGAAGTGGCCTTTGGCCT
AGTGTGTGCCACTTGTGAGCAGATTGCAGATTCACAGCATCGGTCTCACAGACAGATGGC
AACTATCACCAACCCACTGATCAGACATGAGAACAGAATGGTGCTGGCCAGCACTACAGC
TAAGGCTATGGAGCAGATGGCAGGATCAAGTGAGCAGGCAGCGGAAGCCATGGAGGTCGC
TAATCAGGCTAGGCAGATGGTGCAGGCAATGAGGACAATTGGGACCCATCCTAACTCTAG
TGCTGGTCTGAGAGATAATCTTCTTGAAAATTTGCAGGCCTACCAGAAACGAATGGGAGT
GCAGATGCAGCGATTCAAGTGATCCTCTTGTTGTTGCCGCAAATATCATTGGGATCTTGC
ACTTGATATTGTGGATTCTTGATCGTCTTTTCTTCAAATGCATTTATCGTCGCCTTAAAT
ACGGTTTGAAAAAAGGGCCTTCTACGGAAGGAGTACCTGAGTCTATGAGGGAAGAGTATC
GGCAGGAACAGCAGAGTGCTGTGGATGTTGACGATGGTCA-TTTTGTCAACATAGAATTG
GAGTAA-----------------------------------------------
>gi|148829013|gb|EF670481| /Avian/7(MP)/H5N1/China/2004/01/28/ Influenza A virus (A/duck/Hunan/15/2004(H5N1)) segment 7 matrix protein 2 (M2) and matrix protein 1 (M1) genes, complete cds.
---------------AGCGAAAGCAGGTAGATRTTGAAAGATGAGTCTTCTAACCGAGGT
CG-AAACGTACGTTCTATCTATCATCCCGTCAGGCCCCCTCAAAGCCGAGATCGCGCAGA
AACTTGAAGATGTCTTTGCAGGAAAGAACACCGATCTCGAGGCTCTCATGGAGTGGCTAA
AGACAAGACCAATCCTGTCACCTCTGACTAAAGGGATTTTGGGATTTGTATTCACGCTCA
CCGTGCCCAGTGAGCGAGGACTGCAGCGTAGACGCTTTGTCCAGAATGCCCTAAATGGAA
ATGGAGATCCAAATAATATGGATAGGGCAGTTAAGCTATATAAGAAGCTGAAAAGGGAAA
TAACATTCCATGGGGCTAAGGAAGTCGCACTTAGCTACTCAACCGGTGCACTTGCCAGTT
GCATGGG--TCTCATATACAACAGGATGGGAACGGTGACTACGGAAGTGGCTTTTGGCCT
AGTGTGTGCCACTTGTGAGCAGATTGCAGATTCACAGCATCGGTCTCACAGACAGATGGC
AACCATCACCAACCCACTAATCAGGCATGAGAACAGAATGGTGCTGGCCAGCACTACAGC
TAAGGCTATGGAGCAGATGGCGGGATCAAGCGAGCAGGCAGCGGAAGCCATGGAGGTTGC
TAATCAGGCTAGGCAGATGGTGCAGGCAATGAGGACAATTGGGACTCATCCTAACTCTAG
TGCTGGTCTGAGAGATAATCTTCTTGAAAATTTGCAGGCCTACCAGAAACGAATGGGAGT
GCAGATGCAGCGATTCAAGTGATCCTCTTGTTGTTGCCGCAAGTATCATTGGGATCTTGC
ACTTGATATTGTGGATTCTTGATCGTCTTTTCTTCAAATGCATTTATCGTCGCCTTAAAT
ACGGTTTGAAAAGAGGGCCTTCTACGGCAGGGCTACCTGAGTCTATGAGGGAAGAGTACC
GGCAGGAACAGCAGAGTGCTGTGGATGTTGACGATGGTCA-TTTTGTCAACATAGAATTG
GAGTAAAAAACTACCTTGTTTCTACT---------------------------
>gi|148829020|gb|EF670484| /Avian/7(MP)/H5N1/China/2004/01/28/ Influenza A virus (A/chicken/Hubei/14/2004(H5N1)) segment 7 matrix protein 2 (M2) and matrix protein 1 (M1) genes, complete cds.
---------------AGCGAAAGCAGGTAGATATTGAAAGATGAGTCTTCTAACCGAGGT
CG-AAACGTATGTTCTCTCTATCATCCCGTCAGGCCCCCTCAAAGCCGAGATCGCGCAGA
AACTTGAAGATGTCTTTGCAGGAAAGAACACCGATCTCGAGGCTCTCATGGAGTGGCTAA
AGACAAGACCAATCCTGTCACCTCTGACTAAAGGGATGTTGGGATTTGTATTCACGCTCA
CCGTGCCCAGTGAGCGAGGACTGCAGCGTAGACGCTTTGTCCAGAATGCCCTAAATGGAA
ATGGAGATCCAAATAATATGGATAGGGCAGTTAAGCTATATAAGAAGCTGAAAAGAGAAA
TAACATTCCATGGGGCTAAGGAGGTCGCACTCAGCTACTCAACCGGTGCACTCGCCAGTT
GCATGGG--TCTCATATACAACAGGATGGGAACGGTGACTACGGAAGTGGCTTTTGGCCT
AGTGTGTGCCACTTGTGAGCAGATTGCAGATTCACAGCATCGGTCTCACAGACAGATGGC
AACTATCACCAACCCACTAATCAGGCATGAGAACAGAATGGTGCTGGCCAGCACTACAGC
TAAGGCTATGGAGCAGATGGCGGGATCAAGTGAGCAGGCAGCGGAAGCCATGGAGGTCGC
TAATCAGGCTAGGCAGATGGTGCAGGCAATGAGGACAATTGGGACTCATCCTAACTCTAG
TGCTGGTCTGAGAGATAATCTTCTTGAAAATTTGCAGGCCTACCAGAAACGAATGGGAGT
GCAGATGCAGCGATTCAAGTGATCCTCTTGTTGTTGCCGCAAGTATCATTGGGATCTTGC
ACTTGATATTGTGGATTCTTGATCGTCTTTTCTTCAAATGCATTTATCGTCGCCTTAAAT
ACGGTTTGAAAAGAGGGCCTTCTACGGAAGGAGTACCTGAGTCTATGAGGGAAGAGTATC
GGCAGGAACAGCAGAATGCTGTGGATGTTGACGATGGTCA-TTTTGTCAACATAGAATTG
GAGTAAAAAACTACCTTGTTTCTACT---------------------------
>gi|145112646|gb|EF541449| /Avian/7(MP)/H5N1/Viet Nam/2004/01/24/ Influenza A virus (A/chicken/Viet Nam/1/2004(H5N1)) segment 7 matrix protein 2 (M2) and matrix protein 1 (M1) genes, complete cds.
---------------AGCAAAAGCAGGTAGATATTGAAAGATGAGTCTTCTAACCGAGGT
CG-AAACGTACGTTCTCTCTATCATCCCGTCAGGCCCCCTCAAAGCCGAGATCGCGCAGA
AACTTGAAGATGTCTTTGCAGGAAAGAACACCGATCTCGAGGCTCTCATGGAGTGGCTAA
AGACAAGACCAATCCTGTCACCTCTGACTAAAGGGATTTTGGGATTTGTATTCACGCTCA
CCGTGCCCAGTGAGCGAGGACTGCAGCGTAGACGCTTTGTCCAGAATGCCCTAAATGGAA
ATGGAGATCCAAATAATATGGATAGGGCAGTTAAGCTATATAAGAAGCTGAAAAGAGAAA
TAACATTCCATGGGGCTAAGGAGGTCGCACTCAGCTACTCAACCGGTGCACTTGCCAGTT
GCATGGG--TCTCATATACAACAGGATGGGAACGGTGACTACGGAAGTGGCTTTTGGCCT
AGTGTGTGCCACTTGTGAGCAGATTGCAGATTCACAGCATCGGTCTCACAGACAGATGGC
AACTATCACCAACCCACTAATCAGACATGAGAACAGAATGGTGCTGGCCAGCACTACAGC
TAAGGCTATGGAGCAGATGGCGGGATCAAGTGAGCAGGCAGCGGAAGCCATGGAGATCGC
TAATCAGGCTAGGCAGATGGTGCAGGCAATGAGGACAATTGGGACTCATCCTAACTCTAG
TGCTGGTCTGAGAGATAATCTTCTTGAAAATTTGCAGGCCTACCAGAAACGAATGGGAGT
GCAGATGCAGCGATTCAAGTGATCCTATTGTTGTTGCCGCAAATATCATTGGGATCTTGC
ACTTGATATTGTGGATTCTTGATCGTCTTTTCTTCAAATGCATTTATCGTCGCCTTAAAT
ACGGTTTGAAAAGAGGGCCTGCTACGGCAGGGGTACCTGAGTCTATGAGGGAAGAGTACC
GGCAGGAACAGCAGAGTGCTGTGGATGTTGACGATGGTCA-TTTTGTCAACATAGAATTG
GAGTAAAAAACTACCTTGTTTCTACT---------------------------
>gi|145112665|gb|EF541450| /Avian/7(MP)/H5N1/Laos/2004/01// Influenza A virus (A/chicken/Laos/7191/2004(H5N1)) segment 7 matrix protein 2 (M2) and matrix protein 1 (M1) genes, complete cds.
---------------AGCAAAAGCAGGTAGATATTGAAAGATGAGTCTTCTAACCGAGGT
CG-AAACGTACGTTCTCTCTATCATCCCGTCAGGCCCCCTCAAAGCCGAGATCGCGCAGA
AACTTGAAGATGTCTTTGCAGGAAAGAACACCGATCTCGAGGCTCTCATGGAGTGGCTAA
AGACAAGACCAATCCTGTCACCTCTGACTAAAGGGATTTTGGGATTTGTATTCACGCTCA
CCGTGCCCAGTGAGCGAGGACTGCAGCGTAGACGCTTTGTCCAGAATGCCCTAAATGGAA
ATGGAGATCCAAATAATATGGATAGGGCAGTTAAGCTATATAAAAAGCTGAAAAGAGAAA
TAACATTCCATGGGGCTAAGGAGGTCGCACTCAGCTACTCAACCGGTGCACTTGCCAGTT
GCATGGG--TCTCATATACAACAGGATGGGAACGGTGACTACGGAAGTGGCTTTTGGCCT
AGTGTGTGCCACTTGTGAGCAGATTGCAGATTCACAGCATCGGTCTCACAGACAGATGGC
AACTATCACCAACCCACTAATCAGACATGAGAACAGAATGGTGCTGGCCAGCACTACAGC
TAAGGCTATGGAGCAGATGGCAGGATCAAGTGAGCAGGCAGCGGAAGCCATGGAGATCGC
TAATCAGGCTAGGCAGATGGTGCAGGCAATGAGGACAATTGGGACTCATCCTAACTCTAG
TGCTGGTCTGAGAGATAATCTTCTTGAAAATTTGCAGGCCTACCAGAAACGAATGGGAGT
GCAGATGCAGCGATTCAAGTGATCCTATTGTTGTTGCCGCAAATATCATTGGGATCTTGC
ACTTGATATTGTGGATTCTTGATCGTCTTTTCTTCAAATGCATTTATCGTCGCCTTAAAT
ACGGTTTGAAAAGAGGGCCTGCTACGGCAGGGGTACCTGAGTCTATGAGGGAAGAGTACC
GGCAGGAACAGCAGAGTGCTGTGGATGTTGACGATGGTCA-TTTTGTCAACATAGAATTG
GAGTAAAAAACTACCTTGTTTCTACT---------------------------
>gi|72398504|gb|DQ094252| /Avian/7(MP)/H5N1/Viet Nam/2004/// Influenza A virus (A/chicken/Viet Nam/TN-025/2004(H5N1)) segment 7 membrane ion channel 2 (M) and matrix protein 1 (M) genes, complete cds.
----------------------------------------ATGAGTCTTCTAACCGAGGT
CG-AAACGTACGTTCTCTCTATCATCCCGTCAGGCCCCCTCAAAGCCGAGATCGCGCAGA
AACTTGAAGATGTCTTTGCAGGAAAGAACACCGATCTCGAGGCTCTCATGGAGTGGCTAA
AGACAAGACCAATCCTGTCACCTCTGACTAAAGGGATTTTGGGATTTGTATTCACGCTCA
CCGTGCCCAGTGAGCGAGGACTGCAGCGTAGACGCTTTGTCCAGAACGCCCTAAATGGAA
ATGGAGATCCAAATAATATGGATAGGGCAGTTAAGCTATATAAGAAGCTGAAAAGAGAAA
TAACATTCCATGGGGCTAAGGAGGTCGCACTCAGCTACTCAACCGGTGCACTTGCCAGTT
GCATGGG--TCTCATATACAACAGGATGGGAACGGTGACTACGGAAGTGGCTTTTGGCCT
AGTGTGTGCCACTTGTGAGCAGATTGCAGATTCACAGCATCGGTCTCACAGACAGATGGC
AACTATCACCAACCCACTAATCAGACATGAGAACAGAATGGTGCTGGCCAGCACTACAGC
TAAGGCTATGGAGCAGATGGCGGGATCAAGTGAGCAGGCAGCGGAAGCCATGGAGATCGC
TAATCAGGCTAGGCAGATGGTGCAGGCAATGAGGACAATTGGGACTCATCCTAACTCTAG
TGCTGGTCTGAGAGATAATCTTCTTGAAAATTTGCAGGCCTACCAGAAACGAATGGGAGT
GCAGATGCAGCGATTCAAGTGATCCTATTGTTGTTGCCGCAAATATCATTGGGATCTTGC
ACTTGATATTGTGGATTCTTGATCGTCTTTTCTTCAAATGCATTTATCGTCGCCTTAAAT
ACGGTTTGAAAAGAGGGCCTGCTACGGCAGGGGTACCTGAGTCTATGAGGGAAGAGTACC
GGCAGGAACAGCAGAGTGCTGTGGATGTTGACGATGGTCA-TTTTGTCAACATAGAATTG
GAGTAAAAAACTACCTTGTTTC-------------------------------
>gi|72398510|gb|DQ094254| /Avian/7(MP)/H5N1/Viet Nam/2004/// Influenza A virus (A/quail/Viet Nam/TG-007B/2004(H5N1)) segment 7 membrane ion channel 2 (M) and matrix protein 1 (M) genes, complete cds.
----------------------------------------ATGAGTCTTCTAACCGAGGT
CG-AAACGTACGTTCTCTCTATCATCCCGTCAGGCCCCCTCAAAGCCGAGATCGCGCAGA
AACTTGAAGATGTCTTTGCAGGAAAGAACACCGATCTCGAGGCTCTCATGGAGTGGCTAA
AGACAAGACCAATCCTGTCACCTCTGACTAAAGGGATTTTGGGATTTGTATTCACGCTCA
CCGTGCCCAGTGAGCGAGGACTGCAGCGTAGACGCTTTGTCCAGAACGCCCTAAATGGAA
ATGGAGATCCAAATAATATGGATAGGGCAGTTAAGCTATATAAGAAGCTGAAAAGAGAAA
TAACATTCCATGGGGCTAAGGAGGTCGCACTCAGCTACTCAACCGGTGCACTTGCCAGTT
GCATGGG--TCTCATATACAACAGGATGGGAACGGTGACTACGGAAGTGGCTTTTGGCCT
AGTGTGTGCCACTTGTGAGCAGATTGCAGATTCACAGCATCGGTCTCACAGACAGATGGC
AACTATCACCAACCCACTAATCAGACATGAGAACAGAATGGTGCTGGCCAGCACTACAGC
TAAGGCTATGGAGCAGATGGCGGGATCAAGTGAGCAGGCAGCGGAAGCCATGGAGATCGC
TAATCAGGCTAGGCAGATGGTGCAGGCAATGAGGACAATTGGGACTCATCCTAACTCTAG
TGCTGGTCTGAGAGATAATCTTCTTGAAAATTTGCAGGCCTACCAGAAACGAATGGGAGT
GCAGATGCAGCGATTCAAGTGATCCTATTGTTGTTGCCGCAAATATCATTGGGATCTTGC
ACTTGATATTGTGGATTCTTGATCGTCTTTTCTTCAAATGCATTTATCGTCGCCTTAAAT
ACGGTTTGAAAATAGGGCCTGCTACGGCAGGGGTACCTGAGTCTATGAGGGAAGAGTACC
GGCAGGAACAGCAGAGTGCTGTGGATGTTGACGATGGTCA-TTTTGTCAACATAGAATTG
GAGTAAAAAACTACCTTGTTTC-------------------------------
>gi|72398513|gb|DQ094255| /Avian/7(MP)/H5N1/Viet Nam/2004/// Influenza A virus (A/chicken/Viet Nam/VL-008/2004(H5N1)) segment 7 membrane ion channel 2 (M) and matrix protein 1 (M) genes, complete cds.
----------------------------------------ATGAGTCTTCTAACCGAGGT
CG-AAACGTACGTTCTCTTTATCATCCCGTCAGGCCCCCTCAAAGCCGAGATCGCGCAGA
AACTTGAAGATGTCTTTGCAGGAAAGAACACCGATCTCGAGGCTCTCATGGAGTGGCTAA
AGACAAGACCAATCCTGTCACCTCTGACTAAAGGGATTTTGGGATTTGTATTCACGCTCA
CCGTGCCCAGTGAGCGAGGACTGCAGCGTAGACGCTTTGTCCAGAACGCCCTAAATGGAA
ATGGAGATCCAAATAATATGGATAGGGCAGTTAAGCTATATAAGAAGCTGAAAAGAGAAA
TAACATTCCATGGGGCTAAGGAGGTCGCACTCAGCTACTCAACCGGTGCACTTGCCAGTT
GCATGGG--TCTCATATACAACAGGATGGGAACGGTGACTACGGAAGTGGCTTTTGGCCT
AGTGTGTGCCACTTGTGAGCAGATTGCAGATTCACAGCATCGGTCTCACAGACAGATGGC
AACTATCACCAACCCACTAATCAGACATGAGAACAGAATGGTGCTGGCCAGCACTACAGC
TAAGGCTATGGAGCAGATGGCGGGATCAAGTGAGCAGGCAGCGGAAGCCATGGAGATCGC
TAATCAGGCTAGGCAGATGGTGCAGGCAATGAGGACAATTGGGACTCATCCTAACTCTAG
TGCTGGTCTGAGAGATAATCTTCTTGAAAATTTGCAGGCCTACCAGAAACGAATGGGAGT
GCAGATGCAGCGATTCAAGTGATCCTATTGTTGTTGCCGCAAATATCATTGGGATCTTGC
ACTTGATATTGTGGATTCTTGATCGTCTTTTCTTCAAATGCATTTATCGTCGCCTTAAAT
ACGGTTTGAAAAGAGGGCCTGCTACGGCAGGGGTACCTGAGTCTATGAGGGAAGAGTACC
GGCAGGAACAGCAGAGTGCTGTGGATGTTGACGATGGTCA-TTTTGTCAACATAGAATTG
GAGTAAAAAACTACCTTGTTTC-------------------------------
>gi|72398528|gb|DQ094260| /Avian/7(MP)/H5N1/Viet Nam/2004/// Influenza A virus (A/chicken/Viet Nam/LA-024/2004(H5N1)) segment 7 membrane ion channel 2 (M) and matrix protein 1 (M) genes, complete cds.
----------------------------------------ATGAGTCTTCTAACCGAGGT
CG-AAACGTACGTTCTCTCTATCATCCCGTCAGGCCCCCTCAAAGCCGAGATCGCGCAGA
AACTTGAAGATGTCTTTGCAGGAAAGAACACCGATCTCGAGGCTCTCATGGAGTGGCTAA
AGACAAGACCAATCCTGTCACCTCTGACTAAAGGGATTTTGGGATTTGTATTCACGCTCA
CCGTGCCCAGTGAGCGAGGACTGCAGCGTAGACGCTTTGTCCAGAACGCCCTAAATGGAA
ATGGAGATCCAAATAATATGGATAGGGCAGTTAAGCTATATAAGAAGCTGAAAAGAGAAA
TAACATACCATGGGGCTAAGGAGGTCGCACTCAGCTACTCAACCGGTGCACTTGCCAGTT
GCATGGG--TCTCATATACAACAGGATGGGAACGGTGACTACGGAAGTGGCTTTTGGCCT
AGTGTGTGCCACTTGTGAGCAGATTGCAGATTCACAGCATCGGTCTCACAGACAGATGGC
AACTATCACCAACCCACTAATCAGACATGAGAACAGAATGGTGCTGGCCAGCACTACAGC
TAAGGCTATGGAGCAGATGGCGGGATCAAGTGAGCAGGCAGCGGAAGCCATGGAGATCGC
TAATCAGGCTAGGCAGATGGTGCAGGCAATGAGGACAATTGGGACTCATCCTAACTCTAG
TGCTGGTCTGAGAGATAATCTTCTTGAAAATTTGCAGGCCTACCAGAAACGAATGGGAGT
GCAGATGCAGCGATTCAAGTGATCCTATTGTTGTTGCCGCAAATATCATTGGGATCTTGC
ACTTGATATTGTGGATTCTTGATCGTCTTTTCTTCAAATGCATTTATCGTCGCCTTAAAT
ACGGTTTGAAAAGAGGGCCTGCTACGGCAGGGGTACCTGAGTCTATGAGGGAAGAGTACC
GGCAGGAACAGCAGAGTGCTGTGGATGTTGACGATGGTCA-TTTTGTCAACATAGAATTG
GAGTAAAAAACTACCTTGTTTC-------------------------------
>gi|72398537|gb|DQ094263| /Avian/7(MP)/H5N1/Viet Nam/2004/// Influenza A virus (A/chicken/Viet Nam/DT-171/2004(H5N1)) segment 7 membrane ion channel 2 (M) and matrix protein 1 (M) genes, complete cds.
----------------------------------------ATGAGTCTTCTAACCGAGGT
CG-AAACGTACGTTCTCTCTATCATCCCGTCAGGCCCCCTCAAAGCCGAGATCGCGCAGA
AACTTGAAGATGTCTTTGCAGGAAAGAACACCGATCTCGAGGCTCTCATGGAGTGGCTAA
AGACAAGACCAATCCTGTCACCTCTGACTAAAGGGATTTTGGGATTTGTATTCACGCTCA
CCGTGCCCAGTGAGCGAGGACTGCAGCGTAGACGCTTTGTCCAGAACGCCCTAAATGGAA
ATGGAGATCCAAATAATATGGATAGGGCAGTTAAGCTATATAAGAAGCTGAAAAGAGAAA
TAACATTCCATGGGGCTAAGGAGGTCGCACTCAGCTACTCAACCGGTGCACTTGCCAGTT
GCATGGG--TCTCATATACAACAGGATGGGAACGGTGACTACGGAAGTGGCTTTTGGCCT
AGTGTGTGCCACTTGTGAGCAGATTGCAGATTCACAGCATCGGTCTCACAGACAGATGGC
AACTATCACCAACCCACTAATCAGACATGAGAACAGAATGGTGCTGGCCAGCACTACAGC
TAAGGCTATGGAGCAGATGGCGGGATCAAGTGAGCAGGCAGCGGAAGCCATGGAGATCGC
TAATCAGGCTAGGCAGATGGTGCAGGCAATGAGGACAATTGGGACTCATCCTAACTCTAG
TGCTGGTCTGAGAGATAATCTTCTTGAAAATTTGCAGGCCTACCAGAAACGGATGGGAGT
GCAGATGCAGCGATTCAAGTGATCCTATTGTTGTTGCCGCAAATATCATTGGGATCTTGC
ACTTGATATTGTGGATTCTTGATCGTCTTTTCTTCAAATGCATTTATCGTCGCCTTAAAT
ACGGTTTGAAAAGAGGGCCTGCTACGGCAGGGGTACCTGAGTCTATGAGGGAAGAGTACC
GGCAGGAACAGCAGAGTGCTGTGGATGTTGACGATGGTCA-TTTTGTCAACATAGAATTG
GAGTAAAAAACTACCTTGTTTC-------------------------------
>gi|72398543|gb|DQ094265| /Avian/7(MP)/H5N1/Viet Nam/2004/// Influenza A virus (A/chicken/Viet Nam/LD-080/2004(H5N1)) segment 7 membrane ion channel 2 (M) and matrix protein 1 (M) genes, complete cds.
----------------------------------------ATGAGTCTTCTAACCGAGGT
CG-AAACGTACGTTCTCTCTATCATCCCGTCAGGCCCCCTCAAAGCCGAGATCGCGCAGA
AACTTGAAGATGTCTTTGCAGGAAAGAACACCGATCTCGAGGCTCTCATGGAGTGGCTAA
AGACAAGACCAATCCTGTCACCTCTGACTAAAGGGATTTTGGGATTTGTATTCACGCTCA
CCGTGCCCAGTGAGCGAGGACTGCAGCGTAGACGCTTTGTCCAGAACGCCCTAAATGGAA
ATGGAGATCCAAATAATATGGATAGGGCAGTTAAGCTATATAAGAAGCTGAAAAGAGAAA
TAACATTCCATGGGGCTAAGGAGGTCGCACTCAGCTACTCAACCGGTGCACTTGCCAGTT
GCATGGG--TCTCATATACAACAGGATGGGAACGGTGACTACGGAAGTGGCTTTTGGCCT
AGTGTGTGCCACTTGTGAGCAGATTGCAGATTCACAGCATCGGTCTCACAGACAGATGGC
AACTATCACCAACCCACTAATCAGACATGAGAACAGAATGGTGCTGGCCAGCACTACAGC
TAAGGCTATGGAGCAGATGGCGGGATCAAGTGAGCAGGCAGCGGAAGCCATGGAGGTCGC
TAATCAGGCTAGGCAGATGGTGCAGGCAATGAGGACAATTGGGACTCATCCTAACTCTAG
TGCTGGTCTGAGAGATAATCTTCTTGAAAATTTGCAGGCCTACCAGAAACGAATGGGAGT
GCAGATGCAGCGATTCAAGTGATCCTATTGTTGTTGCCGCAAATATCATTGGGATCTTGC
ACTTGATATTGTGGATTCTTGATCGTCTTTTCTTCAAATGCATTTATCGTCGCCTTAAAT
ACGGTTTGAAAAGAGGGCCTGCTGCGGCAGGGGTACCTGAGTCTATGAGGGAAGAGTACC
GGCAGGAACAGCAGAGTGCTGTGGATGTTGACGATGGTCA-TTTTGTCAACATAGAATTG
GAGTAAAAAACTACCTTGTTTC-------------------------------
>gi|72398555|gb|DQ094269| /Avian/7(MP)/H5N1/Viet Nam/2004/// Influenza A virus (A/duck/Viet Nam/CM-V7/2004(H5N1)) segment 7 membrane ion channel 2 (M) and matrix protein 1 (M) genes, complete cds.
----------------------------------------ATGAGTCTTCTAACCGAGGT
CG-AAACGTACGTTCTCTCTATCATCCCGTCAGGCCCCCTCAAAGCCGAGATCGCGCAGA
AACTTGAAGATGTCTTTGCAGGAAAGAACACCGATCTCGAGGCTCTCATGGAATGGCTAA
AGACAAGACCAATCCTGTCACCTCTGACTAAAGGGATTTTGGGATTTGTATTCACGCTCA
CCGTGCCCAGTGAGCGAGGACTGCAGCGTAGACGCTTTGTCCAGAACGCCCTAAATGGAA
ATGGAGATCCAAATAATATGGATAGGGCAGTTAAGCTATATAAGAAGCTGAAAAGAGAAA
TAACATTCCATGGGGCTAAGGAGGTCGCACTCAGCTACTCAACCGGTGCACTTGCCAGTT
GCATGGG--TCTCATATACAACAGGATGGGAACGGTGACTACGGAAGTGGCTTTTGGCCT
AGTGTGTGCCACTTGTGAGCAGATTGCAGATTCACAGCATCGGTCTCACAGACAGATGGC
AACTATCACCAACCCACTAATCAGACATGAGAACAGAATGGTGCTGGCCAGCACTACAGC
TAAGGCTATGGAGCAGATGGCGGGATCAAGTGAGCAGGCAGCGGAAGCCATGGAGATTGC
TAATCAGGCTAGGCAGATGGTGCAGGCAATGAGGACAATTGGGACTCATCCTTACTCTAG
TGCTGGTCTGAGAGATAATCTTCTTGAAAATTTGCAGGCCTACCAGAAACGAATGGGAGT
GCAGATGCAGCGATTCAAGTGATCCTATTGTTGTTGCCGCAAATATCATTGGGATCTTGC
ACTTGATATTGTGGATTCTTGATCGTCTTTTCTTCAAATGCATTTATCGTCGCCTTAAAT
ACGGTTTGAAAAGAGGGCCTGCTACGGCAGGGGTACCTGAGTCTATGAGGGAAGAGTACC
GGCAGGAACAGCAGAGTGCTGTGGATGTTGACGATGGTCA-TTTTGTCAACATAGAATTG
GAGTAAAAAACTACCTTGTTTC-------------------------------
>gi|163965291|gb|CY028701| /Avian/7(MP)/H5N1/Viet Nam/2004/// Influenza A virus (A/chicken/Vietnam/10/2004(H5N1)) segment 7, complete sequence
------------------------------ATGTTGAAAGATGAGTCTTCTAACCGAGGT
CG-AAACGTACGTTCTCTCTATCATCCCGTCAGGCCCCCTCAAAGCCGAGATCGCGCAGA
AACTTGAAGATGTCTTTGCAGGAAAGAACACCGATCTCGAGGCTCTCATGGAGTGGCTAA
AGACAAGACCAATCCTGTCACCTCTGACTAAAGGGATTTTGGGATTTGTATTCACGCTCA
CCGTGCCCAGTGAGCGAGGACTGCAGCGTAGACGCTTTGTCCAGAACGCCCTAAATGGAA
ATGGAGATCCAAATAATATGGATAGGGCAGTTAAGCTATATAAGAAGCTGAAAAGAGAAA
TAACATTCCATGGGGCTAAGGAGGTCGCACTCAGCTACTCAACCGGTGCACTTGCCAGTT
GCATGGG--TCTCATATACAACAGGATGGGAACGGTGACTACGGAAGTGGCTTTTGGCCT
AGTGTGTGCCACTTGTGAGCAGATTGCAGATTCACAGCATCGGTCTCACAGACAGATGGC
AACTATCACCAACCCACTAATCAGACATGAGAACAGAATGGTGCTGGCCAGCACTACAGC
TAAGGCTATGGAGCAGATGGCGGGATCAAGTGAGCAGGCAGCGGAAGCCATGGAGATCGC
TAATCAGGCTAGGCAGATGGTGCAGGCAATGAGGACAATTGGGACTCATCCTAACTCTAG
TGCTGGTCTGAGAGATAATCTTCTTGAAAATTTGCAGGCCTACCAGAAACGAATGGGAGT
GCAGATGCAGCGATTCAAGTGATCCTATTGTTGTTGCCGCAAATATCATTGGGATCTTGC
ACTTGATATTGTGGATTCTTGATCGTCTTTTCTTCAAATGCATTTATCGTCGCCTTAAAT
ACGGTTTGAAAAGAGGGCCTGCTACGGCAGGGGTACCTGAGTCTATGAGGGAAGAGTACC
GGCAGGAACAGCAGAGTGCTGTGGATGTTGACGATGGTCA-TTTTGTCAACATAGAATTG
GAGTAA-----------------------------------------------
>gi|163965310|gb|CY028709| /Avian/7(MP)/H5N1/Viet Nam/2004/// Influenza A virus (A/chicken/Vietnam/23/2004(H5N1)) segment 7, complete sequence
------------------------------------AAAGATGAGTCTTCTAACCGAGGT
CG-AAACGTACGTTCTCTCTATCATCCCGTCAGGCCCCCTCAAAGCCGAGATCGCGCAGA
AACTTGAAGATGTCTTTGCAGGAAAGAACACCGATCTCGAGGCTCTCATGGAGTGGCTAA
AGACAAGACCAATCCTGTCACCTCTGACTAAAGGGATTTTGGGATTTGTATTCACGCTCA
CCGTGCCCAGTGAGCGAGGACTGCAGCGTAGACGCTTTGTCCAGAACGCCCTAAATGGAA
ATGGAGATCCAAATAATATGGATAGGGCAGTTAAGCTATATAAGAAGCTGAAAAGAGAAA
TAACATTCCATGGGGCTAAGGAGGTCGCACTCAGCTACTCAACCGGTGCACTTGCCAGTT
GCATGGG--TCTCATATACAACAGGATGGGAACGGTGACTACGGAAGTGGCTTTTGGCCT
AGTGTGTGCCACTTGTGAGCAGATTGCAGATTCACAGCATCGGTCTCACAGACAGATGGC
AACTATCACCAACCCACTAATCAGACATGAGAACAGAATGGTGCTGGCCAGCACTACAGC
TAAGGCTATGGAGCAGATGGCGGGATCAAGTGAGCAGGCAGCGGAAGCCATGGAGATCGC
TAATCAGGCTAGGCAGATGGTGCAGGCAATGAGGACAATTGGGACTCATCCTAACTCTAG
TGCTGGTCTGAGAGATAATCTTCTTGAAAATTTGCAGGCCTACCAGAAACGAATGGGAGT
GCAGATGCAGCGATTCAAGTGATCCTATTGTTGTTGCCGCAAATATCATTGGGATCTTGC
ACTTGATATTGTGGATTCTTGATCGTCTTTTCTTCAAATGCATTTATCGTCGCCTTAAAT
ACGGTTTGAAAAGAGGGCCTGCTACGGCAGGGGTACCTGAGTCTATGAGGGAAGAGTACC
[truncated: 4,070,193 more chars]
