# Supplementary material for: Identification of novel conserved functional motifs across most Influenza A viral strains
Source: Virol J. 2011 Jan 27;8:44. doi: 10.1186/1743-422X-8-44 (PMC3036627; doi:10.1186/1743-422X-8-44)
Supplement: Additional file 6 — Multiple sequence alignments of the NS segment. [file 1743-422X-8-44-S6.AFA]

>gi|348828|gb|M80952| /Whale/8(NS)/H13N2/USA/1984/// Influenza A virus (A/whale/Maine/328/1984(H13N2)) nonstructural protein gene, complete cds.
-------------AGCAAAAGCAG-GGTGACAAAAACATAATGGATTCCAATACTGTGTC
AAGCTTTCAGGTAGACTGCTTTCTTTGGCATGTCCGCAAACGAATTGCAGACCAAGAACT
AGGTGATGCCCCATTCC-TTGACCGGCTTCGCCGAG---------------A--TCAGAA
ATCTCTAAGAGGAAGAGGCAGCACTCTTGGTCTGGACATCGAAACAGCCACCCGTGCTGG
AAAGCAGATAGTGGAGCGGATTCTAGAGGAAGAATCCGACGAGGCACTCAAAATGACTAT
TGCCTCTGTACCTGCTTCACGCTACCTAACTGACATGACTCTTGAGGAGATGTCAAGAGA
ATGGTTCATGCTCATGCCAAAGCAAAAAGTAGCAGGCTCCCTCTGTATCAGAATGGACCA
GGCAATAATGGA-TAAGAACATCATACTGAAAGCGAATTTCAGTGTGATCTTTGACAGGC
TGGAGACACTGATACTGTTAAGGGCTTTCACCGAAGAAGGGGCAATTGTCGGCGAAATTT
CACCGTTGCCTTCTCTTCCAGGACATACTGATGAGGATGTCAAAAATGCAATTGGGGTCC
TCATCGGAGGACTTGAATGGAATGATAACACAGTTCGAGTCTCTGAAACTCTACAGAGAT
TCGCTTGGAGAAGCAGTAATGAGGATGGGAGACCTTCACT-CCCTCCAAAGCAGAAACGG
AAAATGGCGAGAACAATTGAGTCAGAAGTTTGAAGAAATAAGGTGGCTAATTGAAGAAGT
GCGACATAGACTAAAGATTACAGAGAGTAGTTTTGAGCAAATAACGTTTATGCAAG-CCT
TACAACTACTGCTTGAAGTGGAACAAGAGATAAGAA-CCTTCTCG-TTTCAGCTTATT--
-TA-ATGATAAAAAACACCCTTGTTTCTACT----------------
>gi|31747478|gb|AY300987| /Unknown/8(NS)/H5N2/USA/2001/// Influenza A virus (A/unknown/NY/98899-6/01(H5N2)) nonstructural protein 1 (NS1) gene, complete cds.
----------------------------------------ATGGATTCCAACACTGTGTC
AAGCTTTCAGGTAGACTGCTTTCTTTGGCATGTCCGCAAACGATTTGCAGACCAAGAACT
GGGTGATGCCCCATTCC-TTGACCGGCTTCGCCGAG---------------A--CCAAAA
ATCTCTAAGAGGAAGAGGCAGCACTCTTGGTCTGGACATCGAAACAGCCACTCGTGCTGG
AAAGCAGATAGTGGAGAGGATTCTGGAGGAAGAATCCGACGAGGCACTTAAAATGACCAT
TGCCTCTGTACCTGCTTCACGCTACCTAACTGACATGACTCTTGAAGAGATTTCAAGAGA
CTGGTTCATGCTCATGCCCAAACAAAAAGTGGCAGGTTCCCTCTGTATCAGAATGGACCA
GGCGATTATGGA-CAAGAACATCATACTGAAAGCGAATTTCAGTGTGATCTTCGATCGGC
TGGAGACACTAATACTACTCAGAGCTTTCACTGAAGAAGGAGCAATCGTCGGCGAAATTT
CACCATTGCCTTCTCTTCCAGGACATACTGATGAGGATGTCAAAAATGCAATTGGGGTCC
TCATCGGAGGACTTGAATGGAATGATAACACAGTTCGAGTCTCTGAAACTCTACAGAGAT
TCGCTTGGAGAAGCAGTAATGAGGATGGGAGACCTTCACT-CCCTCCAAAGCAGAAACGG
AAAATGGCGAGAACAATTGAGTCAGAAGTTTGAGGAAATAAGGTGGCTGATTGAAGAAGT
GCGACATAGACTAAAGGTTACAGAGAATAGTTTTGAACAAATAACGTTTATGCAAG-CCT
TACAACTACTGCTTGAAGTGGAGCAAGAGATAAGAA-CTTTCTCG-TTTCAGCTTATT--
-TA-ATGATAAAA----------------------------------
>gi|31747480|gb|AY300988| /Unknown/8(NS)/H5N2/USA/2001/// Influenza A virus (A/unknown/NY/101250-18/01(H5N2)) nonstructural protein 1 (NS1) gene, complete cds.
----------------------------------------ATGGACTCCAACACGATAAC
CTCGTTTCAGGTAGATTGCTATCTATGGCACATAAGAAAGCTGCTCAGCATGAGAGACAT
GTGTGATGCTCCCTTTG-ATGACAGACTCAGAAGAG---------------A--TCAAAA
GGCATTAAAGGGAAGAGGCAGCACACTTGGACTCGACCTGCGAGTGGCCACAATGGAAGG
CAAAAAGATTGTTGAAAACATCCTAAAGAGTGAGACGGACGAACATCTCAAAATTGCAAT
TGCATCCAGCCCTGCTCCTCGGTACATTACTGATATGAGCATAGAGGAAATAAGCAGGGA
ATGGTACATGCTCATGCCAAGGCAGAAAATAACAGGGGGTCTGATGGTGAAAATGGATCA
GGCCATCATGGA-CAAGAGGATAATACTCAAGGCAAACTTCTCTGTCCTATTTGATCAAC
TGGAAACATTAGTCTCACTGAGGGCTTTCACAGACAATGGCGCCATTGTAGCTGAAATAT
CTCCCATTCCTTCTATGCCAGGACATTCTGCAGAGGATGTCAAAAATGCAATTGGAATCC
TCATCGGTGGACTTGAATGGAATGATAACTCAATTCGAGCGTCTGAAAATATACAGAGAT
TCGCTTGGGGAGTCCGTGATGAGAACGGGGGACCTCCACT-CCCTCCAAAGCAGGAACGC
TACATGGCGAGAAGAGTTGAGTCAGAAGTTTGAAGAAATCAGGTGGCTAATTGCAGAGTG
CAGAAGCATATTAACCAAAACTGAGAACAGCTTCGAGCAGATAACGTTCTTGCAGG-CAT
TGCAACTCTTACTTGAAGTTGAGAGTGAGATAAGGA-CATTTTCT-TTTCAGCTTATT--
-TA-GTACTAAAA----------------------------------
>gi|159149071|gb|AY300990| /Unknown/8(NS)/H5N2/USA/2001/// Influenza A virus (A/unknown/NY/118547-11/2001(H5N2)) segment 8 nonstructural protein 2 (NS2) and nonstructural protein 1 (NS1) genes, complete cds.
----------------CAAAGCAG-GGTGACAAAAACATAATGGATTCCAACACTGTGTC
AAGCTTTCAGGTAGACTGCTTTCTTTGGCATGTCCGCAAACGATTTGCAGACCAAGAACT
GGGTGATGCCCCATTCC-TTGACCGGCTTCGCCGAG---------------A--CCAAAA
ATCTCTAAGAGGAAGAGGCAGCACTCTTGGTCTGGACATCGAAACAGCCACTCGTGCTGG
AAAGCAGATAGTGGAGAGGATTCTGGAGGAAGAATCCGACGAGGCACTTAAAATGACCAT
TGCCTCTGTACCTGCTTCACGCTACCTAACTGACATGACTCTTGAAGAGATGTCAAGAGA
CTGGTTCATGCTCATGCCCAAACAAAAAGTGGCAGGTCCCCTCTGTATCAGAATGGACCA
GGCGATTATGGA-CAAGAACATCATACTGAAAGCGAATTTCAGTGTGATCTTCAATCGGC
TGGAGACACTAATACTACTCAGAGCTTTCACTGAAGAAGGAGCAATCGTCGGCGAAATTT
CACCATTGCCTTCTCTTCCAGGACATACTGATGAGGATGTCAAAAATGCAATTGGGGTCC
TCATCGGAGGGCTTGAATGGAATGATAACACAGTTCGAGTCTCTGAAACTCTACAGAGAT
TCGCTTGGAGAAGCAGTAATGAGGATGGGAGACCTTCACT-CCCTCCAAAGCAGAAACGG
AAAATGGCGAGAACAATTGAGTCAGAAGTTTGAGGAAATAAGGTGGCTGATTGAAGAAGT
GCGACATAGACTAAAGGTTACAGAGAATAGTTTTGAACAAATAACGTTTATGCAAG-CCT
TACAACTACTGCTTGAAGTGGAGCAAGAGATAAGAA-CTTTCTCG-TTTCAGCTTATT--
-TA-A------------------------------------------
>gi|15796548|gb|AX236975| /Unknown/8(NS)////// Sequence 7 from Patent WO0164860.
-------------AGCAAAAGCAG-GGTGACAAAGACATAATGGATCCAAACACTGTGTC
AAGCTTTCAGGTAGATTGCTTTCTTTGGCATGTCCGCAAACGAGTTGCAGACCAAGAACT
AGGTGATGCCCCATTCC-TTGATCGGCTTCGCCGAGTGAATAACTAGCTGAA--TCAGAA
ATCCCTAAGAGGAAGGGGCAGCACCCTCGGTCTGGACATCGAGACAGCCACACGTGCTGG
AAAGCAGATAGTGGAGCGGATTCTGAAAGAAGAATCCGATGAGGCACTTAAAATGACCAT
GGCCTCTGTACCTGCGTCGCGTTACCTAACTGACATGACTCTTGAGGAAATGTCAAGGGA
CTGGTCCATGCTCATACCCAAGCAGAAAGTGGCAGGCCCTCTTTGTATCAGAATGGACCA
GGCGATCATGGATTAAGAACATCATACTGAAAGCGAACTTCAGTGTGAATTTTGACCGGC
TGGAGACTCTAATATTGCTAAGGGCTTTCACCGAAGAGGGAGCAATTGTTGGCGAAATTT
CACCATTGCCTTCTCTTCCAGGACATACTGCTGAGGATGTCAAAAATGCAGTTGGAGTCC
TCATCGGGGGACTTGAATGGAATGATAACACAGTTCGAGTCTCTGAAACTCTACAGAGAT
TCGCTTGGAGAAGCAGTAATGAGAATGGGAGACCTCCACT-CACTCCAAAACAGAAACGA
GAAATGGCGGGAACAATTAGGTCAGAAGTTTGAAGAAATAAGATGGTTGATTGAAGAAGT
GAGACACAAACTGAAGATAACAGAGAATAGTTTTGAGCAAATAACATTTATGCAAG-CCT
TACATCTATTGCTTGAAGTGGAGCAAGAGATAAGAA-CTTTCTCG-TTTCAGCTTATT--
-TA-GTAATAAAAAACACCCTTGTTTCTACT----------------
>gi|39725252|gb|AX822046| /Unknown/8(NS)////// Sequence 20 from Patent WO03063899.
-------------AGCAAAAGCAG-GGTGACAAAAACATAATGGATCCAAACACTGTGTC
AAGCTTTCAGGTAGATTGCTTTCTTTGGCATGTCCGCAAACGAGTTGCAGACCAAGAACT
AGGTGATGCCCCATTCC-TTGATCGGCTTCGCCGAG---------------A--TCAGAA
ATCCCTAAGAGGAAGGGGCAGTACTCTCGGTCTGGACATCAAGACAGCCACACGTGCTGG
AAAGCAGATAGTGGAGCGGATTCTGAAAGAAGAATCCGATGAGGCACTTAAAATGACCAT
GGCCTCTGTACCTGCGTCGCGTTACCTAACTGACATGACTCTTGAGGAAATGTCAAGGGA
CTGGTCCATGCTCATACCCAAGCAGAAAGTGGCAGGCCCTCTTTGTATCAGAATGGACCA
GGCGATCATGGA-TAAGAACATCATACTGAAAGCGAACTTCAGTGTGATTTTTGACCGGC
TGGAGACTCTAATATTGCTAAGGGCTTTCACCGAAGAGGGAGCAATTGTTGGCGAAATTT
CACCATTGCCTTCTCTTCCAGGACATACTGCTGAGGATGTCAAAAATGCAGTTGGAGTCC
TCATCGGAGGACTTGAATGGAATGATAACACAGTTCGAGTCTCTGAAACTCTACAGAGAT
TCGCTTGGAGAAGCAGTAATGAGAATGGGAGACCTCCACT-CACTCCAAAACAGAAACGA
GAAATGGCGGGAACAATTAGGTCAGAAGTTTGAAGAAATAAGATGGTTGATTGAAGAAGT
GAGACACAAACTGAAGATAACAGAGAATAGTTTTGAGCAAATAACATTTATGCAAG-CCT
TACATCTATTGCTTGAAGTGGAGCAAGAGATAAGAA-CTTTCTCG-TTTCAGCTTATT--
-TA-GTACTAAAAAACACCCTTGTTTCTACT----------------
>gi|145337045|gb|EF178527| /Tiger/8(NS)/H5N1/Thailand/2004/// Influenza A virus (A/Tiger/Thailand/VSMU-1-SPB/2004(H5N1)) nonstructural protein 2 (NS2) and nonstructural protein 1 (NS1) genes, complete cds.
------------------------------CAAAAACATAATGGATTCCAACACTGTGTC
AAGCTTTCAGGTAGACTGCTTTCTTTGGCATGTCCGCAAACGATTTGCAGACCAAGAACT
GGGTGATGCCCCATTCC-TTGACCGGCTTCGCCGAG---------------A--TCAGAA
GTCCCTAAGAGGAAGAGGCAACACTCTTGGTCTGGACATCGAAACAGCTACTCGCGCAGG
AAAGCAGATAGTGGAGCGGATTCTGGAGGAGGAGTCTGATAAGGCACTTAAAATG-----
----------CCGGCTTCACGCTACCTAACTGACATGACTCTCGAAGAAATGTCAAGGGA
CTGGTTCATGCTCATGCCCAAGCAGAAAGTGGCAGGTTCCCTTTGCATCAAAATGGACCA
GGCAATAATGGA-TAAAGTCATCATATTGAAAGCAAACTTCAGTGTGATTTTTGACCGGT
TGGAAACCCTAATACTACTTAGAGCTTTCACAGAAGAAGGAGCAATCGTGGGAGAAATCT
CACCATTACCTTCTCTTCCAGGACATACTGGTGAGGATGTCAAAAATGCAATTGGCGTCC
TCATCGGAGGACTTGAATGGAATGATAACACAGTTCGAGTCACTGAAACTATACAGAGAT
TCGCTTGGAGAAGCAGTGATGAGGATGGGAGACTTCCACT-CCCTCCAAATCAGAAACGG
AAAATGGCGAGAACAATTGAGTCAGAAGTTTGAAGAAATAAGGTGGCTGATTGAAGAAGT
AAGACAGAGATTGAAAATTACAGAAAACAGCTTCGAACAGATAACGTTTATGCAAG-CCT
TACAACTACTGCTTGAAGTGGAGCAAGAGATAAGAG-CCTTCTCG-TTTCAGCTTATT--
-TA-AT-----------------------------------------
>gi|59799479|gb|AY907673| /Tiger/8(NS)/H5N1/Thailand/2004/// Influenza A virus (A/tiger/Thailand/CU-T3/2004(H5N1)) isolate CU-T3 nonstructural protein 1 (NS) gene, complete cds.
-------------AGCAAAAGCAG-GGTGACAAAAACATAATGGATTCCAACACTGTGTC
AAGCTTTCAGGTAGACTGCTTTCTTTGGCATGTCCGCAAACGATTTGCAGACCAAGAACT
GGGTGATGCCCCATTCC-TTGACCGGCTTCGCCGAG---------------A--TCAGAA
GTCCCTAAGAGGAAGAGGCAACACTCTTGGTCTGGACATCGAAACAGCTACTCGCGCAGG
AAAGCAAATAGTGGAGCGGATTCTGGAGGAGGAGTCCGATAAGGCACTTAAAATG-----
----------CCGGCTTCACGCTACCTAACTGACATGACTCTCGAAGAAATGTCAAGGGA
CTGGTTCATGCTCATGCCCAAGCAGAAAGTGGCAGGTTCCCTTTGCATCAAAATGGACCA
GGCAATAATGGA-TAAAGTCATCATATTGAAAGCAAACTTCAGTGTGATTTTTGACCGGT
TGGAAACCCTAATACTACTTAGAGCTTTCACAGAAGAAGGAGCAATCGTGGGAGAAATCT
CACCATTACCTTCTCTTCCAGGACATACTGGTGAGGATGTCAAAAATGCAATTGGCGTCC
TCATCGGAGGACTTGAATGGAATGATAACACAGTTCGAGTCACTGAAACTATACAGAGAT
TCGTTTGGAGAAGCAGTGATGAGGATGGGAGACTTCCACT-CCCTCCAAATCAAAAACGG
AAAATGGCGAGAACAATTGAGTCAGAAGTTTGAAGAAATAAGGTGGCTGATTGAAGAAGT
AAGACATAGATTGAAAATTACAGAAAACAGCTTCGAACAGATAACGTTTATGCAAG-CCT
TACAACTACTGCTTGAAGTGGAGCAAGAGATAAGAG-CCTTCTCG-TTTCAGCTTATT--
-TA-ATGATAAAAAACACCCTTGTTT---------------------
>gi|59799481|gb|AY907674| /Tiger/8(NS)/H5N1/Thailand/2004/// Influenza A virus (A/tiger/Thailand/CU-T7/2004(H5N1)) isolate CU-T7 nonstructural protein 1 (NS) gene, complete cds.
-------------------------GGTGACAAAAACATAATGGATTCCAACACTGTGTC
AAGCTTTCAGGTAGACTGCTTTCTTTGGCATGTCCGCAAACGATTTGCAGACCAAGAACT
GGGTGATGCCCCATTCC-TTGACCGGCTTCGCCGAG---------------A--TCAGAA
GTCCCTAAGAGGAAGAGGCAACACTCTTGGTCTGGACATCGAAACAGCTACTCGCGCAGG
AAAGCAAATAGTGGAGCGGATTCTGGAGGAGGAGTCCGATAAGGCACTTAAAATG-----
----------CCGGCTTCACGCTACCTAACTGACATGACTCTCGAAGAAATGTCAAGGGA
CTGGTTCATGCTCATGCCCAAGCAGAAAGTGGCAGGTTCCCTTTGCATCAAAATGGACCA
GGCAATAATGGA-TAAAGTCATCATATTGAAAGCAAACTTCAGTGTGATTTTTGACCGGT
TGGAAACCCTAATACTACTTAGAGCTTTCACAGAAGAAGGAGCAATCGTGGGAGAAATCT
CACCATTACCTTCTCTTCCAGGACATACTGGTGAGGATGTCAAAAATGCAATTGGCGTCC
TCATCGGAGGACTTGAATGGAATGATAACACAGTTCGAGTCACTGAAACTATACAGAGAT
TCGTTTGGAGAAGCAGTGATGAGGATGGGAGACTTCCACT-CCCTCCAAATCAAAAACGG
AAAATGGCGAGAACAATTGAGTCAGAAGTTTGAAGAAATAAGGTGGCTGATTGAAGAAGT
AAGACATAGATTGAAAATTACAGAAAACAGCTTCGAACAGATAACGTTTATGCAAG-CCT
TACAACTACTGCTTGAAGTGGAGCAAGAGATAAGAG-CCTTCTCG-TTTCAGCTTATT--
-TA-ATGATAAAAAACACCC---------------------------
>gi|50083236|gb|AY646170| /Tiger/8(NS)/H5N1/Thailand/2004/// Influenza A virus (A/tiger/Suphanburi/Thailand/Ti-1/04(H5N1)) nonstructural protein gene, complete cds.
-----------------------------ACAAAAACATAATGGATTCCAACACTGTGTC
AAGCTTTCAGGTAGACTGCTTTCTTTGGCATGTCCGCAAACGATTTGCAGACCAAGAACT
GGGTGATGCCCCATTCC-TTGACCGGCTTCGCCGAG---------------A--TCAGAA
GTCCCTAAGAGGAAGAGGCAACACTCTTGGTCTGGACATCGAAACAGCTACTCGCGCAGG
AAAGCAGATAGTGGAGCGGATTCTGGAGGAGGAGTCTGATAAGGCACTTAAAATG-----
----------CCGGCTTCACGCTACCTAACTGACATGACTCTCGAAGAAATGTCAAGGGA
CTGGTTCATGCTCATGCCCAAGCAGAAAGTGGCAGGTTCCCTTTGCATCAAAATGGACCA
GGCAATAATGGA-TAAAGTCATCATATTGAAAGCAAACTTCAGTGTGATTTTTGACCGGT
TGGAAACCCTAATACTACTTAGAGCTTTCACAGAAGAAGGAGCAATCGTGGGAGAAATCT
CACCATTACCTTCTCTTCCAGGACATACTGGTGAGGATGTCAAAAATGCAATTGGCGTCC
TCATCGGAGGACTTGAATGGAATGATAACACAGTTCGAGTCACTGAAACTATACAGAGAT
TCGCTTGGAGAAGCAGTGATGAGGATGGGAGACTTCCACT-CCCTCCAAATCAGAAACGG
AAAATGGCGAGAACAATTGAGTCAGAAGTTTGAAGAAATAAGGTGGCTGATTGAAGAAGT
AAGACAGAGATTGAAAATTACAGAAAACAGCTTCGAACAGATAACGTTTATGCAAG-CCT
TACAACTACTGCTTGAAGTGGAGCAAGAGATAAGAG-CCTTCTCG-TTTCAGC-------
-----------------------------------------------
>gi|348800|gb|M80947| /Seal/8(NS)/H4N5/USA/1982/// Influenza A virus (A/seal/Massachussetts/133/1982(H4N5)) nonstructural protein gene, complete cds.
-------------AGCAAAAGCAG-GGTGACAAAAACATAATGGATTCCAACACTGTGTC
AAGCTTTCAGGTAGACTGCTTTCTTTGGCATGTCCGCAAACGATTTGCAGACCAAGAACT
GGGTGATGCCCCATTCC-TTGACCGGCTTCGCCGAG---------------A--TCAGAA
ATCTCTAAGAGGAAGAGGCAGCACTCTTGGTCTGGACATCGAAACAGCCACTCGTGCTGG
GAAGCAGATAGTGGAGCGGATTCTGGAGGAAGAATCCGACGAGGCACTCAAAATGACTAT
TGCCTCTGTACCTGCTTCACGCTACCTAACTGACATGACTCTTGAGGAGATGTCAAGAGA
CTGGTTCATGCTCATGCCCAAGCAGAAAGTAGCAGGATCCCTCTGCATCAGAATGGACCA
GGCGATCATGGA-TAAGAACATCATACTGAAAGCGAACTTCAGTGTGATCTTCGATCGGC
TGGAGACACTAATACTGCTCAGGGCTTTCACCGAAGAAGGAGCAATTGTCGGCGAAATTT
CACCTCTGCCTTCTCTTCCAGGACATACTGATGAGGATGTCAAAAATGCAGTTGGGGTCC
TCATCGGAGGACTTGAATGGAATGATAACACAGTTCGAGTCTCTGAAACTCTACAGAGAT
TCGCTTGGAGAAGCAGTAATGAGGATGGGAGACCTCCACT-CCCTCCAAAGCAGAAACGG
AAAATGGCGAGAACAATTGAGTCAGAAGTTTGAAGAAATAAGGTGGCTGATTGAAGAAGT
GCGACATAGACTAAAGGTTACAGAGAATAGTTTTGAGCAAATAAGATTTATGCAAG-CCT
TACAACTACTGCTTGAAGTAGAGCAAGAGATAAGAA-CTTTCTCG-TTTCAGCTTATT--
-TA-ATGATAAAAAACACCCTTGTTTCTACT----------------
>gi|161898135|gb|EU122013| /Mink/8(NS)/H5N1/Sweden/2006/// Influenza A virus (A/mink/Sweden/V907/06(H5N1)) nonstructural protein 2 (NS2) and nonstructural protein 1 (NS1) genes, complete cds.
----------------------------------------ATGGATTCCAACACTGTGTC
AAGTTTTCAGGTAGACTGCTTTCTTTGGCATGTCCGCAAACGATTTGCAGACCAAGAACT
GGGTGATGCCCCATTCC-TTGACCGGCTTCGCCGAG---------------A--TCAGAA
GTCCCTAAGAGGAAGAGGCAACACTCTTGGTCTGGACATCGAAACAGCTACTCGTGCGGG
AAAGCAGATAGTGGAGCGAATTCTGGAGGAGGAGTCTGATGAGGCACTTAAAATG-----
----------CCAGCTTCACGCTACCTAACTGATATGACTCTCGAGGAAATGTCAAGGGA
CTGGTTCATGCTCATGCCCAAGCAGAAAGTGACAGGTTCCCTTTGCATCAAAATGGACCA
GGCAATAATGGA-TAAAACCATCATATTGAAAGCAAACTTCAGTGTGATTTATGACCGGT
TAGAGACCCTAATACTACTTAGAGCTTTCACAGAAGAAGGAGCAATCGTGGGAGAAATCT
CACCATTACCTTCTCTTCCAGGACATACTAATGAGGATGTCAAAAATGCAATTGGCGTCC
TCATCGGAGGACTTGAATGGAATGATAACACAGTTCGAATCTCTGAAATTATACAGAGAT
TCGCTTGGAGAAGCATTGATGAGGATGGGAGACTTCCACT-CCCTCCAGATCAGAAACGA
AAAATGGCGAGAACAATTGAGTCAAAAGTTTGAAGAAATAAGGTGGCTGATTGAAGAAAT
ACGACATAGATTGAAAATTACAGAAAACAGCTTCGAACAGATAACGTTTATGCAAG-CCT
TACAACTACTGCTTGAAGTGGAGCAAGAGATAAGAA-CCTTCTCG-TTTCAGCTTATT--
-TA-ATAAAGGTAAA--------------------------------
>gi|50083252|gb|AY646178| /Leopard/8(NS)/H5N1/Thailand/2004/// Influenza A virus (A/leopard/Suphanburi/Thailand/Leo-1/04(H5N1)) nonstructural protein gene, complete cds.
-----------------------------ACAAAAACATAATGGATTCCAACACTGTGTC
AAGCTTTCAGGTAGACTGCTTTCTTTGGCATGTCCGCAAACGATTTGCAGACCAAGAACT
GGGTGATGCCCCATTCC-TTGACCGGCTTCGCCGAG---------------A--TCAGAA
GTCCCTAAGAGGAAGAGGCAACACTCTTGGTCTGGACATCGAAACAGCTACTCGCGCAGG
AAAGCAGATAGTGGAGCGGATTCTGGAGGAGGAGTCTGATAAGGCACTTAAAATG-----
----------CCGGCTTCACGCTACCTAACTGACATGACTCTCGAAGAAATGTCAAGGGA
CTGGTTCATGCTCATGCCCAAGCAGAAAGTGGCAGGTTCCCTTTGCATCAAAATGGACCA
GGCAATAATGGA-TAAAGTCATCATATTGAAAGCAAACTTCAGTGTGATTTTTGACCGGT
TGGAAACCCTAATACTACTTAGAGCTTTCACAGAAGAAGGAGCAATCGTGGGAGAAATCT
CACCATTACCTTCTCTTCCAGGACATACTGGTGAGGATGTCAAAAATGCAATTGGCGTCC
TCATCGGAGGACTTGAATGGAATGATAACACAGTTCGAGTCACTGAAACTATACAGAGAT
TCGCTTGGAGAAGCAGTGATGAGGATGGGAGACTTCCACT-CCCTCCAAATCAGAAACGA
AAAATGGCGAGAACAATTGAGTCAGAAGTTTGAAGAAATAAGGTGGCTGATTGAAGAAGT
AAGACAGAGATTGAAAATTACAGAAAACAGCTTCGAACAGATAACGTTTATGCAAG-CCT
TACAACTACTGCTTGAAGTGGAGCAAGAGATAAGAG-CCTTCTCG-TTTCAGC-------
-----------------------------------------------
>gi|348776|gb|M80972| /Equine/8(NS)/H7N7/Chile/1977/// Influenza A virus (A/equine/Santiago/1/1977(H7N7)) nonstructural protein gene, complete cds.
-------------AGCAAAAGCAG-GGTGACAAAAACATAATGGATTCCAACACTGTGTC
AAGCTTCCAGGTAGACTGTTTTCTTTGGCATGTCCGCAAACGATTTGCAGACCAAGAACT
GGGTGATGCCCCATTCC-TTGACCGGCTTCGCCGAG---------------A--CCAGAA
GTCCCTAAAAGGAAGAGGCAGCACTCTTGGTCTGGACATCGAAACAGCCACTCGTGCAGG
AAAGCAGATAGTGGAGCGGATTCTGGAAGAGGAGTCAGATGAGGCACTTAAAATGACCAT
TGCCTCTGTTCCTGCTTCACGCTACTTAACTGACATGACTCTTGATGAGATGTCAAGAGA
CTGGTTCATGCTCATGCCCAAGCAGAAAGTAACAGGCTCCCTATGTATAAGGATGGACCA
GGCAATCATGGA-TAAGAACATCATACTAAAAGCAAACTTTAGTGTGATTCTCGAAAGGC
TGGAGACACTAATACTACTTAGAGCTTTCACCGAAGAAGGAGCAGTCGTTGGCGAAATTT
CACCATTGCCTTCTCTTCCAGGACATACTAATGAGGATGTCAAAAATGCAATTGGGGTCC
TCATCGGAGGGCTTAAATGGAATGATAACACAGTTAGAGTCTCTGAAACTCTACAGAGAT
TCGCTTGGAGAAGCAGTCATGAGAATGGGAGACCTTCATT-CCCTCCAAAGCAGAAACGA
AAAATGGCGAGAACAATTGAGTCAGAAGTTTGAAGAAATAAGATGGTTGATTGAAGAAGT
GCGACATAGATTGAAAAATACAGAAAATAGTTTTGAACAAATAACATTTATGCAAG-CCT
TACAACTATTGCTTGAAGTAGAACAAGAGATAAGAA-CTTTCTCG-TTTCAGCTTATT--
-TA-ATGATAAAAAACACCCTTGTTTCTACT----------------
>gi|3414592|gb|AF001663| /Equine/8(NS)/H7N7/United Kingdom/1977/// Influenza A virus (A/eq/Newmarket/1/77(H7N7)) nonstructural proteins NS1 and NS2 (NS) gene, complete cds.
----------------------------------------ATGGATTCCAACACTGTGTC
AAGCTTTCAGGTAGACTGTTTTCTTTGGCATGTCCGCAAACGATTTGCAGACCAAGAACT
GGGTGATGCCCCATTCC-TTGACCGGCTTCGCCGAG---------------A--CCAGAA
GTCCCTAAAAGGAAGAGGCAGCACTCTTGGTCTGGACATCGAAACAGCCACTCATGCAGG
AAAGCAGATAGTGGAGCGAATTCTGGAAGAGGAATCAGATGAGGCACTTAAAATGACCAT
AGCCTCTGTTCCTACTTCACGCTACTTAACTGACATGACTCTTGATGAGATGTCAAGAGA
CTGGTTCATGCTCATGCCCAAGCAGAAAGTAACAGGCTCCCTATGTATAAGGATGGACCA
AGCAATCATGGA-TAAGAACATCATACTAAAAGCAAACTTTAGTGTGATTTTCGAAAGGC
TGGAGACACTAATACTACTTAGAGCTTTCACCGAAGAAGGAGCAGTCGTTGGCGAAATTT
CACCATTGCCTTCTCTTCCAGGACATACTAATGAGGATGTCAAAAATGCAATTGGGGTCC
TCATCGGAGGACTTAAATGGAATGATAACACAGTTAGAGTCTCTGAAACTCTACAGAGAT
TCGCTTGGAGAAGCAGTCATGAGAATGGGAGACCTTCATT-CCCTCCAAAGCAGAAACGA
AAAATGGCGAGAACAATTGAGTCAGAAGTTTGAAGAAATAAGGTGGTTGATTGAAGAAGT
GAGACATAGATTGAAAAATACAGAAAATAGTTTTGAACAAATAACATTTATGCAAG-CCT
TACAACTATTGCTTGAAGTAGAACAAGAGATAAGAA-CTTTCTCG-TTTCAGCTTATT--
-TA-A------------------------------------------
>gi|348768|gb|M80971| /Equine/8(NS)/H7N7/USA/1976/// Influenza A virus (A/equine/Kentucky/1976(H7N7)) nonstructural protein gene, complete cds.
-------------AGCAAAAGCAG-GGTGACAAAAACATAATGGATTCCAACACTGTGTC
AAGCTTTCAGGTAGACTGTTTTCTTTGGCATGTCCGCAAACGATTTGCAGACCAAGAACT
GGGTGATGCCCCATTCC-TTGACCGGCTTCGCCGAG---------------A--CCAGAA
GTCCCTAAAAGGAAGAGGCAGCACTCTTGGTCTGGACATCGAAACAGCCACTCGTGCAGG
AAAGCAGATAGTGGAGCGGATTCTGGAAGAGGAGTCAGATGAGGCACTTAAAATGACCAT
TGCCTCTGTTCCTGCTTCACGCTACTTAACTGACATGACTCTTGATGAGATGTCAAGAGA
CTGGTTCATGCTCATGCCCAAGCAGAAAGTAACAGGCTCCCTATGTATAAGGATGGACCA
GGCAATCATGGA-TAAGAACATCATACTAAAAGCAAACTTTAGTGTGATTTTCGAAAGGC
TGGAGACACTAATACTACTTAGAGCTTTCACCGAAGAAGGAGCAGTCGTTGGCGAAATTT
CACCATTGCCTTCTCTTCCAGGACATACTAATGAGGATGTCAAAAATGCAATTGGGGTCC
TCATCGGAGGACTTAAATGGAATGATAACACAGTTAGAATCTCTGAAACTCTACAGAGAT
TCGCTTGGAGAAGCAGTCATGAGAATGGGAGACCTTCATT-CCCTCCAAAGCAGAAACGA
AAAATGGCGAGAACAATTGAGTCAGAAGTTTGAAGAAATAAGGTGGTTGATTGAAGAAGT
GCGACATAGATTGAAAAATACAGAAAATAGTTTTGAACAAATAACATTTATGCAAG-CCT
TACAACTATTGCTTGAAGTAGAACAAGAGATAAGAA-CTTTCTCG-TTTCAGCTTATT--
-TA-ATGATAAAAAACACCCTTGTTTCTACT----------------
>gi|348762|gb|M80969| /Equine/8(NS)/H7N7/Spain/1976/// Influenza A virus (A/equine/Cordoba/4/1976(H7N7)) nonstructural protein gene, complete cds.
-------------AGCAAAAGCAG-GGTGACAAAAACATAATGGATTCCAACACTGTGTC
AAGCTTCCAGGTAGACTGTTTTCTTTGGCATGTCCGCAAACGATTTGCAGACCAAGAACT
GGGTGATGCCCCATTCC-TTGACCGGCTTCGCCGAG---------------A--CCAGAA
GTCCCTAAAAGGAAGAGGCAGCACTCTTGGTCTGGACATCGAAACAGCCACTCGTGCAGG
AAAGCAGATAGTGGAGCGGATTCTGGAAGAGGAGTCAGATGAGGCACTTAAAATGACCAT
TGCCTCTGTTCCTGCTTCACGCTACTTAACTGACATGACTCTTGATGAGATGTCAAGAGA
CTGGTTCATGCTCATGCCCAAGCAGAAAGTAACAGGCTCCCTATGTATAAGGATGGACCA
GGCAATCATGGA-TAAGAACATCATACTAAAAGCAAACTTTAGTGTGATTTCCGAAAGGC
TGGAGACACTAATACTACTTAGAGCTTTCACCGAAGAAGGAGCAGTCGTTGGCGAAATTT
CACCATTGCCTTCTCTTCCAGGACATACTAATAAGGATGTCAAAAATGCAATTGGGGTCC
TCATCGGAGGACTTAAATGGAATGATAACACAGTTAGAGTCTCTGAAACTCTACAGAGAT
TCGCTTGGAGAAGCAGTCATGAGAATGGGAGACCTTCATT-CCCTCCAAAGCAGAAACGA
AAAATGGCGAGAACAATTGAGTCAGAAGTTTGAAGAAATAAGATGGTTGATTGAAGAAGT
GCGACATAGATTGAAAAATACAGAAAATAGTTTTGAACAAATAACATTTATGCAAG-CCT
TACAACTATTGCTTGAAGTAGAACAAGAGATAAGAA-CTTTCTCG-TTTCAGCTTATT--
-TA-ATGATAAAAAACACCCTTGTTTCTACT----------------
>gi|348770|gb|M80954| /Equine/8(NS)/H7N7/United Kingdom/1973/// Influenza A virus (A/equine/London/1417/1973(H7N7)) nonstructural protein gene, complete cds.
-------------AGCAAAAGCAG-GGTGACAAAAACATAATGGATTCCAACACTGTGTC
AAGCTTTCAGGTAGACTGTTTTCTTTGGCATGTCCGCAAACGATTTGCAGACCAAGAACT
GGGTGATGCCCCATTCC-TTGACCGGCTTCGCCGAG---------------A--CCAGAA
GTCCCTAAAAGGAAGAGGCAGCACTCTTGGTCTGGACATCGAAACAGCCACTCGTGCAGG
AAAGCAGATAGTGGAGCGGATTCTGGAAGAGGAGTCAGATGAGGCACTTAAAATGACCAT
TGCCTCTGTTCCTGCTTCACGCTACTTAACTGACATGACTCTTGATGAGATGTCAAGAGA
CTGGTTCATGCTCATGCCCAAGCAGAAAGTAACAGGCTCCCTATGTATAAGGATGGACCA
GGCAATCATGGA-TAAGAACATCATACTAAAAGCAAACTTTAGTGTGATTTTCGAAAGGC
TGGAGACACTAATACTACTTAGAGCTTTCACCGAAGAAGGAGCAGTCGTTGGCGAAATTT
CACCATTGCCTTCTCTTCCAGGACATACTAATGAGGATGTCAAAAATGCAATTGGGGTCC
TCATCGGAGGACTTAAATGGAATGATAACACAGTTAGAGTCTCTGAAACTCTACAGAGAT
TCGCTTGGAGAAGCAGTCATGAGAATGGGAGACCTTCATT-CCCTCCAAAGCAGAAACGA
AAAATGGCGAGAACAATTGAGTCAGAAGTTTGAAGAAATAAGGTGGTTGATTGAAGAAGT
GCGACATAGATTGAAAAATACAGAAAATAGTTTTGAACAAATAACATTTATGCAAG-CCT
TACAACTATTGCTTGAAGTAGAACAAGAGATAAGAA-CTTTCTCG-TTTCAGCTTATT--
-TA-ATGATAAAAAACACCCTTGTTTCTACT----------------
>gi|348772|gb|M80976| /Equine/8(NS)/H7N7/USA/1973/// Influenza A virus (A/equine/New York/49/1973(H7N7)) nonstructural protein gene, complete cds.
-------------AGCAAAAGCAG-GGTGACAAAAACATAATGGATTCCAACACTGTGTC
AAGCTTTCAGGTAGACTGTTTTCTTTGGCATGTCCGCAAACGGTTTGCAGACCAAGAACT
GGGTGATGCCCCATTCC-TTGACCGGCTTCGCCGAG---------------A--CCAGAA
GTCCCTAAAAGGAAGAGGCAGCACTCTTGGTCTGGACATCGAAACAGCCACTCGTGCAGG
AAAGCAGATAGTGGAGCGGATTCTGGAAGAGGAGTCAGATGAGGCACTTAAAATGACCAT
TGCCTCTGTTCCTGCTTCACGCTACTTAACTGACATGACTCTTGATGAGATGTCAAGAGA
CTGGTTCATGCTCATGCCCAAGCAGAAAGTAACAGGCTCCCTATGTATAAGGATGGACCA
GGCAATCATGGA-TAAGAACATCATACTAAAAGCAAACTTTAGTGTGATTTTCGAAAGGC
TGGAGACACTAATACTACTTAGAGCTTTCACCGAAGAAGGAGCAGTCGTTGGCGAAATTT
CACCATTGCCTTCTCTTCCAGGACATACTAATGAGGATGTCAAAAATGCAATTGGGGTCC
TCATCGGAGGACTTAAATGGAATGATAACACAGTTAGAGTCTCTGAAACTCTACAGAGAT
TCGCTTGGAGAAGCAGTCATGAGAATGGGAGACCTTCATT-CCCTCCAAAGCAGAAACGA
AAAATGGCGAGAACAATTGAGTCAGAAGTTTGAAGAAATAAGGTGGTTGATTGAAGAAGT
GCGACATAGATTGAAAAATACAGAAAATAGTTTTGAACAAATAACATTTATGCAAG-CCT
TACAACTATTGCTTGAAGTAGAACAAGAGATAAGAA-CTTTCTCG-TTTCAGCTTATT--
-TA-ATGATAAAAAACACCCTTGTTTCTACT----------------
>gi|348764|gb|M80970| /Equine/8(NS)/H7N7/USA/1964/// Influenza A virus (A/equine/Detroit/3/1964(H7N7)) nonstructural protein gene, complete cds.
-------------AGCAAAAGCAG-GGTGACAAAAACATAATGGATTCCAACACAGTGTC
AAGCTTTCAGGTAGATTGTTTTCTTTGGCACATTCGCAAACGATTTGCAGACCAAAAAAT
GGGTGATGCCCCGTTTC-TTGACCGGCTTCGCAGAG---------------A--TCAGAA
GTCCTTAAAAGGAAGAAGTAGCACTCTTGGTTTAGACATTGAAAACTCAACACGAGCAGG
GAGGCAAATAGTAAAGCGGATTCTAAAAGAAGAATCCGATAGTGAACCAAAAGGGACTAT
TGCCTCAGTACCCACTTCATATTATTTAACTGATATGACTCTTGAAGAAATGTCAAGGCC
CTGGTACATGCTTATACCCAACCAAAAAAGAGTAGGATCACTCTACATCAGAATGGATCA
AGCCATAATGGA-TAAGAAGATCACACTGAAAGCAAACTTTAGTGTGGTCTTTAACAAAC
TGGAAACTCTAACACTTTTACGAGCATTCACAAAAGATGAAGCAATCATTGGAGAAATCT
TACCAATACCTTCTCTTCCAGGACATACTAATGAGGATGTCAAAAATGCAATTGAGATCC
TCATCGGAGGACTTGAATGGAATAATAACACAGTTCGAATCTCTGAGATTCTACAGAGAT
TCACTTGGAGAAACAGTGATGAGAATGGGGGATTTCTACT-CTCTCCAAAACAAAAACAA
AAAATGGAGGGAACAACTGGGCCAGAAGTTTGAAGAAATAAGATGGCTGATTGAAGAAAT
AAGGCATAAACTAAAAATAACAGAAAACAGTTTTGAACAAATAACATTCATTCAAG-CAT
TACAACTATTGCTTGAAGTGGAGCAAGAGATAAGAA-CTTTCTCG-TTTCAGCTTATT--
-TA-ATGATAAAAAACACCCTTGTTTCTACT----------------
>gi|348774|gb|M80944| /Equine/8(NS)/H7N7/Czech Republic/1956/// Influenza A virus (A/equine/Prague/1/1956(H7N7)) nonstructural protein gene, complete cds.
-------------AGCAAAAGCAG-GGTGACAAAGACATAATGGATTCCAACACAGTGTC
AAGCTTTCAGGTAGATTGTTTTCTTTGGCACATTCGCAAACGATTTGCAGACCAAAAAAT
GGGTGATGCCCCGTTTC-TTGACCGACTTCGCAGAG---------------A--TCAAAA
GTCCTTAAAAGGAAGAAGCAGCACTCTTGGTCTAGACATTGAAAGCTCAACACTAGCAGG
GAGGCAAATAGTAAAGCGGATTCTAAAAGAAGAATCTGATAGTGAACCAAAAGGGACTAT
TACCTCAGTACCCACTTCATATTATTTAACTGACATGACTCTTGAAGAAATGTCAAGGGC
CTGGTTCATGCTTATACCCAACCAAAAAAGAGTAGGATCACTCTGCATCAGAATGGATCA
AGCCATAATGGA-TAAGGAAATCACACTGAAGGCAAACTTTAGTGTGGTCTTTAACAAAC
TGGAGACTCTAACACTTTTACGAGCATTCACAGATGATGAAGCAATTATTGGAGAAATCT
TACCAATACCTTCTCTTCCAGGACATACTAACGAGGATGTCAAAAATGCAATTGAGATCC
TCATCGGAGGACTTGAATGGAATAATAACACAGTTCGAATCTCTGAGATTCTACAGAGAT
TCACTTGGAGAAACAGTAATGAGAATGGGGGATTTTTACT-CTCTCCAAAACAAAAACAA
AAAATGGAGGGAACAACTGGGCCAGAAGTTTGAAGAAATAAGATGGCTGATTGAAGAAAT
AAGGCATAAACTAAAAATAACAGAGAACAGTTTTGAACAAATAACATTTATTCAAG-CAT
TACAACTATTGCTTGAAGTGGAGCAAGAGATAAGAA-CTTTCTCG-TTTCAGCTTATT--
-TA-ATGATAAAAAACACCCTTGTTTCTACT----------------
>gi|76443293|gb|DQ124170| /Equine/8(NS)/H3N8/USA/2003/// Influenza A virus (A/equine/Massachussetts/213/2003(H3N8)) truncated NS1 and NS2 (NS) gene, partial and complete cds.
---------------------------------------------CTCCAGCACTGTGTC
AAGCTTTCAGGTAGACTGTTTTCTTTGGCATGTCCGCAAACGATTCGCAGACCAAGAACT
GGGTGATGCCCCATTCC-TTGACCGGCTTCGCCGAG---------------A--CCAGAA
GTCCCTAAGGGGAAGAGGTAGCACTCTTGGTCTGGACATCGAAACAGCCACTCATGCAGG
AAAGCAGATAGTGGAGCAGATTCTGGAAAAGGAATCAGATGAGGCACTTAAAATGACCAT
TGCCTCTGTTCCTACTTCACGCTACTTAACTGACATGACTCTTGATGAGATGTCAAGAGA
CTGGTTCATGCTCATGCCCAAGCAAAAAGTAACAGGCTCCCTATGTATAAGAATGGACCA
GGCAATCATGGA-TAAGAACATCATACTTAAAGCAAACTTTAGTGTGATTTTCGAAAGGC
TGGAAACACTAATACTACTTAGAGCCTTCACCGAAGAAGGAGCAGTCGTTGGCGAAATTT
CACCATTACCTTCTCTTCCAGGACATACTAATGAGGATGTCAAAAATGCAATTGGGGTCC
TCATCGGAGGACTTAAATGGAATGATAATACGGTTAGAATCTCTGAAACTCTACAGAGAT
TCGCTTGGAGAAGCAGTCATGAGAATGGGAGACCTTCATT-CCCTTCAAAGCAGAAATGA
AAAATGGAGAGAACAATTAAGCCAGAAATTTGAAGAAATAAGATGGTTGATTGAAGAAGT
GCGACATAGATTGAAAAATACAGAAAATAGTTTTGAACAAATAACATTTATGCAAG-CCT
TACAACTATTGCTTGAAGTAGAACAAGAGATAAGAA-CTTTCTCG-TTTCAGCTTATT--
-TA-ATGATAAAAAACACCCTTGTTTCTACTA---------------
>gi|78057309|gb|DQ222917| /Equine/8(NS)/H3N8/USA/2003/// Influenza A virus (A/equine/Wisconsin/1/03(H3N8)) nonstructural protein 2 (NS2) and nonstructural protein 1 (NS1) genes, complete cds.
----------------------------------------ATGGATTCCAACACTGTGTC
AAGCTTTCAGGTAGACTGTTTTCTTTGGCATGTCCGCAAACGATTCGCAGACCAAGAACT
GGGTGATGCCCCATTCC-TTGACCGGCTTCGCCGAG---------------A--CCAGAA
GTCCCTAAGGGGAAGAGGTAGCACTCTTGGTCTGGACATCGAAACAGCCACTCATGCAGG
AAAGCAGATAGTGGAGCAGATTCTGGAAAAGGAATCAGATGAGGCACTTAAAATGACCAT
TGCCTCTGTTCCTACTTCACGCTACTTAACTGACATGACTCTTGATGAGATGTCAAGAGA
CTGGTTCATGCTCATGCCCAAGCAAAAAGTAACAGGCTCCCTATGTATAAGAATGGACCA
GGCAATCATGGA-TAAGAACATCATACTTAAAGCAAACTTTAGTGTGATTTTCGAAAGGC
TGGAAACACTAATACTACTTAGAGCCTTCACCGAAGAAGGAGCAGTCGTTGGCGAAATTT
CACCATTACCTTCTCTTCCAGGACATACTAATGAGGATGTCAAAAATGCAATTGGGGTCC
TCATCGGAGGACTTAAATGGAATGATAATACGGTTAGAATCTCTGAAACTCTACAGAGAT
TCGCTTGGAGAAGCAGTCATGAGAATGGGAGACCTTCATT-CCCTTCAAAGCAGAAACGA
AAAATGGAGAGAACAATTAAGCCAAAAATTTGAAGAAATAAGATGGTTGATTGAAGAAGT
GCGACATAGATTGAAAAATACAGAAAATAGTTTTGAACAAATAACATTTATGCAAG-CCT
TACAACTATTGCTTGAAGTAGAACAAGAGATAAGAA-CTTTCTCG-TTTCAGCTTATT--
-TA-A------------------------------------------
>gi|76443296|gb|DQ124185| /Equine/8(NS)/H3N8/USA/2002/// Influenza A virus (A/equine/Kentucky/5/2002(H3N8)) truncated NS1 and NS2 (NS) gene, complete cds.
----------------------------------------ATGGATTCCAACACTGTGTC
AAGCTTTCAGGTAGACTGTTTTCTTTGGCATGTCCGCAAACGATTCGCAGACCAAGAACT
GGGTGATGCCCCATTCC-TTGACCGGCTTCGCCGAG---------------A--CCAGAA
GTCCCTAAGGGGAAGAGGTATCACTCTTGGTCTGGACATCGAAACAGCCACTCATGCAGG
AAAGCAGATAGTGGAGCAGATTCTGGAAAAGGAATCAGATGAGGCACTTAAAATGACCAT
TGCCTCTGTTCCTACTTCACGCTACTTAACTGACATGACTCTTGATGAGATGTCAAGAGA
CTGGTTCATGCTCATGCCCAAGCAAAAAGTAACAGGCTCCCTATGTATAAGAATGGACCA
GGCAATCATGGA-TAAGAACATCATACTTAAAGCAAACTTTAGTGTGATTTTCGAAAGGC
TGGAAACACTAATACTACTTAGAGCCTTCACCGAAGAAGGAGCAGTCGTTGGCGAAATTT
CACCATTACCTTCTCTTCCAGGACATACTAATGAGGATGTCAAAAATGCAATTGGGGTCC
TCATCGGAGGACTTAAATGGAATGATAATACGGTTAGAATCTCTGAAACTCTACAGAGAT
TCGCTTGGAGAAGCAGTCATGAGAATGGGAGACCTTCATT-CCCTTCAAAGCAGAAATGA
AAAATGGAGAGAACAATTAAGCCAGAAATTTGAAGAAATAAGATGGTTGATTGAAGAAGT
GCGACATAGATTGAAAAATACAGAAAATAGTTTTGAACAAATAACATTTATGCAAG-CCT
TACAACTATTGCTTGAAGTAGAACAAGAGATAAGAA-CTTTCTCG-TTTCAGCTTATT--
-TA-ATGATAAAAAACACCCTTGTTTCTACT----------------
>gi|60547114|gb|AY855345| /Equine/8(NS)/H3N8/USA/2002/// Influenza A virus (A/equine/Kentucky/5/02(H3N8)) nonstructural protein gene, complete cds.
-------------AGCAAAAGCAG-GGTGACAAAAACATAATGGATTCCAACACTGTGTC
AAGCTTTCAGGTAGACTGTTTTCTTTGGCATGTCCGCAAACGATTCGCAGACCAAGAACT
GGGTGATGCCCCATTCC-TTGACCGGCTTCGCCGAG---------------A--CCAGAA
GTCCCTAAGGGGAAGAGGTATCACTCTTGGTCTGGACATCGAAACAGCCACTCATGCAGG
AAAGCAGATAGTGGAGCAGATTCTGGAAAAGGAATCAGATGAGGCACTTAAAATGACCAT
TGCCTCTGTTCCTACTTCACGCTACTTAACTGACATGACTCTTGATGAGATGTCAAGAGA
CTGGTTCATGCTCATGCCCAAGCAAAAAGTAACAGGCTCCCTATGTATAAGAATGGACCA
GGCAATCATGGA-TAAGAACATCATACTTAAAGCAAACTTTAGTGTGATTTTCGAAAGGC
TGGAAACACTAATACTACTTAGAGCCTTCACCGAAGAAGGAGCAGTCGTTGGCGAAATTT
CACCATTACCTTCTCTTCCAGGACATACTAATGAGGATGTCAAAAATGCAATTGGGGTCC
TCATCGGAGGACTTAAATGGAATGATAATACGGTTAGAATCTCTGAAACTCTACAGAGAT
TCGCTTGGAGAAGCAGTCATGAGAATGGGAGACCTTCATT-CCCTTCAAAGCAGAAATGA
AAAATGGAGAGAACAATTAAGCCAGAAATTTGAAGAAATAAGATGGTTGATTGAAGAAGT
GCGACATAGATTGAAAAATACAGAAAATAGTTTTGAACAAATAACATTTATGCAAG-CCT
TACAACTATTGCTTGAAGTAGAACAAGAGATAAGAA-CTTTCTCG-TTTCAGCTTATT--
-TA-ATGATAAAAAACACCCTTGTTTCTACT----------------
>gi|3414622|gb|AF001673| /Equine/8(NS)/H3N8/Argentina/1993/// Influenza A virus (A/eq/LaPlata/93(H3N8)) nonstructural proteins NS1 and NS2 (NS) gene, complete cds.
----------------------------------------ATGGATTCCAACACTGTGTC
AAGCTTTCAGGTAGACTGTTTTCTTTGGCATGTCCGCAAACGATTTGCAGACCAAGAACT
GGGTGATGCCCCATTCC-TTGACCGGCTTCGCCGAG---------------A--CCAGAA
GTCCCTAAAAGGAAGAGGTAGCACTCTTGGTCTGGACATCGAAACAGCCACTCGTGCAGG
AAAGCAGATAGTGGAGCAGATTCTGGAAGAGGAATCAGATGAGGCACTTAAAATGACCAT
TGCCTCTGTTCCTGCTTCACGCTACTTAACTGACATGACTCTTGATGAGATGTCAAGAGA
CTGGTTCATGCTCATGCCCAAGCAGAAAGTAACAGGCTCCCTATGTATAAGAATGGACCA
GGCAATCATGGA-TAAGAACATCGTACTTAAAGCAAACTTTAGTGTGATTTTCGAAAGGC
TGGAAACACTAATACTACTTAGAGCCTTCACCGAAGAAGGAGCAGTCGTTGGCGAAATTT
CACCATTGCCTTCTCTTCCAGGACATACTAATGAGGATGTCAAAAATGCAATTGGGGTCC
TCATCGGAGGACTTAAATGGAATGATAATACGGTTAGAATCTCTGAAACTCTACAGAGAT
TCGCTTGGAGAAGCAGTCATGAGAATGGGAGACCTTCATT-CCCTCCAAAGCAGAAACGA
AAAATGGAGAGAACAATTGAGCCAGAAGTTTGAAGAAATAAGATGGTTGATTGAAGAAGT
GCGACATAGATTGAAAAATACAGAAAATAGTTTTGAACAAATAACATTTATGCAAG-CCT
TACAACTATTGCTTGAAGTAGAACAAGAGATAAGAA-CTTTCTCG-TTTCAGCTTATT--
-TA-A------------------------------------------
>gi|3414613|gb|AF001670| /Equine/8(NS)/H3N8/Hong Kong/1992/// Influenza A virus (A/eq/Hong Kong/1/92(H3N8)) nonstructural proteins NS1 and NS2 (NS) gene, complete cds.
----------------------------------------ATGGATTCCAACACTGTGTC
AAGCTTTCAGGTAGATTGTTTTCTTTGGCATGTCCGCAAACGATTTGCAGACCAAGAACT
GGGTGATGCCCCATTCC-TTGACCGACTTCGCCGAG---------------A--CCAGAA
GTCCCTAAAAGGAAGAGGTAGCACTCTTGGTCTGGACATCGAAACAGCTACTCGTGCAGG
AAAGCAGATAGTGGAGCAGATTCTGGAAGAGGAATCAGATGAGGCACTCAAAATGACCAT
TGCCTCTGTTCCTGTTTCACGCTACTTAACTGACATGACTCTTGATGAGATGTCAAGAGA
CTGGTTCATGCTCATGCCCAAGCAGAAAGTAATAGGCTCCCTATGTATAAGAATGGACCA
GGCAATCATGGA-TAAGAACATCATACTTAAAGCAAACTTTAGTGTGATCTTCGAAAGGC
TGGAGACACTAATACTACTTAGAGCCTTCACCGAAGAAGGAGCAGTCGTTGGCGAAATTT
CACCATTGCCTTCTCTTCCAGGACATACTAATGAGGATGTCAAAAATGCAATTGGGGTCC
TCATCGGAGGACTTAAATGGAATGATAATACGGTTAGAGTCTCTGAAACTCTACAGAGAT
TCGCTTGGAGAAGCAGTCATGAGAATGGGAGACCTTCATT-CCCTCCAAAGCAGAAACGA
AAAATGGAGAGAACAATTGAGCCAGAAGTTTGAAGAAATAAGATGGTTGATTGAAGAAGT
GCGACATAGATTGAAAAATACAGAAAATAGTTTTGAACAAATAACATTTATGCAAG-CCT
TACAACTATTGCTTGAAGTAGAACAAGAGATAAGAA-CTTTCTCG-TTTCAGCTTATT--
-TA-A------------------------------------------
>gi|3414616|gb|AF001671| /Equine/8(NS)/H3N8/USA/1992/// Influenza A virus (A/eq/Kentucky/92(H3N8)) nonstructural proteins NS1 and NS2 (NS) gene, complete cds.
----------------------------------------ATGGATTCCAACACTGTGTC
AAGCTTTCAGGTAGACTGTTTTCTTTGGCATGTCCGCAAACGATTCGCAGACCAAGAACT
GGGTGATGCCCCATTCC-TTGACCGGCTTCGCCGAG---------------A--CCAGAA
GTCCCTAAAAGGAAGAGGTAGCACTCTTGGTCTGGACATCGAAACAGCCACTCGTGCAGG
AAAGCAGATAGTGGAGCAGATTCTGGAAGAGGAATCAGATGAGGCACTTAAAATGACCAT
TGCCTCTGTTCCTGCTTCACGCTACTTAACTGACATGACTCTTGATGAGATGTCAAGAGA
CTGGTTCATGCTCATGCCCAAGCAGAAAGTAACAGGCTCCCTATGTATAAGAATGGACCA
GGCAATCATGGA-TAAGAACATCATACTTAAAGCAAACTTTAGTGTGATTTTCGAAAGGC
TGGAAACACTAATACTACTTAGAGCCTTCACCGAAGAAGGAGCAGTCGTTGGCGAAATTT
CACCATTGCCTTCTCTTCCAGGACATACTAATGAGGATGTCAAAAATGCAATTGGGGTCC
TCATCGGAGGACTTAAATGGAATGATAATACGGTTAGAATCTCTGAAACTCTACAGAGAT
TCGCTTGGAGAAGCAGTCATGAGAATGGGAGACCTTCATT-CCCTCCAAAGCAGAAACGA
AAAATGGAGAGAACAATTGAGCCAGAAGTTTGAAGAAATAAGATGGTTGATTGAAGAAGT
GCGACATAGATTGAAAAATACAGAAAATAGTTTTGAACAAATAACATTTATGCAAG-CCT
TACAACTATTGCTTGAAGTAGAACAAGAGATAAGAA-CTTTCTCG-TTTCAGCTTATT--
-TA-A------------------------------------------
>gi|3414619|gb|AF001672| /Equine/8(NS)/H3N8/United Kingdom/1992/// Influenza A virus (A/eq/Lambourn/22778/92(H3N8)) nonstructural proteins NS1 and NS2 (NS) gene, complete cds.
----------------------------------------ATGGATTCCAACACTGTGTC
AAGCTTTCAGGTAGATTGTTTTCTTTGGCATGTCCGCAAACGATTTGCAGACCAGGAACT
GGGTGATGCCCCATTCC-TTGACCGACTTCGCCGAG---------------A--CCAGAA
GTCCCTAGAAGGAAGGGGTGGCGCTCTTGGTCTGGACATCGAAACAGCTGCTCGTGCAGG
AAGGCAGATGGTGGGGCGGATTCTGGAAGAGGAGTCAGATGAGGCACTTAAAATGACCAT
TGCCTCTGTTCCTGTTTCACGCTACTTAACTGACATGACTCTTGATGAGATGTCAAGAGA
CTGGTTCATGCTCATGCCCAAGCAGAAAGTAACAGGCTCCCTATGTATAAGAATGGACCA
GGCAATCATGGA-TAAGAACATCATACTTAAAGCAAACTTTAGTGTGATCTTCGAAAGGC
TGGAGACACTAATACTACTTAGAGCCTTCACCGAAGAAGGAGCAGTCGTTGGCGAAATTT
CACCATTGCCTTCTCTTCCAGGACATACTAATGAGGATGTCAAAAATGCAATTGGGGTCC
TCATCGGAGGACTTAAATGGAATGATAATACGGTTAGAGTCTCTGAAACTCTACAGAGAT
TCGCTTGGAGAAGCAGTCATGAGAATGGGAGACCTTCATT-CCCTCCAAAGCAGAAACGA
AAAATGGAGAGAACAATTGAGCCAGAAGTTTGAAGAAATAAGATGGTTGATTGAAGAAGT
GCGACATAGATTGAAAAATACAGAAAATAGTTTTGAACAAATAACATTTATGCAAG-CCT
TACAACTATTGCTTGAAGTAGAACAAGAGATAAGAA-CTTTCTCG-TTTCAGCTTATT--
-TA-A------------------------------------------
>gi|120433612|gb|CY018873| /Equine/8(NS)/H3N8/USA/1991/// Influenza A virus (A/equine/Idaho/37875/1991(H3N8)) segment 8, complete sequence
-----------------------------ACAAAAACATAATGGATTCCAACACTGTGTC
AAGCTTTCAGGTAGACTGTTTTCTTTGGCATGTCCGCAAACGATTTGCAGACCAAGAACT
GGGTGATGCCCCATTCC-TTGACCGGCTTCGCCGAG---------------A--CCAGAA
GTCCCTAAAAGGAAGAGGTAGCACTCTTGGTCTGGACATCGAAACAGCCACTCGTGCAGG
AAAGCAGATAGTGGAGCAGATTCTGGAAGAGGAATCAGATGAGGCACTTAAAATGACCAT
TGCCTCTGTTCCTGCTTCACGCTACTTAACTGACATGACTCTTGATGAGATGTCAAGAGA
CTGGTTCATGCTCATGCCCAAGCAGAAAGTAACAGGCTCCCTATGTATAAGAATGGACCA
GGCAATCATGGA-TAAGAACATCATACTTAAAGCAAACTTTAGTGTGATTTTCGAAAGGC
TGGAAACACTAATACTACTTAGAGCCTTCACCGAAGAAGGAGCAGTCGTTGGCGAAATTT
CACCATTGCCTTCTCTTCCAGGACATACTAATGAGGATGTCAAAAATGCAATTGGGGTCC
TCATCGGAGGACTTAAATGGAATGATAATACGGTTAGAATCTCTGAAACTCTACAGAGAT
TCGCTTGGAGAAGCAGTCATGAGAATGGGAGACCTTCATT-CCCTCCAAAGCAGAAACGA
AAAATGGAGAGAACAATTGAGCCAGAAGTTTGAAGAAATAAGATGGTTGATTGAAGAAGT
GCGACATAGATTGAAAAATACAGAAAATAGTTTTGAACAAATAACATTTATGCAAG-CCT
TACAACTATTGCTTGAAGTAGAACAAGAGATAAGAA-CTTTCTCG-TTTCAGCTTATT--
-TA-ATGATAA------------------------------------
>gi|3414604|gb|AF001667| /Equine/8(NS)/H3N8/USA/1991/// Influenza A virus (A/eq/Alaska/1/91(H3N8)) nonstructural proteins NS1 and NS2 (NS) gene, complete cds.
----------------------------------------ATGGATTCCAACACTGTGTC
AAGCTTTCAGGTAGACTGTTTTCTTTGGCATGTCCGCAAACGATTTGCAGACCAAGAACT
GGGTGATGCCCCATTCC-TTGACCGGCTTCGCCGAG---------------A--CCAGAA
GTCCCTAAAAGGAAGAGGTAGCACTCTTGGTCTGGACATCGAAACAGCCACTCGTGCAGG
AAAGCAGATAGTGGAGCAGATTCTGGAAGAAGAATCAGATGAGGCACTTAAAATGACCAT
TGCCTCTGTTCCTGCTTCACGCTACTTAACTGACATGACTCTTGATGAGATGTCAAGAGA
CTGGTTCATGCTCATGCCCAAGCAGAAAGTAACAGGCTCCCTATGTATAAGAATGGACCA
GGCAATCATGGA-TAAGAACATCATACTTAAAGCAAACTTTAGTGTGATTTTCGAAAGGC
TGGAAACACTAATACTACTTAGAGCCTTCACCGAAGAAGGAGCAGTCGTTGGCGAAATTT
CACCATTGCCTTCTCTTCCAGGACATACTAATGAGGATGTCAAAAATGCAATTGGGGTCC
TCATCGGAGGACTTAAATGGAATGATAATACGGTTAGAATCTCTGAAACTCTACAGAGAT
TCGCTTGGAGAAGCAGTCATGAGAATGGGAGACCTTCATT-CCCTCCAAAGCAGAAACGA
AAAATGGAGAGAACAATTGAGCCAGAAGTTTGAAGAAATAAGATGGTTGATTGAAGAAGT
GCGACATAGATTGAAAAATACAGAAAATAGTTTTGAACAAATAACATTTATGCAAG-CCT
TACAACTATTGCTTGAAGTAGAACAAGAGATAAGAA-CTTTCTCG-TTTCAGCTTATT--
-TA-A------------------------------------------
>gi|3414607|gb|AF001668| /Equine/8(NS)/H3N8/USA/1991/// Influenza A virus (A/eq/Arundel/12369/91(H3N8)) nonstructural proteins NS1 and NS2 (NS) gene, complete cds.
----------------------------------------ATGGATTCCAACACTGTGTC
AAGCTTTCAGGTAGACTGTTTTCTTTGGCATGTCCGCAAACGATTTGCAGACCAAGAACT
GGGTGATGCCCCATTCC-TTGACCGGCTTCGCCGAG---------------A--CCAGAA
GTCCCTAAAAGGAAGAGGTAGCACTCTTGGTCTGGACATCGAAACAGCCACTCGTGCAGG
AAAGCAGATAGTGGAGCAGATTCTGGAAGAGGAATCAGATGAGGCACTTAAAATGACCAT
TGCCTCTGTTCCTGCTTCACGCTACTTAACTGACATGACTCTTGAAGAGATGTCAAGAGA
CTGGTTCATGCTCATGCCCAAGCAGAAAGTAACAGGCTCCCTATGTATAAGAATGGACCA
GGCAATCATGGA-TAAGAACATCATACTTAAAGCAAACTTTAGTGTGATTTTCGAAAGGC
TGGAGACACTAATACTACTTAGAGCCTTCACCGAAGAAGGAGCAGTCGTTGGCGAAATTT
CACCATTGCCTTCTCTTCCAGGACATACTAATGAGGATGTCAAAAATGCAATTGGGGTCC
TCATCGGAGGACTTAAATGGAATGATAATACGGTTAGAATCTCTGAAACTCTACAGAGAT
TCGCTTGGAGAAGCAGTCATGAGAATGGGAGACCTTCATT-CCCTCCAAAGCAGAAACGA
AAAATGGAGAGAACAATTGAGCCAGAAGTTTGAAGAAATAAGATGGTTGATTGAAGAAGT
GCGACATAGATTGAAAAATACAGAAAATAGTTTTGAACAAATAACATTTATGCAAG-CCT
TACAACTATTACTTGAAGTAGAACAAGAGATAAGAA-CTTTCTCG-TTTCAGCTTATT--
-TA-A------------------------------------------
>gi|3414610|gb|AF001669| /Equine/8(NS)/H3N8/Italy/1991/// Influenza A virus (A/eq/Roma/5/91(H3N8)) nonstructural proteins NS1 and NS2 (NS) gene, complete cds.
----------------------------------------ATGGATTCCAACACTGTGTC
AAGCTTTCAGGTAGACTGTTTTCTTTGGCATGTCCGCAAACGATTTGCAGATCAAGAACT
GGGTGATGCCCCATTCC-TTGACCGGCTTCGCCGAG---------------A--CCAGAA
GTCCCTAAAAGGAAGAGGTAGCACTCTTGGTCTGGACATCGAAACAGCCACTCGTGCAGG
AAAGCAGATAGTGGAGCAGATTATGGAAGAGGAATCAGATGAGGCACTTAAAATGACCAT
TGCCTCTGTTCCTGTTTCACGCTACTTAACTGACATGACTCTTGATGAGATGTCAAGAGA
CTGGTTCATGCTCATGCCCAAGCAGAAAGTAACAGGCTCCCTATGTATAAGAATGGACCA
GGCAATCATGGA-TAAGAACATCATACTTAAAGCAAACTTTAGTGTGATTTTCGAAAGGC
TGGAGACACTAATACTACTTAGAGCCTTCACCGAAGAAGGAGCAGTCGTTGGCGAAATTT
CACCATTGCCTTCTCTTCCAGGACATACTAATGAGGATGTCAAAAATGCAATTGGGGTCC
TCATCGGAGGACTTAAATGGAATGATAATACGGTTAGAGTCTCTGAAACTCTACAGAGAT
TCGCTTGGAGAAGCAGTCATGAGAATGGGAGACCTTCATT-CCCTCCAAAGCAGAAACGA
AAAATGGAGAGAACAATTGAGCCAGAAGTTTGAAGAAATAAGATGGTTGATTGAAGAAGT
GCGACATAGATTGAAAAATACAGAAAATAGTTTTGAACAAATAACATTTATGCAAG-CCT
TACAACTATTGCTTGAAGTAGAACAAGAGATAAGAA-CTTTCTCG-TTTCAGCTTATT--
-TA-A------------------------------------------
>gi|3414601|gb|AF001666| /Equine/8(NS)/H3N8/France/1989/// Influenza A virus (A/eq/Yvelines/2136/89(H3N8)) nonstructural proteins NS1 and NS2 (NS) gene, complete cds.
----------------------------------------ATGGATTCCAACACTGTGTC
AAGCTTTCAGGTAGACTGTTTTCTTTGGCATGTCCGCAAACGATTTGCAGACCAAGAACT
GGGTGATGCCCCATTCC-TTGACCGGCTTCGCCGAG---------------A--CCAGAA
GTCCCTAAAAGGAAGAGGTAGCACTCTTGGTCTGGACATCGAAACAGCCACTCGTGCAGG
AAAGCAGATAGTGGAGCAGATTCTGGAAGAGGAATCAGATGAGGCACTTAAAATGACCAT
TGCCTCTGTTCCTGCTTCACGCTACTTAACTGACATGACTCTTGATGAGATGTCAAGAGA
CTGGTTCATGCTCATGCCCAAGCAGAAAGTAACAGGCTCCCTATGTATAAGAATGGACCA
GGCAATCATGGA-TAAGAACATCATACTTAAAGCAAACTTTAGTGTGATTTTCGAAAGGC
TGGAGACACTAATACTACTTAGAGCCTTCACCGAAGAAGGAGCAGTCGTTGGCGAAATTT
CACCATTGCCTTCTCTTCCAGGACATACTAATGAGGATGTCAAAAATGCAATTGGGGTCC
TCATCGGAGGACTTAAATGGAATGATAATACGGTTAGAGTCTCTGAAACTCTACAGAGAT
TCGCTTGGAGAAGCAGTCATGAGAATGGGAGACCTTCATT-CCCTCCAAAGCAGAAACGA
AAAATGGAGAGAACAATTGAGCCAGAAGTTTGAAGAAATAAGATGGTTGATTGAAGAAGT
GCGACATAGATTGAAAAATACAGAAAATAGTTTTGAACAAATAACATTTATGCAAG-CCT
TACAACTATTGCTTGAAGTAGAACAAGAGATAAGAA-CTTTCTCG-TTTCAGCTTATT--
-TA-A------------------------------------------
>gi|324756|gb|M65020| /Equine/8(NS)/H3N8/China/1989/// Influenza A virus (A/equine/Jilin/1/1989(H3N8)) NS2 protein (NS2) and NS1 protein (NS1) genes, complete cds.
-------------AGCAAAAGCAG-GGTGACAAAAACATAATGGATTCTAACACGACAAC
CTCGTTTCAGGTAGATTGTTATCTATGGTACATAAGGAAGCTGCTCAGCATGAGAAACAT
GTGTGATGCTCCCTTTG-ATGACAGGCTCAGAAGAG---------------A--CCAAAA
GGCATTAAAGGGAAGAGGCAGCACACTTGGACTCGACCTAAGAGTGGCTACAATGGGAGG
GAAAAAGATAGTTGAGAACATTCTGAAGAGTGAAGCAGATGAAAATCTCAAAATAGCCAT
TGCCTCCAGTCCTGCTCCCCGATATATTACTGATATGAGCATAGAGGAAATAAGCCGAGA
ATGGTATATGCTGATGCCTAGGCAGAAAATAACTGGAGGCCTGATGGTGAAAATGGATCA
AGCCATAATGGA-TAATATAATCATCCTTAAAGCAAACTTCTCAGTTCTATTTGATCAAC
TAGATACATTAGTCTCTCTGAGGGCATTCACAGAAGCTGGTGCTATTGTGGCTGAAATTT
CTCCCATTCCCTCCATGCCAGGACATTCTACAGAGGATGTCAAAAATGCAATTGGAATCC
TCATCGGTGGACTTGAATGGAATGATAACTCAATTCGAGCGTCTGAAAATATACAGAGAT
TCGCTTGGGGAATCCGTGATGAGGATGGGGGACCTCCACT-CCCTCCAAAACAGAAACGC
TACATGGCGAGACGAGTTGAGCCAAAAGTTTGAAGAGATCAGATGGCTCATTGCTGAATG
TAGGAATATACTGACAAAGACTGAAAACAGCTTTGAACAAATAACGTTCTTACAGG-CAT
TGCAACTCTTACTTGAAGTTGAGAGTGAGATAAGGA-CTTTCTCT-TTTCAGCTTATT--
-TA-ATACTAAAAAACACCCTTGTTTCTACT----------------
>gi|3414595|gb|AF001664| /Equine/8(NS)/H3N8/USA/1988/// Influenza A virus (A/eq/Kentucky/1/88(H3N8)) nonstructural proteins NS1 and NS2 (NS) gene, complete cds.
----------------------------------------ATGGATTCCAACACTGTGTC
AAGCTTTCAGGTAGACTGTTTTCTTTGGCATGTCCGCAAACGATTTGCAGACCAAGAACT
GGGTGATGCCCCATTCC-TTGACCGGCTTCGCCGAG---------------A--CCAGAA
GTCCCTAAAAGGAAGAGGCAGCACTCTTGGTCTGGACATCGAAACAGCCACTCGTGCAGG
AAAGCAGATAGTGGAGCAGATTCTGGAAGAGGAATCAGATGAGGCACTTAAAATGACCAT
TGCCTCTGTTCCTGCTTCACGCTACTTAACTGACATGACTCTTGATGAGATGTCAAGAGA
CTGGTTCATGCTCATGCCCAAGCAGAAAGTAACAGGCTCCCTATGTATAAGGATGGACCA
GGCAATCATGGA-TAAGAACATCATACTAAAAGCAAACTTTAGTGTGATTTTCGAAAGGC
TGGAGACACTAATACTACTTAGAGCCTTCACCGAAGAAGGAGCAGTCGTTGGCGAAATTT
CACCATTGCCTTCTCTTCCAGGACATACTAATGAGGATGTCAAAAATGCAATTGGGGTCC
TCATCGGAGGACTTAAATGGAATGATAATACAGTTAGAGTCTCTGAAACTCTACAGAGAT
TCGCTTGGAGAAGCAGTCATGAGAATGGGAGACCTTCATT-CCCTCCAAAGCAGAAACGA
AAAATGGCGAGAACAATTGAGCCAGAAGTTTGAAGAAATAAGATGGTTGATTGAAGAAGT
GCGACATAGATTGAAAAATACAGAAAATAGTTTTGAACAAATAACATTTATGCAAG-CCT
TACAACTATTGCTTGAAGTAGAACAAGAGATAAGAA-CTTTCTCG-TTTCAGCTTATT--
-TA-A------------------------------------------
>gi|3414598|gb|AF001665| /Equine/8(NS)/H3N8/Argentina/1988/// Influenza A virus (A/eq/LaPlata/1/88(H3N8)) nonstructural proteins NS1 and NS2 (NS) gene, complete cds.
----------------------------------------ATGGATTCCAACACTGTGTC
AAGCTTTCAGGTAGACTGTTTTCTTTGGCATGTCCGCAAACGATTTGCAGACCAAGAACT
GGGTGATGCCCCATTCC-TTGACCGGCTTCGCCGAG---------------A--CCAGAA
GTCCCTAAGAGGAAGAGGCAGCACTCTTGGTCTGGACATCGAAACAGCCACTCGTGCAGG
AAAGCAGATAGTGGAGCGGATTCTGGAAGAGGAGTCAGATGAGGCACTTAAAATGACCAT
TGCCTCTGTTCCTGCTTCACGCTACCTAACTGACATGACTCTTGATGAGATGTCAAGAGA
CTGGTTCATGCTCATGCCCAAGCAGAAAGTAGCAGGCTCCCTATGTATAAGAATGGACCA
GGCAATCATGGA-TAAGAACATCATACTAAAAGCAAACTTTAGTGTGATTTTCGAAAGGC
TGGAGACACTAATACTACTTAGGGCTTTCACCGAAGAAGGAGCAGTCGTTGGCGAAATTT
CACCATTGCCTTCTCTTCCAGGACATACTAATGAGGATGTCAAAAATGCAATTGGGGTCC
TCATCGGAGGACTTGAATGGAATGATAACACAGTTAGAGTCTCTGAAACTCTACAGAGAT
TCGCTTGGAGAAGCAGTCATGAGAATGGGAGACCTTCATT-CCCTCCAAAGCAGAAACGA
AAAATGGCGAGAACAATTGAGTCAGAAGTTTGAAGAAATAAGGTGGTTGATTGAAGAAGT
GCGACATAGACTGAAAATTACAGAAAATAGTTTTGAACAAATAACATTTATGCAAG-CCT
TACAACTATTGCTTGAAGTGGAACAAGAGATAAGAA-CTTTCTCG-TTTCAGCTTATT--
-TA-A------------------------------------------
>gi|348780|gb|M80973| /Equine/8(NS)/H3N8/USA/1986/// Influenza A virus (A/equine/Tennessee/5/1986(H3N8)) nonstructural protein gene, complete cds.
-------------AGCAAAAGCAG-GGTGACAAAAACATAATGGATTCCAACACTGTGTC
AAGCTTTCAGGTAGACTGTTTTCTTTGGCATGTCCGCAAACGATTTGCAGACCAAGAACT
GGGTGATGCCCCATTCC-TTGACCGGCTTCGCCGAG---------------A--CCAGAA
GTCCCTAAAAGGAAGAGGTAGCACTCTTGGTCTGAACATCGAAACAGCCACTCGTGCAGG
AAAGCAGATAGTGGAGCAGATTCTGGAAGAGGAATCAGATGAGGCACTTAAAATGACCAT
TGCCTCTGTTCCTGCTTCACGCTACTTAACTGACATGACTCTTGATGAGATATCAAGAGA
CTGGTTCATGCTCATGCCCAAGCAGAAAGTAACAGGCTCCCTATGTATAAGAATGGACCA
GGCAATCATGGA-TAAGAACATCATACTAAAAGCAAACTTTAGTGTGATTTTCGAAAGGC
TGGAGACACTAATACTACTTAGAGCCTTCACCGAAGAAGGAGCAGTCGTTGGCGAAATTT
CACCATTGCCTTCTCTTCCAGGACATACTAATGAGGATGTCAAAAATGCAATTGGGGTCC
TCATCGGAGGACTTAAATGGAATGATAATACGGTTAGAGTCTCTGAAACTCTACAGAGAT
TCGCTTGGAGAAGCAGTCATGAGAATGGGAGACCTTCATT-CCCTCCAAAGCAGAAACGA
AAAATGGCGAGAACAATTGAGCCAGAAGTTTGAAGAAATAAGATGGTTGATTGAAGAAGT
GCGACATAGATTGAAAAATACAGAAAATAGTTTTGAACAAATAACATTTATGCAAG-CCT
TACAACTATTGCTTGAAGTAGAACAAGAGATAAGAA-CTTTCTCG-TTTCAGCTTATT--
-TA-ATGATAAAAAACACCCTTGTTTCTACT----------------
>gi|3414589|gb|AF001662| /Equine/8(NS)/H3N8/United Kingdom/1979/// Influenza A virus (A/eq/Newmarket/D63/79(H3N8)) nonstructural proteins NS1 and NS2 (NS) gene, complete cds.
----------------------------------------ATGGATTCCAACACTGTGTC
AAGCTTTCAGGTAGACTGTTTTCTTTGGCATGTCCGCAAACGATTTGCAGACCAAGAACT
GGGTGATGCCCCATTCC-TTGACCGGCTTCGCCGAG---------------A--CCAGAA
GTCCCTAAAAGGAAGAGGCAGCACTCTTGGTCTGGACATCGAAACAGCCACTCGTGCAGG
AAAGCAGATAGTGGAGCGGATTCTGGAAGAGGAGTCAGATGAGGCACTTAAAATGACCAT
TGCCTCTGTTCCTGCTTCACGCTACTTAACTGACATGACTCTTGATGAGATGTCAAGAGA
CTGGTTCATGCTCATGCCCAAGCAGAAAGTAACAGGCTCCCTATGTATAAGGATGGACCA
GGCAATCATGGA-TAAGAACATCATACTAAAAGCAAACTTTAGTGTGATTTTCGAAAGGC
TGGAGACACTAATACTACTTAGAGCCTTCACCGAAGAAGGAGCAGTCGTTGGCGAAATTT
CACCATTGCCTTCTCTTCCAGGACATACTAATGAGGATGTCAAAAATGCAATTGGGGTCC
TCATCGGAGGACTTAAATGGAATGATAATACAGTTAGAGTCTCTGAAACTCTACAGAGAT
TCGCTTGGAGAAGCAGTCATGAGAATGGGAGACCTTCATT-CCCTCCAAAGCAGAAACGA
AAAATGGCGAGAACAATTGAGCCAGAAGTTTGAAGAAATAAGATGGTTGATTGAAGAAGT
GCGACATAGATTGAAAAATACAGAAAATAGTTTTGAACAAATAACATTTATGCAAG-CCT
TACAACTATTGCTTGAAGTAGAACAAGAGATAAGAA-CTTTCTCG-TTTCAGCTTATT--
-TA-A------------------------------------------
>gi|348778|gb|M80955| /Equine/8(NS)/H3N8/United Kingdom/1979/// Influenza A virus (A/equine/New Market/1979(H3N8)) nonstructural protein gene, complete cds.
-------------AGCAAAAGCAG-GGTGACAAAAACATAATGGATTCCAACACTGTGTC
AAGCTTTCAGGTAGACTGTTTTCTTTGGCATGTCCGCAAACGATTTGCAGACCAAGAACT
GGGTGATGCCCCATTCC-TTGACCGGCTTCGCCGAG---------------A--CCAGAA
GTCCCTAAAAGGAAGAGGCAGCACTCTTGCTCTGGACATCGAAACAGCCACTCGTGCAGG
AAAGCAGATAGTGGAGCGGATTCTGGAAGAGGAGTCAGATGAGGCACTTAAAATGACCAT
TGCCTCTGTTCCTGCTTCACGCTACTTAACTGACATGACTCTTGATGAGATGTCAAGAGA
CTGGTTCATGCTCATGCCCAAGCAGAAAGTAACAGGCTCCCTATGTATAAGGATGGACCA
GGCAATCATGGA-TAAGAACATCATACTAAAAGCAAACTTTAGTGTGATTTTCGAAAGGC
TGGAGACACTAATACTACTTAGAGCTTTCACCGAAGAAGGAGCAGTCGTTGGCGAAATTT
CACCATTGCCTTCTCTTCCAGGACATACTAATGAGGATGTCAAAAATGCAATTGGGGTCC
TCATCGGAGGACTTAAATGGAATGATAACACAGTTAGAATCTCTGAAACTCTACAGAGAT
TCGCTTGGAGAAGCAGTCATGAGAATGGGAGACCTTCATT-CCCTCCAAAGCAGAAACGA
AAAATGGCGAGAACAATTGAGTCAGAAGTTTGAAGAAATAAGGTGGTTGATTGAAGAAGT
GCGACATAGATTGAAAAATACAGAAAATAGTTTTGAACAAATAACATTTATGCAAG-CCT
TACAACTATTGCTTGAAGTAGAACAAGAGATAAGAA-CTTTCTCG-TTTCAGCTTATT--
-TA-ATGATAAAAAACACCCTTGTTTCTACT----------------
>gi|348766|gb|M80953| /Equine/8(NS)/H3N8/France/1979/// Influenza A virus (A/equine/Fontainebleau/1979(H3N8)) nonstructural protein gene, complete cds.
-------------AGCAAAAGCAG-GGTGACAAAAACATAATGGATTCCAACACTGTGTC
AAGCTTTCAGGTAGACTGTTTTCTTTGGCATGTCCGCAAACGATTTGCAGACCAAGAACT
GGGTGATGCCCCATTCC-TTGACCGGCTTCGCCGAG---------------A--CCAGAA
GTCCCTAAAAGGAAGAGGCAGCACTCTTGGCCTGGACATCGAAACAGCCACTCGTGCAGG
AAAGCAAATAGTGGAGCGGATTCTGGAAGAGGAGTCAGATGAGGCACTTAAAATGACCAT
TGCCTCTGTTCCTGCTTCACGCTACTTAACTGACATGACTCTTGATGAGATGTCAAGAGA
CTGGTTCATGCTCATGCCCAAGCAGAAAGTAACAGGCTCCCTATGTGTAAGGATGGACCA
GGCAATCATGGA-TAAGAACATCATACTAAAAGCAAACTTTAGTGTGATTTTCGAAAGGC
TGGAGACACTAATAATACTTAGAGCTTTCACCGAAGAAGGAGCAGTCGTTGGCGAAATTT
CACCATTGCCTTCTCTTCCAGGACATACTAATGAGGATGTCAAAAATGCAATTGGGGTCC
TCATCGGAGGACTTAAATGGAATGATAACACAGTTAGAGTCTCTGAAGCTCTACAGAGAT
TCGCTTGGAGAAGCAGTAATGAGAATGGGAGACCTTCATT-CCCTCCAAAACAGAAACGA
AAAATGGCGAGAACAATTGAGTCAGAAGTTTGAAGAAATAAGATGGTTGATTGAAGAAGT
GCGACATAGATTGAAAAATACAGAAAATAGTTTTGAACAAATCACATTTATGCAAG-CCT
TACAACTATTGCTTGAAGTAGAACAAGAGATAAGAA-CTTTCTCG-TTTCAGCTTATT--
-TA-ATGATAAAAAACACCCTTGTTTCTACT----------------
>gi|15555095|gb|AX225022| /Equine/8(NS)/H3N8///// Sequence 32 from Patent WO0160849.
-------------AGCAAAAGCAG-GGTGACAAAAACATAATGGATTCCAACACTGTGTC
AAGCTTTCAGGTAGACTGTTTTCTTTGGCATGTCCGCAAACGATTTGCAGACCAAGAACT
GGGTGATGCCCCATTCC-TTGACCGGCTTCGCCGAG---------------A--CCAGAA
GTCCCTAAAAGGAAGAGGTAGCACTCTTGGTCTGGACATCGAAACAGCCACTCGTGCAGG
AAAGCAGATAGTGGAGCAGATTCTGGAAGAGGAATCAGATGAGGCACTTAAAATGACCAT
TGCCTCTGTTCCTGCTTCACGCTACTTAACTGACATGACTCTTGATGAGATGTCAAGAGA
CTGGTTCATGCTCATGCCCAAGCAGAAAGTAACAGGCTCCCTATGTATAAGAATGGACCA
GGCAATCATGGA-TAAGAACATCATACTTAAAGCAAACTTTAGTGTGATTTTCGAAAGGC
TGGAGACACTAATACTACTTAGAGCCTTCACCGAAGAAGGAGCAGTCGTTGGCGAAATTT
CACCATTGCCTTCTCTTCCAGGACATACTAATGAGGATGTCAAAAATGCAATTGGGGTCC
TCATCGGAGGACTTAAATGGAATGATAATACGGTTAGAATCTCTGAAACTCTACAGAGAT
TCGCTTGGAGAAGCAGTCATGAGAATGGGAGACCTTCATT-CCCTCCAAAGCAGAAACGA
AAAATGGAGAGAACAATTGAGCCAGAAGTTTGAAGAAATAAGATGGTTGATTGAAGAAGT
GCGACATAGATTGAAAAATACAGAAAATAGTTTTGAACAAATAACATTTATGCAAG-CCT
TACAACTATTGCTTGAAGTAGGACAAGAGATAAGAA-CTTTCTCG-TTTCAGCTTATT--
-TA-ATGATAAAAAACACCCTTGTTTCTACTA---------------
>gi|15555098|gb|AX225025| /Equine/8(NS)/H3N8///// Sequence 35 from Patent WO0160849.
---------------CAAAAGCAG-GGTGACAAAAACATGATGGATTCCAACACTGTGTC
AAGCTTTCAGGTAGACTGTTTTCTTTGGCATGTCCGCAAACGATTTGCAGACCAAGAACT
GGGTGATGCCCCATTCC-TTGACCGGCTTCGCCGAG---------------A--CCAGAA
GTCCCTAAAAGGAAGAGGTAGCACTCTTGGTCTGGACATCGAAACAGCCACTCGTGCAGG
AAAGCAGATAGTGGAGCAGATTCTGGAAGAGGAATCAGATGAGGCACTTAAAATGACCAT
TGCCTCTGTTCCTGCTTCACGCTACTTAACTGACATGACTCTTGATGAGATGTCAAGAGA
CTGGTTCATGCTCATGCCCAAGCAGAAAGTAACAGGCTCCCTATGTATAAGAATGGACCA
GGCAATCATGGA-TAAGAACATCATACTTAAAGCAAACTTTAGTGTGATTTTCGAAAGGC
TGGAGACACTAATACTACTTAGAGCCTTCACCGAAGAAGGAGCAGTCGTTGGCGAAATTT
CACCATTGCCTTCTCTTCCAGGACATACTAATGAGGATGTCAAAAATGCAATTGGGGTCC
TCATCGGAGGACTTAAATGGAATGATAATACGGTTAGAATCTCTGAAACTCTACAGAGAT
TCGCTTGGAGAAGCAGTCATGAGAATGGGAGACCTTCATT-CCCTCCAAAGCAGAAACGA
AAAATGGAGAGAACAATTGAGCCAGAAGTTTGAAGAAATAAGATGGTTGATTGAAGAAGT
GCGACATAGATTGAAAAATACAGAAAATAGTTTTGAACAAATAACATTTATGCAAG-CCT
TACAACTATTGCTTGAAGTAGAACAAGAGATAAGAA-CTTTCTCG-TTTCAGCTTATT--
-TA-ATGATAAAAAACACCCTTGTTTCTACT----------------
>gi|15555102|gb|AX225029| /Equine/8(NS)/H3N8///// Sequence 39 from Patent WO0160849.
-------------AGCAAAAGCAG-GGTGACAAAAACATAATGGATTCCAACACTGTGTC
AAGCTTTCAGGTAGACTGTTTTCTTTGGCATGTCCGCAAACGATTTGCAGACCAAGAACT
GGGTGATGCCCCATTCC-TTGACCGGCTTCGCCGAG---------------A--CCAGAA
GTCCCTAAAAGGAAGAGGTAGCACTCTTGGTCTGGACATCGAAACAGCCACTCGTGCAGG
AAAGCAGATAGTGGAGCAGATTCTGGAAGAGGAATCAGATGAGGCACTTAAAATGACCAT
TGCCTCTGTTCCTGCTTCACGCTACTTAACTGACATGACTCTTGATGAGATGTCAAGAGA
CTGGTTCATGCTCATGCCCAAGCAGAAAGTAACAGGCTCCCTATGTATAAGAATGGACCA
GGCAATCATGGA-TAAGAACATCATACTTAAAGCAAACTTTAGTGTGATTTTCGAAAGGC
TGGAGACACTAATACTACTTAGAGCCTTCACCGAAGAAGGAGCAGTCGTTGGCGAAATTT
CACCATTGCCTTCTCTTCCAGGACATACTAATGAGGATGTCAAAAATGCAATTGGGGTCC
TCATCGGAGGACTTAAATGGAATGATAATACGGTTAGAATCTCTGAAACTCTACAGAGAT
TCGCTTGGAGAAGCAGTCATGAGAATGGGAGACCTTCATT-CCCTCCAAAGCAGAAACGA
AAAATGGAGAGAACAATTGAGCCAGAAGTTTGAAGAAATAAGATGGTTGATTGAAGAAGT
GCGACATAGATTGAAAAATACAGAAAATAGTTTTGAACAAATAACATTTATGCAAG-CCT
TACAACTATTGCTTGAAGTAGAACAAGAGATAAGAA-CTTTCTCG-TTTCAGCTTATT--
-TA-ATGATAAAAAACACCCTTGTTTCTA------------------
>gi|155016332|gb|CY024822| /Environment/8(NS)/H7N9/USA/2006/// Influenza A virus (A/environment/Maryland/566/2006(H7N9)) segment 8, complete sequence
-----------------------------ACAAAAACATAATGGATTCCAACACTGTGTC
AAGCTTTCAGGTAGACTGCTTTCTTTGGCATGTCCGCAAACGATTTGCAGACCAAGAACT
GGGTGATGCCCCATTCC-TTGACCGGCTTCGCCGAG---------------A--CCAAAA
GTCTCTAAGAGGAAGAGGCAGCACTCTTGGTCTGGATATCGAAACAGCCACTCGCGCTGG
AAAGCAGATAGTGGAGAGGATTCTGGAGGAAGAATCCGATGAGGCACTCAAAATGACTAT
TGCCTCTGTACCTGCTTCACGTTACCTAACTGACATGAATCTTGAAGAGATGTCAAGAGA
CTGGTTCATGCTCATGCCCAAACAAAAAGTGGCAGGTTCCCTCTGTATCAGAATGGACCA
GGCGATCATGGA-TAAGAATATTATACTGAAAGCAAATTTCAGTGTGATCTTTGATCGGC
TGGAGACACTAATACTACTCAGAGCTTTCACTGAAGAAGGAGCAATTGTCGGCGAAATTT
CACCATTGCCTTCTCTTCCAGGGCATACTGATGAGGATGTCAAAAATGCAATTGGGGTCC
TCATCGGAGGACTTGAATGGAATGATAACACAGTTCGAGTCTCTGAAACTCTACAGAGAT
TCGCTTGGAGAAGCTGTAATGAGGATGGGAGACCTCCACT-CCCTCCAAAGCAGAAACGG
AAAATGGCGAGAACAATTGAGTCAGAAGTTTGAGGAAATAAGGTGGCTAATTGAAGAGGT
GCGACATAGACTAAAGGTTACAGAGAATAGTTTTGAACAAATAACATTTATGCAAG-CCT
TACAACTACTGCTTGAAGTGGAGCAAGAGATAAGAA-CTTTCTCG-TTTCAGCTTATT--
-TA-ATGATAA------------------------------------
>gi|149930136|gb|CY022753| /Environment/8(NS)/H7N3/USA/2006/// Influenza A virus (A/environment/Maryland/261/2006(H7N3)) segment 8, complete sequence
-----------------------------ACAAAAACATAATGGATTCCAACACTGTGTC
AAGCTTTCAGGTAGACTGCTTTCTTTGGCATGTCCGCAAACGATTTGCAGACCAAGAACT
GGGTGATGCCCCATTCC-TTGACCGGCTTCGCCGAG---------------A--TCAGAA
GTCTCTAAGAGGAAGAGGCAGCACTCTTGGTCTGGACATCGAAACAGCCACCCGTGCTGG
AAAGCAGATAGTGGAAAGGATTCTAGAGGAAGAATCCGACGAGGCACTCAAAATGACTAT
TGCCTCTGTGCCTGCTTCACGCTACATAACTGACATGACTCTTGAAGAGATGTCAAGAGA
CTGGTTCATGCTCATGCCCAAGCAAAAAGTAGCAGGCTCTCTCTGTATCAGAATGGACCA
GGCAATTATGGA-TAAGAACATCACACTGAAAGCAAACTTAAGTGTGATCTTCGATCGAC
TGGAGACACTAATACTACTCAGGGCTTTCACTGAAGAAGGAGCTATTGTCGGTGAAATTT
CACCATTGCCTTCTCTTCCAGGACATACTGATGAGGATGTCAAAAATGCAATTGGGGTCC
TCATCGGAGGACTTGAATGGAATGATAACACAGTTCGAGTCTCTGAAACTCTACAGAGAT
TCGCTTGGAGAAGCAGTAATGAGGATGGGAGACCTCCACT-CCCTCCAAAGCAGAAACGG
AAAATGGCGAGAACAATTGAGTCAGAAGTTTGAAGAAATAAGGTGGCTGATTGAAGATGT
GCGGCATAGACTAAAGATTACAGAAAATAGTTTTGAACAAATAACTTTTATGCAAG-CCT
TACAACTATTGCTTGAAGTAGAGCGGGAGATAAGAA-CTTTCTCG-TTTCAGCTTATT--
-TA-GTAATAA------------------------------------
>gi|149930155|gb|CY022761| /Environment/8(NS)/H7N3/USA/2006/// Influenza A virus (A/environment/Maryland/267/2006(H7N3)) segment 8, complete sequence
-----------------------------ACAAAAACATAATGGATTCCAACACTGTGTC
AAGCTTTCAGGTAGACTGCTTTCTTTGGCATGTCCGCAAACGATTTGCAGACCAAGAACT
GGGTGATGCCCCATTCC-TTGACCGGCTTCGCCGAG---------------A--TCAGAA
GTCTCTAAGAGGAAGAGGCAGCACTCTTGGTCTGGACATCGAAACAGCCACCCGTGCTGG
AAAGCAGATAGTGGAAAGGATTCTAGAGGAAGAATCCGACGAGGCACTCAAAATGACTAT
TGCCTCTGTGCCTGCTTCACGCTACATAACTGACATGACTCTTGAAGAGATGTCAAGAGA
CTGGTTCATGCTCATGCCCAAGCAAAAAGTAGCAGGCTCTCTCTGTATCAGAATGGACCA
GGCAATTATGGA-TAAGAACATCACACTGAAAGCAAGCTTCAGTGTGATCTTCGATCGAC
TGGAGACACTAATACTACTCAGGGCTTTCACTGAAGAAGGAGCTATTGTCGGTGAAATTT
CACCATTGCCTTCTCTTCCAGGACATACTGATGAGGATGTCAAAAATGCAATTGGGGTCC
TCATCGGAGGACTTGAATGGAATGATAACACAGTTCGAGTCTCTGAAACTCTACAGAGAT
TCGCTTGGAGAAGCAGTAATGAGGATGGGAGACCTCCACT-CCCTCCAAAGCAGAAACGG
AAAATGGCGAGAACAATTGAGTCAGAAGTTTGAAGAAATAAGGTGGCTGATTGAAGATGT
GAGGCATAGACTAAAGATTACAGAAAATAGTTTTGAACAAATAACTTTTATGCAAG-CCT
TACAACTATTGCTTGAAGTAGAGCGGGAGATAAGAA-CTTTCTCG-TTTCAGCTTATT--
-TA-GTAATAA------------------------------------
>gi|115279122|gb|CY015002| /Environment/8(NS)/H7N3/Canada/2004/04/23/ Influenza A virus (A/environment/Canada/av41/2004(H7N3)) segment 8, complete sequence
-------------AGCAAAAGCAG-GGTGACAAAAACATAATGGATTCCAACACTGTGTC
AAGCTTTCAGGTAGACTGCTTTCTTTGGCATGTCCGCAAACGATTTGCAGACCAAGAACT
GGGTGATGCCCCATTCC-TTGACCGGCTTCGCCGAG---------------A--CCAAAA
ATCTCTAAGAGGGAGAGGCAGCACTCTTGGTCTGGACATCGAAACAGCCACTCGTGCTGG
AAAGCAGATAGTGGAGAGGATTCTGGAGGAAGAATCCGATGAGGCACTTAAAATGACCAT
TGCCTCTGTACCTGCTTCACGCTACCTAACTGACATGACTCTTGAAGAGATGTCAAGAGA
CTGGTTCATGCTCATGCCCAAACAAAAAGTGGCAGGTTCCCTCTGTATCAGAATGGACCA
AGCGATTATGAA-TAAGAACATCATACTGAAAGCAAATTTCAGTGTGATCTTCGATCGGC
TGGAGACACTAATACTACTCAGAGCTTTCACTGAAGAAGGAGCAATCATCGGTGAAATTT
CACCATTGCCTTCTCTTCCAGGACATACTGATGAGGATGTCAAAAATGCAATTGGGGTCC
TCATCGGAGGACTTGAATGGAATGATAACACAGTTCGAGTCTCTGAAACTCTACAGAGAT
TCGCTTGGAGAAGCAGTAATGAGGATGGGAGACCTCCACT-CCCTCCAAAACAGAAACGG
AAAATGGCGAGAACAATTGAGTCAGAAGTTTGAGGAAATAAGGTGGCTGATTGAAGAAGT
GCGACATAGACTAAAGGTTACAGAGAATAGTTTTGAACAAATAACATTTATGCAAG-CCT
TACAACTACTGCTTGAAGTGGAGCAAGAGATAAGAA-CTTTCTCG-TTTCAGCTTATT--
-TA-ATGATAAAAAACACCCTTGTTTCTACT----------------
>gi|163964896|gb|CY028535| /Environment/8(NS)/H7N2/USA/2006/// Influenza A virus (A/environment/New York/3181-1/2006(H7N2)) segment 8, complete sequence
-----------------------------ACAAATACATAATGGACTCCAACACGATAAC
CTCGTTTCAGGTAGATTGTTATCTATGGCACATAAGAAAGCTACTCAGCATGAGAGACAT
GTGTGATGCTCCCTTTG-ATGATAGACTCAGAAGAG---------------A--TCAAAA
GGCATTAAAGGGAAGAGGCAGCACACTTGGGCTCGACCTGCGAGTGGCCACAATGGAAGG
CAAAAAGGTTGTTGAAGAAATCCTAAAGAATGAAACTGATGAAAATCTCAGAATTGCAAT
TGCACCCAGCCCTGCACCTCGGTACATTACTGATATGAGCATAGAGGAAATAAGTAGGGA
ATGGTACATGCTAATGCCAAGGCAAAAGATGACAGGGAGTCTGATGGTGAAAATGGATCA
GGCCATTATGAA-CAAAAGGATAATGCTCAAAGCAAACTTCTCTGTCCTATTTAATCAAA
TGGAAACACTAGTCTCACTGAGGGCTTTCACAGACGATGGTGCCATTGTAGCTGAAATAT
ATCCCATTCCTTCTATGCCAGGGCATTCTAGAGAGGATGTCAAAAATGCAATTGGAATCC
TCATCGGTGGACTTGAATGGAATGATAACTCAATTAGAGCGTCTGAAAATATACAGAGAT
TCGCTTGGGGAGTCCGTGATGAGAATAGGGGACCTCCATT-CTCTCCAAAACAGAAACGC
TACATGGAGGGAAGAGTTGAGTCAGAAATTTGAAGAGATCAGATGGCTGATTGCAGAATG
CAGAAACATATTAACCAAAACTGAAAACAGCTTCGAGCAAATAACGTTCTTGCAAG-CAT
TGCAACTCTTACTTGAAGTTGAGAGTGAGATAAGAA-CATTTTCT-TTTCAGCTTATT--
-TA-ATACTAA------------------------------------
>gi|163964937|gb|CY028552| /Environment/8(NS)/H7N2/USA/2006/// Influenza A virus (A/environment/New York/3185-2/2006(H7N2)) segment 8, complete sequence
-----------------------------ACAAATACATAATGGACTCCAACACGATAAC
CTCGTTTCAGGTAGATTGTTATCTATGGCACATAAGAAAGCTACTCAGCATGAGAGACAT
GTGTGATGCTCCCTTTG-ATGATAGACTCAGAAGAG---------------A--TCAAAA
GGCATTAAAGGGAAGAAGCAGCACACTTGGGCTCGACCTGCGAGTGGCCACAATGGAAGG
CAAAAAGGTTGTTGAAGAAATCCTAAAGAATGAAACTGATGAAAATCTCAGAATTGCAAT
TGCTTCCAGCCCTGCACATCGGTACATTACTGATATGAGCATAGAGGAAATAAGTAGGGA
ATGGTACATGCTAATGCCAAGGCAAAAGATGACAGGGAGTCTGATGGTGAAAATGGATCA
GGCTATTATGAA-CAAAAGGATAATGCTCAAAGCAAACTTCTCTGTCCTATTTGATCAAA
TGGAAACACTAGTCTCACTGAGGGCTTTCACAGACGATGGTGCCATTGTAGCTGAAATAT
ATCCCATTCCTTCTATGCCAGGGCATTCTGGAGAGGATGTCAAAAATGCAATTGGAATCC
TCATCGGTGGACTTGAATGGAATGATAACTCAATTAGAGCGTCTGAAAATATACAGAGAT
TCGCTTGGGGAGTCCGTGATGAGAATAGGGGACCTCCATT-CTCTCCAAAACAGAAACGC
TACATGGAGGGAAGAGTTGAGTCAGAAATTTGAAGAGATCAGATGGCTGATTGCAGAATG
CAGAAGCATATTAACCAAAACTGAAAACAGCTTCGAGCAAATAACGTTCTTGCAAG-CAT
TGCAACTCTTACTTGAAGTTGAGAGTGAGATAAGAA-CATTTTCT-TTTCAGCTTATT--
-TA-ATACTAA------------------------------------
>gi|163964956|gb|CY028560| /Environment/8(NS)/H7N2/USA/2006/// Influenza A virus (A/environment/New York/3185-3/2006(H7N2)) segment 8, complete sequence
-----------------------------ACAAATACATAATGGACTCCAACACGATAAC
CTCGTTTCAGGTAGATTGTTATCTATGGCACATAAGAAAGCTACTCAGCATGAGAGACAT
GTGTGATGCTCCCTTTG-ATGATAGACTTAGAAGAG---------------A--TCAAAA
GGCATTAAAGGGAAGAAGTAGCACACTTGGGCTCGACCTGCGAGTGGCCACAATGGAAGG
CAAAAAGGTTGTTGAAGAAATCCTAAAGAATGAAACTGATGAAAATCTCAGAATTGCAAT
TGCTTCCAGCCCTGCACATCGGTACATTACTGATATGAGCATAGAGGAAATAAGTAGGGA
ATGGTACATGCTAATGCCAAGGCAAAAGATGACAGGGAGTCTGATGGTGAAAATGGATCA
GGCTATTATGAA-CAAAAGGATAATGCTCAAAGCAAACTTCTCTGTCCTATTTGATCAAA
TGGAAACACTAGTCTCACTGAGGGCTTTCACAGACAATGGTGCCATTGTAGCTGAAATAT
ATCCCATTCCTTCTATGCCAGGGCATTCTGGAGAGGATGTCAAAAATGCAATTGGAATCC
TCATCGGTGGACTTGAATGGAATGATAACTCAATTAGAGCGTCTGAAAATATACAGAGAT
TCGCTTGGGGAGTCCGTGATGAGAATAGGGGACCTCCATT-CTCTCCAAAACAGAAACGC
TACATGGAGGGAAGAGTTGAGTCAGAAATTTGAAGAGATCAGATGGCTGATTGCAGAATG
CAGAAGCATATTAACCAAAACTGAAAACAGCTTCGAGCAAATAACGTTCTTGCAAG-CAT
TGCAACTCTTACTTGAAGTTGAGAGTGAGATAAGAA-CATTTTCT-TTTCAGCTTATT--
-TA-ATACTAA------------------------------------
>gi|163965032|gb|CY028592| /Environment/8(NS)/H7N2/USA/2006/// Influenza A virus (A/environment/New York/19501-1/2006(H7N2)) segment 8, complete sequence
-----------------------------ACAAATACATAATGGACTCCAACACGATAAC
CTCGTTTCAGGTAGATTGTTATCTATGGCACATAAGAAAGCTACTCAGCATGAGAGACAT
GTGTGATGCTCCCTTTG-ATGATAGACTCAGAAGAG---------------A--TCAAAA
GGCATTAAAGGGAAGAGGCAGCACACTTGGGCTCGACCTGCGAGTGGCCACAATGGAAGG
CAAAAAGGTTGTTGAAGAAATCCTAAAGAATGAAACTGATGAAAATCTCAGAATTGCAAT
TGCACCCAGCCCTGCACCTCGGTACATTACTGATATGAGCATAGAGGAAATAAGTAGGGA
ATGGTACATGCTAATGCCAAGGCAAAAGATGACAGGGAGTCTGATGGTGAAAATGGATCA
GGCCATTATGAA-CAAAAGGATAATGCTCAAAGCAAACTTCTCTGTCCTATTTAATCAAA
TGGAAACACTAGTCTCACTGAGGGCTTTCACAGACGATGGTGCCATTGTAGCTGAAATAT
ATCCCATTCCTTCTATGCCAGGGCATTCTAGAGAGGATGTCAAAAATGCAATTGGAATCC
TCATCGGTGGACTTGAATGGAATGATAACTCAATTAGAGCGTCTGAAAATATACAGAGAT
TCGCTTGGGGAGTCCGTGATGAGAATAGGGGACCTCCATT-CTCTCCAAAACAGAAACGC
CACATGGAGGGAAGAGTTGAGTCAGAAATTTGAAGAGATCAGATGGCTGATTGCAGAATG
CAGAAACATATTAACCAAAACTGAAAACAGCTTCGAGCAAATAACGTTCTTGCAAG-CAT
TGCAACTCTTACTTGAAGTTGAGAGTGAGATAAGAA-CATTTTCT-TTTCAGCTTATT--
-TA-ATACTAA------------------------------------
>gi|163965070|gb|CY028608| /Environment/8(NS)/H7N2/USA/2006/// Influenza A virus (A/environment/New York/29047-1/2006(H7N2)) segment 8, complete sequence
-----------------------------ACAAATACATAATGGACTCCAACACGATAAC
CTCGTTTCAGGTAGATTGTTATCTATGGCACATAAGAAAGCTACTCAGCATGAGAGACAT
GTGTGATGCTCCCTTTG-ATGATAGACTTAGAAGAG---------------A--TCAAAA
GGCATTAAAGGGAAGAAGCAGCACACTTGGGCTCGACCTGCGAGTGGCCACAATGGAAGG
CAAAAAGGTTGTTGAAGAAATCCTAAAGAATGAAACTGATGAAAATCTCAGAATTGCAAT
TGCTTCCAGCCCTGCACATCGGTACATTACTGATATGAGCATAGAGGAAATAAGTAGGGA
ATGGTACATGCTAATGCCAAGGCAAAAGATGACAGGGAGTCTGATGGTGAAAATGGATCA
GGCTATTATGAA-CAAAAGGATAATGCTCAAAGCAAACTTCTCTGTCCTATTTGATCAAA
TGGAAACACTAGTCTCACTGAGGGCTTTCACAGACAATGGTGCCATTGTAGCTGAAATAT
ATCCCATTCCTTCTATGCCAGGGCATTCTGGAGAGGATGTCAAAAATGCAATTGGAATCC
TCATCGGTGGACTTGAATGGAATGATAACTCAATTAGAGCGTCTGAAAATATACAGAGAT
TCGCTTGGGGAGTCCGTGATGAGAATAGGGGACCTCCATT-CTCTCCAAAACAGAAACGC
TACATGGAGGGAAGAGTTGAGTCAGAAATTTGAAGAGATCAGATGGCTGATTGCAGAATG
CAGAAGCATATTAACCAAAACTGAAAACAGCTTCGAGCAAATAACGTTCTTGCAAG-CAT
TGCAACTCTTACTTGAAGTTGAGAGTGAGATAAGAA-CATTTTCT-TTTCAGCTTATT--
-TA-ATACTAA------------------------------------
>gi|149930269|gb|CY022809| /Environment/8(NS)/H7N2/USA/2005/02/16/ Influenza A virus (A/environment/New York/16326-1/2005(H7N2)) segment 8, complete sequence
-----------------------------ACAAATACATAATGGACTCCAACACGATAAC
CTCGTTTCAGGTAGATTGTTATCTATGGCACATAAGAAAGCTACTCAGCATGAGAGACAT
GTGTGATGCTCCCTTTG-ATGATAGACTCAGAAGAG---------------A--TCAAAA
GGCATTAAAGGGAAGAAGCAGCACACTTGGGCTCGACCTGCGAGTGGCCACAATGGAAGG
CAAAAAGGTTGTTGAAGAAATCCTAAAGAATGAAACTGATGAAAATCTCAGAATTGCAAT
TGCATCCAGCCCTGCACCTCGGTACATTACTGATATGAGCATAGAGGAAATAAGTAGGGA
ATGGTACATGCTAATGCCAAGGCAAAAGATGACAGGGAGTCTGATGGTGAAAATGGATCA
GGCCATTATGAA-CAAAAGGATAATGCTCAAAGCAAACTTCTCTGTCCTATTTGATCAAA
TGGAAACACTAGTCTCACTGAGGGCTTTCACAGACGATGGTGCCATTGTAGCTGAAATAT
ATCCCATTCCTTCTATGCCAGGGCATTCTGGAGAGGATGTCAAAAATGCAATTGGAATCC
TCATCGGTGGACTTGAATGGAATGATAACTCAATTAGAGCGTCTGAAAATATACAGAGAT
TCGCTTGGGGAGTCCGTGATGAGAATAGGGGACCTCCATT-CTCTCCAAAACAGAAACGC
TACATGGAGGGAAGAGTTGAGTCAGAAATTTGAAGAGATCAGATGGCTGATTGCAGAATG
CAGAAACATATTAACCAAAACTGAAAACAGCTTCGAGCAAATAACGTTCTTGCAAG-CAT
TGCAACTCTTACTTGAAGTTGAGAGTGAGATAAGAA-CATTTTCT-TTTCAGCTTATT--
-TA-ATACTAA------------------------------------
>gi|149930193|gb|CY022777| /Environment/8(NS)/H7N2/USA/2005/02/02/ Influenza A virus (A/environment/New York/11678-1/2005(H7N2)) segment 8, complete sequence
-----------------------------ACAAATACATAATGGACTCCAACACGATAAC
CTCGTTTCAGGTAGATTGTTATCTATGGCACATAAGAAAGCTACTCAGCATGAGAGACAT
GTGTGATGCTCCCTTTG-ATGATAGACTCAGAAGAG---------------A--TCAAAA
GGCATTAAAGGGAAGAAGCAGCACACTTGGGCTCGACCTGCGAGTGGCCACAATGGAAGG
CAAAAAGGTTGTTGAAGAAATCCTAAAGAATGAAACTGATGAAAATCTCAGAATTGCAAT
TGCATCCAGCTCTGCACCTCGGTATATTACTGATATGAGCATAGAGGAAATAAGTAGGGA
ATGGTACATGCTAATGCCAAGGCAAAAGATAACAGGGAGTCTGATGGTGAAAATGGATCA
GGCCATTATGAA-CAAGAGGATAATGCTCAAAGCAAACTTTTCTGTCCTATTTGATCAAA
TGGAAACACTAGTCTCACTGAGGGCTTTCACAGACGATGGTGCCATTGTAGCTGAAATAT
ATCCCATTCCTTCTATGCCAGGACATTCTGGAGAGGATGTCAAAAATGCAATTGGAATCC
TCATCGGTGGACTTGAATGGAATGATAACTCAATTAGAGCGTCTGAAAATATACAGAGAT
TCGCTTGGGGAGTCCGTGATGAGAATAGGGGACCTCCACT-CTCTCCAAAACAGAAACGC
TACATGGAGGGAGGAGTTGAGTCAGAAATTTGAAGAGATCAGATGGCTGATTGCAGAATG
CAGAAACATATTAACAAAAACTGAAAACAGCTTCGAGCAAATAACATTCTTGCAAG-CAT
TGCAACTCTTACTTGAAGTTGAGAGTGAGATAAGAA-CATTTTCT-TTTCAGCTTATT--
-TA-ATACTAA------------------------------------
>gi|149930231|gb|CY022793| /Environment/8(NS)/H7N2/USA/2005/02/02/ Influenza A virus (A/environment/New York/11678-3/2005(H7N2)) segment 8, complete sequence
-----------------------------ACAAATACATAATGGACTCCAACACGATAAC
CTCGTTTCAGGTAGATTGTTATCTATGGCACATAAGAAAGCTACTCAGCATGAGAGACAT
GTGTGATGCTCCCTTTG-ATGATAGACTCAGAAGAG---------------A--TCAAAA
GGCATTAAAGGGAAGAAGCAGCACACTTGGGCTCGACCTGCGAGTGGCCACAATGGAAGG
CAAAAAGGTTGTTGAAGAAATCCTAAAGAATGAAACTGATGAAAATCTCAGAATTGCAAT
TGCATCCAGCTCTGCACCTCGGTATATTACTGATATGAGCATAGAGGAAATAAGTAGGGA
ATGGTACATGCTAATGCCAAGGCAAAAGATAACAGGGAGTCTGATGGTGAAAATGGATCA
GGCCATTATGAA-CAAGAGGATAATGCTCAAAGCAAACTTCTCTGTCCTATTTGATCAAA
TGGAAACACTAGTCTCACTGAGGGCTTTCACAGACGATGGTGCCATTGTAGCTGAAATAT
ATCCCATTCCTTCTATGCCAGGACACTCTGGAGAGGATGTCAAAAATGCAATTGGAATCC
TCATCGGTGGACTTGAATGGAATGATAACTCAATTAGAGCGTCTGAAAATATACAGAGAT
TCGCTTGGGGAGTCCGTGATGAGAATAGGGGACCTCCACT-CTCTCCAAAACAGAAACGC
TACATGGAGGGAGGAGTTGAGTCAGAAATTTGAAGAGATCAGATGGCTGATTGCAGAATG
CAGAAACATATTAACAAAAACTGAAAACAGCTTCGAGCAAATAACATTCTTGCAAG-CAT
TGCAACTCTTACTTGAAGTTGAGAGTGAGATAAGAA-CATTTTCT-TTTCAGCTTATT--
-TA-ATACTAA------------------------------------
>gi|155016670|gb|CY024854| /Environment/8(NS)/H7N2/USA/2005/// Influenza A virus (A/environment/New York/22067-3/2005(H7N2)) segment 8, complete sequence
-----------------------------ACAAATACATAATGGACTCCAACACGATAAC
CTCGTTTCAGGTAGATTGTTATCTATGGCACATAAGAAAGCTACTCAGCATGAGAGACAT
GTGTGATGCTCCCTTTG-ATGATAGACTCAGAAGAG---------------A--TCAAAA
GGCATTAAAGGGAAGAAGCAGCACACTTGGGCTCGACCTGCGAGTGGCCACAATGGAAGG
CAAAAAGGTTGTTGAAGAAATCCTAAAGAATGAAAATGATGAAAATCTCAGAATTGCAAT
TGCATCCAGCCCTGCACCTCGGTACATTACTGATATGAGCATAGAGGAAATAAGTAGGGA
ATGGTACATGCTAATGCCAAGGCAAAAGATGACAGGGAGTCTGATGGTGAAAATGGATCA
GGCCATTATGAA-CAAGAGGATAATGCTCAAAGCAAACTTCTCTGTCCTATTTGATCAAA
TGGAAACACTAGTCTCACTGAGGGCTTTCACAGACGATGGTGCCATTGTAGCTGAAATAT
ATCCCATTCCTTCTATGCCAGGACATTCTGGAGAGGATGTCAAAAATGCAATTGGAATCC
TCATCGGTGGACTTGAATGGAATGATAACTCAATTAGAGCGTCTGAAAATATACAGAGAT
TCGCTTGGGGAGTCCGTGATGAGAGTAGGGGACCTCCATT-CTCTCCAAAACAGAAACGC
TACATGGAGGGAAGAGTTGAGTCAGAAATTTGAAGAGATCAGATGGCTGATTGCAGAATG
CAGAAACATATTAACCAAGACTGAAAACAGCTTCGAGCAAATAACGTTCCTGCAAG-CAT
TGCAACTCTTACTTGAAGTTGAGAGTGAGATAAGGA-CATTTTCT-TTTCAGCTTATT--
-TA-ATACTAA------------------------------------
>gi|163964801|gb|CY028495| /Environment/8(NS)/H7N2/USA/2005/// Influenza A virus (A/environment/New York/139052/2005(H7N2)) segment 8, complete sequence
-----------------------------ACAAATACATAATGGACTCCAACACGATAAC
CTCGTTTCAGGTAGATTGTTATCTATGGCACATAAGAAAGCTACTCAGCATGAGAGACAT
GTGTGATGCTCCCTTTG-ATGATAGACTAAGAAGAG---------------A--TCAAAA
GGCATTAAAGGGAAGAAGCAGCACACTTGGGCTCGACCTGCGAGTGGCCACAATGGAAGG
CAAAAAGGTTGTTGAAGAAATCCTAAAGAATGAAACTGATGAAAATCTCAGAATTGCAAT
TGCACCCAGCCCTGCACCTCGGTACATTACTGATATGAGCATAGAGGAAATAAGTAGGGA
ATGGTACATGCTAATGCCAAGGCAAAAGATGACAGGGAGTCTGATGGTGAAAATGGATCA
GGCCATCATGAA-CAAAAGGATAATGCTCAAAGCAAACTTCTCTGTCCTATTTGATCAAA
TGGAAACACTAGTCTCACTGAGGGCTTTCACAGACGATGGTGCCATTGTAGCTGAAATAT
ATCCCATTCCTTCTATGCCAGGGCATTCTGGAGAGGATGTCAAAAATGCAATTGGAATCC
TCATCGGTGGACTTGAATGGAATGATAACTCAATTAGAGCGTCTGAAAATATACAGAGAT
TCGCTTGGGGAGTCCGTGATGAGAATAGGGGACCTCCATT-CTCTCCAAAACAGAAACGC
TACATGGAGGGAAGAGTTGAGTCAGAAATTTGAAGAGATCAGATGGCTGATTGCAGAATG
CAGAAACATACTAACCAAAACTGAAAACAGCTTCGAGCAAATAACGTTCTTGCAAG-CAT
TGCAACTCTTACTTGAAGTTGAGAGTGAGATAAGAA-CATTTTCT-TTTCAGCTTATT--
-TA-ATACTAA------------------------------------
>gi|163964820|gb|CY028503| /Environment/8(NS)/H7N2/USA/2005/// Influenza A virus (A/environment/New York/143646-1/2005(H7N2)) segment 8, complete sequence
-----------------------------ACAAATACATAATGGACTCCAACACGATAAC
CTCGTTTCAGGTAGATTGTTATCTATGGCACATAAGAAAGCTACTCAGCATGAGAGACAT
GTGTGATGCTCCCTTTG-ATGATAGACTCAGAAGAG---------------A--TCAAAA
GGCATTAAAGGGAAGAAGCAGCACACTTGGGCTCGACCTGCGAGTGGCCACAATGGAAGG
CAAAAAGGTTGTTGAAGAAATCCTAAAGAATGAAACTGATGGAAATCTCAGAATTGCAAT
TGCTTCCAGCCCTGCACATCGGTACATTACTGATATGAGCATAGAGGAAATAAGTAGGGA
ATGGTACATGCTAATGCCAAGGCAAAAGATGACAGGGAGTCTGATGGTGAAAATGGATCA
GGCTATTATGAA-CAAAAGGATAATGCTCAAAGCAAACTTCTCTGTCCTATTTGATCAAA
TGGAAACACTAGTCTCACTGAGGGCTTTCACAGACGATGGTGCCATTGTAGCTGAAATAT
ATCCCATTCCTTCTATGCCAGGGCATTCTGGAGAGGATGTCAAAAATGCAATTGGAATCC
TCATCGGTGGACTTGAATGGAATGATAACTCAATTAGAGCGTCTGAAAATATACAGAGAT
TCGCTTGGGGAGTCCGTGATGAGAATAGGGGACCTCCATT-CTCTCCAAAACAGAAACGC
TACATGGAGGGAAGAGTTGAGTCAGAAATTTGAAGAGATCAGATGGCTGATTGCAGAATG
CAGAAGCATATTAACCAAAACTGAAAACAGCTTCGAGCAAATAACGTTCTTGCAAG-CAT
TGCAACTCTTACTTGAAGTTGAGAGTGAGATAAGAA-CATTTTCT-TTTCAGCTTATT--
-TA-ATACTAA------------------------------------
>gi|31747460|gb|AY300978| /Environment/8(NS)/H5N2/USA/1998/// Influenza A virus (A/environment/NY/5626-1/98(H5N2)) nonstructural protein 1 (NS1) gene, complete cds.
----------------------------------------ATGGACTCCAACACGATAAC
CTCGTTTCAGGTAGATTGCTATCTATGGCACATAAGAAAGCTACTCAGCATGAGAGACAT
GTGTGATGCTCCCTTTG-ATGACAGACTCAGAAGAG---------------A--TCAAAA
GGCATTAAAGGGAAGAGGCAGCACACTTGGACTCGACCTGCGAGTGGCCACAATGGAAGG
CAAAAAGATTGTTGAAAACATCCTAAAGAGTGAGACGGACGAACATCTCAAAATTGCAAT
TGCATCCAGCCCTGCTCCTCGGTACATTACTGATATGAGCATAGAGGAAATAAGCAGGGA
ATGGTACATGCTCATGCCAAGGCAGAAAATAACAGGGGGTCTGATGGTGAAAATGGATCA
GGCCATCATGGA-CAAGAGGATAATACTCAAGGCAAACTTCTCTGTCCTATTTGATCAAC
TGGAAACATTAGTCTCACTGAGGGCTTTCACAGACAATGGCGCCATTGTAGCTGAAATAT
CTCCCATTCCTTCTATGCCAGGACATTCTACAGAGGATGTCAAAAATGCAATTGGAATCC
TCATCGGTGGACTTGAATGGAATGATAACTCAATTCGAGCGTCTGAAAATATACAGAGAT
TCGCTTGGGGAGTCCGTGATGAGAATGGGGGACCTCCACT-CCCTCCAAAGCAGAAACGC
TACATGGCGAGAAGAGTTGAGTCAGAAGTTTGAAGAAATCAGGTGGCTAATTGCAGAGTG
CAGAAGCATATTAACCAAAACTGAGAACAGCTTCGAGCAGATAACGTTCTTGCAGG-CAT
TGCAACTCTTACTTGAAGTTGAGAGTGAGATAAGGA-CATTTTCT-TTTCAGCTTATT--
-TA-GTACTAAAA----------------------------------
>gi|31747462|gb|AY300979| /Environment/8(NS)/H5N2/USA/1998/// Influenza A virus (A/environment/NY/5626-2/98(H5N2)) nonstructural protein 1 (NS1) gene, complete cds.
----------------------------------------ATGGACTCCAACACGATAAC
CTCGTTTCAGGTAGATTGCTATCTATGGCACATAAGAAAGCTGCTCAGCATGAGAGACAT
GTGTGATGCTCCCTTTG-ATGACAGACTCAGAAGAG---------------A--TCAAAA
GGCATTAAAGGGAAGAGGCAGCACACTTGGACTCGACCTGCGAGTGGCCACAATGGAAGG
CAAAAAGATTGTTGAAAACATCCTAAAGAGTGAGACGGACGAACATCTCAAAATTGCAAT
TGCATCCAGCCCTGCTCCTCGGTACATTACTGATATGAGCATAGAGGAAATAAGCAGGGA
ATGGTACATGCTCATGCCAAGGCAGAAAATAACAGGGGGTCTGATGGTGAAAATGGATCA
GGCCATCATGGA-CAAGAGGATAATACTCAAGGCAAACTTCTCTGTCCTATTTGATCAAC
TGGAAACATTAGTCTCACTGAGGGCTTTCACAGACAATGGCGCCATTGTAGCTGAAATAT
CTCCCATTCCTTCTATGCCAGGACATTCTACAGAGGATGTCAAAAATGCAATTGGAATCC
TCATCGGTGGACTTGAATGGAATGATAACTCAATTCGAGCGTCTGAAAATATACAGAGAT
TCGCTTGGGGAGTCCGTGATGAGAATGGGGGACCTCCACT-CCCTCCAAAGCAGAAACGC
TACATGGCGAGAAGAGTTGAGTCAGAAGTTTGAAGAAATCAGGTGGCTAATTGCAGAGTG
CAGAAGCATATTAACCAAAACTGAGAACAGCTTCGAGCAGATAACGTTCTTGCAGG-CAT
TGCAACTCTTACTTGAAGTTGAGAGTGAGATAAGGA-CATTTTCT-TTTCAGCTTATT--
-TA-GTACTAAAA----------------------------------
>gi|31747464|gb|AY300980| /Environment/8(NS)/H5N2/USA/1998/// Influenza A virus (A/environment/NY/5626-17/98(H5N2)) nonstructural protein 1 (NS1) gene, complete cds.
----------------------------------------ATGGACTCCAACACGATAAC
CTCGTTTCAGGTAGATTGCTATCTATGGCACATAAGAAAGCTGCTCAGCATGAGAGACAT
GTGTGATGCTCCCTTTG-ATGACAGACTCAGAAGAG---------------A--TCAAAA
GGCATTAAAGGGAAGAGGCAGCACACTTGGACTCGACCTGCGAGTGGCCACAATGGAAGG
CAAAAAGATTGTTGAAAACATCCTAAAGAGTGAGACGGACGAACATCTCAAAATTGCAAT
TGCATCCAGCCCTGCTCCTCGGTACATTACTGATATGAGCATAGAGGAAATAAGCAGGGA
ATGGTACATGCTCATGCCAAGGCAGAAAATAACAGGGGGTCTGATGGTGAAAATGGATCA
GGCCATTATGGA-CAAGAGGATAATACTCAAGGCAAACTTCTCTGTCCTATTTGATCAAC
TGGAAACATTAGTCTCACTGAGGGCTTTCACAGACAATGGCGCCATTGTAGCTGAAATAT
CTCCCATTCCTTCTATGCCAGGACATTCTACAGAGGATGTCAAAAATGCAATTGGAATCC
TCATCGGTGGACTTGAATGGAATGATAACTCAATTAGAGCGTCTGAAAATATACAGAGAT
TCGCTTGGGGAGTCCGTGATGAGAATGGGGGACCTCCACT-CCCTCCAAAGCAGAAACGC
TACATGGCGAGAAGAGTTGAGTCAGAAGTTTGAAGAAATCAGGTGGCTAATTGCAGAGTG
CAGAAGCATATTAACCAAAACTGAGAACAGCTTCGAGCAGATAACGTTCTTGCAGG-CAT
TGCAACTCTTACTTGAAGTTGAGAGTGAGATAAGGA-CATTTTCT-TTTCAGCTTATT--
-TA-GTACTAAAA----------------------------------
>gi|158538707|gb|EU233735| /Environment/8(NS)/H5N1/South Korea/2006/// Influenza A virus (A/environment/Korea/W149/2006(H5N1)) nonstructural protein 2 (NS2) and nonstructural protein 1 (NS1) genes, complete cds.
-------------AGCAAAAGCAG-GGTGACAAAAACATAATGGATTCCAACACTGTGTC
AAGCTTTCAGGTAGACTGCTTTCTTTGGCATGTCCGCAAACGATTTGCAGACCAAGAACT
GGGTGATGCCCCATTCC-TTGACCGGCTTCGCCGAG---------------A--TCAGAA
GTCCCTAAGAGGAAGAGGCAACACTCTTGGTCTGGACATCGAAACAGCTACTCGTGCGGG
AAAGCAGATAGTGGAGCGAATTCTGGAGGAGGAGTCTGATGAGGCACTTAAAATG-----
----------CCAGCTTCACGCTACTTAACTGATATGACTCTCGAGGAAATGTCAAGGGA
CTGGTTCATGCTCATGCCTAAGCAGAAAGTGACAGGTTCCCTTTGCATCAAAATGGACCA
GGCAATAATGGA-TAAAACCATCATATTGAAAGCAAACTTCAGTGTGATTTATGACCGGT
TAGAGACCCTAATACTACTTAGAGCTTTCACAGAAGAAGGAGCAATCGTGGGAGAAATCT
CACCATTACCTTCTCTTCCAGGACATACTAATGAGGATGTCAAAAATGCAATTGGCGTCC
TCATCGGGGGACTTGAATGGAATGATAACACAGTTCGAGTCTCTGAAATTATACAGAGAT
TCGCTTGGAGAAGCATTGGTGAGGATGGGAGACTTCCACT-CTCTCCAGACCAGAAACGG
AAAATGGCGAGAACAATTGAGTCAAAAGTTTGAAGAAATAAGGTGGCTGATTGAAGAAAT
ACGACATAGATTGAAAATTACAGAAAACAGCTTCGAACAGATAACGTTTATGCAAG-CCT
TACAACTACTGCTTGAAGTGGAGCAAGAGATAAGAA-CCTTCTCG-TTTCAGCTTATT--
-TA-GTAATAAAAAACACCCTTGTTTCTACT----------------
>gi|158538688|gb|EU233743| /Environment/8(NS)/H5N1/South Korea/2006/// Influenza A virus (A/environment/Korea/W150/2006(H5N1)) nonstructural protein 2 (NS2) and nonstructural protein 1 (NS1) genes, complete cds.
-------------AGCAAAAGCAG-GGTGACAAAAACATAATGGATTCCAACACAGTGTC
AAGCTTTCAGGTAGACTGCTTTCTTTGGCATGTCCGCAAACGATTTGCAGACCAAGAACT
GGGTGATGCCCCATTCC-TTGACCGGCTTCGCCGAG---------------A--TCAGAA
GTCCCTAAGAGGAAGAGGCAACACTCTTGGTCTGGACATCGAAACAGCTACTCGTGCGGG
AAAGCAGATAGTGGAGCGAATTCTTGAGGAGGAGTCTGATGAGGCACTTAAAATG-----
----------CCAGCTTCACGCTACTTAACTGATATGACTCTCGAGGAAATGTCAAGGGA
CTGGTTCATGCTCATGCCTAAGCAGAAAGTGACAGGTTCCCTTTGCATCAAAATGGACCA
AGCAATAATGGA-TAAAACCATCACATTGAAAGCAAACTTCAGTGTGATTTATGACCGGT
TAGAGACCCTAATACTACTTAGAGCTTTCACAGAAGAAGGAGCAATCGTGGGAGAAATCT
CACCATTACCTTCTCTTCCAGGACATACTAATGAGGATGTCAAAAATGCAATTGGCGTCC
TCATCGGAGGACTTGAATGGAATGATAACACAGTTCGAGTCTCTGAAATTATACAGAGAT
TCGCTTGGAGAAGCATTGGTGAGGATGGGAGACTTCCACT-CCCTCCAGACCAGAAACGG
AAAATGGCGAGAACAATTGAGTCAAAAGTTTGAAGAAATAAGGTGGCTGATTGAAGAAAT
ACGACATAGATTGAAAATTACAGAAAACAGCTTCGAACAGATAACGTTTATGCAAG-CCT
TACAACTACTGCTTGAAGTGGAGCAAGAGATAAGAA-CCTTCTCG-TTTCAGCTTATT--
-TA-GTAATAAAAAACACCCTTGTTTCTACT----------------
>gi|85002924|gb|DQ321185| /Environment/8(NS)/H5N1/China/2005/// Influenza A virus (A/Environment/Qinghai/31/2005(H5N1)) nonstructural protein (NS) gene, complete cds.
----------------------------------------ATGGATTCCAACACTGTGTC
AAGCTTTCAGGTAGACTGCTTTCTTTGGCATGTCCGCAAACGATTTGTAGACCAAGAACT
GGGTGATGCCCCATTCC-TTGACCGGCTTCGCCGAG---------------A--TCAGAA
GTCCCTAAGAGGAAGAGGCAACACTCTTGGTCTGGACATCGAAACAGCTACTCGTGCGGG
AAAGCAGATAGTGGAGCGAATTCTGGAGGAGGAGTCTGATGAGGCACTTAAAATG-----
----------CCAGCTTCACGCTACCTAACTGATATGACTCTCGAGGAAATGTCAAGGGA
CTGGTTCATGCTCATGCCCAAGCAGAAAGTGACAGGTTCCCTTTGCATCAAAATGGACCA
GGCAATAATGGA-TAAAACCATCATATTGAAAGCAAACTTCAGTGTGATTTATGACCGGT
TAGAGACCCTAATACTACTTAGAGCTTTCACAGAAGAAGGAGCAATCGTGGGAGAAATCT
CACCATTACCTTCTCTTCCAGGACATACTAATGAGGATGTCAAAAATGCAATTGGCGTCC
TCATCGGAGGACTTGAATGGAATGATAACACAGTTCGAGTCTCTGAAATTATACAGAGAT
TCGCTTGGAGAAGCATTGATGAGGATGGGAGACTTCCACT-CCCTCCAGATCAGAAACGG
AAAATGGCGAGAACAATTGAGTCAAAAGTTTGAAGAAATAAGGTGGCTGATTGAAGAAAT
ACGACATAGATTGAAAATTACAGAAAACAGCTTCGAACAGATAACGTTTATGCAAG-CCT
TACAACTACTGCTTGAAGTGGAGCAAGAGATAAGAA-CCTTCTCG-TTTCAGCTTATT--
-TA-ATGATAAAA----------------------------------
>gi|157012101|gb|CY025105| /Environment/8(NS)/H4N6/USA/2006/// Influenza A virus (A/environment/Maryland/1101/2006(H4N6)) segment 8, complete sequence
-----------------------------ACAAAAACATAATGGATTCCAACACTGTGTC
AAGCTTTCAGGTAGACTGCTTTCTTTGGCATGTCCGCAAACGATTTGCAGACCAAGAACT
GGGTGATGCCCCATTCC-TTGACCGGCTTCGCCGAG---------------A--TCAGAA
ATCTCTAAGAGGAAGAGGTAGCACTCTTGGTCTGGACATCGAAACAGCCACTCGTGCTGG
AAAGCAGATAGTGGAGAGGATTCTGGAGGAGGAATCCGATGAGGCACTCAGAATGACTAT
TGCTTCTGTGCCTGCTTCACGCTACCTAACTGACATGACTCTTGAAGAGATGTCAAGGGA
CTGGTTCATGCTCATGCCCAAGCAAAAAGTAGCAGGCTCCCTCTGTATCAGAATGGACCA
GGCGATTATGGA-TAAGAACATCATACTGAAAGCAAATTTCAGTGTGATCTTTGATCGGC
TGGAGACACTAATACTACTCAGAGCTTTCACTGAAGAAGGAGCAATTGTCGGAGAAATTT
CACCATTGCCTTCTCTTCCAGGACATACTGATGAGGATGTCAAAAATGCAATTGGGGTCC
TCATCGGAGGACTTGAATGGAATGATAACACAGTTCGAGTCTCTGAAACTCTACAGAGAT
TCACTTGGAGAAGCAGTAATGAGGATGGGAGACCTCCACT-CCCTCCAAAGCAGAAACGG
AAAATGGCGAGAACAATTGAGTCAGAAGTTTGAAGAAATAAGGTGGCTGATTGAGGAAGT
GCGACATAGACTAAAGATCACAGAGAATAGTTTTGAACAAATAACATTTATGCAAG-CCT
TACAACTACTACTTGAAGTGGAGCAAGAGATAAGAA-CTTTCTCG-TTTCAGCTTATT--
-TA-ATGATAA------------------------------------
>gi|149930079|gb|CY022729| /Environment/8(NS)/H3N8/USA/2005/// Influenza A virus (A/environment/Maryland/1175/2005(H3N8)) segment 8, complete sequence
-----------------------------ACAAAAACATAATGGATTCCAACACTGTGTC
AAGCTTTCAGGTAGACTGCTTTCTTTGGCATGTCCGCAAACGATTTGCAGACCAAGAACT
GGGTGATGCCCCATTCC-TTGACCGGCTTCGCCGAG---------------A--TCAGAA
ATCTCTAAGAGGAAGAGGCAGCACTCTTGGTCTGGGCATCGAAACAGCCACTCGTGCTGG
AAAGCAGATAGTGGAGAGGATTCTGGAGGAGGAATCCGATGAGGCACTCAAAATGACTAT
TGCTTCTGTGCCTGCTTCACGCTACCTAACTGACATGACTCTTGAAGAGATGTCAAGAGA
CTGGTTTATGCTCATGCCCAAGCAAAAAGTAGCAGGCTCCCTCTGTATCAGAATGGACCA
GGCGATTATGGA-TAAGAACATCATACTGAAAGCAAATTTCAGTGTGATCTTTGATCGGC
TGGAGACACTAATACTACTCAGAGCTTTCACTGAAGAAGGAGCAATTGTCGGAGAAATTT
CACCATTGCCTTCTCTTCCAGGACATACTGATGAGGATGTCAAAAATGCAATTGGGGTCC
TCATCGGAGGACTTGAATGGAATGATAACACAGTTCGAGTCTCTGAAACTCTACAGAGAT
TCGCTTGGAGAAGCAGTAATGAGGATGGGAGACCTCCACT-CCCTCCAAAGCAGAAACGG
AAAATGGCGAGAACAATTGAGTCAGAAGTTTGAAGAAATAAGGTGGCTGATTGAGGAAGT
GCGACATAGACTAAAGATCACAGAGAATAGTTTTGAACAAATAACATTTATGCAAG-CCT
TACAACTACTACTTGAAGTGGAGCAAGAGATAAGAA-CTTTCTCG-TTTCAGCTTATT--
-TA-ATGATAAAAA---------------------------------
>gi|134048172|gb|CY021313| /Environment/8(NS)/H3N8/USA/2005/// Influenza A virus (A/environment/Maryland/1165/2005(H3N8)) segment 8, complete sequence
-----------------------------ACAAAAACATAATGGATTCCAACACTGTGTC
AAGCTTTCAGGTAGACTGCTTTCTTTGGCATGTCCGCAAACGATTTGCAGACCAAGAACT
GGGTGATGCCCCATTCC-TTGACCGGCTTCGCCGAG---------------A--TCAGAA
ATCTCTAAGAGGAAGAGGCAGCACTCTTGGTCTGGGCATCGAAACAGCCACTCGTGCTGG
AAAGCAGATAGTGGAGAGGATTCTGGAGGAGGAATCCGATGAGGCACTCAAAATGACTAT
TGCTTCTGTGCCTGCTTCACGCTACCTAACTGACATGACTCTTGAAGAGATGTCAAGAGA
CTGGTTTATGCTCATGCCCAAGCAAAAAGTAGCAGGCTCCCTCTGTATCAGAATGGACCA
GGCGATTATGGA-TAAGAACATCATACTGAAAGCAAATTTCAGTGTGATCTTTGATCGGC
TGGAGACACTAATACTACTCAGAGCTTTCACTGAAGAAGGAGCAATTGTCGGAGAAATTT
CACCATTGCCTTCTCTTCCAGGACATACTGATGAGGATGTCAAAAATGCAATTGGGGTCC
TCATCGGAGGACTTGAATGGAATGATAACACAGTTCGAGTCTCTGAAACTCTACAGAGAT
TCGCTTGGAGAAGCAGTAATGAGGATGGGAGACCTCCACT-CCCTCCAAAGCAGAAACGG
AAAATGGCGAGAACAATTGAGTCAGAAGTTTGAAGAAATAAGGTGGCTGATTGAGGAAGT
GCGACATAGACTAAAGATCACAGAGAATAGTTTTGAACAAATAACATTTATGCAAG-CCT
TACAACTACTACTTGAAGTGGAGCAAGAGATAAGAA-CTTTCTCG-TTTCAGCTTATT--
-TA-ATGATAAA-----------------------------------
>gi|134047764|gb|CY021161| /Environment/8(NS)/H3N6/USA/2005/// Influenza A virus (A/environment/Delaware/245/2005(H3N6)) segment 8, complete sequence
-----------------------------ACAAAAACATAATGGATTCCAACACTGTGTC
AAGCTTTCAGGTAGACTGCTTTCTTTGGCATGTCCGCAAACGATTTGCAGACCAAGAACT
GGGTGATGCCCCATTCC-TTGACCGGCTTCGCCGAG---------------A--CCAAAA
GTCTCTAAGAGGAAGAGGCAGCACTCTTGGTCTGGATATCGAAACAGCCACTCGCACTGG
AAAGCAGATAGTGGAGAGGATTCTGGAGGAAGAATCCGACGAGGCACTCAAAATGACTAT
TGCCTCTGTACCTGCTTCACGCTACCTAACTGACATGACTCTTGAAGAGATGTCAAGAGA
CTGGTTCATGCTCATGCCCAAACAAAAAGTGGCAGGTTCCCTCTGTATCAGAATGGACCA
GGCGATCATGGA-TAAGAACATTATACTGAAAGCGAATTTCAGTGTGATTTTTGATCGGC
TGGAGACACTAATACTACTCAGAGCTTTCACTGAAGAAGGAGCAATTGTCGGCGAAATTT
CACCATTGCCTTCTCTTCCAGGACATACTGATGAGGATGTCAAAAATGCAATTGGGGTCC
TCATCGGAGGACTTGAATGGAATGATAACACAGTTCGAGTCTCTGAAACTCTACAGAGAT
TCGCTTGGAGAAGCTGTAATGAGGATGGGAGACCTCCACT-CCCTCCAAAGCAGAAACGG
AAAATGGCGAGAACAATTGAGTCAGAAGTTTGAGGAAATAAGGTGGCTAATTGAAGAGGT
GCGACATAGACTAAAGGTTACAGAAAATAGTTTTGAACAAATAACATTTATGCAAG-CCT
TACAACTACTGCTTGAAGTGGAGCAAGAGATAAGGA-CTTTCTCG-TTTCAGCTTATT--
-TA-ATGATAA------------------------------------
>gi|134048115|gb|CY021289| /Environment/8(NS)/H3N6/USA/2005/// Influenza A virus (A/environment/Maryland/1176/2005(H3N6)) segment 8, complete sequence
-----------------------------ACAAAAACATAATGGATTCCAACACTGTGTC
AAGCTTTCAGGTAGACTGCTTTCTTTGGCATGTCCGCAAACGATTTGCAGACCAAGAACT
GGGTGATGCCCCGTTCC-TTGACCGGCTTCGCCGAG---------------A--TCAAAA
ATCTCTAAGGGGAAGAGGCAGCACTCTTGGTCTGGACATCGAAACAGCCACTCGTGCTGG
AAAGCAGATAGTGGAGAGGATTCTGGAGGAAGAATCCGATGAGGCACTTAAAATGACCAT
TGCCTCTGTACCTGCTTCACGCTACCTAACTGACATGACTCTTGAAGAGATGTCAAGAGA
CTGGTTCATGCTCATGCCCAAACAAAAAGTGGCAGGTTCCCTCTGTATCAGAATGGACCA
GGCAATTATGGA-CAAGAACATCACGCTGAAAGCAAATTTCAGTGTGATCTTCGATCGGC
TGGAGACACTAATACTACTCAGAGCTTTCACAGAAGAAGGAGCAATCGTTGGCGAAATTT
CACCATTGCCTTCTCTTCCAGGACATACTGATGAGGATGTCAAAAATGCAATTGGGGTCC
TCATCGGAGGACTTGAATGGAATGATAACACAGTTCGAGTCTCTGAAACTCTACAGAGAT
TCGCTTGGAGAAGCAGTAATGAGGATGGGAGACCTCCACT-CCCTCCAAAGCAGAAACGG
AAAATGGCGAGAACAATTGAGTCAGAAGTTTGAGGAAATAAGGTGGCTGATTGAAGAAGT
GCGGCATAGACTAAAGGTTACAGAGAATAGCTTTGAACAAATAACATTTATGCAAG-CCT
TACAACTACTGCTTGAAGTGGAGCAAGAGATAAGAA-CTTTCTCG-TTTCAGCTTATT--
-TA-ATGATAA------------------------------------
>gi|149930098|gb|CY022737| /Environment/8(NS)/H3N6/USA/2005/// Influenza A virus (A/environment/Maryland/1172/2005(H3N6)) segment 8, complete sequence
-----------------------------ACAAAAACATAATGGATTCCAACACTGTGTC
AAGCTTTCAGGTAGACTGCTTTCTTTGGCATGTCCGCAAACGATTTGCAGACCAAGAACT
GGGTGATGCCCCATTCC-TTGACCGGCTTCGCCGAG---------------A--TCAGAA
ATCTCTAAGAGGAAGAGGCAGCACTCTTGGTCTGGGCATCGAAACAGCCACTCGTGCTGG
AAAGCAGATAGTGGAGAGGATTCTGGAGGAGGAATCCGATGAGGCACTCAAAATGACTAT
TGCTTCTGTGCCTGCTTCACGCTACCTAACTGACATGACTCTTGAAGAGATGTCAAGAGA
CTGGTTTATGCTCATGCCCAAGCAAAAAGTAGCAGGCTCCCTCTGTATCAGAATGGACCA
GGCGATTATGGA-TAAGAACATCATACTGAAAGCAAATTTCAGTGTGATCTTTGATCGGC
TGGAGACACTAATACTACTCAGAGCTTTCACTGAAGAAGGAGCAATTGTCGGAGAAATTT
CACCATTGCCTTCTCTTCCAGGACATACTGATGAGGATGTCAAAAATGCAATTGGGGTCC
TCATCGGAGGACTTGAATGGAATGATAACACAGTTCGAGTCTCTGAAACTCTACAGAGAT
TCGCTTGGAGAAGCAGTAATGAGGATGGGAGACCTCCACT-CCCTCCAAAGCAGAAACGG
AAAATGGCGAGAACAATTGAGTCAGAAGTTTGAAGAAATAAGGTGGCTGATTGAGGAAGT
GCGACATAGACTAAAGATCACAGAGAATAGTTTTGAACAAATAACATTTATGCAAG-CCT
TACAACTACTACTTGAAGTGGAGCAAGAGATAAGAA-CTTTCTCG-TTTCAGCTTATT--
-TA-ATGATAA------------------------------------
>gi|157012063|gb|CY025089| /Environment/8(NS)/H3N6/USA/2005/// Influenza A virus (A/environment/Maryland/1174/2005(H3N6)) segment 8, complete sequence
-----------------------------ACAAAAACATAATGGATTCCAACACTGTGTC
AAGCTTTCAGGTAGACTGCTTTCTTTGGCATGTCCGCAAACGATTTGCAGACCAAGAACT
GGGTGATGCCCCGTTCC-TTGACCGGCTTCGCCGAG---------------A--TCAAAA
ATCTCTAAGGGGAAGAGGCAGCACTCTTGGTCTGGACATCGAAACAGCCACTCGTGCTGG
AAAGCAGATAGTGGAGAGGATTCTGGAGGAAGAATCCGATGAGGCACTTAAAATGACCAT
TGCCTCTGTACCTGCTTCACGCTACCTAACTGACATGACTCTTGAAGAGATGTCAAGAGA
CTGGTTCATGCTCATGCCCAAACAAAAAGTGGCAGGTTCCCTCTGTATCAGAATGGACCA
GGCAATTATGGA-CAAGAACATCACGCTGAAAGCAAATTYCAGTGTGATCTTCGATCGGC
TGGAGACACTAATACTACTCAGAGCTTTCACAGAAGAAGGAGCAATCGTTGGCGAAATTT
CACCATTGCCTTCTCTTCCAGGACATACTGATGAGGATGTCAAAAATGCAATTGGGGTCC
TCATCGGAGGACTTGAATGGAATGATAACACAGTTCGAGTCTCTGAAACTCTACAGAGAT
TCGCTTGGAGAAGCAGTAATGAGGATGGGAGACCTCCACT-CCCTCCAAAGCAGAAACGG
AAAATGGCGAGAACAATTGAGTCAGAAGTTTGAGGAAATAAGGTGGCTGATTGAAGAAGT
GCGGCATAGACTAAAGGTTACAGAGAATAGCTTTGAACAAATAACATTTATGCAAG-CCT
TACAACTACTGCTTGAAGTGGAGCAAGAGATAAGAA-CTTTCTCG-TTTCAGCTTATT--
-TA-ATGATAA------------------------------------
>gi|122851573|gb|CY019217| /Environment/8(NS)/H3N2/USA/2005/// Influenza A virus (A/environment/Ohio/994/2005(H3N2)) segment 8, complete sequence
-----------------------------ACAAAAACATAATGGATTCCAATACTGTGTC
AAGCTTTCAGGTAGACTGCTTTCTTTGGCATGTCCGCAAACGATTTGCAGACCAAGAACT
GGGTGATGCCCCATTCC-TTGACCGGCTTCGCCGAG---------------A--TCAGAA
ATCTCTAAGAGGAAGAGGCAGCACTCTTGGTCTGGACATCGAAACAGCCACTCGTGCTGG
AAAGCAGATAGTGGAGAGGATTCTGGAGGAGGAATCCGATGAGGCACTCAAAATGACTAT
TGCTTCTGTGCCTGCTTCACGCTACCTAACTGACATGACTCTTGAAGAGATGTCAAGAGA
CTGGTTCATGCTCATGCCCAAGCAAAAAGTTGCAGGCTCCCTCTGTATCAGAATGGACCA
GGCGATTATGGA-TAAGAACATCATACTGAAAGCAAATTTCAGTGTGATCTTTGATCGGC
TGGAGACACTAATACTACTCAGAGCTTTCACTGAAGAAGGAGCAATTGTCGGCGAAATTT
CACCATTGCCTTCTCTTCCAGGACATACTGATGAGGATGTCAAAAATGCAATTGGGGTCC
TCATCGGAGGACTTGAATGGAATGATAACACAGTTCGAGTCTCTGAAACTCTACAGAGAT
TCGCTTGGAGAAGCAGTAATGAGGATGGGAGACCTCCACT-CCCTCCAAAGCAGAAACGG
AAAATGGCGAGAACAATTGAGTCAGAAGTTTGAAGAAATAAGGTGGCTGATTGAAGAAGT
GCGACATAGACTAAAGATCACAGAGAATAGTTTTGAACAAATAACATTTATGCAAG-CCT
TACAACTACTACTTGAAGTGGAGCAAGAGATAAGGA-CTTTCTCG-TTTCAGCTTATT--
-TA-ATGATAA------------------------------------
>gi|134046993|gb|CY020921| /Environment/8(NS)/H1N1/USA/2005/08/10/ Influenza A virus (A/environment/Ohio/1007/2005(H1N1)) segment 8, complete sequence
-----------------------------ACAAAAACATAATGGATTTCAACACTGTGTC
AAGCTTTCAGGTAGACTGCTTTCTTTGGCATGTCCGCAAACGATTTGCAGACCAAGAACT
GGGTGATGCCCCATTCC-TTGACCGGCTTCGCCGAG---------------A--CCAAAA
ATCTCTAAGAGGAAGAGGCAGCACTCTTGGTCTGGACATCGAAACAGCCACTCGCGCTGG
AAAGCAGATAGTGGAGAGGATTCTGGAGGAAGAATCCGATGAGGCACTTAAAATGACCAT
TGCCTCTGTACCTGCTTCACGCTACCTAACTGACATGACTCTTGAAGAGATGTCAAGAGA
CTGGTTCATGCTCATGCCCAAACAAAAAGTGGCAGGTTCCCTCTGTATCAGAATGGACCA
GGCGATTATGGA-CAAGAACATCATACTGAAAGCGAATTTCAGTGTGATCTTCGATCGAC
TGGAGACACTAATACTACTCAGAGCTTTCACTGAAGAAGGAGCAATCGTCGGCGAAATTT
CACCATTGCCTTCTCTTCCAGGACATACTGACGAGGATGTCAAAAATGCAATTGGGGTCC
TCATCGGAGGACTTGAATGGAATGATAACACAGTTCGAGTCTCTGAAACTCTACAGAGAT
TCGCTTGGAGAAGCAGTAATGAGAATGGGAGACCTCCACT-CCCTCCAAAGCAGAAACGG
AAAATGGCGAGAACAATTGAGTCAGAAGTTTGAGGAAATAAGGTGGTTGATTGAAGAAGT
GCGACATAGACTAAAGGTCACAGAGAATAGTTTTGAACAAATAACATTTATGCAAG-CCT
TACAACTACTGCTTGAAGTGGAGCAAGAGATAAGAA-CTTTCTCG-TTTCAGCTTATT--
-TA-ATGATAA------------------------------------
>gi|157012082|gb|CY025097| /Environment/8(NS)/H11N9/USA/2006/// Influenza A virus (A/environment/Maryland/763/2006(H11N9)) segment 8, complete sequence
-----------------------------ACAAAAACATAATGGATTCCAACACTGTGTC
AAGCTTTCAGGTAGACTGCTTTCTTTGGCATGTCCGCAAACGATTTGCAGACCAAGAACT
GGGTGATGCCCCATTCC-TTGACCGGCTTCGCCGAG---------------A--TCAAAA
ATCTCTAAGAGGAAGAGGCAGCACTCTTGGTCTGGACATCGAAACAGCCACTCGTGCTGG
AAAGCAGATAGTGGAGAGGATTCTAGAGGAAGAATCCGATGAGGCACTTAAAATGACCAT
TGCCTCTGTACCTGCTTCACGCTACCTAACTGACATGACTCTTGAAGAGATGTCAAGAGA
CTGGTTCATGCTCATGCCCAAACAAAAAGTGGCAGGTTCCCTCTGTATCAGAATGGACCA
GGCGATTATGGA-CAAGAACATCATACTGAAAGCGAATTTCAGTGTGATCTTCGATCGGC
TGGAGACACTAATACTACTCAGAGCTTTCACTGAAGAAGGAGCAATCGTCGGCGAAATTT
CACCATTGCCTTCTCTTCCAGGACATACTGACGAGGATGTCAAAAATGCAATTGGGGTCC
TCATCGGAGGACTTGAATGGAATGATAACACAGTTCGAGTCTCTGAAACTCTACAGAGAT
TCGCTTGGAGAAGCAGTAATGAGGATGGGAGACCTCCACT-CCCTCCAAAGCAGAAACGG
AAAATGGCGAGAACAATTGAGTCAGAAGTTTGAGGAAATAAGGTGGTTGATTGAAGAAGT
GCGACATAGACTAAAGATCACAGAGAATAGTTTTGAACAAATAACATTTATGCAAG-CCT
TACAACTACTGCTTGAAGTGGAGCAAGAGATAAGAA-CTTTCTCG-TTTCAGCTTATT--
-TA-ATGATAA------------------------------------
>gi|134047737|gb|CY021153| /Environment/8(NS)/H11N8/USA/2005/// Influenza A virus (A/environment/Delaware/232/2005(H11N8)) segment 8, complete sequence
-----------------------------ACAAATACATAATGGACTCCAACACGATAAC
CTCGTTCCAGGTAGATTGCTATATATGGCACATAAGAAAGCTGCTCAGCATGAGAGACAT
GTGTGATGCTCCCTTTG-ATGATAGACTCAGAAGAG---------------A--CCAAAA
GGCATTAAAGGGAAGAGGCAGCACACTTGGACTCGACCTGCGAGTGGCTACAATGGAAGG
CAAAAAGATTGTTGAAGATATCCTAAAGAGTGAAACGGATGAAAACCTCAAAATCGCTAT
TGCATCCAGCCCTGCTCCTCGGTACATTACCGATATGAGCATAGAGGAAATAAGTAGGGA
ATGGTACATGCTCATGCCGAGGCAGAAAATAACTGGGGGTCTGATGGTGAAAATGGATCA
GGCCATTATGGA-CAAGAGGATAATACTCAAGGCGAACTTCTCTGTCCTGTTTGATCAAC
TGGAGACATTAGTCTCACTGAGGGCTTTCACAGACGATGGCGCCATTGTAGCTGAAATAT
CTCCCATTCCTTCCATGCCAGGACATTCTACAGAGGATGTCAAAAATGCAATTGGAATCC
TCATCGGTGGACTTGAATGGAATGATAACTCAATTCGAGCGTCTGAAAATATACAGAGAT
TCGCTTGGGGAGTCCGTGATGAGAATGGGGGACCTCCACT-CCCTCCAAAGCAGAAACGC
TACATGGCGAGAAGAGTTGAGTCAGAAGTTTGAAGAGATCAGATGGCTAATTGCAGAGTG
CAGAAACATATTAACCAAAACTGAGAACAGCTTCGAGCAGATAACGTTCTTGCAAG-CAT
TGCAACTCTTACTTGAAGTTGAGAGTGAGATAAGGA-CATTCTCT-TTTCAGCTTATT--
-TA-GTACTAA------------------------------------
>gi|146133623|gb|CY021857| /Environment/8(NS)/H11N8/USA/2005/// Influenza A virus (A/environment/Delaware/234/2005(H11N8)) segment 8, complete sequence
-----------------------------ACAAATACATAATGGACTCCAACACGATAAC
CTCGTTCCAGGTAGATTGCTATATATGGCACATAAGAAAGCTGCTCAGCATGAGAGACAT
GTGTGATGCTCCCTTTG-ATGATAGACTCAGAAGAG---------------A--CCAAAA
GGCATTAAAGGGAAGAGGCAGCACACTTGGACTCGACCTGCGAGTGGCTACAATGGAAGG
CAAAAAGATTGTTGAAGATATCCTAAAGAGTGAAACGGATGAAAGCCTCAAAATCGCTAT
TGCATCCAGCCCTGCTCCTCGGTACATTACCGATATGAGCATAGAGGAAATAAGTAGGGA
ATGGTACATGCTCATACCGAGGCAGAAAATAACTGGGGGTCTGATGGTGAAAATGGATCA
GGCCATTATGGA-CAAGAGGATAATACTCAAGGCGAACTTCTCTGTCCTGTTTGATCAAC
TGGAGACATTAGTCTCACTGAGGGCTTTCACAGACGATGGCGCCATTGTAGCTGAAATAT
CTCCCATTCCTTCCATGCCAGGACATTCTACAGAGGATGTCAAAAATGCAATTGGAATCC
TCATCGGTGGACTTGAATGGAATGATAACTCAATTCGAGCGTCTGAAAATATACAGAGAT
TCGCTTGGGGAGTCCGTGATGAGAATGGGGGACCTCCACT-CCCTCCAAAGCAGAAACGC
TACATGGCGAGAAGAGTTGAGTCAGAAGTTTGAAGAGATCAGATGGCTAATTGCAGAGTG
CAGAAACATATTAACCAAAACTGAGAACAGCTTCGAGCAGATAACGTTCTTGCAAG-CAT
TGCAACTCTTACTTGAAGTTGAGAGTGAGATAAGGA-CATTCTCT-TTTCAGCTTATT--
-TA-GTACTAA------------------------------------
>gi|138392684|gb|CY021441| /Environment/8(NS)/H11N6/USA/2005/// Influenza A virus (A/environment/Delaware/235/2005(H11N6)) segment 8, complete sequence
-----------------------------ACAAATACATAATGGATTCCAACACGATAAC
CTCGTTCCAGGTAGATTGCTATATATGGCACATAAGAAAGCTGCTCAGCATGAGAGACAT
GTGTGATGCTCCCTTTG-ATGATAGACTCAGAAGAG---------------A--CCAAAA
GGCATTAAAGGGAAGAGGCAGCACACTTGGACTCGACCTGCGAGTGGCTACAATGGAAGG
CAAAAAGATTGTTGAAGATATCCTAAAGAGTGAAACGGATGAAAACCTCAAAATCGCTAT
TGCATCCAGCCCTGCTCCTCGGTACATTACCGATATGAGCATAGAGGAAATAAGTAGGGA
ATGGTACATGCTCATGCCGAGGCAGAAAATAACTGGGGGTCTGATGGTGAAAATGGATCA
GGCCATTATGGA-CAAGAGGATAATACTCAAGGCGAACTTCTCTGTCCTGTTTGATCAAC
TGGAGACATTAGTCTCACTGAGGGCTTTCACAGACGATGGCGCCATTGTAGCTGAAATAT
CTCCCATTCCTTCCATGCCAGGACATTCTACAGAGGATGTCAAAAATGCAATTGGAATCC
TCATCGGTGGACTTGAATGGAATGATAACTCAATTCGAGCGTCTGAAAATATACAGAGAT
TCGCTTGGGGAGTCCGTGATGAGAATGGGGGACCTCCACT-CCCTCCAAAGCAGAAACGC
TACATGGCGAGAAGAGTTGAGTCAGAAGTTTGAAGAGATCAGATGGCTAATTGCAGAGTG
CAGAAACATATTAACCAAAACTGAGAACAGCTTCGAGCAGATAACGTTCTTGCAAG-CAT
TGCAACTCTTACTTGAAGTTGAGAGTGAGATAAGGA-CATTCTCT-TTTCAGCTTATT--
-TA-GTACTAA------------------------------------
>gi|119514270|gb|EF124798| /Civet/8(NS)/H5N1/Viet Nam/2005/// Influenza A virus (A/Owston's civet/Vietnam/1/2005(H5N1)) segment 8 nonstructural protein (NS) gene, complete cds.
----------------------------------------ATGGATTCCAACACTGTGTC
AAGCTTTCAGGTAGACTGCTTTCTTTGGCATGTCCGCAAACGATTTGCAGACCAAGAACT
GGGTGATGCCCCATTCC-TTGACCGGCTTCGCCGAG---------------A--TCAGAA
GTCCCTAAGAGGAAGAGGCAACACTCTTGGTCTGGACATCGAAACAGCTACTCGTGCGGG
GAAGCAGATAGTGGAGCGGATCCTGGAGGAGGAGTCTGATGAGGCACTTAAAATG-----
----------CCGGCTTCACGCTACCTAACTGACATGACTCTCGAAGAGATGTCAAGGGA
CTGGTTCATGCTCATGCCCAAGCAGAAAGTGGCAGGCTCCCTTAGCATCAAAATGGACCA
GGCAATAATGGA-CAAAAACATCACATTGAAAGCAAACTTCAGTGTGATTTTTGACCGGT
TAGAAACCCTAATACTACTCAGAGCTTTCACAGAAGAAGGAGCAATCGTGGGAGAAATCT
CACCATTACCTTCTCTTCCAGGACATACTGATGAGGATGTCAAAAATGCAATTGGGGTAC
TCATCGGAGGACTTGAATGGAATGATAACACGGTTCGAGTCTCTGAAGCTCTACAGAGAT
TCGCTTGGAGAAGCAGTGATGAGAATGGGAGACCTCCACT-CCCTTCAAACCAGAAACGG
AAAATGGCGAGAACAATTGAGTCATAAGTTTGAAGAGATAAGGTGGCTGATTGAAGAAGT
AAGACATAGACTGAAAATTACAGAAAACAGCTTCGAACAGATAACGTTTATGCAAG-CTT
TACAACTACTGCTTGAAGTGGAGCAAGAGATGAGAA-CCTTCTCG-TTTCAGCTTATT--
-TA-A------------------------------------------
>gi|99030947|gb|DQ643986| /Cat/8(NS)/H5N1/Germany/2006/02// Influenza A virus (A/cat/Germany/606/2006(H5N1)) nonstructural protein 1 (NS1) gene, complete cds.
-------------AGCAAAAGCAG-GGTGACAAAAACATAATGGATTCCAACACTGTGTC
AAGCTTTCAGGTAGACTGCTTTCTTTGGCATGTCCGCAAACGATTTGCAGACCAAGAACT
GGGTGATGCCCCATTCC-TTGACCGGCTTCGCCGAG---------------A--TCAGAA
GTCCCTAAGAGGAAGAGGCAACACTCTTGGTCTGGACATCGAAACAGCTACTCGTGCGGG
AAAGCAGATAGTGGAGCGAATTCTGGAGGAGGAGTCTGATGAGGCACTTAAAATG-----
----------CCAGCTTCACGCTACCTAACTGATATGACTCTCGAGGAAATGTCAAGGGA
CTGGTTCATGCTCATGCCCAAGCAGAAAGTGACAGGTTCCCTTTGCATCAAAATGGACCA
GGCAATAATGGA-TAAAACCATCATATTGAAAGCAAACTTCAGTGTGATTTATGACCGGT
TAGAGACCCTAATACTACTTAGAGCTTTCACAGAAGAAGGAGCAATCGTGGGAGAAATCT
CACCATTACCTTCTCTTCCAGGACATACTAATGAGGATGTCAAAAATGCAATTGGCGTCC
TCATCGGAGGACTTGAATGGAATGATAACACAGTTCGAATCTCTGAAATTATACAGAGAT
TCGCTTGGAGAAGCATTGATGAGGATGGGAGACTTCCACT-CCCTCCAGATCAGAAACGA
AAAATGGCGAGAACAATTGAGTCAAAAGTTTGAAGAAATAAGGTGGCTGATTGAAGAAAT
ACGACATAGATTGAAAATTACAGAAAACAGCTTCGAACAGATAACGTTTATGCAAG-CCT
TACAACTACTGCTTGAAGTGGAGCAAGAGATAAGAA-CCTTCTCG-TTTCAGCTTATT--
-TA-ATGATAAAAAACACCCTTGTTTCTACT----------------
>gi|113495685|gb|CY014260| /Cat/8(NS)/H5N1/Indonesia/2006/01/22/ Influenza A virus (A/feline/Indonesia/CDC1/2006(H5N1)) segment 8 sequence
----------------------------------------ATGGATTCCAACACTGTGTT
AAGCTTTCAGGTAGACTGCTTTCTTTGGCATGTCCGCAAACGATTTGCAGACCAAGAACT
GGGTGATGCCCCATTCC-TTGACCGGCTTCGCCGAG---------------A--TCAGAA
GTCCCTAAGAGGAAGAGGCAACACTCTTGGTCTGGACATCGAGACAGCTACTCGTGCTGG
AAAGCAAATAGTGGAGCGGATTCTGGAGGAGGAGTCCGATGAGGCACTTAAAATG-----
----------CCGGCTTCACGCTACCTAACTGACATGACTCTCGAAGAAATGTCAAGGGA
CTGGTTCATGCTCATGCCCAAGCAAAAGGTGGCAGGTTCCCTTTGCATCAAAATGGACCA
AGCAATAATGGA-TAAAACCATCATATTGAAAGCAAACTTCAGTGTAATTTTTGACCGGT
TGGAAACCCTAATACTACTTAGAGCTTTCACAGAAGAAGGAGCAATCGTAGGAGAAATCT
CACCATTACCCTCTCTTCCAGGACATACTGGTGAGGATGTCAAAAATGCAATTGGCGTCC
TCATCGGAGGACTTGAATGGAATGATAACACAGTTCGAGTCTCTGAAACTATACAGAGAT
TCGCTTGGAGAGGCGGTGATGAGGACGGGAGACTTCCATT-CCCTCCAAATCAGAAACGG
AAAATGGCGAGAACAATTGAGTCAGAAGTTTGAAGAAATAAGGTGGCTGATTGAAGAAGT
ACGACATAGATTGAAAATTACAGAAAACAGCTTCGAACAGATAACATTTATGCAAG-CCT
TACAACTACTGCTTGAAGTGGAGCAAGAGATAAGAG-CTTTCTCG-TTTCAGCTTATT--
-TA-A------------------------------------------
>gi|76443287|gb|DQ124153| /Canine/8(NS)/H3N8/USA/2004/// Influenza A virus (A/canine/Florida/43/2004(H3N8)) truncated NS1 and NS2 (NS) gene, complete cds.
----------------------------------------ATGGATTCCAACACTGTGTC
AAGCTTTCAGGTAGACTGTTTTCTTTGGCATGTCCGCAAACGATTCGCAGACCAAGAACT
GGGTGATGCCCCATTCC-TTGACCGGCTTCGCCGAG---------------A--CCAGAA
GTCCCTAAGGGGAAGAGGTAGCACTCTTGGTCTGGACATCGAAACAGCCACTCATGCAGG
AAAGCAGATAGTGGAGCAGATTCTGGAAAAGGAATCAGATGAGGCACTTAAAATGACCAT
TGCCTCTGTTCCTACTTCACTCTACTTAACTGACATGACTCTTGATGAGATGTCAAGAGA
CTGGTTCATGCTCATGCCCAAGCAAAAAGTAACAGGCTCCCTATGTATAAGAATGGACCA
GGCAATCATGGA-TAAGAACATCATACTTAAAGCAAACTTTAGTGTGATTTTCGAAGGGC
TGGAAACACTAATACTACTTAGAGCCTTCACCGAAGAAGGAGCAGTCGTTGGCGAAATTT
CACCATTACCTTCTCTTCCAGGACATACTAATGAGGATGTCAAAAATGCAATTGGGGTCC
TCATCGGAGGACTTAAATGGAATGATAATACGGTTAGAATCTCTGAAACTCTACAGAGAT
TCGCTTGGAGAAGCAGTCATGAGAATGGGAGACCTTCATT-CCCTTCAAAGCAGAAATGA
AAAATGGAGAGAACAATTAAGCCAGAAATTTGAAGAAATAAGATGGTTGATTGAAGAAGT
GCGACATAGATTGAAAAATACAGAAAATAGTTTTGAACAAATAACATTTATGCAAG-CCT
TACAACTATTGCTTGAAGTAGAACAAGAGATAAGAA-CTTTCTCG-TTTCAGCTTATT--
-TA-A------------------------------------------
>gi|76443290|gb|DQ124161| /Canine/8(NS)/H3N8/USA/2003/// Influenza A virus (A/canine/Florida/242/2003(H3N8)) truncated NS1 and NS2 (NS) gene, complete cds.
----------------------------------------ATGGATTCCAACACTGTGTC
AAGCTTTCAGGTAGACTGTTTTCTTTGGCATGTCCGCAAACGATTCGCAGACCAAGAACT
GGGTGATGCCCCATTCC-TTGACCGGCTTCGCCGAG---------------A--CCAGAA
GTCCCTAAGGGGAAGAGGTAGCACTCTTGGTCTGGACATCGAAACAGCCACTCATGCAGG
AAAGCAGATAGTGGAGCAGATTCTGGAAAAGGAATCAGATGAGGCACTTAAAATGACCAT
TGCCTCTGTTCCTACTTCACGCTACTTAACTGACATGACTCTTGATGAGATGTCAAGAGA
CTGGTTCATGCTCATGCCCAAGCAAAAAGTAACAGGCTCCCTATGTATAAGAATGGACCA
GGCAATCATGGA-TAAGAACATCATACTTAAAGCAAACTTTAGTGTGATTTTCGAAGGGC
TGGAAACACTAATACTACTTAGAGCCTTCACCGAAGAAGGAGCAGTCGTTGGCGAAATTT
CACCATTACCTTCTCTTCCAGGACATACTAATGAGGATGTCAAAAATGCAATTGGGGTCC
TCATCGGAGGACTTAAATGGAATGATAATACGGTTAGAATCTCTGAAACTCTACAGAGAT
TCGCTTGGAGAAGCAGTCATGAGAATGGGAGACCTTCATT-CCCTTCAAAGCAGAAATGA
AAAATGGAGAGAACAATTAAGCCAGAAATTTGAAGAAATAAGATGGTTGATTGAAGAAGT
GCGACATAGATTGAAAAATACAGAAAATAGTTTTGAACAAATAACATTTATGCAAG-CCT
TACAACTATTGCTTGAAGTAGAACAAGAGATAAGAA-CTTTCTCG-TTTCAGCTTATT--
-TA-A------------------------------------------
>gi|149999536|gb|EF523752| /Avian/8(NS)/H5N1/Denmark/2006/// Influenza A virus (A/whooper swan/Denmark/7275/06(H5N1)) nonstructural protein 2 (NS) and nonstructural protein 1 (NS) genes, complete cds.
----------------------------------------ATGGATTCCAACACTGTGTC
AAGTTTTCAGGTAGACTGCTTTCTTTGGCATGTCCGCAAACGATTTGCAGACCAAGAACT
GGGTGATGCCCCATTCC-TTGACCGGCTTCGCCGAG---------------A--TCAGAA
GTCCCTAAGAGGAAGGGGCAACACTCTTGGTCTGGACATCGAAACAGCTACTCGTGCGGG
AAAGCAGATAGTGGAGCGAATTCTGGAGGAGGAGTCTGATGAGGCACTTAAAA-------
--------TGCCAGCTTCACGCTACCTAACTGATATGACTCTCGAGGAAATGTCAAGGGA
CTGGTTCATGCTCATGCCCAAGCAGAAAGTGACAGGTTCCCTTTGCATCAAAATGGACCA
GGCAATAATGGA-TAAAACCATCATATTGAAAGCAAACTTCAGTGTGATTTATGACCGGT
TGGAGACCCTAATACTACTTAGAGCTTTCACAGAAGAAGGAGCAATCGTGGGAGAAATCT
CACCATTACCTTCTCTTCCAGGACATACTAATGAGGATGTCAAAAATGCAATTGGCGTCC
TCATCGGAGGACTTGAATGGAATGATAACACAGTTCGAATCTCTGAAATTATACAGAGAT
TCGCTTGGAGAAGCATTGATGAGGATGGGAGACTTCCACT-CCCTCCAGATCAGAAACGA
AAAATGGCGAGAACAATTGAGTCAAAAGTTTGAAGAAATAAGGTGGCTGATTGAAGAAAT
ACGACATAGATTGAAAATTACAGAAAACAGCTTCGAACAGATAACGTTTATGCAAG-CCT
TACAACTACTGCTTGAAGTGGAGCAAGAGATAAGAA-CCTTCTCG-TTTCAGCTTATT--
-TA-ATGAT-AAAAAA-------------------------------
>gi|149999539|gb|EF523753| /Avian/8(NS)/H5N1/Denmark/2006/// Influenza A virus (A/great crested grebe/Denmark/7498/06(H5N1)) nonstructural protein 2 (NS) and nonstructural protein 1 (NS) genes, complete cds.
----------------------------------------ATGGATTCCAACACTGTGTC
AAGCTTTCAGGTAGACTGCTTTCTTTGGCATGTCCGCAAACGATTTGCAGACCAAGAACT
GGGTGATGCCCCATTCC-TTGACCGGCTTCGCCGAG---------------A--TCAGAA
GTCCCTAAGAGGAAGGGGCAACACTCTTGGTCTGGACATCGAAACAGCTACTCGTGCGGG
AAAGCAGATAGTGGAGCGAATTCTGGAGGAGGAGTCTGATGAGGCACTTAAAA-------
--------TGCCAGCTTCACGCTACCTAACTGATATGACTCTCGAGGAAATGTCAAGGGA
CTGGTTCATGCTCATGCCCAAGCAGAAAGTGACAGGTTCCCTTTGCATCAAAATGGACCA
GGCAATAATGGA-TAAAACCATCATATTGAAAGCAAACTTCAGTGTGATTTATGACCGGT
TGGAGACCCTAATACTACTTAGAGCTTTCACAGAAGAAGGAGCAATCGTGGGAGAAATCT
CACCATTACCTTCTCTTCCAGGACATACTAATGAGGATGTCAAAAATGCAATTGGCGTCC
TCATCGGAGGACTTGAATGGAATGATAACACAGTTCGAATCTCTGAAATTATACAGAGAT
TCGCTTGGAGAAGCATTGATGAGGATGGGAGACTTCCACT-CCCTCCAGATCAGAAACGA
AAAATGGCGAGAACAATTGAGTCAAAAGTTTGAAGAAATAAGGTGGCTGATTGAAGAAAT
ACGACATAGATTGAAAATTACAGAAAACAGCTTCGAACAGATAACGTTTATGCAAG-CCT
TACAACTACTGCTTGAAGTGGAGCAAGAGATAAGAA-CCTTCTCG-TTTCAGCTTATT--
-TA-ATGAT-AAAAAA-------------------------------
>gi|149999545|gb|EF523755| /Avian/8(NS)/H5N1/Denmark/2006/// Influenza A virus (A/tufted duck/Denmark/6540/06(H5N1)) nonstructural protein 2 (NS) and nonstructural protein 1 (NS) genes, complete cds.
----------------------------------------ATGGATTCCAACACTGTGTC
AAGCTTTCAGGTAGACTGCTTTCTTTGGCATGTCCGCAAACGATTTGCAGACCAAGAACC
GGGTGATGCCCCATTCC-TTGACCGGCTTCGCCGAG---------------A--TCAGAA
GTCCCTAAGAGGAAGAGGCAACACTCTTGGTCTGGACATCGAAACAGCTACTCGTGCGGG
AAAGCAGATAGTGGAGCGAATTCTGGAGGAGGAGTCTGATGAGGCACTTAAAA-------
--------TGCCAGCTTCACGCTACCTAACTGATATGACTCTCGAGGAAATGTCAAGGGA
CTGGTTCATGCTCATGCCCAAGCAGAAAGTGACAGGTTCCCTTTGCATCAAAATGGACCA
GGCAATAATGGA-TAAAACCATCATATTGAAAGCAAACTTCAGTGTGATTTATGACCGGT
TAGAGACCCTAATACTACTTAGAGCTTTCACAGAAGAAGGAGCAATCGTGGGAGAAATCT
CACCATTACCTTCTCTTCCAGGACATACTAATGAGGATGTCAAAAATGCAATTGGCGTCC
TCATCGGAGGACTTGAATGGAATGATAACACAGTTCGAATCTCTGAAATTATACAGAGAT
TCGCTTGGAGAAGCATTGATGAGGATGGGAGACTTCCACT-CCCTCCAGATCAGAAACGA
AAAATGGCGAGAACAATTGAGTCAAAAGTTTGAAGAAATAAGGTGGCTGATTGAAGAAAT
ACGACATAGATTGAAAATTACAGAAAACAGCTTCGAACAGATAACGTTTATGCAAG-CCT
TACAACTACTGCTTGAAGTGGAGCAAGAGATAAGAA-CCTTCTCG-TTTCAGCTTATT--
-TA-ATGAT-AAAAAA-------------------------------
>gi|149999551|gb|EF523757| /Avian/8(NS)/H5N1/Denmark/2006/// Influenza A virus (A/tufted duck/Denmark/6431/06(H5N1)) nonstructural protein 2 (NS) and nonstructural protein 1 (NS) genes, complete cds.
----------------------------------------ATGGATTCCAACACTGTGTC
AAGCTTTCAGGTAGACTGCTTTCTTTGGCATGTCCGCAAACGATTTGCAGACCAAGAACT
GGGTGATGCCCCATTCC-TTGACCGGCTTCGCCGAG---------------A--TCAGAA
GTCCCTAAGAGGAAGAGGCAACACTCTTGGTCTGGACATCGAAACAGCTACTCGTGCGGG
AAAGCAGATAGTGGAGCGAATTCTGGAGGAGGAGTCTGATGAGGCACTTAAAA-------
--------TGCCAGCTTCACGCTACCTAACTGATATGACTCTCGAGGAAATGTCAAGGGA
CTGGTTCATGCTCATGCCCAAGCAGAAAGTGACAGGTTCCCTTTGCATCAAAATGGACCA
GGCAATAATGGA-TAAAACCATCATATTGAAGGCAAACTTCAGTGTGATTTATGACCGGT
TAGAGACCCTAATACTACTTAGAGCTTTCACAGAAGAAGGAGCAATCGTGGGAGAAATCT
CACCATTACCTTCTCTTCCAGGACATACTAATGAGGATGTCAAAAATGCAATTGGCGTCC
TCATCGGAGGACTTGAATGGAATGATAACACAGTTCGAATCTCTGAAATTATACAGAGAT
TCGCTTGGAGAAGCATTGATGAGGATGGGAGACTTCCACT-CCCTCCAGATCAGAAACGA
AAAATGGCGAGAACAATTGAGTCAAAAGTTTGAAGAAATAAGGTGGCTGATTGAAGAAAT
ACGACATAGATTGAAAATTACAGAAAACAGCTTCGAACAGATAACGTTTATGCAAG-CCT
TACAACTACTGCTTGAAGTGGAGCAAGAGATAAGAA-CCTTCTCG-TTTCAGCTTATT--
-TA-ATGAT-AAAAAA-------------------------------
>gi|149999557|gb|EF523759| /Avian/8(NS)/H5N1/Denmark/2006/// Influenza A virus (A/whooper swan/Denmark/7224/06(H5N1)) nonstructural protein 2 (NS) and nonstructural protein 1 (NS) genes, complete cds.
----------------------------------------ATGGATTCCAACACTGTGTC
AAGCTTTCAGGTAGACTGCTTTCTTTGGCATGTCCGCAAACGATTTGCAGACCAAGAACT
GGGTGATGCCCCATTCC-TTGACCGGCTTCGCCGAG---------------A--TCAGAA
GTCCCTAAGAGGAAGAGGCAACACTCTTGGTCTGGACATCGAAACAGCTACTCGTGCGGG
AAAGCAGATAGTGGAGCGAATTCTGGAGGAGGAGTCTGATGAGGCACTTAAAA-------
--------TGCCAGCTTCACGCTACCTAACTGATATGACTCTCGAGGAAATGTCAAGGGA
CTGGTTCATGCTCATGCCCAAGCAGAAAGTGACAGGTTCCCTTTGCATCAAAATGGACCA
GGCAATAATGGA-TAAAACCATCATATTGAAAGCAAACTTCAGTGTGATTTATGACCGGT
TAGAGACCCTAATACTACTTAGAGCTTTCACAGAAGAAGGAGCAATCGTGGGAGAAATCT
CACCATTACCTTCTCTTCCAGGACATACTAATGAGGATGTCAAAAATGCAATTGGCGTCC
TCATCGGAGGACTTGAATGGAATGATAACACAGTTCGAATCTCTGAAATTATACAGAGAT
TCGCTTGGAGAAGCATTGATGAGGATGGGAGACTTCCACT-CCCTCCAGATCAGAAACGA
AAAATGGCGAGAACAATTGAGTCAAAAGTTTGAAGAAATAAGGTGGCTGATTGAAGAAAT
ACGACATAGATTGAAAATTACAGAAAACAGCTTCGAACAGATAACGTTTATGCAAG-CCT
TACAACTACTACTTGAAGTGGAGCAAGAGATAAGAA-CCTTCTCG-TTTCAGCTTATT--
-TA-ATGAT-AAAAAA-------------------------------
>gi|115609546|gb|CY016807| /Avian/8(NS)/H5N1/Cote dIvoire/2006/// Influenza A virus (A/duck/Cote d'Ivoire/1787-18/2006(H5N1)) segment 8, complete sequence
---------------------------------AAACATAATGGATTCCAACACTGTGTC
AAGCTTTCAGGTAGACTGCTTTCTTTGGCATGTCCGCAAACGATTTGCAGACCAAGAACT
GGGTGATGCCCCATTCC-TTGACCGGCTTCGCCGAG---------------A--TCAGAA
GTCCCTAAGAGGAAGAGGCAGCACTCTTGGTCTGGACATCGAAACAGCTACTCGTGCGGG
AAAGCAGATAGTGGAGCGAATTCTGGAGGAGGAGTCTGATGAGGCACTTAAAA-------
--------TGCCAGCTTCACGCTACCTAACTGATATGACTCTCGAGGAAATGTCAAGGGA
CTGGTTTATGCTCATGCCCAAGCAGAAAGTGACAGGTTCCCTTTGCATCAAAATGGACCA
GGCAATAATGGA-TAAAACCATCATATTGAAAGCAAACTTCAGTGTGATTTATGACCGGT
TAGAGACCCTAATACTACTTAGAGCTTTCACAGAAGAAGGAGCAATCGTGGGAGAAATCT
CACCATTACCCTCTCTTCCAGGACATACTAATGAGGATGTCAAAAATGCAATTGGCGTCC
TCATCGGAGGACTTGAATGGAATGATAACACGGTTCGAGTCTCTGAAATTATACAGAGAT
TCGCTTGGAGAAGCATTGATGAGGATGGGAGACTTCCACT-CCCTCCAGATCAGAAACGG
AAAATGGCGAGAACAATTGAGTCAAAAGTTTGAAGAAATAAGGTGGCTGATTGAAGAAAT
ACGACATAGATTGAAAATCACAGAAAACAGCTTCGAACAGATAACGTTTATGCAAG-CAT
TACAACTACTGCTTGAAGTGGAGCAAGAGATAAGAA-CCTTCTCG-TTTCAGCTTATT--
-TA-ATGAT-AA-----------------------------------
>gi|115609305|gb|CY016815| /Avian/8(NS)/H5N1/Cote dIvoire/2006/// Influenza A virus (A/chicken/Cote d'Ivoire/1787-34/2006(H5N1)) segment 8, complete sequence
-------------------------------------ATAATGGATTCCAACACTGTGTC
AAGCTTTCAGGTAGACTGCTTTCTTTGGCATGTCCGCAAACGATTTGCAGACCAAGAACT
GGGTGATGCCCCATTCC-TTGACCGGCTTCGCCGAG---------------A--TCAGAA
GTCCCTAAGAGGAAGAGGCAGCACTCTTGGTCTGGACATCGAAACAGCTACTCGTGCGGG
AAAGCAGATAGTGGAGCGAATTCTGGAGGAGGAGTCTGATGAGGCACTTAAAA-------
--------TGCCAGCTTCACGCTACCTAACTGATATGACTCTCGAGGAAATGTCAAGGGA
CTGGTTTATGCTCATGCCCAAGCAGAAAGTGACAGGTTCCCTTTGCATCAAAATGGACCA
GGCAATAATGGA-TAAAACCATCATATTGAAAGCAAACTTCAGTGTGATTTATGACCGGT
TAGAGACCCTAATACTACTTAGAGCTTTCACAGAAGAAGGAGCAATCGTGGGAGAAATCT
CACCATTACCCTCTCTTCCAGGACATACTAATGAGGATGTCAAAAATGCAATTGGCGTCC
TCATCGGAGGACTTGAATGGAATGATAACACGGTTCGAGTCTCTGAAATTATACAGAGAT
TCGCTTGGAGAAGCATTGATGAGGATGGGAGACTTCCACT-CCCTCCAGATCAGAAACGG
AAAATGGCGAGAACAATTGAGTCAAAAGTTTGAAGAAATAAGGTGGCTGATTGAAGAAAT
ACGACATAGATTGAAAATCACAGAAAACAGCTTCGAACAGATAACGTTTATGCAAG-CCT
TACAACTACTGCTTGAAGTGGAGCAAGAGATAAGAA-CCTTCTCG-TTTCAGCTTATT--
-TA-AT-----------------------------------------
>gi|138394474|gb|CY021521| /Avian/8(NS)/H5N1/Cote dIvoire/2006/// Influenza A virus (A/chicken/Ivory Coast/1787-35/2006(H5N1)) segment 8, complete sequence
--------------------------------AAAACATAATGGATTCCAACACTGTGTC
AAGCTTTCAGGTAGACTGCTTTCTTTGGCATGTCCGCAAACGATTTGCAGACCAAGAACT
GGGTGATGCCCCATTCC-TTGACCGGCTTCGCCGAG---------------A--TCAGAA
GTCCCTAAGAGGAAGAGGCAGCACTCTTGGTCTGGACATCGAAACAGCTACTCGTGCGGG
AAAGCAGATAGTGGAGCGAATTCTGGAGGAGGAGTCTGATGAGGCACTTAAAA-------
--------TGCCAGCTTCACGCTACCTAACTGATATGACTCTCGAGGAAATGTCAAGGGA
CTGGTTTATGCTCATGCCCAAGCAGAAAGTGACAGGTTCCCTTTGCATCAAAATGGACCA
GGCAATAATGGA-TAAAACCATCATATTGAAAGCAAACTTCAGTGTGATTTATGACCGGT
TAGAGACCCTAATACTACTTAGAGCTTTCACAGAAGAAGGAGCAATCGTGGGAGAAATCT
CACCATTACCCTCTCTTCCAGGACATACTAATGAGGATGTCAAAAATGCAATTGGCGTCC
TCATCGGAGGACTTGAATGGAATGATAACACGGTTCGAGTCTCTGAAATTATACAGAGAT
TCGCTTGGAGAAGCATTGATGAGGATGGGAGACTTCCACT-CCCTCCAGATCAGAAACGG
AAAATGGCGAGAACAATTGAGTCAAAAGTTTGAAGAAATAAGGTGGCTGATTGAAGAAAT
ACGACATAGATTGAAAATCACAGAAAACAGCTTCGAACAGATAACGTTTATGCAAG-CCT
TACAACTACTGCTTGAAGTGGAGCAAGAGATAAGAA-CCTTCTCG-TTTCAGCTTATT--
-TA-ATGAT-AA-----------------------------------
>gi|118584620|gb|EF124509| /Avian/8(NS)/H5N1/China/2006/// Influenza A virus (A/goose/Guiyang/337/2006(H5N1)) nonstructural protein 2 (NS2) and truncated nonstructural protein 1 (NS1) genes, complete cds.
----------------------------------------ATGGATCCCAACACTGTGTC
AAGCTTTCAGGTAGACTGCTTTCTTTGGCATGTCCGCAAACGATTTGCAGACCAAGAACT
GGGTGATGCCCCATTCC-TTGACCGGCTTCGCCGAG---------------A--TCAGAA
GTCCTTAAGAGGAAGAGGCAGCACTCTTGGTCTGGACATCGAAACAGCTACTCGTGCTGG
AAAGCAGATAGTGGAGCGGATTCTGGAGGAGGAGTCTGATGAGGCACTTAAAA-------
--------TGCCGACTTCACGCTACCTAACTGACATGACTCTCGAAGAAATGTCAAGGGA
CTGGTTCATGCTCATGCCCAAGCAGAAAGTGGCAGGTTCCCTTTGCATCAAAATGGACCA
GGCAATAATGGA-TAAAACCATCATATTGAAAGCAAACTTCAGCGTGATTTTTGGCCGGT
TGGAAACCCTAATACTACTTAGAGCTTTCACAGAAGAAGGAGCAATCGCGGGAGAAATCT
CACCATTACCTTCTCTTCCAGGACATACTGATGAGGATGTCAAAAATGCAATTGGCGTCC
TCATCGGAGGACTTGAATGGAATGATAACACAGTTCGAGTCTCTGAAACTATACAGAGAT
TCGCTTGGAGAAGCAGTGATGAGGATAGGAGACTTCCACT-CCCTCCAAATTAGAAACGG
AAAATGGCGAGAACAATTGAGTCAAAAGTTTGAAGAAATAAGGTGGCTAATTGAAGAAGT
ACGACATAGATTGAAAATTACAGAAAACAGCTTCGAACAGATAACGTTTATGCAAG-CCT
TACAACTACTGCTTGAAGTAGAGCAAGAGATAAGAG-CCTTCTCG-TTTCAGCTTATT--
-TA-A------------------------------------------
>gi|118584623|gb|EF124510| /Avian/8(NS)/H5N1/China/2006/// Influenza A virus (A/chicken/Guiyang/441/2006(H5N1)) nonstructural protein 2 (NS2) and nonstructural protein 1 (NS1) genes, complete cds.
----------------------------------------ATGGATCCCAACACTGTGTC
AAGCTTTCAGGTAGACTGCTTTCTTTGGCATGTCCGCAAACGATTTGCAGACCAAGAACT
GGGTGATGCCCCATTCC-TTGACCGGCTTCGCCGAG---------------A--TCAGAA
GTCCTTAAGAGGAAGAGGCAGCACTCTTGGTCTGGACATCGAAACAGCTACTCGTGCTGG
AAAGCAGATAGTGGAGCGGATTCTGGAGGAGGAGTCTGATGAGGCACTTAAAA-------
--------TGCCGACTTCACGCTACCTAACTGACATGACTCTCGAGGAAATGTCAAGGGA
CTGGTTCATGCTCATGCCCAAGCAGAAAGTGGCAGGTTCCCTTTGCATCAAAATGGACCA
GGCAATAATGGA-TAAAACCATCATATTGAAAGCAAACTTCAGCGTGATTTTTGGCCGGT
TGGAAACCCTAATACTACTTAGAGCTTTCACAGAAGAAGGAGCAATCGCGGGAGAAATCT
CACCATTACCTTCTCTTCCAGGACATACTGATGAGGATGTCAAAAATGCAATTGGCGTCC
TCATCGGAGGACTTGAATGGAATGATAACACAGTTCGAGTCTCTGAAACTATACAGAGAT
TCGCTTGGAGAAGCAGTGATGAGAATAGGAGACTTCCACT-CCCTCCAAATCAGAAACGG
AAAATGGAGAGAACAATTGAGTCAAAAGTTTGAAGAAATAAGGTGGCTAATTGAAGAAGT
ACGACATAGATTGAAAATTACAGAAAACAGCTTCGAACAGATAACGTTTATGCAAG-CCT
TACAACTACTGCTTGAAGTAGAGCAAGAGATAAGAG-CCTTCTCG-TTTCAGCTTATT--
-TA-A------------------------------------------
>gi|118584626|gb|EF124511| /Avian/8(NS)/H5N1/China/2006/// Influenza A virus (A/duck/Guangxi/89/2006(H5N1)) nonstructural protein 2 (NS2) and nonstructural protein 1 (NS1) genes, complete cds.
----------------------------------------ATGGATTCCAACACTGTGTC
AAGCTTTCAGGTAGACTGCTTTCTTTGGCATGTCCGCAAACGATTTGCAGACCAAGAAAT
GGGTGATGCCCCATTCC-TTGACCGGCTTCGCCGAG---------------A--TCAGAA
GTCCCTAAGAGGAAGAGGCAACACTCTTGGTCTGGACATCGAAACAGCTACTCGTGCGGG
GAAGCAGATAGTGGAGCGGATTCTGGAGGAGGAGTCTGATGAGGCACTTAAAA-------
--------TGCCAGCTTCACGCTACCTAACTGACATGACTCTCGAAGAGATGTCAAGGGA
CTGGTTCATGCTCATGCCCAAGCAGAAAGTGGCAGGCTCCCTTAGCATCAAAATGGACCA
GGCAATAATGGA-CAAAAACATCACATTGAAAGCAAACTTCAGTGTGATTTTTGACCGGT
TAGAAACCCTAATACTACTCAGAGCTTTCACAGAAGAGGGAGCAATCGTGGGAGAAATCT
TACCGTTACCTTCTCTTCCAGGACATACTGATGAGGATGTCAAAAATGCAATTGGGGTAC
TCATCGGAGGATTTGAATGGAATGATAACACGGTTCGAGTCTCTGAAACTCTACAGAGAT
TCGCTTGGAGAAGCAGTGATAAGGATGGGAGATCTCCACT-CCCTTCAAACCAGAAACGG
AAAATGGCGAGAACAATTGAGTCATAAGTTTGAAGAGATAAGGTGGCTGATTGAAGAAGT
ACGACATAGATTGAAAATTACAGAAAACAGCTTCGAACAGATAACGTTTATGCAAG-CTT
TGCAACTACTGCTTGAAGTGGAGCAAGAGATGAGAA-CCTTCTCG-TTTCAGCTTATT--
-TA-A------------------------------------------
>gi|118584689|gb|EF124532| /Avian/8(NS)/H5N1/China/2006/// Influenza A virus (A/goose/Guangxi/224/2006(H5N1)) nonstructural protein 2 (NS2) and nonstructural protein 1 (NS1) genes, complete cds.
----------------------------------------ATGGATTCCAACACTGTGTC
AAGCTTTCAGGTAGACTGCTTTCTTTGGCATGTCCGCAAACGATTTGCAGACCAAGAACT
GGGTGATGCCCCATTCC-TTGACCGGCTTCGCCGAG---------------A--TCAGAA
GTCCCTAAGAGGAAGAGGCAACACTCTTGGTCTGGACATCGAAACAGCTACTCGTGCGGG
AAAACAGATAGTGGAGCGGATTCTGGAGGAGGAATCTGATGAGGCACTTAAAA-------
--------TGCCGACTTCACGCTACCTAACTGACATGACTCTCGAAGAAATGTCAAGGGA
CTGGTTCATGCTCATGCCCAAGCAGAAAGTGGCGGGTTCCCTTTGCATCAAAATGGACCA
GGCAATAATGGA-TAAAACCATCATATTGAAAGCAAACTTCAGTGTGATTTTTGACCGGT
TAGAAACCCTAATACTGCTTAGAGCTTTCACAGAAGAAGGAGCAATCGTGGGAGAAATCT
CACCATTACCTTCTCTTCCAGGACATACTGGTGAGGATGTCAAAAATGCAATTGGCGTCC
TCATCGGAGGACTTGAATGGAATGATAACACAGTTCGGGTCTCTGAAATTATACAGAGAT
TCGCTTGGAGAAGCAGTGATGAGGATGGGAGACTTCCACT-CCCTCCAAATCAGAAACGG
AAAATGGCGAGAACAATTGAGTCAGAAGTTTGAAGAAATAAGGTGGCTGATTGAAGAAGT
ACGACATAGATTGAAAATTACAGAAAACAGCTTCGAACAGATAACGTTTATGCAAG-CCT
TACAACTACTGCTTGAAGTGGAGCAAGAGATAAGAG-CCTTCTCG-TTTCAGCTTATT--
-TA-A------------------------------------------
>gi|118584692|gb|EF124533| /Avian/8(NS)/H5N1/China/2006/// Influenza A virus (A/duck/Guangxi/288/2006(H5N1)) nonstructural protein 2 (NS2) and nonstructural protein 1 (NS1) genes, complete cds.
----------------------------------------ATGGATTCCAACACTGTGTC
AAGCTTTCAGGTAGACTGCTTTCTTTGGCATGTCCGCAAACGATTTGCAGACCAAGAACT
GGGTGATGCCCCATTCC-TTGACCGGCTTCGCCGAG---------------A--TCAGAA
GTCCCTAAGAGGAAGAGGCAACACTCTTGGTCTGGACATCGAAACAGCTACTCGTGCGGG
AAAACAGATAGTGGAGCGGATTCTGGAGGAGGAATCTGATGAGGCACTTAAAA-------
--------TGCCGACTTCACGCTACCTAACTGACATGACTCTCGAAGAAATGTCAAGGGA
CTGGTTCATGCTCATGCCCAAGCAGAAACTGGCGGGTTCCCTTTGCATCAAAATGGACCA
GGCAATAATGGA-TAAAACCATCATATTGAAAGCAAACTTCAGTGTGATTTTTGACCGGT
TAGAAACCCTAATACTGCTTAGAGCTTTCACAGAAGAAGGAGCAATCGTGGGAGAAATCT
CACCATTACCTTCTCTTCCAGGACATACTGGTGAGGATGTCAAAAATGCAATTGGCGTCC
TCATCGGAGGACTTGAATGGAATGATAACACAGTTCGGGTCTCTGAAACTATACAGAGAT
TCGCTTGGAGAAGCAGTGATGAGGATGGGAGACTTCCACT-CCCTCCAAATCAGAAACGG
AAAATGGCGAGAACAATTGAGTCAGAAGTTTGAAGAAATAAGGTGGCTGATTGAAGAAGT
ACGACATAGATTGAAAATTACAGAAAACAGCTTCGAACAGATAACGTTTATGCAAG-CCT
TACAACTACTGCTTGAAGTGGAGCAAGAGATAAGAG-CCTTCTCG-TTTCAGCTTATT--
-TA-A------------------------------------------
>gi|118584734|gb|EF124547| /Avian/8(NS)/H5N1/China/2006/// Influenza A virus (A/chicken/Shantou/1233/2006(H5N1)) nonstructural protein 2 (NS2) and nonstructural protein 1 (NS1) genes, complete cds.
----------------------------------------ATGGACTCCAACACTGTGTC
AAGCTTTCAGGTAGACTGCTTTCTTTGGCATGTCCGCAAGCGATTTGCAGACCAAGAACT
GGGTGATGCCCCATTCC-TTGACCGGCTTCGCCGAG---------------A--TCAGAA
GTCCCTAAGAGGAAGAGGCAACACTCTTGGTCTGGACATCGAAACAGCTACTCGTGCGGG
AAAACAGATCGTGGAGCGGATTCTGGAGGAGGAGTCTGATGAGGCACTTAAAA-------
--------TGCCGACTTCACGCTACCTAACTGACATGACTCTCGAAGAAATGTCAAGGGA
CTGGTTCATGCTCATGCCCAAGCAGAAAGTGGCAGGTTCCCTTTGCATCAAAATAGACCA
GGCAATAATGGA-TAAAACCATCACATTGAAAGCAAACTTCAGTGTGATTTTTGACCGGT
TAGAAACCCTAATACTACTTAGAGCTTTCACAGAAGAAGGAGCAATCGTGGGAGAAATCT
CACCATTACCTTCTCTTCCAGGACATACTGGTGAGGATGTCAAAAATGCAATTGGCGTCC
TCATCGGAGGACTTGAATGGAATGATAACACAGTTCGGGTCTCTGAAACTATACAGAGAT
ACGCTTGGAGAAGCAGTGATGAGGATGGGAGACTTCCACT-CCTTCCAAATCAGAAACGG
AAAATGGCGAGAACAATTGAGTCAGAAGTTTGAAGAAATAAGGTGGCTGATTGAAGAAGT
ACGACATAGATTGAAAATTACAGAAAACAGCTTCGAACAGATAACGTTTATGCAAG-CCT
TACAACTACTGCTTGAAGTAGAGCAAGAGATAAGAG-CCTTCTCG-TTTCAGCTTATT--
-TA-A------------------------------------------
>gi|118584737|gb|EF124548| /Avian/8(NS)/H5N1/China/2006/// Influenza A virus (A/goose/Shantou/3265/2006(H5N1)) nonstructural protein 2 (NS2) and nonstructural protein 1 (NS1) genes, complete cds.
----------------------------------------ATGGATTCCAACACTGTGTC
AAGCTTTCAGGTAGACTGCTTTCTTTGGCATGTCCGCAAGCGATTTGCAGACCAAGAACT
GGGTGATGCCCCATTCC-TTGACCGGCTTCGCCGAG---------------A--TCAGAA
GTCCCTAAGAGGAAGAGGCAACACTCTTGGTCTGGACATCGAAACAGCTACTCGTGCGGG
AAAACAGATAGTGGAGCGGATTCTGGAGGAGGAGTCTGATGAGGCACTTAAAA-------
--------TGCCGAATTCACGCTACCTAACTGACATGACTCTCGAAGAAATGTCAAGGGA
CTGGTTCATGCTCATGCCCAAGCAGAAAGTGGCAGGTTCCCTTTGCATCAAAATGGACCA
GGCAATAATGGA-TAAAACCATCATATTGAAAGCAAACTTCAGTGTGATTTTTGACCGGT
TAGAAACCCTAATACTGCTTAGAGCTTTCACAGAAGAAGGAGCAATCGTGGGAGAAATCT
CACCATTACCTTCTCTTCCAGGACATACTGGTGAGGATGTCAAAAATGCAATTGGCGTCC
TCATCGGAGGACTTGAATGGAATGATAACACAGTTCGGGTCTCTGAAACTATACAGAGAT
ACGCTTGGAGAAGCAGTGATGAGGATGGGAGACTTCCACT-CCTTCCAAATCAGAAACGG
AAAATGGCGAGAACAATTGAGTCAGAAGTTTGAAGAAATAAGGTGGCTGATTGAAGAAGT
ACGACATAGATTGAAAATTACAGAAAACAGCTTCGAACAGATAACGTTTATGCAAG-CCT
TACAACTACTGCTTGAAGTGGAGCAAGAGATAAGAG-CCTTCTCG-TTTCAGCTTATT--
-TA-A------------------------------------------
>gi|118584743|gb|EF124550| /Avian/8(NS)/H5N1/China/2006/// Influenza A virus (A/chicken/Shantou/3840/2006(H5N1)) nonstructural protein 2 (NS2) and nonstructural protein 1 (NS1) genes, complete cds.
----------------------------------------ATGGATTCCAACACTGTGTC
AAGCTTTCAGGTAGACTGCTTTCTTTGGCATGTCCGCAAACGATTTGCAGACCAAGAACT
GGGTGATGCCCCATTCC-TTGACCGGCTTCGCCGAG---------------A--TCAGAA
GTCCCTAAGAGGAAGAGGCAACACTCTTGGTCTGGACATCGAAACAGCTACTCGTGCGGG
AAAACAGATCGTGGAGCGGATTCTGGAGGAGGAGTCTGATGAGGCACTTAAAA-------
--------TGCCGACTTCACGCTACCTAACTGACATGACTCTCGAAGAAATGTCAAGGGG
CTGGTTCATGCTCATGCCCAAGCAGAAAGTGGCAGGTTCCCTTTGCATCAAAATGGACCA
GGCAATAATGGA-TAAAACCATCATATTGAAAGCAAACTTCAGTGTAATTTTTGACCGGT
TAGAAACCCTAATACTGCTTAGAGCTTTCACAGAAGAAGGAGCAATCGTGGGAGAAATCT
CACCATTACCTTCTCTTCCAGGACATACTGGTGAGGATGTCAAAAATGCAATTGGCGTCC
TCATCGGAGGACTTGAATGGAATGATAACACAGTTCGGGTCTCTGAAACTATACAGAGAT
ACGCTTGGAGAAGCAGTGATGAGGATGGGAGACTTCCACT-CCTTCCAAATCAGAAACGG
AAAATGGCGAGAACAATTGAGTCAGAAGTTTGAAGAAATAAGGTGGCTGATTGAAGAAGT
ACGACATAGATTGAAAATTACAGAAAACAGCTTCGAACAGATAACGTTTATGCAAG-CCT
TACAACTACTGCTTGAAGTGGAGCAAGAGATAAGAG-CCTTCTCG-TTTCAGCTTATT--
-TA-A------------------------------------------
>gi|156615822|gb|DQ914818| /Avian/8(NS)/H5N1/China/2006/// Influenza A virus (A/chicken/Shanxi/2/2006(H5N1)) segment 8, complete sequence.
--------------AGCAAAAGCAGGGTGACAAAGACATAATGGATCCCAACACTGTGTC
AAGCTTTCAGGTAGACTGCTTTCTTTGGCATGTCCGCAAACGATTTGCAGACCAAGAACT
GGGTGATGCCCCATTCC-TTGACCGGCTTCGCCGAG---------------A--TCAGAA
GTCCCTAAGGGGAAGAGGCAACACTCTTGGTCTGGACATCGAAACAGCTACTCGTGCGGG
AAAGCAGATAGTGGAGCGGATGCTGGAGGAGGAGTCTGATGAGGCACTTAAAA-------
--------TGCCGGCTTCACGCTACCTAACTGACATGACTCTCGAAGAAATGTCAAGGGA
CTGGTTCATGCTCATGCCCAAGCAGAAAGTGGCAGGTTCCCTTTGCATCAAGATGGACCA
GGCAATAATGGA-TAAAACCATCATATTGAAAGCCAACTTCAGTGTGATTTTTGATCGAT
TGGAAACCCTAATACTACTTAGAGCTTTCACAGAAGAAGGAGCAATCGTGGGAGAAATCT
CACCATTACCTTCTCTTCCAGGACATACTGGTGAGGATGTCAAAAATGCAATTGGCGTCC
TCATCGGAGGACTTGAATGGAATAATAACACAGTTCGAGTCTCTGAAACTATACAGAGAT
TCACTTGGAGAAGCAGTGATGAGGATGGGAGACTTCCACT-CCCTCCAAATCAGAAACGG
AAAATGGCGAGAACAATTGAGTCAGAAGTTTGAAGAGATAAGGTGGCTGATTGAAGAAAT
GCGACATAGATTGAAAATTACAGAAAACAGCTTCGAACAGATAACCTTTATGCAAG-CCT
TACAACTACTGCTTGAAGTGGAGCAAGAGATAAGAA-CCTTCTCG-TTTCAGCTTATT--
-TA-ATGAT-AAAAAACACCCTTGTTTCTACT---------------
>gi|118584926|gb|EF124611| /Avian/8(NS)/H5N1/China/2006/// Influenza A virus (A/Guinea fowl/Shantou/1341/2006(H5N1)) nonstructural protein 2 (NS2) and nonstructural protein 1 (NS1) genes, complete cds.
----------------------------------------ATGGATTCCAACACTGTGTC
AAGCTTTCAGGTAGACTGCTTTCTTTGGCATGTCCGCAAACGATTTGCAGACCAAGAACT
GGGTGATGCCCCATTCC-TTGACCGGCTTCGCCGAG---------------A--TCAGAA
GTCCCTAAGAGGAAGAGGCAACACTCTTGGTCTGGACATCGAAACAGCTACTCGTGCGGG
AAAGCAGATAGTGGAGCGAATTCTGGAGGAGGAGTCTGATGAGGCACTTAAAA-------
--------TGCCAGCTTCACGCTACCTAACTGATATGACTCTCGAGGAAATGTCAAGGGA
CTGGTTCATGCTCATGCCCAAGCAGAAAGTGACAGGTTCCCTTTGCATCAAAATGGACCA
GGCAATAATGGA-TAAAATCATCATATTGAAAGCAAACTTCAGTGTGATTTATGACCGGT
TAGAGACCCTAATACTACTTAGAGCTTTCACAGAAGAAGGAGCAATCGTGGGAGAAATCT
CACCATTACCTTCTCTTCCAGGACATACTAATGAGGATGTCAAAAATGCAATTGGCGTCC
TCATCGGAGGACTTGAATGGAATGATAACACGGTTCGAGTCTCTGAAATTATACAGAGAT
TCGCTTGGAGAAGCATTGATGAGGATGGGAGACTTCCACT-CCCTCCAGATCAGAAACGG
AAAATGGCGAGAACAATTGAGTCAAAAGTTTGAAGAAATAAGGTGGCTGATTGAAGAAAT
ACGACATAGATTGAGAATTACAGAAAACAGCTTCGAACAGATAACGTTTATGCAAG-CCT
TACAACTACTGCTTGAAGTGGAGCAAGAGATAAGAA-CCTTCTCG-TTTCAGCTTATT--
-TA-A------------------------------------------
>gi|118584806|gb|EF124571| /Avian/8(NS)/H5N1/China/2006/// Influenza A virus (A/duck/Fujian/668/2006(H5N1)) nonstructural protein 2 (NS2) and nonstructural protein 1 (NS1) genes, complete cds.
----------------------------------------ATGGATCCCAACACTGTGTC
AAGCTTTCAGGTAGACTGCTTTCTTTGGCATGTCCGCAAACGATTTGCAGACCAAGAACT
GGGTGATGCCCCATTCC-TTGACCGGCTTCGCCGAG---------------A--TCAGAA
GTCCCTAAGAGGAAGAGGCAACACTCTTGGTCTGGACATCGAAACAACTACTCGTGCGGG
AAAGCAGATAGTGGAGCGGATTCTGGAGGAGGAGTCTGATGAGGCACTTAAAA-------
--------TGCCGGCTTCACGCTACCTAACGGACATGACTCTCGAGGAAATGTCAAGGGA
CTGGTTCATGCTCATGCCCAAGCAGAAAGTGGCAGGTTCCCTTTGCATCAAAATGGACCA
GGCAATAATGGA-TAAAACCATCATATTGAAAGCAAACTTCAGTGTGATTTTTGATCGAT
TGGACACCCTAATACTACTTAGAGCTTTCACAGAAGAAGGAGCAATCGTGGGAGAAATCT
CACCATTACCTTCTCTTCCAGGACATACTGGTGAGGATGTCAAAAATGCAATTGGCGTCC
TCATCGGAGGGCTTGAATGGAATGATAACACAGTTCGAGTCTCTGAAACTATACAGAGAT
TCGCTTGGAGAAGCAGTGATGAGGATAGGAGACCTCCACT-CCCTCCAAATCAGAAACGG
AAAATGGCGAGAACAATTGAGTCAGAAGTTTGAAGAAATAAGGTGGCTGATTGAAGAAGT
ACGGCATAGATTGAAAATTACAGAAAACAGCTTCGAACAGATAACATTTATGCAAG-CCT
TACAACTACTGCTTGAAGTGGAGCAAGAGATAAGAG-CCTTCTCG-TTTCAGCTTATT--
-TA-A------------------------------------------
>gi|118584809|gb|EF124572| /Avian/8(NS)/H5N1/China/2006/// Influenza A virus (A/duck/Fujian/671/2006(H5N1)) nonstructural protein 2 (NS2) and nonstructural protein 1 (NS1) genes, complete cds.
----------------------------------------ATGGATCCCAACACTGTGTC
AAGCTTTCAGGTAGACTGCTTTCTTTGGCATGTCCGCAAACGATTTGCAGACCAAGAACT
GGGTGATGCCCCATTCC-TTGACCGGCTTCGCCGAG---------------A--TCAGAA
GTCCCTAAGAGGAAGAGGCAACACTCTTGGTCTGGACATCGAAACAGCTACTCGTGCGGG
AAAGCAGATAGTGGAGCGGATTCTGGAGGAGGAGTCTGATGAGGCACTTAAAA-------
--------TGCCGGCTTCACGCTACCTAACGGACATGACTCTCGAGGAAATGTCAAGGGA
CTGGTTCATGCTCATGCCCAAGCAGAAAGTGGCAGGTTCCCTTTGCATCAAAATGGACCA
GGCAATAATGGA-TAAAACCATCATATTGAAAGCAAACTTCAGTGTGATTTTTGATCGAT
TGGACACCCTAATACTACTTAGAGCTTTCACAGAAGAAGGAGCAATCGTGGGAGAAATCT
CACCATTACCTTCTCTTCCAGGACATACTGGTGAGGATGTCAAAAATGCAATTGGCGTCC
TCATCGGAGGGCTTGAATGGAATGATAACACAGTTCGAGTCTCTGAAACTATACAGAGAT
TCGCTTGGAGAAGCAGTGATGAGGATAGGAGACCTCCACT-CCCTCCAAATCAGAAACGG
AAAATGGCGAGAACAATTGAGTCAGAAGTTTGAAGAAATAAGGTGGCTGATTGAAGAAGT
ACGGCATAGATTGAAAATTACAGAAAACAGCTTCGAACAGATAACATTTATGCAAG-CCT
TACAACTACTGCTTGAAGTGGAGCAAGAGATAAGAG-CCTTCTCG-TTTCAGCTTATT--
-TA-A------------------------------------------
>gi|118584716|gb|EF124541| /Avian/8(NS)/H5N1/China/2006/// Influenza A virus (A/chicken/Guiyang/29/2006(H5N1)) nonstructural protein 2 (NS2) and nonstructural protein 1 (NS1) genes, complete cds.
----------------------------------------ATGGATTCCAACACTGTGTC
AAGCTTTCAGGTAGACTGCTTTCTTTGGCATGTCCGCAAACGATTTGCAGACCAAGAACT
GGGTGATGCCCCATTCC-TTGACCGGCTTCGCCGAG---------------A--TCAGAA
GTCCCTAAGAGGAAGAGGCAACACTCTTGGTCTGGACATCGAAACAGCTACTCGTGCGGG
AAAACAGATAGTGGAGCGGATTCTGGAGGAGGAATCTGACGAGGCACTTAAAA-------
--------TGCCGACTTCACGCTACCTAACTGACATGACTCTTGAAGAAATGTCAAGGGA
CTGGTTCATGCTCATGCCCAAGCAGAAAGTGGCGGGTTCCCTTTGCATCAAAATGGACCA
GGCAATAATGGA-TAAAACCATCATATTGAAAGCAAACTTCAGTGTGATTTTTGACCGGT
TAGAAACCCTAATACTGCTTAGAGCTTTCACAGAAGAAGGAGCAATCGTGGGAGAAATCT
CACCATTACCTTCTCTTCCAGGACATACTGGTGAGGATGTCAAAAATGCAATTGGCGTCC
TCATCGGAGGACTTGAATGGAATGATAACACAGTTCGGGTCTCTGAAACTATACAGAGAT
TCGCTTGGAGAAGCAGTGATGAGGATGGGAGACTTCCACT-CCCTCCAAATCAGAAACGG
AAAATGGCGAGAACAATTGAGTCAGAAGTTTGAAGAAATAAGGTGGCTGATTGAAGAAGT
ACGACATAGATTGAAAATTACAGAAAACAGCTTCGAACAGATAACGTTTATGCAAG-CCT
TACAACTACTGCTTGAAGTGGAGCAAGAGATAAGAG-CCTTCTCG-TTTCAGCTTATT--
-TA-A------------------------------------------
>gi|118584719|gb|EF124542| /Avian/8(NS)/H5N1/China/2006/// Influenza A virus (A/duck/Guiyang/293/2006(H5N1)) nonstructural protein 2 (NS2) and nonstructural protein 1 (NS1) genes, complete cds.
----------------------------------------ATGGATTCCAACACTGTGTC
AAGCTTTCAGGTAGACTGCTTTCTTTGGCATGTCCGCAAGCGATTTGCAGACCAAGAACT
GGGTGATGCCCCATTCC-TTGACCGGCTTCGCCGAG---------------A--TCAGAA
GTCCCTAAGAGGAAGAGGCAACACTCTTGGTCTGGACATCGAAACAGCTACTCGTGCGGG
AAAACAGATCGTGGAGCGGATTCTGGAGGAGGAGTCTGATGAGGCACTTAAAA-------
--------TGCCGACTTCACGCTACCTAACTGACATGACTCTCGAAGAAATGTCAAGGGA
CTGGTTCATGCTCATGCCCAAGCAGAAAGTGGCAGGTTCCCTTTGCATCAAAATGGACCA
GGCAATAATGGA-TAAAACCATCATATTGAAAGCAAACTTCAGTGTGATTTTTGACCGGT
TAGAAACCCTAATACTGCTTAGAGCTTTCACAGAAGAAGGAGCAATCGTGGGAGAAATCT
CACCATTACCTTCTCTTCCAGGACATACTGGTAAGGATGTCAAAAATGCAATTGGCGTCC
TCATCGGAGGATTTGAATGGAATGATAACACAGTTCGGGTCTCTGAAACTATACAGAGAT
ACGCTTGGAGAAGCAGTGATGAGGATGGGAGACTTCCACT-CCTTCCAAATCAGAAACGG
AAAATGGCGAGAACAATTGAGTCAGAAGTTTGAAGAAATAAGGTGGCTGATTGAAGAAGT
ACGACATAGATTGAAAATTACAGAAAACAGCTTCGAACAGATAACGTTTATGCAAG-CCT
TACAACTACTGCTTGAAGTGGAGCAAGAGATAAGAG-CCTTCTCG-TTTCAGCTTATT--
-TA-A------------------------------------------
>gi|118584725|gb|EF124544| /Avian/8(NS)/H5N1/China/2006/// Influenza A virus (A/goose/Guiyang/538/2006(H5N1)) nonstructural protein 2 (NS2) and nonstructural protein 1 (NS1) genes, complete cds.
----------------------------------------ATGGATTCCAACACTGTGTC
AAGCTTTCAGGTAGACTGCTTTCTTTGGCATGTCCGCAAGCGATTTGCAGACCAAGAACT
GGGTGATGCCCCATTCC-TTGACCGGCTTCGCCGAG---------------A--TCAGAA
GTCCCTAAGAGGAAGAGGCAACACTCTTGGTCTGGACATCGAAACAGCTACTCGTGCGGG
AAAACAGATCGTGGAGCGGATTCTGGAGGAGGAGTCTGATGAGGCACTTAAAA-------
--------TGCCGACTTCACGCTACCTAACTGACATGACTCTCGAAGAAATGTCAAGGGA
CTGGTTCATGCTCATGCCCAAGCAGAAAGTGGCAGGTTCCCTTTGCATCAAAATGGACCA
GGCAATAATGGA-TAAAACCATCATATTGAAAGCAAACTTCAGTGTGATTTTTGACCGGT
TAGAAACCCTAATACTGCTTAGAGCTTTCACAGAAGAAGGAGCAATCGTGGGAGAAATCT
CACCATTACCTTCTCTTCCAGGACATACTGGTGAGGATGTCAAAAATGCAATTGGCGTCC
TCATCGGAGGATTTGAATGGAATGATAACACAGTTCGGGTCTCTGAAACTATACAGAGAT
ACGCTTGGAGAAGCAGTGATGAGGATGGGAGACTTCCACT-CCTTCCAAATCAGAAACGG
AAAATGGCGAGAACAACTGAGTCAGAAGTTTGAAGAAATAAGGTGGCTGATTGAAGAAGT
ACGACATAGATTGAAAATTACAGAAAACAGCTTCGAACAGATAACGTTTATGCAAG-CCT
TACAACTACTGCTTGAAGTGGAGCAAGAGATAAGAG-CCTTCTCG-TTTCAGCTTATT--
-TA-A------------------------------------------
>gi|118584932|gb|EF124613| /Avian/8(NS)/H5N1/China/2006/// Influenza A virus (A/goose/Shantou/239/2006(H5N1)) nonstructural protein 2 (NS2) and nonstructural protein 1 (NS1) genes, complete cds.
----------------------------------------ATGGATTCCAACACTGTGTC
AAGCTTTCAGGTAGACTGCTTTCTTTGGCATGTCCGCAAACGATTTGCAGACCAAGAACT
GGGTGATGCCCCATTCC-TTGACCGGCTTCGCCGAG---------------A--TCAGAA
GTCCCTAAGAGGAAGAGGCAACACTCTTGGTCTGGACATCGAAACAGCTACTCGTGCGGG
AAAGCAAATAGTGGAACGGATTCTGGAGGAGGAGTCCGATGAGGCACTTAAAA-------
--------TGCCGGCTTCACGCTACCTAACTGACATGACTCTCGAAGAAATGTCAAGGGA
CTGGTTCATGCTCATGCCCAAGCAGAAGGTGGCAGGTTCCCTTTGCATCAAAATGGACCA
GGCAATAATGGA-TAAAAATATCATATTGAAAGCAAACTTCAGTGTGATTTTTGGCCGGT
TGGAAACCCTAATATTACTTAGAGCTTTCACAGAAGAGGGAGCAATCGTGGGAGAAATTT
CACCATTACCTTCTCTTCCAGGACATACTGAGGAGGATGTCAAAAATGCAATTGGGGTCC
TCATCGGAGGGCTTGAATGGAATGATAACACAGTTCGAGTCTCTGAAACTCTACAGAGAT
TCGCTTGGAGAAGCAGTGATGAGAATGGGAGACCTCCACT-CCCTCCAAATCAGAAACGG
AAAATGGCGAGAACAATTGAGTCAGAAGTTTGAAGAAATAAGGTGGATGATTGAAGAAGT
ACGACATAGATTGAAAATTACAGAAAACAGTTTCGAACAGATAACGTTTATGCAAG-CCT
TGCAACTATTGCTTGAAGTGGAGCAAGAGATAAGAA-CCTTCTCG-TTTCAGCTTATT--
-TA-A------------------------------------------
>gi|118584950|gb|EF124619| /Avian/8(NS)/H5N1/China/2006/// Influenza A virus (A/goose/Guiyang/1461/2006(H5N1)) nonstructural protein 2 (NS2) and nonstructural protein 1 (NS1) genes, complete cds.
----------------------------------------ATGGATTCCAACACTGTGTC
AAGCTTTCAGGTAGACTGCTTTCTTTGGCATGTCCGCAAACGATTTGCAGACCAAGAACT
GGGTGATGCCCCATTCC-TTGACCGGCTTCGCCGAG---------------A--TCAGAA
GTCCCTAAGAGGAAGAGGCAACACTCTTGGTCTGGACATCGAAACAGCTACTCGTGCGGG
AAAACAGATAGTGGAGCGGATTCTGGAGGAGGAATCTGACGAGGCACTTAAAA-------
--------TGCCGACTTCACGCTACCTAACTGACATGACTCTCGAAGAAATGTCAAGGGA
CTGGTTCATGCTCATGCCCAAGCAGAAAGTGGCGGGTTCCCTTTGCATCAAAATGGACCA
GGCAATAATGGA-TAAAACCATCATATTGAAAGCAAACTTCAGTGTGATTTTTGACCGGT
TAGAAACCCTAATACTGCTTAGAGCTTTCACAGAAGAAGGAGCAATCGTGGGAGAAATCT
CACCATTACCTTCTCTTCCAGGACATACTGGTGAGGATGTCAAAAATGCAATTGGCGTCC
TCATCGGAGGACTTGAATGGAATGATAACACAGTTCGGGTCTCTGAAACTATACAGAGAT
TCGCTTGGAGAAGCAGTGATGAGGATGGGAGACTTCCACT-CCCTCCAAATCAGAAACGG
AAAATGGCGAGAACAATTGAGTCAGAAGTTTGAAGAAATAAGGTGGCTGATTGAAGAAGT
ACGACATAGATTGAAAATTACAGAAAACAGCTTCGAACAGATAACGTTTATGCAAG-CCT
TACAACTACTGCTTGAAGTGGAGCAAGAGATAAGAG-CCTTCTCG-TTTCAGCTTATT--
-TA-A------------------------------------------
>gi|118584956|gb|EF124621| /Avian/8(NS)/H5N1/China/2006/// Influenza A virus (A/goose/Guiyang/1636/2006(H5N1)) nonstructural protein 2 (NS2) and nonstructural protein 1 (NS1) genes, complete cds.
----------------------------------------ATGGATTCCAACACTGTGTC
AAGCTTTCAGGTAGACTGCTTTCTTTGGCATGTCCGCAAACGATTTGCAGACCAAGAACT
GGGTGATGCCCCATTCC-TTGACCGGCTTCGCCGAG---------------A--TCAGAA
GTCCCTAAGAGGAAGAGGCAACACTCTTGGTCTGGACATCGAAACAGCTACTCGTGCGGG
AAAACAGATAGTGGAGCGGATTCTGGAGGAGGAATCTGACGAGGCACTTAAAA-------
--------TGCCGACTTCACGCTACCTAACTGACATGACTCTCGAAGAAATGTCAAGGGA
CTGGTTCATGCTCATGCCCAAGCAGAAAGTGGCGGGTTCCCTTTGCATCAAAATGGACCA
GGCAATAATGGA-TAAAACCATCATATTGAAAGCAAACTTCAGTGTGATTTTTGACCGAT
TAGAAACCCTAATACTGATTAGAGCTTTCACAGAAGAAGGAGCAATCGTGGGAGAAATCT
CACCATTACCTTCTCTTCCAGGACATACTGGTGAGGATGTCAAAAATGCAATTGGCGTCC
TCATCGGAGGACTTGAATGGAATGATAACACAGTTCGGGTCTCTGAAACTATACAGAGAT
TCGCTTGGAGAAGCAGTGATGAGGATGGGAGACTTCCACT-CCCTCCAAATCAGAAACGG
AAAATGGCGAGAACAATTGAGTCAGAAGTTTGAAGAAATAAGGTGGCTGATTGAAGAAGT
ACGACATAGATTGAAAATTACAGAAAACAGCTTCGAACAGATAACGTTTATGCAAG-CCT
TACAACTACTGCTTGAAGTGGAGCAAGAGATAAGAG-CCTTCTCG-TTTCAGCTTATT--
-TA-A------------------------------------------
>gi|118584959|gb|EF124622| /Avian/8(NS)/H5N1/China/2006/// Influenza A virus (A/duck/Guiyang/1722/2006(H5N1)) nonstructural protein 2 (NS2) and nonstructural protein 1 (NS1) genes, complete cds.
----------------------------------------ATGGATTCCAACACTGTGTC
AAGCTTTCAGGTAGACTGCTTTCTTTGGCATGTCCGCAAGCGATTTGCAGACCAAGAACT
GGGTGATGCCCCATTCC-TTGACCGGCTTCGCCGAG---------------A--TCAGAA
GTCCCTAAGAGGAAGAGGCAACACTCTTGGTCTGGACATCGAAACAGCTACTCGTGCGGG
AAAACAGATCGTGGAGCGGATTCTGGAGGAGGAGTCTGATGAGGCACTTAAAA-------
--------TGCCGACTTCACGCTACCTAACTGACATGACTCTCGAAGAAATGTCAAGGGA
CTGGTTCATGCTCATGCCCAAGCAGAAAGTGGCAGGTTCCCTTTGCATCAAAATGGACCA
GGCAATAATGGA-TAAAACCATCATATTGAAAGCAAACTTCAGTGTGATTTTTGACCGGT
TAGAAACCCTAATACTGCTTAGAGCTTTCACAGAAGAAGGAGCAATCGTGGGAGAAATCT
CACCATTACCTTCTCTTCCAGGACATACTGGTGAGGATGTCAAAAATGCAATTGGCGTCC
TCATCGGAGGACTTGAATGGAATGATAACACAGTTCGGGTCTCTGAAACTATACAGAGAT
TCGCTTGGAGAAGCAGTGATGAGGATGGGAGACTTCCACT-CCTTCCAAATCAGAAACGG
AAAATGGCGAGAACAATTGAGTCAGAAGTTTGAAGAAATAAGGTGGCTGATTGAAGAAGT
ACGGCATAGATTGAAAATTACAGAAAACAGCTTCGAACAGATAACGTTTATGCAAG-CCT
TACAACTACTGCTTGAAGTGGAGCAAGAGATAAGAG-CCTTCTCG-TTTCAGCTTATT--
-TA-A------------------------------------------
>gi|118584965|gb|EF124624| /Avian/8(NS)/H5N1/China/2006/// Influenza A virus (A/duck/Hunan/1204/2006(H5N1)) nonstructural protein 2 (NS2) and nonstructural protein 1 (NS1) genes, complete cds.
----------------------------------------ATGGATCCCAACACTGTGTC
AAGCTTTCAGGTAGACTGCTTTCTTTGGCATGTCCGCAAACGATTTGCAGACCAAGAACT
GGGTGATGCCCCATTCC-TTGACCGGCTTCGCCGAG---------------A--TCAGAA
GTCCTTAAGAGGAAGAGGCAGCACTCTTGGTCTGGACATCGAAACAGCTACTCGTGCTGG
AAAGCAGATAGTGGAGCGGATTCTGGAGGAGGAGTCTGATGAGGCACTTAAAA-------
--------TGCCGACTTCACGCTACCTAACTGACATGACTCTCGAGGAAATGTCAAGGGA
CTGGTTCATGCTCATGCCCAAGCAGAAAGTGGCAGGTTCCCTTTGCATCAAAATGGACCA
GGCAATAATGGA-TAAAACCATCATATTGAAAGCAAACTTCAGCGTGATTTTTGGCCGGT
TGGAAACCCTAATACTACTTAGAGCTTTCACAGAAGAAGGAGCAATCGCGGGAGAAATCT
CACCATTACCTTCTCTTCCAGGACATACTGATGAGGATGTCAAAAATGCAATTGGCGTCC
TCATCGGAGGACTTGAATGGAATGATAACACAGTTCGAGTCTCTGAAACTATACAGAGAT
TCGCTTGGGGAAGCAGTAATGAGGATAGGAGACTTCCACT-CCCTCCAAATCAGAAACGG
AAAATGGAGAGAACAATTGAGTCAAAAGTTTGAAGAAATAAGGTGGCTAATTGAAGAAGT
ACGACATAGATTGAAAATTACAGAAAACAGCTTCGAACAGATAACGTTTATGCAAG-CCT
TACAACTACTGCTTGAAGTAGAGCAAGAGATAAGAG-CCTTCTCG-TTTCAGCTTATT--
-TA-A------------------------------------------
>gi|118584968|gb|EF124625| /Avian/8(NS)/H5N1/China/2006/// Influenza A virus (A/goose/Guiyang/765/2006(H5N1)) nonstructural protein 2 (NS2) and nonstructural protein 1 (NS1) genes, complete cds.
----------------------------------------ATGGATTCCAACACTGTGTC
AAGCTTTCAGGTAGACTGCTTTCTTTGGCATGTCCGCAAACGATTTGCAGACCAAGAACT
GGGTGATGCCCCATTCC-TTGACCGGCTTCGCCGAG---------------A--TCAGAA
GTCCCTAAGAGGAAGAGGCAACACTCTTGGTCTGGACATCGAAACAGCTACTCGTGCGGG
AAAACAGATAGTGGAGCGGATTCTGGAGGAGGAATCTGACGAGGCACTTAAAA-------
--------TGCCGACTTCACGCTACCTAACTGACATGACTCTCGAAGAAATGTCAAGGGA
CTGGTTCATGCTCATGCCCAAGCAGAAAGTGGCGGGTTCCCTTTGCATCAAAATGGACCA
GGCAATAATGGA-TAAAACCATCATATTGAAAGCAAACTTCAGTGTGATTTTTGACCGGT
TAGAAACCCTAATACTGATTAGAGCTTTCACAGAAGAAGGAGCAATCGTGGGAGAAATCT
CACCATTACCTTCTCTTCCAGGACATACTGGTGAGGATGTCAAAAATGCAATTGGCGTCC
TCATCGGAGGACTTGAATGGAATGATAACACAGTTCGGGTCTCTGAAACTATACAGAGAT
TCGCTTGGAGAAGCAGTGATGAGGATGGGAGACTTCCACT-CCCTCCAAATCAGAAACGG
AAAATGGCGAGAACAATTGAGTCAGAAGTTTGAAGAAATAAGGTGGCTGATTGAAGAAGT
ACGACATAGATTGAAAATTACAGAAAACAGCTTCGAACAGATAACGTTTATGCAAG-CCT
TACAACTACTGCTTGAAGTGGAGCAAGAGATAAGAG-CCTTCTCG-TTTCAGCTTATT--
-TA-A------------------------------------------
>gi|118584974|gb|EF124627| /Avian/8(NS)/H5N1/China/2006/// Influenza A virus (A/goose/Shantou/3624/2006(H5N1)) nonstructural protein 2 (NS2) and nonstructural protein 1 (NS1) genes, complete cds.
----------------------------------------ATGGATTCCAACACTGTGTC
AAGCTTTCAGGTAGACTGCTTTCTTTGGCATGTCCGCAAACGATTTGCAGACCAAGAACT
GGGTGATGCCCCATTCC-TTGACCGGCTTCGCCGAG---------------A--TCAGAA
GTCCCTAAGAGGAAGAGGCAACACTCTTGGTCTGGACATCGAAACAGCTACTCGTGCGGG
AAAGCAAATAGTGGAACGGATTCTGGAGGAGGAGTCCGATGAGGCACTTAAAA-------
--------TGCCGGCTTCACGCTACCTAACTGACATGACTCTCGAAGAAGTGTCAAGGGA
CTGGTTCATGCTCATGCCCAAGCAGAAGGTGGCAGGTTCCCTTTGCATCAAAATGGACCA
GGCAATAATGGA-TAAAAATATCATATTGAAAGCAAACTTCAGTGTGATTTTTGGCCGGT
TGGAAACCCTAATATTACTTAGAGCTTTCACAGAAGAGGGAGCAATCGTGGGAGAAATTT
CACCATTACCTTCTCTTCCAGGACATACTGAGGAGGATGTCAAAAATGCAATTGGGGTCC
TCATCGGAGGGCTTGAATGGAATGATAACACAGTTCGAGTCTCTGAAACTCTACAGAGAT
TCGCTTGGAGAAGCAGTGATGAGAATGGGAGACCTCCACT-CCCTCCAAATCAGAAACGG
AAAATGGCGAGAACAATTGAGTCAGAAGTTTGAAGAAATAAGGTGGATGATTGAAGAAGT
ACGACATAGATTGAAAATTACAGAAAACAGTTTCGAACAGATAACGTTTATGCAAG-CCT
TGCAACTATTGCTTGAAGTGGAGCAAGAGATAAGAA-CCTTCTCG-TTTCAGCTTATT--
-TA-A------------------------------------------
>gi|118584995|gb|EF124634| /Avian/8(NS)/H5N1/China/2006/// Influenza A virus (A/duck/Guangxi/1436/2006(H5N1)) nonstructural protein 2 (NS2) and nonstructural protein 1 (NS1) genes, complete cds.
----------------------------------------ATGGATTCCAACACTGTGTC
AAGCTTTCAGGTAGACTGCTTTCTTTGGCATGTCCGCAAACGATTTGCAGACCAAGAACT
GGGTGATGCCCCATTCC-TTGACCGGCTTCGCCGAG---------------A--TCAGAA
GTCCCTAAGAGGAAGAGGCAACACTCTTGGTCTGGACATCGAAACAGCTACTCGTGCGGG
AAAACAGATAGTGGAGCGGATTCTGGAGGAGGAATCTGATGAGGCACTTAAAA-------
--------TGCCGACTTCACGCTACCTAACTGACATGACTCTCGAAGAAATGTCAAGGGA
CTGGTTCATGCTCATGCCCAAGCAGAAAGTGGCGGGTTCCCTTTACATCAAAATGGACCA
GGCAATAATGGA-TAAAACCATCATATTGAAAGCAAACTTCAGTGTGATTTTTGACCGGT
TAGAAACCCTAATACTGCTTAGAGCTTTCACAGAAGAAGGAGCAATCGTGGGAGAAATCT
CACCATTACCTTCTCTTCCAGGACATACTGGTGAGGATGTCAAAAATGCAATTGGCGTCC
TCATCGGAGGACTTGAATGGAATGATAACACAGTTCGGGTCTCTGAAACTATACAGAGAT
TCGCTTGGAGAAGCAGTGATGAGGATGGGAGACTTCCACT-CCCTCCAAATCAGAAACGG
AAAATGGCGAGAACAATTGAGTCAGAAGTTTGAAGAAATAAGGTGGCTGATTGAAGAAGT
ACGACATAGATTGAAAATTACAGAAAACAGCTTCGAACAGATAACGTTTATGCAAG-CCT
TGCAACTACTGCTTGAAGTGGAGCAAGAGATAAGAG-CCTTCTCG-TTTCAGCTTATT--
-TA-A------------------------------------------
>gi|118584998|gb|EF124635| /Avian/8(NS)/H5N1/China/2006/// Influenza A virus (A/goose/Guangxi/1458/2006(H5N1)) nonstructural protein 2 (NS2) and nonstructural protein 1 (NS1) genes, complete cds.
----------------------------------------ATGGATTCCAACACTGTGTC
AAGCTTTCAGGTAGACTGCTTTCTTTGGCATGTCCGCAAACGATTTGCAGACCAAGAACT
GGGTGATGCCCCATTCC-TTGACCGGCTTCGCCGAG---------------A--TCAGAA
GTCCCTAAGAGGAAGAGGCAACACTCTTGGTCTGGACATCGAAACAGCTACTCGTGCGGG
AAAACAGATAGTGGAGCGGATTCTGGAGGAGGAATCTGATGAGGCACTTAAAA-------
--------TGCCGACTTCACGCTACCTAACTGACATGACTCTCGAAGAAATGTCAAGGGA
CTGGTTCATGCTCATGCCCAAGCAGAAAGTGGCGGGTTCCCTTTGCATCAAAATGGACCA
GGCAATAATGGA-TAAAACCATCATATTGAAAGCAAACTTCAGTGTGATTTTTGACCGGT
TAGAAACCCTAATACTGCTTAGAGCTTTCACAGAAGAAGGAGCAATCGTGGGAGAAATCT
CACCATTACCTTCTCTTCCAGGACATACTGGTGAGGATGTCAAAAATGCAATTGGCGTCC
TCATCGGAGGACTTGAATGGAATGATAACACAGTTCGGATCTCTGAAATTATACAGAGAT
TCGCTTGGAGAAGCAGTGATGAGGATGGGAGACTTCCACT-CCCTCCAAATCAGAAACGG
AAAATGGCGAGAACAATTGAGTCAGAAGTTTGAAGAAATAAGGTGGCTGATTGAAGAAGT
ACGACATAGATTGAAAATTACAGAAAACAGCTTCGAACAGATAACGTTTATGCAAG-CCT
TACAACTACTGCTTGAAGTGGAGCAAGAGATAAGAG-CCTTCTCG-TTTCAGCTTATT--
-TA-A------------------------------------------
>gi|118585010|gb|EF124639| /Avian/8(NS)/H5N1/China/2006/// Influenza A virus (A/goose/Guangxi/1898/2006(H5N1)) nonstructural protein 2 (NS2) and nonstructural protein 1 (NS1) genes, complete cds.
----------------------------------------ATGGATTCCAACACTGTGGC
AAGCTTTCAGGTAGACTGCTTTCTTTGGCATGTCCGCAAACGATTTGCAGACCAAGAACT
GGGTGATGCCCCATTCC-TTGACCGGCTTCGCCGAG---------------A--TCAGAA
GTCCCTAAGAGGAAGAGGCAACACTCTTGGTCTGGACATCGAAACAGCTACTCGTGCGGG
AAAACAGATAGTGGAGCGGATTCTGGAGGAGGAATCTGATGAGGCACTTAAAA-------
--------TGCCGACTTCACGCTACCTAACTGACATGACTCTCGAAGAAATGTCAAGGGA
CTGGTTCATGCTCATGCCCAAGCAGAAAGTGGCGGGTTCCCTTTGCATCAAAATGGACCA
GGCAATAATGGA-TAAAACCATCATATTGAAAGCAAACTTCAGTGTGATTTTTGACCGGT
TAGAAACCCTAATACTGCTTAGAGCTTTCACAGAAGAAGGAGCAATCGTGGGAGAAATCT
CACCATTACCTTCTCTTCCAGGACATACTGGTGAGGATGTCAAAAATGCAATTGGCGTCC
TCATCGGAGGACTTGAATGGAATGATAACACAGTTCGGGTCTCTGAAACTATACAGAGAT
TCGCTTGGAGAAGCAGTGATGAGGATGGGAGACTTCCACT-CCCTCCAAATCAGAAACGG
AAAATGGCGAGAACAATTGAGTCAGAAGTTTGAAGAAATAAGGTGGCTGATTGAAGAAGT
ACGACATAGATTGAAAATTACAGAAAACAGCTTCGAACAGATAACGTTTATGCAAG-CCT
TACAACTACTGCTTGAAGTGGAGCAAGAGATAAGAG-CCTTCTCG-TTTCAGCTTATT--
-TA-A------------------------------------------
>gi|118585016|gb|EF124641| /Avian/8(NS)/H5N1/China/2006/// Influenza A virus (A/duck/Guangxi/2143/2006(H5N1)) nonstructural protein 2 (NS2) and nonstructural protein 1 (NS1) genes, complete cds.
----------------------------------------ATGGATTCCAACACTGTGTT
AAGCTTTCAGGTAGACTGCTTTCTTTGGCATGTCCGCAAACGATTTGCAGACCAAGAACT
GGGTGATGCCCCATTCC-TTGACCGGCTTCGCCGAG---------------A--TCAGAA
GTCCCTAAGAGGAAGAGGCAACACTCTTGGTCTGGACATCGAAACAGCTACTCGTGCGGG
AAAACAGATAGTGGAGCGGATTCTGGAGGAGGAATCTGATGAGGCACTTAAAA-------
--------TGCCGACTTCACGCTACCTAACTGACATGACTCTCGAAGAAATGTCAAGGGA
CTGGTTCATGCTCATGCCCAAGCAGAAAGTGGCGGGTTCCCTTTGCATCAAAATGGACCA
GGCAATAATGGA-TAAAACCATCATATTGAAAGCAAACTTCAGTGTGATTTTTGACCGGT
TAGAAACCCTAATACTGCTTAGAGCTTTCACAGAAGAAGGAGCAATCGTGGGAGAAATCT
CACCATTACCTTCTCTTCCAGGATATACTGGTGAGGATGTCAAAAATGCAATTGGCGTCC
TCATCGGAGGACTTGAATGGAATGATAACACAGTTCGGGTCTCTGAAACTATACAGAGAT
TCGCTTGGAGAAGCAGTGATGAGGATGGGAGACTTCCACT-CCCTCCAAATCAGAAACGG
AAAATGGCGAGAACAATTGAGTCAGAAGTTTGAAGAAATAAGGTGGCTGATTGAAGAAGT
ACGACATAGATTGAAAATTACAGAAAACAGCTTCGAACAGATAACGTTTATGCAAG-CCT
TACAACTACTGCTTGAAGTGGAGCAAGAGATAAGAG-CCTTCTCG-TTTCAGCTTATT--
-TA-A------------------------------------------
>gi|147846308|gb|AM503036| /Avian/8(NS)/H5N1/Burkina Faso/2006/// Influenza A virus (A/chicken/Burkina Faso/01.03/2006(H5N1)) mRNA for non-structural protein (ns gene)
-------------------------------------ATAATGGATTCCAACACTGTGTC
AAGCTTTCAGGTAGACTGCTTTCTTTGGCATGTCCGCAAACGATTTGCAGACCAAGAACT
GGGTGATGCCCCATTCC-TTGACCGGCTTCGCCGAG---------------A--TCAGAA
GTCCCTAAGAGGAAGAGGCAGCACTCTTGGTCTGGACATCGAAACAGCTACTCGTGCGGG
AAAGCAGATAGTGGAGCGAATTCTGGAGGAGGAGTCTGATGAGGCACTTAAAA-------
--------TGCCAGCTTCACGCTACCTAACTGATATGACTATCGAGGAAATGTCAAGGGA
CTGGTTTATGCTCATGCCCAAGCAGAAAGTGACAGGTTCCCTTTGCATCAAAATGGACCA
GGCAATAATGGA-TAAAACCATCATATTGAAAGCAAACTTCAGTGTGATTTATGACCGGT
TAGAGACCCTAATACTACTTAGAGCTTTCACAGAAGAAGGAGCAATCGTGGGAGAAATCT
CACCATTACCCTCTCTTCCAGGACATACTAATGAGGATGTCAAAAATGCAATTGGCGTCC
TCATCGGAGGACTTGAATGGAATGATAACACGGTTCGAGTCTCTGAAATTATACAGAGAT
TCGCTTGGAGAAGCATTGATGAGGATGGGAGACTTCCACT-CCCTCCAGATCAGAAACGG
AAAATGGCGAGAACAATTGAGTCAAAAGTTTGAAGAAATAAGGTGGCTGATTGAAGAAAT
ACGACATAGATTGAAAATCACAGAAAACAGCTTCGAACAGATAACGTTTATGCAAG-CCT
TACAACTACTGCTTGAAGTGGAGCAAGAGATAAGAA-CCTTCTCG-TTTCAGCTTATT--
-TA-AT-----------------------------------------
>gi|147846312|gb|AM503038| /Avian/8(NS)/H5N1/Burkina Faso/2006/// Influenza A virus (A/hooded vulture/Burkina Faso/1/2006(H5N1)) mRNA for non-structural protein (ns gene)
-------------------------------------ATAATGGATTCCAACACTGTGTC
AAGTTTTCAGGTAGACTGCTTTCTTTGGCATGTCCGCAAACGATTTGCAGACCAAGAACT
GGGTGATGCCCCATTCC-TTGACCGGCTTCGCCGAG---------------A--TCAGAA
GTCCCTAAGGGGAAGAGGCAGCACTCTTGGTCTGGACATCGAAACAGCTACTCGTGCGGG
AAAGCAGATAGTGGAGCGAATTCTGGAGGAGGAGTCTGATGAGGCACTTAAAA-------
--------TGCCAGCTTCACGCTACCTAACTGATATGACTCTCGAGGAAATGTCAAGGGA
CTGGTTTATGCTCATGCCCAAGCAGAAAGTGACAGGTTCCCTTTGCATCAAAATGGACCA
GGCAATAATGGA-TAAAACCATCATATTGAAAGCAAACTTCAGTGTGATTTATGACCGGT
TAGAGACCCTAATACTACTTAGAGCTTTCACAGAAGAAGGAGCAATCGTGGGAGAAATCT
CACCATTACCCTCTCTTCCAGGACATACTAATGAGGATGTCAAAAATGCAATTGGCGTCC
TCATCGGAGGACTTGAATGGAATGATAACACGGTTCGAGTCTCTGAAATTATACAGAGAT
TCGCTTGGAGAAGCATTGATGAGGATGGGAGACTTCCACT-CCCTCCAAATCAGAAACGG
AAAATGGCGAGAACAATTGAGTCAAAAGTTTGAAGAAATAAGGTGGCTGATTGAAGAAAT
ACGACATAGATTGAAAATCACAGAAAACAGCTTCGAACAGATAACGTTTATGCAAG-CCT
TACAACTACTGCTTGAAGTGGAGCAAGAGATAAGAA-CCTTCTCG-TTTCAGCTTATT--
-TA-AT-----------------------------------------
>gi|147846314|gb|AM503039| /Avian/8(NS)/H5N1/Burkina Faso/2006/// Influenza A virus (A/hooded vulture/Burkina Faso/2/2006(H5N1)) mRNA for non-structural protein (ns gene)
-------------------------------------ATAATGGATTCCAACACTGTGTC
AAGCTTTCAGGTAGACTGCTTTCTTTGGCATGTCCGCAAACGATTTGCAGACCAAGAACT
GGGTGATGCCCCATTCC-TTGACCGGCTTCGCCGAG---------------A--TCAGAA
GTCCCTAAGAGGAAGAGGCAGTACTCTTGGTCTGGACATCGAAACAGCTACTCGTGCGGG
AAAGCAGATAGTGGAGCGAATTCTGGAGGAGGAGTCTGATGAGGCACTTAAAA-------
--------TGCCAGCTTCACGCTACCTAACTGATATGACTCTCGAGGAAATGTCAAGGGA
CTGGTTTATGCTCATGCCCAAGCAGAAAGTGACAGGTTCCCTTTGCATCAAAATGGACCA
GGCAATAATGGA-TAAAACCATCATATTGAAAGCAAACTTCAGTGTGATTTATGACCGGT
TAGAGACCCTAATACTACTTAGAGCTTTCACAGAAGAAGGAGCAATCGTGGGAGAAATCT
CACCATTACCCTCTCTTCCAGGACATACTAATGAGGATGTCAAAAATGCAATTGGCGTCC
TCATCGGAGGACTTGAATGGAATGATAACACGGTTCGAGTCTCTGAAATTATACAGAGAT
TCGCTTGGAGAAGCATTGATGAGGATGGGAGACTTCCACT-CCCTCCAGATCAGAAACGG
AAAATGGCGAGAACAATTGAGTCAAAAGTTTGAAGAAATAAGGTGGCTGATTGAAGAAAT
ACGACATAGATTGAAAATCACAGAAAACAGCTTCGAACAGATAACGTTTATGCAAG-CCT
TACAACTACTGCTTGAAGTGGAGCAAGAGATAAGAA-CCTTCTCG-TTTCAGCTTATT--
-TA-AT-----------------------------------------
>gi|115608039|gb|CY016791| /Avian/8(NS)/H5N1/Afghanistan/2006/// Influenza A virus (A/chicken/Afghanistan/1207/2006(H5N1)) segment 8, complete sequence
-------------------------------------ATAATGGATTCCAACACTGTGTC
AAGCTTTCAGGTAGACTGCTTTCTTTGGCATGTCCGCAAACGATTTGCAGACCAAGAACT
GGGTGATGCCCCATTCC-TTGACCGGCTTCGCCGAG---------------A--TCAGAA
GTCCCTAAGAGGAAGAGGCAACACTCTTGGTCTGGACATCGAAACAGCTACTCGTGCGGG
AAAGCAGATAGTGGAGCGAATTCTGGAGGAGGAGTCTGATGAGGCACTTAAAA-------
--------TGCCAGCTTCACGCTACTTAACTGATATGACTCTCGAGGAAATGTCAAGGGA
CTGGTTCATGCTCATGCCTAAGCAGAAAGTGACAGGTTCCCTTTGCATCAAAATGGACCA
GGCAATAATGGA-TAAAACCATCATATTGAAAGCAAACTTCAGTGTGATTTATGACCGGT
TAGAGACCCTAATACTACTTAGAGCTTTCACAGAAGAAGGAGCAATCGTGGGAGAAATCT
CACCATTACCTTCTCTTCCAGGACATACTAATGAGGATGTCAAAAATGCAATTGGCGTCC
TCATCGGAGGACTTGAATGGAATGATAACACAGTTCGAGTCTCTGAAATTATACAGAGAT
TCGCTTGGAGAAGCATTGGTGAGGATGGGAGACTTCCACT-CCCTCCAGACCAGAAACGG
GAAATGGCGAGAACAATTGAGTCAAAAGTTTGAAGAAATAAGGTGGCTGATTGAAGAAAT
ACGACATAGATTGAAAATTACAGAAAACAGCTTCGAACAGATAACGTTTATGCAAG-CCT
TACAACTACTGCTTGAAGTGGAGCAAGAGATAAGAA-CCTTCTCG-TTTCAGCTTATT--
-TA-GTAAT-AAAA---------------------------------
>gi|133982965|gb|CY020625| /Avian/8(NS)/H5N1/Afghanistan/2006/// Influenza A virus (A/chicken/Afghanistan/1573-47/2006(H5N1)) segment 8, complete sequence
-------------------------------------ATAATGGATTCCAACACTGTGTC
AAGCTTTCAGGTAGACTGCTTTCTTTGGCATGTCCGCAAACGATTTGCAGACCAAGAACT
GGGTGATGCCCCATTCC-TTGACCGGCTTCGCCGAG---------------A--TCAGAA
GTCCCTAAGAGGAAGAGGCAACACTCTTGGTCTGGACATCGAAACAGCTACTCGTGCGGG
AAAGCAGATAGTGGAGCGAATTCTGGAGGAGGAGTCTGATGAGGCACTTAAAA-------
--------TGCCAGCTTCACGCTACTTAACTGATATGACTCTCGAGGAAATGTCAAGGGA
CTGGTTCATGCTCATGCCTAAGCAGAAAGTGACAGGTTCCCTTTGCATCAAAATGGACCA
GGCAATAATGGA-TAAAACCATCATATTGAAAGCAAACTTCAGTGTGATTTATGACCGGT
TAGAGACCCTAATACTACTTAGAGCTTTCACAGAAGAAGGAGCAATCGTGGGAGAAATCT
CACCATTACCTTCTCTTCCAGGACATACTAATGAGGATGTCAAAAATGCAATTGGCGTCC
TCATCGGAGGACTTGAATGGAATGATAACACAGTTCGAGTCTCTGAAATTATACAGAGAT
TCGCTTGGAGAAGCATTGGTGAGGATGGGAGACTTCCACT-CCCTCCAGACCAGAAACGG
GAAATGGCGAGAACAATTGAGTCAAAAGTTTGAAGAAATAAGGTGGCTGATTGAAGAAAT
ACGACATAGATTGAAAATTACAGAAAACAGCTTCGAACAGATAACGTTTATGCAAG-CCT
TACAACTACTGCTTGAAGTGGAGCAAGAGATAAGAA-CCTTCTCG-TTTCAGCTTATT--
-TA-GTAAT-AA-----------------------------------
>gi|133983065|gb|CY020633| /Avian/8(NS)/H5N1/Afghanistan/2006/// Influenza A virus (A/chicken/Afghanistan/1573-65/2006(H5N1)) segment 8, complete sequence
-------------------------------------ATAATGGATTCCAACACTGTGTC
AAGCTTTCAGGTAGACTGCTTTCTTTGGCATGTCCGCAAACGATTTGCAGACCAAGAACT
GGGTGATGCCCCATTCC-TTGACCGGCTTCGCCGAG---------------A--TCAGAA
GTCCCTAAGAGGAAGAGGCAACACTCTTGGTCTGGACATCGAAACAGCTACTCGTGCGGG
AAAGCAGATAGTGGAGCGAATTCTGGAGGAGGAGTCTGATGAGGCACTTAAAA-------
--------TGCCAGCTTCACGCTACTTAACTGATATGACTCTCGAGGAAATGTCAAGGGA
CTGGTTCATGCTCATGCCTAAGCAGAAAGTGACAGGTTCCCTTTGCATCAAAATGGACCA
GTCAATAATGGA-TAAAACCATCATATTGAAAGCAAACTTCAGTGTGATTTATGACCGGT
TAGAGACCCTAATACTACTTAGAGCTTTCACAGAAGAAGGAGCAATCGTGGGAGAAATCT
CACCATTACCTTCTCTTCCAGGACATACTAATGAGGATGTCAAAAATGCAATTGGCGTCC
TCATCGGAGGACTTGAATGGAATGATAACACAGTTCGAGTCTCTGAAATTATACAGAGAT
TCGCTTGGAGAAGCATTGGTGAGGATGGGAGACTTCCACT-CCCTCCAGACCAGAAACGG
GAAATGGCGAGAACAATTGAGTCAAAAGTTTGAAGAAATAAGGTGGCTGATTGAAGAAAT
ACGACATAGATTGAAAATTACAGAAAACAGCTTCGAACAGATAACGTTTATGCAAG-CCT
TACAACTACTGCTTGAAGTGGAGCAAGAGATAAGAA-CCTTCTCG-TTTCAGCTTATT--
-TA-GTAAT-AA-----------------------------------
>gi|133983162|gb|CY020641| /Avian/8(NS)/H5N1/Afghanistan/2006/// Influenza A virus (A/chicken/Afghanistan/1573-92/2006(H5N1)) segment 8, complete sequence
-------------------------------------ATAATGGATTCCAACACTGTGTC
AAGCTTTCAGGTAGACTGCTTTCTTTGGCATGTCCGCAAACGATTTGCAGACCAAGAACT
GGGTGATGCCCCATTCC-TTGACCGGCTTCGCCGAG---------------A--TCAGAA
GTCCCTAAGAGGAAGAGGCAACACTCTTGGTCTGGACATCGAAACAGCTACTCGTGCGGG
AAAGCAGATAGTGGAGCGAATTCTGGAGGAGGAGTCTGATGAGGCACTTAAAA-------
--------TGCCAGCTTCACGCTACTTAACTGATATGACTCTCGAGGAAATGTCAAGGGA
CTGGTTCATGCTCATGCCTAAGCAGAAAGTGACAGGTTCCCTTTGCATCAAAATGGACCA
GGCAATAATGGA-TAAAACCATCATATTGAAAGCAAACTTCAGTGTGATTTATGACCGGT
TAGAGACCCTAATACTACTTAGAGCTTTCACAGAAGAAGGAGCAATCGTGGGAGAAATCT
CACCATTACCTTCTCTTCCAGGACATACTAATGAGGATGTCAAAAATGCAATTGGCGTCC
TCATCGGAGGACTTGAATGGAATGATAACACAGTTCGAGTCTCTGAAATTATACAGAGAT
TCGCTTGGAGAAGCATTGGTGAGGATGGGAGACTTCCACT-CCCTCCAGACCAAAAACGG
GAAATGGCGAGAACAATTGAGTCAAAAGTTTGAAGAAATAAGGTGGCTGATTGAAGAAAT
ACGACATAGATTGAAAATTACAGAAAACAGCTTCGAACAGATAACGTTTATGCAAG-CCT
TACAACTACTGCTTGAAGTGGAGCAAGAGATAAGAA-CCTTCTCG-TTTCAGCTTATT--
-TA-GTAAT-AA-----------------------------------
>gi|86371189|gb|DQ359693| /Avian/8(NS)/H5N1/Russia/2005/11/26/ Influenza A virus (A/Cygnus olor/Astrakhan/Ast05-2-2/2005(H5N1)) nonstructural protein 2 (NS2) and nonstructural protein 1 (NS1) genes, complete cds.
--------------------------GTGACAAAAACATAATGGATTCCAACACTGTGTC
AAGCTTTCAGGTAGACTGCTTTCTTTGGCATGTCCGCAAACGATTTGCAGACCAAGAACT
GGGTGATGCCCCATTCC-TTGACCGGCTTCGCCGAG---------------A--TCAGAA
GTCCCTAAGAGGAAGAGGCAACACTCTTGGTCTGGACATCGAAACAGCTACTCGTGCGGG
AAAGCAGATAGTGGAGCGAATTCTGGAGGAGGAGTCTGATGAGGCACTTAAAA-------
--------TGCCAGCTTCACGCTACCTAACTGATATGACTCTCGAGGAAATGTCAAGGGA
CTGGTTCATGCTCATGCCCAAGCAGAAAGTGACAGGTTCCCTTTGCATCAAAATGGACCA
GGCAATAATGGA-TAAAACCATCATATTGAAAGCAAACTTCAGTGTGATTTATGACCGGT
TAGAGACCCTAATACTACTTAGAGCTTTCACAGAAGAAGGAGCAATCGTGGGAGAAATCT
CACCATTACCTTCTCTTCCAGGACATACTAATGAGGATGTCAAAAATGCAATTGGCGTCC
TCATCGGAGGACTTGAATGGAATGATAACACAGTTCGAATCTCTGAAATTATACAGAGAT
TCGCTTGGAGAAGCATTGATGAGGGTGGGAGACTTCCACT-CCCTCCAGATCAGAAACGG
AAAATGGCGAGAACAATTGAGCCAAAAGTTTGAAGAAATAAGGTGGCTGATTGAAGAAAT
ACGACATAGATTGAAAATTACAGAAAACAGCTTCGAACAGATAACGTTTATGCAAG-CCT
TACAACTACTGCTTGAAGTGGAGCAAGAGATAAGAA-CTTTCTCG-TTTCAGCTTATT--
-TA-ATGAT-AAAAAACAC----------------------------
>gi|86278733|gb|DQ365003| /Avian/8(NS)/H5N1/Russia/2005/11/26/ Influenza A virus (A/Cygnus olor/Astrakhan/Ast05-2-6/2005(H5N1)) nonstructural protein 2 (NS2) and nonstructural protein 1 (NS1) genes, complete cds.
--------------------------GTGACAAAAACATAATGGATTCCAACACTGTGTC
AAGCTTTCAGGTAGACTGCTTTCTTTGGCATGTCCGCAAACGATTTGCAGACCAAGAACT
GGGTGATGCCCCATTCC-TTGACCGGCTTCGCCGAG---------------A--TCAGAA
GTCCCTAAGAGGAAGAGGCAACACTCTTGGTCTGGACATCGAAACAGCTACTCGTGCGGG
AAAGCAGATAGTGGAGCGAATTCTGGAGGAGGAGTCTGATGAGGCACTTAAAA-------
--------TGCCAGCTTCACGCTACCTAACTGATATGACTCTCGAGGAAATGTCAAGGGA
CTGGTTCATGCTCATGCCCAAGCAGAAAGTGACAGGTTCCCTTTGCATCAAAATGGACCA
GGCAATAATGGA-TAAAACCATCATATTGAAAGCAAACTTCAGTGTGATTTATGACCGGT
TAGAGACCCTAATACTACTTAGAGCTTTCACAGAAGAAGGAGCAATCGTGGGAGAAATCT
CACCATTACCTTCTCTTCCAGGACATACTAATGAGGATGTCAAAAATGCAATTGGCGTCC
TCATCGGAGGACTTGAATGGAATGATAACACAGTTCGAATCTCTGAAATTATACAGAGAT
TCGCTTGGAGAAGCATTGATGAGGATGGGAGACTTCCACT-CCCTCCAGATCAGAAACGG
AAAATGGCGAGAACAACTGAGCCAAAAGTTTGAAGAAATAAGGTGGCTGATTGAAGAAAT
ACGACATAGATTGAAAATTACAGAAAACAGCTTCGAACAGATAACGTTTATGCAAG-CCT
TACAACTACTGCTTGAAGTGGAGCAAGAGATAAGAA-CTTTCTCG-TTTCAGCTTATT--
-TA-ATGAT-AAAAAACAC----------------------------
>gi|86278749|gb|DQ365010| /Avian/8(NS)/H5N1/Russia/2005/11/26/ Influenza A virus (A/Cygnus olor/Astrakhan/Ast05-2-5/2005(H5N1)) nonstructural protein 2 (NS2) and nonstructural protein 1 (NS1) genes, complete cds.
--------------------------GTGACAAAAACATAATGGATTCCAACACTGTGTC
AAGCTTTCAGGTAGACTGCTTTCTTTGGCATGTCCGCAAACGATTTGCAGACCAAGAACT
GGGTGATGCCCCATTCC-TTGACCGGCTTCGCCGAG---------------A--TCAGAA
GTCCCTAAGAGGAAGAGGCAACACTCTTGGTCTGGACATCGAAACAGCTACTCGTGCGGG
AAAGCAGATAGTGGAGCGAATTCTGGAGGAGGAGTCTGATGAGGCACTTAAAA-------
--------TGCCAGCTTCACGCTACCTAACTGATATGACTCTCGAGGAAATGTCAAGGGA
CTGGTTCATGCTCATGCCCAAGCAGAAAGTGACAGGTTCCCTTTGCATCAAAATGGACCA
GGCAATAATGGA-TAAAACCATCATATTGAAAGCAAACTTCAGTGTGATTTATGACCGGT
TAGAGACCCTAATACTACTTAGAGCTTTCACAGAAGAAGGAGCAATCGTGGGAGAAATCT
CACCATTACCTTCTCTTCCAGGACATACTAATGAGGATGTCAAAAATGCAATTGGCGTCC
TCATCGGAGGACTTGAATGGAATGATAACACAGTTCGAATCTCTGAAATTATACAGAGAT
TCGCTTGGAGAAGCATTGATGAGGATGGGAGACTTCCACT-CCCTCCAGATCAGAAACGG
AAAATGGCGAGAACAATTGAGCCAAAAGTTTGAAGAAATAAGGTGGCTGATTGAAGAAAT
ACGACATAGATTGAAAATTACAGAAAACAGCTTCGAACAGATAACGTTTATGCAAG-CCT
TACAACTACTGCTTGAAGTGGAGCAAGAGATAAGAA-CTTTCTCG-TTTCAGCTTATT--
-TA-ATGAT-AAAAAACAC----------------------------
>gi|89258376|gb|DQ434887| /Avian/8(NS)/H5N1/Russia/2005/11/26/ Influenza A virus (A/Cygnus olor/Astrakhan/Ast05-2-10/2005(H5N1)) nonstructural protein 2 (NS2) and nonstructural protein 1 (NS1) genes, complete cds.
--------------------------GTGACAAAAACATAATGGATTCCAACACTGTGTC
AAGCTTTCAGGTAGACTGCTTTCTTTGGCATGTCCGCAAACGATTTGCAGACCAAGAACT
GGGTGATGCCCCATTCC-TTGACCGGCTTCGCCGAG---------------A--TCAGAA
GTCCCTAAGAGGAAGAGGCAACACTCTTGGTCTGGACATCGAAACAGCTACTCGTGCGGG
AAAGCAGATAGTGGAGCGAATTCTGGAGGAGGAGTCTGATGAGGCACTTAAAA-------
--------TGCCAGCTTCACGCTACCTAACTGATATGACTCTCGAGGAAATGTCAAGGGA
CTGGTTCATGCTCATGCCCAAGCAGAAAGTGACAGGTTCCCTTTGCATCAAAATGGACCA
GGCAATAATGGA-TAAAACCATCATATTGAAAGCAAACTTCAGTGTGATTTATGACCGGT
TAGAGACCCTAATACTACTTAGAGCTTTCACAGAAGAAGGAGCAATCGTGGGAGAAATCT
CACCATTACCTTCTCTTCCAGGACATACTAATGAGGATGTCAAAAATGCAATTGGCGTCC
TCATCGGAGGACTTGAATGGAATGATAACACAGTTCGAATCTCTGAAATTATACAGAGAT
TCGCTTGGAGAAGCATTGATGAGGRTGGGAGACTTCCACT-CCCTCCAGATCAGAAACGG
AAAATGGCGAGAACAATTGAGCCAAAAGTTTGAAGAAATAAGGTGGCTGATTGAAGAAAT
ACGACATAGATTGAAAATTACAGAAAACAGCTTCGAACAGATAACGTTTATGCAAG-CCT
TACAACTACTGCTTGAAGTGGAGCAAGAGATAAGAA-CTTTCTCG-TTTCAGCTTATT--
-TA-ATGAT-AAAAAACAC----------------------------
>gi|113494618|gb|CY014189| /Avian/8(NS)/H5N1/Indonesia/2005/10/4/ Influenza A virus (A/chicken/Indonesia/CDC25/2005(H5N1)) segment 8 sequence
----------------------------------------ATGGATTCCAACACTGTGTT
AAGCTTTCAGGTAGACTGCTTTCTTTGGCATGTCCGCAAACGATTTGCAGACCAAGAACT
GGGTGATGCCCCATTCC-TTGACCGGCTTCGCCGAG---------------A--TCAGAA
GTCCCTAAGAGGAAGAGGCAACACTCTTGGTCTGGACATCGAGACAGCTACTCGTGCGGG
AAAGCAAATAGTGGAGCGGATTCTGGAGGAGGAGTCTGATGAGGCACTTAAAA-------
--------TGCCGGCTTCACGCTACCTAACTGACATGACTCTCGAAGAAATGTCAAGGGA
CTGGTTCATGCTCATGCCCAAGCAAAAGGTGGCAGGTTCCCTTTGCATCAAAATGGACCA
GGCAATAATGGA-TAAAACCATCATATTGAAAGCAAACTTCAGTGTGATTTTTGACCGGT
TGGAAACCCTAATACTACTTAGAGCTTTCACAGAAGAAGGAGCAATCGTAGGAGAAATCT
CACCATTACACTCTCTTCCAGGACATACTGGTGAGGATGTCAAAAATGCAATTGGCGTCC
TCATCGGAGGACTTGAATGGAATGATAACACAGTTCGAGTCTCTGAAACTATACAGAGAT
TCGCTTGGAGAGGCGGTGATGAGGATGGGAGACTTCCATT-CCCTCCAAATCAGAAACGG
AAAATGGCGAGAACAACTAAGTCAGAAGTTTGAAGAAATAAGGTGGCTGATTGAAGAAGT
ACGACATAGATTGAAAATTACAGAAAACAGCTTCGAACAGATAACATTTATGCAAG-CCT
TACAACTACTGCTTGAAGTGGAGCAAGAGATAAGAG-CTTTCTCG-TTTCAGCTTATT--
-TA-A------------------------------------------
>gi|115609707|gb|CY016831| /Avian/8(NS)/H5N1/Viet Nam/2005/// Influenza A virus (A/duck/Viet Nam/1/2005(H5N1)) segment 8, complete sequence
--------------------------------AAAACATAATGGATTCCAACACTGTGTC
AAGCTTTCAGGTAGACTGCTTTCTTTGGCATGTCCGCAAACGATTTGCAGACCAAGAACT
GGGTGATGCCCCATTCC-TTGACCGGCTTCGCCGAG---------------A--TCAGAA
GTCCCTAAGAGGAAGAGGCAACACTCTTGGTCTGGACATCGAAACAGCTACTCGCGCAGG
AAAGCAAATAGTGGAGCGGATTCTGGAGGAGGAGTCTGATAAAGCACTTAAAA-------
--------TGCCGGCTTCACGCTACCTAACTGACATGACTCTCGAAGAAATGTCAAGGGA
CTGGTTCATGCTCATGCCCAAGCAGAAAGTGGCAGGTTCCCTTTGCATCAAAATGGACCA
GGCAATAATGGA-TAAAACCATCATATTGAAAGCAAACTTCAGTGTGATTTTTGACCGGT
TGGAAACCCTAATACTACTTAGAGCTTTCACAGAAGAAGGAGCAATCGTGGGAGAAATCT
CACCATTACCTTCTCTTCCAGGACATACTGATGAGGATGTCAAAAATGCAATTGGCGTCC
TCATCGGAGGACTTGAATGGAATGATAACACAGTTCGAGTCACTGAAACTATACAGAGAT
TCGCTTGGAGAAGCAGTGATGAGGATGGGAGACTTCCACT-CCCTCCAAATCAGAAACGG
AAAATGGCGAGAACAATTGAGTCAGAAGTTTGAAGAAATAAGGTGGCTGATTGAAGAAGT
AAGACATAGATTGAAAATTACAGAAAACAGCTTCGAACAGATAACGTTTATGCAAG-CCT
TACAACTACTGCTTGAAGTGGAGCAAGAGATAAGAG-CCTTCTCG-TTTCAGCTTATT--
-TA-ATGAT-AA-----------------------------------
>gi|115953087|gb|CY016839| /Avian/8(NS)/H5N1/Viet Nam/2005/// Influenza A virus (A/chicken/Viet Nam/2/2005(H5N1)) segment 8, complete sequence
-------------------------------------ATAATGGATCCCAACACTGTGTC
AAGCTTTCAGGTAGACTGCTTTCTTTGGCATGTCCGCAAACGATTTGCAGACCAAGAACT
GGGTGATGCCCCATTCC-TTGACCGGCTTCGCCGAG---------------A--TCAGAA
GTCCCTAAGAGGAAGAGGCAACACTCTTGGTCTGGACATCGAAACAGCTACTCGCGCAGG
AAAGCAAATAGTGGAGCGGATTCTGGAGGAGGAGTCTGATGAAGCACTTAAAA-------
--------TGCCGGCTTCACGCTACCTAACTGACATGACTCTCGAAGAAATGTCAAAGGA
CTGGTTCATGCTCATGCCCAAGCAGAAAGTGGCAGGTTCCCTTTGCATCAAAATGGACCA
GGCAATAATGGA-TAAAACCATCATATTGAAAGCAAACTTCAGTGTGATTTTTGACCGGT
TGGAAACCCTAATACTACTTAGAGCTTTCACAGAAGAAGGAGCAATCGTGGGAGAAATCT
CACCATTACCTTCTCTTCCAGGACATACTGATGAGGATGTCAAAAATGCAATTGGCGTCC
TCATCGGAGGACTTGAATGGAATGATAACACAGTTCGAGTCACTGAAACTATACAGAGAT
TCGCTTGGAGAAGCAGTGATGAGGATGGGAGACTTCCACT-CCCTCCAAATCAGAAACGG
AAAATGGCGAGAACAATTGAGTCAGAAGTTTGAAGAAATAAGGTGGCTGATTGAAGAAGT
AAGACATAGATTGAAAATTACAGAAAACAGCTTCGAACAGATAACGTTTATGCAAG-CCT
TACAACTACTGCTTGAAGTGGAGCAAGAGATAAGAG-CCTTCTCG-TTTCAGCTTATT--
-TA-A------------------------------------------
>gi|115953007|gb|CY016847| /Avian/8(NS)/H5N1/Viet Nam/2005/// Influenza A virus (A/chicken/Viet Nam/6/2005(H5N1)) segment 8, complete sequence
-------------------------------------ATAATGGATTCCAACACTGTGTC
AAGCTTTCAGGTAGACTGCTTTCTTTGGCATGTCCGCAAACGATTTGCAGACCAAGAACT
GGGTGATGCCCCATTCC-TTGACCGGCTTCGCCGAG---------------A--TCAGAA
GTCCCTAAGAGGAAGAGGCAACACTCTTGGTCTGGACATCGAAACAGCTACTCGCGCAGG
AAAGCAAATAGTGGAGCGGATTCTGGAGGAGGAGTCTGATAAAGCACTTAAAA-------
--------TGCCGGCTTCACGCTACCTAACTGACATGACTCTCGAAGAAATGTCAAAGGA
CTGGTTCATGCTCATGCCCAAGCAGAAAGTGGCAGGCTCCCTTTGCATCAAAATGGACCA
GGCAATAATGGA-TAAAACCATCATATTGAAAGCAAACTTCAGTGTGATTTTTGACCGGT
TAGAAACCCTAATACTACTTAGAGCTTTCACAGAAGAAGGAGCAATCGTGGGAGAAATCT
CACCATTACCTTCTCTTCCAGGACATACTGATGAGGATGTCAAAAATGCAATTGGCGTCC
TCATCGGAGGACTTGAATGGAATGATAACACAGTTCGAGTCACTGAAACTATACAGAGAT
TCGCTTGGAGAAGCAGTGATGAGGATGGGAGACTTCCACT-CCCTCCAAATCAGAAACGG
AAAATGGCGAGAACAATTGAGTCAGAAGTTTGAAGAAATAAGGTGGCTGATTGAAGAAGT
AAGACATAGATTGAAAATTACAGAAAACAGCTTCGAACAGATAACGTTTATGCAAG-CCT
TACAACTACTGCTTGAAGTGGAGCAAGAGATAAGAG-CCTTCTCG-TTTCAGCTTATT--
-TA-ATGAT-AA-----------------------------------
>gi|115952899|gb|CY016855| /Avian/8(NS)/H5N1/Viet Nam/2005/// Influenza A virus (A/chicken/Viet Nam/8/2005(H5N1)) segment 8, complete sequence
--------------------------------AAAACATAATGGATTCCAACACTGTGTC
AAGCTTTCAGGTAGACTGCTTTCTTTGGCATGTCCGCAAACGATTTGCAGACCAAGAACT
GGGTGATGCCCCATTCC-TTGACCGGCTTCGCCGAG---------------A--TCAGAA
GTCCCTAAGAGGAAGAGGCAACACTCTTGGTCTGGACATCGAAACAGCTACTCGCGCAGG
AAAGCAAATAGTGGAGCGGATTCTGGAGGAGGAGTCTGATAAAGCACTTAAAA-------
--------TGCCGGCTTCACGCTACCTAACTGACATGACTCTCGAAGAAATGTCAAAGGA
CTGGTTCATGCTCATGCCCAAGCAGAAAGTGGCAGGCTCCCTTTGCATCAAAATGGACCA
GGCAATAATGGA-TAAAACCATCATATTGAAAGCAAACTTCAGTGTGATTTTTGACCGGT
TAGAAACCCTAATACTACTTAGAGCTTTCACAGAAGAAGGAGCAATCGTGGGAGAAATCT
CACCATTACCTTCTCTTCCAGGACATACTGATGAGGATGTCAAAAATGCAATTGGCGTCC
TCATCGGAGGACTTGAATGGAATGATAACACAGTTCGAGTCACTGAAACTATACAGAGAT
TCGCTTGGAGAAGCAGTGATGAGGATGGGAGACTTCCACT-CCCTCCAAATCAGAAACGG
AAAATGGCGAGAACAATTGAGTCAGAAGTTTGAAGAAATAAGGTGGCTGATTGAAGAAGT
AAGACATAGATTGAAAATTACAGAAAACAGCTTCGAACAGATAACGTTTATGCAAG-CCT
TACAACTACTGCTTGAAGTGGAGCAAGAGATAAGAG-CCTTCTCG-TTTCAGCTTATT--
-TA-AT-----------------------------------------
>gi|115952798|gb|CY016863| /Avian/8(NS)/H5N1/Viet Nam/2005/// Influenza A virus (A/chicken/Viet Nam/9/2005(H5N1)) segment 8, complete sequence
-------------------------------------ATAATGGATTCCAACACTGTGTC
AAGCTTTCAGGTAGACTGCTTTCTTTGGCATGTCCGCAAACGATTTGCAGACCAAGAACT
GGGTGATGCCCCATTCC-TTGACCGGCTTCGCCGAG---------------A--TCAGAA
GTCCCTAAGAGGAAGAGGCAACACTCTTGGTCTGGACATCGAAACAGCTACTCGCGCAGG
AAAGCAAATAGTGGAGCGGATTCTGGAGGAGGAGTCTGATAAAGCACTTAAAA-------
--------TGCCGGCTTCACGCTACCTAACTGACATGACTCTCGAAGAAATGTCAAAGGA
CTGGTTCATGCTCATGCCCAAGCAGAAAGTGGCAGGCTCCCTTTGCATCAAAATGGACCA
GGCAATAATGGA-TAAAACCATCATATTGAAAGCAAACTTCAGTGTGATTTTTGACCGGT
TAGAAACCCTAATACTACTTAGAGCTTTCACAGAAGAAGGAGCAATCGTGGGAGAAATCT
CACCATTACCTTCTCTTCCAGGACATACTGATGAGGATGTCAAAAATGCAATTGGCGTCC
TCATCGGAGGACTTGAATGGAATGATAACACAGTTCGAGTCACTGAAACTATACAGAGAT
TCGCTTGGAGAAGCAGTGATGAGGATGGGAGACTTCCACT-CCCTCCAAATCAGAAACGG
AAAATGGCGAGAACAATTGAGTCAGAAGTTTGAAGAAATAAGGTGGCTGATTGAAGAAGT
AAGACATAGATTGAAAATTACAGAAAACAGCTTCGAACAGATAACGTTTATGCAAG-CCT
TACAACTACTGCTTGAAGTGGAGCAAGAGATAAGAG-CCTTCTCG-TTTCAGCTTATT--
-TA-A------------------------------------------
>gi|115953516|gb|CY016871| /Avian/8(NS)/H5N1/Viet Nam/2005/// Influenza A virus (A/chicken/Viet Nam/10/2005(H5N1)) segment 8, complete sequence
-------------------------------------ATAATGGATTCCAACACTGTGTC
AAGCTTTCAGGTAGACTGCTTTCTTTGGCATGTCCGCAAACGATTTGCAGACCAAGAACT
GGGTGATGCCCCATTCC-TTGACCGGCTTCGCCGAG---------------A--TCAGAA
GTCCCTAAGAGGAAGGGGCAACACTCTTGGTCTGGACATCGAAACAGCTACTCGTGCGGG
GAAGCAGATAGTGGAGCGGATTCTGGAGGAGGAGTCTGATGAGGCACTTAAAA-------
--------TGCCGGCTTCACGCTACCTAACTGACATGACTCTCGAAGAGATGTCAAGGGA
CTGGTTCATGCTCATGCCCAAGCAGAAAGTGGCAGGCTCCCTTAGCATCAAAATGGACCA
GGCAATAATGGA-CAAAAACATCACATTGAAAGCAAACCTCAGTGTGATTTTTGACCGGT
TAGAAACCCTAATACTACTCAGAGCTTTCACAGAAGAAGGAGCAATCGTGGGAGAAATCT
CACCGTTACCTTCTCTTCCAGGACATACTGATGAGGATGTCAAAAATGCAATTGGGGTAC
TCATCGGAGGACTTGAATGGAATGATAACACGGTTCGAGTCTCTGAAGCTCTACAGAGAT
TCGCTTGGAGAAGCAGTGATGAGAATGGGAGACCTCCACT-CCCTTCAAACCAGAAACGG
AAAATGGCGAGAACAATTGAGTCATAAGTTTGAAGAGATAAGGTGGCTGATTGAAGAAGT
ACGACATAGATTGAAAATTACAGAAAACAGCTTCGAACAGATAACGTTTATGCAAG-CTT
TACAACTACTGCTTGAAGTGGAGCAAGAGATGAGAA-CCTTCTCG-TTTCAGCTTATT--
-TA-ATGATAA------------------------------------
>gi|115952229|gb|CY016879| /Avian/8(NS)/H5N1/Viet Nam/2005/// Influenza A virus (A/chicken/Viet Nam/11/2005(H5N1)) segment 8, complete sequence
--------------------------------AAAACATAATGGATTCCAACACTGTGTC
AAGCTTTCAGGTAGACTGCTTTCTTTGGCATGTCCGCAAACGATTTGCAGACCAAGAACT
GGGTGATGCCCCATTCC-TTGACCGGCTTCGCCGAG---------------A--TCAGAA
GTCCCTAAGAGGAAGAGGCAACACTCTTGGTCTGGACATCGAAACAGCTACTCGCGCAGG
AAAGCAAATAGTGGAGCGGATTCTGGAGGAGGAGTCTGATAAAGCACTTAAAA-------
--------TGCCGGCTTCACGCTACCTAACTGACATGACTCTCGAAGAAATGTCAAGGGA
CTGGTTCATGCTCATGCCCAAGCAGAAAGTGGCAGGTTCCCTTTGCATCAAAATGGACCA
GGCAATAATGGA-TAAAACCATCATATTGAAAGCAAACTTCAGTGTGATTTTTGACCGGT
TGGAAACCCTAATACTACTTAGAGCTTTCACAGAAGAAGGAGCAATCGTGGGAGAAATCT
CACCATTACCTTCTCTTCCAGGACATACTGATGAGGATGTCAAAAATGCAATTGGCGTCC
TCATCGGAGGACTTGAATGGAATGATAACACAGTTCGAGTCACTGAAACTATACAGAGAT
TCGCTTGGAGAAGCAGTGATGAGGATGGGAGACTTCCACT-CCCTCCAAATCAGAAACGG
AAAATGGCGAGAACAATTGAGTCAGAAGTTTGAAGAAATAAGGTGGCTGATTGAAGAAGT
AAGACATAGATTGAAAATTACAGAAAACAGCTTCGAACAGATAACGTTTATGCAAG-CCT
TACAACTACTGCTTGAAGTGGAGCAAGAGATAAGAG-CCTTCTCG-TTTCAGCTTATT--
-TA-ATGAT-A------------------------------------
>gi|115951820|gb|CY016887| /Avian/8(NS)/H5N1/Viet Nam/2005/// Influenza A virus (A/duck/Viet Nam/12/2005(H5N1)) segment 8, complete sequence
-------------------------------------ATAATGGATTCCAACACTGTGTC
AAGCTTTCAGGTAGACTGCTTTCTTTGGCATGTCCGCAAACGATTTGCAGACCAAGAACT
GGGTGATGCCCCATTCC-TTGACCGGCTTCGCCGAG---------------A--TCAGAA
GTCCCTAAGAGGAAGAGGCAACACTCTTGGTCTGGACATCGAAACAGCTACTCGTGCGGG
GAAGCAGATAGTGGAGCGGATCCTGGAGGAGGAGTCTGATGAGGCACTTAAAA-------
--------TGCCGGCTTCACGCTACCTAACTGACATGACTCTCGAAGAGATGTCAAGGGA
CTGGTTCATGCTCATGCCCAAGCAGAAAGTGGAAGGCTCCCTTAGCATCAAAATGGACCA
GGCAATAATGGA-CAAAAACATCACATTGAAAGCAAACTTCAGTGTGATTTTTGACCGGT
TAGAAACCCTAATACTACTCAGAGCTTTCACAGAAGAAGGAGCAATCGTGGGAGAAATCT
CACCATTACCTTCTCTTCCAGGACATACTGATGAGGATGTCAAAAATGCAATTGGGGTAC
TCATCGGAGGACTTGAATGGAATGATAACACGGTTCGAGTCTCTGAAGCTCTACAGAGAT
TCGCTTGGAGAAGCAGTGATGAGAATGGGAGACCTCCACT-CCCTTCAAACCAGAAACGG
AAAATGGCGAGAACAATTGAGTCATAAGTTTGAAGAGATAAGGTGGCTGATTGAAGAAGT
ACGACATAGACTGAAAATTACAGAAAACAGCTTCGAACAGATAACGTTTATGCAAG-CTT
TACAACTACTGCTTGAAGTGGAGCAAGAGATGAGAA-CCTTCTCG-TTTCAGCTTATT--
-TA-A------------------------------------------
>gi|115609768|gb|CY016895| /Avian/8(NS)/H5N1/Viet Nam/2005/// Influenza A virus (A/duck/Viet Nam/20/2005(H5N1)) segment 8, complete sequence
-------------------------------------ATAATGGATTCCAACACTGTGTC
AAGCTTTCAGGTAGACTGCTTTCTTTGGCATGTCCGCAAACGATTTGCAGACCAAGAACT
GGGTGATGCCCCATTCC-TTGACCGGCTTCGCCGAG---------------A--TCAGAA
GTCCCTAAGAGGAAGAGGCAACACTCTTGGTCTGGACATCGAAACAGCTACTCGCGCAGG
AAAGCAAATAGTGGAGCGGACTCTGGAGGAGGAGTCTGATAAAGCACTTAAAA-------
--------TGCCGGCTTCACGCTACCTAACTGACATGACTCTCGAAGAAATGTCAAGGGA
CTGGTTCATGCTCATGCCCAAGCAGAAAGTGGCAGGTTCCCTTTGCATCAAAATGGACCA
GGCAATAATGGA-TAAAACCATCATATTGAAAGCAAACTTCAGTGTGATTTTTGACCGGT
TGGAAACCCTAATACTACTTAGAGCTTTCACAGAAGAAGGAGCAATCGTGGGAGAAATCT
CACCATTACCTTCTCTTCCAGGACATACTGATGAGGATGTCAAAAATGCAATTGGCGTCC
TCATCGGAGGACTTGAATGGAATGATAACACAGTTCGAGTCACTGAAACTATACAGAGAT
TCGCTTGGAGAAGCAGTGATGAGGATGGGAGACTTCCACT-CCCTCCAAATCAGAAACGG
AAAATGGCGAGAACAATTGAGTCAGAAGTTTGAAGAAATAAGGTGGCTGATTGAAGAAGT
AAGACATAGATTGAAAATTACAGAAAACAGCTTCGAACAGATAACGTTTATGCAAG-CCT
TACAACTACTGCTTGAAGTGGAGCAAGAGATAAGAG-CCTTCTCG-TTTCAGCTTATT--
-TA-ATGAT-AA-----------------------------------
>gi|116070392|gb|CY017055| /Avian/8(NS)/H5N1/Viet Nam/2005/// Influenza A virus (A/quail/Viet Nam/15/2005(H5N1)) segment 8, complete sequence
----------------------------------AACATAATGGATTCCAACACTGTGTC
AAGCTTTCAGGTAGACTGCTTTCTTTGGCATGTCCGCAAACGATTTGCAGACCAAGAACT
GGGTGATGCCCCATTCC-TTGACCGGCTTCGCCGAG---------------A--TCAGAA
GTCCCTAAGAGGAAGAGGCAACACTCTTGGTCTGGACATCGAAACAGCTACTCGTGCGGG
GAAGCAGATAGTGGAGCGGATCCTGGAGGAGGAGTCTGATGAGGCACTTAAAA-------
--------TGCCGGCTTCACGCTACCTAACTGACATGACTCTCGAAGAGATGTCAAGGGA
CTGGTTCATGCTCATGCCCAAGCAGAAAGTGGCAGGCTCCCTTAGCATCAAAATGGACCA
GGCAATAATGGA-CAAAAACATCACATTGAAAGCAAACTTCAGTGTGATTTTTGACCGGT
TAGAAACCCTAATACTACTCAGAGCTTTCACAGAAGAAGGAGCAATCGTGGGAGAAATCT
TACCATTACCTTCTCTTCCAGGACATACTGATGAGGATGTCAAAAATGCAATTGGGGTAC
TCATCGGAGGACTTGAATGGAATGATAACACGGTTCGAGTCTCTGAAGCTCTACAGAGAT
TCGCTTGGAGAAGCAGTGATGAGAATGGGAGACCTCCACT-CCCTTCAAACCAGAAACGG
AAAATGGCGAGAACAATTGAGTCATAAGTTTGAAGAGATAAGGTGGCTGATTGAAGAAGT
ACGACATAGACTGAAAATTACAGAAAACAGCTTCGAACAGATAACGTTTATGCAAG-CTT
TACAACTACTGCTTGAAGTGGAGCAAGAGATGAGAA-CCTTCTCG-TTTCAGCTTATT--
-TA-ATGATAA------------------------------------
>gi|116070373|gb|CY017063| /Avian/8(NS)/H5N1/Viet Nam/2005/// Influenza A virus (A/chicken/Viet Nam/17/2005(H5N1)) segment 8, complete sequence
-----------------------------------ACATAATGGATTCCAACACTGTGTC
AAGCTTTCAGGTAGACTGCTTTCTTTGGCATGTCCGCAAACGATTTGCAGACCAAGAACT
GGGTGATGCCCCATTCC-TTGACCGGCTTCGCCGAG---------------A--TCAGAA
GTCCCTAAGAGGAAGAGGCAACACTCTTGGTCTGGACATCGAAACAGCTACTCGTGCGGG
GAAGCAGATAGTGGAGCGGATCCTGGAGGAGGAGTCTGATGAGGCACTTAAAA-------
--------TGCCGGCTTCACGCTACCTAACTGACATGACTCTCGAAGAGATGTCAAGGGA
CTGGTTCATGCTCATGCCCAAGCAGAAAGTGGCAGGCTCCCTTAGCATCAAAATGGACCA
GGCAATAATGGA-CAAAAACATCACATTGAAAGCAAACTTCAGTGTGATTTTTGACCGGT
TAGAAACCCTAATACTACTCAGAGCTTTCACAGAAGAAGGAGCAATCGTGGGAGAAATCT
CACCATTACCTTCTCTTCCAGGACATACTGATGAGGATGTCAAAAATGCAATTGGGGTAC
TCATCGGAGGACTTGAATGGAATGATAACACGGTTCGAGTCTCTGAAGCTCTACAGAGAT
TCGCTTGGAGAAGCAGTGATGAGAATGGGAGACCTCCACT-CCCTTCAAACCAGAAACGG
AAAATGGCGAGAACAATTGGGTCATAAGTTTGAAGAGATAAGGTGGCTGATTGAAGAAGT
ACGACATAGACTGAAAATTACAGAAAACAGCTTCGAACAGATAACGTTTATGCAAG-CTT
TACAACTACTGCTTGAAGTGGAGCAAGAGATGAGAA-CCTTCTCG-TTTCAGCTTATT--
-TA-ATGATAA------------------------------------
>gi|116070102|gb|CY017071| /Avian/8(NS)/H5N1/Viet Nam/2005/// Influenza A virus (A/duck/Viet Nam/18/2005(H5N1)) segment 8, complete sequence
----------------------------------AACATAATGGATTCTAACACTGTGTC
AAGCTTTCAGGTAGACTGCTTTCTTTGGCATGTCCGCAAACGATTTGCAGACCAAGAACT
GGGTGATGCCCCATTCC-TTGACCGGCTTCGCCGAG---------------A--TCAGAA
GTCCCTGAGAGGAAGAGGCAACACTCTTGGTCTGGACATCGAAACAGCTACTCGCGCAGG
AAAGCAAATAGTGGAGCGGATTCTGGAGGAGGAGTCTGATAAAGCACTTAAAA-------
--------TGCCGGTTTCACGCTACCTAACTGACATGACTCTCGAAGAAATGTCAAGGGA
CTGGTTCATGCTCATGCCCAAGCAGAAAGTAGCAGGTTCCCTTTGCATCAAAATGGACCA
GGCAATAATGGA-TAAAAACATCATATTGAAAGCAAACTTCAGTGTGATTTTTGACCAAT
TGGAAACCCTAATATTACTTAGAGCTTTCACAGAAGAAGGAGCAATCGTGGGAGAAATCT
CACCATTACCTTCTCTTCCAGGACATACTGATGAGGATGTCAAAAATGCAATTGGCGTCC
TCATCGGAGGACTTGAATGGAATGATAACACAGTTCGAGTCACTGAAACTATACAGAGAT
TCGCTTGGAAAAGCAGTGATGAGGATGGGAGACTTCCACT-CCCTCCAAATCAGAAACGG
AAAATGGCGAGAACAATTGAGTCAGAAGTTTGAAGAAATAAGGTGGCTGATTGAAGAAGT
AAGACATAGATTGAAAATTACAGAAAACAGCTTCGAACAGATAACGTTTATGCAAG-CCT
TACAACTACTGCTTGAAGTGGAGCAAGAGATAAGAG-CCTTCTCG-TTTCAGCTTATT--
-TA-A------------------------------------------
>gi|117571359|gb|CY017191| /Avian/8(NS)/H5N1/Viet Nam/2005/// Influenza A virus (A/duck/Viet Nam/19/2005(H5N1)) segment 8, complete sequence
---------------------------------AAACATAATGGATTCCAACACTGTGTC
AAGCTTTCAGGTAGACTGCTTTCTTTGGCATGTCCGCAAACGATTTGCAGACCAAGAACT
GGGTGATGCCCCATTCC-TTGACCGGCTTCGCCGAG---------------A--TCAGAA
GTCCCTAAGAGGAAGAGGCAACACTCTTGGTCTGGACATCGAAACAGCTACTCGCGCAGG
AAAGCAAATAGTGGAGCGGACTCTGGAGGAGGAGTCTGATAAAGCACTTAAAA-------
--------TGCCGGCTTCACGCTACCTAACTGACATGACTCTCGAAGAAATGTCAAGGGA
CTGGTTCATGCTCATGCCCAAGCAGAAAGTGGCAGGTTCCCTTTGCATCAAAATGGACCA
GGCAATAATGGA-TAAAACCATCATATTGAAAGCAAACTTCAGTGTGATTTTTGACCGGT
TGGAAACCCTAATACTACTTAGAGCTTTCACAGAAGAAGGAGCAATCGTGGGAGAAATCT
CACCATTACCTTCTCTTCCAGGACATACTGATGAGGATGTCAAAAATGCAATTGGCGTCC
TCATCGGAGGACTTGAATGGAATGATAACACAGTTCGAGTCACTGAAACTATACAGAGAT
TCGCTTGGAGAAGCAGTGATGAGGATGGGAGACTTCCACT-CCCTCCAAATCAGAAACGG
AAAATGGCGAGAACAATTGAGTCAGAAGTTTGAAGAAATAAGGTGGCTGATTGAAGAAGT
AAGACATAGATTGAAAATTACAGAAAACAGCTTCGAACAGATAACGTTTATGCAAG-CCT
TACAACTACTGCTTGAAGTGGAGCAAGAGATAAGAG-CCTTCTCG-TTTCAGCTTATT--
-TA-A------------------------------------------
>gi|86753715|gb|DQ366310| /Avian/8(NS)/H5N1/Viet Nam/2005/// Influenza A virus (A/duck/Vietnam/1/2005(H5N1)) nonstructural protein 1 mRNA, complete cds.
--------------AGCAAAAGCAGGGTGACAAAGACATAATGGATTCCAACACTGTGTC
AAGCTTTCAGGTAGACTGCTTTCTTTGGCATGTCCGCAAACGATTTGCAGACCAAGAACT
GGGTGATGCCCCATTCC-TTGACCGGCTTCGCCGAG---------------A--TCAGAA
GTCCCTAAGAGGAAGAGGCAGCACTCTTGGTCTGGACATCAGAACTGCCACTCGTGAAGG
AAAGCATATAGTGGAGCGGATTCTGGAGGAAGAATCCGATGAGGCACTTAAAATGACTAT
CGCTTCAGTGCCTGCTCCACGCTACCTAGCTGAAATGACTCTTGAGGAAATGTCAAGGGA
CTGGTTAATGCTCATTCCCAAGCAGAAAGTAACAGGGTCCCTTTGCATTAGAATGGACCA
GGCAATAATGGA-TAAAGACATCATATTGAAAGCAAACTTTAGTGTGATTTTTAATCGAC
TTGAAGCTCTGATACTACTTAGAGCTTTTACAGACGAAGGGGCAATAGTGGGTGAAATCT
CACCATTACCTTCCCTTCCAGGACATACTGAAGAGGATGTCAAAAATGCAATTGGGGTCC
TCATCGGAGGACTTGAATGGAATAATAACACAGTTCGAGTCTCTGAAACTCTACAGAGAT
TCACTTGGAGAAGCAGTGATGAGAATGGGAGATCTCTACT-CCCTCCAAAACAGAAACGG
AAAATGGAGAGAACAATTGAGCCAGAAGTTTGAAGAGATAAGATGGTTAATTGAAGAAGT
GCGACATAGGTTAAGAATTACAGAGAATAGCTTTGAGCAAATAACCTTTATGCAAG-CCT
TACAACTATTGCTTGAAGTGGAGCAAGAGATAAGAA-CTTTCTCG-TTTCAGCTTATT--
-TA-ATGAT-AAAAAACACCCTTGTTTCTACT---------------
>gi|86753717|gb|DQ366318| /Avian/8(NS)/H5N1/Viet Nam/2005/// Influenza A virus (A/goose/Vietnam/3/05(H5N1)) nonstructural protein 1 mRNA, complete cds.
--------------AGCAAAAGCAGGGTGACAAAAACATAATGAATTCCAACACTGTGTC
AAGCTTTCAGGTAGACTGCTTTCTTTGGCATGTCCGCAAACGATTTGCAGACCAAGAACT
GGGTGATGCCCCATTCC-TTGACCGGCTTCGCCGAG---------------A--TCAGAA
GTCCCTAAGAGGAAGAGGCAGCACTCTTGGTCTGGACATCAGAACTGCCACTCGTGAAGG
AAAGCATATAGTGGAGCGGATTCTGGAGGAAGAATCCGATGAGGCACTTAAAATGACTAT
CGCTTCAGTGCCTGCTCCACGCTACCTAGCTGAAATGACTCTTGAGGAAATGTCAAGGGA
CTGGTTAATGCTCATTCCCAAGCAGAAAGTAACAGGGTCCCTTTGCATTAGAATGGACCA
GGCAATAATGGA-TAAAGACATCATATTGAAAGCAAACTTTAGTGTGATTTTTAATCGAC
TTGAAGCTCTGATACTACTTAGAGCTTTTACAGACGAAGGGGCAATAGTGGGTGAAATCT
CACCATTACCTTCCCTTCCAGGACATACTGAAGAGGATGTCAAAAATGCAATTGGGGTCC
TCATCGGAGGACTTGAATGGAATAATAACACAGTTCGAGTCTCTGAAACTCTACAGAGAT
TCACTTGGAGAAGCAGTGATGAGAATGGGAGATCTCTACT-CCCTCCAAAACAGAAACGG
AAAATGGAGAGAACAATTGAGCCAGAAGTTTGAAGAGATAAGATGGTTAATTGAAGAAGT
GCGACATAGGTTAAGAATTACAGAGAATAGCTTTGAGCAAATAACCTTTATGCAAG-CCT
TACAACTATTGCTTGAAGTGGAGCAAGAGATAAGAA-CTTTCTCG-TTTCAGCTTATT--
-TA-ATGAT-AAAAAACACCCTTGTTTCTACT---------------
>gi|86753719|gb|DQ366326| /Avian/8(NS)/H5N1/Viet Nam/2005/// Influenza A virus (A/duck/Vietnam/8/05(H5N1)) nonstructural protein 1 mRNA, complete cds.
--------------AGCAAAAGCAGGGTGACAAAGACATAATGGATTCCAACACTGTGTC
AAGCTTTCAGGTAGACTGCTTTCTTTGGCATGTCCGCAAACGATTTGCAGACCAAGAACT
GGGTGATGCCCCATTCC-TTGACCGGCTTCGCCGAG---------------A--TCAGAA
GTCCCTAAGAGGAAGAGGCAGCACTCTTGGTCTGGACATCAGAACTGCCACTCGTGAAGG
AAAGCATATAGTGGAGCGGATTCTGGAGGAAGAATCCGATGAGGCACTTAAAATGACTAT
CGCTTCAGTGCCTGCTCCACGCTACCTAGCTGAAATGACTCTTGAGGAAATGTCAAGGGA
CTGGTTAATGCTCATTCCCAAGCAGAAAGTAACAGGGTCCCTTTGCATTAGAATGGACCA
GGCAATAATGGA-TAAAGACATCATATTGAAAGCAAACTTTAGTGTGATTTTTAATCGAC
TTGAAGCTCTGATACTACTTAGAGCTTTTACAGACGAAGGGGCAATAGTGGGTGAAATCT
CACCATTACCTTCCCTTCCAGGACATACTGAAGAGGATGTCAAAAATGCAATTGGGGTCC
TCATCGGAGGACTTGAATGGAATAATAACACAGTTCGAGTCTCTGAAACTCTACAGAGAT
TCACTTGGAGAAGCAGTGATGAGAATGGGAGATCTCTACT-CCCTCCAAAACAGAAACGG
AAAATGGAGAGAACAATTGAGCCAGAATTTTGAAGAGATAAGATGGTTAATTGAAGAAGT
GCGACATAGGTTAAGAATTACAGAGAATAGCTTTGAGCAAATAACCTTTATGCAAG-CCT
TACAACTATTGCTTGAAGTGGAGCAAGAGATAAGAA-CTTTCTCG-TTTCAGCTTATT--
-TA-ATGAT-AAAAAACACCCTTGTTTCTACT---------------
>gi|85002956|gb|DQ321201| /Avian/8(NS)/H5N1/Viet Nam/2005/// Influenza A virus (A/duck/Vietnam/568/2005(H5N1)) nonstructural protein (NS) gene, complete cds.
----------------------------------------ATGGATTCCAACACTGTGTC
AAGCTTTCAGGTAGACTGCTTTCTTTGGCATGTCCGCAAACGATTTGCAGACCAAGAACT
GGGTGATGCCCCATTCC-TTGACCGGCTTCGCCGAG---------------A--TCAGAA
GTCCCTAAGAGGAAGAGGCAACACTCTTGGTCTGGACATCGAAACAGCTACTCGTGCGGG
GAAGCAGATAGTGGAGCGGATTCTGGAGGAGGAGTCTGATGAGGCACTTAAAA-------
--------TGCCGGCTTCACGCTACCTAACTGACATGACTCTCGAAGAGATGTCAAGGGA
CTGGTTCATGCTCATGCCCAAGCAGAAAGTGGCAGGCTCCCTTAGCATCAAAATGGACCA
GGCAATAATGGA-CAAAAACATCACATTGAAAGCAAACTTCAGTGTGATTTTTGACCGGT
TAGAAACCCTAATACTACTCAGAGCTTTCACAGAAGAAGGAGCAATCGTGGGAGAAATCT
CACCATTACCTTCTCTTCCAGGACATACTGATGAGGATGTCAAAAATGCAATTGGGGTAC
TCATCGGAGGACTTGAATGGAATGATAACACGGTTCGAGTCTCTGAAGCTCTACAGAGAT
TCGCTTGGAGAAGCAGTGATGAGAATGGGAGACCTCCACT-CCCTTCAAACCAGAAACGG
AAAATGGCGAGAACAATTGAGTCATAAGTTTGAAGAGATAAGGTGGCTGATTGAAGAAGT
ACGACATAGACTGAAAATTACAGAAAACAGCTTCGAACAGATAACGTTTATGCAAG-CTT
TACAACTACTGCTTGAAGTGGAGCAAGAGATGAGAA-CCTTCTCG-TTTCAGCTTATT--
-TA-ATGATAAAAAA--------------------------------
>gi|85002958|gb|DQ321202| /Avian/8(NS)/H5N1/Viet Nam/2005/// Influenza A virus (A/Mallard duck/Vietnam/133/2005(H5N1)) nonstructural protein (NS) gene, complete cds.
----------------------------------------ATGGATTCCAACACTGTGTC
AAGCTTTCAGGTAGACTGCTTTCTTTGGCATGTCCGCAAACGATTTGCAGACCAAGAACT
GGGTGATGCCCCATTCC-TTGACCGGCTTCGCCGAG---------------A--TCAGAA
GTCCCTAAGAGGAAGAGGCAACACTCTTGGTCTGGACATCGAAACAGCTACTCGCGCAGG
CAAGCAGATAGTGGAGCGGATTCTGGAGGAGGAGTCTGATAAGGCACTTAAAA-------
--------TGCCGGCTTCACGCTACCTGACTGACATGACTCTCGAAGAAATGTCAAGGGA
CTGGTTCATGCTCATGCCCAAGCAGAAAGTGGCAGGTTCCCTTTGCATCAAAATGGACCA
GGCAATAATGGA-TAAAACCATCATATTGAAAGCAAACTTCAGTGTGACTTTTGACCGGT
TGAAAACCCTAATACTACTTAGAGCTTTCACAGAAGGAGGAGCAATCGTGGGAGAAATCT
CACCATTACCTTCTCTTCCAGGACATACTGGTGAGGATGTCAAAAATGCAATTGGCGTTC
TCATCGGAGGACTTGAATGGAATGATAACACAGTTCGAGTCACTGAAACTATACAGAGAT
TCGCTTGGAGAAGCAGTGATGAGGATGGGAGACTTTCACT-CCCTCCAAATCAGAAACGG
AAAATGGCGAGAACAATTGAGTCAGAAGTTTGAAGAAATAAGGTGGCTGATTGAAGAAGT
AAGACATAGATTGAAAATTACAGAAAACAGCTTCGAACAGATAACGTTTATGCAAG-CCT
TACAACTACTGCTTGAAGTGGAGCAAGAGATAAGAA-CCTTCTCG-TTTCAGCTTATT--
-TA-ATGAT-AAAAAACACCCTTGTTTCTAA----------------
>gi|109692771|gb|DQ650662| /Avian/8(NS)/H5N1/Ukraine/2005/// Influenza A virus (A/chicken/Crimea/04/2005(H5N1)) nonstructural protein (NS) mRNA, complete cds.
--------------------------GTGACAAAAACATAATGGATTCCAACACTGTGTC
AAGCTTTCAGGTAGACTGCTTTCTTTGGCATGTCCGCAAACGATTTGCAGACCAAGAACT
GGGTGATGCCCCATTCC-TTGACCGGCTTCGCCGAG---------------A--TCAGAA
GTCCCTAAGAGGAAGAGGAAACACTCTTGGTCTGGACATCGAAACAGCTACCCGTGCGGG
AAAGCAGATAGTGGAGCGAATTCTGGAGGAGGAGTCTGATGAGGCACTTAAAA-------
--------TGCCAGCTTCACGCTACTTAACTGATATGACTCTCGAGGAAATGTCAAGGGA
CTGGTTCATGCTCATGCCTAAGCAGAAAGTGACAGGTTCCCTTTGCATCAAAATGGACCA
GGCAATAATGGA-TAAAACCATCATATTGAAAGCAAACTTCAGTGTGATTTATGACCGGT
TAGAGACCCTAATACTACTTAGAGCTTTCACAGAAGAAGGAGCAATCGTGGGAGAAATCT
CACCATTACCTTCTCTTCCAGGACATACTAATGAGGATGTCAAAAATGCAATTGGCGTCC
TCATCGGAGGACTTGAATGGAATGATAACACAGTTCGAGTCTCTGAAATTATACAGAGAT
TCGCTTGGAGAAGCATTGATGAGGATGGGAGACTTCCACT-CCCTCCAGATCAGAAACGG
AAAATGGCGAGAACAATTGAGTCAAAAGTTTGAAGAAATAAGGTGGCTGATTGAAGAAAT
ACGACATAGATTGAAAATTACAGAAAACAGCTTCGAACAGATAACGTTTATGCAAG-CTT
TACAACTACTGCTTGAAGTGGAGCAAGAGATAAGAA-CCTTCTCG-TTTCAGCTTATT--
-TA-ATGAT-AAAAAACAC----------------------------
>gi|109692781|gb|DQ650667| /Avian/8(NS)/H5N1/Ukraine/2005/// Influenza A virus (A/chicken/Crimea/08/2005(H5N1)) nonstructural protein (NS) mRNA, complete cds.
--------------------------GTGACAAAAACATAATGGATTCCAACACTGTGTC
AAGCTTTCAGGTAGACTGCTTTCTTTGGCATGTCCGCAAACGATTTGCAGACCAAGAACT
GGGTGATGCCCCATTCC-TTGACCGGCTTCGCCGAG---------------A--TCAGAA
GTCCCTAAGAGGAAGAGGAAACACTCTTGGTCTGGACATCGAAACAGCTACCCGTGCGGG
AAAGCAGATAGTGGAGCGAATTCTGGAGGAGGAGTCTGATGAGGCACTTAAAA-------
--------TGCCAGCTTCACGCTACTTAACTGATATGACTCTCGAGGAAATGTCAAGGGA
CTGGTTCATGCTCATGCCTAAGCAGAAAGTGACAGGTTCCCTTTGCATCAAAATGGACCA
GGCAATAATGGA-TAAAACCATCATATTGAAAGCAAACTTCAGTGTGATTTATGACCGGT
TAGAGACCCTAATACTACTTAGAGCTTTCACAGAAGAAGGAGCAATCGTGGGAGAAATCT
CACCATTACCTTCTCTTCCAGGACATACTAATGAGGATGTCAAAAATGCAATTGGCGTCC
TCATCGGAGGACTTGAATGGAATGATAACACAGTTCGAGTCTCTGAAATTATACAGAGAT
TCGCTTGGAGAAGCATTGATGAGGATGGGAGACTTCCACT-CCCTCCAGATCAGAAACGG
AAAATGGCGAGAACAATTGAGTCAAAAGTTTGAAGAAATAAGGTGGCTGATTGAAGAAAT
ACGACATAGATTGAAAATTACAGAAAACAGCTTCGAACAGATAACGTTTATGCAAG-CCT
TACAACTACTGCTTGAAGTGGAGCAAGAGATAAGAA-CCTTCTCG-TTTCAGCTTATT--
-TA-ATGAT-AAAAAACAC----------------------------
>gi|145337013|gb|EF178513| /Avian/8(NS)/H5N1/Thailand/2005/// Influenza A virus (A/tree sparrow/Thailand/VSMU-16-RBR/2005(H5N1)) nonstructural protein 2 (NS2) and nonstructural protein 1 (NS1) genes, complete cds.
--------------------------GTGACAAAAACATAATGGATTCCAACACTGTGTC
AAGCTTTCAGGTAGACTGCTTTCTTTGGCATGTCCGCAAACGATTTGCAGACCAAGAACT
GGGTGATGCCCCATTCC-TTGACCGGCTTCGCCGAG---------------A--TCAGAA
GTCCCTAAGAGGAAGAGGCAACACTCTTGGTCTGGACATCGAAACAGCTACTCGCGCAGG
AAAGCAAATAGTGGAGCGGATTCTGGAGGAGGAGTCCGATAAGGCACTTAAAA-------
--------TGCCGGCTTCACGCTACCTAACTGACATGACTCTCGAAGAAATGTCAAGGGA
CTGGTTCATGCTCATGCCCAAGCAGAAAGTGGCAGGTTCCCTTTGCATCAAAATGGACCA
GGCAATAATGGA-TAAAGTCATCATATTGAAAGCAAACTTCAGTGTGATTTTTGACCGGT
TGGAAACCCTAATACTACTTAGAGCTTTCACAGAAGAAGGAGCAATCGTGGGAGAAATCT
CACCATTACCTTCTCTTCCAGGACATACTGGTGAGGATGTCAAAAATGCAATTGGCGTCC
TCATCGGAGGACTTGAATGGAATGATAACACAGTTCGAGTCACTGAAACTATACAGAGAT
TCGTTTGGAGAAGCAGTGATGAGGATGGGAGACTTCCACT-CCCTCCAAATCAAAAACGG
AAAATGGCGAGAACAATTGAGTCAGAAGTTTGAAGAAATAAGGTGGCTGATTGAAGAAGT
AAGACATAGATTGAAAATTACAGAAAACAGCTTCGAACAGATAACGTTTATGCAAG-CCT
TACAACTACTGCTTGAAGTGGAGCAAGAGATAAGAG-CCTTCTCG-TTTCAGCTTATT--
-TA-ATGAT-AAAAAACACCCTTGTTTC-------------------
>gi|145337031|gb|EF178521| /Avian/8(NS)/H5N1/Thailand/2005/// Influenza A virus (A/golden pheasant/Thailand/VSMU-21-SPB/2005(H5N1)) segment 8 nonstructural protein 2 (NS2) and nonstructural protein 1 (NS1) genes, complete cds.
--------------AGCAAAAGCAGGGTGACAAAAACATAATGGATTCCAACACTGTGTC
AAGCTTTCAGGTAGACTGCTTTCTTTGGCATGTCCGCAAACGATTTGCAGACCGAGAACT
GGGTGATGCCCCATTCC-TTGACCGGCTTCGCCGAG---------------A--TCAGAA
GTCCCTAAGAGGAAGAGGCAACACTCTTGGTCTGGACATCGAAACAGCTACTCGCGCAGG
AAAGCAGATAGTGGAGCGGATTCTGGAGGAGGAGTCTGATAAGGCACTTAAAA-------
--------TGCCGGCTTCACGCTACCTAACTGACATGACTCTCGAAGAAATGTCAAGGGA
CTGGTTCATGCTCATGCCCAAGCAGAAAGTGGCAGGTTCCCTTTGCATCAAAATGGACCA
GGCAATAATGGA-TAAAGTCATCATATTGAAAGCAAACTTCAGTGTGATTTTTGACCGGT
TGGAAACCCTAATACTACTTAGAGCTTTCACAGAAGAAGGAGCAATCGTGGGAGAAATCT
CACCATTACCTTCTCTTCCAGGACATACTGGTGAGGATGTCAAAAATGCAATTGGCGTCC
TCATCGGAGGACTTGAATGGAATGATAACACAGTTCAAGTCACTGAAACTCTACAGAGAT
TCGCTTGGAGAAGCAGTGATGAGGATGGGAGACTTCCACT-CCCTCCAAATCAGAAACGG
AAAATGGCGAGAACAATTGAGTCAGAAGTTTGAAGAAATAAGGTGGCTGATTGAAGAAGT
AAGACATAGATTGAAAATTACAGAAAACAGCTTCGAACAGATAACGTTTATGCAAG-CCT
TACAACTACTGCTTGAAGTGGAGCAAGAGATAAGAG-CCTTCTCG-TTTCAGCTTATT--
-TA-ATGA---------------------------------------
>gi|157410689|gb|EU153320| /Avian/8(NS)/H5N1/Thailand/2005/// Influenza A virus (A/chicken/Nakornsawan/NIAH6-3-0014/2005(H5N1)) nonstructural protein 2 (NS2) and nonstructural protein 1 (NS1) genes, complete cds.
---------------GCAAAAGCAGGGTGACAAAAACATAATGGATTCCAACACTGTGTC
AAGCTTTCAGGTAGACTGCTTTCTTTGGCATGTCCGCAAACGATTTGCAGACCAAGAACT
GGGTGATGCCCCATTCC-TTGACCGGCTTCGCCGAG---------------A--TCAGAA
GTCCCTAAGAGGAAGAGGCAACACTCTTGGTCTGGACATCGAAACAGCTACTCGCGCAGG
AAAGCAAATAGTGGAGCGGATTCTGGAGGAGGAGTCTGATAAGGCACTTAAAA-------
--------TGCCGGCTTCACGCTACCTAACTGACATGACTCTCGAAGAAATGTCAAGGGA
CTGGTTCATGCTCATGCCCAAGCAGAAAGTGGCAGGTTCCCTTTGCATCAAAATGGACCA
GGCAATAATGGA-TAAAGTCATCATATTGAAAGCAAACTTCAGTGTGATTTTTGACCGGT
TGGAAACCCTAATACTACTTAGAGCTTTCACAGAAGAAGGAGCAATCGTGGGAGAAATCT
CACCATTACCTTCTCTTCCAGGACATACTGGTGAGGATGTCAAAAATGCAATTGGCGTCC
TCATCGGAGGACTTGAATGGAATGATAACACAGTTCGAGTCACTGAAACTATACAGAGAT
TCGCTTGGAGAAGCAGTGATGAGGATGGGAGACTTCCACT-CCCTCCAAATCAGAAACGG
AAAATGGCGAGAACAATTGAGTCAGAAGTTTGAAGAAATAAGGTGGCTGGTTGAAGAAGT
AAGACATAGATTGAAAATTACAGAAAACAGCTTCGAACAGATAACGTTTATGCAAG-CCT
TACAACTACTGCTTGAAGTGGAGCAAGAGATAAGAA-CCTTCTCG-TTTCAGCTTATT--
-TA-ATGAT-AAAAAACACCCTTGTTTCTACTA--------------
>gi|157410692|gb|EU153321| /Avian/8(NS)/H5N1/Thailand/2005/// Influenza A virus (A/chicken/Sukhothai/NIAH6-3-0005/2005(H5N1)) nonstructural protein 2 (NS2) and nonstructural protein 1 (NS1) genes, complete cds.
-------------------AAGCAGGGTGACAAAAACATAATGGATTCCAACACTGTGTC
AAGCTTTCAGGTAGACTGCTTTCTTTGGCATGTCCGCAAACGATTTGCAGACCAAGAACT
GGGTGATGCCCCATTCC-TTGACCGGCTTCGCCGAG---------------A--TCAGAA
GTCCCTAAGAGGAAGAGGCAACACTCTTGGTCTGGACATCGAAACAGCTACTCGCGCAGG
AAAGCAGATAGTGGAGCGGATTCTGGAGGAGGAGTCTGATAAGGCACTTAAAA-------
--------TGCCGGCTTCACGCTACCTAACTGACATGACTCTCGAAGAAATGTCAAGAGA
CTGGTTCATGCTCATGCCCAAGCAGAAAGTGGCAGGTTCCCTTTGCATCAAAATGGACCA
GGCAATAATGGA-TAAAGTCATCATATTGAAAGCAAACTTCAGTGTGATTTTTGATCGGT
TGGAAACCCTAATACTACTTAGAGCTTTCACAGAAGAAGGAGCAATCGTGGGAGAAATCT
CACCATTACCTTCTCTTCCAGGACATACTGGTGAGGATGTCAAAAATGCAATTGGCGTCC
TCATCGGAGGACTTGAATGGAATGATAACACAGTTCGAGTCACTGAAACTATACAGAGAT
TCGCTTGGAGAAGCAGTGATGAGGATGGGAGACTTCCACT-CCCTCCAAATCAGAAACGG
AAAATGGCGAGAACAATTGAGTCAGAAGTTTGAAGAAATAAGGTGGCTGGTTGAAGAAGT
AAGACATAGATTGAAAATTACAGAAAACAGCTTCGAACAGATAACGTTTATGCAAG-CCT
TACAACTACTGCTTGAAGTGGAGCAAGAGATAAGAG-CCTTCTCG-TTTCAGCTTATT--
-TA-ATGA---------------------------------------
>gi|157410695|gb|EU153322| /Avian/8(NS)/H5N1/Thailand/2005/// Influenza A virus (A/duck/Phitsanulok/NIAH6-3-0015/2005(H5N1)) nonstructural protein 2 (NS2) and nonstructural protein 1 (NS1) genes, complete cds.
----------------CAAAAGCAGGGTGACAAAAACATAATGGATTCCAACACTGTGTC
AAGCTTTCAGGTAGACTGCTTTCTTTGGCATGTCCGCAAACGATTTGCAGACCAAGAACT
GGGTGATGCCCCATTCC-TTGACCGGCTTCGCCGAG---------------A--TCAGAA
GTCCCTAAGAGGAAGAGGCAACACTCTTGGTCTGGACATCGAAACAGCTACTCGCGCAGG
AAAGCAGATAGTGGAGCGGATTCTGGAGGAGGAGTCTGATAAGGCACTTAAAA-------
--------TGCCGGCTTCACGCTACCTAACTGACATGACTCTCGAAGAAATGTCAAGGGA
CTGGTTCATGCTCATGCCCAAGCAGAAAGTGGCAGGTTCCCTTTGCATCAAAATGGACCA
GGCAATAATGGA-TAAAGTCATCATATTGAAAGCAAACTTCAGTGTGATTTTTGATCGGT
TAGAAACCCTAATACTACTTAGAGCTTTCACAGAAGAAGGAGCAATCGTGGGAGAAATCT
CACCATTACCTTCTCTTCCAGGACATACTGGTGAGGATGTCAAAAATGCAATTGGCGTCC
TCATCGGAGGACTTGAATGGAATGATAACACAGTTCGAGTCACTGAAACTATACAGAGAT
TCGCTTGGAGAAGCAGTGATGAGGATGGGAGACTTCCACT-CCCTCCAAATCAGAAACGG
AAAATGGCGAGAACAATTGAGTCAGAAGTTTGAAGAAATAAGGTGGCTGGTTGAAGAAGT
AAGACATAGATTGAAAATTACAGAAAACAGCTTCGAACAGATAACGTTTATGCAAG-CCT
TACAACTACTGCTTGAAGTGGAGCAAGAGATAAGAG-CCTTCTCG-TTTCAGCTTATT--
-TA-ATGAT-AAAAAACACCCTTGTTTCT------------------
>gi|157410698|gb|EU153323| /Avian/8(NS)/H5N1/Thailand/2005/// Influenza A virus (A/chicken/Nakornsawan/NIAH6-3-0009/2005(H5N1)) nonstructural protein 2 (NS2) and nonstructural protein 1 (NS1) genes, complete cds.
----------------CAAAAGCAGGGTGACAAAAACATAATGGATTCCAACACTGTGTC
AAGCTTTCAGGTAGACTGCTTTCTTTGGCATGTCCGCAAACGATTTGCAGACCAAGAACT
GGGTGATGCCCCATTCC-TTGACCGGCTTCGCCGAG---------------A--TCAGAA
GTCCCTAAGAGGAAGAGGCAACACTCTTGGTCTGGACATCGAAACAGCTACTCGCGCAGG
AAAGCAGATAGTGGAGCGGATTCTGGAGGAGGAGTCTGATAAGGCACTTAAAA-------
--------TGCCGGCTTCACGCTACCTAACTGACATGACTCTCGAAGAAATGTCAAGGGA
CTGGTTCATGCTCATGCCCAAGCAGAAAGTGGCAGGTTCCCTTTGCATCAAAATGGACCA
GGCAATAATGGA-TAAAGTCATCATATTGAAAGCAAACTTCAGTGTGATTTTTGACCGGT
TGGAAACCCTAATACTACTTAGAGCTTTCACAGAAGAAGGAGCAATCGTGGGAGAAATCT
CACCATTACCTTCTCTTCCAGGACATACTGGTGAGGATGTCAAAAATGCAATTGGCGTCC
TCATCGGAGGACTTGAATGGAATGATAACACAGTTCGAGTCACTGAAACTATACAGAGAT
TCGCTTGGAGAAGCAGTGATGAGGATGGGAGACTTCCACT-CCCTCCAAATCAGAAACGG
AAAATGGCGAGAACAACTGAGTCAGAAGTTTGAAGAAATAAGGTGGCTGATTGAAGAAGT
AAGACATAGATTGAAAGTTACAGAAAACAGCTTCGAACAGATAACGTTTATGCAAG-CCT
TACAACTACTGCTTGAAGTGGAGCAAGAGATAAGAG-CCTTCTCG-TTTCAGCTTATT--
-TA-ATGAT-AAAAAACACCCTTGTTTCTACT---------------
>gi|157410701|gb|EU153324| /Avian/8(NS)/H5N1/Thailand/2005/// Influenza A virus (A/chicken/Phitsanulok/NIAH6-3-0016/2005(H5N1)) nonstructural protein 2 (NS2) and nonstructural protein 1 (NS1) genes, complete cds.
----------------------CAGGGTGACAAAAACATAATGGATTCCAACACTGTGTC
AAGCTTTCAGGTAGACTGCTTTCTTTGGCATGTCCGCAAACGATTTGCAGACCAAGAACT
GGGTGATGCCCCATTCC-TTGACCGGCTTCGCCGAG---------------A--TCAGAA
GTCCCTAAGAGGAAGAGGCAACACTCTTGGTCTGGACATCGAAACAGCTACTCGCGCAGG
AAAGCAGATAGTGGAGCGGATTCTGGAGAAGGAGTCTGATAAGGCACTTAAAA-------
--------TGCCGGCTTCACGCTATCTAACTGACATGACTCTCGAAGAAATGTCAAGGGA
CTGGTTCATGCTCATGCCCAAGCAGAAAGTGGCAGGTTCCCTTTGCATCAAAATGGACCA
GGCAATAATGGA-TAAAGTCATCATATTGAAAGCAAACTTCAGTGTGATTTTTGATCGGT
TAGAAACCCTAATACTACTTAGAGCTTTCACAGAAGAAGGAGCAATCGTGGGAGAAATCT
CACCATTACCTTCTCTTCCAGGACATACTGGTGAGGATGTCAAAAATGCAATTGGCGTCC
TCATCGGAGGACTTGAATGGAATGATAACACAGTTCGAGTCACTGAAACTATACAGAGAT
TCGCTTGGAGAAGCAGTGATGAGGATGGGAGACTTCCACT-CCCTCCAAATCAGAAACGG
AAAATGGCGAGAACAATTGAGTCAGAAGTTTGAAGAAATAAGGTGGCTGGTTGAAGAAGT
AAGACATAGATTGAAAATTACAGAAAACAGCTTCGAACAGATAACGTTTATGCAAG-CCT
TACAACTACTGCTTGAAGTGGAGCAAGAGATAAGAG-CCTTCTCG-TTTCAGCTTATT--
-TA-ATGAT-AAAAAACACCCTTGTTTCTA-----------------
>gi|157410704|gb|EU153325| /Avian/8(NS)/H5N1/Thailand/2005/// Influenza A virus (A/duck/Uthaithani/NIAH6-3-0008/2005(H5N1)) nonstructural protein 2 (NS2) and nonstructural protein 1 (NS1) genes, complete cds.
----------------CAAAAGCAGGGTGACAAAAACATAATGGATTCCAACACTGTGTC
AAGCTTTCAGGTAGACTGCTTTCTTTGGCATGTCCGCAAACGATTTGCAGACCAAGAACT
GGGTGATGCCCCATTCC-TTGACCGGCTTCGCCGAG---------------A--TCAGAA
GTCCCTAAGAGGAAGAGGCAACACTCTTGGTCTGGGCATCGAAACAGCTACTCGCGCAGG
AAAGCAGATAGTGGAGCGGATTCTGGAGGAGGAGTCTGATAAGGCACTTAAAA-------
--------TGCCGGCTTCACGCTACCTAACTGACATGACTCTCGAAGAAATGTCAAGGGA
CTGGTTCATGCTCATGCCCAAGCAGAAAGTGGCAGGTTCCCTTTGCATCAAAATGGACCA
GGCAATAATGGA-TAAAGTCATCATATTGAAAGCAAACTTCAGTGTGATTTTTGACCGGT
TGGAAACCCTAATACTACTTAGAGCTTTCACAGAAGAAGGAGCAATCGTGGGAGAAATCT
CACCATTACCTTCTCTTCCAGGACATACTGGTGAGGATGTCAAAAATGCAATTGGCGTCC
TCATCGGAGGACTTGAATGGAATGATAACACAGTTCGAGTCACTGAAACTATACAGAGAT
TCGCTTGGAGAAGCAGTGATGAGGATGGGAGACTTCCACT-CCCTCCAAATCAGAAACGG
AAAATGGCGAGAACAATTGAGTCAGAAGTTTGAAGAAATAAGGTGGCTGATTGAAGAAGT
AAGACATAGATTGAAAATTACAGAAAACAGCTTCGAACAGATAACGTTTATGCAAG-CCT
TACAACTACTGCTTGAAGTGGAGCAAGAGATAAGAG-CCTTCTCG-TTTCAGCTTATT--
-TA-ATGA---------------------------------------
>gi|157410707|gb|EU153326| /Avian/8(NS)/H5N1/Thailand/2005/// Influenza A virus (A/chicken/Phitsanulok/NIAH6-3-0017/2005(H5N1)) nonstructural protein 2 (NS2) and nonstructural protein 1 (NS1) genes, complete cds.
-------------------AAGCAGGGTGACAAAAACATAATGGATTCCAACACTGTGTC
AAGCTTTCAGGTAGACTGCTTTCTTTGGCATGTCCGCAAACGATTTGCAGACCAAGAACT
GGGTGATGCCCCATTCC-TTGACCGGCTTCGCCGAG---------------A--TCAGAA
GTCCCTAAGAGGAAGAGGCAACACTCTTGGTCTGGACATCGAAACAGCTACTCGCGCAGG
AAAGCAGATAGTGGAGCGGATTCTGGAGGAGGAGTCTGATAAGGCACTTAAAA-------
--------TGCCGGCTTCACGCTACCTAACTGACATGACTCTCGAAGAAATGTCAAGGGA
CTGGTTCATGCTCATGCCCAAGCAGAAAGTGGCAGGTTCCCTTTGCATCAAAATGGACCA
GGCAATAATGGA-TAAAACCATCATATTGAAAGGCAACTTCAGTGTGATTTTTGACCGGT
TGGAAACCCTAATACTACTTAGAGCTTTCACAGAAGAAGGAGCAATCGTGGGAGAAATCT
CACCATTACCTTCTCTTCCAGGACATACTGGTGAGGATGTCAAAAATGCAATTGGCGTCC
TCATCGGAGGACTTGAATGGAATGATAACACAGTTCGAGTCACTGAAACTATACAGAGAT
TCGCTTGGAGAAGCAGTGATGAGGATGGGAGACTTCCACT-CCCTCCAAATCAGAAACGG
AAAATGGCGAGAACAATTGAGTCAGAAGTTTGAAGAAATAAGGTGGCTGATTGAAGAAGT
AAGACATAGATTGAAAATTACAGAAAACAGCTTCGAACAGATAACGTTTATGCAAG-CCT
TACAACTACTGCTTGAAGTGGAGCAAGAGATAAGAG-CCTTCTCG-TTTCAGCTTATT--
-TA-ATGAC-ATGACATCTCGAAGAAATGTCA---------------
>gi|157410710|gb|EU153327| /Avian/8(NS)/H5N1/Thailand/2005/// Influenza A virus (A/chicken/Phitsanulok/NIAH6-3-0011/2005(H5N1)) nonstructural protein 2 (NS2) and nonstructural protein 1 (NS1) genes, complete cds.
-----------------------AGGGTGACAAAAACATAATGGATTCCAACACTGTGTC
AAGCTTTCAGGTAGACTGCTTTCTTTGGCATGTCCGCAAACGATTTGCAGACCAAGAACT
GGGTGATGCCCCATTCC-TTGACCGGCTTCGCCGAG---------------A--TCAGAA
GTCCCTAAGAGGAAGAGGCAACACTCTTGGTCTGGACATCGAAACAGCTACTCGCGCAGG
AAAGCAGATAGTGGAGCGGATTCTGGAGGAGGAGTCTGATAAGGCACTTAAAA-------
--------TGCCGGCTTCACGCTACCTAACTGACATGACTCTCGAAGAAATGTCAAGGGA
CTGGTTCATGCTCATGCCCAAGCAGAAAGTGGCAGGTTCCCTTTGCATCAAAATGGACCA
GGCAATAATGGA-TAAAGTCATCATATTGAAAGCAAACTTCAGTGTGATTTTTGATCGGT
TGGAAACCCTAATACTACTTAGAGCTTTCACAGAAGAAGGAGCAATCGTGGGAGAAATCT
CACCATTACCTTCTCTTCCAGGACATACTGGTGAGGATGTCAAAATTGCAATTGGCGTCC
TCATCGGAGGACTTGAATGGAATGATAACACAGTTCGAGTCACTGAAACTATACAGAGAT
TCGCTTGGAGAAGCAGTGATGAGGATGGGAGACTTCCACT-CCCTCCAAATCAGAAACGG
AAAATGGCGAGAACAATTGAGTCAGAAGTTTGAAGAAATAAGGTGGCTGGTTGAAGAAGT
AAGACATAGATTGAAAATTACTGAAAACAGCTTCGAACAGATAACATTTATGCAAG-CCT
TACAACTACTGCTTGAAGTGGAGCAAGAGATAAGAG-CCTTCTCG-TTTCAGCTTATT--
-TA-ATGAT-AAAAAACACCCTTGTTTCTACT---------------
>gi|157410713|gb|EU153328| /Avian/8(NS)/H5N1/Thailand/2005/// Influenza A virus (A/duck/Phichit/NIAH6-3-0018/2005(H5N1)) nonstructural protein 2 (NS2) and nonstructural protein 1 (NS1) genes, complete cds.
--------------AGCAAAAGCAGGGTGACAAAAACATAATGGATTCCAACACTGTGTC
AAGCTTTCAGGTAGACTGCTTTCTTTGGCATGTCCGCAAACGATTTGCAGACCAAGAACT
GGGTGATGCCCCATTCC-TTGACCGGCTTCGCCGAG---------------A--TCAGAA
GTCCCTAAGAGGAAGAGGCAACACTCTTGGTCTGGACATCGAAACAGCTACTCGCGCAGG
AAAGCAAATAGTGGAGCGGATTCTGGAGGAGGAGTCTGATAAGGCACTTAAAA-------
--------TGCCGGCTTCACGCTACCTAACTGACATGACTCTCGAAGAAATGTCAAGGGA
CTGGTTCATGCTCATGCCCAAGCAGAAAGTGGCAGGTTCCCTTTGCATCAAAATGGACCA
GGCAATAATGGA-TAAAGTCATCATATTGAAAGCAAACTTCAGTGTGATTTTTGACCGGT
TAGAAACCCTAATACTACTTAGAGCTTTCACAGAAGAAGGAGCAATTGTGGGAGAAATCT
CACCATTACCTTCTCTTCCAGGACATACTGGTGAGGATGTCAAAAATGCAATTGGCGTCC
TCATCGGAGGACTTGAATGGAATGATAACACAGTTCGAGTCACTGAAACTATACAGAGAT
TCGCTTGGAGAAGCAGTGATGAGGATGGGAGACTTCCACT-CCCTCCAAATCAAAAACGG
AAAATGGCGAGAACAATTGAGTCAGAAGTTTGAAGAAATAAGGTGGCTGATTGAAGAAGT
AAGACATAGATTGAAAATCACAGAAAACAGCTTCGAACAGATAACGTTTATGCAAG-CCT
TACAACTACTGCTTGAAGTGGAGCAAGAGATAAGAA-CCTTCTCG-TTTCAGCTTATT--
-TA-ATGA---------------------------------------
>gi|157410716|gb|EU153329| /Avian/8(NS)/H5N1/Thailand/2005/// Influenza A virus (A/chicken/Uthaithani/NIAH6-3-0007/2005(H5N1)) nonstructural protein 2 (NS2) and nonstructural protein 1 (NS1) genes, complete cds.
----------------CAAAAGCAGGGTGACAAAAACATAATGGATTCCAACACTGTGTC
AAGCTTTCAGGTAGACTGCTTTCTTTGGCACGTCCGCAAACGATTTGCAGACCAAGAACT
GGGTGATGCCCCATTCC-TTGACCGGCTTCGCCGAG---------------A--TCAGAA
GTCCCTAAGAGGAAGAGGCAACACTCTTGGTCTGGACATCGAAACAGCTACTCGCGCAGG
AAAGCAAATAGTGGAGCGGATTCTGGAGGAGGAGTCTGATAAGGCACTTAAAA-------
--------TGCCGGCTTCACGCTACCTAACTGACATGACTCTCGAAGAAATGTCAAGGGA
CTGGTTCATGCTCATGCCCAAGCAGAAAGTGGCAGGTTCCCTTTGCATCAAAATGGACCA
GGCAATAATGGA-TAAAGTCATCATATTGAAAGCAAACTTCAGTGTGATTTTTGACCGGT
TGGAAACCCTAATACTACTTAGAGCTTTCACAGAAGAAGGAGCAATCGTGGGAGAAATCT
CACCATTACCTTCTCTTCCAGGACATACTGGTGAGGATGTCAAAAATGCAATTGGCGTCC
TCATCGGAGGACTTGAATGGAATGATAACACAGTTCGAGTCACTGAAACTATACAGAGAT
TCGCTTGGAGAAGCAGTGATGAGGATGGGAGACTTCCACT-CCCTCCAAATCAAAAACGG
AAAATGGCGAGAACAATTGAGTCAGAAGTTTGAAGAAATAAGGTGGCTGATTGAAGAAGT
AAGACATAGATTGAAAATTACAGAAAACAGCTTCGAACAGATAACGTTTATGCAAG-CCT
TACAACTACTGCTTGAAGTGGAGCAAGAGATAAGAG-CCTTCTCG-TTTCAGCTTATT--
-TA-ATGAT-AAAAAACACCCTTGTTTCTACT---------------
>gi|157410719|gb|EU153330| /Avian/8(NS)/H5N1/Thailand/2005/// Influenza A virus (A/chicken/Thailand/Kamphaengphet-3-04/2005(H5N1)) nonstructural protein 2 (NS2) and nonstructural protein 1 (NS1) genes, complete cds.
----------------CAAAAGCAGGGTGACAAAAACATAATGGATTCCAACACTGTGTC
AAGCTTTCAGGTAGACTGCTTTCTTTGGCATGTCCGCAAACGATTTGCAGACCAAGAACT
GGGTGATGCCCCATTCC-TTGACCGGCTTCGCCGAG---------------A--TCAGAA
GTCCCTAAGAGGAAGAGGCAACACTCTTGGTCTGGACATCGAAACAGCTACTCGCGCAGG
AAAGCAAATAGTGGAGCGGATTCTGGAGGAGGAGTCTGATAAGGCACTTAAAA-------
--------TGCCGGCTTCACGCTACCTAACTGACATGACTCTCGAAGAAATGTCAAGGGA
CTGGTTCATGCTCATGCCCAAGCAGAAAGTGGCAGGTTCCCTTTGCATCAAAATGGACCA
GGCAATAATGGA-TAAAGTCATCATATTGAAAGCAAACTTCAGTGTAATTTTTGACCGGT
TGGAAACCCTAATACTACTTAGAGCTTTCACAGAAGAAGGAGCAATCGTGGGAGAAATCT
CACCATTACCTTCTCTTCCAGGACATACTGGTGAGGATGTCAAAAATGCAATTGGCGTCC
TCATCGGAGGACTTGAATGGAATGATAACACAGTTCGAGTCACTGAAACTATACAAAGAT
TCGCTTGGAGAAGCAGTGATGAGGATGGGAGACTTCCACT-CCCTCCAAATCAAAAACGG
AAAATGGCGAGAACAATTGAGTCAGAAGTTTGAAGAAATAAGGTGGCTGATTGAAGAAGT
AAGACATAGATTGAAAATTACAGAAAACAGCTTCGAACAGATAACGTTTATGCAAG-CCT
TACAACTACTGCTTGAAGTGGAGCAAGAGATAAGAG-CCTTCTCG-TTTCAGCTTATT--
-TA-ATGAT-AAAAAACACCCTTGTTTCTA-----------------
>gi|157410722|gb|EU153331| /Avian/8(NS)/H5N1/Thailand/2005/// Influenza A virus (A/chicken/Kamphaengphet/NIAH6-3-0028/2005(H5N1)) nonstructural protein 2 (NS2) and nonstructural protein 1 (NS1) genes, complete cds.
--------------AGCAAAAGCAGGGTGACAAAAACATAATGGATTCCAACACTGTGTC
AAGCTTTCAGGTAGACTGCTTTCTTTGGCATGTCCGCAAACGATTTGCAGACCAAGAACT
GGGTGATGCCCCATTCC-TTGACCGGCTTCGCCGAG---------------A--TCAGAA
GTCCCTAAGAGGAAGAGGCAACACTCTTGGTCTGGACATCGAAACAGCTACTCGCGCAGG
AAAGCAGATAGTGGAGCGGATTCTGGAGGAGGAGTCTGATAAGGCACTTAAAA-------
--------TGCCGACTTCACGCTACCTAACTGACATGACTCTCGAAGAAATGTCAAAGGA
CTGGTTCATGCTCATGCCCAAGCAGAAAGTGGCAGGTTCCCTTTGCATCAAAATGGACCA
GGCAATAATGGA-TAAAGTCGTCATATTGAAAGCAAACTTCAGTGTGATTTTTGACCGGT
TGGAAACCCTAATACTACTTAGAGCTTTCACAGAAGAAGGAGCAATCGTGGGAGAAATCT
CACCGTTACCTTCTCTTCCAGGACATACTGGTGAGGATGTCAAAAATGCAATTGGCGTCC
TCATCGGAGGACTTGAATGGAATGATAACACAGTTCGAGTCACTAAAACTATACAGAGAT
TCGCTTGGAGAAGCAGTGATGAGGATGGGAGACTTCCACT-CCCTCCAAATCAGAAACGG
AAAATGGCGAGAACAATTGAGTCAGAAGTTTGAAGAAATAAGGTGGCTGATTGAAGAAGT
AAGACATAGATTGAAAATTACAGAAAACAGCTTCGAACAGATAACGTTTATGCAAG-CCT
TACAACTACTGCTTGAAGTGGAGCAAGAGATAAGAG-CTTTCTCG-TTTCAGCTTATT--
-TA-ATGAT-AAAAAACACCCTTGTTTCTAC----------------
>gi|157410725|gb|EU153332| /Avian/8(NS)/H5N1/Thailand/2005/// Influenza A virus (A/chicken/Thailand/Kamphaengphet-3-07/2005(H5N1)) nonstructural protein 2 (NS2) and nonstructural protein 1 (NS1) genes, complete cds.
----------------CAAAAGCAGGGTGACAAAAACATGATGGATTCCAACACTGTGTC
AAGCTTTCAGGTAGACTGCTTTCTTTGGCATGTCCGCAAACGATTTGCAGACCAAGAACT
GGGTGATGCCCCATTCC-TTGACCGGCTTCGCCGAG---------------A--TCAGAA
GTCCCTAAGAGGAAGAGGCAACACTCTTGGTCTGGACATCGAAACAGCTACTCGCGCAGG
AAAGCAAATAGTGGAGCGGATTCTGGAGGAGGAGTCTGATAAGGCACTTAAAA-------
--------TGTCGGCTTCACGCTACCTAACTGACATGACTCTCGAAGAAATGTCAAGGGA
CTGGTTCATGCTCATGCCCAAGCAGAAAGTGGCAGGTTCCCTTTGCATCAAAATGGACCA
GGCAATAATGGA-TAAAGTCATCATATTGAAAGCAAACTTCAGTGTAATTTTTGACCGGT
TGGAAACCCTAATACTACTTAGAGCTTTCACAGAAGAAGGAGCAATCGTGGGAGAAATCT
CACCATTACCTTCTCTTCCAGGACATACTGGTGAGGATGTCAAAAATGCAATTGGCGTCC
TCATCGGAGGACTTGAATGGAATGATAACACAGTTCGAGTCACTGAAACTATACAAAGAT
TCGCTTGGAGAAGCAGTGATGAGGATGGGAGACTTCCACT-CCCTCCAAATCAAAAACGG
AAAATGGCGAGAACAATTGAGTCAGAAGTTTGAAGAAATAAGGTGGCTGATTGAAGAAGT
AAGACATAGATTGAAAATTACAGAAAACAGCTTCGAACAGATAACGTTTATGCAAG-CCT
TACAACTACTGCTTGAAGTGGAGCAAGAGATAAGAG-CCTTCTCG-TTTCAGCTTATT--
-TA-ATGAT-AAAAAACACCCTTGTTTCTACT---------------
>gi|157410728|gb|EU153333| /Avian/8(NS)/H5N1/Thailand/2005/// Influenza A virus (A/chicken/Thailand/Kamphaengphet-3-02/2005(H5N1)) nonstructural protein 2 (NS2) and nonstructural protein 1 (NS1) genes, complete cds.
-----------------AAAAGCAGGGTGACAAAAACATAATGGATTCCAACACTGTGTC
AAGCTTTCAGGTAGACTGCTTTCTTTGGCATGTCCGCAAACGATTTGCAGACCAAGAACT
GGGTGATGCCCCATTCC-TTGACCGGCTTCGCCGAG---------------A--TCAGAA
GTCCCTAAGAGGAAGAGGCAACACTCTTGGTCTGGACATCGAAACAGCTACTCGCGCAGG
AAAGCAAATAGTGGAGCGGATTCTGGAGGAGGAGTCTGATAAGGCACTTAAAA-------
--------TGCCGGCTTCACGCTACCTAACTGACATGACTCTCGAAGAAATGTCAAGGGA
CTGGTTCATGCTCATGCCCAAGCAGAAAGTGGCAGGTTCCCTTTGCATCAAAATGGACCA
GGCAATAATGGA-TAAAGTCATCATATTGAAAGCAAACTTCAGTGTAATTTTTGACCGGT
TGGAAACCCTAATACTACTTAGAGCTTTCACAGAAGAAGGAGCAATCGTGGGAGAAATCT
CACCATTACCTTCTCTTCCAGGACATACTGGTGAGGATGTCAAAAATGCAATTGGCGTCC
TCATCGGAGGACTTGAATGGAATGATAACACAGTTCGAGTCACTGAAACTATACAAAGAT
TCGCTTGGAGAAGCAGTGATGAGGATGGGAGACTTCCACT-CCCTCCAAATCAAAAACGG
AAAATGGCGAGAACAATTGAGTCAGAAGTTTGAAGAAATAAGGTGGCTGATTGAAGAAGT
AAGACATAGATTGAAAATTACAGAAAACAGCTTCGAACAGATAACGTTTATGCAAG-CCT
TACAACTACTGCTTGAAGTGGAGCAAGAGATAAGAG-CCTTCTCG-TTTCAGCTTATT--
-TA-ATGAT-AAAAAACACCCTTGTTT--------------------
>gi|157410731|gb|EU153334| /Avian/8(NS)/H5N1/Thailand/2005/// Influenza A virus (A/chicken/Kamphaengphet//NIAH6-3-0019/2005(H5N1)) nonstructural protein 2 (NS2) and nonstructural protein 1 (NS1) genes, complete cds.
----------------CAAAAGCAGGGTGACAAAAACATAATGGATTCCAACACTGTGTC
AAGCTTTCAGGTAGACTGCTTTCTTTGGCATGTCCGCAAACGATTTGCAGACCAAGAACT
GGGTGATGCCCCATTCC-TTGACCGGCTTCGCCGAG---------------A--TCAGAA
GTCCCTAAGAGGAAGAGGCAACACTCTTGGTCTGGACATCGAAACAGCTACTCGCGCAGG
AAAGCAAATAGTGGAGCGGATTCTGGAGGAGGAGTCTGATAAGGCACTTAAAA-------
--------TGCCGGCTTCACGCTACCTAACTGACATGACTCTCGAAGAAATGTCAAGGGA
CTGGTTCATGCTCATGCCCAAGCAGAAAGTGGCAGGTTCCCTTTGCATCAAAATGGACCA
GGCAATAATGGA-TAAAGTCATCATATTGAAAGCAAACTTCAGTGTAATTTTTGACCGGT
TGGAAACCCTAATACTACTTAGAGCTTTCACAGAAGAAGGAGCAATCGTGGGAGAAATCT
CACCATTACCTTCTCTTCCAGGACATACTGGTGAGGATGTCAAAAATGCAATTGGCGTCC
TCATCGGAGGACTTGAATGGAATGATAACACAGTTCGAGTCACTGAAACTATACAAAGAT
TCGCTTGGAGAAGCAGTGATGAGGATGGGAGACTTCCACT-CCCTCCAAATCAAAAACGG
AAAATGGCGAGAACAATTGAGTCAGAAGTTTGAAGAAATAAGGTGGCTGATTGAAGAAGT
AAGACATAGATTGAAAATTACAGAAAACAGCTTCGAACAGATAACGTTTATGCAAG-CCT
TACAACTACTGCTTGAAGTGGAGCAAGAGATAAGAG-CCTTCTCG-TTTCAGCTTATT--
-TA-ATGAT-AAAAAACACCCTTG-----------------------
>gi|157410734|gb|EU153335| /Avian/8(NS)/H5N1/Thailand/2005/// Influenza A virus (A/chicken/Kamphaengphet/NIAH6-3-0020/2005(H5N1)) nonstructural protein 2 (NS2) and nonstructural protein 1 (NS1) genes, complete cds.
---------------GCAAAAGCAGGGTGACAAAAACATAATGGATTCCAACACTGTGTC
AAGCTTTCAGGTAGACTGCTTTCTTTGGCATGTCCGCAAACGATTTGCAGACCAAGAACT
GGGTGATGCCCCATTCC-TTGACCGGCTTCGCCGAG---------------A--TCAGAA
GTCCCTAAGAGGAAGAGGCAACACTCTTGGTCTGGACATCGAAACAGCTACTCGCGCAGG
AAAGCAAATAGTGGAGCGGATTCTGGAGGAGGAGTCTGATAAGGCACTTAAAA-------
--------TGCCGGCTTCACGCTACCTAACTGACATGACTCTCGAAGAAATGTCAAGGGA
CTGGTTCATGCTCATGCCCAAGCAGAAAGTGGCAGGTTCCCTTTGCATCAAAATGGACCA
GGCAATAATGGA-TAAAGTCATCATATTGAAAGCAAACTTCAGTGTAATTTTTGACCGGT
TGGAAACCCTAATACTACTTAGAGCTTTCACAGAAGAAGGAGCAATCGTGGGAGAAATCT
CACCATTACCTTCTCTTCCAGGACATACTGGTGAGGATGTCAAAAATGCAATTGGCGTCC
TCATCGGAGGACTTGAATGGAATGATAACACAGTTCGAGTCACTGAAACTATACAAAGAT
TCGCTTGGAGAAGCAGTGATGAGGATGGGAGACTTCCACT-CCCTCCAAATCAAAAACGG
AAAATGGCGAGAACAATTGAGTCAGAAGTTTGAAGAAATAAGGTGGCTGATTGAAGAAGT
AAGACATAGATTGAAAATTACAGAAAACAGCTTCGAACAGATAACGTTTATGCAAG-CCT
TACAACTACTGCTTGAAGTGGAGCAAGAGATAAGAG-CCTTCTCG-TTTCAGCTTATT--
-TA-ATGAT-AAAAAACACCCTTGTTTCTACTAAT------------
>gi|157410737|gb|EU153336| /Avian/8(NS)/H5N1/Thailand/2005/// Influenza A virus (A/chicken/Sukhothai/NIAH6-3-0013/2005(H5N1)) nonstructural protein 2 (NS2) and nonstructural protein 1 (NS1) genes, complete cds.
---------------------GCAGGGTGACAAAAACATAATGGATTCCAACACTGTGTC
AAGCTTTCAGGTAGACTGCTTTCTTTGGCATGTCCGCAAACGATTTGCAGACCAAGAACT
GGGTGATGCCCCATTCC-TTGACCGGCTTCGCCGAG---------------A--TCAGAA
GTCCCTAAGAGGAAGAGGCAACACTCTTGGTCTGGGCATCGAAACAGCTACTCGCGCAGG
AAAGCAGATAGTGGAGCGGATTCTGGAGGAGGAGTCTGATAAGGCACTTAAAA-------
--------TGCCGGCTTCACGCTACCTAACTGACATGACTCTCGAAGAAATGTCAAGGGA
CTGGTTCATGCTCATGCCCAAGCAGAAAGTGGCAGGTTCCCTTTGCATCAAAATGGACCA
GGCAATAATGGA-TAAAGTCATCATATTGAAAGCAAACTTCAGTGTGATTTTTGACCGGT
TGGAAACCCTAATACTACTTAGAGCTTTCACAGAAGAAGGAGCAATCGTGGGAGAAATCT
CACCATTACCTTCTCTTCCAGGACATACTGGTGAGGATGTCAAAAATGCAATTGGCGTCC
TCATCGGAGGACTTGAATGGAATGATAACACAGTTCGAGTCACTGAAACTATACAGAGAT
TCGCTTGGAGAAGCAGTGATGAGGATGGGAGACTTCCACT-CCCTCCAAATCAGAAACGG
AAAATGGCGAGAACAATTGAGTCAGAAGTTTGAAGAAATAAGGTGGCTGATTGAAGAAGT
AAGACATAGATTGAAAATTACAGAAAACAGCTTCGAACAGATAACGTTTATGCAAG-CCT
TACAACTACTGCTTGAAGTGGAGCAAGAGATAAGAG-CCTTCTCG-TTTCAGCTTATT--
-TA-ATGAT-AAAAAAC------------------------------
>gi|157410740|gb|EU153337| /Avian/8(NS)/H5N1/Thailand/2005/// Influenza A virus (A/chicken/Uthaithani/NIAH6-3-0021/2005(H5N1)) nonstructural protein 2 (NS2) and nonstructural protein 1 (NS1) genes, complete cds.
-------------GAGCAAAAGCAGGGTGACAAAAACATAATGGATTCCAACACTGTGTC
AAGCTTTCAGGTAGACTGCTTTCTTTGGCATGTCCGCAAACGATTTGCAGACCAAGAACT
GGGTGATGCCCCATTCC-TTGACCGGCTTCGCCGAG---------------A--TCAGAA
GTCCCTAAGAGGAAGAGGCAACACTCTTGGTCTGGACATCGAAACAGCTACTCGCGCAGG
AAAGCAAATAGTGGAGCGGATTCTGGAGGAGGAGTCTGATAAGGCACTTAAAA-------
--------TGCCGGCTTCACGCTACCTAACTGACATGACTCTCGAAGAAATGTCAAGGGA
CTGGTTCATGCTCATGCCCAAGCAGAAAGTGGCAGGTTCCCTTTGCATCAAAATGGACCA
GGCAATAATGGA-TAAAGTCATCATATTGAAAGCAAACTTCAGTGTGATTTTTGACCGGT
TGGAAACCCTAATGCTACTTAGAGCTTTCACAGAAGAAGGAGCAATCGTGGGAGAAATCT
CACCATTACCTTCTCTTCCAGGACATACTGGTGAGGATGTCAAAAATGCAATTGGCGTCC
TCATCGGAGGACTTGAATGGAATGATAACACAGTTCGAGTCACTGAAACTATACAGAGAT
TCGCTTGGAGAAGCAGTGATGAGGATGGGAGACTTCCACT-CCCTCCAAATCAAAAACGG
AAAATGGCGAGAACAATTGAGTCAGAAGTTTGAAGAAATAAGGTGGCTGATTGAAGAAGT
AAGACATAGATTGAAAATTACAGAAAACAGCTTCGAACAGATAACGTTTATGCAAG-CCT
TACAACTACTGCTTGAAGTGGAGCAAGAGATAAGAG-CCTTCTCG-TTTCAGCTTATT--
-TA-ATGAT-AAAAAACAC----------------------------
>gi|157410743|gb|EU153338| /Avian/8(NS)/H5N1/Thailand/2005/// Influenza A virus (A/chicken/Phitsanulok/NIAH6-3-0022/2005(H5N1)) nonstructural protein 2 (NS2) and nonstructural protein 1 (NS1) genes, complete cds.
-----------------AAAAGCAGGGTGACAAAAACATAATGGATTCCAACACTGTGTC
AAGCTTTCAGGTAGACTGCTTTCTTTGGCATGTCCGCAAACGATTTGCAGACCAAGAACT
GGGCGATGCCCCATTCC-TTGACCGGCTTCGCCGAG---------------A--TCAGAA
GTCCCTAAGAGGAAGAGGCAACACTCTTGGTCTGGACATCGAAACAGCTACTCGCGCAGG
AAAGCAAATAGTGGAGCGGATTCTGGAGGAGGAGTCTGATAAGGCACTTAAAA-------
--------TGCCGGCTTCACGCTACCTAACTGACATGACTCTCGAAGAAATGTCAAGGGA
CTGGTTCATGCTCATGCCCAAGCAGAAAGTGGCAGGTTCCCTTTGCATCAAAATGGACCA
GGCAATAATGGA-TAAAGTCATCATATTGAAAGCAAACTTCAGTGTGATTTTTGACCGGT
TAGAAACCCTAATACTACTTAGAGCTTTCACAGAAGAAGGAGCAATTGTGGGAGAAATCT
CACCATTACCTTCTCTTCCAGGACATACTGGTGAGGATGTCAAAAATGCAATTGGCGTCC
TCATCGGAGGACTTGAATGGAATGATAACACAGTTCGAGTCACTGAAACTATACAGAGAT
TCGCTTGGAGAAGCAGTGATGAGGATGGGAGACTTCCACT-CCCTCCAAATCAAAAACGG
AAAATGGCGAGAACAATTGAGTCAGAAGTTTGAAGAAATAAGGTGGCTGATTGAAGAAGT
AAGACATAGATTGAAAATCACAGAAAACAGCTTCGAACAGATAACGTTTATGCAAG-CCT
TACAACTACTGCTTGAAGTGGAGCAAGAGATAAGAG-CCTTCTCG-TTTCAGCTTATT--
-TA-ATGAT-AAAAAA-------------------------------
>gi|157410746|gb|EU153339| /Avian/8(NS)/H5N1/Thailand/2005/// Influenza A virus (A/chicken/Nakornsawan/NIAH6-3-0023/2005(H5N1)) nonstructural protein 2 (NS2) and nonstructural protein 1 (NS1) genes, complete cds.
-----------GGGAGCAAAAGCAGGGTGACAAAAACATAATGGATTCCAACACTGTGTC
AAGCTTTCAGGTAGACTGCTTTCTTTGGCATGTCCGCAAACGATTTGCAGACCAAGAACT
GGGTGATGCCCCATTCC-TTGACCGGCTTCGCCGAG---------------A--TCAGAA
GTCCCTAAGAGGAAGAGGCAACACTCTTGGTCTGGACATCGAAACAGCTACTCGCGCAGG
AAAGCAAATAGTGGAGCGGATTCTGGAGGAGGAGTCTGATAAGGCACTTAAAA-------
--------TGCCGGCTTCACGCTACCTAACTGACATGACTCTCGAAGAAATGTCAAGGGA
CTGGTTCATGCTCATGCCCAAGCAGAAAGTGGCAGGTTCCCTTTGCATCAAAATGGACCA
GGCAATAATGGA-TAAAGTCATCATATTGAAAGCAAACTTCAGTGTGATTTTTGACCGGT
TGGAAACCCTAATACTACTTAGAGCTTTCACAGAAGAAGGAGCAATCGTGGGAGAAATCT
CACCATTACCTTCTCTTCCAGGACATACTGGTGAGGATGTCAAAAATGCAATTGGCGTCC
TCATCGGAGGACTTGAATGGAATGATAACACAGTTCGAGTCACTGAAACTATACAGAGAT
TCGCTTGGAGAAGCAGTGATGAGGATGGGAGACTTCCACT-CCCTCCAAATCAAAAACGG
AAAATGGCGAGAACAATTGAGTCAGAAGTTTGAAGAAATAAGGTGGCTGATTGAAGAAGT
AAGACATAGATTGAAAATTACAGAAAACAGCTTCGAACAGATAACGTTTATGCAAG-CCT
TACAACTACTGCTTGAAGTGGAGCAAGAGATAAGAG-CCTTCTCG-TTTCAGCTTATT--
-TA-ATGAT-AAAAAACACCCTTG-----------------------
>gi|157410749|gb|EU153340| /Avian/8(NS)/H5N1/Thailand/2005/// Influenza A virus (A/chicken/Phitsanulok/NIAH6-3-0024/2005(H5N1)) nonstructural protein 2 (NS2) and nonstructural protein 1 (NS1) genes, complete cds.
-----------AGGAGCAAAAGCAGGGTGACAAAAACATAATGGATTCCAACACTGTGTC
AAGCTTTCAGGTAGACTGCTTTCTTTGGCATGTCCGCAAACGATTTGCAGACCAAGAACT
GGGTGATGCCCCATTCC-TTGACCGGCTTCGCCGAG---------------A--TCAGAA
GTCCCTAAGAGGAAGAGGCAACACTCTTGGTCTGGACATCGAAACAGCTACTCGCGCAGG
AAAGCAAATAGTGGAGCGGATTCTGGAGGAGGAGTCTGATAAGGCACTTAAAA-------
--------TGCCGGCTTCACGCTACCTAACTGACATGACTCTCGAAGAAATGTCAAGGGA
CTGGTTCATGCTCATGCCCAAGCAGAAAGTGGCAGGTTCCCTTTGCATCAAAATGGACCA
GGCAATAATGGA-TAAAGTCATCATATTGAAAGCAAACTTCAGTGTGATTTTTGACCGGT
TGGAAACCCTAATACTACTTAGAGCTTTCACAGAAGAAGGAGCAATCGTGGGAGAAATCT
CACCATTACCTTCTCTTCCAGGACATACTGGTGAGGATGTCAAAAATGCAATTGGCGTCC
TCATCGGAGGACTTGAATGGAATGATAACACAGTTCGAGTCACTGAAACTATACAGAGAT
TCGCTTGGAGAAGCAGTGATGAGGATGGGAGACTTCCACT-CCCTCCAAATCAAAAACGG
AAAATGGCGAGAACAATTGAGTCAGAAGTTTGAAGAAATAAGGTGGCTGATTGAAGAAGT
AAGACATAGATTGAAAATTACAGAAAACAGCTTCGAACAGATAACGTTTATGCAAG-CCT
TACAACTACTGCTTGAAGTGGAGCAAGAGATAAGAG-CCTTCTCG-TTTCAGCTTATT--
-TA-ATGAT-AAAAAACACCCTTGTTTCT------------------
>gi|157410752|gb|EU153341| /Avian/8(NS)/H5N1/Thailand/2005/// Influenza A virus (A/chicken/Nakornsawan/NIAH6-3-0025/2005(H5N1)) nonstructural protein 2 (NS2) and nonstructural protein 1 (NS1) genes, complete cds.
---------------GCAAAAGCAGGGTGACAAAAACATAATGGATTCCAACACTGTGTC
AAGCTTTCAGGTAGACTGCTTTCTTTGGCATGTCCGCAAACGATTTGCAGACCAAGAACT
GGGTGATGCCCCATTCC-TTGACCGGCTTCGCCGAG---------------A--TCAGAA
GTCCCTAAGAGGAAGAGGCAACACTCTTGGTCTGGACATCGAAACAGCTACTCGCGCAGG
AAAGCAAATAGTGGAGCGGATTCTGGAGGAGGAGTCTGATAAGGCACTTAAAA-------
--------TGCCGGCTTCACGCTACCTAACTGACATGACTCTCGAAGAAATGTCAAGGGA
CTGGTTCATGCTCATGCCCAAGCAGAAAGTGGCAGGTTCCCTTTGCATCAAAATGGACCA
GGCAATAATGGA-TAAAGTCATCATATTGAAAGCAAACTTCAGTGTGATTTTTGACCGGT
TGGAAACCCTAATACTACTTAGAGCTTTCACAGAAGAAGGAGCAATCGTGGGAGAAATCT
CACCATTACCTTCTCTTCCAGGACATACTGGTGAGGATGTCAAAAATGCAATTGGCGTCC
TCATCGGAGGACTTGAATGGAATGATAACACAGTTCGAGTCACTGAAACTATACAGAGAT
TCGCTTGGAGAAGCAGTGATGAGGATGGGAGACTTCCACT-CCCTCCAAATCAAAAACGG
AAAATGGCGAGAACAATTGAGTCAGAAGTTTGAAGAAATAAGGTGGCTGATTGAAGAAGT
AAGACATAGATTGAAAATTACAGAAAACAGCTTCGAACAGATAACGTTTATGCAAG-CCT
TACAACTACTGCTTGAAGTGGAGCAAGAGATAAGAG-CCTTCTCG-TTTCAGCTTATT--
-TA-ATGAT-AAAAAACACCCTTTGTT--------------------
>gi|157410755|gb|EU153342| /Avian/8(NS)/H5N1/Thailand/2005/// Influenza A virus (A/chicken/Phitsanulok/NIAH6-3-0026/2005(H5N1)) nonstructural protein 2 (NS2) and nonstructural protein 1 (NS1) genes, complete cds.
----------------------CAGGGTGACAAAAACATAATGGATTCCAACACTGTGTC
AAGCTTTCAGGTAGACTGCTTTCTTTGGCATGTCCGCAAACGATTTGCAGACCAAGAACT
GGGTGATGCCCCATTCC-TTGACCGGCTTCGCCGAG---------------A--TCAGAA
GTCCCTAAGAGGAAGAGGCAACACTCTTGGTCTGGACATCGAAACAGCTACTCGCGCAGG
AAAGCAGATAGTGGAGCGGATTCTGGAGGAGGAGTCTGATAAGGCACTTAAAA-------
--------TGCCGGCTTCACGCTACCTAACTGACATGACTCTCGAAGAAATGTCAAGGGA
CTGGTTCATGCTCATGCCCAAGCAGAAAGTGGCAGGTTCCCTTTGCATCAAAATGGACCA
GGCAATAATGGA-TAAAGTCATCATATTGAAAGCAAACTTCAGTGTGATTTTTGATCGGT
TGGAAACCCTAATACTACTTAGAGCTTTCACAGAAGAAGGAGCAATCGTGGGAGAAATCT
CACCATTACCTTCTCTTCCAGGACATACTGGTGAGGATGTCAAAATTGCAATTGGCGTCC
TCATCGGAGGACTTGAATGGAATGATAACACAGTTCGAGTCACTGAAACTATACAGAGAT
TCGCTTGGAGAAGCAGTGATGAGGATGGGAGACTTCCACT-CCCTCCAAATCAGAAACGG
AAAATGGCGAGAACAATTGAGTCAGAAGTTTGAAGAAATAAGGTGGCTGGTTGAAGAAGT
AAGACATAGATTGAAAATTACTGAAAACAGCTTCGAACAGATAACATTTATGCAAG-CCT
TACAACTACTGCTTGAAGTGGAGCAAGAGATAAGAG-CCTTCTCG-TTTCAGCTTATT--
-TA-ATGAT-AAAAAACACCCTTGT----------------------
>gi|157410758|gb|EU153343| /Avian/8(NS)/H5N1/Thailand/2005/// Influenza A virus (A/chicken/Kamphaengphet/NIAH6-3-0027/2005(H5N1)) nonstructural protein 2 (NS2) and nonstructural protein 1 (NS1) genes, complete cds.
-------------GAGCAAAAGCAGGGTGACAAAAACATAATGGATTCCAACACTGTGTC
AAGCTTTCAGGTAGACTGCTTTCTTTGGCATGTCCGCAAACGATTTGCAGACCAAGAACT
GGGTGATGCCCCATTCC-TTGACCGGCTTCGCCGAG---------------A--TCAGAA
GTCCCTAAGAGGAAGAGGCAACACTCTTGGTCTGGACATCGAAACAGCTACTCGCGCAGG
AAAGCAAATAGTGGAGCGGATTCTGGAGGAGGAGTCTGATAAGGCACTTAAAA-------
--------TGCCGGCTTCACGCTACCTAACTGACATGACTCTCGAAGAAATGTCAAGGGA
CTGGTTCATGCTCATGCCCAAGCAGAAAGTGGCAGGTTCCCTTTGCATCAAAATGGACCA
GGCAATAATGGA-TAAAGTCATCATATTGAAAGCAAACTTCAGTGTAATTTTTGACCGGT
TGGAAACCCTAATACTACTTAGAGCTTTCACAGAAGAAGGAGCAATCGTGGGAGAAATCT
CACCATTACCTTCTCTTCCAGGACATACTGGTGAGGATGTCAAAAATGCAATTGGCGTCC
TCATCGGAGGACTTGAATGGAATGATAACACAGTTCGAGTCACTGAAACTATACAAAGAT
TCGCTTGGAGAAGCAGTGATGAGGATGGGAGACTTCCACT-CCCTCCAAATCAAAAACGG
AAAATGGCGAGAACAATTGAGTCAGAAGTTTGAAGAAATAAGGTGGCTGATTGAAGAAGT
AAGACATAGATTGAAAATTACAGAAAACAGCTTCGAACAGATAACGTTTATGCAAG-CCT
TACAACTACTGCTTGAAGTGGAGCAAGAGATAAGAG-CCTTCTCG-TTTCAGCTTATT--
-TA-ATGAT-AAAAAACACCCTTGTTTCTACTAA-------------
>gi|119368992|gb|DQ989991| /Avian/8(NS)/H5N1/Thailand/2005/// Influenza A virus (A/open-billed stork/Nakhonsawan/BBD1521J/2005(H5N1)) nonstructural protein 2 (NS2) and nonstructural protein 1 (NS1) genes, complete cds.
--------------------------GTGACAAAAACATAATGGATTCCAACACTGTGTC
AAGCTTTCAGGTAGACTGCTTTCTTTGGCATGTCCGCAAACGATTTGCAGACCAAGAACT
GGGTGATGCCCCATTCC-TTGACCGGCTTCGCCGAG---------------A--TCAGAA
GTCCCTAAGAGGAAGGGGCAACACTCTTGGTCTGGACATCGAAACAGCTACTCGCGCAGG
AAAGCAAATCGTGGAGCGGATTCTGGAGGAGGAGTCTGATAAGGCACTTAAAA-------
--------TGCCGGCTTCACGCTACCTAACTGACATGACTCTCGAAGAAATGTCAAGGGA
CTGGTTCATGCTCATGCCCAAGCAGAAAGTGGCAGGTTCCCTTTGCATCAAAATGGACCA
GGCAATAATGGA-TAAAGTCATCATATTGAAAGCAAACTTCAGTGTGATTTTTGACCGGT
TGGAAACCCTAATACTACTTAGAGCTTTCACAGAAGAAGGAGCAATCGTGGGAGAAATCT
CACCATTACCTTCTCTTCCAGGACATACTGGTGAGGATGTCAAAAATGCAATTGGCGTCC
TCATCGGAGGACTTGAATGGAATGATAACACAGTTCGAGTCACTGAGACTATACAGAGAT
TCGCTTGGAGAAGCAGTGATGAGGATGGGAGACTTCCACT-CCCTCCAAATCAAAAACGG
AAAATGGCGAGAACAATTGAGTCAGAAGTTTGAAGAAATAAGGTGGCTGATTGAAGAAGT
AAGACATAGATTGAAAATTACAGAAAACAGCTTCGAACAGATAACGTTTATGCAAG-CCT
TACAACTACTGCTTGAAGTGGAGCAAGAGATAAGAG-CCTTCTCG-TTTCAGCTTATT--
-TA-ATGAT-AAAAAAC------------------------------
>gi|119369011|gb|DQ989999| /Avian/8(NS)/H5N1/Thailand/2005/// Influenza A virus (A/open-billed stork/Nakhonsawan/BBD2616F/2005(H5N1)) nonstructural protein 2 (NS2) and nonstructural protein 1 (NS1) genes, complete cds.
--------------------------GTGACAAAAACATAATGGATTCCAACACTGTGTC
AAGCTTTCAGGTAGACTGCTTTCTTTGGCATGTCCGCAAACGATTTGCAGACCAAGAACT
GGGTGATGCCCCATTCC-TTGACCGGCTTCGCCGAG---------------A--TCAGAA
GTCCCTAAGAGGAAGGGGCAACACTCTTGGTCTGGACATCGAAACAGCTACTCGCGCAGG
AAAGCAAATAGTGGAGCGGATTCTGGAGGAGGAGTCTGATAAGGCACTTAAAA-------
--------TGCCGGCTTCACGCTACCTAACTGACATGACTCTCGAAGAAATGTCAAGGGA
CTGGTTCATGCTCATGCCCAAGCAGAAAGTGGCAGGTTCCCTTTGCATCAAAATGGACCA
GGCAATAATGGA-TAAAGTCATCATATTGAAAGCAAACTTCAGTGTGATTTTTGACCGGT
TGGAAACCCTAATACTACTTAGAGCTTTCACAGAAGAAGGAGCAATCGTGGGAGAAATCT
CACCATTACCTTCTCTTCCAGGACATACTGGTGAGGATGTCAAAAATGCAATTGGCGTCC
TCATCGGAGGACTTGAATGGAATGATAACACAGTTCGAGTCACTGAGACTATACAGAGAT
TCGCTTGGAGAAGCAGTGATGAGGATGGGAGACTTCCACT-CCCTCCAAATCAAAAACGG
AAAATGGCGAGAACAATTGAGTCAGAAGTTTGAAGAAATAAGGTGGCTGATTGAAGAAGT
AAGACATAGATTGAAAATTACAGAAAACAGCTTCGAACAGATAACGTTTATGCAAG-CCT
TACAACTACTGCTTGAAGTGGAGCAAGAGATAAGAG-CCTTCTCG-TTTCAGCTTATT--
-TA-GTGAT-AAAAAACAC----------------------------
>gi|119369030|gb|DQ990007| /Avian/8(NS)/H5N1/Thailand/2005/// Influenza A virus (A/open-billed stork/Nakhonsawan/BBA3011M/2005(H5N1)) nonstructural protein 2 (NS2) and nonstructural protein 1 (NS1) genes, complete cds.
-------------------------GGTGACAAAAACATAATGGATTCCAACACTGTGTC
AAGCTTTCAGGTAGACTGCTTTCTTTGGCATGTCCGCAAACGATTTGCAGACCAAGAACT
GGGTGATGCCCCATTCC-TTGACCGGCTTCGCCGAG---------------A--TCAGAA
GTCCCTAAGAGGAAGGGGCAACACTCTTGGTCTGGACATCGAAACAGCTACTCGCGCAGG
AAAGCAAATAGTGGAGCGGATTCTGGAGGAGGAGTCTGATAAGGCACTTAAAA-------
--------TGCCGGCTTCACGCTACCTAACTGACATGACTCTCGAAGAAATGTCAAGGGA
CTGGTTCATGCTCATGCCCAAGCAGAAAGTGGCAGGTTCCCTTTGCATCAAAATGGACCA
GGCAATAATGGA-TAAAGTCATCATATTGAAAGCAAACTTCAGTGTGATTTTTGACCGGT
TGGAAACCCTAATACTACTTAGAGCTTTCACAGAAGAAGGAGCAATCGTGGGAGAAATCT
CACCATTACCTTCTCTTCCAGGACATACTGGTGAGGATGTCAAAAATGCAATTGGCGTCC
TCATCGGAGGACTTGAATGGAATGATAACACAGTTCGAGTCACTGAGACTATACAGAGAT
TCGCTTGGAGAAGCAGTGATGAGGATGGGAGACTTCCACT-CCCTCCAAATCAAAAACGG
AAAATGGCGAGAACAATTGAGTCAGAAGTTTGAAGAAATAAGGTGGCTGATTGAAGAAGT
AAGACATAGATTGAAAATTACAGAAAACAGCTTCGAACAGATAACGTTTATGCAAG-CCT
TACAACTACTGCTTGAAGTGGAGCAAGAGATAAGAG-CCTTCTCG-TTTCAGCTTATT--
-TA-GTGAT-AAAAAACACCCCTTGTTTCTA----------------
>gi|132654029|gb|EF112371| /Avian/8(NS)/H5N1/Thailand/2005/// Influenza A virus (A/open-billed stork/Nakhonsawan/BBD1221J/05(H5N1)) nonstructural protein 2 (NS2) and nonstructural protein 1 (NS1) genes, complete cds.
--------------------------GTGACAAAAACATAATGGATTCCAACACTGTGTC
AAGCTTTCAGGTAGACTGCTTTCTTTGGCATGTCCGCAAACGATTTGCAGACCAAGAACT
GGGTGATGCCCCATTCC-TTGACCGGCTTCGCCGAG---------------A--TCAGAA
GTCCCTAAGAGGAAGGGGCAACACTCTTGGTCTGGACATCGAAACAGCTACTCGCGCAGG
AAAGCAAATAGTGGAGCGGATTCTGGAGGAGGAGTCTGATAAGGCACTTAAAA-------
--------TGCCGGCTTCACGCTACCTAACTGACATGACTCTCGAAGAAATGTCAAGGGA
CTGGTTCATGCTCATGCCCAAGCAGAAAGTGGCAGGTTCCCTTTGCATCAAAATGGACCA
GGCAATAATGGA-TAAAGTCATCATATTGAAAGCAAACTTCAGTGTGACTTTTGACCGGT
TGGAAACCCTAATACTACTTAGAGCTTTCACAGAAGAAGGAGCAATCGTGGGAGAAATCT
CACCATTACCTTCTCTTCCAGGACATACTGGTGAGGATGTCAAAAATGCAATTGGCGTCC
TCATCGGAGGACTTGAATGGAATGATAACACAGTTCGAGTCACTGAGACTATACAGAGAT
TCGCTTGGAGAAGCAGTGATGAGGATGGGAGACTTCCACT-CCCTCCAAATCAAAAACGG
AAAATGGCGAGAACAATTGAGTCAGAAGTTTGAAGAAATAAGGTGGCTGATTGAAGAAGT
AAGACATAGATTGAAAATTACAGAAAACAGCTTCGAACAGATAACGTTTATGCAAG-CCT
TACAACTACTGCTTGAAGTGGAGCAAGAGATAAGAG-CCTTCTCG-TTTCAGCTTATT--
-TA-ATGAT-AAAAAACAC----------------------------
>gi|132654032|gb|EF112372| /Avian/8(NS)/H5N1/Thailand/2005/// Influenza A virus (A/open-billed stork/Nakhonsawan/BBD1421J/05(H5N1)) nonstructural protein 2 (NS2) and nonstructural protein 1 (NS1) genes, complete cds.
--------------------------GTGACAAAAACATAATGGATTCCAACACTGTGTC
AAGCTTTCAGGTAGACTGCTTTCTTTGGCATGTCCGCAAACGATTTGCAGACCAAGAACT
GGGTGATGCCCCATTCC-TTGACCGGCTTCGCCGAG---------------A--TCAGAA
GTCCCTAAGAGGAAGGGGCAACACTCTTGGTCTGGACATCGAAACAGCTACTCGCGCAGG
AAAGCAAATAGTGGAGCGGATTCTGGAGGAGGAGTCTGATAAGGCACTTAAAA-------
--------TGCCGGCTTCACGCTACCAAACTGACATGACTCTCGAAGAAATGTCAAGGGA
CTGGTTCATGCTCATGCCCAAGCAGAAAGTGGCAGGTTCCCTTTGCATCAAAATGGACCA
GGCAATAATGGA-TAAAGTCATCATATTGAAAGCAAACTTCAGTGTGATTTTTGACCGGT
TGGAAACCCTAATACTACTTAGAGCTTTCACAGAAGAAGGAGCAATCGTGGGAGAAATCT
CACCATTACCTTCTCTTCCAGGACATACTGGTGAGGATGTCAAAAATGCAATTGGCGTCC
TCATCGGAGGACTTGAATGGAATGATAACACAGTTCGAGTCACTGAGACTATACAGAGAT
TCGCTTGGAGAAGCAGTGATGAGGATGGGAGACTTCCACT-CCCTCCAAATCAAAAACGG
AAAATGGCGAGAACAATTGAGTCAGAAGTTTGAAGAAATAAGGTGGCTGATTGAAGAAGT
AAGACATAGATTGAAAATTACAGAAAACAGCTTCGAACAGATAACGTTTATGCAAG-CCT
TACAACTACTGCTTGAAGTGGAGCAAGAGATAAGAG-CCTTCTCG-TTTCAGCTTATT--
-TA-ATGAT-AAAAAAC------------------------------
>gi|132654035|gb|EF112373| /Avian/8(NS)/H5N1/Thailand/2005/// Influenza A virus (A/open-billed stork/Nakhonsawan/BBD1621J/05(H5N1)) nonstructural protein 2 (NS2) and nonstructural protein 1 (NS1) genes, complete cds.
-------------------------GGTGACAAAAACATAATGGATTCCAACACTGTGTC
AAGCTTTCAGGTAGACTGCTTTCTTTGGCATGTCCGCAAACGATTTGCAGACCAAGAACT
GGGTGATGCCCCATTCC-TTGACCGGCTTCGCCGAG---------------A--TCAGAA
GTCCCTAAGAGGAAGGGGCAACACTCTTGGTCTGGACATCGAAACAGCTACTCGCGCAGG
AAAGCAAATAGTGGAGCGGATTCTGGAGGAGGAGTCTGATAAGGCACTTAAAA-------
--------TGCCGGCTTCACGCTACCTAACTGACATGACTCTCGAAGAAATGTCAAGGGA
CTGGTTCATGCTCATGCCCAAGCAGAAAGTGGCAGGTTCCCTTTGCATCAAAATGGACCA
GGCAATAATGGA-TAAAGTCATCATATTGAAAGCAAACTTCAGTGTGACTTTTGACCGGT
TGGAAACCCTAATACTACTTAGAGCTTTCACAGAAGAAGGAGCAATCGTGGGAGAAATCT
CACCATTACCTTCTCTTCCAGGACATACTGGTGAGGATGTCAAAAATGCAATTGGCGTCC
TCATCGGAGGACTTGAATGGAATGATAACACAGTTCGAGTCACTGAGACTATACAGAGAT
TCGCTTGGAGAAGCAGTGATGAGGATGGGAGACTTCCACT-CCCTCCAAATCAAAAACGG
AAAATGGCGAGAACAATTGAGTCAGAAGTTTGAAGAAATAAGGTGGCTGATTGAAGAAGT
AAGACATAGATTGAAAATTACAGAAAACAGCTTCGAACAGATAACGTTTATGCAAG-CCT
TACAACTACTGCTTGAAGTGGAGCAAGAGATAAGAG-CCTTCTCG-TTTCAGCTTATT--
-TA-ATGAT-AAAAAAC------------------------------
>gi|132654044|gb|EF112376| /Avian/8(NS)/H5N1/Thailand/2005/// Influenza A virus (A/open-billed stork/Nakhonsawan/BBD2316F/05(H5N1)) nonstructural protein 2 (NS2) and nonstructural protein 1 (NS1) genes, complete cds.
----------------------CAGGGTGACAAAAACATAATGGATTCCAACACTGTGTC
AAGCTTTCAGGTAGACTGCTTTCTTTGGCATGTCCGCAAACGATTTGCAGACCAAGAACT
GGGTGATGCCCCATTCC-TTGACCGGCTTCGCCGAG---------------A--TCAGAA
GTCCCTAAGAGGAAGGGGCAACACTCTTGGTCTGGACATCGAAACAGCTACTCGCGCAGG
AAAGCAAATAGTGGAGCGGATTCTGGAGGAGGAGTCTGATAAGGCACTTAAAA-------
--------TGCCGGCTTCACGCTACCTAACTGACATGACTCTCGAAGAAATGTCAAGGGA
CTGGTTCATGCTCATGCCCAAGCAGAAAGTGGCAGGTTCCCTTTGCATCAAAATGGACCA
GGCAATAATGGA-TAAAGTCATCATATTGAAAGCAAACTTCAGTGTGATTTTTGACCGGT
TGGAAACCCTAATACTACTTAGAGCTTTCACAGAAGAAGGAGCAATCGTGGGAGAAATCT
CACCATTACCTTCTCTTCCAGGACATACTGGTGAGGATGTCAAAAATGCAATTGGCGTCC
TCATCGGAGGACTTGAATGGAATGATAACACAGTTCGAGTCACTGAGACTATACAGAGAT
TCGCTTGGAGAAGCAGTGATGAGGATGGGAGACTTCCACT-CCCTCCAAGTCAAAAACGG
AAAATGGCGAGAACAATTGAGTCAGAAGTTTGAAGAAATAAGGTGGCTGATTGAAGAAGT
AAGACATAGATTGAAAATTACAGAAAACAGCTTCGAACAGATAACGTTTATGCAAG-CCT
TACAACTACTGCTTGAAGTGGAGCAAGAGATAAGAG-CCTTCTCG-TTTCAGCTTATT--
-TA-ATGAT-AAAAAACAC----------------------------
>gi|132654053|gb|EF112379| /Avian/8(NS)/H5N1/Thailand/2005/// Influenza A virus (A/open-billed stork/Nakhonsawan/BBD3209M/05(H5N1)) nonstructural protein 2 (NS2) and nonstructural protein 1 (NS1) genes, complete cds.
-------------------------GGTGACAAAAACATAATGGATTCCAACACTGTGTC
AAGCTTTCAGGTAGACTGCTTTCTTTGGCATGTCCGCAAACGATTTGCAGACCAAGAACT
GGGTGATGCCCCATTCC-TTGACCGGCTTCGCCGAG---------------A--TCAGAA
GTCCCTAAGAGGAAGGGGCAACACTCTTGGTCTGGACATCGAAACAGCTACTCGCGCAGG
AAAGCAAATAGTGGAGCGGATTCTGGAGGAGGAGTCTGATAAGGCACTTAAAA-------
--------TGCCGGCTTCACGCTACCTAACTGACATGACTCTCGAAGAAATGTCAAGGGA
CTGGTTCATGCTCATGCCCAAGCAGAAAGTGGCAGGTTCCCTTTGCATCAAAATGGACCA
GGCAATAATGGA-TAAAGTCATCATATTGAAAGCAAACTTCAGTGTGATTTTTGACCGGT
TGGAAACCCTAATACTACTTAGAGCTTTCACAGAAGAAGGAGCAATCGTGGGAGAAATCT
CACCATTACCTTCTCTTCCAGGACATACTGGTGAGGATGTCAAAAATGCAATTGGCGTCC
TCATCGGAGGACTTGAATGGAATGATAACACAGTTCGAGTCACTGAGACTATACAGAGAT
TCGCTTGGAGAAGCAGTGATGAGGATGGGAGACTTCCACT-CCCTCCAAATCAAAAACGG
AAAATGGCGAGAACAATTGAGTCAGAAGTTTGAAGAAATAAGGTGGCTGATTGAAGAAGT
AAGACATAGATTGAAAATTACAGAAAACAGCTTCGAACAGATAACGTTTATGCAAG-CCT
TACAACTACTGCTTGAAGTGGAGCAAGAGATAAGAG-CCTTCTCG-TTTCAGCTTATT--
-TA-GTGAT-AAAAAACAC----------------------------
>gi|132654062|gb|EF112382| /Avian/8(NS)/H5N1/Thailand/2005/// Influenza A virus (A/open-billed stork/Nakhonsawan/BBA2111M/05(H5N1)) nonstructural protein 2 (NS2) and nonstructural protein 1 (NS1) genes, complete cds.
--------------------------GTGACAAAAACATAATGGATTCCAACACTGTGTC
AAGCTTTCAGGTAGACTGCTTTCTTTGGCATGTCCGCAAACGATTTGCAGACCAAGAACT
GGGTGATGCCCCATTCC-TTGACCGGCTTCGCCGAG---------------A--TCAGAA
GTCCCTAAGAGGAAGGGGCAACACTCTTGGTCTGGACATCGAAACAGCTACTCGCGCAGG
AAAGCAAATAGTGGAGCGGATTCTGGAGGAGGAGTCTGATAAGGCACTTAAAA-------
--------TGCCGGCTTCACGCTACCTAACTGACATGACTCTCGAAGAAATGTCAAGGGA
CTGGTTCATGCTCATGCCCAAGCAGAAAGTGGCAGGTTCCCTTTGCATCAAAATGGACCA
GGCAATAATGGA-TAAAGTCATCATATTGAAAGCAAACTTCAGTGTGATTTTTGACCGGT
TGGAAACCCTAATACTACTTAGAGCTTTCACAGAAGAAGGAGCAATCGTGGGAGAAATCT
CACCATTACCTTCTCTTCCAGGACATACTGGTGAGGATGTCAAAAATGCAATTGGCGTCC
TCATCGGAGGACTTGAATGGAATGATAACACAGTTCGAGTCACTGAGACTATACAGAGAT
TCGCTTGGAGAAGCAGTGATGAGGATGGGAGACTTCCACT-CCCTCCAAATCAAAAACGG
AAAATGGCGAGAACAATTGAGTCAGAAGTTTGAAGAAATAAGGTGGCTGATTGAAGAAGT
AAGACATAGATTGAAAATTACAGAAAACAGCTTCGAACAGATAACGTTTATGCAAG-CCT
TACAACTACTGCTTGAAGTGGAGCAAGAGATAAGAG-CCTTCTCG-TTTCAGCTTATT--
-TA-ATGAT-AAAAAAC------------------------------
>gi|132654071|gb|EF112385| /Avian/8(NS)/H5N1/Thailand/2005/// Influenza A virus (A/open-billed stork/Nakhonsawan/BBA2811M/05(H5N1)) nonstructural protein 2 (NS2) and nonstructural protein 1 (NS1) genes, complete cds.
-------------------------GGTGACAAAAACATAATGGATTCCAACACTGTGTC
AAGCTTTCAGGTAGACTGCTTTCTTTGGCATGTCCGCAAACGATTTGCAGACCAAGAACT
GGGTGATGCCCCATTCC-TTGACCGGCTTCGCCGAG---------------A--TCAGAA
GTCCCTAAGAGGAAGGGGCAACACTCTTGGTCTGGACATCGAAACAGCTACTCGCGCAGG
AAAGCAAATAGTGGAGCGGATTCTGGAGGAGGAGTCTGATAAGGCACTTAAAA-------
--------TGCCGGCTTCACGCTACCTAACTGACATGACTCTCGAAGAAATGTCAAGGGA
CTGGTTCATGCTCATGCCCAAGCAGAAAGTGGCAGGTTCCCTTTGCATCAAAATGGACCA
GGCAATAATGGA-TAAAGTCATCATATTGAAAGCAAACTTCAGTGTGATTTTTGACCGGT
TGGAAACCCTAATACTACTTAGAGCTTTCACAGAAGAAGGAGCAATCGTGGGAGAAATCT
CACCATTACCTTCTCTTCCAGGACATACTGGTGAGGATGTCAAAAATGCAATTGGCGTCC
TCATCGGAGGACTTGAATGGAATGATAACACAGTTCGAGTCACTGAGACTATACAGAGAT
TCGCTTGGAGAAGCAGTGATGAGGATGGGAGACTTCCACT-CCCTCCAAATCAAAAACGG
AAAATGGCGAGAACAATTGAGTCAGAAGTTTGAAGAAATAAGGTGGCTGATTGAAGAAGT
AAGACATAGATTGAAAATTACAGAAAACAGCTTCGAACAGATAACGTTTATGCAAG-CCT
TACAACTACTGCTTGAAGTGGAGCAAGAGATAAGAG-CCTTCTCG-TTTCAGCTTATT--
-TA-GTGAT-AAAAAACACCCCTTGTTTCT-----------------
>gi|132654074|gb|EF112386| /Avian/8(NS)/H5N1/Thailand/2005/// Influenza A virus (A/open-billed stork/Nakhonsawan/BBA2911M/05(H5N1)) nonstructural protein 2 (NS2) and nonstructural protein 1 (NS1) genes, complete cds.
--------------------------GTGACAAAAACATAATGGATTCCAACACTGTGTC
AAGCTTTCAGGTAGACTGCTTTCTTTGGCATGTCCGCAAACGATTTGCAGACCAAGAACT
GGGTGATGCCCCATTCC-TTGACCGGCTTCGCCGAG---------------A--TCAGAA
GTCCCTAAGAGGAAGGGGCAACACTCTTGGTCTGGACATCGAAACAGCTACTCGCGCAGG
AAAGCAAATAGTGGAGCGGATTCTGGAGGAGGAGTCTGATAAGGCACTTAAAA-------
--------TGCCGGCTTCACGCTACCTAACTGACATGACTCTCGAAGAAATGTCAAGGGA
CTGGTTCATGCTCATGCCCAAGCAGAAAGTGGCAGGTTCCCTTTGCATCAAAATGGACCA
GGCAATAATGGA-TAAAGTCATCATATTGAAAGCAAACTTCAGTGTGATTTTTGACCGGT
TGGAAACCCTAATACTACTTAGAGCTTTCACAGAAGAAGGAGCAATCGTGGGAGAAATCT
CACCATTACCTTCTCTTCCAGGACATACTGGTGAGGATGTCAAAAATGCAATTGGCGTCC
TCATCGGAGGACTTGAATGGAATGATAACACAGTTCGAGTCACTGAGACTATACAGAGAT
TCGCTTGGAGAAGCAGTGATGAGGATGGGAGACTTCCACT-CCCTCCAAATCAAAAACGG
AAAATGGCGAGAACAATTGAGTCAGAAGTTTGAAGAAATAAGGTGGCTGATTGAAGAAGT
AAGACATAGATTGAAAATTACAGAAAACAGCTTCGAACAGATAACGTTTATGCAAG-CCT
TACAACTACTGCTTGAAGTGGAGCAAGAGATAAGAG-CCTTCTCG-TTTCAGCTTATT--
-TA-GTGAT-AAAAAACACC---------------------------
>gi|132654080|gb|EF112388| /Avian/8(NS)/H5N1/Thailand/2005/// Influenza A virus (A/open-billed stork/Nakhonsawan/BBD4211M/05(H5N1)) nonstructural protein 2 (NS2) and nonstructural protein 1 (NS1) genes, complete cds.
--------------------------GTGACAAAAACATAATGGATCCCAACACTGTGTC
AAGCTTTCAGGTAGACTGCTTTCTTTGGCATGTCCGCAAACGATTTGCAGACCAAGAACT
GGGTGATGCCCCATTCC-TTGACCGGCTTCGCCGAG---------------A--TCAGAA
GTCCCTAAGAGGAAGGGGCAACACTCTTGGTCTGGACATCGAAACAGCTACTCGCGCAGG
AAAGCAAATAGTGGAGCGGATTCTGGAGGAGGAGTCTGATAAGGCACTTAAAA-------
--------TGCCGGCTTCACGCTACCTAACTGACATGACTCTCGAAGAAATGTCAAGGGA
CTGGTTCATGCTCATGCCCAAGCAGAAAGTGGCAGGTTCCCTTTGCATCAAAATGGACCA
GGCAATAATGGA-TAAAGTCATCATATTGAAAGCAAACTTCAGTGTGACTTTTGACCGGT
TGGAAACCCTAATACTACTTAGAGCTTTCACAGAAGAAGGAGCAATCGTGGGAGAAATCT
CACCATTACCTTCTCTTCCAGGACATACTGGTGAGGATGTCAAAAATGCAATTGGCGTCC
TCATCGGAGGACTTGAATGGAATGATAACACAGTTCGAGTCACTGAGACTATACAGAGAT
TCGCTTGGAGAAGCAGTGATGAGGATGGGAGACTTCCACT-CCCTCCAAATCAAAAACGG
AAAATGGCGAGAACAATTGAGTCAGAAGTTTGAAGAAATAAGGTGGCTGATTGAAGAAGT
AAGACATAGATTGAAAATTACAGAAAACAGCTTCGAACAGATAACGTTTATGCAAG-CCT
TACAACTACTGCTTGAAGTGGAGCAAGAGATAAGAG-CCTTCTCG-TTTCAGCTTATT--
-TA-ATGAT-AAAAAAC------------------------------
>gi|132654083|gb|EF112389| /Avian/8(NS)/H5N1/Thailand/2005/// Influenza A virus (A/open-billed stork/Nakhonsawan/BBD4411M/05(H5N1)) nonstructural protein 2 (NS2) and nonstructural protein 1 (NS1) genes, complete cds.
-------------------------GGTGACAAAAACATAATGGATTCCAACACTGTGTC
AAGCTTTCAGGTAGACTGCTTTCTTTGGCATGTCCGCAAACGATTTGCAGACCAAGAACT
GGGTGATGCCCCATTCC-TTGACCGGCTTCGCCGAG---------------A--TCAGAA
GTCCCTAAGAGGAAGGGGCAACACTCTTGGTCTGGACATCGAAACAGCTACTCGCGCAGG
AAAGCAAATAGTGGAGCGGATTCTGGAGGAGGAGTCTGATAAGGCACTTAAAA-------
--------TGCCGGCTTCACGCTACCTAACTGACATGACTCTCGAAGAAATGTCAAGGGA
CTGGTTCATGCTCATGCCCAAGCAGAAAGTGGCAGGTTCCCTTTGCATCAAAATGGACCA
GGCAATAATGGA-TAAAGTCATCATATTGAAAGCAAACTTCAGTGTGATTTTTGACCGGT
TGGAAACCCTAATACTACTTAGAGCTTTCACAGAAGAAGGAGCAATCGTGGGAGAAATCT
CACCATTACCTTCTCTTCCAGGACATACTGGTGAGGATGTCAAAAATGCAATTGGCGTCC
TCATCGGAGGACTTGAATGGAATGATAACACAGTTCGAGTCACTGAGACTATACAGAGAT
TCGCTTGGAGAAGCAGTGATGAGGATGGGAGACTTCCACT-CCCTCCAAATCAAAAACGG
AAAATGGCGAGAACAATTGAGTCAGAAGTTTGAAGAAATAAGGTGGCTGATTGAAGAAGT
AAGACATAGATTGAAAATTACAGAAAACAGCTTCGAACAGATAACATTTATGCAAG-CCT
TACAACTACTGCTTGAAGTGGAGCAAGAGATAAGAG-CCTTCTCG-TTTCAGCTTATT--
-TA-GTGAT-AAAAAACACC---------------------------
>gi|132654086|gb|EF112390| /Avian/8(NS)/H5N1/Thailand/2005/// Influenza A virus (A/open-billed stork/Nakhonsawan/BBD3516M/05(H5N1)) nonstructural protein 2 (NS2) and nonstructural protein 1 (NS1) genes, complete cds.
-------------------------------AAAAACATAATGGATTCCAACACTGTGTC
AAGCTTTCAGGTAGACTGCTTTCTTTGGCATGTCCGCAAACGATTTGCAGACCAAGAACT
GGGTGATGCCCCATTCC-TTGACCGGCTTCGCCGAG---------------A--TCAGAA
GTCCCTAAGAGGAAGGGGCAACACTCTTGGTCTGGACATCGAAACAGCTACTCGCGCAGG
AAAGCAAATAGTGGAGCGGATTCTGGAGGAGGAGTCTGATAAGGCACTTAAAA-------
--------TGCCGGCTTCACGCTACCTAACTGACATGACTCTCGAAGAAATGTCAAGGGA
CTGGTTCATGCTCATGCCCAAGCAGAAAGTGGCAGGTTCCCTTTGCATCAAAATGGACCA
GGCAATAATGGA-TAAAGTCATCATATTGAAAGCAAACTTCAGTGTGATTTTTGACCGGT
TGGAAACCCTAATACTACTTAGAGCTTTCACAGAAGAAGGAGCAATCGTGGGAGAAATCT
CACCATTACCTTCTCTTCCAGGACATACTGGTGAGGATGTCAAAAATGCAATTGGCGTCC
TCATCGGAGGACTTGAATGGAATGATAACACAGTTCGAGTCACTGAGACTATACAGAGAT
TCGCTTGGAGAAGCAGTGATGAGGATGGGAGACTTCCACT-CCCTCCAAATCAAAAACGG
AAAATGGCGAGAACAATTGAGTCAGAAGTTTGAAGAAATAAGGTGGCTGATTGAAGAAGT
AAGACATAGATTGAAAATTACAGAAAACAGCTTCGAACAGATAACGTTTATGCAAG-CCT
TACAACTACTGCTTGAAGTGGAGCAAGAGATAAGAG-CCTTCTCG-TTTCAGCTTATT--
-TA-GTGAT-AAAAAAC------------------------------
>gi|132654089|gb|EF112391| /Avian/8(NS)/H5N1/Thailand/2005/// Influenza A virus (A/open-billed stork/Nakhonsawan/BBD3616M/05(H5N1)) nonstructural protein 2 (NS2) and nonstructural protein 1 (NS1) genes, complete cds.
--------------------------GTGACAAAAACATAATGGATTCCAACACTGTGTC
AAGCTTTCAGGTAGACTGCTTTCTTTGGCATGTCCGCAAACGATTTGCAGACCAAGAACT
GGGTGATGCCCCATTCC-TTGACCGGCTTCGCCGAG---------------A--TCAGAA
GTCCCTAAGAGGAAGGGGCAACACTCTTGGTCTGGACATCGAAACAGCTACTCGCGCAGG
AAAGCAAATAGTGGAGCAGATTCTGGAGGAGGAGTCTGATAAGGCACTTAAAA-------
--------TGCCGGCTTCACGCTACCTAACTGACATGACTCTCGAAGAAATGTCAAGGGA
CTGGTTCATGCTCATGCCCAAGCAGAAAGTGGCAGGTTCCCTTTGCATCAAAATGGACCA
GGCAATAATGGA-TAAAGTCATCATATTGAAAGCAAACTTCAGTGTGATTTTTGACCGGT
TGGAAACCCTAATACTACTTAGAGCTTTCACAGAAGAAGGAGCAATCGTGGGAGAAATCT
CACCATTACCTTCTCTTCCAGGACATACTGGTGAGGATGTCAAAAATGCAATTGGCGTCC
TCATCGGAGGACTTGAATGGAATGATAACACAGTTCGAGTCACTGAGACTATACAGAGAT
TCGCTTGGAGAAGCAGTGATGAGGATGGGAGACTTCCACT-CCCTCCAAATCAAAAACGG
AAAATGGCGAGAACAATTGAGTCAGAAGTTTGAAGAAATAAGGTGGCTGATTGAAGAAGT
AAGACATAGATTGAAAATTACAGAAAACAGCTTCGAACAGATAACGTTTATGCAAG-CCT
TACAACTACTGCTTGAAGTGGAGCAAGAGATAAGAG-CCTTCTCG-TTTCAGCTTATT--
-TA-ATGAT-AAAAAAC------------------------------
>gi|132654092|gb|EF112392| /Avian/8(NS)/H5N1/Thailand/2005/// Influenza A virus (A/open-billed stork/Nakhonsawan/BBA0627May/05(H5N1)) nonstructural protein 2 (NS2) and nonstructural protein 1 (NS1) genes, complete cds.
-------------------------------AAAAACATAATGGATTCCAACACTGTGTC
AAGCTTTCAGGTAGACTGCTTTCTTTGGCATGTCCGCAAACGATTTGCAGACCAAGAACT
GGGTGATGCCCCATTCC-TTGACCGGCTTCGCCGAG---------------A--TCAGAA
GTCCCTAAGAGGAAGGGGCAACACTCTTGGTCTGGACATCGAAACAGCTACTCGCGCAGG
AAAGCAAATAGTGGAGCAGATTCTGGAGGAGGAGTCTGATAAGGCACTTAAAA-------
--------TGCCGGCTTCACGCTACCTAACTGACATGACTCTCGAAGAAATGTCAAGGGA
CTGGTTCATGCTCATGCCCAAGCAGAAAGTGGCAGGTTCCCTTTGCATCAAAATGGACCA
GGCAATAATGGA-TAAAGTCATCATATTGAAAGCAAACTTCAGTGTGATTTTTGACCGGT
TGGAAACCCTAATACTACTTAGAGCTTTCACAGAAGAAGGAGCAATCGTGGGAGAAATCT
CACCATTACCTTCTCTTCCAGGACATACTGGTGAGGATGTCAAAAATGCAATTGGCGTCC
TCATCGGAGGACTTGAATGGAATGATAACACAGTTCGAGTCACTGAGACTATACAGAGAT
TCGCTTGGAGAAGCAGTGATGAGGATGGGAGACTTCCACT-CCCTCCAAATCAAAAACGG
AAAATGGCGAGAACAATTGAGTCAGAAGTTTGAAGAAATAAGGTGGCTGATTGAAGAAGT
AAGACATAGATTGAAAATTACAGAAAACAGCTTCGAACAGATAACGTTTATGCAAG-CCT
TACAACTACTGCTTGAAGTGGAGCAAGAGATAAGAG-CCTTCTCG-TTTCAGCTTATT--
-TA-ATGAT-AAAAAAC------------------------------
>gi|85062774|gb|DQ334764| /Avian/8(NS)/H5N1/Thailand/2005/// Influenza A virus (A/chicken/Thailand/Kanchanaburi/CK-160/2005(H5N1)) nonstructural protein gene, complete cds.
----------------------------------------ATGGATTCCAACACTGTGTC
AAGCTTTCAGGTAGACTGCTTTCTTTGGCATGTCCGCAAACGATTTGCAGACCGAGAACT
GGGTGATGCCCCATTCC-TTGACCGGCTTCGCCGAG---------------A--TCAGAA
GTCCCTAAGAGGAAGAGGCAACACTCTTGGTCTGGACATCGAAACAGCTACTCGCGCAGG
AAAGCAGATAGTGGAGCGGATTCTGGAGGAGGAGTCTGATAAGGCACTTAAAA-------
--------TGCCGGCTTCACGCTACCTAACTGACATGACTCTCGAAGAAATGTCAAGGGA
CTGGTTCATGCTCATGCCCAAGCAGAAAGTGGCAGGTTCCCTTTGCATCAAAATGGACCA
GGCAATAATGGA-TAAAGTCATCATATTGAAAGCAAACTTCAGTGTGATTTTTGACCGGT
TGGAAACCCTAATACTACTTAGAGCTTTCACAGAAGAAGGAGCAATCGTGGGAGAAATCT
CACCATTACCTTCTCTTCCAGGACATACTGGTGAGGATGTCAAAAATGCAATTGGCGTCC
TCATCGGAGGACTTGAATGGAATGATAACACAGTTCAAGTCACTGAAACTCTACAGAGAT
TCGCTTGGAGAAGCAGTGATGAGGATGGGAGACTTCCACT-CCCTCCAAATCAGAAACGG
AAAATGGCGAGAACAATTGAGTCAGAAGTTTGAAGAAATAAGGTGGCTGATTGAAGAAGT
AAGACATAGATTGAAAATTACAGAAAACAGCTTCGAACAGATAACGTTTATGCAAG-CCT
TACAACTACTGCTTGAAGTGGAGCAAGAGATAAGAG-CCTTCTCG-TTTCAGCTTATT--
-TA-ATG----------------------------------------
>gi|85062790|gb|DQ334772| /Avian/8(NS)/H5N1/Thailand/2005/// Influenza A virus (A/quail/Thailand/Nakhon Pathom/QA-161/2005(H5N1)) nonstructural protein gene, complete cds.
----------------------------------------ATGGATTCCAACACTGTGTC
AAGCTTTCAGGTAGACTGCTTTCTTTGGCATGTCCGCAAACGATTTGCAGACCAAGAACT
GGGTGATGCCCCATTCC-TTGACCGGCTTCGCCGAG---------------A--TCAGAA
GTCCCTAAGAGGAAGAGGCAACACTCTTGGTCTGGACATCGAAACAGCTACTCGCGCAGG
AAAGCAGATAGTGGAGCGGATTCTGGAGGAGGAGTCTGATAAGGCACTTAAAA-------
--------TGCCGGCTTCACGCTACCTAACTGACATGACTCTCGAAGAAATGTCAAGGGA
CTGGTTCATGCTCATGCCCAAGCAGAAAGTGGCAGGTTCCCTTTGCATCAAAATGGACCA
GGCAATAATGGA-TAAAGTCATCATATTGAAAGCAAACTTCAGTGTGATTTTTGACCGGT
TAGAAACCCTAATACTACTTAGAGCTTTCACAGAAGAAGGAGCAATCGTGGGAGAAATCT
CACCATTACCTTCTCTTCCAGGACATACTGGTGAGGATGTCAAAAATGCAATTGGCGTCC
TCATCGGAGGACTTGAATGGAATGATAACACAGTTCAAGTCACTGAAACTCTACAGAGAT
TCGCTTGGAGAAGCAGTGATGAGGATGGGAGACTTCCACT-CCCTCCAAATCAGAAACGG
AAAATGGCGAGAACAATTGAGTCAGAAGTTTGAAGAAATAAGGTGGCTGATTGAAGAAGT
AAGACATAGATTGAAAATTACAGAAAACAGCTTCGAACAGATAACGTTTATGCAAG-CCT
TACAACTACTGCTTGAAGTGGAGCAAGAGATAAGAG-CCTTCTCG-TTTCAGCTTATT--
-TA-ATGAT--------------------------------------
>gi|85062806|gb|DQ334780| /Avian/8(NS)/H5N1/Thailand/2005/// Influenza A virus (A/chicken/Thailand/Nontaburi/CK-162/2005(H5N1)) nonstructural protein gene, complete cds.
----------------------------------------ATGGATTCCAACACTGTGTC
AAGCTTTCAGGTAGACTGCTTTCTTTGGCATGTCCGCAAACGATTTGCAGACCGAGAACT
GGGTGATGCCCCATTCC-TTGACCGGCTTCGCCGAG---------------A--TCAGAA
GTCCCTAAGAGGAAGAGGCAACACTCTTGGTCTGGACATCGAAACAGCTACTCGCGCAGG
AAAGCAGATAGTGGAGCGGATTCTGGAGGAGGAGTCTGATAAGGCACTTAAAA-------
--------TGCCGGCTTCACGCTACCTAACTGACATGACTCTCGAGGAAATGTCAAGGGA
CTGGTTCATGCTCATGCCCAAGCAGAAAGTGGCAGGTTCCCTTTGCATCAAAATGGACCA
GGCAATAATGGA-TAAAGTCATCATATTGAAAGCAAACTTCAGTGTGATTTTTGACCGGT
TAGAAACCCTAATACTACTTAGAGCTTTCACAGAAGAAGGAGCAATCGTGGGAGAAATCT
CACCATTACCTTCTCTTCCAGGACATACTGGTGAGGATGTCAAAAATGCAATTGGCGTCC
TCATCGGAGGACTTGAATGGAATGATAACACAGTTCAAGTCACTGAAACTCTACAGAGAT
TCGCTTGGAGAAGCAGTGATGAGAATGGGAGACTTCCACT-CCCTCCAAATCAGAAACGG
AAAATGGCGAGAACAATTGAGTCAGAAGTTTGAAGAAATAAGGTGGCTGATTGAAGAAGT
AAGACATAGATTGAAAATTACAGAAAACAGCTTCGAACAGATAACGTTTATGCAAG-CCT
TACAACTACTGCTTGAAGTGGAGCAAGAGATAAGAG-CCTTCTCG-TTTCAGCTTATT--
-TA-ATGAT--------------------------------------
>gi|83940782|gb|DQ323679| /Avian/8(NS)/H5N1/Russia/2005/// Influenza A virus (A/chicken/Kurgan/3/2005(H5N1)) nonstructural protein 2 (NS2) and nonstructural protein 1 (NS1) genes, complete cds.
--------------------------------AAAACATAATGGATTCCAACACTGTGTC
AAGCTTTCAGGTAGACTGCTTTCTTTGGCATGTCCGCAAACGATTTGCAGACCAAGAACT
GGGTGATGCCCCATTCC-TTGACCGGCTTCGCCGAG---------------A--TCAGAA
GTCCCTAAGAGGAAGAGGCAGCACTCTTGGTCTGGACATCGAAACAGCTACTCGTGCGGG
AAAGCAGATAGTGGAGCGAATTCTGGAGGAGGAGTCTGATGAGGCACTTAAAA-------
--------TGCCAGCTTCACGCTATCTAACTGATATGACTCTCGAGGAAATGTCAAGGGA
CTGGTTTATGCTCATGCCCAAGCAGAAAGTGACAGGTTCCCTTTGCATCAAAATGGACCA
GGCAATAATGGA-TAAAACCATCATATTGAAAGCAAACTTCAGTGTGATTTATGACCGGT
TAGAGACCCTAATACTACTTAGAGCTTTCACAGAAGAAGGAGCAATCGTGGGAGAAATCT
CACCATTACCTTCTCTTCCAGGACATACTAATGAGGATGTCAAAAATGCAATTGGCGTCC
TCATCGGAGGACTTGAATGGAATGATAACACGGTTCGAGTCTCTGAAATTATACAGAGAT
TCGCTTGGAGAAGCATTGATGAGGATGGGAGACTTCCACT-CCCTCCAGATCAGAAACGG
AAAATGGCGAGAACAATTGAGTCAAAAGTTTGAAGAAATAAGGTGGCTGATTGAAGAAAT
ACGACATAGATTGAAAATTACAGAAAACAGCTTCGAACAGATAACGTTTATGCAAG-CCT
TACAACTACTGCTTGAAGTGGAGCAAGAGATAAGAA-CCTTCTCG-TTTCAGCTTATT--
-TA-ATGAT-AAAA---------------------------------
>gi|90289739|gb|DQ449644| /Avian/8(NS)/H5N1/Russia/2005/// Influenza A virus (A/duck/Kurgan/08/2005(H5N1)) nonstructural protein (NS) mRNA, complete cds.
--------------------------GTGACAAAAACATAATGGATTCCAACACTGTGTC
AAGCTTTCAGGTAGACTGCTTTCTTTGGCATGTCCGCAAACGATTTGCAGACCAAGAACT
GGGTGATGCCCCATTCC-TTGACCGGCTTCGCCGAG---------------A--TCAGAA
GTCCCTAAGAGGAAGAGGCAACACTCTTGGTCTGGACATCGAAACAGCTACTCGTGCGGG
AAAGCAGATAGTGGAGCGAATTCTGGAGGAGGAGTCTGATGAGGCACTTAAAG-------
--------TGCCAGCTTCACGCTACCTAACTGATATGACTCTCGAGGAAATGTCAAGGGA
CTGGTTTATGCTCATGCCCAAGCAGAAAGTGACAGGTTCCCTTTGCATCAAAATGGACCA
GGCAATAATGGA-TAAAACCATCATATTGAAAGCAAACTTCAGTGTGATTTATGACCGGT
TAGAGACCCTAATACTACTTAGAGCTTTCACAGAAGAAGGAGCAATCGTGGGAGAAATCT
CACCATTACCTTCTCTTCCAGGACATACTAATGAGGATGTCAAAAATGCAATTGGCGTCC
TCATCGGAGGACTTGAATGGAATGATAACACGGTTCGAGTCTCTGAAATTATACAGAGAT
TCGCTTGGAGAAGCATTGATGAGGATGGGAGACTTCCACT-CCCTCCAGATCAGAAACGG
AAAATGGCGAGAACAATTGAGTCAAAAGTTTGAAGAAATAAGGTGGCTGATTGAAGAAAC
ACGACATAGATTGAAAATTACAGAAAACAGCTTCGAACAGATAACGTTTATGCAAG-CCT
TACAACTACTGCTTGAAGTGGAGCAAGAGATAAGAA-CCTTCTCG-TTTCAGCTTATT--
-TA-ATGAT-AAAAAACAC----------------------------
>gi|112005108|gb|DQ864707| /Avian/8(NS)/H5N1/Russia/2005/// Influenza A virus (A/duck/Novosibirsk/02/05(H5N1)) nonstructural protein 2 (NS) and nonstructural protein 1 (NS) genes, complete cds.
--------------AGCAAAAGCAGGGTGACAAAAACATAATGGATTCCAACACTGTGTC
AAGCTTTCAGGTAGACTGCTTTCTTTGGCATGTCCGCAAACGATTTGCAGACCAAGAACT
GGGTGATGCCCCATTCC-TTGACCGGCTTCGCCGAG---------------A--TCAGAA
GTCCCTAAGAGGAAGAGGCAACACTCTTGGTCTGGACATCGAAACAGCTACTCGTGCGGG
AAAGCAGATAGTGGAGCGAATTCTGGAGGAGGAGTCTGATGAGGCACTTAAAA-------
--------TGCCAGCTTCACGCTACCTAACTGATATGACTCTCGAGGAAATGTCAAGGGA
CTGGTTCATGCTCATGCCCAAGCAGAAAGTGACAGGTTCCCTTTGCATCAAAATGGACCA
GGCAATAATGGA-TAAAACCATCATATTGAAAGCAAACTTCAGTGTGATTTATGACCGGT
TAGAGACCCTAATACTACTTAGAGCTTTCACAGAAGAAGGAGCAATCGTGGGAGAAATCT
CACCATTACCTTCTCTTCCAGGACATACTAATGAGGATGTCAAAAATGCAATTGGCGTCC
TCATCGGAGGACTTGAATGGAATGATAACACAGTTCGAGTCTCTGAAATTATACAGAGAT
TCGCTTGGAGAAGCATTGATGAGGATGGGAGACTTCCACT-CCCTCCAGATCAGAAACGG
AAAATGGCGAGAACAATTGAGTCAAAAGTTTGAAGAAATAAGGTGGCTGATTGAAGAAAT
ACGACATAGATTGAAAATTACAGAAAACAGCTTCGAACAGATAACGTTTATGCAAG-CCT
TACAACTACTGCTTGAAGTGGAGCAAGAGATAAGAA-CCTTCTCG-TTTCAGCTTATT--
-TA-A------------------------------------------
>gi|108782535|gb|DQ676842| /Avian/8(NS)/H5N1/Russia/2005/// Influenza A virus (A/goose/Krasnoozerka/627/2005(H5N1)) nonstructural protein (NS) mRNA, complete cds.
--------------------------GTGACAAAAACATAATGGATTCCAACACTGTGTC
AAGCTTTCAGGTAGACTGCTTTCTTTGGCATGTCCGCAAACGATTTGCAGACCAAGAACT
GGGTGATGCCCCATTCC-TTGACCGGCTTCGCCGAG---------------A--TCAGAA
GTCCCTAAGAGGAAGAGGCAACACTCTTGGTCTGAACATCGAAACAGCTACTCGTGCGGG
AAAGCAGATAGTGGAGCGAATTCTGGAGGAGGAGTCTGATGAGGCACTTAAAA-------
--------TGCCAGCTTCACGCTACCTAACTGATATGACTCTCGAGGAAATGTCAAGGGA
CTGGTTCATGCTCATGCCCAAGCAGAAAGTGACAGGTTCCCTTTGCATCAAAATGGACCA
GGCAATAATGGA-TAAAACCATCATATTGAAAGCAAACTTCAGTGTGATTTATGACCGGT
TAGAGACCCTAATACTACTTAGAGCTTTCACAGAAGAAGGAGCAATCGTGGGAGAAATCT
CACCATTACCTTATCTTCCAGGACATACTAATGAGGATGTCAAAAATGCAATTGGCGTCC
TCATCGGAGGACTTGAATGGAATGATAACACAGTTCGAGTCTCTGAAATTATACAGAGAT
TCGCTTGGAGAAGCATTGATGAGGATGGGAGACTTCCACT-CCCTCCAGATCAGAAACGG
AAAATGGCGAGAACAATTGAGTCAAAAGTTTGAAGAAATAAGGTGGCTGATTGAAGAAAT
ACGACATAGATTGAAAATTACAGAAAACAGCTTCGAACAGATAACGTTTATGCAAG-CCT
TACAACTACTGCTTGAAGTGGAGCAAGAGATAAGAA-CCTTCTCG-TTTCAGCTTATT--
-TA-ATGAT-AAAAAACAC----------------------------
>gi|78450488|gb|DQ234073| /Avian/8(NS)/H5N1/Russia/2005/// Influenza A virus (A/grebe/Novosibirsk/29/2005(H5N1)) nonstructural protein 2 (NS2) and nonstructural protein 1 (NS1) genes, complete cds.
--------------------------GTGACAAAAACATAATGGATTCCAACACTGTGTC
AAGCTTTCAGGTAGACTGCTTTCTTTGGCATGTCCGCAAACGATTTGCAGACCAAGAACT
GGGTGATGCCCCATTCC-TTGACCGGCTTCGCCGAG---------------A--TCAGAA
GTCCCTAAGAGGAAGAGGCAACACTCTTGGTCTGGACATCGAAACAGCTACTCGTGCGGG
AAAGCAGATAGTGGAGCGAATTCTGGAGGAGGAGTCTGATGAGGCACTTAAAA-------
--------TGCCAGCTTCACGCTACCTAACTGATATGACTCTCGAGGAAATGTCAAGGGA
CTGGTTCATGCTCATGCCCAAGCAGAAAGTGACAGGTTCCCTTTGCATCAAAATGGACCA
GGCAATAATGGA-TAAAACCATCATATTGAAAGCAAACTTCAGTGTGATTTATGACCGGT
TAGAGACCCTAATACTACTTAGAGCTTTCACAGAAGAAGGAGCAATCGTGGGAGAAATCT
CACCATTACCTTCTCTTCCAGGACATACTAATGAGGATGTCAAAAATGCAATTGGCGTCC
TCATCGGAGGACTTGAATGGAATGATAACACAGTTCGAGTCTCTGAAATTATACAGAGAT
TCGCTTGGAGAAGCATTGATGAGGATGGGAGACTTCCACT-CCCTCCAGATCAGAAACGG
AAAATGGCGAGAACAATTGAGTCAAAAGTTTGAAGAAATAAGGTGGCTGATTGAAGAAAT
ACGACATAGATTGAAAATTACAGAAAACAGCTTCGAACAGATAACGTTTATGCAAG-CCT
TACAACTACTGCTTGAAGTGGAGCAAGAGATAAGAA-CCTTCTCG-TTTCAGCTTATT--
-TA-ATGAT-AAAAAACAC----------------------------
>gi|138361809|gb|EF205182| /Avian/8(NS)/H5N1/Russia/2005/// Influenza A virus (A/chicken/Suzdalka/06/05(H5N1)) segment 8, complete sequence.
--------------AGCAAAAGCAGGGTGACAAAAACATAATGGATTCCAACACTGTGTC
AAGCTTTCAGGTAGACTGCTTTCTTTGGCATGTCCGCAAACGATTTGCAGACCAAGAACT
GGGTGATGCCCCATTCC-TTGACCGGCTTCGCCGAG---------------A--TCAGAA
GTCCCTAAGAGGAAGAGGCAACACTCTTGGTCTGGACATCGAAACAGCTACTCGTGCGGG
AAAGCAGATAGTGGAGCGAATTCTGGAGGAGGAGTCTGATGAGGCACTTAAAA-------
--------TGCCAGCTTCACGCTACCTAACTGATATGACTCTCGAGGAAATGTCAAGGGA
CTGGTTCATGCTCATGCCCAAGCAGAAAGTGACAGGTTCCCTTTGCATCAAAATGGACCA
GGCAATAATGGA-TAAAACCATCATATTGAAAGCAAACTTCAGTGTGATTTATGACCGGT
TAGAGACCCTAATACTACTTAGAGCTTTCACAGAAGAAGGAGCAATCGTGGGAGAAATCT
CACCATTACCTTCTCTTCCAGGACATACTAATGAGGATGTCAAAAATGCAATTGGCGTCC
TCATCGGAGGACTTGAATGGAATGATAACACAGTTCGAGTCTCTGAAATTATACAGAGAT
TCGCTTGGAGAAGCATTGATGAGGATGGGAGACTTCCACT-CCCTCCAGATCAGAAACGG
AAAATGGCGAGAACAATTGAGTCAAAAGTTTGAAGAAATAAGGTGGCTGATTGAAGAAAT
ACGACATAGATTGAAAATTACAGAAAACAGCTTCGAACAGATAACGTTTATGCAAG-CCT
TACAACTACTGCTTGAAGTGGAGCAAGAGATAAGAA-CCTTCTCG-TTTCAGCTTATT--
-TA-ATGAT-AAAAAACACCCTTGTTTCTACT---------------
>gi|138361831|gb|EF205183| /Avian/8(NS)/H5N1/Russia/2005/// Influenza A virus (A/chicken/Omsk/14/05(H5N1)) segment 8, complete sequence.
--------------AGCAAAAGCAGGGTGACAAAAACATAATGGATTCCAACACTGTGTC
AAGCTTTCAGGTAGATTGCTTTCTTTGGCATGTCCGCAAACGATTTGCAGACCAAGAACT
GGGTGATGCCCCATTCC-TTGACCGGCTTCGCCGAG---------------A--TCAGAA
GTCCCTAAGAGGAAGAGGCAACACTCTTGGTCTGGACATCGAAACAGCTACTCGTGCGGG
AAAGCAGATAGTGGAGCGAATTCTGGAGGAGGAGTCTGATGAGGCACTTAAAA-------
--------TGCCAGCTTCACGCTACCTAACTGATATGACTCTCGAGGAAATGTCAAGGGA
CTGGTTCATGCTCATGCCCAAGCAGAAAGTGACAGGTTCCCTTTGCATCAAAATGGACCA
GGCAATAATGGA-TAAAACCATCATATTGAAAGCAAACTTCAGTGTGATTTATGACCGGT
TAGAGACCCTAATACTACTTAGAGCTTTCACAGAAGAAGGAGCAATCGTGGGAGAAATCT
CACCATTACCTTCTCTTCCAGGACATACTAATGAGGATGTCAAAAATGCAATTGGCGTCC
TCATCGGAGGACTTGAATGGAATGATAACACAGTTCGAGTCTCTGAAACTATACAGAGAT
TCGCTTGGAGAAGCATTGATGAGGATGGGAGACTTCCACT-CCCTCCAGATCAGAAACGG
AAAATGGCGAGAACAATTGAGTCAAAAGTTTGAAGAAATAAGGTGGCTGATTGAAGAAAT
ACGACATAGATTGAAAATTACAGAAAACAGCTTCGAACAGATAACGTTTATGCAAG-CCT
TACAACTACTGCTTGAAGTGGAACAAGAGATAAGAA-CCTTCTCG-TTTCAGCTTATT--
-TA-ATGAT-AAAAAACACCCTTGTTTCTACT---------------
>gi|138361863|gb|EF205185| /Avian/8(NS)/H5N1/Russia/2005/// Influenza A virus (A/goose/Krasnoozerskoe/627/05(H5N1)) segment 8, complete sequence.
--------------AGCAAAAGCAGGGTGACAAAAACATAATGGATTCCAACACTGTGTC
AAGCTTTCAGGTAGACTGCTTTCTTTGGCATGTCCGCAAACGATTTGCAGACCAAGAACT
GGGTGATGCCCCATTCC-TTGACCGGCTTCGCCGAG---------------A--TCAGAA
GTCCCTAAGAGGAAGAGGCAACACTCTTGGTCTGGACATCGAAACAGCTACTCGTGCGGG
AAAGCAGATAGTGGAGCGAATTCTGGAGGAGGAGTCTGATGAGGCACTTAAAA-------
--------TGCCAGCTTCACGCTACCTAACTGATATGACTCTCGAGGAAATGTCAAGGGA
CTGGTTCATGCTCATGCCCAAGCAGAAAGTGACAGGTTCTCTTTGCATCAAAATGGACCA
GGCAATAATGGA-TAAAACCATCATATTGAAAGCAAACTTCAGTGTGATTTATGACCGGT
TAGAGACCCTAATACTACTTAGAGCTTTCACAGAAGAAGGAGCAATCGTGGGAGAAATCT
CACCATTACCTTCTCTTCCAGGACATACTAATGAGGATGTCAAAAATGCAATTGGCGTCC
TCATCGGAGGACTTGAATGGAATGATAACACAGTTCGAGTCTCTGAAATTATACAGAGAT
TCGCTTGGAGAAGCATTGATGAGGATGGGAGACTTCCACT-CCCTCCAGATCAGAAACGG
AAAATGGCGAGAACAATTGAGTCAAAAGTTTGAAGAAATAAGGTGGCTGATTGAAGAAAT
ACGACATAGATTGAAAATTACAGAAAACAGCTTCGAACAGATAACGTTTATGCAAG-CCT
TACAACTACTGCTTGAAGTGGAGCAAGAGATAAGAA-CCTTCTCG-TTTCAGCTTATT--
-TA-ATGAT-AAAAAACACCCTTGTTTCTACT---------------
>gi|138361920|gb|EF205188| /Avian/8(NS)/H5N1/Russia/2005/// Influenza A virus (A/chicken/Tula/4/05(H5N1)) segment 8, complete sequence.
--------------AGCAAAAGCAGGGTGACAAAAACATAATGGATTCCAACACTGTGTC
AAGCTTTCAGGTAGACTGCTTTCTTTGGCATGTCCGCAAACGATTTGCAGACCAAGAACT
GGGTGATGCCCCATTCC-TTGACCGGCTTCGCCGAG---------------A--TCAAAA
GTCCCTAAGAGGAAGAGGCAACACTCTTGGTCTGGACATCGAAACAGCTACTCGTGCTGG
AAAGCAGATAGTGGAGCGAATTCTGGAGGAGGAGTCTGATGAGGCACTTAAAA-------
--------TGCCAGCTTCACGCTACCTAACTGATATGACTCTCGAGGAAATGTCAAGGGA
CTGGTTCATGCTCATGCCCAAGCAGAAAGTGACAGGTTCCCTTTGCATCAAAATGGACCA
GGCAATAATGGA-TAAAACCATCATATTGAAAGCAAACTTCAGTGTGATTTATGACCGGT
TAGAGACCCTAATACTACTTAGAGCTTTCACAGAAGAAGGAGCAATCGTGGGAGAAATCT
CACCATTACCTTCTCTTCCAGGACATACTAATGAGGATGTCAAAAATGCAATTGGCGTCC
TCATCGGAGGACTTGAATGGAATGATAACACAGTTCGAGTCTCTGAAATTATACAGAGAT
TCGCTTGGAGAAGCATTGATGAGGATGGGAGACTTCCACT-CCCTCCAGATCAGAAACGG
AAAATGGCGAGAACAATTGAGTCAAAAGTTTGAAGAAATAAGGTGGCTGATTGAAGAAAT
GCGACATAGATTGAAAATTACAGAAAACAGCTTCGAACAGATAACGTTTATGCAAG-CCT
TACAACTACTGCTTGAAGTGGAGCAAGAGATAAGAA-CCTTCTCG-TTTCAGCTTATT--
-TA-ATGAT-AAAAAACACCCTTGTTTCTACT---------------
>gi|81687154|gb|AB239306| /Avian/8(NS)/H5N1/Mongolia/2005/// Influenza A virus (A/bar-headed goose/Mongolia/1/05(H5N1)) NS1, NS2 genes for Nonstructural protein 1, Nonstructural protein 2, complete cds.
----------------------CAGGGTGACAAAAACATAATGGATTCCAACACTGTGTC
AAGCTTTCAGGTAGACTGCTTTCTTTGGCATGTCCGCAAACGATTTGCAGACCAAGAACT
GGGTGATGCCCCATTCC-TTGACCGGCTTCGCCGAG---------------A--TCAGAA
GTCCCTAAGAGGAAGAGGCAACACTCTTGGTCTGGACATCGAAACAGCTACTCGTGCGGG
AAAGCAGATAGTGGAGCGAATTCTGGAGGAGGAGTCTGATGAGGCACTTAAAA-------
--------TGCCAGCTTCACGCTACCTAACTGATATGACTCTCGAGGAAATGTCAAGGGA
CTGGTTTATGCTCATGCCCAAGCAGAAAGTGACAGGTTCCCTTTGCATCAAAATGGACCA
GGCAATAATGGA-TAAAACCATCATATTGAAAGCAAACTTCAGTGTGATTTATGACCGGT
TAGAGACCCTAATACTACTTAGAGCTTTCACAGAAGAAGGAGCAATCGTGGGAGAAATCT
CACCATTACCTTCTCTTCCAGGACATACTAATGAGGATGTCAAAAATGCAATTGGCGTCC
TCATCGGAGGACTTGAATGGAATGATAACACGGTTCGAGTCTCTGAAATTATACAGAGAT
TCGCTTGGAGAAGCATTGATGAGGATGGGAGACTTCCACT-CCCTCCAGATCAGAAACGG
AAAATGGCGAGAACAATTGAGTCAAAAGTTTGAAGAAATAAGGTGGCTGATTGAAGAAAT
ACGACATAGATTGAAAATTACAGAAAACAGCTTCGAACAGATAACGTTTATGCAAG-CCT
TACAACTACTGCTTGAAGTGGAGCAAGAGATTAGTA-CCTTCTCG-TTTCAGCTTATT--
-TA-ATGAT-AAAAAA-------------------------------
>gi|81687183|gb|AB239313| /Avian/8(NS)/H5N1/Mongolia/2005/// Influenza A virus (A/whooper swan/Mongolia/3/05(H5N1)) NS1, NS2 genes for Nonstructural protein 1, Nonstructural protein 2, complete cds.
--------------------AGCAGGGTGACAAAAACATAATGGATTCCAACACTGTGTC
AAGCTTTCAGGTAGACTGCTTTCTTTGGCATGTCCGCAAACGATTTGCAGACCAAGAACT
GGGTGATGCCCCATTCC-TTGACCGGCTTCGCCGAG---------------A--TCAGAA
GTCCCTAAGAGGAAGAGGCAACACTCTTGGTCTGGACATCGAAACAGCTACTCGTGCGGG
AAAGCAGATAGTGGAGCGAATTCTGGAGGAGGAGTCTGATGAGGCACTTAAAA-------
--------TGCCAGCTTCACGCTACCTAACTGATATGACTCTCGAGGAAATGTCAAGGGA
CTGGTTTATGCTCATGCCCAAGCAGAAAGTGACAGGTTCCCTTTGCATCAAAATGGACCA
GGCAATAATGGA-TAAAACCATCATATTGAAAGCAAACTTCAGTGTGATTTATGACCGGT
TAGAGACCCTAATACTACTTAGAGCTTTCACAGAAGAAGGAGCAATCGTGGGAGAAATCT
CACCATTACCTTCTCTTCCAGGACATACTAATGAGGATGTCAAAAATGCAATTGGCGTCC
TCATCGGAGGACTTGAATGGAATGATAACACGGTTCGAGTCTCTGAAATTATACAGAGAT
TCGCTTGGAGAAGCATTGATGAGGATGGGAGACTTCCACT-CCCTCCAGATCAGAAACGG
AAAATGGCGAGAACAATTGAGTCAAAAGTTTGAAGAAATAAGGTGGCTGATTGAAGAAAT
ACGACATAGATTGAAAATTACAGAAAACAGCTTCGAACAGATAACGTTTATGCAAG-CCT
TACAACTACTGCTTGAAGTGGAGCAAGAGATTAGTA-CCTTCTCG-TTTCAGCTTATT--
-TA-ATGAT-AAAAAA-------------------------------
>gi|81687211|gb|AB239320| /Avian/8(NS)/H5N1/Mongolia/2005/// Influenza A virus (A/whooper swan/Mongolia/4/05(H5N1)) NS1, NS2 genes for Nonstructural protein 1, Nonstructural protein 2, complete cds.
--------------AGCAAAAGCAGGGTGACAAAAACATAATGGATTCCAACACTGTGTC
AGACTTTCAGGTAGACTGCTTTCTTTGGCATGTCCGCAAACGATTTGCAGACCAAGAACT
GGGTGATGCCCCATTCC-TTGACCGGCTTCGCCGAG---------------A--TCAGAA
GTCCCTAAGAGGAAGAGGCAACACTCTTGGTCTGGACATCGAAACAGCTACTCGTGCGGG
AAAGCAGATAGTGGAGCGAATTCTGGAGGAGGAGTCTGATGAGGCACTTAAAA-------
--------TGCCAGCTTCACGCTACCTAACTGATATGACTCTCGAGGAAATGTCAAGGGA
CTGGTTTATGCTCATGCCCAAGCAGAAAGTGACAGGTTCCCTTTGCATCAAAATGGACCA
GGCAATAATGGA-TAAAACCATCATATTGAAAGCAAACTTCAGTGTGATTTATGACCGGT
TAGAGACCCTAATACTACTTAGAGCTTTCACAGAAGAAGGAGCAATCGTGGGAGAAATCT
CACCATTACCTTCTCTTCCAGGACATACTAATGAGGATGTCAAAAATGCAATTGGCGTCC
TCATCGGAGGACTTGAATGGAATGATAACACGGTTCGAGTCTCTGAAATTATACAGAGAT
TCGCTTGGAGAAGCATTGATGAGGATGGGAGACTTCCACT-CCCTCCAGATCAGAAACGG
AAAATGGCGAGAACAATTGAGTCAAAAGTTTGAAGAAATAAGGTGGCTGATTGAAGAAAT
ACGACATAGATTGAAAATTACAGAAAACAGCTTCGAACAGATAACGTTTATGCAAG-CCT
TACAACTACTGCTTGAAGTGGAGCAAGAGATAAGAA-CCTTCTCG-TTTCAGCTTATT--
-TA-ATGAT-AAAAAA-------------------------------
>gi|81687241|gb|AB239327| /Avian/8(NS)/H5N1/Mongolia/2005/// Influenza A virus (A/whooper swan/Mongolia/6/05(H5N1)) NS1, NS2 genes for Nonstructural protein 1, Nonstructural protein 2, complete cds.
-----------------AAAAGCAGGGTGACAAAAACATAATGGATTCCAACACTGTGTC
AGACTTTCAGGTAGACTGCTTTCTTTGGCATGTCCGCAAACGATTTGCAGACCAAGAACT
GGGTGATGCCCCATTCC-TTGACCGGCTTCGCCGAG---------------A--TCAGAA
GTCCCTAAAAGGAAGAGGCAACACTCTTGGTCTGGACATCGAAACAGCTACTCGTGCGGG
AAAGCAGATAGTGGAGCGAATTCTGGAGGAGGAGTCTGATGAGGCACTTAAAA-------
--------TGCCAGCTTCACGCTACCTAACTGATATGACTCTCGAGGAAATGTCAAGGGA
CTGGTTTATGCTCATGCCCAAGCAGAAAGTGACAGGTTCCCTTTGCATCAAAATGGACCA
GGCAATAATGGA-TAAAACCATCATATTGAAAGCAAACTTCAGTGTGATTTATGACCGGT
TAGAGACCCTAATACTACTTAGAGCTTTCACAGAAGAAGGAGCAATCGTGGGAGAAATCT
CACCATTACCTTCTCTTCCAGGACATACTAATGAGGATGTCAAAAATGCAATTGGCGTCC
TCATCGGAGGACTTGAATGGAATGATAACACGGTTCGAGTCTCTGAAATTATACAGAGAT
TCGCTTGGAGAAGCATTGATGAGGATGGGAGACTTCCACT-CCCTCCAGATCAGAAACGG
AAAATGGCGAGAACAATTGAGTCAAAAGTTTGAAGAAATAAGGTGGCTGATTGAAGAAAT
ACGACATAGATTGAAAATTACAGAAAACAGCTTCGAACAGATAACGTTTATGCAAG-CCT
TACAACTACTGCTTGAAGTGGAGCAAGAGATAAGAA-CCTTCTCG-TTTCAGCTTATT--
-TA-ATGAT-AAAA---------------------------------
>gi|134048381|gb|CY021401| /Avian/8(NS)/H5N1/Italy/2005/// Influenza A virus (A/mallard/Italy/3401/2005(H5N1)) segment 8, complete sequence
----------------------------------AACATAATGGATTCCAACACTGTGTC
AAGCTTTCAGGTAGACTGCTTTCTTTGGCATGTCCGCAAACGATTTGCAGACCAAGAACT
GGGTGATGCCCCATTCC-TTGACCGGCTTCGCCGAG---------------A--TCAGAA
GTCCCTAAGAGGAAGAGGCAGCACTCTTGGTCTGGACATCGAGACAGCTACTCGTGCGGG
AAAGCAGATAGTGGAGCGGATTCTGGAGGAAGAATCTGATGAGGCACTTAAAATGACTAT
TGCTTCAGTGCCGGCTTCACGCTACCTAACTGACATGACTCTTGAAGAGATGTCAAGGGA
CTGGTTCATGCTCATGCCCAAGCAAAAAGTGGCAGGTTCCCTTTGCATCAGAATGGACCA
GGCAATAATGGA-TAAAAACATCATATTGAAAGCAAACTTCAGTGTGATTTTTGATCGAC
TGGAAACCCTAATACTACTTAGAGCTTTCACAGAAGAAGGAGCAATTGTGGGAGAAATCT
CACCATTACCTTCTCTTCCAGGACATACTGATGAGGATGTCAAAAATGCAATTGGGGTCC
TCATCGGAGGACTTGAATGGAATGATAACACAGTTCGAGTCTCTGAAACTCTACAGAGAT
TCGCTTGGAGAAGCAGTAATGAGGATGGGAGACCTCCACT-CCCTCCAAAGCAGAAACGG
AAAATGGCGAGAACAATTGAGTCAGAAGTTTGAAGAAATAAGATGGCTGATTGAAGAAGT
GCGACATAGATTGAAGATTACAGAGAACAGCTTCGAACAGATAACGTTTATGCAAG-CCT
TACAACTATTGCTTGAAGTGGAGCAAGAGATAAGAA-CTTTCTCG-TTTCAGCTTATT--
-TA-ATGAT-AA-----------------------------------
>gi|85002936|gb|DQ321191| /Avian/8(NS)/H5N1/Indonesia/2005/// Influenza A virus (A/chicken/Salatiga/BBVet-I/2005(H5N1)) nonstructural protein (NS) gene, complete cds.
----------------------------------------ATGGATTCCAACACTGTGTT
AAGCTTTCAGGTAGACTGCTTTCTTTGGCATGTCCGCAAACGATTTGCAGACCAAGAACT
GGGTGATGCCCCATTCC-TTGACCGGCTTCGCCGAG---------------A--TCAGAA
GTCCCTAAGAGGAAGAGGCAACACTCTTGGTCTGGACATCGAGACAGCTACTCGTGCGGG
AAAGCAAATAGTGGAGCGGATTCTGGAGGAGGAGTCTGATGAGGCACTTAAAA-------
--------TGCCGGCTTCACGCTACCTAACTGACATGACCCTCGAAGAAATGTCAAGGGA
CTGGTTCATGCTCATGCCCAAGCAGAAAGTGGCAGGTTCCCTTTGCATCAAAATGGACCA
GGCAATAATGGA-TAAAACCATCATATTGAAAGCAAACTTCAGTGTGATTTTTGACCGGT
TGGAAACCCTAATACTACTTAGAGCTTTCACAGAAGAAGGAGCAATCGTAGGAGAAATCT
CACCATTACCTTTTCTTCCAGGACATACTGGTGAGGATGTCAAAAATGCAATTGGCGTCC
TCATCGGAGGACTTGAATGGAATGATAACACAGTTCGAGTCTCTGAAACTATACAGAGAT
TCGCTTGGAGAGGCAGTGATGAGGATGGGAGACTTCCATT-CCCTCCAAATCAGAAACGG
AAGATGGCGAGAACAATTGAGTCAGAAGTTTGAAGAAATGAGGTGGCTGATTGAAGAAAT
ACGACATAGATTGAAAATTACAGAAAACAGCTTCGAACAGATAACATTTATGCAAG-CCT
TACAACTACTGCTTGAAGTGGAGCAAGAGATAAGAG-CCTTCTCG-TTTCAGCTTATT--
-TA-ATGAT-AAAAAACACCC--------------------------
>gi|85002944|gb|DQ321195| /Avian/8(NS)/H5N1/Indonesia/2005/// Influenza A virus (A/chicken/Bantul/BBVet-I/2005(H5N1)) nonstructural protein (NS) gene, complete cds.
----------------------------------------ATGGATTCCAACACTGTGTT
AAGCTTTCAGGTAGACTGCTTTCTTTGGCATGTCCGCAAACGATTTGCAGACCAAGAACT
GGGTGATGCCCCATTCC-TTGACCGGCTTCGCCGAG---------------A--TCAGAA
GTCCCTAAGAGGAAGAGGCAACACTCTTGGTCTGGACATCGAGACAGCTACTCATGCGGG
AAAGCAAATAGTGGAACGGATTCTGGAGGAGGAGTCTGATGAGGCACTTAAAA-------
--------TGCCGGCTTCACGCTACCTAACTGACATGACTCTCGAAGAAATGTCAAGGGA
CTGGTTCATGCTCATGCCCAAGCAGAAAGTGGCAGGTTCCCTTTGCATCAAAATGGACCA
GGCAATAATGGA-TAAAACCGTCATATTGAAAGCAAACTTCAGTGTGATTTTTGACCGGT
TGGAAACCCTAATACTACTTAGAGCTTTCACAGAAGAAGGAGCAGTCGTAGGAGAAATCT
CACCATTACCTTCTCTTCCAGGACATACTGGTGAGGATGTCAAAAATGCAATTGGCGTCC
TCATCGGAGGGCTTGAATGGAATGATAACACAGTTCGAGTCTCTGAAACTATACAGAGAT
TCGCTTGGAGAGGCAGTGATGAGGATGGGAGACTTCCATT-CCCTCCAAATCAGAAACGG
AAAATGGCGAGAACAATTGAGTCAGAAATTTGAAGAAATAAGGTGGCTGATTGAAGAAGT
ACGACATAGATTGAAAATTACAGAAAACAGCTTCGAACAGATAACATTTATGCAAG-CCT
TACAACTACTGCTTGAAGTGGAGCAAGAGATAAGAG-CCTTCTCG-TTTCAGCTTATT--
-TA-ATGAT-AA-----------------------------------
>gi|115608077|gb|CY016823| /Avian/8(NS)/H5N1/Croatia/2005/// Influenza A virus (A/cygnus olor/Croatia/1/2005(H5N1)) segment 8, complete sequence
-------------------------------------ATAATGGATTCCAACACTGTGTC
AAGCTTTCAGGTAGACTGCTTTCTTTGGCATGTCCGCAAACGATTTGCAGACCAAGAACT
GGGTGATGCCCCATTCC-TTGACCGGCTTCGCCGAG---------------A--TCAGAA
GTCCCTAAGAGGAAGAGGCAACACTCTTGGTCTGGACATCGAAACAGCTACTCGTGCGGG
AAAGCAGATAGTGGAGCGAATTCTGGAGGAGGAGTCTGATGAGGCACTTAAAA-------
--------TGCCAGCTTCACGCTACCTAACTGATATGACTCTCGAGGAAATGTCAAGGGA
CTGGTTCATGCTCATGCCCAAGCAGAAAGTGACAGGTTCCCTTTGCATCAAAATGGACCA
GGCAATAATGGA-TAAAACCATCATATTGAAAGCAAACTTCAGTGTGATTTATGACCGAT
TAGAGACCCTAATACTACTTAGAGCTTTCACAGAAGAAGGAGCAATCGTGGGAGAAATCT
CACCATTACCTTCTCTTCCAGGACATACTAATGAGGATGTCAAAAATGCAATTGGCGTCC
TCATCGGAGGACTTGAATGGAATGATAACACAGTTCGAATCTCTGAAATTATACAGAGAT
TCGCTTGGAGAAGCATTGATGAGGATGGGAGACTTCCACT-CCCTCCAGATCAGAAACGG
AAAATGGCGAGAACAATTGAGTCAAAAGTTTGAAGAAATAAGGTGGCTGATTGAAGAAAT
ACGACATAGATTGAAAATTACAGAAAACAGCTTCGAACAGATAACGTTTATGCAAG-CCT
TACAACTACTGCTTGAAGTGGAGCAAGAGATAAGAA-CCTTCTCG-TTTCAGCTTATT--
-TA-ATGAT-AA-----------------------------------
>gi|85002830|gb|DQ321138| /Avian/8(NS)/H5N1/China/2005/// Influenza A virus (A/duck/Fujian/897/2005(H5N1)) nonstructural protein (NS) gene, complete cds.
----------------------------------------ATGGATTCCAACACTGTGTC
AAGCTTTCAGGTAGACTGCTTTCTTTGGCATGTCCGCAAACGATTTGCAGACCAAGAACT
GGGTGATGCCCCATTCC-TTGACCGGCTTCGCCGAG---------------A--TCAGAA
GTCCCTAAGAGGAAGAGGCAACACTCTTGGTCTGGACATCGAAACAGCTACTCGTGCGGG
AAAGCAGATAGTGGAGCGAATTCTGGAGGAGGAGTCTGATGAGGCACTTAAAA-------
--------TGCCAGCTTCACGCTACCTAACTGATATGACTCTCGAGGAAATGTCAAGGGA
CTGGTTCATGCTCATGCCCAAGCAGAAAGTGGCAGGTTCCCTTTGCATCAAAATGGACCA
GGCAATAATGGA-TAAAACCATCATATTGAAAGCAAACTTCAGTGTGATTTACGACCGGT
TAGAGACCCTAATACTACTTAGAGCTTTCACAGAAGAAGGAGCAATCGTGGGAGAAATCT
CACCATTACCTTCTCTTCCAGGACATACTAATGAGGATGTCAAAAATGCAATTGGCGTCC
TCATCGGAGGACTTGAATGGAATGATAACACAGTTCGAGTCTCTGAAATTATACAGAGAT
TCGCTTGGAGAAGCATTGATGAGGATGGGAGACTTCCACT-CCCTCCAGATCAGAAACGG
AAAATGGCGAGAACAATTGAGTCAAAAGTTTGAAGAAATAAGGTGGCTGATTGAAGAAAT
ACGACATAGATTGAAAATTACAGAAAACAGCTTCGAACAGATAACGTTTATGCAAG-CCT
TACAACTACTGCTTGAAGTGGAGCAAGAGATAAGAA-CCTTCTCG-TTTCAGCTTATT--
-TA-ATGAT-AAAA---------------------------------
>gi|85002832|gb|DQ321139| /Avian/8(NS)/H5N1/China/2005/// Influenza A virus (A/chicken/Fujian/1042/2005(H5N1)) nonstructural protein (NS) gene, complete cds.
----------------------------------------ATGGATTCCAACACTGTGTC
AAGCTTTCAGGTAGACTGCTTTCTTTGGCATGTCCGCAAACGATTTGCAGACCAAGAACT
GGGTGATGCCCCATTCC-TTGACCGGCTTCGCCGAG---------------A--TCAGAA
GTCCCTAAGAGGAAGAGGCAACACTCTTGGTCTGGACATCGAAACTGCTACTCGTGCGGG
AAAGCAGATAGTGGAGCGAATTCTGGAGGAGGAGTCTGATGAGGCACTTAAAA-------
--------TGCCAGCTTCACGCTACCTAACTGATATGACTCTCGAGGAAATGTCAAGGGA
CTGGTTCATGCTCATGCCCAAGCAGAAAGTGGCAGGTTCCCTTTGCATCAAAATGGACCA
GGCAATAATGGA-TAAAACCATCATATTGAAAGCAAACTTCAGTGTGATTTACGACCGGT
TAGAGACCCTAATACTACTTAGAGCTTTCACAGAAGAAGGAGCAATCGTGGGAGAAATCT
CACCATTACCTTCTCTTCCAGGACATACTAATGAGGATGTCAAAAATGCAATTGGCGTCC
TCATCGGAGGACTTGAATGGAATGATAACACAGTTCGAGTCTCTGAAATTATACAGAGAT
TCGCTTGGAGAAGCATTGATGAGGATGGGAGACTTCCACT-CCCTCCAGATCAGAAACGG
AGAATGGCGAGAACAATTGAGTCAAAAGTTTGAAGAAATAAGGTGGCTGATTGAAGAAAT
ACGACATAGATTGAAAATTACAGAAAACAGCTTCGAACAGATAACGTTTATGCAAG-CCT
TACAACTACTGCTTGAAGTGGAGCAAGAGATAAGAA-CCTTCTCG-TTTCAGCTTATT--
-TA-ATGAT-A------------------------------------
>gi|85002874|gb|DQ321160| /Avian/8(NS)/H5N1/China/2005/// Influenza A virus (A/quail/Guangxi/575/2005(H5N1)) nonstructural protein (NS) gene, complete cds.
----------------------------------------ATGGATTCCAACACTGTGTC
AAGCTTTCAGGTAGACTGCTTTCTTTGGCATGTCCGCAAAAGATTTGCAGACCAAGAAAT
GGGTGATGCCCCATTCC-TTGACCGGCTTCGCCGAG---------------A--TCAGAA
GTCCCTAAGAGGAAGAGGCAACACTCTTGGTCTGGACATCGAAACAGCTACTCGTGCGGG
AAAGCAGATAGTGGAGCGGATTCTGGAGGAGGAGTCTGATGAGGCACTTAAAG-------
--------TGCCGGCTTCACGCTACCTAACTGACATGACTCTCGAAGAAATGTCAAGGGG
CTGGTTCATGCTCATGCCCAAGCAGAAAGTGGCAGGTTCCCTTTGCATCAAAATGGACCA
GGCAATAATGGA-TAAAACCATCATATTGAAAGCAAACTTCAGTGTGATTTTTGACCGGT
TGGAAACCCTAATACTACTTAGAGCTTTCACAGAAGAAGGAGCAATCGTGGGAGAAATTT
CACCATTACCCTCTCTTCCAGGACATACTGGTGAGGATGTCAAGAATGCAATTGGCGTCC
TCATCGGAGGACTTGAATGGAATGATAACACAGTTCGAGTCTCTGAAACTATACAGAGAT
TCGCTTGGAGAAGCAGTGATGAGGATGGGAGACTTCCACT-CCCTCCAAATCAGAAACGG
AAGATGGCGAGAACAATTGAGTCAGAAGTTTGAAGAAATAAGGTGGCTGATTGAAGAAGT
ACGACATAGATTGAAAATTACAGAAAACAGCTTCGAACAGATAACGTTTATGCAAG-CCT
TACAACTACTGCTTGAAGTGGAGCAAGAGATAAGAG-CCTTCTCG-TTTCAGCTTATT--
-TA-ATGAT-AAAAA--------------------------------
>gi|85002876|gb|DQ321161| /Avian/8(NS)/H5N1/China/2005/// Influenza A virus (A/chicken/Guangxi/604/2005(H5N1)) nonstructural protein (NS) gene, complete cds.
----------------------------------------ATGGATTCCAACACTGTGTC
AAGCTTTCAGGTAGACTGCTTTCTTTGGCATGTCCGCAAACGATTTGCAGACCAAGAACT
GGGTGATGCCCCATTCC-TTGACCGGCTTCGCCGAG---------------A--TCAGAA
GTCCCTAAGAGGAAGAGGCAACACTCTTGGTCTGGACATCGAAACAGCTACTCGTGCGGG
AAAGCAGATAGTGGAGCGAATTCTGGAGGAGGAGTCTGATGAGGCACTCAAAA-------
--------TGCCAGCTTCACGCTACCTAACTGATATGACTCTCGAGGAAATGTCAAGGGA
CTGGTTCATGCTCATGCCCAAACAGAAAGTGGCAGGTTCCCTTTGCATCAAAATGGACCA
GGCAATAATGGA-TAAAACCATCATATTGAAAGCAAACTTCAGTGTGATTTATGACCGGT
TAGAGACCCTAATACTACTTAGAGCTTTCACAGAAGAAGGAGCAATCGTGGGAGAAATCT
CACCATTACCTTCTCTTCCAGGACATACTGATGAGGATGTCAAAAATGCAATTGGCGTCC
TCATCGGAGGACTTGAATGGAATGATAACACAGTTCGAGTCTCTGAAATTATACAGAGAT
TCGCTTGGAGAAGCAGTGATGAGGATGGGAGACTTCCACT-CCCTCCAGATCAGAAACGG
AAAATGGCGAGAACAATTGAGTCAAAAGTTTGAAGAAATAAGGTGGCTGATTGAAGAAAT
ACGACATAGATTGAAAATTACAGAAAACAGCTTCGAACAGATAACGTTTATGCAAG-CCT
TACAACTACTGCTTGAAGTGGAGCAAGAGATAAGAA-CCTTCTCG-TTTCAGCTTATT--
-TA-ATAAT-AAAA---------------------------------
>gi|85002878|gb|DQ321162| /Avian/8(NS)/H5N1/China/2005/// Influenza A virus (A/duck/Guangxi/793/2005(H5N1)) nonstructural protein (NS) gene, complete cds.
----------------------------------------ATGGACTCCAACACTGTGTC
AAGCTTTCAGGTAGACTGCTTTCTTTGGCATGTCCGCAAACGATTTGCAGACCAAGAACT
GGGTGATGCCCCATTCC-TTGACCGGCTTCGCCGAG---------------A--TCAGAA
GTCCCTAAGAGGAAGAGGCAACACTCTTGGTCTGGACATCGAAACAGCTACTCGTGCGGG
AAAGCAGATAGTGGAACGAATTCTGGAGGAGGAGTCTGATGAGGCACTCAAAA-------
--------TGCCAGCTTCACGCTACCTAACTGATATGACTCTCGAGGAAATGTCAAGGGA
CTGGTTCATGCTCATGCCCAAACAGAAAGTGGCAGGTTCCCTTTGCATCAAAATGGACCA
GGCAATAATGGA-TAAAACCATCATATTGAAAGCAAACTTCAGTGTGATTTATGACCGGT
TAGAGACCCTAATACTACTTAGAGCTTTCACAGAAGAAGGAGCAATCGTGGGAGAAATCT
CACCATTACCTTCTCTTCCAGGACATACTGATGAGGATGTCAAAAATGCAATTGGCGTCC
TCATCGGAGGACTTGAATGGAATGATAACACAGTTCGAGTCTCTGAAATTATACAGAGAT
TCGCTTGGAGAAGCAGTGATGAGGATGGGAGACTTCCACT-CCCTCCAGATCAGAAACGG
AAAATGGCGAGAACAATTGAGTCAAAAGTTTGAAGAAATAAGGTGGCTGATTGAAGAAAT
ACGACATAGATTGAAAATTACAGAAAACAGCTTCGAACAGATAACGTTTATGCAAG-CCT
TACAACTACTGCTTGAAGTGGAGCAAGAGATAAGAA-CCTTCTCG-TTTCAGCTTATT--
-TA-ATAAT-A------------------------------------
>gi|85002880|gb|DQ321163| /Avian/8(NS)/H5N1/China/2005/// Influenza A virus (A/duck/Guangxi/951/2005(H5N1)) nonstructural protein (NS) gene, complete cds.
----------------------------------------ATGGATTCCAACACTGTGTC
AAGCTTTCAGGTAGACTGCTTTCTTTGGCATGTCCGCAAACGATTTGCAGACCAAGAACT
GGGTGATGCCCCATTCC-TTGACCGGCTTCGCCGAG---------------A--TCAGAA
GTCCCTAAGAGGAAGAGGCAACACTCTTGGTCTGGACATCGAAACAGCTACTCGTGCGGG
GAAGCAGATAGTGGAGCGGATTCTGGAGGAGGAGTCTGATGAGGCACTTAAAA-------
--------TGCCAGCTTCACGCTACCTAACTGACATGACTCTCGAAGAGATGTCAAGGGA
CTGGTTCATGCTCATGCCCAAGCAGAAAGTGGCAGGCTCCCTTAGCATCAAAATGGACCA
GGCAATAATGGA-CAAAAACATCATATTGAAAGCAAACTTCAGTGTGATTTTTGACCGGT
TAGAAACCCTAATACTACTCAGAGCTTTCACAGAAGAAGGAGCAATCGTGGGAGAAATCT
CACCGTTACCTTCTCTTCCAGGACATACTGATGAGGATGTCAAAAATGCAATTGGGGTAC
TCATCGGAGGACTTGAATGGAATGATAACACGGTTCGAGTCTCTGAAGCTCTACAGAGAT
TCGCTTGGAGAAGCAGTGATAAGAATGGGAGACCTCCACT-CCCTTCAAACCAGAAACGG
AAAATGGCGAGAACAATTGAGTCATAAGTTTGAAGAGATAAGGTGGCTGATTGAAGAAGT
ACGACATAGATTGAAAATTACAGAAAACAGCTTCGAACAGATAACGTTTATGCAAG-CTT
TGCAACTACTGCTTGAAGTGGAGCAAGAGATGAGAA-CCTTTTCG-TTTCAGCTTATT--
-TA-ATGATAAAAA---------------------------------
>gi|85002882|gb|DQ321164| /Avian/8(NS)/H5N1/China/2005/// Influenza A virus (A/duck/Guangzhou/20/2005(H5N1)) nonstructural protein (NS) gene, complete cds.
----------------------------------------ATGGATTCCAACACTGTGTC
AAGCTTTCAGGTAGACTGCTTTCTTTGGCATGTCCGCAAACGATTTGCAGACCAAGAACT
GGGTGATGCCCCATTCC-TTGACCGGCTTCGCCGAG---------------A--TCAGAA
GTCCCTAAGAGGAAGAGGCAACACTCTTGGTCTGGACATCGAAACAGCTACTCGTGCGGG
AAAGCAGATAGTGGAGCGAATTCTGGAGGAGGAGTCTGATGAGGCACTCAAAA-------
--------TGCCAGCTTCACGCTACCTAACTGATATGACTCTCGAGGAAATGTCAAGGGA
CTGGTTCATGCTCATGCCCAAACAGAAAGTGGCAGGTTCCCTTTGCATCAAAATGGACCA
GGCAATAATGGA-TAAAACCATCATATTGAAAGCAAACTTCAGTGTGATTTATGACCGGT
TAGAGACCCTAATACTACTTAGAGCTTTCACAGAAGAAGGAGCAATCGTGGGAGAAATCT
CACCATTACCTTCTCTTCCAGGACATATTGATGAGGATGTCAAAAATGCAATTGGCGTCC
TCATCGGAGGACTTGAATGGAATGATAACACAGTTCGAGTCTCTGAAATTATACAGAGAT
TCGCTTGGAGAAGCAGTGATGAGGATGGGAGACTTCCACT-CCTTCCAGATCAGAAACGG
AAAATGGCGAGAACAATTGAGTCAAAAGTTTGAAGAAATAAGGTGGCTGATTGAAGAAAT
ACGACATAGATTGAAAATTACAGAAAACAGCTTCGAACAGATAACGTTTATGCAAG-CCT
TACAACTACTGCTTGAAGTGGAGCAAGAGATAAGAA-CCTTCTCG-TTTCAGCTTATT--
-TA-ATGAT-AAAAA--------------------------------
>gi|85002900|gb|DQ321173| /Avian/8(NS)/H5N1/China/2005/// Influenza A virus (A/chicken/Hunan/999/2005(H5N1)) nonstructural protein (NS) gene, complete cds.
----------------------------------------ATGGATTCCAACACTGTGTC
AAGCTTTCAGGTAGACTGCTTTCTTTGGCATGTCCGCAAACGATTTGCAGACCAAGAACT
GGGTGATGCCCCATTCC-TTGACCGGCTTCGCCGAG---------------A--TCAGAA
GTCCCTAAGAGGAAGAGGCAACACTCTTGGTCTGGACATCGAAACAGCTACTCGTGCGGG
AAAACAGATAGTGGAGCGGATTCTGGAGGAGGAGTCTGATGAGGCACTTAAAA-------
--------TGCCGACTTCACGCTACCTAACTGACATGACTCTCGAAGAAATGTCAAGGGA
CTGGTTCATGCTCATGCCCAAGCAGAAAGTGGCAGGTTCCCTTTGCATCAAAATGGACCA
GGCAATAATGGA-TAAAACCATCATATTGAAAGCAAACTTCAGTGTGATTTTTGACCGGT
TAGAAACCCTAATACTGCTTAGAGCTTTCACAGAAGAAGGAGCAATCGTGGGAGAAATCT
CACCATTACCTTCTCTTCCAGGACATACTGGTGAGGATGTCAAAAATGCAATTGGCGTCC
TCATCGGAGGACTTGAATGGAATGATAACACAGTTCGGGTCTCTGAAACTATACAGAGAT
ACGCTTGGAGAAGCAGTGATGAGGATGGGAGACTTCCACT-CCTTCCAAATCAGAAACGG
AAAATGGCGAGAACAATTGAGTCAGAAGTTTGAAGAAATAAGGTGGCTGATTGAAGAAGT
ACGACATAGATTGAAAATTACAGAAAACAGCTTCGAACAGATAACGTTTATGCAAG-CCT
TACAACTACTGCTTGAAGTGGAGCAAGAGATAAGAG-CCTTCTCG-TTTCAGCTTATT--
-TA-ATGAT-AAAA---------------------------------
>gi|85002906|gb|DQ321176| /Avian/8(NS)/H5N1/China/2005/// Influenza A virus (A/duck/Hunan/1652/2005(H5N1)) nonstructural protein (NS) gene, complete cds.
----------------------------------------ATGGATTCCAACACTGTGTC
AAGCTTTCAGGTAGACTGCTTTCTTTGGCATGTCCGCAAACGATTTGCAGACCAAGAACT
GGGTGATGCCCCATTCC-TTGACCGGCTTCGCCGAG---------------A--TCAGAA
GTCCCTAAGAGGAAGAGGCAACACTCTTGGTCTGGACATCGAAACAGCTACTCGTGCGGG
GAAGCAGATAGTGGAGCGGATTCTGGAGGAGGAGTCTGATGAGGCACTTAAAA-------
--------TGCCAGCTTCACGCTACCTAACTGACATGACTCTCGAAGAGATGTCAAGGGA
CTGGTTCATGCTCATGCCCAAGCAGAAAGTGGCAGGCTCCCTTAGCATCAAAATGGACCA
GGCAATAATGGA-CAAAAACATCACATTGAAAGCAAACTTCAGTGTGATTTTTGATCGGT
TAGAAACCCTAATACTACTCAGAGCTTTCACAGAAGAAGGAGCAATCGTGGGAGAAATCT
CACCGTTACCTTCTCTTCCAGGACATACTGATGAGGATGTCAAAAATGCAATTGGGGTAC
TCATCGGAGGACTTGAATGGAATGATAACACGGTTCGAGTCTCTGAAGCTCTACAGAGAT
TCGCTTGGAGAAGCAGTGATGAGAATGGGAGACCTCCACT-CCCTTCAAACCAGAAACGG
AAAATGGCGAGAACAATTGAGTCATAAGTTTGAAGAGATAAGGTGGCTGATTGAAGAAGT
ACGACATAGATTGAAAATTACAGAAAACAGCTTCGAACAGATAACGTTTATGCAAG-CTT
TGCAACTACTGCTTGAAGTGGAGCAAGAGATGAGAA-CCTTCTCG-TTTCAGCTTATT--
-TA-ATGATAAAA----------------------------------
>gi|70905292|gb|DQ095692| /Avian/8(NS)/H5N1/China/2005/// Influenza A virus (A/Bar-headed Goose/Qinghai/59/05(H5N1)) nonstructural protein 2 (NS) and nonstructural protein 1 (NS) genes, complete cds.
----------------------------------------ATGGATTCCAACACTGTGTC
AAGCTTTCAGGTAGACTGCTTTCTTTGGCATGTCCGCAAACGATTTGTAGACCAAGAACT
GGGTGATGCCCCATTCC-TTGACCGGCTTCGCCGAG---------------A--TCAGAA
GTCCCTAAGAGGAAGAGGCAACACTCTTGGTCTGGACATCGAAACAGCTACTCGTGCGGG
AAAGCAGATAGTGGAGCGAATTCTGGAGGAGGAGTCTGATGAGGCACTTAAAA-------
--------TGCCAGCTTCACGCTACCTAACTGATATGACTCTCGAGGAAATGTCAAGGGA
CTGGTTCATGCTCATGCCCAAGCAGAAAGTGACAGGTTCCCTTTGCATCAAAATGGACCA
GGCAATAATGGA-TAAAACCATCATATTGAAAGCAAACTTCAGTGTGATTTATGACCGGT
TAGAGACCCTAATACTACTTAGAGCTTTCACAGAAGAAGGAGCGATCGTGGGAGAAATCT
CACCATTACCTTCTCTTCCAGGACATACTAATGAGGATGTCAAAAATGCAATTGGCGTCC
TCATCGGAGGACTTGAATGGAATGATAACACAGTTCGAGTCTCTGAAATTATACAGAGAT
TCGCTTGGAGAAGCATTGATGAGGATGGGAGACTTCCACT-CCCTCCAGATCAGAAACGG
AAAATGGCGAGAACAATTGAGTCAAAAGTTTGAAGAAATAAGGTGGCTGATTGAAGAAAT
ACGACATAGATTGAAAATTACAGAAAACAGCTTCGAACAGATAACGTTTATGCAAG-CCT
TACAACTACTGCTTGAAGTGGAGCAAGAGATAAGAA-CCTTCTCG-TTTCAGCTTATT--
-TA-ATGAT-AAAAAC-------------------------------
>gi|70905295|gb|DQ095693| /Avian/8(NS)/H5N1/China/2005/// Influenza A virus (A/Bar-headed Goose/Qinghai/68/05(H5N1)) nonstructural protein 2 (NS) and nonstructural protein 1 (NS) genes, complete cds.
----------------------------------------ATGGATTCCAACACTGTGTC
AAGCTTTCAGGTAGACTGCTTTCTTTGGCATGTCCGCAAACGATTTGTAGACCAAGAACT
GGGTGATGCCCCATTCC-TTGACCGGCTTCGCCGAG---------------A--TCAGAA
GTCCCTAAGAGGAAGAGGCAACACTCTTGGTCTGGACATCGAAACAGCTACTCGTGCGGG
AAAGCAGATAGTGGAGCGAATTCTGGAGGAGGAGTCTGATGAGGCACTTAAAA-------
--------TGCCAGCTTCACGCTACCTAACTGATATGACTCTCGAGGAAATGTCAAGGGA
CTGGTTCATGCTCATGCCCAAGCAGAAAGTGACAGGTTCCCTTTGCATCAAAATGGACCA
GGCAATAATGGA-TAAAACCATCATATTGAAAGCAAACTTCAGTGTGATTTATGACCGGT
TAGAGACCCTAATACTACTTAGAGCTTTCACAGAAGAAGGAGCGATCGTGGGAGAAATCT
CACCATTACCTTCTCTTCCAGGACATACTAATGAGGATGTCAAAAATGCAATTGGCGTCC
TCATCGGAGGACTTGAATGGAATGATAACACAGTTCGAGTCTCTGAAATTATACAGAGAT
TCGCTTGGAGAAGCTTTGATGAGGATGGGAGACTTCCACT-CCCTCCAGATCAGAAACGG
AAAATGGCGAGAACAATTGAGTCAAAAGTTTGAAGAAATAAGGTGGCTGATTGAAGAAAT
ACGACATAGATTGAAAATTACAGAAAACAGCTTCGAACAGATAACGTTTATGCAAG-CCT
TACAACTACTGCTTGAAGTGGAGCAAGAGATAAGAA-CCTTCTCG-TTTCAGCTTATT--
-TA-ATGAT-AAAA---------------------------------
>gi|70905298|gb|DQ095694| /Avian/8(NS)/H5N1/China/2005/// Influenza A virus (A/Great Black-headed Gull/Qinghai/2/05(H5N1)) nonstructural protein 2 (NS) and nonstructural protein 1 (NS) genes, complete cds.
----------------------------------------ATGGATTCCAACACTGTGTC
AAGCTTTCAGGTAGACTGCTTTCTTTGGCATGTCCGCAAACGATTTGTAGACCAAGAACT
GGGTGATGCCCCATTCC-TTGACCGGCTTCGCCGAG---------------A--TCAGAA
GTCCCTAAGAGGAAGAGGCAACACTCTTGGTCTGGACATCGAAACAGCTACTCGTGCGGG
AAAGCAGATAGTGGAGCGAATTCTGGAGGAGGAGTCTGATGAGGCACTTAAAA-------
--------AGCCAGCTTCACGCTACCTAACTGATATGACTCTCGAGGAAATGTCAAGGGA
CTGGTTCATGCTCATGCCCAAGCAGAAAGTGACAGGTTCCCTTTGCATCAAAATGGACCA
GGCAATAATGGA-TAAAACCATCATATTGAAAGCAAACTTCAGTGTGATTTATGACCGGT
TAGAGACCCTAATACTACTTAGAGCTTTCACAGAAGAAGGAGCGATCGTGGGAGAAATCT
CACCATTACCTTCTCTTCCAGGACATACTAATGAGGATGTCAAAAATGCAATTGGCGTCC
TCATCGGAGGACTTGAATGGAATGATAACACAGTTCGAGTCTCTGAAATTATACAGAGAT
TCGCTTGGAGAAGCATTGATGAGGATGGGAGACTTCCACT-CCCTCCAGATCAGAAACGG
AAAATGGCGAGAACAATTGAGTCAAAAGTTTGAAGAAATAAGGTGGCTGATTGAAGAAAT
ACGACATAGATTGAAAATTACAGAAAACAGCTTCGAACAGATAACGTTTATGCAAG-CCT
TACAACTACTGCTTGAAGTGGAGCAAGAGATAAGAA-CCTTCTCG-TTTCAGCTTATT--
-TA-ATGAT-AAAAA--------------------------------
>gi|70905301|gb|DQ095695| /Avian/8(NS)/H5N1/China/2005/// Influenza A virus (A/Bar-headed Goose/Qinghai/60/05(H5N1)) nonstructural protein 2 (NS) and nonstructural protein 1 (NS) genes, complete cds.
----------------------------------------ATGGATTCCAACACTGTGTC
AAGCTTTCAGGTAGACTGCTTTCTTTGGCATGTCCGCAAACGATTTGTAGACCAAGAACT
GGGTGATGCCCCATTCC-TTGACCGGCTTCGCCGAG---------------A--TCAGAA
GTCCCTAAGAGGAAGAGGCAACACTCTTGGTCTGGACATCGAAACAGCTACTCGTGCGGG
AAAGCAGATAGTGGAGCGAATTCTGGAGGAGGAGTCTGATGAGGCACTTAAAA-------
--------TGCCAGCTTCACGCTACCTAACTGATATGACTCTCGAGGAAATGTCAAGGGA
CTGGTTCATGCTCATGCCCAAGCAGAAAGTGACAGGTTCCCTTTGCATCAAAATGGACCA
GGCAATAATGGA-TAAAACCATCATATTGAAAGCAAACTTCAGTGTGATTTATGACCGGT
TAGAGACCCTAATACTACTTAGAGCTTTCACAGAAGAAGGAGCAATCGTGGGAGAAATCT
CACCATTACCTTCTCTTCCAGGACATACTAATGAGGATGTCAAAAATGCAATTGGCGTCC
TCATCGGAGGACTTGAATGGAATGATAACACAGTTCGAGTCTCTGAAATTATACAGAGAT
TCGCTTGGAGAAGCATTGATGAGGATGGGAGACTTCCACT-CCCTCCAGATCAGAAACGG
AAAATGGCGAGAACAATTGAGTCAAAAGTTTGAAGAAATAAGGTGGCTGATTGAAGAAAT
ACGACATAGATTGAAAATTACAGAAAACAGCTTCGAACAGATAACGTTTATGCAAG-CCT
TACAACTACTGCTTGAAGTGGAGCAAGAGATAAGAA-CCTTCTCG-TTTCAGCTTATT--
-TA-ATGAT-AAAAAC-------------------------------
>gi|70905304|gb|DQ095696| /Avian/8(NS)/H5N1/China/2005/// Influenza A virus (A/Brown-headed Gull/Qinghai/3/05(H5N1)) nonstructural protein 2 (NS) and nonstructural protein 1 (NS) genes, complete cds.
----------------------------------------ATGGATTCCAACACTGTGTC
AAGCTTTCAGGTAGACTGCTTTCTTTGGCATGTCCGCAAACGATTTGTAGACCAAGAACT
GGGTGATGCCCCATTCC-TTGACCGGCTTCGCCGAG---------------A--TCAGAA
GTCCCTAAGAGGAAGAGGCAACACTCTTGGTCTGGACATCGAAACAGCTACTCGTGCGGG
AAAGCAGATAGTGGAGCGAATTCTGGAGGAGGAGTCTGATGAGGCACTTAAAA-------
--------TGCCAGCTTCACGCTACCTAACTGATATGACTCTCGAGGAAATGTCAAGGGA
CTGGTTCATGCTCATGCCCAAGCAGAAAGTGACAGGTTCCCTTTGCATCAAAATGGACCA
GGCAATAATGGA-TAAAACCATCATATTGAAAGCAAACTTCAGTGTGATTTATGACCGGT
TAGAGACCCTAATACTACTTAGAGCTTTCACAGAAGAAGGAGCAATCGTGGGAGAAATCT
CACCATTACCTTCTCTTCCAGGACATACTAATGAGGATGTCAAAAATGCAATTGGCGTCC
TCATCGGAGGACTTGAATGGAATGATAACACAGTTCGAGTCTCTGAAATTATACAGAGAT
TCGCTTGGAGAAGCATTGATGAGGATGGGAGACTTCCACT-CCCTCCAGATCAGAAACGG
AAAATGGCGAGAACAATTGAGTCAAAAGTTTGAAGAAATAAGGTGGCTGATTGAAGAAAT
ACGACATAGATTGAAAATTACAGAAAACAGCTTCGAACAGATAACGTTTATGCAAG-CCT
TACAACTACTGCTTGAAGTGGAGCAAGAGATAAGAA-CCTTCTCG-TTTCAGCTTATT--
-TA-ATGAT-AAAAA--------------------------------
>gi|70905313|gb|DQ095699| /Avian/8(NS)/H5N1/China/2005/// Influenza A virus (A/Bar-headed Goose/Qinghai/75/05(H5N1)) nonstructural protein 2 (NS) and nonstructural protein 1 (NS) genes, complete cds.
----------------------------------------ATGGATTCCAACACTGTGTC
AAGCTTTCAGGTAGACTGCTTTCTTTGGCATGTCCGCAAACGATTTGTAGACCAAGAACT
GGGTGATGCCCCATTCC-TTGACCGGCTTCGCCGAG---------------A--TCAGAA
GTCCCTAAGAGGAAGAGGCAACACTCTTGGTCTGGACATCGAAACAGCTACTCGTGCGGG
AAAGCAGATAGTGGAGCGAATTCTGGAGGAGGAGTCTGATGAGGCACTTAAAA-------
--------TGCCAGCTTCACGCTACCTAACTGATATGACTCTCGAGGAAATGTCAAGGGA
CTGGTTCATGCTCATGCCCAAGCAGAAAGTGACAGGTTCCCTTTGCATCAAAATGGACCA
GGCAATAATGGA-TAAAACCATCATATTGAAAGCAAACTTCAGTGTGATTTATGACCGGT
TAGAGACCCTAATACTACTTAGAGCTTTCACAGAAGAAGGAGCGATCGTGGGAGAAATCT
CACCATTACCTTCTCTTCCAGGACATACTAATGAGGATGTCAAAAATGCAATTGGCGTCC
TCATCGGAGGACTTGAATGGAATGATAACACAGTTCGAGTCTCTGAAATTATACAGAGAT
TCGCTTGGAGAAGCATTGATGAGGATGGGAGACTTCCACT-CCCTCCAGATCAGAAACGG
AAAATGGCGAGAACAATTGAGTCAAAAGTTTGAAGAAATAAGGTGGCTGATTGAAGAAAT
ACGACATAGATTGAAAATTACAGAAAACAGCTTCGAACAGATAACGTTTATGCAAG-CCT
TACAACTACTGCTTGAAGTGGAGCAAGAGATAAGAA-CCTTCTCG-TTTCAGCTTATT--
-TA-ATGAT-AAAA---------------------------------
>gi|70905316|gb|DQ095700| /Avian/8(NS)/H5N1/China/2005/// Influenza A virus (A/Bar-headed Goose/Qinghai/62/05(H5N1)) nonstructural protein 2 (NS) and nonstructural protein 1 (NS) genes, complete cds.
----------------------------------------ATGGATTCCAACACTGTGTC
AAGCTTTCAGGTAGACTGCTTTCTTTGGCATGTCCGCAAACGATTTGTAGACCAAGAACT
GGGTGATGCCCCATTCC-TTGACCGGCTTCGCCGAG---------------A--TCAGAA
GTCCCTAAGAGGAAGAGGCAACACTCTTGGTCTGGACATCGAAACAGCTACTCGTGCGGG
AAAGCAGATAGTGGAGCGAATTCTGGAGGAGGAGTCTGATGAGGCACTTAAAA-------
--------TGCCAGCTTCACGCTACCTAACTGATATGACTCTCGAGGAAATGTCAAGGGA
CTGGTTCATGCTCATGCCCAAGCAGAAAGTGACAGGTTCCCTTTGCATCAAAATGGACCA
GGCAATAATGGA-TAAAACCATCATATTGAAAGCAAACTTCAGTGTGATTTATGACCGGT
TAGAGACCCTAATACTACTTAGAGCTTTCACAGAAGAAGGAGCAATCGTGGGAGAAATCT
CACCATTACCTTCTCTTCCAGGACATACTAATGAGGATGTCAAAAATGCAATTGGCGTCC
TCATCGGAGGACTTGAATGGAATGATAACACAGTTCGAGTCTCTGAAATTATACAGAGAT
TCGCTTGGAGAAGCATTGATGAGGATGGGAGACTTCCACT-CCCTCCAGATCAGAAACGG
AAAATGGCGAGAACAATTGAGTCAAAAGTTTGAAGAAATAAGGTGGCTGATTGAAGAAAT
ACGACATAGATTGAAAATTACAGAAAACAGCTTCGAACAGATAACGTTTATGCAAG-CCT
TACAACTACTGCTTGAAGTGGAGCAAGAGATAAGAA-CCTTCTCG-TTTCAGCTTATT--
-TA-ATGAT-AAAA---------------------------------
>gi|70905328|gb|DQ095704| /Avian/8(NS)/H5N1/China/2005/// Influenza A virus (A/Chicken/Yunnan/447/05(H5N1)) nonstructural protein 2 (NS) and nonstructural protein 1 (NS) genes, complete cds.
----------------------------------------ATGGATTCCAACACTGTGTC
AAGCTTTCAGGTAGACTGCTTTCTTTGGCATGTCCGCAAACGATTTGCAGACCAAGAACT
GGGTGATGCCCCATTCC-TTGACCGGCTTCGCCGAG---------------A--TCAGAA
GTCCCTAAGAGGAAGAGGCAACACTCTTGGTCTGGACATCGAAACAGCTACTCGTGCGGG
AAAGCAGATAGTGGAGCGGATTCTGGAGGAGGAGTCTGATGAGGCACTTAAAA-------
--------TGCCGGCTTCACGCTACCTAACTGACATGACTCTCGAAGAAATGTCAAGGGA
CTGGTTCATGCTCATGCCCAAGCAGAAAGTGGCAGGTTCCCTTTGCATCAAAATGGACCA
GGCAATAATGGA-TAAAGCCATCATACTGAAAGCAAACTTCAGTGTGATTTTTGACCGGT
TAGAAACCCTAATACTACTTAGAGCTTTCACAGAAGAAGGAACAGTCGTGGGAGAAATCT
CACCATTACCTTCTCTTCCAGGACATAGTGGTGAGGATGTCAAAAATGCAATTGGCGTCC
TCATCGGAGGACTTGAATGGAATGATAACACAGTTCGAGTCTCTGAAACTATACAGAGAT
TCGCTTGGAGAAGCAGTGATGAGGGTGGGAGACTTCCACT-CCCTCCAAATCAGAAACGG
AAAATGGCGAGAACAATTGAGTCAGAAGTTTGAAGAAATAAGGTGGCTGATTGAAGAAGT
ACGACATAGATTGAAAATTACAGAAAACAGCTTCGAACAGATAACATTTATGCAAG-CCT
TACAACTACTGCTTGAAGTGGAGCAAGAGATAAGAG-CCTTCTCG-TTTCAGCTTATT--
-TA-ATGAT-AAAAA--------------------------------
>gi|70905334|gb|DQ095706| /Avian/8(NS)/H5N1/China/2005/// Influenza A virus (A/Chicken/Shantou/810/05(H5N1)) nonstructural protein 2 (NS) and nonstructural protein 1 (NS) genes, complete cds.
----------------------------------------ATGGATTCCAACACTGTGTC
AAGCTTTCAGGTAGACTGCTTTCTTTGGCATGTCCGCAAACGATTTGCAGACCAAGAACT
GGGTGATGCCCCATTCC-TTGACCGGCTTCGCCGAG---------------A--TCAGAA
GTCCCTAAGAGGAAGAGGCAACACTCTTGGTCTGGACATCGAAACAGCTACTCGTGCGGG
AAAGCAGATAGTGGAGCGAATTCTGGAGGAGGAGTCTGATGAGGCACTTAAAA-------
--------TGCCAGCTTCACGCTACCTAACTGATATGACTCTCGAGGAAATGTCAAGGGA
CTGGTTCATGCTCATGCCCAAGCAGAAAGTGGAAGGTTCCCTTTGCATCAAAATGGACCA
GGCAATAATGGA-TAAAACCATCATATTGAAAGCAAACTTCAGTGTGATTTATGACCGGT
TAGAGACCCTAATACTACTTAGAGCTTTCACAGAAGAAGGAGCAATCGTGGGAGAAATCT
CACCATTACCTTCTCTTCCAGGACGTACTAATGAGGATGTCAAAAATGCAATTGGCGTCC
TCATCGGAGGACTTGAATGGAATGATAACACAGTTCGAGTCTCTGAAATTATACAGAGAT
TCGCTTGGAGAAGCATTGATGAGGATGGGAGACTTCCACT-CCCTCCAGATCAGAAACGG
AAAATGGCGAGAACAATTGAGTCAAAAGTTTGAAGAAATAAGGTGGCTGATTGAAGAAAT
ACGACATAGATTGAAAATTACAGAAAACAGCTTCGAACAGATAACGTTTATGCAAG-CCT
TACAACTACTGCTTGAAGTGGAGCAAGAGATAAGAA-CCTTCTCG-TTTCAGCTTATT--
-TA-ATGAT-AAAAAC-------------------------------
>gi|70905337|gb|DQ095707| /Avian/8(NS)/H5N1/China/2005/// Influenza A virus (A/Quail/Shantou/911/05(H5N1)) nonstructural protein 2 (NS) and nonstructural protein 1 (NS) genes, complete cds.
----------------------------------------ATGGATTCCAACACTGTGTC
AAGCTTTCAGGTAGACTGCTTTCTTTGGCATGTCCGCAAACGATTTGCAGACCAAGAACT
GGGTGATGCCCCATTCC-TTGATCGGCTTCGCCGAG---------------A--TCAGAA
GTCCCTAAGAGGAAGAGGCAACACTCTTGGTCTGGACATCGAAACAGCTACTCGTGCGGG
AAAGCAGATAGTGGAGCGAATTCTGGAGGAGGAGTCTGATGAGGCACTTAAAA-------
--------TGCCAGCTTCACGCTACCTAACTGATATGACTCTCGAGGAAATGTCAAGGGA
CTGGTTCATGCTCATGCCCAAGCAGAAAGTGGCAGGTTCCCTTTGCATCAAAATGGACCA
GGCAATAATGGA-TAAAACCATCATATTGAAAGCAAACTTCAGTGTGATTTATGACCGGT
TAGAGACCCTAATACTACTTAGAGCTTTCACAGAAGAAGGAGCAATCGTGGGAGAAATCT
CACCATTACCTTCTCTTCCAGGACATACTAATGAGGATGTCAAAAATGCAATTGGCGTCC
TCATCGGAGGACTTGAATGGAATGATAACACAGTTCGAGTCTCTGAAATTATACAGAGAT
TCGCTTGGAGAAGCATTGATGAGGATGGGAGACTTCCACT-CCCTCCAGATCAGAAACGG
AAAATGGCGAGAACAATTGAGTCAAAAGTTTGAAGAAATAAGGTGGCTGATTGAAGAAAT
ACGACATAGATTGAAAATTACAGAAAACAGCTTCGAACAGATAACGTTTATGCAAG-CCT
TACAACTACTGCTTGAAGTGGAGCAAGAGATAAGAA-CCTTCTCG-TTTCAGCTTATC--
-TA-ATGAT-AAAAACCC-----------------------------
>gi|70905340|gb|DQ095708| /Avian/8(NS)/H5N1/China/2005/// Influenza A virus (A/Goose/Shantou/1621/05(H5N1)) nonstructural protein 2 (NS) and nonstructural protein 1 (NS) genes, complete cds.
----------------------------------------ATGGATTCCAACACTGTGTC
AAGCTTTCAGGTAGACTGCTTTCTTTGGCATGTCCGCAAACGATTTGCAGACCAAGAACT
GGGTGATGCCCCATTCC-TTGACCGGCTTCGCCGAG---------------A--TCAGAA
GTCCCTAAGAGGAAGAGGCAACACTCTTGGTCTGGACATCGAAACAGCTACTCGTGCGGG
AAAGCAGATAGTGGAGCGAATTCTGGAGGAGGAGTCTGATGAGGCACTTAAAA-------
--------TGCCAGCTTCACGCTACCTAACTGATATGACTCTCGAGGAAATGTCAAGGGA
CTGGTTCATGCTCATGCCCAAGCAGAAAGTGGCAGGTTCCCTTTGCATCAAAATGGACCA
GGCAATAATGGA-TAAAACCATCATATTGAAAGCAAACTTCAGTGTGATTTATGACCGGT
TAGAGACCCTAATACTACTTAGAGCTTTCACAGAAGAAGGAGCAATCGTGGGAGAAATCT
CACCATTACCTTCTCTTCCAGGACATACTAATGAGGATGTCAAAAATGCAATTGGCGTCC
TCATCGGAGGACTTGAATGGAATGATAACACAGTTCGAGTCTCTGAAATTATACAGAGAT
TCGCTTGGAGAAGCATTGATGAGGATGGGAGACTTCCACT-CCCTCCAGATCAGAAACGG
AAAATGGCGAGAACAATTGAGTCAAAAGTTTGAAGAAATAAGGTGGCTGATTGAAGAGAT
ACGACATAGATTGAAAATTACAGAAAACAGCTTCGAACAGATAACGTTTATGCAAG-CCT
TACAACTACTGCTTGAAGTGGAGCAAGAGATAAGAA-CCTTCTCG-TTTCAGCTTATT--
-TA-ATGAT-AAA----------------------------------
>gi|70905343|gb|DQ095709| /Avian/8(NS)/H5N1/China/2005/// Influenza A virus (A/Duck/Fujian/1734/05(H5N1)) nonstructural protein 2 (NS) and nonstructural protein 1 (NS) genes, complete cds.
----------------------------------------RTGGMTTCCAACACTGTGTC
AAGCTTTCAGGTAGACTGCTTTCTTTGGCATGTCCGCAAGCGATTTGCAGACCAAGAATT
GGGTGATGCCCCATTCC-TTGACCGGCTTCGCCGAG---------------A--TCAGAA
GTCCCTAAGAGGAAGAGGCAACACTCTTGGTCTGGACATCGAAACAGCTACTCGTGCGGG
AAAACAGATCGTGGAGCGGATTCTGGAGGAGGAGTCTGATGAGGCACTTAAAA-------
--------TGCCGACTTCACGCTACCTAACTGACATGACTCTCGAAGAAATGTCAAGGGA
CTGGTTCATGCTCATGCCCAAGCAGAAAGTGGCAGGTTCCCTTTGCATCAAAATGGACCA
GGCAATAATGGA-TAAAACCATCATATTGAAAGCAAACTTCAGTGTGATTTTTGACCGGT
TAGAAACCCTAATACTGCTTAGAGCTTTCACAGAAGAAGGAGCAATCGTGGGAGAAATCT
CACCATTACCTTCTCTTCCAGGACATACTGGTGAGGATGTCAAAAATGCAATTGGCGTCC
TCATCGGAGGACTTGAATGGAATGATAACACAGTTCGGGTCTCTGAAACTATACAGAGAT
ACGCTTGGAGAAGCAGTGATGAGGATGGGAGACTTCCACT-CCTTCCAAATCAGAAACGG
AAAATGGCGAGAACAATTGAGTCAGAAGTTTGAAGAAATAAGGTGGCTGATTGAAGAAGT
ACGACATAGATTGAAAATTACAGAAAACAGCTTCGAACAGATAACGTTTATGCAAG-CCT
TACAACTACTGCTTGAAGTGGAGCAAGAGATAAGAG-CCTTCTCG-TTTCAGCTTATT--
-TA-ATGAT-AAAAA--------------------------------
>gi|85002910|gb|DQ321178| /Avian/8(NS)/H5N1/China/2005/// Influenza A virus (A/goose/Shantou/2216/2005(H5N1)) nonstructural protein (NS) gene, complete cds.
----------------------------------------ATGGATTCCAACACTGTGTC
AAGCTTTCAGGTAGACTGCTTTCTTTGGCATGTCCGCAAACGATTTGCAGACCAAGAACT
GGGTGATGCCCCATTCC-TTGACCGGCTTCGCCGAG---------------A--TCAGAA
GTCCCTAAGAGGAAGAGGCAACACTCTTGGTCTGGACATCGAAACAGCTACTCGTGCGGG
AAAGCAGATAGTGGAGCGAATTCTGGAGGAGGAGTCTGATGAGGCACTTAAAA-------
--------TGCCAGCTTCACGCTACCTAACTGATATGACTCTTGAGGAAATGTCAAGGGA
CTGGTTCATGCTCATGCCCAAGCAGAAAGTGGCAGGTTCCCTTTGCATCAAAATGGACCA
GGCAATAATGGA-TAAAACCATCATATTGAAAGCAAACTTCAGTGTGATTTATGACCGGT
TAGAGACCCTAATACTACTTAGAGCTTTCACAGAAGAAGGAACAATCGTGGGAGAAATCT
CACCATTACCTTCTCTTCCAGGACATACTAATGAGGATGTCAAAAATGCAATTGGCGTCC
TCATCGGAGGACTTGAATGGAATGATAACACAGTTCGAGTCTCTGAAATTATACAGAGAT
TCGCTTGGAGAAGCATTGATGAGGATGGGAGACTTCCACT-CCCTCCAGATCAGAAACGG
AAAATGGCGAGAACAATTGAGTCAAAAGTTTGAAGAAATAAGGTGGCTGATTGAAGAAAT
ACGACATAGATTGAAAATTACAGAAAACAGCTTCGAACAGATAACGTTTATGCAAG-CCT
TACAACTACTGCTTGAAGTGGAGCAAGAGATAAGAA-CCTTCTCG-TTTCAGCTTATT--
-TA-ATGAT-AAAAA--------------------------------
>gi|85002916|gb|DQ321181| /Avian/8(NS)/H5N1/China/2005/// Influenza A virus (A/migratory duck/Jiangxi/1701/2005(H5N1)) nonstructural protein (NS) gene, complete cds.
----------------------------------------ATGGATTCCAACACTGTGTC
AAGCTTTCAGGTAGACTGCTTTCTTTGGCATGTCCGCAAACGATTTGCAGACCAAGAACT
GGGTGATGCCCCATTCC-TTGACCGGCTTCGCCGAG---------------A--TCAGAA
GTCCCTAAGAGGAAGAGGCAACACTCTTGGTCTGGACATCGAAACAGCTACTCGTGCGGG
AAAGCAGATAGTGGAGCGAATTCTGGAGGAGGAGTCTGATGAGGCACTTAAAA-------
--------TGCCAGCTTCACGCTACCTAACTGATATGACTCTCGAGGAAATGTCAAGGGA
CTGGTTCATGCTCATGCCCAAGCAGAAAGTGGCAGGTTCCCTTTGCATCAAAATGGACCA
GGCAATAATGGA-TAAAACCATCATATTGAAAGCAAACTTCAGTGTGATTTATGACCGGT
TAGAGACCCTAATACTACTTAGAGCTTTCACAGAAGAAGGAGCAATCGTGGGAGAAATCT
CACCATTACCTTCTCTTCCAGGACATACTAATGAGGATGTCAAAAATGCAATTGGCGTCC
TCATCGGAGGACTTGAATGGAATGATAACACAGTTCGAGTCTCTGAAATTATACAGAGAT
TCGCTTGGAGAAGCATTGATGAGGATGGGAGACTTCCACT-CCCTCCAGATCAGAAACGG
AAAATGGCGAGAACAATTGAGTCAAAAGTTTGAAGAAATAAGGTGGCTGATTGAAGAAAT
ACGACATAGATTGAAAATTACAGAAAACAGCTTCGAACAGATAACGTTTATGCAAG-CCT
TACAACTACTGCTTGAAGTGGAGCAAGAGATAAGAA-CCTTCTCG-TTTCAGCTTATT--
-TA-ATGAT-AAAA---------------------------------
>gi|85002918|gb|DQ321182| /Avian/8(NS)/H5N1/China/2005/// Influenza A virus (A/migratory duck/Jiangxi/2136/2005(H5N1)) nonstructural protein (NS) gene, complete cds.
----------------------------------------ATGGACCCCAACACTGTGTC
AAGCTTTCAGGTAGACTGCTTTCTTTGGCATGTCCGCAAACGATTTGCAGACCAAGAACT
GGGTGATGCCCCATTCC-TTGACCGGCTTCGCCGAG---------------A--TCAGAA
GTCCCTAAGAGGAAGAGGCAACACTCTTGGTCTGGACATCGAAACAGCTACTCGTGCGGG
AAAGCAAATAGTGGAGCAGATTCTGGAGGAGGAGTCTGATGAGGCACTTAAAA-------
--------TGCCGGCTTCACGCTACCTAACTGACATGACTCTCGAAGAAATGTCAAGGGA
CTGGTTCATGCTCATGCCCAAGCAGAAAGTGGCAGGTTCCCTTTGCATCAAAATGGACCA
GGCAATAATGGA-TAAAACCATCATATTGAAAGCAAACTTCAGTGTGATTTTTGATCGGT
TGGAAACCCTAATACTACTTAGAGCTTTCACAGAGGAAGGAGCAATCGTGGGGGAAATCT
CACCATTACCTTCTCTTCCAGGACATACTGGTGAGGATGTCAAAAATGCAATTGGCGTCC
TCATCGGAGGACTTGAATGGAATGATAACACAGTTCGAGTCTCTGAAACTATACAGAGAT
TCGCTTGGAGAAACAGTGATGAGGATGGGAGACTTCCACT-CCCTCCAAATCAGAAACGG
AAAATGGCGAGAACAATTGAGTCAGAGGTTTGAAGAAATAAGGTGGCTGATTGAAGAAGT
ACGACATAGATTGAAAATTACAGAAAACAGCTTCGAACAGATAACATTTATGCAAG-CCT
TACAACTGCTGCTTGAAGTGGAGCAAGAGATAAGAG-CCTTCTCG-TTTCAGCTTATT--
-TA-ATGAT-AAAA---------------------------------
>gi|85002920|gb|DQ321183| /Avian/8(NS)/H5N1/China/2005/// Influenza A virus (A/migratory duck/Jiangxi/2295/2005(H5N1)) nonstructural protein (NS) gene, complete cds.
----------------------------------------ATGGACCCCAACACTGTGTC
AAGCTTTCAGGTAGACTGCTTTCTTTGGCATGTCCGCAAACGATTTGCAGACCAAGAACT
GGGTGATGCCCCATTCC-TTGACCGGCTTCGCCGAG---------------A--TCAGAA
GTCCCTAAGAGGAAGAGGCAACACTCTTGGTCTGGACATCGAAACAGCTACTCGTGCGGG
AAAGCAAATAGTGGAGCAGATTCTGGAGGAGGAGTCTGATGAGGCACTTAAAA-------
--------TGCCGGCTTCACGCTACCTAACTGACATGACTCTCGAAGAAATGTCAAGGGA
CTGGTTCATGCTCATGCCCAAGCAGAAAGTGGCAGGTTCCCTTTGCATCAAAATGGACCA
GGCAATAATGGA-TAAAACCATCATATTGAAAGCAAACTTCAGTGTGATTTTTGATCGAT
TGGAAACCCTAATACTACTTAGAGCTTTCACAGAGGAAGGAGCAATCGTGGGGGAAATCT
CACCATTACCTTCTCTTCCAGGACATACTGGTGAGGATGTCAAAAATGCAATTGGCGTCC
TCATCGGAGGACTTGAATGGAATGATAACACAGTTCGAGTCTCTGAAACTATACAGAGAT
TCGCTTGGAGAAACAGTGATGAGGATGGGAGACTTCCACT-CCCTCCAAATCAGAAACGG
AAAATGGCGAGAACAATTGAGTCAGAGGTTTGAAGAAATAAGGTGGCTGATTGAAGAAGT
ACGACATAGATTGAAAATTACAGAAAACAGCTTCGAACAGATAACATTTATGCAAG-CCT
TACAACTACTGCTTGAAGTGGAGCAAGAGATAAGAG-CCTTCTCG-TTTCAGCTTATT--
-TA-ATGAT-AAAAAACCCCCCTTGTTTC------------------
>gi|85002922|gb|DQ321184| /Avian/8(NS)/H5N1/China/2005/// Influenza A virus (A/migratory duck/Jiangxi/2300/2005(H5N1)) nonstructural protein (NS) gene, partial cds.
----------------------------------------------------------TC
AAGCTTTCAGGTAGACTGCTTTCTTTGGCATGTCCGCAAACGATTTGCAGACCAAGAACT
GGGTGATGCCCCATTCC-TTGACCGGCTTCGCCGAG---------------A--TCAGAA
GTCCCTAAGAGGAAGAGGCAACACTCTTGGTCTGGACATCGAAACAGCTACTCGTGCGGG
AAAGCAAATAGTGGAGCAGATTCTGGAGGAGGAGTCTGATGAGGCACTTAAAA-------
--------TGCCGGCTTCACGCTACCTAACTGACATGACTCTCGAAGAAATGTCAAGGGA
CTGGTTCATGCTCATGCCCAAGCAGAAAGTGGCAGGTTCCCTTTGCATCAAAATGGACCA
GGCAATAATGGA-TAAAACCATCATATTGAAAGCAAACTTCAGTGTGATTTTTGATCGAT
TGGAAACCCTAATACTACTTAGAGCTTTCACAGAGGAAGGAGCAATCGTGGGGGAAATCT
CACCATTACCTTCTCTTCCAGGACATACTGGTGAGGATGTCAAAAATGCAATTGGCGTCC
TCATCGGAGGACTTGAATGGAATGATAACACAGTTCGAGTCTCTGAAACTATACAGAGAT
TCGCTTGGAGAAACAGTGATGAGGATGGGAGACTTCCACT-CCCTCCAAATCAGAAACGG
AAAATGGCGAGAACAATTGAGTCAGAGGTTTGAAGAAATAAGGTGGCTGATTGAAGAAGT
ACGACATAGATTGAAAATTACAGAAAACAGCTTCGAACAGATAACATTTATGCAAG-CCT
TACAACTGCTGCTTGAAGTGGAGCAAGAGATAAGAG-CCTTCTCG-TTTCAGCTTATT--
-TA-ATGAT-AAAAAACCCCCCTTGTTTCT-----------------
>gi|85692689|gb|DQ351862| /Avian/8(NS)/H5N1/China/2005/// Influenza A virus (A/chicken/Hebei/326/2005(H5N1)) segment 8 nonstructural protein 2 (NS) and nonstructural protein 1 (NS) genes, complete cds.
----------------------------------------ATGGATCCCAACACTGTGTC
AAGCTTTCAGGTAGACTGCTTTCTTTGGCATGTCCGCAAACGATTTGCAGACCAAGAACT
GGGTGATGCCCCATTCC-TTGACCGGCTTCGCCGAG---------------A--TCAGAA
GTCCCTAAGGGGAAGAGGCAACACTCTTGGTCTGGACATCGAAACAGCTACTCGTGCGGG
AAAGCAGATAGTGGAGCGGATTCTGGAGGAGGAGTCTGATGAGGCACTTAAAA-------
--------TGCCGGCTTCACGCTACCTAACTGACATGACTCTCGAAGAAATGTCAAGGGA
CTGGTTCATGCTCATGCCCAAGCAGAAAGTGGCAGGTTCCCTTTGCATCAAAATGGACCA
GGCAATAATGGA-TAAAACCATCATATTGAAAGCAAACTTCAGTGTGATTTTTGATCGAT
TGGAAACCCTAATACTACTTAGAGCTTTCACAGAAGAAGGAGCAATCGTGGGAGAAATCT
CACCATTACCTTCTCTTCCAGGACATACTGGTGAGGATGTCAAAAATGCAATTGGCGTCC
TCATCGGAGGACTTGAATGGAATGATAACACAGTTCGAGTCTCTGAAACTATACAGAGAT
TCACTTGGAGAAGCAGTGATGAGGATAGGAGACTTCCACT-CCCTCCAAATCAGAAACGG
AAAATGGCGAGAACAATTGAGTCAGAAGTTTGAAGAAATAAGGTGGCTGATTGAAGAAGT
ACGACATAGATTGAAAATTACGGAAAACAGCTTCGAACAGATAACATTTATGCAAG-CCT
TACAACTACTGCTTGAAGTGGAGCAAGAGATAAGAG-CCTTCTCG-TTTCAGCTTATT--
-TA-A------------------------------------------
>gi|87128643|gb|DQ354059| /Avian/8(NS)/H5N1/China/2005/// Influenza A virus (A/duck/Sheyang/1/2005(H5N1)) nonstructural protein (NS) mRNA, complete cds.
--------------AGCAAAAGCAGGGTGACAAAAACATAATGGATTCCAACACTGTGTC
AAGCTTTCAGGTAGACTGCTTTCTTTGGCATGTCCGCAAACGATTTGCAGACCAAGAACT
GGGTGATGCCCCATTCC-TTGACCGGCTTCGCCGAG---------------A--TCAGAA
GTCCCTAAGAGGAAGAGGCAACACTCTTGGTCTGGACATCGAAACAGCTACTCGTGCGGG
AAAACAGATAGTGGAGCGGATTCTGGAGGAAGAGTCTGATGAGGCACTTAAAA-------
--------TGCCGACTTCACGCTACCTAACTGACATGACTCTCGAAGAAATGTCAAGGGG
CTGGTTCATGCTCATGCCCAAGCAGAAAGTGGCAGGTTCCCTTTGCATCAAAATGGACCA
GGCAATAATGGA-TAAAACCATCATATTGAAAGCAAACTTCAGTGTGATTTTTGACCGGT
TAGGAACCCTAATACTGCTTAGGGCTTTCACAGAAGAAGGAGCAATCGTGGGAGAAATCT
CACCATTACCTTCTCTTCCAGGACATACTGGTGAGGATGTCAAAAATGCAATTGGCGTCC
TCATCGGAGGACTTGAATGGAATGATAACACAGTTCGGGTCTCTGAAACTATACAGAGAT
ACGCTTGGAGAAGCAGTGATAAGGATGGGAGACTTCCACT-CCTTCCAAATCAGAAACGG
AAAATGGCGAGAACAATTGAGTCAGAAGTTTGAAGAAATAAGGTGGCTGATTGAAGAAGT
ACGACATAGATTGAAAATTACAGAAAACAGCTTCGAACAGATAACGTTTATGCAAG-CCT
TACAACTACTGCTTGAAGTGGAGCAAGAGATAAGAG-CCTTCTCG-TTTCAGCTTATT--
-TA-ATGAT-AAAAAACACCCTTGTTTCTACT---------------
>gi|92919041|gb|DQ497232| /Avian/8(NS)/H5N1/China/2005/// Influenza A virus (A/duck/Guangdong/DG-01/2005(H5N1)) nonstructural protein 2 (NS2) and nonstructural protein 1 (NS1) genes, complete cds.
--------------AGCAAAAGCAGGGTGACAAAAACATAATGGATTCCAACACTGTGTC
AAGCTTTCAGGTAGACTGCTTTCTTTGGCATGTCCGCAAACGATTTGCAGACCAAGAACT
GGGTGATGCCCCATTCC-TTGACCGGCTTCGCCGAG---------------A--TCAGAA
GTCCCTAAGAGGAAGAGGCAACACTCTTGGTCTGGACATCGAAACAGCTACTCGTGCGGG
AAAGCAGATAGTGGAGCGAATTCTGGAGGAGGAGTCTGATGAGGCACTCAAAA-------
--------TGCCAGCTTCACGCTACCTAACTGATATGACTCTCGAGGAAATGTCAAGGGA
CTGGTTCATGCTCATGCCCAAACAGAAAGTGGCAGGTTCCCTTTGCATCAAAATGGACCA
GGCAATAATGGA-TAAAACCATCATATTGAAAGCAAACTTCAGTGTTATTTATGACCGGT
TAGAGACCCTAATACTACTTAGAGCTTTCACAGAAGAAGGAGCAATCGTGGGAGAAATCT
CACCATTACCTTCTCTTCCAGGACATACTGATGAGGATGTCAAAAATGCAATTGGCGTCC
TCATCGGAGGACTTGAATGGAATGATAACACAGTTCGAGTCTCTGAAATTATACAGAGAT
TCGCTTGGAGAAGCAGTGATGAGGATGGGAGACTTCCACT-CCTTCCAGATCAGAAACGG
AAAATGGCGAGAACAATTGAGTCAAAAGTTTGAAGAAATAAGGTGGCTGATTGAAGAAAT
ACGACATAGATTGAAAATTACAGAAAACAGCTTCGAACAGATAACGTTTATGCAAG-CCT
TACAACTACTGCTTGAAGTGGAGCAAGAGATAAGAA-CCTTCTCG-TTTCAGCTTATT--
-TA-ATGAT-AAAAAACACCCTTGTTTCTACT---------------
>gi|118584755|gb|EF124554| /Avian/8(NS)/H5N1/China/2005/// Influenza A virus (A/duck/Hunan/5472/2005(H5N1)) nonstructural protein 2 (NS2) and nonstructural protein 1 (NS1) genes, complete cds.
----------------------------------------ATGGATTCTAACACTGTGTC
AAGCTTTCAGGTAGACTGCTTTCTTTGGCATGTCCGCAAGCGATTTGCAGACCAAGAACT
GGGTGATGCCCCATTCC-TTGACCGGCTTCGCCGAG---------------A--TCAGAA
GTCCCTAAGAGGAAGAGGCAACACTCTTGGTCTGGACATCGAAACAGCTACTCGTGCGGG
GAAACAGATCGTGGAGCGGATTCTGGAGGAGGAGTCTGATGAGGCACTTAAAA-------
--------TGCCGACTTCACGCTACCTAACTGACATGACTCTCGAAGAAATGTCAAGGGA
CTGGTTCATGCTCATGCCCAAGCAGAAAGTGGCAGGTTCCCTTTGCATCAAAATGGACCA
GGCAATAATGGA-TAAAACCATCATATTGAAAGCAAACTTCAGTGTGATTTTTGACCGGT
TAGAAACCCTAATACTGCTTAGAGCTTTCACAGAAGAAGGAGCAATCGTGGGAGAAATCT
CACCATTACCTTCTCTTCCAGGACATACTAGTGAGGATGTCAAAAATGCAATTGGCGTCC
TCATCGGAGGACTTGAATGGAATGATAACACAGTTCGGGTCTCTGAAACTATACAGAGAT
ACGCTTGGAGAAGCAGTGATGAGGATGGGAGACTTCCACT-CCTTCCAAATCAGAAACGG
AAAATGGCGAGAACAATTGAGTCAGAAGTTTGAAGAAATAAGGTGGCTGATTGAAGAAGT
ACGACATAGATTGAAAATTACAGAAAACAGCTTCGAACAGATAACGTTTATGCAAG-CCT
TACAACTACTGCTTGAAGTGGAGCAAGAGATAAGAG-CCTTCTCG-TTTCAGCTTATT--
-TA-A------------------------------------------
>gi|118584710|gb|EF124539| /Avian/8(NS)/H5N1/China/2005/// Influenza A virus (A/chicken/Guiyang/3721/2005(H5N1)) nonstructural protein 2 (NS2) and nonstructural protein 1 (NS1) genes, complete cds.
----------------------------------------ATGGATTCCAACACTGTGTC
AAGCTTTCAGGTAGACTGCTTTCTTTGGCATGTCCGCAAGCGATTTGCAGACCAAGAACT
GGGTGATGCCCCATTCC-TTGACCGGCTTCGCCGAG---------------A--TCAGAA
GTCCCTAAGAGGAAGAGGCAACACTCTTGGTCTGGACATCGAAACAGCTACTCGTGCGGG
AAAACAGATCGTGGAGCGGATTCTGGAGGAGGAGTCTGATGAGGCACTTAAAA-------
--------TGCCGACTTCACGCTACCTAACTGACATGACTCTCGAAGAAATGTCAAGGGA
CTGGTTCATGCTCATGCCCAAGCAGAAAGTGGCAGGTTCCCTTTGCATCAAAATGGACCA
GGCAATAATGGA-TAAAACCATCATATTGAAAGCAAACTTCAGTGTGATTTTTGACCGGT
TAGAAACCCTAATACTGCTTAGAGCTTTCACAGAAGAAGGAGCAATCGTGGGAGAAATCT
CACCATTACCTTCTCTTCCAGGACATACTGGTGAGGATGTCAAAAATGCAATTGGCGTCC
TCATCGGAGGATTTGAATGGAATGATAACACAGTTCGGGTCTCTGAAACTATACAGAGAT
ACGCTTGGAGAAGCAGTGATGAGGATGGGAGACCTCCACT-CCTTCCAAATCAGAAACGG
AAAATGGCGAGAACAATTGAGTCAGAAGTTTGAAGAAATAAGGTGGCTGATTGAAGAAGT
ACGACATAGATTGAAAATTACAGAAAACAGCTTCGAACAGATAACGTTTATGCAAG-CCT
TACAACTACTGCTTGAAGTGGAGCAAGAGATAAGAG-CCTTCTCG-TTTCAGCTTATT--
-TA-A------------------------------------------
>gi|118584713|gb|EF124540| /Avian/8(NS)/H5N1/China/2005/// Influenza A virus (A/chicken/Guiyang/4059/2005(H5N1)) nonstructural protein 2 (NS2) and nonstructural protein 1 (NS1) genes, complete cds.
----------------------------------------ATGGATTCCAACACTGTGTC
AAGCTTTCAGGTAGACTGCTTTCTTTGGCATGTCCGCAAGCGATTTGCAGACCAAGAACT
GGGTGATGCCCCATTCC-TTGACCGGCTTCGCCGAG---------------A--TCAGAA
GTCCCTAAGAGGAAGAGGCAACACTCTTGGTCTGGACATCGAAACAGCTACTCGTGCGGG
AAAACAGATCGTGGAGCGGATTCTGGAGGAGGAGTCTGATGAGGCACTTAAAA-------
--------TGCCGACTTCACGCTACCTAACTGACATGACTCTCGAAGAAATGTCAAGGGA
CTGGTTCATGCTCATGCCCAAGCAGAAAGTGGCAGGTTCCCTTTGCATCAAAATGGACCA
GGCAATAATGGA-TAAAACCATCATATTGAAAGCAAACTTCAGTGTGATTTTTGACCGGT
TAGAAACCCTAATACTGCTTAGAGCTTTCACAGAAGAAGGAGCAATCGTGGGAGAAATCT
CACCATTACCTTCTCTTCCAGGACATACTGGTGAGGATGTCAAAAATGCAATTGGCGTCC
TCATCGGAGGATTTGAATGGAATGATAACACAGTTCGGGTCTCTGAAACTATACAGAGAT
ACGCTTGGAGAAGCAGTGATGAGGATGGGAGACTTCCACT-CCTTCCAAATCAGAAACGG
AAAATGGCGAGAACAATTGAGTCAGAAGTTTGAAGAAATAAGGTGGCTGATTGAAGAAGT
ACGACATAGATTGAAAATTACAGAAAACAGCTTCGAACAGATAACGTTTATGCAAG-CCT
TACAACTACTGCTTGAAGTGGAGCAAGAGATAAGAG-CCTTCTCG-TTTCAGCTTATT--
-TA-A------------------------------------------
>gi|118584659|gb|EF124522| /Avian/8(NS)/H5N1/China/2005/// Influenza A virus (A/duck/Guangxi/4428/2005(H5N1)) nonstructural protein 2 (NS2) and nonstructural protein 1 (NS1) genes, complete cds.
----------------------------------------ATGGATTCCAACACTGTGTC
AAGCTTTCAGGTAGACTGCTTTCTTTGGCATGTCCGCAAACGATTTGCAGACCAAGAACT
GGGTGATGCCCCATTCC-TTGACCGGCTTCGCCGAG---------------A--TCAGAA
GTCCCTAAGAGGAAGAGGCAACACTCTTGGTCTGGACATCGAAACAGCTACTCGTGCGGG
AAAACAGATAGTGGAGCGGATTCTGGAGGAGGAATCTGATGAGGCACTTAAAA-------
--------TGCCGACTTCACGCTACCTAACTGACATGACTCTCGAAGAAATGTCAAGGGA
CTGGTTCATGCTCATGCCCAAGCAGAAAGTGGCGGGTTCCCTTTGCATCAAAATGGACCA
GGCAATAATGGA-CAAAACCATCATATTGAAAGCAAACTTCAGTGTGATTTTTGACCGGT
TAGAAACCCTAATACTGCTTAGAGCTTTCACAGAAGAAGGAGCAATCGTGGGAGAAATCT
CACCATTACCTTCTCTTCCAGGACATACTGGTGAGGATGTCAAAAATGCAATTGGCGTCC
TCATCGGAGGACTTGAATGGAATGATAACACAGTTCGGGTCTCTGAAACTATACAGAGAT
TCGCTTGGAGAAGCAGTGATGAGGATGGGAGACTTCCACT-CCCTCCAAATCAGAAACGG
AAAATGGCGAGAACAATTGAGTCAGAAGTTTGAAGAAATAAGGTGGCTGATTGAAGAAGT
ACGACATAGATTGAAAATTACAGAAAACAGCTTCGAACAGATAACGTTTATGCAAG-CCT
TACAACTACTGCTTGAAGTGGAGCAAGAGATAAGAG-CCTTCTCG-TTTCAGCTTATT--
-TA-A------------------------------------------
>gi|118584662|gb|EF124523| /Avian/8(NS)/H5N1/China/2005/// Influenza A virus (A/goose/Guangxi/4513/2005(H5N1)) nonstructural protein 2 (NS2) and nonstructural protein 1 (NS1) genes, complete cds.
----------------------------------------ATGGATTCCAACACTGTGTC
AAGCTTTCAGGTAGACTGCTTTCTTTGGCATGTCCGCAAACGATTTGCAGACCAAGAACT
GGGTGATGCCCCATTCC-TTGACCGGCTTCGCCGAG---------------A--TCAGAA
GTCCCTAAGAGGAAGAGGCAACACTCTTGGTCTGGACATCGAAACAGCTACTCGTGCGGG
AAAACAGATAGTGGAGCGGATTCTGGAGGAGGAATCTGTTGAGGCACTTAAAA-------
--------TGCCGACTTCACGCTACCTAACTGACATGACTCTCGAAGAAATGTCAAGGGA
CTGGTTCATGCTCATGCCCAAGCAGAAAGTGGCGGGTTCCCTTTGCATCAAAATGGACCA
GGCAATAATGGA-TAAAACCATCATATTGAAAGCAAACTTCAGTGTGATTTTTGACCGGT
TAGAAACCCTAATACTGCTTAGAGCTTTCACAGAAGAAGGAGCAATCGTGGGAGAAATCT
CACCATTACCTTCTCTTCCAGGACATACTGGTGAGGATGTCAAAAATGCAATTGGCGTCC
TCATCGGAGGACTTGAATGGAATGATAACACAGTTCGGGTCTCTGAAACTATACAGAGAT
TCGCTTGGAGAAGCAGTGATGAGGATGGGAGACTTCCACT-CCCTCCAAATCAGAAACGG
AAAATGGCGAGAACAATTGAGTCAGAAGTTTGAAGAAATAAGGTGGCTGATTGAAGAAGT
ACGACATAGATTGAAAATTACAGAAAACAGCTTCGAACAGATAACGTTTATGCAAG-CCT
TACAACTACTGCTTGAAGTGGAGCAAGAGATAAGAG-CCTTCTCG-TTTCAGCTTATT--
-TA-A------------------------------------------
>gi|118584668|gb|EF124525| /Avian/8(NS)/H5N1/China/2005/// Influenza A virus (A/chicken/Guangxi/4989/2005(H5N1)) nonstructural protein 2 (NS2) and nonstructural protein 1 (NS1) genes, complete cds.
----------------------------------------ATGGATTCCAACACTGTGTC
AAGCTTTCAGGTAGACTGCTTTCTTTGGCATGTCCGCAAACGATTTGCAGACCAAGAACT
GGGTGATGCCCCATTCC-TTGACCGGCTTCGCCGAG---------------A--TCAGAA
GTCCCTAAGAGGAAGAGGCAACACTCTTGGTCTGGACATCGAAACAGCTACTCGTGCGGG
AAAACAGATAGTGGAGCGGATTCTGGAGGAGGAATCTGATGAGGCACTTAAAA-------
--------TGCCGACTTCACGCTACCTAACTGACATGACTCTCGAAGAAATGTCAAGGGA
CTGGTTCATGCTCATGCCCAAGCAGAAAGTGGCGGGTTCCCTTTGCATCAAAATGGACCA
GGCGATAATGGA-TAAAACCATCATATTGAAAGCAAACTTCAGTGTGATTTTTGACCGGT
TAGAAACCCTAATACTGCTTAGAGCTTTCACAGAAGAAGGAGCAATCGTGGGAGAAATCT
CACCATTACCTTCTCTTCCAGGACATACTGGTGAGGATGTCAAAAATGCAATTGGCGTCC
TCATCGGAGGACTTGAATGGAATGATAACACAGTTCGGGTCTCTGAAACTATACAGAGAT
TCGCTTGGAGAAGCAGTGATGAGGATGGGAGACTTCCACT-CCCTCCAAATCAGAAACGG
AAAATGGCGAGAACAATTGAGTCAGAAGTTTGAAGAAATAAGGTGGCTGATTGAAGAAGT
ACGACGTAGATTGAAAATTACAGAAAACAGCTTCGAACAGATAACGTTTATGCAAG-CCT
TACAACTACTGCTTGAAGTGGAGCAAGAGATAAGAG-CCTTCTCG-TTTCAGCTTATT--
-TA-A------------------------------------------
>gi|118584680|gb|EF124529| /Avian/8(NS)/H5N1/China/2005/// Influenza A virus (A/goose/Guangxi/5414/2005(H5N1)) nonstructural protein 2 (NS2) and nonstructural protein 1 (NS1) genes, complete cds.
----------------------------------------ATGGATTCCAACACTGTGTC
AAGCTTTCAGGTAGACTGCTTTCTTTGGCATGTCCGCAAGCGATTTGCAGACCAAGAACT
GGGTGATGCCCCATTCC-TTGACCGGCTTCGCCGAG---------------A--TCAGAA
GTCCCTAAGAGGAAGAGGCAACACTCTTGGTCTGGACATCGAAACAGCTACTCGTGCGGG
AAAACAGATCGTGGAGCGGATTCTGGAGGAGGAGTCTGATGAGGCACTTAAAA-------
--------TGCCGACTTCACGCTACCTAACTGACATGACTCTCGAAGAAATGTCAAGGGA
CTGGTTCATGCTCATGCCCAAGCAGAAAGTGGCAGGTTCCCTCTGCATCAAAATGGACCA
GGCAATAATGGA-TAAAACCATCATATTGAAAGCAAACTTCAGTGTGATTTTTGACCGGT
TAGAAACCCTAATACTGCTTAGAGCTTTCACAGAAGAAGGAGCAATCGTGGGAGAAATCT
CACCATTACCTTCTCTTCCAGGACATACTGGTGAGGATGTCAAAAATGCAATTGGCGTCC
TCATCGGAGGACTTGAATGGAATGATAACACAGTTCGGGTCTCTGAAACTATACAGAGAT
ACGCTTGGAGAAGCAGTGATGAGGATGGGAGACTTCCACT-CCTTCCAAATCAGAAACGG
AAAATGGCGAGAACAATTGAGTCAGAAGTTTGAAGAAATAAGGTGGCTGATTGGAGAAAT
ACGACATAGATTGAAAATTACAGAAAACAGCTTCGAACAGATAACGTTTATGCAAG-CCT
TACAACTACTGCTTGAAGTGGAGCAAGAGATAAGAG-CCTTCTCG-TTTCAGCTTATT--
-TA-A------------------------------------------
>gi|118584683|gb|EF124530| /Avian/8(NS)/H5N1/China/2005/// Influenza A virus (A/duck/Guangxi/5457/2005(H5N1)) nonstructural protein 2 (NS2) and nonstructural protein 1 (NS1) genes, complete cds.
----------------------------------------ATGGATTCCAACACTGTGTC
AAGCTTTCAGGTAGACTGCTTTCTTTGGCATGTCCGCAAACGATTTGCAGACCAAGAACT
GGGTGATGCCCCATTCC-TTGACCGGCTTCGCCGAG---------------A--TCAGAA
GTCCCTAAGAGGAAGAGGCAACACTCTTGGTCTGGACATCGAAACAGCTACTCGTGCGGG
AAAACAGATAGTGGAGCGGATTCTGGAGGAGGAATCTGATGAGGCACTTAAAA-------
--------TGCCGACTTCACGCTACCTAACTGACATGACTCTCGAAGAAATGTCAAGGGA
CTGGTTCATGCTCATGCCCAAGCAGAAAGTGGCGGGTTCCCTTTGCATCAAAATGGACCA
GGCAATAATGGA-TAAAACCATCATATTGAAAGCAAACTTCAGTGTGATTTTTGACCGGT
TAGAAACCCTAATACTGCTTAGAGCTTTCACAGAAGAAGGAGCAATCGTGGGAGAAATCT
CACCATTACCTTCTCTTCCAGGACATACTGGTGAGGATGTCAAAAATGCAATTGGCGTCC
TCATCGGAGGACTTGAATGGAATGATAACACAGTTCGGGTCTCTGAAACTATACAGAGAT
TCGCTTGGAGAAGCAGTGATGAGGATGGGAGACTTCTACT-CCCTCCAAATCAGAAACGG
AAAATGGCGAGAACAATTGAGTCAGAAGTTTGAAGAAATAAGGTGGCTGATTGAAGAAGT
ACGACATAGATTGAAAATTACAGAAAACAGCTTCGAACAGATAACGTTTATGCAAG-CCT
TACAACTACTGCTTGAAGTGGAGCAAGAGATAAGAG-CCTTCTCG-TTTCAGCTTATT--
-TA-A------------------------------------------
>gi|162296067|gb|EU329181| /Avian/8(NS)/H5N1/China/2005/// Influenza A virus (A/wild duck/Hunan/021/2005(H5N1)) segment 8, complete sequence.
--------------AGCCAAAGCAGGGTGACAAAAACATAATGGATTCCAACACTGTGTC
AAGCTTTCAGGTAGACTGCTTTCTTTGGCATGTCCGCAAGCGATTTGCAGACCAAGAACT
GGGTGATGCCCCATTCC-TTGACCGGCTTCGCCGAG---------------A--TCAGAA
GTCCCTAAGAGGAAGAGGCAACACTCTTGGTCTGGACATCGAAACAGCTACTCGTGCGGG
AAAACAGATCGTGGAGCGGATTCTGGAGGAGGAGTCTGATGAGGCACTTAAAA-------
--------TGCCGACTTCACGCTACCTAACTGACATGACCCTCGAAGAAATGTCAGGGGA
CTGGTTCATGCTCATGCCCAAGCAGAAAGTGGCAGGTTCCCTTTGCATCAAAATGGACCA
GGCAATAATGGA-TAAAACCATCATATTGAAGGCAAACTTCAGTGTGATTTTTGACCGGT
TAGAAACCCTAATACTGCTTAGAGCTTTCACAGAAGAAGGAGCAATCGTGGGAGAAATCT
CACCATTACCTTCTCTTCCAGGACATACTGGTGAGGATGTCAAAAATGCAATTGGCGTCC
TCATCGGAGGACTTGAATGGAATGATAACACAGTTCGGGTCTCTGAAACTATACAGAGAT
ACGCTTGGAGAAGCAGTGATGAGGATGGGAGACTTCCACT-CCTTCCAAATCAGAAACGG
AAAATGGCGAGAACAATTGAGTCAGAAGTTTGAAGAAATAAGGTGGCTGATTGAAGAAGT
ACGACATAGATTGAAAATTACAGAAAACAGCTTCGAACAGATAACGTTTATGCAAG-CCT
TACAACTACTGCTTGAAGTGGAGCAAGAGATAAGAG-CCTTCTCG-TTTCAGCTTATT--
-TA-ATGAT-AAAAAACACCCTTGTTTCTACT---------------
>gi|162296070|gb|EU329182| /Avian/8(NS)/H5N1/China/2005/// Influenza A virus (A/wild duck/Hunan/211/2005(H5N1)) segment 8, complete sequence.
--------------AGCAAAAGCAGGGTGACAAAAACATAATGGATTCCAACACTGTGTC
AAGCTTTCAGGTAGACTGCTTTCTTTGGCATGTCCGCAAGCGATTTGCAGACCAAGAACT
GGGTGATGCCCCATTCC-TTGACCGGCTTCGCCGAG---------------A--TCAGAA
GTCCCTAAGAGGAAGAGGCAACACTCTTGGTCTGGACATCGAAACTGCTACTCGTGCGGG
AAAACAGATAGTGGAGCGGATTCTGGAGGAGGAGTCTGATGAGGCACTTAAAA-------
--------TGCCGACTTCACGCTACCTAACTGACATGACTCTCGAAGAAATGTCAAGGGA
CTGGTTCATGCTCATGCCCAAGCAGAAAGTGGCAGGTTCCCTTTGCATCAAAATGGACCA
GGCAATAATGGA-TAAAACCATCATATTGAAAGCAAACTTCAGTGTGATTTTTGACCGGT
TAGAAACCCTAATACTGCTTAGAGCTTTCACAGAAGAAGGAGCAATCGTGGGAGAAATCT
CACCATTACCTTCTCTTCCAGGACATACTGGTGAGGATGTCAAAAATGCAATTGGCGTCC
TCATCGGAGGACTTGAATGGAATGATAACACAGTTCGGGTCTCTGAAACTATACAGAGAT
ACGCTTGGAGAAGCAGTGATGAGGATGGGAGACTTCCACT-CCTTCCAAATCAGAAACGG
AAAATGGCGAGAACAATTGAGTCAGAAGTTTGAAGAAATAAGGTGGCTGATTGAAGAAGT
ACGACATAGATTGAAAATTACAGAAAACAGCTTCGAACAGATAACGTTTATGCAAG-CCT
TACAACTACTGCTTGAAGTGGAGCAAGAGATAAGAG-CCTTCTCG-TTTCAGCTTATT--
-TA-ATGAT-AAAAAACACCCTTGTTTCTACT---------------
>gi|118584983|gb|EF124630| /Avian/8(NS)/H5N1/China/2005/// Influenza A virus (A/goose/Guiyang/4180/2005(H5N1)) nonstructural protein 2 (NS2) and nonstructural protein 1 (NS1) genes, complete cds.
----------------------------------------ATGGATTCCAACACTGTGTC
AAGCTTTCAGGTAGACTGCTTTCTTTGGCATGTCCGCAAACGATTTGCAGACCAAGAACT
GGGTGATGCCCCATTCC-TTGACCGGCTTCGCCGAG---------------A--TCAGAA
GTCCCTAAGAGGAAGAGGCAGCACTCTTGGTCTGGACATCGAAACAGCTACTCGTGCGGG
GAAGCAGATAGTGGAGCGGATTCTGGAGGAGGAGTCTGATGAGGCACTTAAAA-------
--------TGCCGGCTTCACGCTACCTAACTGACATGACTCTCGAAGAGATGTCAAGAGA
CTGGTTCATGCTCATGCCCAAGCAGAAGGTGGCAGGCTCCCTTAGCATCAAAATGGACCA
GGCAATAATGGA-CAAAAACATCACATTGAAAGCAAACTTCAGTGTGGTTTTTGACCAGT
TAGAAACCCTGATACTACTCAGAGCTTTCACAGAAGAAGGAGCAATCGTGGGAGAAATCT
CACCGTTACCTTCTCTTCCAGGACATACTAATGAGGATGTCAAAAATGCAATTGGGGTAC
TCATCGGAGGACTTGAATGGAATGATAACACGGTTCGAGTCTCTGAAGCTCTACAGAGAT
TCGCTTGGAGAAGCAGTGATGAGAATGGGAGACCTCCACT-CCCTTCAAACCAGAAACGA
AAAATGGCGAGAACAACTGAGTCATAAGTTTGAAGAGGTAAGGTGGCTGATTGAAGAAGT
ACGACATAGATTGAAAATTACAGAAAACAGCTTCGAACAGATAACGTTTATGCAAG-CTT
TGCAACTACTGCTTGAGGTGGAGCAAGAGATGAGAA-CCTTCTCG-TTTCAGCTTATT--
-TA-A------------------------------------------
>gi|118584986|gb|EF124631| /Avian/8(NS)/H5N1/China/2005/// Influenza A virus (A/goose/Yunnan/3644/2005(H5N1)) nonstructural protein 2 (NS2) and nonstructural protein 1 (NS1) genes, complete cds.
----------------------------------------ATGGATTCCAACACTGTGTC
AAGCTTTCAGGTAGACTGCTTTCTTTGGCATGTCCGCAAACGATTTGCAGACCAAGAACT
GGGTGATGCCCCATTCC-TTGACCGGCTTCGCCGAG---------------A--TCAGAA
GTCCCTAAGAGGAAGAGGCAACACTCTTGGTCTGGACATCGAAACAGCTAAACGTGCGGG
AAAGCAGATAGTGGAGCGGATTCTGGAGGAGGAGTCTGATGAGGCACTTAAAA-------
--------TGCCGGCTTCACGCTACCTAACTGACATGACTCTCGAAGAAATGTCAAGGGA
CTGGTTCATGCTCATGCCCAAGCAGAAAGTGGCAGGTTCCCTTTGCATCAAAATGGACCA
GGCAATAATGGA-CAAAGCCATCATACTGAAAGCAAACTTCAGTGTGATTTTTGACCGGT
TAGAAACCCTAATACTACTTAGAGCTTTCACAGAAGAAGGAACAGTCGTGGGAGAAATCT
CACCATTACCTTCTCTTCCAGGACATAGTGGTGAGGATGTCAAAAATGCAATTGGCGTCC
TCATCGGAGGACTTGAATGGAATGATAACACAGTTCGAGTCTCTGAAACTATACAGAGAT
TCGCTTGGAGAAGCAGTGATGAGGGTGGGAGACTTCCACT-CCCTCCAAATCAGAAACGG
AAAATGGCGAGAACAATTGAGTCAGAAGTTTGAAGAAATAAGGTGGCTGATTGAAGAAGT
ACGACATAGATTGAAAATTACAGAAAACAGCTTCGAACAGATAACATTTATGCAAG-CCT
TACAACTACTGCTTGAAGTGGAGCAAGAGATAAGAG-CCTTCTCG-TTTCAGCTTATT--
-TA-A------------------------------------------
>gi|118584944|gb|EF124617| /Avian/8(NS)/H5N1/China/2005/// Influenza A virus (A/duck/Fujian/10160/2005(H5N1)) nonstructural protein 2 (NS2) and nonstructural protein 1 (NS1) genes, complete cds.
----------------------------------------ATGGATTCCAACACTGTGTC
AAGCTTTCAGGTAGACTGCTTTCTTTGGCATGTCCGCAAACGATTTGCAGACCAAGAACT
GGGTGATGCCCCATTCC-TTGACCGGCTTCGCCGAG---------------A--TCAGAA
GTCCCTAAGAGGAAGAGGCAACACTCTTGGTCTGGACATCGAAACAGCTACTCGTGCGGG
AAAACAGATCGTGGAGCGGATTCTGGAGGAGGAGTCTGATGAGGCACTTAAAA-------
--------TGCCGACTTCACGCTACCTAACTGACATGACTCTCGAAGAAATGTCAAGGGA
CTGGTTCATGCTCATGCCCAAGCAGAAATTGGCAGGTTCCCTTTGCATCAAAATGGACCA
GGCAATAATGGA-TAAAACCATCATATTGAAAGCAAACTTCAGTGTGATTTTTGACCGGT
TAGAAACCCTAATACTGCTTAGAGCTTTCACAGAAGAAGGAGCAATCGTGGGAGAAATCT
CACCATTACCTTCTCTTCCAGGACATACTGGTGAGGATGTCAAAAATGCAATTGGCGTCC
TCATCGGAGGACTTGAATGGAATGATAACACAGTTCGGGTCTCTGAAACTATACAGAGAT
ACGCTTGGAGAAGCAGTGATGAGGATGGGAGACTTCCACT-CCTTTCAAATCAGAAACGG
AAAATGGCGAGAACAATTGAGTCAGAAGTTTGAAGAAATAAGGTGGCTGATTGAAGAAGT
ACGATATAGATTGAAAATTACAGAAAACAGCTTCGAACAGATAACGTTTATGCAAG-CCT
TACAACTACTGCTTGAAGTGGAGCAAGAGATAAGAG-CCTTCTCG-TTTCAGCTTATT--
-TA-A------------------------------------------
>gi|118584776|gb|EF124561| /Avian/8(NS)/H5N1/China/2005/// Influenza A virus (A/chicken/Fujian/9821/2005(H5N1)) nonstructural protein 2 (NS2) and nonstructural protein 1 (NS1) genes, complete cds.
----------------------------------------ATGGATTCCAACACTGTGTC
AAGCTTTCAGGTAGACTGCTTTCTTTGGCATGTCCGCAAACGATTTGCAGACCAAGAACT
GGGTGATGCCCCATTCC-TTGACCGGCTTCGCCGAG---------------A--TCAGAA
GTCCCTAAGAGGAAGAGGCAACACTCTTGGTCTGGACATCGAAACAGCTACTCGTGCGGG
AAAACAGATCGTGGAGCGGATTCTGGAGGAGGAGTCTGATGAGGCACTTAAAA-------
--------TGCCGACTTCACGCTACCTAACTGACATGACTCTCGAAGAAATGTCAAGGGA
CTGGTTCATGCTCATGCCCAAGCAGAAAGTGGCAGGTTCCCTTTGCATCAAAATGGACCA
GGCAATAATGAA-TAAAACCATCATATTGAAAGCAAACTTCAGTGTGATTTTTGACCGGT
TAGAAACCCTAATACTGCTTAGAGCTTTCACAGAAGAAGGAGCAATCGTGGGAGAAATCT
CACCATTACCTTCTCTTCCAGGACATACTGGTGAGGATGTCAAAAATGCAATTGGCGTCC
TCATCGGAGGACTTGAATGGAATGATAACACAGTTCGGGTCTCTGAAACTATACAGAGAT
ACGCTTGGAGAAGCAGTGATGAGGATGGGAGACTTCCACT-CCTTCCAAATCAGAAACGG
AAAATGGCGAGAACAATTGAGTCAGAAGTTTGAAGAAATAAGGTGGCTGATTGAAGAAGT
ACGACATAGATTGAAAATTACAGAAAACAGCTTCGAACAGATAACGTTTATGCAAG-CCT
TACAACTACTGCTTGAAGTGGAGCAAGAGATAAGAG-CCTTCTCG-TTTCAGCTTATT--
-TA-A------------------------------------------
>gi|118584779|gb|EF124562| /Avian/8(NS)/H5N1/China/2005/// Influenza A virus (A/chicken/Fujian/10039/2005(H5N1)) nonstructural protein 2 (NS2) and nonstructural protein 1 (NS1) genes, complete cds.
----------------------------------------ATGGATTCCAACACTGTGTC
AAGCTTTCAGGTAGACTGCTTTCTTTGGCATGTCCGCAAACGATTTGCAGACCAAGAACT
GGGTGATGCCCCATTCC-TTGACCGGCTTCGCCGAG---------------A--TCAGAA
GTCCCTAAGAGGAAGAGGCAACACTCTTGGTCTGGACATCGAAACAGCTACTCGTGCGGG
AAAACAGATCGTGGAGCGGATTCTGGAGGAGGAGTCTGATGAGGCACTTAAAA-------
--------TGCCGACTTCACGCTACCTAACTGACATGACTCTCGAAGAAATGTCAAGGGA
CTGGTTCATGCTCATGCCCAAGCAGAAAGTGGCAGGTTCCCTTTGCATCAAAATGGACCA
GGCAATAATGGA-TAAAACCATCATATTGAAAGCAAACTTCAGTGTGATTTTTGACCGGT
TAGAAACCCTAATACTGCTTAGAGCTTTCACAGAAGAAGGAGCAATCGTGGGAGAAATCT
CACCATTACCTTCTCTTCCAGGACATACTGGTGAGGATGTCAAAAATGCAATTGGCGTCC
TCATCGGAGGACTTGAATGGAATGATAACACAGTTCGGGTCTCTGAAACTATACAGAGAT
ACGCTTGGAGAAGCAGTGATGAGGATGGGAGACTTCCACT-CCTTCCAAATCAGAAACGG
AAAATGGCGAGAACAATTGAGTCAGAAGTTTGAAGAAATAAGGTGGCTGATTGAAGAAGT
ACGACATAGATTGAAAATTACAGAAAACAGCTTCGAACAGATAACGTTTATGCAAG-CCT
TACAACTACTGCTTGAAGTGGAGCAAGAGATAAGAG-CCTTCTCG-TTTCAGCTTATT--
-TA-A------------------------------------------
>gi|118584794|gb|EF124567| /Avian/8(NS)/H5N1/China/2005/// Influenza A virus (A/duck/Fujian/11311/2005(H5N1)) nonstructural protein 2 (NS2) and nonstructural protein 1 (NS1) genes, complete cds.
----------------------------------------ATGGATTCCAACACTGTGTC
AAGCTTTCAGGTAGACTGCTTTCTTTGGCATGTCCGCAAACGATTTGCAGACCAAGAACT
GGGTGATGCCCCATTCC-TTGACCGGCTTCGCCGAG---------------A--TCAGAA
GTCCCTAAGAGGAAGAGGCAACACTCTTGGTCTGGACATCGAAACAGCTACTCGTGCGGG
AAAACAGATCGTGGAGCGGATTCTGGAGGAGGAGTCTGATGAGGCACTTAAAA-------
--------TGCCGACTTCACGCTACCTAACTGACATGACTCTCGAAGAAATGTCAAGGGA
CTGGTTCATGCTCATGCCCAAGCAGAAAGTGGCAGGTTCCCTTTGCATCAAAATGGACCA
GGCAATAATGGA-TAAAACCATCATATTGAAAGCAAACTTCAGTGTGATTTTTGACCGGT
TAGAAACCCTAATACTGCTTAGAGCTTTCACAGAAGAAGGAGCAATCGTGGGAGAAATCT
CACCATTACCTTCTCTTCCAGGACATACTGGTGAGGATGTCAAAAATGCAATTGGCGTCC
TCATCGGAGGACTTGAATGGAATGATAACACAGTTCGGGTCTCTGAAACTATACAGAGAT
ACGCTTGGAGAAGCAGTGATGAGGACGGGAGACTTCCACT-CCTTCCAAATCAGAAACGG
AAAATGGCGAGAACAATTGAGTCAGAAGTTTGAAGAAATAAGGTGGCTGATTGAAGAAGT
ACGACATAGATTGAAAATTACAGAAAACAGCTTCGAACAGATAACGTTTATGCAAG-CCT
TACAACTACTGCTTGAAGTGGAGCAAGAGATAAGAG-CCTTCTCG-TTTCAGCTTATT--
-TA-A------------------------------------------
>gi|118584797|gb|EF124568| /Avian/8(NS)/H5N1/China/2005/// Influenza A virus (A/chicken/Fujian/11933/2005(H5N1)) nonstructural protein 2 (NS2) and nonstructural protein 1 (NS1) genes, complete cds.
----------------------------------------ATGGATTCCAACACTGTGTC
AAGCTTTCAGGTAGACTGCTTTCTTTGGCATGTCCGCAAACGATTTGCAGACCAAGAACT
GGGTGATGCCCCATTCC-TTGACCGGCTTCGCCGAG---------------A--TCAGAA
GTCCCTAAGAGGAAGAGGCAACACTCTTGGTCTGGACATCGAAACAGCTACTCGTGCGGG
AAAACAGATCGTGGAGCGGATCCTGGAGGAGGAGTCTGATGAGGCACTTAAAA-------
--------TGCCGACTTCACGCTACCTAACTGACATGACTCTCGAAGAAATGTCAAGGGA
CTGGTTCATGCTCATGCCCAAGCAGAAAGTGGCAGGTTCCCTTTGCATCAAAATGGACCA
GGCAATAATGGA-TAAAACCATCATATTGAAAGCAAACTTCAGTGTGATTTTTGACCGGT
TAGAAACCCTAATACTGCTTAGAGCTTTCACAGAAGAAGGAGCAATCGTGGGAGAAATCT
CACCATTACCTTCTCTTCCAGGACATACTGGTGAGGATGTCAAAAATGCAATTGGCGTCC
TCATCGGAGGACTTGAATGGAATGATAACACAGTTCGGGTCTCTGAAACTATACAGAGAT
ACGCTTGGAGAAGCAGTGATGAGGATGGGAGACTTCCATT-CCTTCCAAATCAGAAACGG
AAAATGGCGAGAACAATTGAGTCAGAAGTTTGAAGAAATAAGGTGGCTGATTGAAGAAGT
ACGACATAGATTGAAAATTACAGAAAACAGCTTCGAACAGATAACGTTTATGCAAG-CCT
TACAACTACTGCTTGAAGTGGAGCAAGAGATAAGAG-CCTTCTCG-TTTCAGCTTATT--
-TA-A------------------------------------------
>gi|118584800|gb|EF124569| /Avian/8(NS)/H5N1/China/2005/// Influenza A virus (A/duck/Fujian/12032/2005(H5N1)) nonstructural protein 2 (NS2) and nonstructural protein 1 (NS1) genes, complete cds.
----------------------------------------ATGGATTCCAACACTGTGTC
AAGCTTTCAGGTAGACTGCTTTCTTTGGCATGTCCGCAAACGATTTGCAGACCAAGAACT
GGGTGATGCCCCATTCC-TTGACCGGCTTCGCCGAG---------------A--TCAGAA
GTCCCTAAGAGGAAGAGGCAACACTCTTGGTCTGGACATCGAAACAGCTACTCGTGCGGG
AAAACAGATCGTGGAGCGGATTCTGGAGGAGGAGTCGGATGAGGCACTTAAAA-------
--------TGCCGACTTCACGCTACCTAACTGACATGACTCTCGAAGAAATGTCAAGGGA
CTGGTTCATGCTCATGCCCAAGCAGAAAGTGGCAGGTTCCCTTTGCATCAAAATGGACCA
GGCAATAATGGA-TAAAACCATCATATTGAAAGCAAACTTCAGTGTGATTTTTGACCGGT
TAGAAACCCTAATACTGCTTAGAGCTTTCACAGAAGAAGGAGCAATCGTGGGAGAAATCT
CACCATTACCTTCTCTTCCAGGACATACTGGTGAGGATGTCAAAAATGCAATTGGCGTCC
TCATCGGAGGACTTGAATGGAATGATAACACAGTTCGGGTCTCTGAAACTATACAGAGAT
ACGCTTGGAGAAGCAGTGATGAGGATGGGAGACTTCCACT-CCTTCCAAATCAGAAACGG
AAAATGGCGAGAACAATTGAGTCAGAAGTTTGAAGAAATAAGGTGGCTGATTGAAGAAGT
ACGACATAGATTGAAAATTACAGAAAACAGCTTCGAACAGATAACGTTTATGCAAG-CCT
TACAACTACTGCTTGAAGTGGAGCAAGAGATAAGAG-CCTTCTCG-TTTCAGCTTATT--
-TA-A------------------------------------------
>gi|118584824|gb|EF124577| /Avian/8(NS)/H5N1/China/2005/// Influenza A virus (A/duck/Guangxi/2775/2005(H5N1)) nonstructural protein 2 (NS2) and nonstructural protein 1 (NS1) genes, complete cds.
----------------------------------------ATGGATTCCAACACTGTGTC
AAGCTTTCAGGTAGACTGCTTTCTTTGGCATGTCCGCAAACGATTTGCAGACCAAGAACT
GGGTGATGCCCCATTCC-TTGACCGGCTTCGCCGAG---------------A--TCAGAA
GTCCCTAAGAGGAAGAGGCAACACTCTTGGTCTGGACATCGAAACAGCTACTCGTGCGGG
AAAGCAGATAGTGGAGCGAATTCTGGAGGAGGAGTCTGATGAGGCACTCAAAA-------
--------TGCCAGCTTCACGCTACCTAACTGATATGACTCTCGAGGAAATGTCAAGGGA
CTGGTTCATGCTCATGCCCAAACAGAAAGTGGCAGGTTCCCTTTGCATCAAAATGGACCA
GGCAATAATGGA-TAAAACCATCATATTGAAAGCAAACTTCAGTGTGATTTATGACCGGT
TAGAGACCCTAATACTACTTAGAGCTTTCACAGAAAAAGGAGCAATCGTAGGAGAAATCT
CACCATTACCTTCTCTTCCAGGACATACTGATGAGGATGTCAAAAATGCAATTGGCGTCC
TCATCGGAGGACTTGAATGGAATGATAACACAGTTCGAGTCTCTGAAATTATACAGAGAT
TCGCTTGGAGAAGCAGTGATGAGGATGGGAGACTTCCACT-CCCTCCAGATCAGAAACGG
AAAATGGCGAGAACAATTGAGTCAAAAGTTTGAAGAAATAAGGTGGCTGATTGAAGAAAT
ACGACATAGATTGAAAATTACAGAAAACAGCTTCGAACAGATAACGTTTATGCAAG-CCT
TACAACTATTGCTTGAAGTGGAGCAAGAGATAAGAA-CCTTCTCG-TTTCAGCTTATT--
-TA-A------------------------------------------
>gi|118584830|gb|EF124579| /Avian/8(NS)/H5N1/China/2005/// Influenza A virus (A/goose/Guangxi/3017/2005(H5N1)) nonstructural protein 2 (NS2) and nonstructural protein 1 (NS1) genes, complete cds.
----------------------------------------ATGGATTCCAACACTGTGTC
AAGCTTTCAGGTAGACTGCTTTCTTTGGCATGTCCGCAAACGATTTGCAGACCAAGAAAT
GGGTGATGCCCCATTCC-TTGACCGGCTTCGCCGAG---------------A--TCAGAA
GTCCCTAAGAGGAAGAGGCAACACTCTTGGTCTGGACATCGAAACAGCTACTCGTGCGGG
GAAGCAGATAGTGGAGCGGATTCTGGAGGAGGAGTCTGATGAGGCACTTAAAA-------
--------TGCCAGCTTCACGCTACCTAACTGACATGACTCTCGAAGAGATGTCAAGGGA
CTGGTTCATGCTCATGCCCAAGCAGAAAGTGGCAGGCTCCCTTAGCATCAAAATGGACCA
GGCAATAATGGA-CAAAAACATCACATTGAAAGCAAACTTCAGTGTGATTTTTGACCGGT
TAGAAACCCTAATACTACTCAGAGCTTTCACAGAAGAGGGAGCAATCGTGGGAGAAATCT
CACCGTTACCTTCTCTTCCAGGACATACTGATGAGGATGTCAAAAATGCAATTGGGGTAC
TCATCGGAGGACTTGAATGGAATGATAACACGGTTCGAGTCTCTGAAACTCTACAGAGAT
TCGCTTGGAGAAGCAGTGATAAGAATGGGAGACCTCCACT-CCCTTCAAACCAGAAACGG
AAAATGGCGAGAACAATTGAGTCATAAGTTTGAAGAGATAAGGTGGCTGATTGAAGAAGT
ACGACATAGATTGAAAATTACAGAAAACAGCTTCGAACAGATAACGTTTATGCAAG-CTT
TGCAACTACTGCTTGAAGTGGAGCAAGAGATGAGAA-CCTTCTCG-TTTCAGCTTATT--
-TA-A------------------------------------------
>gi|118584836|gb|EF124581| /Avian/8(NS)/H5N1/China/2005/// Influenza A virus (A/chicken/Guangxi/3154/2005(H5N1)) nonstructural protein 2 (NS2) and nonstructural protein 1 (NS1) genes, complete cds.
----------------------------------------ATGGATTCCAACACTGTGTC
AAGCTTTCAGGTAGACTGCTTTCTTTGGCATGTCCGCAAACGATTTGCAGACCAAGAAAT
GGGTGATGCCCCATTCC-TTGACCGGCTTCGCCGAG---------------A--TCAGAA
GTCCCTAAGAGGAAGAGGCAACACTCTTGGTCTGGACATCGAAACAGCTACTCGTGCGGG
GAAGCAGATAGTGGAGCGGATTCTGGAGGAGGAGTCTGATGAGGCACTTAAAA-------
--------TGCCAGCTTCACGCTACCTAACTGACATGACTCTCGAAGAGATGTCAAGGGA
CTGGTTCATGCTCATGCCCAAGCAGAAAGTGGCAGGCTCCCTTAGCATCAAAATGGACCA
GGCAATAATGGA-CAAAAACATCACATTGAAAGCAAACTTCAGTGTGATTTTTGACCGGT
TAGAAACCCTAATACTACTCAGAGCTTTCACAGAAGAGGGAGCAATCGTGGGAGAAATCT
CACCGTTACATTCTCTTCCAGGACATACTGATGAGGATGTCAAAAATGCAATTGGGGTAC
TCATCGGAGGACTTGAATGGAATGATAACACGGTTCGAGTCTCTGAAACTCTACAGAGAT
TCGCTTGGAGAAGCAGTGATAAGAATGGGAGACCTCCACT-CCCTTCAAACCAGAAACGG
AAAATGGCGAGAACAATTGAGTCATAAGTTTGAAGAGATAAGGTGGCTGATTGAAGAAGT
ACGACATAGATTGAAAATTACAGAAAACAGCTTCGAACAGATAACGTTTATGCAAG-CTT
TGCAACTACTGCTTGAAGTGGAGCAAGAGATGAGAA-CCTTCTCG-TTTCAGCTTATT--
-TA-A------------------------------------------
>gi|118584839|gb|EF124582| /Avian/8(NS)/H5N1/China/2005/// Influenza A virus (A/goose/Guangxi/3316/2005(H5N1)) nonstructural protein 2 (NS2) and nonstructural protein 1 (NS1) genes, complete cds.
----------------------------------------ATGGATTCCAACACTGTGTC
AAGCTTTCAGGTAGACTGCTTTCTTTGGCATGTCCGCAAACGATTTGCAGACCAAGAACT
GGGTGATGCCCCATTCC-TTGACCGGCTTCGCCGAG---------------A--TCAGAA
GTCCCTAAGAGGAAGGGGCAACACTCTTGGTCTGGACATCGAAACAGCTACTCGTGCGGG
GAAGCAGATAGTGGAGCGGATCCTGGAGGAGGAGTCTGATGAGGCACTTAAAA-------
--------TGCCGGCTTCACGCTACCTAACTGACATGACTCTCGAAGAGATGTCAAGGGA
CTGGTTCATGCTCATGCCCAAGCAGAAAGTGGCAGGCTCCCTTATCATCAAAATGGACCA
GGCAATAATGGA-CAAAAACATCACATTGAAAGCAAACTTCAGTGTGATTTTTGACCGGT
TAGAAACCCTAATACTACTCAGAGCTTTCACAGAAGAAGGAGCAATCGTGGGAGAAATCT
CACCATTACCTTCTCTTCCAGGACATACTGATGAGGATGTCAAAAATGCAATTGGGGTAC
TCATCGGAGGACTTGAATGGAATGATAACACGGTTCGAGTCTCTGAAGCTCTACAGAGAT
TCGCTTGGAGAAGCAGTGATGAGAATGGGAGACCTCCACT-CCCTTCAAACCAGAAACGG
AAAATGGCGAGAACAATTGAGTCATAAGTTTGAAGAGATAAGGTGGCTGATTGAAGAAGT
ACGACATAGACTGAAAATTACAGAAAACAGCTTCGAACAGATAACGTTTATGCAAG-CTT
TACAACTACTGCTTGAAGTGGAGCAAGAGATGAGAA-CCTTCTCG-TTTCAGCTTATT--
-TA-A------------------------------------------
>gi|118584842|gb|EF124583| /Avian/8(NS)/H5N1/China/2005/// Influenza A virus (A/duck/Guangxi/3364/2005(H5N1)) nonstructural protein 2 (NS2) and nonstructural protein 1 (NS1) genes, complete cds.
----------------------------------------ATGGATTCCAACACTGTGTC
AAGCTTTCAGGTAGACTGCTTTCTTTGGCATGTCCGCAAACGATTTGCAGACCAAGAAAT
GGGTGATGCCCCATTCC-TTGACCGGCTTCGCCGAG---------------A--TCAGAA
GTCCCTAAGAGGAAGAGGCAACACTCTTGGTCTGGACATCGAAACAGCTACTCGTGCGGG
GAAGCAGATAGTGGAGCGGATTCTGGAGGAGGAGTCTGATGAGGCACTTAAAA-------
--------TGCCAACTTCACGCTACCTAACTGACATGACTCTCGAAGAGATGTCAAGGGA
CTGGTTCATGCTCATGCCCAAGCAGAAAGTGGCAGGCTCCCTTAGCATCAAAATGGACCA
GGCAATAATGGA-CAAAAACATCACATTGAAAGCAAACTTCAGTGTGATTTTTGACCGGT
TAGAAACCCTAATACTACTCAGAGCTTTCACAGAAGAGGGAGCAATCGTGGGAGAAATCT
CACCGTTACCTTCTCTTCCAGGACATACTGATGAGGATGTCAAAAATGCAATTGGGGTAC
TCATCGGAGGACTTGAATGGAATGATAACACGGTTCGAGTCTCTGAGACTCTACAGAGAT
TCGCTTGGAGAAGCAGTGATAAGAATGGGAGATCTCCACT-CCCTTCAAACCAGAAACGG
AAAATGGCGAGAACAATTGAGTCATAAGTTTGAAGAGATAAGGTGGCTGATTGAAGAAGT
ACGACATAGATTGAAAATTACAGAAAACAGCTTCGAACAGATAACGTTTATGCAAG-CTT
TGCAACTACTGCTTGAAGTGGAGCAAGAGATGAGAA-CCTTCTCG-TTTCAGCTTATT--
-TA-A------------------------------------------
>gi|118584845|gb|EF124584| /Avian/8(NS)/H5N1/China/2005/// Influenza A virus (A/duck/Guangxi/3548/2005(H5N1)) nonstructural protein 2 (NS2) and nonstructural protein 1 (NS1) genes, complete cds.
----------------------------------------ATGGATTCCAACACTGTGTC
AAGCTTTCAGGTAGACTGCTTTCTTTGGCATGTCCGCAAACGATTTGCAGACCAAGAAAT
GGGTGATGCCCCATTCC-TTGACCGGCTTCGCCGAG---------------A--TCAGAA
GTCCCTAAGAGGAAGAGGCAACACTCTTGGTCTGGACATCGAAACAGCTACTCGTGCGGG
GAAGCAGATAGTGGAGCGGATTCTGGAGGAGGAGTCTGATGAGGCACTTAAAA-------
--------TGCCAGCTTCACGCTACCTAACTGACATGACTCTCGAAGAGATGTCAAGGGA
CTGGTTCATGCTCATGCCCAAGCAGAAAGTGGCAGGCTCCCTTAGCATCAAAATGGACCA
GGCAATAATGGA-CAAAAACATCACATTGAAAGCAAACTTCAGTGTGATTTTTGACCGGT
TAGAAACCCTAATACTACTCAGAGCTTTCACAGAAGAGGGAGCAATAGTGGGAGAAATCT
CACCGTTACCTTCTCTTCCAGGACATACTGATGAGGATGTCAAAAATGCAATTGGGGTAC
TCATCGGAGGACTTGAATGGAATGATAACACGGTTCGAGTCTCTGAAACTCTACAGAGAT
TCGCTTGGAGAAGCAGTGATAAGAATGGGAGACCTCCACT-CCCTTCAAACCAGAAACGG
AAAATGGCGAGAACAATTGAGTCATAAGTTTGAAGAGATAAGGTGGCTGATTGAAGAAGT
ACGACATAAATTGAAAATTACAGAAAACAGCTTCGAACAGATAACGTTTATGCAAG-CTT
TACAACTACTGCTTGAAGTGGAGCAAGAGATGAGAA-CCTTCTCG-TTTCAGCTTATT--
-TA-A------------------------------------------
>gi|118584848|gb|EF124585| /Avian/8(NS)/H5N1/China/2005/// Influenza A virus (A/goose/Guangxi/3714/2005(H5N1)) nonstructural protein 2 (NS2) and nonstructural protein 1 (NS1) genes, complete cds.
----------------------------------------ATGGATTCCAACACTGTGTC
AAGCTTTCAGGTAGACTGCTTTCTTTGGCATGTCCGCAAACGATTTGCAGACCAAGAAAT
GGGTGATGCCCCATTCC-TTGACCGGCTTCGCCGAG---------------A--TCAGAA
GTCCCTAAGAGGAAGAGGCAACACTCTTGGTCTGGACATCGAAACAGCTACTCGTGCGGG
GAAGCAGATAGTGGAGCGGATTCTGGAGGAGGAGTCTGATGAGGCACTTAAAA-------
--------TGCCAGCTTCACGCTACCTAACTGACATGACTCTCGAAGAGATGTCAAGGGA
CTGGTTCATGCTCATGCCCAAGCAGAAAGTGGCAGGCTCCCTTAGCATCAAAATGGACCA
GGCAATAATGGA-CAAAAACATCACATTGAAAGCAAACTTCAGTGTGATTTTTGACCGGT
TAGAAACCCTAATACTACTCAGAGCTTTCACAGAAGAGGGAGCAATCGTGGGAGAAATCT
CACCGTTACCTTCTCTTCCAGGACATACTGATGAGGATGTCAAAAATGCAATTGGGGTAC
TCATCGGAGGACTTGAATGGAATGATAACACGGTTCGAGTCTCTGAAACTCTACAGAGAT
TCGCTTGGAGAAGCAGTGATAAGGATGGGAGATCTCCACT-CCCTTCAAACCAGAAACGG
AAAATGGCGAGAACAATTGAGTCATAAGTTTGAAGAGATAAGGTGGCTGATTGAAGAAGT
ACGACATAGATTGAAAATTACAGAAAACAGCTTCGAACAGATAACGTTTATGCAAG-CTT
TGCAATTACTGCTTGAAGTGGAGCAAGAGATGAGAA-CCTTCTCG-TTTCAGCTTATT--
-TA-A------------------------------------------
>gi|118584857|gb|EF124588| /Avian/8(NS)/H5N1/China/2005/// Influenza A virus (A/duck/Guangxi/3819/2005(H5N1)) nonstructural protein 2 (NS2) and nonstructural protein 1 (NS1) genes, complete cds.
----------------------------------------ATGGACTCCAACACTGTGTC
AAGCTTTCAGGTAGACTGCTTTCTTTGGCATGTCCGCAAACGATTTGCAGACCAAGAAAT
GGGTGATGCCCCATTCC-TTGACCGGCTTCGCCGAG---------------A--TCAGAA
GTCCCTAAGAGGAAGAGGCAACACTCTTGGTCTGGACATCGAAACAGCTACTCGTGCGGG
GAAGCAGATAGTGGAGCGGATTCTGGAGGAGGAGTCTGATGAGGCACTTAAAA-------
--------TGCCAGCTTCACGCTACCTAACTGACATGACTCTCGAAGAGATGTCAAGGGA
CTGGTTCATGCTCATGCCCAAGCAGAAAGTGGCAGGCTCCCTTAGCATCAAAATGGACCA
GGCAATAATGGA-CAAAAACATCACATTGAAAGCAAACTTCAGTGTGATTTTTGACCGGT
TAGAAACCCTAATACTACTCAGAGCTTTCACAGAAGAGGGAGCAATCGTGGGAGAAATCT
CACCGTTACCTTCTCTTCCAGGACATACTGATGAGGATGTCAAAAATGCAATTGGGGTAC
TCATCGGAGGACTTGAATGGAATGGTAACACGGTTCGAGTCTCTGAAACTCTACAGAGAT
TCGCTTGGAGAAGCAGTGATAAGAATGGGAGACCTCCACT-CCCTTCAAACCAGAAACGG
AAAATGGCGAGAACAATTGAGTCATAAGTTTGAAGAGATAAGGTGGCTGATTGAAGAAGT
ACGACATAGATTGAAAATTACAGAAAACAGCTTCGAACAGATAACGTTTATGCAAG-CTT
TGCAACTACTGCTTGAAGTGGAGCAAGAGATGAGAA-CCTTCTCG-TTTCAGCTTATT--
-TA-A------------------------------------------
>gi|118584860|gb|EF124589| /Avian/8(NS)/H5N1/China/2005/// Influenza A virus (A/duck/Guangxi/4016/2005(H5N1)) nonstructural protein 2 (NS2) and nonstructural protein 1 (NS1) genes, complete cds.
----------------------------------------ATGGATTCCAACACTGTGTC
AAGCTTTCAGGTAGATTGCTTTCTTTGGCATGTCCGCAAACGATTTGCAGACCAAGAACT
GGGTGATGCCCCATTCC-TTGACCGGCTTCGCCGAG---------------A--TCAGAA
GTCCCTAAGAGGAAGGGGCAACACTCTTGGTCTGGACATCGAAACAGCTACTCGTGCGGG
GAAGCAGATAGTGGAGCGGATTCTGGAGGAGGAGTCTGATGAGGCACTTAAAA-------
--------TGCCGGCTTCACGCTACCTAACTGACATGACTCTCGAAGAGATGTCAAGGGA
CTGGTTCATGCTCATGCCCAAGCAGAAAGTGGCAGGCTCCCTTAGTATCAAAATGGACCA
GGCAATAATGGA-CAAAAACATCACATTGAAAGCAAACTTCAGTGTGATTTTTGATCGGT
TAGAAACCCTAATACTACTCAGAGCTTTCACAGAAGAAGGAGCAATCGTGGGAGAAATCT
CACCGTTACCTTCTCTTCCAGGACATACTGATGAGGATGTCAAAAATGCAATTGGGGTAC
TCATCGGAGGACTTGAATGGAATGATAATACGGTTCGAGTCTCTGAAGCTATACAGAGAT
TCGCTTGGAGAAGCAGTGATGAGAATGGGAGACCTCCACT-CCCTTCAAACCAGAAACGG
AAAGTGGCGAGAACAATTGAGTCATAAGTTTGAAGAGATAAGGTGGCTGATTGAAGAAGT
ACGACATAGATTGAAAATTACAGAAAACAGCTTCGAACAGATAACGTTTATGCAAG-CTT
TGCAACTACTGCTTGAAGTGGAGCAAGAGATGAGAA-CCTTCTCG-TTTCAGCTTATT--
-TA-G------------------------------------------
>gi|118584869|gb|EF124592| /Avian/8(NS)/H5N1/China/2005/// Influenza A virus (A/duck/Guangxi/4665/2005(H5N1)) nonstructural protein 2 (NS2) and nonstructural protein 1 (NS1) genes, complete cds.
----------------------------------------ATGGATTCCAACACTGTGTC
AAGCTTTCAGGTAGACTGCTTTCTTTGGCATGTCCGCAAACGATTTGCAGACCAAGAAAT
GGGTGATGCCCCATTCC-TTGACCGGCTTCGCCGAG---------------A--TCAGAA
GTCCCTAAGAGGAAGAGGCAACACTCTTGGTCTGGACATCGAAACAGCTACTCGTGCGGG
GAAGCAGATAGTGGAGCGGATTCTGGAGGAGGAGTCTGATGAGGCACTTAAAA-------
--------TGCCAGCTTCACGCTACCTAACTGACATGACTCTCGAAGAGATGTCAAGGGA
CTGGTTCATGCTCATGCCCAAGCAGAAAGTGGCAGGCTCCCTTAGCATCAAAATGGACCA
GGCAATAATGGA-CAAAAACATCACATTGAAAGCAAACTTCAGTGTGATTTTTGACCGGT
TAGAAACCCTAATACTACTCAGAGCTTTCACAGAAGAGGGAGCAATCGTGGGAGAAATCT
CACCGTTACCTTCTCTTCCAGGACATACTGATGAGGATGTCAAAAATGCAATTGGGGTAC
TCATCGGAGGACTTGAATGGAATGATAACACGGTTCGAGTCTCTGAAACTCTACAGAGAT
TCGCTTGGAGAAGCAGTGATAAGGATGGGAGATCTCCACT-CCCTTCAAACCAGAAACGG
AAAATGGCGAGAACAATTGAGTCATAAGTTTGAAGAGATAAGGTGGCTGATTGAAGAAGT
ACGACATAGATTGAAAATTACAGAAAACAGCTTCGAACAGATAACGTTTATGCAAG-CTT
TGCAACTACTGCTTGAAGTGGAGCAAGAGATGAGAA-CCTTCTCG-TTTCAGCTTATT--
-TA-A------------------------------------------
>gi|118584890|gb|EF124599| /Avian/8(NS)/H5N1/China/2005/// Influenza A virus (A/duck/Yunnan/5877/2005(H5N1)) nonstructural protein 2 (NS2) and nonstructural protein 1 (NS1) genes, complete cds.
----------------------------------------ATGGATTCCAACACTGTGTC
AAGCTTTCAGGTAGACTGCTTTCTTTGGCATGTCCGCAAACGATTTGCAGACCAAGAAAT
GGGTGATGCCCCATTCC-TTGACCGGCTTCGCCGAG---------------A--TCAGAA
GTCCCTAAGAGGAAGAGGCAACACTCTTGGTCTGGACATCGAAACAGCTACTCGTGCGGG
GAAGCAGATAGTGGAGCGGATTCTGGAGGAGGAGTCTGATGAGGCACTTAAAA-------
--------TGCCAGCTTCACGCTACCTAACTGACATGACTCTCGAAGAGATGTCAAGGGA
CTGGTTCATGCTCATGCCCAAGCAAAAAGTGGCAGGCTCCCTTAGCATCAAAATGGACCA
GGCAATAATGGA-CAAAAACATCACATTGAAAGCAAACTTCAGTGTGATTTTTGACCGGT
TAGAAACCCTAATACTACTCAGAGCTTTCACAGAAGAGGGAGCAATCGTGGGAGAAATCT
CACCGTTACCTTCTCTTCCAGGACATACTGATGAGGATGTCAAAAATGCAATTGGGGTAC
TCATCGGAGGACTTGAATGGAATGATAACACGGTTCGAGTCTCTGAAACTCTACAGAGAT
TCGCTTGGAGAAGCAGTGATAAGAATGGGAGACCTCCACT-CCCTTCAAACCAGAAACGG
AAAATGGCGAGAACAATTGAGTCATAAGTTTGAAGAGATAAGGTGGCTGATTGAAGAAGT
ACGACATAGATTGAAAATTACAGAAAACAGCTTCGAACAGATAACGTTTATGCAAG-CTT
TGCAACTACTGCTTGAAGTGGAGCAAGAGATGAGAA-CCTTCTCG-TTTCAGCTTATT--
-TA-A------------------------------------------
>gi|118584896|gb|EF124601| /Avian/8(NS)/H5N1/China/2005/// Influenza A virus (A/duck/Yunnan/6332/2005(H5N1)) nonstructural protein 2 (NS2) and nonstructural protein 1 (NS1) genes, complete cds.
----------------------------------------ATGGATTCCAACACTGTGTC
AAGCTTTCAGGTAGACTGCTTTCTTTGGCATGTCCGCAAACGATTTGCAGACCAAGAAAT
GGGTGATGCCCCATTCC-TAGATCGGCTTCGCCGAG---------------A--TCAGAA
GTCCCTAAGAGGAAGAGGCAACACTCTTGGTCTGGACATCGAAACAGCTACTCGTGCGGG
GAAGCAGATAGTGGAGCGGATTCTGGAGGAGGAGTCTGATGAGGCACTTAAAA-------
--------TGCCAGCTTCACGCTACCTAACTGACATGACTCTCGAAGAGATGTCAAGGGA
CTGGTTCATGCTCATGCCCAAGCAGAAAGTGGCAGGCTCCCTTAGCATCAAAATGGACCA
GGCAATAATGGA-CAAAGACATCACATTGAAAGCAAACTTCAGTGTGATTTTTGACCGGT
TAGAAACCCTAATACTACTCAGAGCTTTCACAGAAGAGGGAGCAATCGTGGGAGAAATCT
CACCGTTACCTTCTCTTCCAGGACATACTGATGAGGATGTCAAAAATGCAATTGGGGTAC
TCATCGGAGGACTTGAATGGAATGATAACACGGTTCGAGTCTCTGAAACTCTACAGAGAT
TCGCTTGGAGAAGCAGTAATAAGAATGGGAGACCTCCACT-CCCTTCAAACCAGAAACGG
AAAATGGCGAGAACAATTGAGTCATAAGTTTGAAGAGATAAGGTGGCTGATTGAAGAAGT
ACGACATAGATTGAAAATTACAGAAAACAGCTTCGAACAGATAACGTTTATGCAAG-CTT
TGCAACTACTGCTTGAAGTGGAGCAAGAGATGAGAA-CCTTCTCG-TTTCAGCTTATT--
-TA-A------------------------------------------
>gi|118584899|gb|EF124602| /Avian/8(NS)/H5N1/China/2005/// Influenza A virus (A/duck/Yunnan/5236/2005(H5N1)) nonstructural protein 2 (NS2) and nonstructural protein 1 (NS1) genes, complete cds.
----------------------------------------ATGGATCCCAACACTGTGTC
AAGCTTTCAGGTAGACTGCTTTCTTTGGCATGTCCGCAAACGATTTGCAGACCAAGAACT
GGGTGATGCCCCATTCC-TTGACCGGCTTCGCCGAG---------------A--TCAGAA
GTCCCTAAGAGGAAGAGGCAACACTCTTGGTCTGGACATCGAAACAGCTACTCGTGCGGG
AAAGCAGATAGTGGAGCGGATTCTGGAGGAGGAGTCTGATGAGGCACTTAAAA-------
--------TGCCGGCTTCACACTACCTAACTGACATGACTCTCGAAGAAATGTCAAGGGA
CTGGTTCATGCTCATGCCCAAGCAGAAAGTGGCAGGTTCCCTTTGCATCAAAATGGACCA
GGCAATAATGGA-TAAAACCATCGTATTGAAAGCAAACTTCAGTGTGATTTCTGATCGAT
TGGAAACCCTAATACTACTTAGAGCTTTCACAGAAGAAGGAGCAATCGTGGGAGAAATCT
CACCATTACCGTCTCTTCCAGGACATACTAGTGAGGATGTCAAAAATGCAATTGGCGTCC
TCATCGGAGGACTTGAATGGAATGATAACACAGTTCAAGTCTCTGAAACTATACAGAGAT
TCGCTTGGAGAAGCAGTGATGAGGATAGGAGACTTCCACT-CCCTCCAAATCAGAAACGG
AAAATGGCGAGAACAATTGAGTCAGAAGTTTGAAGAAATAAGGTGGCTGATTGAAGAAGT
ACGACATAGATTGAAAATTACAGAAAACAGCTTCGAACAGATAACATTTATGCAAG-CCT
TACAACTACTGCTTGAAGTGGAGCAAGAGATAAGAG-CCTTCTCG-TTTCAGCTTATT--
-TA-A------------------------------------------
>gi|118584902|gb|EF124603| /Avian/8(NS)/H5N1/China/2005/// Influenza A virus (A/goose/Yunnan/5299/2005(H5N1)) nonstructural protein 2 (NS2) and nonstructural protein 1 (NS1) genes, complete cds.
----------------------------------------ATGGATCCCAACACTGTGTC
AAGCTTTCAGGTAGACTGCTTTTTTTGGCATGTCCGCAAACGATTTGCAGACCAAGAACT
GGGTGATGCCCCATTCC-TTGACCGGCTTCGCCGAG---------------A--TCAGAA
GTCCCTAAGAGGAAGAGGCAACACTCTTGGTCTGGACATCGAAACAGCTACTCGTGCGGG
AAAGCAGATAGTGGAGCGGATTCTGGAGGAGGAGTCTGATGAGGCACTTAAAA-------
--------TGCCGGCTTCACACTACCTAACTGACATGACTCTCGAAGAAATGTCAAGGGA
CTGGTTCATGCTCATGCCCAAGCAGAAAGTGGCAGGTTCCCTTTGCATCAAAATGGACCA
GGCAATAATGGA-CAAAACCATCGTATTGAAAGCAAACTTCAGTGTGATTTCTGATCGAT
TGGAAACCCTAATACTACTTAGAGCTTTCACAGAAGAAGGAGCAATCGTGGGAGAAATCT
CACCATTACCGTCTCTTCCAGGACATACTAGTGAGGATGTCAAAAATGCAATTGGCGTCC
TCATCGGAGGACTTGAATGGAATGATAACACAGTTCAAGTCTCTGAAACTATACAGAGAT
TCGCTTGGAGAAGCAGTGATGAGGATAGGAGACTTCCACT-CCCTCCAAATCAGAAACGG
AAAATGGCGAGAACAATTGAGTCAGAAGTTTGAAGAAATAAGGTGGCTGATTGAAGAAGT
ACGACATAGATTGAAAATTACAGAAAACAGCTTCGAACAGATAACATTTATGCAAG-CCT
TACAACTACTGCTTGAAGTGGAGCAAGAGATAAGAG-CCTTCTCG-TTTCAGCTTATT--
-TA-A------------------------------------------
>gi|118584908|gb|EF124605| /Avian/8(NS)/H5N1/China/2005/// Influenza A virus (A/duck/Guiyang/3996/2005(H5N1)) nonstructural protein 2 (NS2) and nonstructural protein 1 (NS1) genes, complete cds.
----------------------------------------ATGGATTTCAACACTGTGTC
AAGCTTTCAGGTAGACTGCTTTCTTTGGCATGTCCGCAAACGATTTGCAGACCAAGAACT
GGGTGATGCCCCATTCC-TTGACCGGCTTCGCCGAG---------------A--TCAGAA
GTCCCTAAGAGGAAGAGGCAGCACTCTTGGTCTGGACATCGAAACAGCTACTCGTGCGGG
GAAGCAGATAGTGGAGCGGATTCTGGATGAGGAGTCTGATGAGGCACTTAAAA-------
--------TGCCGGCTTCACGCTATCTAACTGACATGACTCTCGAAGAGATGTCAAGAGA
CTGGTTCATGCTCATGCCCAAGCAGAAGGTGGCAGGCTCCCTTAGCATCAAAATGGACCA
GGCAACAATGGA-CAAAAACATCACATTGAAAGCAAACTTCAGTGTGGTTTTTGACCAGT
TAGAAACCCTGATACTACTCAGAGCTTTCACAGAAGACGGAGCAATCGTGGGAGAAATCT
CACCGTTACCTTCTCTTCCAGGACATACTGATGAGGATGTCAAAAATGCAATTGGGGTAC
TCATCGGAGGACTTGAATGGAATGATAACACGGTTCGAGTCTCTGAAGCTCTACAGAGAT
TCGCTTGGAGAAGCAGTGATGAGAATGGGAGACCTCCACT-CCCTTCAAACCAGAAACGA
AAAATGGCGAGAACAATTGAGTCATAAGTTTGAAGAGGTAAGGTGGCTGATTGAAGAAGT
ACGACATAGATTGAAAATTACAGAAAACAGCTTCGAACAGATAACGTTTATGCAAG-CTT
TGCAACTACTGCTTGAAGTGGAGCAAGAGATGAGAA-CCTTCTCG-TTTCAGCTTATT--
-TA-A------------------------------------------
>gi|118584911|gb|EF124606| /Avian/8(NS)/H5N1/China/2005/// Influenza A virus (A/duck/Guiyang/3009/2005(H5N1)) nonstructural protein 2 (NS2) and nonstructural protein 1 (NS1) genes, complete cds.
----------------------------------------ATGGATTCCAACACTGTGTC
AAGCTTTCAGGTAGACTGCTTTCTTTGGCATGTCCGCAAACGATTTGCAGACCAAGAACT
GGGTGATGCCCCATTCC-TTGACCGGCTTCGCCGAG---------------A--TCAGAA
GTCCCTAAGAGGAAGAGGCAGCACTCTTGGTCTGGACATCGAAACAGCTACTCGTGCGGG
GAAGCAGATAGTGGAGCGGATTCTGGAGGAGGAGTCTGATGAGGCACTTAAAA-------
--------TGCCGGCTTCACGCTACCTAACTGACATGACTCTCGAAGAGATGTCAAGAGA
CTGGTTCATGCTCATGCCTAAGCAGAGGGTGGCAGGCTCCCTTAGCATCAAAATGGACCA
GGCAATAATGGA-CAAAAACATCACATTGAAAGCAAACTTCAGTGTGGTTTTTGACCAGT
TAGAAACCCTGATACTACTCAGAGCTTTCACAGAAGACGGAGCAATCGTGGGAGAAATCT
CACCGTTACCTTCTCTTCCAGGACATACTAATGAGGATGTCAAAAATGCAATTGGGGTAC
TCATCGGAGGACTTGAATGGAATGATAACACGGTTCGAGTCTCTGAAGCTCTACAGAGAT
TCGCTTGGAGAAGCAGTGATGAGAATGGGAGACCTCCACT-CCCTTCAAACCAGAAACGA
AAAATGGCGAGAACAGTTGAGTCATAAGTTTGAAGAGGTAAGGTGGCTGATTGAAGAAGT
ACGACATAGATTGAAAATTACAGAAAACAGCTTCGAACAGATAACGTTTATGCAAG-CTT
TGCAACTACTGCTTGAAGTGGAGCAAGAGATGAGAA-CCTTCTCG-TTTCAGCTTATT--
-TA-A------------------------------------------
>gi|118584914|gb|EF124607| /Avian/8(NS)/H5N1/China/2005/// Influenza A virus (A/chicken/Guiyang/3055/2005(H5N1)) nonstructural protein 2 (NS2) and nonstructural protein 1 (NS1) genes, complete cds.
----------------------------------------ATGGATTCCAACACTGTGTC
AAGCTTTCAGGTAGACTGCTTTCTTTGGCATGTCCGCAAACGATTTGCAGACCAAGAACT
GGGTGATGCCCCATTCC-TTGACCGGCTTCGCCGAG---------------A--TCAGAA
GTCCCTAAGAGGAAGAGGCAGCACTCTTGGTCTGGACATCGAAACAGCTACTCGTGCGGG
GAAGCAGATAGTGGAGCGGATTCTGGAGGAGGAGTCTGATGAGGCACTTAAAA-------
--------TGCCGGCTTCACGCTACCTAACTGACATGACTCTCGAAGAGATGTCAAGAGA
CTGGTTCATGCTCATGCCCAAGCAGAGGGTGGCAGGCTCCCTTAGCATCAAAATGGACCA
GGCAATAATGGA-CAAAAACATCACATTGAAAGCAAACTTCAGTGTGGTTTTTGACCAGT
TAGAAACCCTGATACTACTCAGAGCTTTCACAGAAGACGGAGCAATCGTGGGAGAAATCT
CACCGTTACCTTCTCTTCCAGGACATACTAATGAGGATGTCAAAAATGCAATTGGGGTAC
TCATCGGAGGACTTGAATGGAATGATAACACGGTTCGAGTCTCTGAAGCTCTACAGAGAT
TCGCTTGGAGAAGCAGTGATGAGAATGGGAGACCTCCACT-CCCTTCAAACCAGAAACGA
AAAATGGCGAGAACAATTGAGTCATAAGTTTGAAGAGGTAAGGTGGCTGATTGAAGAAGT
ACGACATAGATTGAAAATTACAGAAAACAGCTTCGAACAGATAACGTTTATGCAAG-CTT
TGCAACTACTGCTTGAAGTGGAGCAAGAGATGAGAA-CCTTCTCG-TTTCAGCTTATT--
-TA-A------------------------------------------
>gi|118584917|gb|EF124608| /Avian/8(NS)/H5N1/China/2005/// Influenza A virus (A/duck/Guiyang/3242/2005(H5N1)) nonstructural protein 2 (NS2) and nonstructural protein 1 (NS1) genes, complete cds.
----------------------------------------ATGGATTCCAACACTGTGTC
AAGCTTTCAGGTAGACTGCTTTCTTTGGCATGTCCGCAAACGATTTGCAGACCAAGAACT
GGGTGATGCCCCATTCC-TTGACCGGCTTCGCCGAG---------------A--TCAGAA
GTCCCTAAGAGGAAGAGGCAGCACTCTTGGTCTGGACATCGAAACAGCTACTCGTGCGGG
GAAGCAGATAGTGGAGCGGATTCTGGAGGAGGAGTCTGATGAGGCACTTAAAA-------
--------TGCCGGCTTCACGCTACCTAACTGACATGACTCTCGAAGAGATGTCAAGAGA
CTGGTTCATGCTCATGCCCAAGCAGAGGGTGGCAGGCTCCCTTAGCATCAAAATGGACCA
GGCAATAATGGA-CAAAAACATCACATTGAAAGCAAACTTCAGTGTGGTTTTTGACCAGT
TAGAAACCCTGATACTACTCAGAGCTTTCACAGAAGACGGAGCAATCGTGGGAGAAATCT
CACCGTTACCTTCTCTTCCAGGACATACTAATGAGGATGTCAAAAATGCAATTGGGGTAC
TCATCGGAGGACTTGAATGGAATGATAACACGGTTCGAGTCTCTGAAGCTCTACAGAGAT
TCGCTTGGAGAAGCAGTGATGAGAATGGGAGACCTCCACT-CCCTTCAAACCAGAAACGA
AAAATGGCGAGAACAATTGAGTCATAAGTTTGAAGAGGTAAGGTGGCTGATTGAAGAAGT
ACGACACAGATTGAAAATTACAGAAAACAGCTTCGAACAGATAACGTTTATGCAAG-CTT
TGCAACTACTGCTTGAAGTGGAGCAAGAGATGAGAA-CCTTCTCG-TTTCAGCTTATT--
-TA-A------------------------------------------
>gi|118584920|gb|EF124609| /Avian/8(NS)/H5N1/China/2005/// Influenza A virus (A/goose/Guiyang/3422/2005(H5N1)) nonstructural protein 2 (NS2) and nonstructural protein 1 (NS1) genes, complete cds.
----------------------------------------ATGGATTCCAACACTCTGTC
AAGCTTTCAGGTAGACTGCTTTCTTTGGCATGTCCGCAAACGATTTGCAGACCAAGAACT
GGGTGATGCCCCATTCC-TTGACCGGCTTCGCCGAG---------------A--TCAGAA
GTCCCTAAGAGGAAGAGGCAGCACTCTTGGTCTGGACATCGAAACAGCTACTCGTGCGGG
GAAGCAGATAGTGGAGCGGATTCTGGAGGAGGAGTCTGATGAGGCACTTAAAA-------
--------TGCCGGCTTCACGCTACCTAACTGACATGACTCTCGAAGAGATGTCAAGAGA
CTGGTTCATGCTCATGCCCAAGCAGAGGGTGGCAGGCTCCCTTAGCATCAAAATGGACCA
GGCAATAATGGA-CAAAAACATCACATTGAAAGCAAACTTCAGTGTGGTTTTTGACCAGT
TAGAAACCCTGATACTACTCAGAGCTTTCACAGAAGACGGAGCAATCGTGGGAGAAATCT
CACCGTTACCTTCTCTTCCAGGACATACTAATGAGGATGTCAAAAATGCAATTGGGGTAC
TCATCGGAGGACTTGAATGGAATGATAACACGGTTCGAGTCTCTGAAGCTCTACAGAGAT
TCGCTTGGAGAAGCAGTGATGAGAATGGGAGACCTCCACT-CCCTTCAAACCAGAAACGA
AAAATGGCGAGAACAATTGAGTCATAAGTTTGAAGAGGTAAGGTGGCTGATTGAAGAAGT
ACGACATAGATTGAAAATTACAGAAAACAGCTTCGAACAGATAACGTTTATGCAAG-CTT
TGCAACTACTGCTTGAAGTGGAGCAAGAGATGAGAA-CCTTCTCG-TTTCAGCTTATT--
-TA-A------------------------------------------
>gi|163965298|gb|CY028704| /Avian/8(NS)/H5N1/Viet Nam/2004/// Influenza A virus (A/chicken/Vietnam/10/2004(H5N1)) segment 8, complete sequence
---------------------------------AAACATAATGGATTCCAACACTGTGTC
AAGCTTTCAGGTAGACTGCTTTCTTTGGCATGTCCGCAAACGATTTGCAGACCAAGAACT
GGGTGATGCCCCATTCC-TTGACCGGCTTCGCCGAG---------------A--TCAGAA
GTCCCTAAGAGGAAGAGGCAACACTCTTGGTCTGGACATCGAAACAGCTACTCGCGCAGG
AAAGCAGATAGTGGAGCGGATTCTGGAGGAGGAGTCTGATAAGGCACTTAAAA-------
--------TGCCGGCTTCACGCTACCTAACTGACATGACTCTCGAAGAAATGTCAAGGGA
CTGGTTCATGCTCATGCCCAAGCAGAAAGTGGCAGGTTCCCTTTGCATCAAAATGGACCA
GGCAATAATGGA-TAAAACCATCATATTGAAAGCAAACTTCAGTGTGACTTTTGACCGGT
TGGAAACCCTAATACTACTTAGAGCTTTCACAGAAGGAGGAGCAATCGTGGGAGAAATCT
CACCATTACCTTCTCTTCCAGGACATACTGGTGAGGATGTCAAAAATGCAATTGGCGTCC
TCATCGGAGGACTTGAATGGAATGATAACACAGTTCGAGTCACTGAAACTATACAGAGAT
TCGCTTGGAGAAGCAGTGATGAGGATGGGAGACTTCCACT-CCCTCCAAATCAGAAACGG
AAAATGGCGAGAACAATTGAGTCAGAAGTTTGAAGAAATAAGGTGGCTGATTGAAGAAGT
AAGACATAGATTGAAAATTACAGAAAACAGCTTCGAACAGATAACGTTTATGCAAG-CCT
TACAACTACTGCTTGAAGTGGAGCAAGAGATAAGAA-CCTTCTCG-TTTCAGCTTATT--
-TA-ATGAT-AA-----------------------------------
>gi|163965317|gb|CY028712| /Avian/8(NS)/H5N1/Viet Nam/2004/// Influenza A virus (A/chicken/Vietnam/23/2004(H5N1)) segment 8, complete sequence
----------------------------------AACATAATGGATTCCAACACTGTGTC
AAGCTTTCAGGTAGACTGCTTTCTTTGGCATGTCCGCAAACGATTTGCAGACCAAGAACT
GGGTGATGCCCCATTCA-TTGACCGGCTTCGCCGAG---------------A--TCAGAA
GTCCCTAAGAGGAAGAGGCAACACTCTTGGTCTGGACATCGAAACAGCTACTCGCGCAGG
AAAGCAGATAGTGGAGCGGATTCTGGAGGAGGAGTCTGATAAGGCACTTAAAA-------
--------TGCCGGCTTCACGCTACCTAACTGACATGACTCTCGAAGAAATGTCAAGGGA
CTGGTTCATGCTCATGCCCAAGCAGAAAGTGGCAGGTTCCCTTTGCATCAAAATGGACCA
GGCAATAATGGA-TAAAACCATCATATTGAAAGCAAACTTCAGTGTGACTTTTGACCGGT
TGGAAACCCTAATACTACTTAGAGCTTTCACAGAAGGAGGAGCAATCGTGGGAGAAATCT
CACCATTACCTTCTCTTCCAGGACATACTGGTGAGGATGTCAAAAATGCAATTGGCGTCC
TCATCGGAGGACTTGAATGGAATGATAACACAGTTCGAGTCACTGAAACTATACAGAGAT
TCGCTTGGAGAAGCAGTGATGAGGATGGGAGACTTCCACT-CCCTCCAAATCAGAAACGG
AAAATGGCGAGAACAATTGAGTCAGAAGTTTGAAGAAATAAGGTGGCTGATTGAAGAAGT
AAGACATAGATTGAAAATTACAGAAAACAGCTTCGAACAGATAACGTTTATGCAAG-CCT
TACAACTACTGCTTGAAGTGGAGCAAGAGATAAGAA-CCTTCTCG-TTTCAGCTTATT--
-TA-ATGAT-AA-----------------------------------
>gi|163965336|gb|CY028720| /Avian/8(NS)/H5N1/Viet Nam/2004/// Influenza A virus (A/chicken/Vietnam/24/2004(H5N1)) segment 8, complete sequence
-------------------------------------ATAATGGATTCCAACACTGTGTC
AAGCTTTCAGGTAGACTGCTTTCTTTGGCATGTCCGCAAACGATTTGCAGACCAAGAACT
GGGTGATGCCCCATTCA-TTGACCGGCTTCGCCGAG---------------A--TCAGAA
GTCCCTAAGAGGAAGAGGCAACACTCTTGGTCTGGACATCGAAACAGCTACTCGCGCAGG
AAAGCAGATAGTGGAGCGGATTCTGGAGGAGGAGTCTGATAAGGCACTTAAAA-------
--------TGCCGGCTTCACGCTACCTAACTGACATGACTCTCGAAGAAATGTCAAGGGA
CTGGTTCATGCTCATGCCCAAGCAGAAAGTGGCAGGTTCCCTTTGCATCAAAATGGACCA
GGCAATAATGGA-TAAAACCATCATATTGAAAGCAAACTTCAGTGTGACTTTTGACCGGT
TGGAAACCCTAATACTACTTAGAGCTTTCACAGAAGAAGGAGCAATCGTGGGAGAAATCT
CACCATTACCTTCTCTTCCAGGACATACTGGTGAGGATGTCAAAAATGCAATTGGCGTCC
TCATCGGAGGACTTGAATGGAATGATAACACAGTTCGAGTCACTGAAACTATACAGAGAT
TCGCTTGGAGAAGCAGTGATGAGGATGGGAGACTTCCACT-CCCTCCAAATCAGAAACGG
AAAATGGCGAGAACAATTGAGTCAGAAGTTTGAAGAAATAAGGTGGCTGATTGAAGAAGT
AAGACATAGATTGAAAATTACAGAAAACAGCTTCGAACAGATAACGTTTATGCAAG-CCT
TACAACTACTGCTTGAAGTGGAGCAAGAGATAAGAA-CCTTCTCG-TTTCAGCTTATT--
-TA-ATGAT-AA-----------------------------------
>gi|85002952|gb|DQ321199| /Avian/8(NS)/H5N1/Viet Nam/2004/// Influenza A virus (A/chicken/Vietnam/DT171/2004(H5N1)) nonstructural protein (NS) gene, complete cds.
----------------------------------------ATGGATTCCAACACTGTGTC
AAGCTTTCAGGTAGACTGCTTTCTTTGGCATGTCCGCAAACGATTTGCAGACCAAGAACT
GGGTGATGCCCCATTCC-TTGACCGGCTTCGCCGAG---------------A--TCAGAA
GTCCCTAAGAGGAAGAGGCAACACTCTTGGTCTGGACATCGAAACAGCTACTCGCGCAGG
AAAGCAGATAGTGGAGCGGATTCTGGAGGAGGAGTCTGATAAGGCACTTAAAA-------
--------TGCCGGCTTCACGCTACCTAACTGACATGACTCTCGAAGAAATGTCAAGGGA
CTGGTTCATGCTCATGCCCAAGCAGAAGGTGGCAGGTTCCCTTTGCATCAAAATGGACCA
GGCAATAATGGA-TAAAACCATCATATTGAAAGCAAACTTCAGTGTGACTTTTGACCGGT
TGGAAACCCTAATACTACTTAGAGCTTTCACAGAAGGAGGAGCAATCGTGGGAGAAATCT
CACCATTACCTTCTCTTCCAGGACATACTGGTGAGGATGTCAAAAATGCAATTGGCGTCC
TCATCGGAGGACTTGAATGGAATGATAACACAGTTCGAGTCACTGAAACTATACAGAGAT
TCGCTTGGAGAAGCAGTGATGAGGATGGGAGACTTCCACT-CCCTCCAAATCAGAAACGG
AAAATGGCGAGAACAATTGAGTCAGAAGTTTGAAGAAATAAGGTGGCTGATTGAAGAAGT
AAGACATAGATTGAAAATTACAGAAAACAGCTTCGAACAGATAACGTTTATGCAAG-CCT
TACAACTACTGCTTGAAGTGGAGCAAGAGATAAGAA-CCTTCTCG-TTTCAGCTTATT--
-TA-ATGAT-AAAAA--------------------------------
>gi|71370544|gb|DQ083624| /Avian/8(NS)/H5N1/Thailand/2004/// Influenza A virus (A/crow/Bangkok/Thailand/CU-4/04(H5N1)) nonstructural protein 2 and nonstructural protein 1 genes, complete cds.
----------------------------------------ATGGATTCCAACACTGTGTC
AAGCTTTCAGGTAGACTGCTTTCTTTGGCATGTCCGCAAACGATTTGCAGACCAAGAACT
GGGTGATGCCCCATTCC-TTGACCGGCTTCGCCGAG---------------A--TCAGAA
GTCCCTAAGAGGAAGAGGCAACACTCTTGGTCTGGACATCGAAACAGCTACTCGCGCAGG
AAAGCAGATAGTGGAGCGGATTCTGGAGGAGGAGTCTGATAAGGCACTTAAAA-------
--------TGCCGGCTTCACGCTACCTAACTGACATGACTCTCGAAGAAATGTCAAGGGA
CTGGTTCATGCTCATGCCCAAGCAGAAAGTGGCAGGTTCCCTTTGCATCAAAATGGACCA
GGCAATAATGGA-TAAAGTCATCATATTGAAAGCAAACTTCAGTGTGATTTTTGACCGGT
TGGAAACCCTAATACTACTTAGAGCTTTCACAGAAGAAGGAGCAATCGTGGGAGAAATCT
CACCATTACCTTCTCTTCCAGGACATACTGGTGAGGATGTCAAAAATGCAATTGGCGTCC
TCATCGGAGGACTTGAATGGAATGATAACACAGTTCGAGTCACTGAAACTATACAGAGAT
TCGCTTGGAGAAGCAGTGATGAGGATGGGAGACTTCCACT-CCCTCCAAATCAGAAACGG
AAAATGGCGAGAACAATTGAGTCAGAAGTTTGAAGAAATAAGGTGGCTGATTGAAGAAGT
AAGACATAGATTGAAAATTACAGAAAACAGCTTCGAACAGATAACGTTTATGCAAG-CCT
TACAACTACTGCTTGAAGTGGAGCAAGAGATAAGAG-CCTTCACG-TTTCAGCTTATT--
-TA-ATGAT-AAAAAACACCCTTGTTTCTA-----------------
>gi|71370547|gb|DQ083625| /Avian/8(NS)/H5N1/Thailand/2004/// Influenza A virus (A/duck/Chonburi/Thailand/CU-5/04(H5N1)) nonstructural protein 2 and nonstructural protein 1 genes, complete cds.
----------------------------------------ATGGATTCCAACACTGTGTC
AAGCTTTCAGGTAGACTGCTTTCTTTGGCATGTCCGCAAACGATTTGCAGACCAAGAACT
GGGTGATGCCCCATTCC-TTGACCGGCTTCGCCGAG---------------A--TCAGAA
GTCCCTAAGAGGAAGAGGCAACACTCTTGGTCTGGACATCGAAACAGCTACTCGCGCAGG
AAAGCAGATAGTGGAGCGGATTCTGGAGGAGGAGTCTGGTAAGGCACTTAAAA-------
--------TGCCGGCTTCACGCTACCTAACTGACATGACTCTCGAAGAAATGTCAAGGGA
CTGGTTCATGCTCATGCCCAAGCAGAAAGTGGCAGGTTCCCTTTGCATCAAAATGGACCA
GGCAATAATGGA-TAAAGTCATCATATTGAAAGCAAACTTCAGTGTGATTTTTGACCGGT
TGGAAACCCTAATACTACTTAGAGCTTTCACAGAAGAAGGAGCAATCGTGGGAGAAATCT
CACCATTACCTTCTCTTCCAGGACATACTGGTGAGGATGTCAAAAATGCAATTGGCGTCC
TCATCGGAGGACTTGAATGGAATGATAACACAGTTCGAGTCACTGAAACTATACAGAGAT
TCGCTTGGAGAAGCAGTGATGAGGATGGGAGACTTCCACT-CCCTCCAAATCAGAAACGG
AAAATGGCGAGAACAATTGAGTCAGAAGTTTGAAGAAATAAGGTGGCTGATTGAAGAAGT
AAGACATAGATTGAAAATTACAGAAAACAGCTTCGAACAGATAACGTTTATGCAAG-CCT
TACAACTACTGCTTGAAGTGGAGCAAGAGATAAGAG-CCTTCTCG-TTTCAGCTTATT--
-TA-ATGGA-TAAA---------------------------------
>gi|71370550|gb|DQ083626| /Avian/8(NS)/H5N1/Thailand/2004/// Influenza A virus (A/chicken/Bangkok/Thailand/CU-6/04(H5N1)) nonstructural protein 2 and nonstructural protein 1 genes, complete cds.
----------------------------------------ATGGATTCCAACACTGTGTC
AAGCTTTCAGGTAGACTGCTTTCTTTGGCATGTCCGCAAACGATTTGCAGACCAAGAACT
GGGTGATGCCCCATTCC-TTGACCGGCTTCGCCGAG---------------A--TCAGAA
GTCCCTAAGAGGAAGAGGCAACACTCTTGGTCTGGACATCGAAACAGCTACTCGCGCAGG
AAAGCAGATAGTGGAGCGGATTCTGGAGGAGGAGTCTGATAAGGCACTTAAAA-------
--------TGCCGGCTTCACGCTACCTAACTGACATGACTCTCGAAGAAATGTCAAGGGA
CTGGTTCATGCTCATGCCCAAGCAGAAAGTGGCAGGTTCCCTTTGCATCAAAATGGACCA
GGCAATAATGGA-TAAAGTCATCATATTGAAAGCAAACTTCAGTGTGATTTTTGACCGGT
TGGAAACCCTAATACTACTTAGAGCTTTCACAGAAGAAGGAGCAATCGTGGGAGAAATCT
CACCATTACCTTCTCTTCCAGGACATACTGGTGAGGATGTCAAAAATGCAATTGGCGTCC
TCATCGGAGGACTTGAATGGAATGATAACACAGTTCGAGTCACTGAAACTATACAGAGAT
TCGCTTGGAGAAGCAGTGATGAGGATGGGAGACTTCCACT-CCCTCCAAATCAGAAACGG
AAAATGGCGAGAACAATTGAGTCAGAAGTTTGAAGAAATAAGGTGGCTGATTGAAGAAGT
AAGACATAGATTGAAAATTACAGAAAACAGCTTCGAACAGATAACGTTTATGCAAG-CCT
TACAACTACTGCTTGAAGTGGAGCAAGAGATAAGAG-CCTTCTCG-TTTCAGCTTATT--
-TA-ATGGA-TAA----------------------------------
>gi|71370553|gb|DQ083627| /Avian/8(NS)/H5N1/Thailand/2004/// Influenza A virus (A/chicken/Chonburi/Thailand/CU-7/04(H5N1)) nonstructural protein 2 and nonstructural protein 1 genes, complete cds.
----------------------------------------ATGGATTCCAACACTGTGTC
AAGCTTTCAGGTAGACTGCTTTCTTTGGCATGTCCGCAAACGATTTGCAGACCAAGAACT
GGGTGATGCCCCATTCC-TTGACCGGCTTCGCCGAG---------------A--TCAGAA
GTCCCTAAGAGGAAGAGGCAACACTCTTGGTCTGGACATCGAAACAGCTACTCGCGCAGG
AAAGCAGATAGTGGAGCGGATTCTGGAGGAGGAGTCTGATAAGGCACTTAAAA-------
--------TGCCGGCTTCACGCTACCTAACTGACATGACTCTCGAAGAAATGTCAAGGGA
CTGGTTCATGCTCATGCCCAAGCAGAAAGTGGCAGGTTCCCTTTGCATCAAAATGGACCA
GGCAATAATGGA-TAAAGTCATCATATTGAAAGCAAACTTCAGTGTGATTTTTGACCGGT
TGGAAACCCTAATACTACTTAGAGCTTTCACAGAAGAAGGAGCAATCGTGGGAGAAATCT
CACCATTACCTTCTCTTCCAGGACATACTGGTGAGGATGTCAAAAATGCAATTGGCGTCC
TCATCGGAGGACTTGAATGGAATGATAACACAGTTCGAGTCACTGAAACTATACAGAGAT
TCGCTTGGAGAAGCAGTGATGAGGATGGGAGACTTCCACT-CCCTCCAAATCAGAAACGG
AAAATGGCGAGAACAATTGAGTCAGAAGTTTGAAGAAATAAGGTGGCTGATTGAAGAAGT
AAGACATAGATTGAAAATTACAGAAAACAGCTTCGAACAGATAACGTTTATGCAAG-CCT
TACAACTACTGCTTGAAGTGGAGCAAGAGATAAGAG-CCTTCTCG-TTTCAGCTTATT--
-TA-ATG----------------------------------------
>gi|71370565|gb|DQ083631| /Avian/8(NS)/H5N1/Thailand/2004/// Influenza A virus (A/chicken/Chachoengsao/Thailand/CU-11/04(H5N1)) nonstructural protein 2 and nonstructural protein 1 genes, complete cds.
----------------------------------------ATGGATTCCAACACTGTGTC
AAGCTTTCAGGTAGACTGCTTTCTTTGGCATGTCCGCAAACGATTTGCAGACCAAGAACT
GGGTGATGCCCCATTCC-TTGACCGGCTTCGCCGAG---------------A--TCAGAA
GTCCCTAAGAGGAAGAGGCAACACTCTTGGTCTGGACATCGAAACAGCTACTCGCGCAGG
AAAGCAGATAGTGGAGCGGATTCTGGAGGAGGAGTCTGATAAGGCACTTAAAA-------
--------TGCCGGCTTCACGCTACCTAACTGACATGACTCTCGAAGAAATGTCAAGGGA
CTGGTTCATGCTCATGCCCAAGCAGAAAGTGGCAGGTTCCCTTTGCATCAAAATGGACCA
GGCAATAATGGA-TAAAGTCATCATATTGAAAGCAAACTTCAGTGTGATTTTTGACCGGT
TGGAAACCCTAATACTACTTAGAGCTTTCACAGAAGAAGGAGCAATCGTGGGAGAAATCT
CACCATTACCTTCTCTTCCAGGACATACTGGTGAGGATGTCAAAAATGCAATTGGCGTCC
TCATCGGAGGACTTGAATGGAATGATAACACAGTTCGAGTCACTGAAACTATACAGAGAT
TCGCTTGGAGAAGCAGTGATGAGGATGGGAGACTTCCACT-CCCTCCAAATCAGAAACGG
AAAATGGCGAGAACAATTGAGTCAGAAGTTTGAAGAAATAAGGTGGCTGATTGAAGAAGT
AAGACATAGATTGAAAATTACAGAAAACAGCTTCGAACAGATAACGTTTATGCAAG-CCT
TACAACTACTGCTTGAAGTGGAGCAAGAGATAAGAG-CCTTCTCG-TTTCAGCTTATT--
-TA-ATGAT--------------------------------------
>gi|71370574|gb|DQ083634| /Avian/8(NS)/H5N1/Thailand/2004/// Influenza A virus (A/chicken/Nakhon Pathom/Thailand/CU-14/04(H5N1)) nonstructural protein 2 and nonstructural protein 1 genes, complete cds.
----------------------------------------ATGGATTCCAACACTGTATC
AAGCTTTCAGGTAGACTGCTTTCTTTGGCATGTCCGCAAACGATTTGCAGACCAAGAACT
GGGTGATGCCCCATTCC-TTGACCGGCTTCGCCGAG---------------A--TCAGAA
GTCCCTAAGAGGAAGAGGCAACACTCTTGGTCTGGACATCGAAACAGCTACTCGCGCAGG
AAAGCAGATAGTGGAGCGGATTCTGGAGGAGGAGTCTGATAAGGCACTTAAAA-------
--------TGCCGGCTTCACGCTACCTAACTGACATGACTCTCGAAGAAATGTCAAGGGA
CTGGTTCATGCTCATGCCCAAGCAGAAAGTGGCAGGTTCCCTTTGCATCAAAATGGACCA
GGCAATAATGGA-TAAAGTCATCATATTGAAAGCAAACTTCAGTGTGATTTTTGACCGGT
TGGAAACCCTAATACTACTTAGAGCTTTCACAGAAGAAGGAGCAATCGTGGGAGAAATCT
CACCATTACCTTCTCTTCCAGGACATACTGGTGAGGATGTCAAAAATGCAATTGGCGTCC
TCATCGGAGGACTTGAATGGAATGATAACACAGTTCGAGTCACTGAAACTATACAGAGAT
TCGCTTGGAAAAGCAGTGATGAGGATGGGAGACTTCCACT-CCCTCCAAATCAGAAACGG
AAAATGGCGAGAACAATTGAGTCAGAAGTTTGAAGAAATAAGGTGGCTGATTGAAGAAGT
AAGATATAGATTGAAAATTACAGAAAACAGCTTCGAACAGATAACGTTTATGCAAG-CCT
TACAACTACTGCTTGAAGTGGAGCAAGAGATAAGAG-CCTTCTCG-TTTCAGCTTATT--
-TA-ATG----------------------------------------
>gi|71370628|gb|DQ083652| /Avian/8(NS)/H5N1/Thailand/2004/// Influenza A virus (A/chicken/Chonburi/Thailand/CU-73/04(H5N1)) nonstructural protein 2 and nonstructural protein 1 genes, complete cds.
----------------------------------------ATGGATTCCAACACTGTGTC
AAGCTTTCAGGTAGACTGCTTTCTTTGGCATGTCCGCAAACGATTTGCAGACCAAGAACT
GGGTGATGCCCCATTCC-TTGACCGGCTTCGCCGAG---------------A--TCAGAA
GTCCCTAAGAGGAAGAGGCAACACTCTTGGTCTGGACATCGAAACAGCTACTCGCGCAGG
AAAGCAGATAGTGGAGCGGATTCTGGAGGAGGAGTCTGACAAGGCACTTAAAA-------
--------TGCCGGCTTCACGCTACCTAACTGACATGACTCTCGAAGAAATGTCAAGGGA
CTGGTTCATGCTCATGCCCAAGCAGAAAGTGGCAGGTTCCCTTTGCATCAAAATGGACCA
GGCAATAATGGA-TAAAGTCATCATATTGAAAGCAAACTTCAGTGTGATTTTTGACCGGT
TGGAAACCCTAATACTACTTAGAGCTTTCACAGAAGAAGGAGCAATCGTGGGAGAAATCT
CACCATTACCTTCTCTTCCAGGACATACTGGTGAGGATGTCAAAACTGCAATTGGCGTCC
TCATCGGAGGACTTGAATGGAGTGATAACACAGTTCGAGTCACTGAAACTATACAGAGAT
TCGCTTGGAGAAGCAGTGATGAGGATGGGAGACTTCCACT-CCCTCCAAATCAGAAACGG
AAAATGGCGAGAACAATTGAGTCAGAAGTTTGAAGAAATAAGGTGGCTGATTGAAGAAGT
AAGACATAGATTGAAAATTACAGAAAACAGCTTCGAACAGATAACGTTTATGCAAG-CCT
TACAACTACTGCTTGAAGTGGAGCAAGAGATAAGAG-CCTTCTCG-TTTCAGCTTATT--
-TA-ATGAT-AAAAAACACCCTGGGGTTCTACTAA------------
>gi|71370631|gb|DQ083653| /Avian/8(NS)/H5N1/Thailand/2004/// Influenza A virus (A/duck/Saraburi/Thailand/CU-74/04(H5N1)) nonstructural protein 2 and nonstructural protein 1 genes, complete cds.
----------------------------------------ATGGATTCCAACACTGTGTC
AAGCTTTCAGGTAGACTGCTTTCTTTGGCATGTCCGCAAACGATTTGCAGACCAAGAACT
GGGTGATGCCCCATTCC-TTGACCGGCTTCGCCGAG---------------A--TCAGAA
GTCCCTAAGAGGAAGAGGCAACACTCTTGGTCTGGACATCGAAACAGCTACTCGCGCAGG
AAAGCAGATAGTGGAGCGGATTCTGGAGGAGGAGTCTGATAAGGCACTTAAAA-------
--------TGCCGGCTTCACGCTACCTAACTGACATGACTCTCGAAGAAATGTCAAGGGA
CTGGTTCATGCTCATGCCCAAGCAGAAAGTGGCAGGTTCCCTTTGCATCAAAATGGACCA
GGCAATAATGGA-TAAAGTCATCATATTGAAAGCAAACTTCAGTGTGATTTTTGACCGGT
TGGAAACCCTAATACTACTTAGAGCTTTCACAGAAGAAGGAGCAATCGTGGGAGAAATCT
CACCATTACCTTCTCTTCCAGGACATACTGGTGAGGATGTCAAAAATGCAATTGGCGTCC
TCATCGGAGGACTTGAATGGAATGATAACACAGTTCGAGTCACTGAAACTATACAGAGAT
TCGCTTGGAGAAGCAGTGATGAGGATGGGAGACTTCCACT-CCCTCCAAATCAGAAACGG
AAAATGGCGAGAACAATTGAGTCAGAAGTTTGAAGAAATAAGGTGGCTGATTGAAGAAGT
AAGACATAGATTGAAAATTACAGAAAACAGCTTCGAACAGATAACGTTTATGCAAG-CCT
TACAACTACTGCTTGAAGTGGAGCAAGAGATAAGAG-CCTTCTCG-TTTCAGCTTATT--
-TA-ATGAT-AAAAAACACCCTGGGTTTCTACT--------------
>gi|71370646|gb|DQ083658| /Avian/8(NS)/H5N1/Thailand/2004/// Influenza A virus (A/duck/Chonburi/Thailand/CU-2/04(H5N1)) nonstructural protein 2 and nonstructural protein 1 genes, complete cds.
----------------------------------------ATGGATTCCAACACTGTGTC
AAGCTTTCAGGTAGACTGCTTTCTTTGGCATGTCCGCAAACGATTTGCAGACCAAGAACT
GGGTGATGCCCCATTCC-TTGACCGGCTTCGCCGAG---------------A--TCAGAA
GTCCCTAAGAGGAAGAGGCAACACTCTTGGTCTGGACATCGAAACAGCTACTCGCGCAGG
AAAGCAGATAGTGGAGCGGATTCTGGAGGAGGAGTCTGATAAGGCACTTAAAA-------
--------TGCCGGCTTCACGCTACCTAACTGACATGACTCTCGAAGAAATGTCGAGGGA
CTGGTTCATGCTCATGCCCAAGCAGAAAGTGGCAGGTTCCCTTTGCATCAAAATGGACCA
GGCAATAATGGA-TAAAGTCATCATATTGAAAGCAAACTTCAGTGTGATTTTTGACCGGT
TGGAAACCCTAATACTACTTAGAGCTTTCACAGAAGAAGGAGCAATCGTGGGAGAAATCT
CACCATTACCTTCTCTTCCAGGACATACTGGTGAGGATGTCAAAAATGCAATTGGCGTCC
TCATCGGAGGACTTGAATGGAATGATAACACAGTTCGAGTCACTGAAACTATACAGAGAT
TCGCTTGGAGAAGCAGTGATGAGGATGGGAGACTTCCACT-CCCTCCAAATCAGAAACGG
AAAATGGCGAGAACAATTGAGTCAGAAGTTTGAAGAAATAAGGTGGCTGATTGAAGAAGT
AAGACATAGATTGAAAATTACAGAAAACAGCTTCGAACAGATAACGTTTATGCAAG-CCT
TACAACTACTGCTTGAAGTGGAGCAAGAGATAAGAG-CCTTCTCG-TTTCAGCTTATT--
-TA-ATGAT-AAA----------------------------------
>gi|88697182|gb|DQ407248| /Avian/8(NS)/H5N1/Thailand/2004/// Influenza A virus (A/little grebe/Thailand/Phichit-01/2004(H5N1)) segment 8, complete sequence.
--------------AGCGAAAGCAGGGTGACAAAAACATAATGGATTCCAACACTGTGTC
AAGCTTTCAGGTAGACTGCTTTCTTTGGCATGTCCGCAAACGATTTGCAGACCAAGAACT
GGGTGATGCCCCATTCC-TTGACCGGCTTCGCCGAG---------------A--TCAGAA
GTCCCTAAGAGGAAGAGGCAACACTCTTGGTCTGGACATCGAAACAGCTACTCGTGCAGG
AAAGCAGATAGTGGAGCGGATTCTGGAGGAGGAGTCTGATAAGGCACTTAAAA-------
--------TGCCGGCTTCACGCTACCTAACTGACATGACTCTCGAGGAAATGTCAAGGGA
CTGGTTCATGCTCATGCCCAAGCAGAAAGTGGCAGGTTCCCTTTGCATCAAAATGGACCA
GGCAATAATGGA-TAAAGTCATCATATTGAAAGCAAACTTCAGTGTGATTTTTGACCGGT
TGGAAACCCTAATACTACTTAGAGCTTTCACAGAAGAAGGAGCAATCGTGGGAGAAATCT
CACCATTACCTTCTCTTCCAGGACATACTGGTGAGGATGTCAAAAATGCAATTGGCGTCC
TCATCGGAGGACTTGAATGGAATGATAACACAGTTCGAGTCACTGAAACTATACAGAGAT
TCGCTTGGAGAAGCAGTGATGAGGATGGGAGACTTCCACT-CCCTCCAAATCAGAAACGG
AAAATGGCGAGAACAATTGAGTCAGAAGTTTGAAGAAATAAGGTGGCTGATTGAAGAAGT
AAGACATAGATTGAAAATTACAGAAAACAGCTTCGAACAGATAACGTTTATGCAAG-CCT
TACAACTACTGCTTGAAGTGGAGCAAGAGATAAGAG-CCTTCTCG-TTTCAGCTTATT--
-TA-ATGAT-AAAAAACACCCTTGTTTCTACTAA-------------
>gi|119368931|gb|DQ989965| /Avian/8(NS)/H5N1/Thailand/2004/// Influenza A virus (A/open-billed stork/Nakhonsawan/BBD0104F/2004(H5N1)) nonstructural protein 2 (NS2) and nonstructural protein 1 (NS1) genes, complete cds.
-------------------------CGTGACAAAAACATAATGGATTCCAACACTGTGTC
AAGCTTTCAGGTAGACTGCTTTCTTTGGCATGTCCGCAAACGATTTGCAGACCAAGAACT
GGGTGATGCCCCATTCC-TTGACCGGCTTCGCCGAG---------------A--TCAGAA
GTCCCTAAGAGGAAGAGGCAACACTCTTGGTCTGGACATCGAAACAGCTACTCGCGCAGG
AAAGCAGATAGTGGAGCGGATTCTGGAGGAGGAGTCTGATAAGGCACTTAAAA-------
--------TGCCGGCTTCACGCTACCTAACTGACATGACTCTCGAAGAAATGTCAAGGGA
CTGGTTCATGCTCATGCCCAAGCAGAAAGTGGCAGGTTCCCTTTGCATCAAAATGGACCA
GGCAATAATGGA-TAAAGTCATCATATTGAAAGCAAACTTCAGTGTGATTTTTGACCGGT
TGGAAACCCTAATACTACTTAGAGCTTTCACAGAAGAAGGAGCAATCGTGGGAGAAATCT
CACCATTACCTTCTCTTCCAGGACATACTGGTGAGGATGTCAAAAATGCAATTGGCGTAC
TCATCGGAGGACTTGAATGGAATGATAACACAGTTCGAGTCACTGAAACTATACAGAGAT
TCGCTTGGAGAAGCAGTGATGAGGATGGGAGACTTCCACT-CCCTCCAAATCAGAAACGG
AAAATGGCGAGAACAATTGAGTCAGAAGTTTGAAGAAATAAGGTGGCTGATTGAAGAAGT
AAGACATAGATTGAAAATTACAGAAAACAGCTTCGAACAGATAACGTTTATGCAAG-CCT
TACAACTACTGCTTGAAGTGGAGCAAGAGATAAGAG-CCTTCTCG-TTTCAGCTTATT--
-TA-ATGAT-AAAAAACACCCTTGTTTCT------------------
>gi|119368950|gb|DQ989973| /Avian/8(NS)/H5N1/Thailand/2004/// Influenza A virus (A/open-billed stork/Nakhonsawan/BBD0404F/2004(H5N1)) nonstructural protein 2 (NS2) and nonstructural protein 1 (NS1) genes, complete cds.
--------------------------GTGACAAAAACATAATGGATTCCAACACTGTGTC
AAGCTTTCAGGTAGACTGCTTTCTTTGGCATGTCCGCAAACGATTTGCAGACCAAGAACT
GGGTGATGCCCCATTCC-TTGACCGGCTTCGCCGAG---------------A--TCAGAA
GTCCCTAAGAGGAAGAGGCAACACTCTTGGTCTGGACATCGAAACAGCTACTCGCGCAGG
AAAGCAAATAGTGGAGCGGATTCTGAAGGAGGAGTCTGATAAGGCACTTAAAA-------
--------TGCCGGCTTCACGCTACCTAACTGACATGACTCTCGAAGAAATGTCAAGGGA
CTGGTTCATGCTCATGCCCAAGCAGAAAGTGGCAGGTTCCCTTTGCATCAAAATGGACCA
GGCAATAATGGA-TAAAGTCATCATATTGAAAGCAAACTTCAGCGTGATTTTTGACCGGT
TGGAAACCCTAATACTACTTAGAGCTTTCACAGAAGAAGGAGCAATCGTGGGAGAAATCT
CACCATTACCTTCTCTTCCAGGACATACTGGTGAGGATGTCAAAAATGCAATTGGCGTCC
TCATCGGAGGACTTGAATGGAATGATAACACAGTTCGAGTCACTGAAACTATACAGAGAT
TCGCTTGGAGAAGCAGTGATGAGGATGGGAGACTTCCACT-CCCTCCAAATCAGAAACGG
AAAATGGCGAGAACAATTGAGTCAGAAGTTTGAAGAAATAAGGTGGCTGATTGAAGAAGT
AAGACATAGATTGAAAATTACAGAAAACAGCTTCGAACAGATAACGTTTATGCAAG-CCT
TACAACTACTGCTTGAAGTGGAGCAAGAGATAAGAG-CCTTCTCG-TTTCAGCTTATT--
-TA-ATGAT-AAAAAAC------------------------------
>gi|119368973|gb|DQ989983| /Avian/8(NS)/H5N1/Thailand/2004/// Influenza A virus (A/open-billed stork/Suphanburi/TSD0912F/2004(H5N1)) nonstructural protein 2 (NS2) and nonstructural protein 1 (NS1) genes, complete cds.
--------------------------GTGACAAAAACATAATGGATTCCAACACTGTGTC
AAGCTTTCAGGTAGACTGCTTTCTTTGGCATGTCCGCAAACGATTTGCAGACCAAGAACT
GGGTGATGCCCCATTCC-TTGACCGGCTTCGCCGAG---------------A--TCAGAA
GTCCCTAAGAGGAAGAGGCAACACTCTTGGTCTGGACATCGAAACAGCTACTCGCGCAGG
AAAGCAGATAGTGGAGCGGATTCTGGAGGAGGAGTCTGATAAGGCACTTACAA-------
--------TGCCGGCTTCACGCTACCTAACTGACATGACTCTCGAAGAAATGTCAAGGGA
CTGGTTCATGCTCATGCCCAAGCAGAAAGTGGCAGGTTCCCTTTGCATCAAAATGGACCA
GGCAATAATGGA-TAAAGTCATCATATTGAAAGCAAACTTCAGTGTGATTTTTGACCGGT
TGGAAACCCTAATACTACTTAGAGCTTTCACAGAAGAAGGAGCAATCGTGGGAGAAATCT
CACCATTACCTTCTCTTCCAGGACATACTGGTGAGGATGTCAAAAATGCAATTGGCGTCC
TCATCGGAGGACTTGAATGGAATGATAATACAGTTCGAGTCACTGAAACTATACAGAGAT
TCGCTTGGAGAAGCAGTGATGAGGATGGGAGACTTCCACT-CCCTCCAAATCAGAAACGG
AAAATGGCGAGAACAATTGAGTCAGAAGTTTGAAGAAATAAGGTGGCTGATTGAAGAAGT
AAGACATAGATTGAAAATTACAGAAAACAGCTTCGAACAGATAACGTTTATGCAAG-CCT
TACAACTACTGCTTGAAGTGGAGCAAGAGATAAGAG-CCTTCTCG-TTTCAGCTTATT--
-TA-ATGAT-AAAAAC-------------------------------
>gi|132654023|gb|EF112369| /Avian/8(NS)/H5N1/Thailand/2004/// Influenza A virus (A/open-billed stork/Bangkok/LBD0111F/04(H5N1)) nonstructural protein 2 (NS2) and nonstructural protein 1 (NS1) genes, complete cds.
--------------------------GTGACAAAAACATAATGGATTCCAACACTGTGTC
AAGCTTTCAGGTAGACTGCTTTCTTTGGCATGTCCGCAAACGATTTGCAGACCAAGAACT
GGGTGATGCCCCATTCC-TTGACCGGCTTCGCCGAG---------------A--TCAGAA
GTCCCTAAGAGGAAGAGGCAACACTCTTGGTCTGGACATCGAAACAGCTACTCGCGCAGG
AAAGCAGATAGTGGAGCGGATTCTGGAGGAGGAGTCTGATAAGACACTTAAAA-------
--------TGCCGGCTTCACGCTACCTAACTGACATGACTCTCGAAGAAATGTCAAGGGA
CTGGTTCATGCTCATGCCCAAGCAGAAAGTGGCAGGTTCCCTTTGCATCAAAATGGACCA
GGCAATAATGGA-TAAAGTCATCATATTGAAAGCAAACTTCAGTGTGATTTTTGACCGGT
TGGAAACCCTAATACTACTTAGAGCTTTCACAAAAGAAGGAGCAATCGTGGGAGAAATCT
CACCATTACCTTCTCTTCCAGGACATACTGATGAGGATGTCAAAAATGCAATTGGCGTCC
TCATCGGAGGACTTGAATGGAATGATAACACAGTTCGAGTCACTGAAACTATACAGAGAT
TCGCTTGGAGAAGCAGTGATGAGGATGGGAGACTTCCACT-CCCTCCAAATCAGAAACGG
AAAATGGCGAGAACAATTGAGTCAGAAGTTTGAAGAAATAAGGTGGCTGATTGAAGAAGT
AAGACATAGATTGAAAATTACAGAAAACAGCTTCGAACAGATAACGTTTATGCAAG-CCT
TACAACTACTGCTTGAAGTGGAGCAAGAGATAAGAG-CCTTCTCG-TTTCAGCTTATT--
-TA-ATGAT-AAAAAAC------------------------------
>gi|132654026|gb|EF112370| /Avian/8(NS)/H5N1/Thailand/2004/// Influenza A virus (A/open-billed stork/Bangkok/LBD0511F/04(H5N1)) nonstructural protein 2 (NS2) and nonstructural protein 1 (NS1) genes, complete cds.
---------------------------TGACAAAAACATAATGGATTCCAACACTGTGTC
AAGCTTTCAGGTAGACTGCTTTCTTTGGCATGTCCGCAAACGATTTGCAGACCAAGAACT
GGGTGATGCCCCATTCC-TTGACCGGCTTCGCCGAG---------------A--TCAGAA
GTCCCTAAGAGGAAGAGGCAACACTCTTGGTCTGGACATCGAAACAGCTACTCGCGCAGG
AAAGCAGATAGTGGAGCGGATTCTGGAGGAGGAGTCTGATAAGACACTTAAAA-------
--------TGCCGGCTTCACGCTACCTAACTGACATGACTCTCGAAGAAATGTCAAGGGA
CTGGTTCATGCTCATGCCCAAGCAGAAAGTGGCAGGTTCCCTTTGCATCAAAATGGACCA
GGCAATAATGGA-TAAAGTCATCATATTGAAAGCAAACTTCAGTGTGATTTTTGACCGGT
TGGAAACCCTAATACTACTTAGAGCTTTCACAAAAGAAGGAGCAATCGTGGGAGAAATCT
CACCATTACCTTCTCTTCCAGGACATACTGGTGAGGATGTCAAAAATGCAATTGGCGTCC
TCATCGGAGGACTTGAATGGAATGATAACACAGTTCGAGTCACTGAAACTATACAGAGAT
TCGCTTGGAGAAGCAGTGATGAGGATGGGAGACTTCCACT-CCCTCCAAATCAGAAACGG
AAAATGGCGAGAACAATTGAGTCAGAAGTTTGAAGAAATAAGGTGGCTGATTGAAGAAGT
AAGACATAGATTGAAAATTACAGAAAACAGCTTCGAACAGATAACGTTTATGCAAG-CCT
TACAACTACTGCTTGAAGTGGAGCAAGAGATAAGAG-CCTTCTCG-TTTCAGCTTATT--
-TA-ATGAT-AAAAAAC------------------------------
>gi|157410521|gb|EU153264| /Avian/8(NS)/H5N1/Thailand/2004/// Influenza A virus (A/partridge/Thailand/Sukhothai-01/2004(H5N1)) nonstructural protein 2 (NS2) and nonstructural protein 1 (NS1) genes, complete cds.
-----------------------AGGGTGACAAAAACATAATGGATTCCAACACTGTGTC
AAGCTTTCAGGTAGACTGCTTTCTTTGGCATGTCCGCAAACGATTTGCAGACCAAGAACT
GGGTGATGCCCCATTCC-TTGACCGGCTTCGCCGAG---------------A--TCAGAA
GTCCCTAAGAGGAAGAGGCAACACTCTTGGTCTGGACATCGAAACAGCTACTCGCGCAGG
AAAGCAGATAGTGGAGCGGATTCTGGAGGAGGAGTCTGATAAGGCACTTAAAA-------
--------TGCCGGCTTCACGCTACCTAACTGACATGACTCTCGAAGAAATGTCAAGGGA
CTGGTTCATGCTCATGCCCAAGCAGAAAGTGGCAGGTTCCCTTTGCATCAAAATGGACCA
GGCAATAATGGA-TAAAGTCATCATATTGAAAGCAAACTTCAGTGTGATTTTTGACCGGT
TGGAAACCCTAATACTACTTAGAGCTTTCACAGAAGAAGGAGCAATCGTGGGAGAAATCT
CACCATTACCTTCTCTTCCAGGACATACTGGTGAGGATGTCAAAAATGCAATTGGCGTCC
TCATCGGAGGACTTGAATGGAATGATAACACAGTTCGAGTCACTGAAACTATACAGAGAT
TCGCTTGGAGAAGCAGTGATGAGGATGGGAGACTTCCACT-CCCTCCAAATCAGAAACGG
AAAATGGCGAGAACAATTGAGTCAGAAGTTTGAAGAAATAAGGTGGCTGATTGAAGAAGT
AAGACATAGATTGAAAATTACAGAAAACAGCTTCGAACAGATAACGTTTATGCAAG-CCT
TACAACTACTGCTTGAAGTGGAGCAAGAGATAAGAG-CCTTCTCG-TTTCAGCTTATT--
-TA-ATGAT-AAAAAACACCCTTGTTTCTACTAT-------------
>gi|157410524|gb|EU153265| /Avian/8(NS)/H5N1/Thailand/2004/// Influenza A virus (A/chicken/Thailand/Tak-01/2004(H5N1)) nonstructural protein 2 (NS2) and nonstructural protein 1 (NS1) genes, complete cds.
-------------GAGCAAAAGCAGGGTGACAAAAACATAATGGATTCCAACACTGTGTC
AAGCTTTCAGGTAGACTGCTTTCTTTGGCATGTCCGCAAACGATTTGCAGACCAAGAACT
GGGTGATGCCCCATTCC-TTGACCGGCTTCGCCGAG---------------A--TCAGAA
GTCCCTAAGAGGAAGAGGCAACACTCTTGGTCTGGACATCGAAACAGCTACTCGCGCAGG
AAAGCAGATAGTGGAGCGGATTCTGGAGGAGGAGTCTGATAAGGCACTTAAAA-------
--------TGCCGGCTTCACGCTACCTAACTGACATGACTCTCGAAGAAATGTCAAGGGA
CTGGTTCATGCTCATGCCCAAGCAGAAAGTGGCAGGTTCCCTTTGCATCAAAATGGACCA
GGCAATAATGGA-TAAAGTCATCATATTGAAAGCAAACTTCAGTGTGATTTTTGACCGGT
TGGAAACCCTAATACTCCTTAGAGCTTTCACAGAAGAAGGAGCAATCGTGGGAGAAATCT
CACCATTACCTTCTCTTCCAGGACATACTGGTGAGGATGTCAAAAATGCAATTGGCGTCC
TCATCGGAGGACTTGAATGGAATGATAACACAGTTCGAGTCACTGAAACTATACAGAGAT
TCGCTTGGAGAAGCAGTGATGAGGATGGGAGACTTCCACT-CCCTCCAAATCAGAAACGG
AAAATGGCGAGAACAATTGAGTCAGAAGTTTGAAGAAATAAGGTGGCTGATTGAAGAAGT
AAGACATAGATTGAAAATTACAGAAAACAGCTTCGAACAGATAACGTTTATGCAAG-CCT
TACAACTACTGCTTGAAGTGGAGCAAGAGATAAGAG-CCTTCTCG-TTTCAGCTTATT--
-TA-ATGAT-AAAAAACACCCTTGTTTCTACTAA-------------
>gi|157410527|gb|EU153266| /Avian/8(NS)/H5N1/Thailand/2004/// Influenza A virus (A/chicken/Thailand/Nakornsawan-01/2004(H5N1)) nonstructural protein 2 (NS2) and nonstructural protein 1 (NS1) genes, complete cds.
--------------------AGCAGGGTGACAAAAACATAATGGATTCCAACACTGTGTC
AAGCTTTCAGGTAGACTGCTTTCTTTGGCATGTCCGCAAACGATTTGCAGACCAAGAACT
GGGTGATGCCCCATTCC-TTGACCGGCTTCGCCGAG---------------A--TCAGAA
GTCCCTAAGAGGAAGAGGCAACACTCTTGGTCTGGACATCGAAACAGCTACTCGCGCAGG
AAAGCAGATAGTGGAGCGGATTCTGGAGGAGGAGTCTGATAAGGCACTTAAAA-------
--------TGCCGGCTTCACGCTACCTAACTGACATGACTCTCGAAGAAATGTCAAGGGA
CTGGTTCATGCTCATGCCCAAGCAGAAAGTGGCAGGTTCCCTTTGCATCAAAATGGACCA
GGCAATAATGGA-TAAAGTCATCATATTGAAAGCAAACTTCAGTGTGATTTTTGGCCGGT
TGGAAACCCTAATACTACTTAGAGCTTTCACAGAAGAAGGAGCAATCGTGGGAGAAATCT
CACCATTACCTTCTCTTCCAGGACATACTGGTGAGGATGTCAAAAATGCAATTGGCGTCC
TCATCGGAGGACTTGAATGGAATGATAACACAGTTCGAGTCACTGAAACTATACAGAGAT
TCGCTTGGAGAAGCAGTGATGAGGATGGGAGACTTCCACT-CCCTCCAAATCAGAAACGG
AAAATGGCGAGAACAATTGAGTCAGAAGTTTGAAGAAATAAGGTGGCTGATTGAAGAAGT
AAGACATAGATTGAAAATTACAGAAAACAGCTTCGAACAGATAACGTTTATGCAAG-CCT
TACAACTACTGCTTGAAGTGGAGCAAGAGATAAGAG-CCTTCTCG-TTTCAGCTTATT--
-TA-ATGAT-AAAAAACACCCTTGTTTCTACTAA-------------
>gi|157410530|gb|EU153267| /Avian/8(NS)/H5N1/Thailand/2004/// Influenza A virus (A/chicken/Thailand/Phitsanulok-01/2004(H5N1)) nonstructural protein 2 (NS2) and nonstructural protein 1 (NS1) genes, complete cds.
--------------------AGCAGGGTGACAAAAACATAATGGATTCCAACACTGTGTC
AAGCTTTCAGGTAGACTGCTTTCTTTGGCATGTCCGCAAACGATTTGCAGACCAAGAACT
GGGTGATGCCCCATTCC-TTGACCGGCTTCGCCGAG---------------A--TCAGAA
GTCCCTAAGAGGAAGAGGCAACACTCTTGGTCTGGGCATCGAAACAGCTACTCGCGCAGG
AAAGCAGATAGTGGAGCGGATTCTGGAGGAGGAGTCTGATAAGGCACTTAAAA-------
--------TGCCGGCTTCACGCTACCTAACTGACATGACTCTCGAAGAAATGTCAAGGGA
CTGGTTCATGCTCATGCCCAAGCAGAAAGTGGCAGGTTCCCTTTGCATCAAAATGGACCA
GGCAATAATGGA-TAAAGTCATCATATTGAAAGCAAACTTCAGTGTGATTTTTGACCGGT
TGGAAACCCTAATACTACTTAGAGCTTTCACAGAAGAAGGAGCAATCGTGGGAGAAATCT
CACCATTACCTTCTCTTCCAGGACATACTGGTGAGGATGTCAAAAATGCAATTGGCGTCC
TCATCGGAGGACTTGAATGGAATGATAACACAGTTCGAGTCACTGAAACTATACAGAGAT
TCGCTTGGAGAAGCAGTGATGAGGATGGGAGACTTCCACT-CCCTCCAAATCAGAAACGG
AAAATGGCGAGAACAATTGAGTCAGAAGTTTGAAGAAATAAGGTGGCTGATTGAAGAAGT
AAGACATAGATTGAAAATTACAGAAAACAGCTTCGAACAGATAACGTTTATGCAAG-CCT
TACAACTACTGCTTGAAGTGGAGCAAGAGATAAGAG-CCTTCTCG-TTTCAGCTTATT--
-TA-ATGAT-AAAAAACACCCTTGTTTC-------------------
>gi|157410533|gb|EU153268| /Avian/8(NS)/H5N1/Thailand/2004/// Influenza A virus (A/chicken/Thailand/Sukhothai-01/2004(H5N1)) nonstructural protein 2 (NS2) and nonstructural protein 1 (NS1) genes, complete cds.
---------------GCAAAAGCAGGGTGACAAAAACATAATGGATTCCAACACTGTGTC
AAGCTTTCAGGTAGACTGCTTTCTTTGGCATGTCCGCAAACGATTTGCAGACCAAGAACT
GGGTGATGCCCCATTCC-TTGACCGGCTTCGCCGAG---------------A--TCAGAA
GTCCCTAAGAGGAAGAGGCAACACTCTTGGTCTGGACATCGAAACAGCTACTCGCGCAGG
AAAGCAGATAGTGGAGCGGATTCTGGAGGAGGAGTCTGATAAGGCACTTAAAA-------
--------TGCCGGCTTCACGCTACCTAACTGACATGACTCTCAAAGAAATGTCAAGGGA
CTGGTTCATGCTCATGCCCAAGCAGAAAGTGGCAGGTTCCCTTTGCATCAAAATGGACCA
GGCAATAATGGA-TAAAGTCATCATATTGAAAGCAAACTTCAGTGTGATTTTTGACCGGT
TGGAAACCCTAATACTACTTAGAGCTTTCACAGAAGAAGGAGCAATCGTGGGAGAAATCT
CACCATTACCTTCTCTTCCAGGACATACTGGTGAGGATGTCAAAAATGCAATTGGCGTCC
TCATCGGAGGACTTGAATGGAATGATAACACAGTTCGAGTCACTGAAACTATACAGAGAT
TCGCTTGGAGAAGCAGTGATGAGGATGGGAGACTTCCACT-CCCTCCAAATCAGAAACGG
AAAATGGCGAGAACAATTGAGTCAGAAGTTTGAAGAAATAAGGTGGCTGATTGAAGAAGT
AAGACATAGATTGAAAATTACAGAAAACAGCTTCGAACAGATAACGTTTATGCAAG-CCT
TACAACTACTGCTTGAAGTGGAGCAAGAGATAAGAG-CCTTCTCG-TTTCAGCTTATT--
-TA-ATGAT-AAAAAACACCCTTGTTTCTACT---------------
>gi|157410536|gb|EU153269| /Avian/8(NS)/H5N1/Thailand/2004/// Influenza A virus (A/duck/Thailand/Phichit-01/2004(H5N1)) nonstructural protein 2 (NS2) and nonstructural protein 1 (NS1) genes, complete cds.
--------------------AGCAGGGTGACAAAAACATAATGGATTCCAACACTGTGTC
AAGCTTTCAGGTAGACTGCTTTCTTTGGCATGTCCGCAAACGATTTGCAGACCAAGAACT
GGGTGATGCCCCATTCC-TTGACCGGCTTCGCCGAG---------------A--TCAGAA
GTCCCTAAGAGGAAGAGGCAACACTCTTGGTCTGGACATCGAAACAGCTACTCGCGCAGG
AAAGCAGATAGTGGAGCGGATTCTGGAGGAGGAGTCTGATAAGGCACTTAAAA-------
--------TGCCGGCTTCACGCTACCTAACTGACATGACTCTCGAAGAAATGTCAAGGGA
CTGGTTCATGCTCATGCCCAAGCAGAAAGTGGCAGGTTCCCTTTGCATCAAAATGGACCA
GGCAATAATGGA-TAAAGTCATCATATTGAAAGCAAACTTCAGTGTGATTTTTGACCGGT
TGGAAACCCTAATACTACTTAGAGCTTTCACAGAAGAAGGAGCAATCGTGGGAGAAATCT
CACCATTACCTTCTCTTCCAGGACATACTGGTGAGGATGTCAAAAATGCAATTGGAGTCC
TCATCGGAGGACTTGAATGGAATGATAACACAGTTCGAGTCACTGAAACTATACAGAGAT
TCGCTTGGAGAAGCAGTGATGAGGATGGGAGACTTCCACT-CCCTCCAAATCAGAAACGG
AAAATGGCGAGAACAATTGAGTCAGAAGTTTGAAGAAATAAGGTGGCTGATTGAAGAAGT
AAGACATAGATTGAAAATTACAGAAAACAGCTTCGAACAGATAACGTTTATGCAAG-CCT
TACAACTACTGCTTGAAGTGGAGCAAGAGATAAGAG-CCTTCTCG-TTTCAGCTTATT--
-TA-ATGAT-AAAAAACACCCTTGTTTCTACTA--------------
>gi|157410539|gb|EU153270| /Avian/8(NS)/H5N1/Thailand/2004/// Influenza A virus (A/chicken/Thailand/Phitsanulok-02/2004(H5N1)) nonstructural protein 2 (NS2) and nonstructural protein 1 (NS1) genes, complete cds.
---------------GCAAAAGCAGGGTGACAAAAACATAATGGATTCCAACACTGTGTC
AAGCTTTCAGGTAGACTGCTTTCTTTGGCATGTCCGCAAACGATTTGCAGACCAAGAACT
GGGTGATGCCCCATTCC-TTGACCGGCTTCGCCGAG---------------A--TCAGAA
GTCCCTAAGAGGAAGAGGCAACACTCTTGGTCTGGACATCGAAACAGCTACTCGCGCAGG
AAAGCAGATAGTGGAGCGGATTCTGGAGGAGGAGTCTGATAAGGCACTTAAAA-------
--------TGCCGGCTTCACGCTACCTAACTGACATGACTCTCGAAGAAATGTCAAGGGA
CTGGTTCATGCTCATGCCCAAGCAGAAAGTGGCAGGTTCCCTTTGCATCAAAATGGACCA
GGCAATAATGGA-TAAAGTCATCATATTGAAAGCAAACTTCAGTGTGATTTTTGACCGGT
TGGAAACCCTAATACTACTTAGAGCTTTCACAGAAGAAGGAGCAATCGTGGGAGAAATCT
CACCATTACCTTCTCTTCCAGGACATACTGGTGAGGATGTCAAAAATGCAATTGGCGTCC
TCATCGGAGGACTTGAATGGAATGATAACACAGTTCGAGTCACTGAAACTATACAGAGAT
TCGCTTGGAGAAGCAGTGATGAGGATGGGAGACTTCCACT-CCCTCCAAATCAGAAACGG
AAAATGGCGAGAACAATTGAGTCAGAAGTTTGAAGAAATAAGGTGGCTGATTGAAGAAGT
AAGACATAGATTGAAAATTACAGAAAACAGCTTCGAACAGATAACGTTTATGCAAG-CCT
TACAACTACTGCTTGAAGTGGAGCAAGAGATAAGAG-CCTTCTCG-TTTCAGCTTATT--
-TA-ATGAT-AAAAAACACCCTTGTTTCTACT---------------
>gi|157410542|gb|EU153271| /Avian/8(NS)/H5N1/Thailand/2004/// Influenza A virus (A/chicken/Thailand/Kamphaenphet-01/2004(H5N1)) nonstructural protein 2 (NS2) and nonstructural protein 1 (NS1) genes, complete cds.
---------------------GCAGGGTGACAAAAACATAATGGATTCCAACACTGTGTC
AAGCTTTCAGGTAGACTGCTTTCTTTGGCATGTCCGCAAACGATTTGCAGACCAAGAACT
GGGTGATGCCCCATTCC-TTGACCGGCTTCGCCGAG---------------A--TCAGAA
GTCCCTAAGAGGAAGAGGCAACACTCTTGGTCTGGACATCGAAACAGCTACTCGCGCAGG
AAAGCAGATAATGGAGCGGATTCTGGAGGAGGAGTCTGATAAGGCACTTAAAA-------
--------TGCCGGCTTCACGCTACCTAACTGACATGACTCTCGAAGAAATGTCAAGGGA
CTGGTTCATGCTCATGCCCAAGCAGAAAGTGGCAGGTTCCCTTTGCATCAAAATGGACCA
GGCAATAATGGA-TAAAGTCATCATATTGAAAGCAAACTTCAGTGTGATTTTTGACCGGT
TGGAAACCCTAATACTACTTAGAGCTTTCACAGAAGAAGGAGCAATCGTGGGAGAAATCT
CACCATTACCTTCTCTTCCAGGACATACTGGTGAGGATGTCAAAAATGCAATTGGCGTCC
TCATCGGAGGACTTGAATGGAATGATAACACAGTTCGAGTCACTGAAACTATACAGAGAT
TCGCTTGGAGAAGCAGTGATGAGGATGGGAGACTTCCACT-CCCTCCAAATCAGAAACGG
AAAATGGCGAGAACAATTGAGTCAGAAGTTTGAAGAAATAAGGTGGCTGATTGAAGAAGT
AAGACATAGATTGAAAATTACAGAAAACAGCTTCGAACAGATAACGTTTATGCAAG-CCT
TACAACTACTGCTTGAAGTGGAGCAAGAGATAAGAG-CCTTCTCG-TTTCAGCTTATT--
-TA-ATGAT-AAAAAACACCCTTGTTTCTACT---------------
>gi|157410545|gb|EU153272| /Avian/8(NS)/H5N1/Thailand/2004/// Influenza A virus (A/chicken/Thailand/Nakornsawan-02/2004(H5N1)) nonstructural protein 2 (NS2) and nonstructural protein 1 (NS1) genes, complete cds.
--------------------AGCAGGGTGACAAAAACATAATGGATTCCAACACTGTGTC
AAGCTTTCAGGTAGACTGCTTTCTTTGGCATGTCCGCAAACGATTTGCAGACCAAGAAAT
GGGTGATGCCCCATTCC-TTGACCGGCTTCGCCGAG---------------A--TCAGAA
GTCCCTAAGAGGAAGAGGCAACACTCTTGGTCTGGACATCGAAACAGCTACTCGCGCAGG
AAAGCAGATAGTGGAGCGGATTCTGGAGGAGGAGTCTGATAAGGCACTTAAAA-------
--------TGCCGGCTTCACGCTACCTAACTGACATGACTCTCGAAGAAATGTCAAGGGA
CTGGTTCATGCTCATGCCCAAGCAGAAAGTGGCAGGTTCCCTTTGCATCAAAATGGACCA
GGCAATAATGGA-TAAAGTCATCATATTGAAAGCAAACTTCAGTGTGATTTTTGACCGGT
TGGAAACCCTAATACTACTTAGAGCTTTCACAGAAGAAGGAGCAATCGTGGGAGAAATCT
CACCATTACCTTCTCTTCCAGGACATACTGGTGAGGATGTCAAAAATGCAATTGGCGTCC
TCATCGGAGGACTTGAATGGAATGATAACACAGTTCGAGTCACTGAAACTATACAGAGAT
TCGCTTGGAGAAGCAGTGATGAGGATGGGAGACTTCCACT-CCCTCCAAATCAGAAACGG
AAAATGGCGAGAACAATTGAGTCAGAAGTTTGAAGAAATAAGGTGGCTGATTGAAGAAGT
AAGACATAGATTGAAAATTACAGAAAACAGCTTCGAACAGATAACGTTTATGCAAG-CCT
TACAACTACTGCTTGAAGTGGAGCAAGAGATAAGAG-CCTTCTCG-TTTCAGCTTATT--
-TA-ATGAT-AAAAAACACCCTTGTTTCT------------------
>gi|157410548|gb|EU153273| /Avian/8(NS)/H5N1/Thailand/2004/// Influenza A virus (A/chicken/Thailand/Phetchabun-01/2004(H5N1)) nonstructural protein 2 (NS2) and nonstructural protein 1 (NS1) genes, complete cds.
--------------------AGCAGGGTGACAAAAACATAATGGATTCCAACACTGTGTC
AAGCTTTCAGGTAGACTGCTTTCTTTGGCATGTCCGCAAACGATTTGCAGACCAAGAACT
GGGTGATGCCCCATTCC-TTGACCGGCTTCGCCGAG---------------A--TCAGAA
GTCCCTAAGAGGAAGAGGCAACACTCTTGGTCTGGACATCGAAACAGCTACTCGCGCAGG
AAAGCAGATAGTGGAGCGGATTCTGGAGGAGGAGTCTGATAAGGCACTTAAAA-------
--------TGCCGGCTTCACGCTACCTAACTGACATGACTCTCGAAGAAATGTCAAGGGA
CTGGTTCATGCTCATGCCCAAGCAGAAAGTGGCAGGTTCCCTTTGCATCAAAATGGACCA
GGCAATAATGGA-TAAAGTCATCATATTGAAAGCAAACTTCAGTGTGATTTTTGACCGGT
TGGAAACCCTAATACTACTTAGAGCTTTCACAGAAGAAGGAGCAATCGTGGGAGAAATCT
CACCATTACCTTCTCTTCCAGGACATACTGGTGAGGATGTCAAAAATGCAATTGGCGTCC
TCATCGGAGGACTTGAATGGAATGATAACACAGTTCGAGTCACTGAAACTATACAGAGAT
TCGCTTGGAGAAGCAGTGATGAGGATGGGAGACTTCCACT-CCCTCCAAATCAGAAACGG
AAAATGGCGAGAACAATTGAGTCAGAAGTTTGAAGAAATAAGGTGGCTGATTGAAGAAGT
AAGACATAGATTGAAAATTACAGAAAACAGCTTCGAACAGATAACGTTTATGCAAG-CCT
TACAACTACTGCTTGAAGTGGAGCAAGAGATAAGAG-CCTTCTCG-TTTCAGCTTATT--
-TA-ATGAT-AAAAAACACCCTT------------------------
>gi|157410551|gb|EU153274| /Avian/8(NS)/H5N1/Thailand/2004/// Influenza A virus (A/chicken/Thailand/Phetchabun-02/2004(H5N1)) nonstructural protein 2 (NS2) and nonstructural protein 1 (NS1) genes, complete cds.
--------------------AGCAGGGTGACAAAAACATAATGGATTCCAACACTGTGTC
AAGCTTTCAGGTAGACTGCTTTCTTTGGCATGTCCGCAAACGATTTGCAGACCAAGAACT
GGGTGATGCCCCATTCC-TTGACCGGCTTCGCCGAG---------------A--TCAGAA
GTCCCTAAGAGGAAGAGGCAACACTCTTGGTCTGAACATCGAAACAGCTACTCGCGCAGG
AAAGCAGATAGTGGAGCGGATTCTGGAGGAGGAGTCTGATAAGGCACTTAAAA-------
--------TGCCGGCTTCACGCTACCTAACTGACATGACTCTCGAAGAAATGTCAAGGGA
CTGGTTCATGCTCATGCCCAAGCAGAAAGTGGCAGGTTCCCTTTGCATCAAAATGGACCA
GGCAATAATGGA-TAAAGTCATCATATTGAAAGCAAACTTCAGTGTGATTTTTGACCGGT
TGGAAACCCTAATACTACTTAGAGCTTTCACAGAAGAAGGAGCAATCGTGGGAGAAATCT
CACCATTACCTTCTCTTCCAGGACATACTGGTGAGGATGTCAAAAATGCAATTGGCGTCC
TCATCGGAGGACTTGAATGGAATGATAACACAGTTCGAGTCACTGAAACTATACAGAGAT
TCGCTTGGAGAAGCAGTGATGAGGATGGGAGACTTCCACT-CCCTCCAAATCAGAAACGG
AAAATGGCGAGAACAATTGAGTCAGAAGTTTGAAGAAATAAGGTGGCTGATTGAAGAAGT
AAGACATAGATTGAAAATTACAGAAAACAGCTTCGAACAGATAACGTTTATGCAAG-CCT
TACAACTACTGCTTGAAGTGGAGCAAGAGATAAGAG-CCTTCTCG-TTTCAGCTTATT--
-TA-ATGAT-AAAAAACACCCTTGTTTCTA-----------------
>gi|157410554|gb|EU153275| /Avian/8(NS)/H5N1/Thailand/2004/// Influenza A virus (A/chicken/Thailand/Sukhothai-02/2004(H5N1)) nonstructural protein 2 (NS2) and nonstructural protein 1 (NS1) genes, complete cds.
--------------------AGCAGGGTGACAAAAACATAATGGATTCCAACACTGTGTC
AAGCTTTCAGGTAGACTGCTTTCTTTGGCATGTCCGCAAACGATTTGCAGACCAAGAACT
GGGTGATGCCCCATTCC-TTGACCGGCTTCGCCGAG---------------A--TCAGAA
GTCCCTAAGAGGAAGAGGCAACACTCTTGGTCTGGACATCGAAACAGCTACTCGCGCAGG
AAAGCAGATAGTGGAGCGGATTCTGGAGGAGGAGTCTGATAAGGCACTTAAAA-------
--------TGCCGGCTTCACGCTACCTAACTGACATGACTCTCGAAGAAATGTCAAGGGA
CTGGTTCATGCTCATGCCCAAGCAGAAAGTGGCAGGTTCCCTTTGCATCAAAATGGACCA
GGCAATAATGGA-TAAAGTCATCATATTGAAAGCAAACTTCAGTGTGATTTTTGACCGGT
TGGAAACCCTAATACTACTTAGAGCTTTCACAGAAGAAGGAGCAATCGTGGGAGAAATCT
CACCATTACCTTCTCTTCCAGGACATACTGGTGAGGATGTCAAAAATGCAATTGGCGTCC
TCATCGGAGGACTTGAATGGAATGATAACACAGTTCGAGTCACTGAAACTATACAGAGAT
TCGCTTGGAGAAGCAGTGATGAGGATGGGAGACTTCCACT-CCCTCCAAATCAGAAACGG
AAAATGGCGAGAACAATTGAGTCAGAAGTTTGAAGAAATAAGGTGGCTGATTGAAGAAGT
AAGACATAGATTGAAAATTACAGAAAACAGCTTCGAACAGATAACGTTTATGCAAG-CCT
TACAACTACTGCTTGAAGTGGAGCAAGAGATAAGAG-CCTTCTCG-TTTCAGCTTATT--
-TA-ATGAT-AAAAAACACCCTTGTTTCTACT---------------
>gi|157410557|gb|EU153276| /Avian/8(NS)/H5N1/Thailand/2004/// Influenza A virus (A/chicken/Thailand/Pathumthani-01/2004(H5N1)) nonstructural protein 2 (NS2) and nonstructural protein 1 (NS1) genes, complete cds.
---------------------GCAGGGTGACAAAAACATAATGGATTCCAACACTGTGTC
AAGCTTTCAGGTAGACTGCTTTCTTTGGCATGTCCGCAAACGATTTGCAGACCAAGAACT
GGGTGATGCCCCATTCC-TTGACCGGCTTCGCCGAG---------------A--TCAGAA
GTCCCTAAGAGGAAGAGGCAACACTCTTGGTCTGGACATCGAAACAGCTACTCGCGCAGG
AAAGCAGATAGTGGAGCGGATTCTGGAGGAGGAGTCTGATAAGGCACTTAAAA-------
--------TGCCGGCTTCACGCTACCTAACTGACATGACTCTCGAAGAAATGTCAAGGGA
CTGGTTCATGCTCATGCCCAAGCAGAAAGTGGCAGGTTCCCTTTGCATCAAAATGGACCA
GGCAATAATGGA-TAAAGTCATCATATTGAAAGCAAACTTCAGTGTGATTTTTGACCGGT
TGGAAACCCTAATACTACTTAGAGCTTTCACAGAAGAAGGAGCAATCGTGGGAGAAATCT
CACCATTACCTTCTCTTCCAGGACATACTGGTGAGGATGTCAAAAATGCAATTGGCGTCC
TCATCGGAGGACTTGAATGGAATGATAACACAGTTCGAGTCACTGAAACTATACAGAGAT
TCGCTTGGAGAAGCAGTGATGAGGATGGGAGACTTCCACT-CCCTCCAAATCAGAAACGG
AAAATGGCGAGAACAATTGAGTCAGAAGTTTGAAGAAATAAGGTGGCTGATTGAAGAAGT
AAGACATAGATTGAAAATTACAGAAAACAGCTTCGAACAGATAACGTTTATGCAAG-CCT
TACAACTACTGCTTGAAGTGGAGCAAGAGATAAGAG-CCTTCTCG-TTTCAGCTTATT--
-TA-ATGAT-AAAAAACACCCTTGT----------------------
>gi|157410560|gb|EU153277| /Avian/8(NS)/H5N1/Thailand/2004/// Influenza A virus (A/chicken/Thailand/Udonthani-01/2004(H5N1)) nonstructural protein 2 (NS2) and nonstructural protein 1 (NS1) genes, complete cds.
--------------------AGCAGGGTGACAAAAACATAATGGATTCCAACACTGTGTC
AAGCTTTCAGGTAGACTGCTTTCTTTGGCATGTCCGCAAACGATTTGCAGACCAAGAACT
GGGTGATGCCCCATTCC-TTGACCGGCTTCGCCGAG---------------A--TCAGAA
GTCCCTAAGAGGAAGAGGCAACACTCTTGGTCTGGACATCGAAACAGCTACTCGCGCAGG
AAAGCAGATAGTGGAGCGGATTCTGGAGGAGGAGTCTGATAAGGCACTTAAAA-------
--------TGCCGGCTTCACGCTACCTAACTGACATGACTCTCGAAGAAATGTCAGGGGA
CTGGTTCATGCTCATGCCCAAGCAGAAAGTGGCAGGTTCCCTTTGCATCAAAATGGACCA
GGCAATAATGGA-TAAAGTCATCATATTGAAAGCAAACTTCAGTGTGATTTTTGACCGGT
TGGAAACCCTAATACTACTTAGAGCTTTCACAGAAGAAGGAGCAATCGTGGGAGAAATCT
CACCATTACCTTCTCTTCCAGGACATACTGGTGAGGATGTCAAAAATGCAATTGGCGTCC
TCATCGGAGGACTTGAATGGAATGATAACACAGTTCGAGTCACTGAAACTATACAGAGAT
TCGCTTGGAGAAGCAGTGATGAGGATGGGAGACTTCCACT-CCCTCCAAATCAGAAACGG
AAAATGGCGAGAACAATTGAGTCAGAAGTTTGAAGAAATAAGGTGGCTGATTGAAGAAGT
AAGACATAGATTGAAAATTACAGAAAACAGCTTCGAACAGATAACGTTTATGCAAG-CCT
TACAACTACTGCTTGAAGTGGAGCAAGAGATAAGAG-CCTTCTCG-TTTCAGCTTATT--
-TA-ATGAT-AAAAAACACCCTTGTTTCTA-----------------
>gi|157410563|gb|EU153278| /Avian/8(NS)/H5N1/Thailand/2004/// Influenza A virus (A/chicken/Thailand/Udonthani-02/2004(H5N1)) nonstructural protein 2 (NS2) and nonstructural protein 1 (NS1) genes, complete cds.
--------------AGCAAAAGCAGGGTGACAAAAACATAATGGATTCCAACACTGTGTC
AAGCTTTCAGGTAGACTGCTTTCTTTGGCATGTCCGCAAACGATTTGCAGACCAAGAACT
GGGTGATGCCCCATTCC-TTGACCGGCTTCGCCGAG---------------A--TCAGAA
GTCCCTAAGAGGAAGAGGCAACACTCTTGGTCTGGACATCGAAACAGCTACTCGCGCAGG
AAAGCAGATAGTGGAGCGGATTCTGGAGGAGGAGTCTGATAAGGCACTTAAAA-------
--------TGCCGGCTTCACGCTACCTAACTGACATGACTCTCGAAGAAATGTCAAGGGA
CTGGTTCATGCTCATGCCCAAGCAGAAAGTGGCAGGTTCCCTTTGCATCAAAATGGACCA
GGCAATAATGGA-TAAAGTCATCATATTGAAAGCAAACTTCAGTGTGATTTTTGACCGGT
TGGAAACCCTAATACTACTTAGAGCTTTCACAGAAGAAGGAGCAATCGTGGGAGAAATCT
CACCATTACCTTCTCTTCCAGGACATACTGGTGAGGATGTCAAAAATGCAATTGGCGTCC
TCATCGGAGGACTTGAATGGAATGATAACACAGTTCGAGTCACTGAAACTATACAGAGAT
TCGCTTGGAGAAGCAGTGATGAGGATGGGAGACTTCCACT-CCCTCCAAATCAGAAACGG
AAAATGGCGAGAACAATTGAGTCAGAAGTTTGAAGAAATAAGGTGGCTGATTGAAGAAGT
AAGACATAAATTGAAAATTACAGAAAACAGCTTCGAACAGATAACGTTTATGCAAG-CCT
TACAACTACTGCTTGAAGTGGAGCAAGAGATAAGAG-CCTTCTCG-TTTCAGCTTATT--
-TA-ATGAT-AAAAAACACCCTTGTTTCTACTAATA-----------
>gi|157410566|gb|EU153279| /Avian/8(NS)/H5N1/Thailand/2004/// Influenza A virus (A/chicken/Thailand/Udonthani-03/2004(H5N1)) nonstructural protein 2 (NS2) and nonstructural protein 1 (NS1) genes, complete cds.
---------------------GCAGGGTGACAAAAACATAATGGATTCCAACACTGTGTC
AAGCTTTCAGGTAGACTGCTTTCTTTGGCATGTCCGCAAACGATTTGCAGACCAAGAACT
GGGTGATGCCCCATTCC-TTGACCGGCTTCGCCGAG---------------A--TCAGAA
GTCCCTAAGAGGAAGAGGCAACACTCTTGGTCTGGACATCGAAACAGCTACTCGCGCAGG
AAAGCAGATAGTGGAGCGGATTCTGGAGGAGGAGTCTGATAAGGCACTTAAAA-------
--------TGCCGGCTTCACGCTACCTAACTGACATGACTCTCGAAGAAATGTCAAGGGA
CTGGTTCATGCTCATGCCCAAGCAGAAAGTGGCAGGTTCCCTTTGCATCAAAATGGACCA
GGCAATAATGGA-TAAAGTCATCATATTGAAAGCAAACTTCAGTGTGATTTTTGACCGGT
TGGAAACCCTAATACTACTTAGAGCTTTCACAGAAGAAGGAGCAATCGTGGGAGAAATCT
CACCATTACCTTCTCTTCCAGGACATACTGGTGAGGATGTCAAAAATGCAATTGGCGTCC
TCATCGGAGGACTTGAATGGAATGATAACACAGTTCGAGTCACTGAAACTATACAGAGAT
TCGCTTGGAGAAGCAGTGATGAGGATGGGAGACTTCCACT-CCCTCCAAATCAGAAACGG
AAAATGGCGAGAACAATTGAGTCAGAAGTTTGAAGAAATAAGGTGGCTGATTGAAGAAGT
AAGACATAGATTGAAAATTACAGAAAACAGCTTCGAACAGATAACGTTTATGCAAG-CCT
TACAACTACTGCTTGAAGTGGAGCAAGAGATAAGAG-CCTTCTCG-TTTCAGCTTATT--
-TA-ATGAT-AAAAAACACCCTTGTT---------------------
>gi|157410569|gb|EU153280| /Avian/8(NS)/H5N1/Thailand/2004/// Influenza A virus (A/chicken/Thailand/Mahasarakham-01/2004(H5N1)) nonstructural protein 2 (NS2) and nonstructural protein 1 (NS1) genes, complete cds.
--------------------AGCAGGGTGACAAAAACATAATGGATTCCAACACTGTGTC
AAGCTTTCAGGTAGACTGCTTTCTTTGGCATGTCCGCAAACGATTTGCAGACCAAGAACT
GGGTGATGCCCCATTCC-TTGACCGGCTTCGCCGAG---------------A--TCAGAA
GTCCCTAAGAGGAAGAGGCAACACTCTTGGTCTGGACATCGAAACAGCTACTCGCGCAGG
AAAGCAGATAGTGGAGCGGATTCTGGAGGAGGAGTCTGATAAGGCACTTAAAA-------
--------TGCCGGCTTCACGCTACCTAACTGACATGACTCTCGAAGAAATGTCAAGGGA
CTGGTTCATGCTCATGCCCAAGCAGAAAGTGGCAGGTTCCCTTTGCATCAAAATGGACCA
GGCAATAATGGA-TAAAGTCATCATATTGAAAGCAAACTTCAGTGTGATTTTTGACCGGT
TGGAAACCCTAATACTACTTAGAGCTTTCACAGAAGAAGGAGCAATCGTGGGAGAAATCT
CACCATTACCTTCTCTTCCAGGACATACTGGTGAGGATGTCAAAAATGCAATTGGCGTCC
TCATCGGAGGACTTGAATGGAATGATAACACAGTTCGAGTCACTGAAACTATACAGAGAT
TCGCTTGGAGAAGCAGTGATGAGGATGGGAGACTTCCACT-CCCTCCAAATCAGAAACGG
AAAATGGCGAGAACAATTGAGTCAGAAGTTTGAAGAAATAAGGTGGCTGATTGAAGAAGT
AAGACATAGATTGAAAATTACAGAAAACAGCTTCGAACAGATAACGTTTATGCAAG-CCT
TACAACTACTGCTTGAAGTGGAGCAAGAGATAAGAG-CCTTCTCG-TTTCAGCTTATT--
-TA-ATGAT-AAAAAACACCCTTGTTTC-------------------
>gi|157410572|gb|EU153281| /Avian/8(NS)/H5N1/Thailand/2004/// Influenza A virus (A/quail/Thailand/Phitsanulok-01/2004(H5N1)) nonstructural protein 2 (NS2) and nonstructural protein 1 (NS1) genes, complete cds.
-------------GAGCAAAAGCAGGGTGACAAAAACATAATGGATTCCAACACTGTGTC
AAGCTTTCAGGTAGACTGCTTTCTTTGGCATGTCCGCAAACGATTTGCAGACCAAGAACT
GGGTGATGCCCCATTCC-TTGACCGGCTTCGCCGAG---------------A--TCAGAA
GTCCCTAAGAGGAAGAGGCAACACTCTTGGTCTGGACATCGAAACAGCTACTCGCGCAGG
AAAGCAGATAGTGGAGCGGATTCTGGAGGAGGAGTCTGATAAGGCACTTAAAA-------
--------TGCCGGCTTCACGCTACCTAACTGACATGACTCCCGAAGAAATGTCAAGGGA
CTGGTTCATGCTCATGCCCAAGCAGAAAGTGGCAGGTTCCCTTTGCATCAAAATGGACCA
GGCAATAATGGA-TAAAGTCATCATATTGAAAGCAAACTTCAGTGTGATTTTTGACCGGT
TGGAAACCCTAATACTACTTAGAGCTTTCACAGAAGAAGGAGCAATCGTGGGAGAAATCT
CACCATTACCTTCTCTTCCAGGACATACTGGTGAGGATGTCAAAAATGCAATTGGCGTCC
TCATCGGAGGACTTGAATGGAATGATAACACAGTTCGAGTCACTGAAACTATACAGAGAT
TCGCTTGGAGAAGCAGTGATGAGGATGGGAGACTTCCACT-CCCTCCAAATCAGAAACGG
AAAATGGCGAGAACAATTGAGTCAGAAGTTTGAAGAAATAAGGTGGCTGATTGAAGAAGT
AAGACATAGATTGAAAATTACAGAAAACAGCTTCGAACAGATAACGTTTATGCAAG-CCT
TACAACTACTGCTTGAAGTGGAGCAAGAGATAAGAG-CCTTCTCG-TTTCAGCTTATT--
-TA-ATGAT-AAAAAACACCCTTGTTTCTACT---------------
>gi|157410575|gb|EU153282| /Avian/8(NS)/H5N1/Thailand/2004/// Influenza A virus (A/quail/Thailand/Phichit-01/2004(H5N1)) nonstructural protein 2 (NS2) and nonstructural protein 1 (NS1) genes, complete cds.
--------------------AGCAGGGTGACAAAAACATAATGGATTCCAACACTGTGTC
AAGCTTTCAGGTAGACTGCTTTCTTTGGCATGTCCGCAAACGATTTGCAGACCAAGAACT
GGGTGATGCCCCATTCC-TTGACCGGCTTCGCCGAG---------------A--TCAGAA
GTCCCTAAGAGGAAGAGGCAACACTCTTGGTCTGGACATCGAAACAGCTACTCGTGCAGG
AAAGCAGATAGTGGAGTGGATTCTGGAGGAGGAGTCTGATAAGGCACTTAAAA-------
--------TGCCGGCTTCACGCTACCTAACTGACATGACTCTCGAGGAAATGTCAAGGGA
CTGGTTCATGCTCATGCCCAAGCAGAAAGTGGCAGGTTCCCTTTGCATCAAAATGGACCA
GGCAATAATGGA-TAAAGTCATCATATTGAAAGCAAACTTCAGTGTGATTTTTGACCGGT
TGGAAACCCTAATACTACTTAGAGCTTTCACAGAAGAAGGAGCAATTGTGGGAGAAATCT
CACCATTACCTTCTCTTCCAGGACATACTGGTGAGGATGTCAAAAATGCAATTGGCGTCC
TCATCGGAGGACTTGAATGGAATGATAACACAGTTCGAGTCACTGAAACTATACAGAGAT
TCGCTTGGAGAAGCAGTGATGAGGATGGGAGACTTCCACT-CCCTCCAAATCAGAAACGG
AAAATGGCGAGAACAATTGAGTCAGAAGTTTGAAGAAATAAGGTGGCTGATTGAAGAAGT
AAGACATAGATTGAAAATTACAGAAAACAGCTTCGAACAGATAACGTTTATGCAAG-CCT
TACAACTACTGCTTGAAGTGGAGCAAGAGATAAGAG-CCTTCTCG-TTTCAGCTTATT--
-TA-ATGAT-AAAAAACACCCTTGTT---------------------
>gi|157410578|gb|EU153283| /Avian/8(NS)/H5N1/Thailand/2004/// Influenza A virus (A/open-bill ibis/Thailand/Nakornsawan-01/2004(H5N1)) nonstructural protein 2 (NS2) and nonstructural protein 1 (NS1) genes, complete cds.
------------GGAGCAAAAGCAGGGTGACAAAAACATAATGGATTCCAACACTGTGTC
AAGCTTTCAGGTAGACTGCTTTCTTTGGCATGTCCGCAAACGATTTGCAGACCAAGAACT
GGGTGATGCCCCATTCC-TTGACCGGCTTCGCCGAG---------------A--TCAGAA
GTCCCTAAGAGGAAGAGGCAACACTCTTGGTCTGGACATCGAAACAGCTACTCGCGCAGG
AAAGCAGATAGTGGAGCGGATTCTGGAGGAGGAGTCTGATAAGGCACTTAAAA-------
--------TGCCGGCTTCACGCTACCTAACTGACATGACTCTCGAAGAAATGTCAAGGGA
CTGGTTCATGCTCATGCCCAAGCAGAAAGTGGCAGGTTCCCTTTGCATCAAAATGGACCA
GGCAATAATGGA-TAAAGTCATCATATTGAAAGCAAACTTCAGTGTGATTTTTGACCGGT
TGGAAACCCTAATACTACTTAGAGCTTTCACAGAAGAAGGAGCAATCGTGGGAGAAATCT
CACCATTACCTTCTCTTCCAGGACATACTGGTGAGGATGTCAAAAATGCAATTGGCGTCC
TCATCGGAGGACTTGAATGGAATGATAACACAGTTCGAGTCACTGAAACTATACAGAGAT
TCGCTTGGAGAAGCAGTGATGAGGATGGGAGACTTCCACT-CCCTCCAAATCAGAAACGG
AAAATGGCGAGAACAATTGAGTCAGAAGTTTGAAGAAATAAGGTGGCTGATTGAAGAAGT
AAGACATAGATTGAAAATTACAGAAAACAGCTTCGAACAGATAACGTTTATGCAAG-CCT
TACAACTACTGCTTGAAGTGGAGCAAGAGATAAGAG-CCTTCTCG-TTTCAGCTTATT--
-TA-ATGAT-AAAAAACACCCTTGTTTCTACTA--------------
>gi|157410581|gb|EU153284| /Avian/8(NS)/H5N1/Thailand/2004/// Influenza A virus (A/pigeon/Thailand/Uttaradit-01/2004(H5N1)) nonstructural protein 2 (NS2) and nonstructural protein 1 (NS1) genes, complete cds.
--------------------AGCAGGGTGACAAAAACATAATGGATTCCAACACTGTGTC
AAGCTTTCAGGTAGACTGCTTTCTTTGGCATGTCCGCAAACGATTTGCAGACCAAGAACT
GGGTGATGCCCCATTCC-TTGACCGGCTTCGCCGAG---------------A--TCAGAA
GTCCCTAAGAGGAAGAGGCAACACTCTTGGTCTGGACATCGAAACAGCTACTCGCGCAGG
AAAGCAGATAGTGGAGCGGATTCTGGAGGAGGAGTCTGATAAGGCACTTAAAA-------
--------TGCCGGCTTCACGCTACCTAACTGACATGACTCTCGAAGAAATGTCAAGGGA
CTGGTTCATGCTCATGCCCAAGCAGAAAGTGGCAGGTTCCCTTTGCATCAAAATGGACCA
GGCAATAATGGA-TAAAGTCATCATATTGAAAGCAAACTTCAGTGTGATTTTTGACCGGT
TGGAAACCCTAATACTACTTAGAGCTTTCACAGAAGAAGGAGCAATCGTGGGAGAAATCT
CACCATTACCTTCTCTTCCAGGACATACTGGTGAGGATGTCAAAAATGCAATTGGCGTCC
TCATCGGAGGACTTGAATGGAATGATAACACAGTTCGAGTCACTGAAACTATACAGAGAT
TCGCTTGGAGAAGCAGTGATGAGGATGGGAGACTTCCACT-CCCTCCAAATCAGAAACGG
AAAATGGCGAGAACAATTGAGTCAGAAGTTTGAAGAAATAAGGTGGCTGATTGAAGAAGT
AAGACATAGATTGAAAATTACAGAAAACAGCTTCGAACAGATAACGTTTATGCAAG-CCT
TACAACTACTGCTTGAAGTGGAGCAAGAGATAAGAG-CCTTCTCG-TTTCAGCTTATT--
-TA-ATGAT-AAAAAACACCCTTGTTTCTAC----------------
>gi|157410584|gb|EU153285| /Avian/8(NS)/H5N1/Thailand/2004/// Influenza A virus (A/pigeon/Thailand-01/2004(H5N1)) nonstructural protein 2 (NS2) and nonstructural protein 1 (NS1) genes, complete cds.
--------------------AGCAGGGTGACAAAAACATAATGGATCCCAACACTGTGTC
AAGCTTTCAGGTAGACTGCTTTCTTTGGCATGTCCGCAAACGATTTGCAGACCAAGAACT
GGGTGATGCCCCATTCC-TTGACCGGCTTCGCCGAG---------------A--TCAGAA
GTCCCTAAGAGGAAGAGGCAACACTCTTGGTCTGGACATCGAAACAGCTACTCGCGCAGG
AAAGCAGATAGTGGAGCGGATTCTGGAGGAGGAGTCTGATAAGGCACTTAAAA-------
--------TGCCGGCTTCACGCTACCTAACTGACATGACTCTCGAAGAAATGTCAAGGGA
CTGGTTCATGCTCATGCCCAAGCAGAAAGTGGCAGGTTCCCTTTGCATCAAAATGGACCA
GGCAATAATGGA-TAAAGTCATCATATTGAAAGCAAACTTCAGTGTGATTTTTGACCGGT
TGGAAACCCTAATACTACTTAGAGCTTTCACAGAAGAAGGAGCAATCGTGGGAGAAATCT
CACCATTACCTTCTCTTCCAGGACATACTGGTGAGGATGTCAAAAATGCAATTGGCGTCC
TCATCGGAGGACTTGAATGGAATGATAACACAGTTCGAGTCACTGAAACTATACAGAGAT
TCGCTTGGAGAAGCAGTGATGAGGATGGGAGACTTCCACT-CCCTCCAAATCAGAAACGG
AAAATGGCGAGAACAATTGAGTCAGAAGTTTGAAGAAATAAGGTGGCTGATTGAAGAAGT
AAGACATAGATTGAAAATTACAGAAAACAGCTTCGAACAGATAACGTTTATGCAAG-CCT
TACAACTACTGCTTGAAGTGGAGCAAGAGATAAGAG-CCTTCTCG-TTTCAGCTTATT--
-TA-ATGAT-AAAAAACACCCTTGT----------------------
>gi|157410587|gb|EU153286| /Avian/8(NS)/H5N1/Thailand/2004/// Influenza A virus (A/sparrow/Thailand/Phitsanulok-01/2004(H5N1)) nonstructural protein 2 (NS2) and nonstructural protein 1 (NS1) genes, complete cds.
---------------------------TGACAAAAACATAATGGATTCCAACACTGTGTC
AAGCTTTCAGGTAGACTGCTTTCTTTGGCATGTCCGCAAACGATTTGCAGACCAAGAACT
GGGTGATGCCCCATTCC-TTGACCGGCTTCGCCGAG---------------A--TCAGAA
GTCCCTAAGAGGAAGAGGCAACACTCTTGGTCTGGACATCGAAACAGCTACTCGCGCAGG
AAAGCAGATAGTGGAGCGGATTCTGGAGGAGGAGTCTGATAAGGCACTTAAAA-------
--------TGCCGGCTTCACGCTACCTAACTGACATGACTCTCGAAGAAATGTCAAGGGA
CTGGTTTATGCTCATGCCCAAGCAGAAAGTGGCAGGTTCCCTTTGCATCAAAATGGACCA
GGCAATAATGGA-TAAAGTCATCATATTGAAAGCAAACTTCAGTGTGATTTTTGACCGGT
TGGAAACCCTAATACTACTTAGAGCTTTCACAGAAGAAGGAGCAATCGTGGGAGAAATCT
CACCATTACCTTCTCTTCCAGGACATACTGGTGAGGATGTCAAAAATGCAATTGGCGTCC
TCATCGGAGGACTTGAATGGAATGATAACACAGTTCGAGTCACTGAAACTATACAGAGAT
TCGCTTGGAGAAGCAGTGATGAGGATGGGAGACTTCCACT-CCCTCCAAATCAGAAACGG
AAAATGGCGAGAACAATTGAGTCAGAAGTTTGAAGAAATAAGGTGGCTGGTTGAAGAAGT
AAGACATAGATTGAAAATTACAGAAAACAGCTTCGAACAGATAACGTTTATGCAAG-CCT
TACAACTACTGCTTGAAGTGGAGCAAGAGATAAGAG-CCTTCTCG-TTTCAGCTTATT--
-TA-ATGAT-AAAAAACACCCTTGTTTCT------------------
>gi|157410590|gb|EU153287| /Avian/8(NS)/H5N1/Thailand/2004/// Influenza A virus (A/bird/Thailand/Nakornsawan-01/2004(H5N1)) nonstructural protein 2 (NS2) and nonstructural protein 1 (NS1) genes, complete cds.
--------------------AGCAGGGTGACAAAAACATAATGGATTCCAACACTGTGTC
AAGCTTTCAGGTAGACTGCTTTCTTTGGCATGTCCGCAAACGATTTGCAGACCAAGAACT
GGGTGATGCCCCATTCC-TTGACCGGCTTCGCCGAG---------------A--TCAGAA
GTCCCTAAGAGGAAGAGGCAACACTCTTGGTCTGGACATCGAAACAGCTACTCGCGCAGG
AAAGCAGATAGTGGAGCGGATTCTGGAGGAGGAGTCTGATAAGGCACTTAAAA-------
--------TGCCGGCTTCACGCTACCTAACTGACATGACTCTCGAAGAAATGTCAAGGGA
CTGGTTTATGCTCATGCCCAAGCAGAAAGTGGCAGGTTCCCTTTGCATCAAAATGGACCA
GGCAATAATGGA-TAAAGTCATCATATTGAAAGCAAACTTCAGTGTGATTTTTGACCGGT
TGGAAACCCTAATACTACTTAGAGCTTTCACAGAAGAAGGAGCAATCGTGGGAGAAATCT
CACCATTACCTTCTCTTCCAGGACATACTGGTGAGGATGTCAAAAATGCAATTGGCGTCC
TCATCGGAGGACTTGAATGGAATGATAACACAGTTCGAGTCACTGAAACTATACAGAGAT
TCGCTTGGAGAAGCAGTGATGAGGATGGGAGACTTCCACT-CCCTCCAAATCAGAAACGG
AAAATGGCGAGAACAATTGAGTCAGAAGTTTGAAGAAATAAGGTGGCTGGTTGAAGAAGT
AAGACATAGATTGAAAATTACAGAAAACAGCTTCGAACAGATAACGTTTATGCAAG-CCT
TACAACTACTGCTTGAAGTGGAGCAAGAGATAAGAG-CCTTCTCG-TTTCAGCTTATT--
-TA-ATGAT-AAAAAACACCCTTG-----------------------
>gi|157410593|gb|EU153288| /Avian/8(NS)/H5N1/Thailand/2004/// Influenza A virus (A/pigeon/Thailand/Phitsanulok01/2004(H5N1)) nonstructural protein 2 (NS2) and nonstructural protein 1 (NS1) genes, complete cds.
---------------------GCAGGGTGACAAAAACATAATGGATTCCAACACTGTGTC
AAGCTTTCAGGTAGACTGCTTTCTTTGGCATGTCCGCAAACGATTTGCAGACCAAGAACT
GGGTGATGCCCCATTCC-TTGACCGGCTTCGCCGAG---------------A--TCAGAA
GTCCCTAAGAGGAAGAGGCAACACTCTTGGTCTGGACATCGAAACAGCTACTCGCGCAGG
AAAGCAGATAGTGGAGCGGATTCTGGAGGAGGAGTCTGATAAGGCACTTAAAA-------
--------TGCCGGCTTCACGCTACCTAACTGACATGACTCTCGAAGAAATGTCAAGGGA
CTGGTTTATGCTCATGCCCAAGCAGAAAGTGGCAGGTTCCCTTTGCATCAAAATGGACCA
GGCAATAATGGA-TAAAGTCATCATATTGAAAGCAAACTTCAGTGTGATTTTTGACCGGT
TGGAAACCCTAATACTACTTAGAGCTTTCACAGAAGAAGGAGCAATCGTGGGAGAAATCT
CACCATTACCTTCTCTTCCAGGACATACTGGTGAGGATGTCAAAAATGCAATTGGCGTCC
TCATCGGAGGACTTGAATGGAATGATAACACAGTTCGAGTCACTGAAACTATACAGAGAT
TCGCTTGGAGAAGCAGTGATGAGGATGGGAGACTTCCACT-CCCTCCAAATCAGAAACGG
AAAATGGCGAGAACAATTGAGTCAGAAGTTTGAAGAAATAAGGTGGCTGGTTGAAGAAGT
AAGACATAGATTGAAAATTACAGAAAACAGCTTCGAACAGATAACGTTTATGCAAG-CCT
TACAACTACTGCTTGAAGTGGAGCAAGAGATAAGAG-CCTTCTCG-TTTCAGCTTATT--
-TA-ATGAT-AAAAAACACCCTTGTTTCT------------------
>gi|157410596|gb|EU153289| /Avian/8(NS)/H5N1/Thailand/2004/// Influenza A virus (A/duck/Kamphaenphet/NIAH6-2-0045/2004(H5N1)) nonstructural protein 2 (NS2) and nonstructural protein 1 (NS1) genes, complete cds.
------------------AAAGCAGGGTGACAAAAACATAATGGATTCCAACACTGTGTC
AAGCTTTCAGGTAGACTGCTTTCTTTGGCATGTCCGCAAACGATTTGCAGACCAAGAACT
GGGCGATGCCCCATTCC-TTGACCGGCTTCGCCGAG---------------A--TCAGAA
GTCCCTAAGAGGAAGAGGCAACACTCTTGGTCTGGACATCGAAACAGCTACTCGCGCAGG
AAAGCAAATAGTGGAGCGGATTCTGGAGGAGGAGTCTGATAAGGCACTTAAAA-------
--------TGCCGGCTTCACGCTACCTAACTGACATGACTCTCGAAGAAATGTCAAGGGA
CTGGTTCATGCTCATGCCCAAGCAGAAAGTGGCAGGTTCCCTTTGCATCAAAATGGACCA
GGCAATAATGGA-TAAAGTCATCATATTGAAAGCAAACTTCAGTGTGATTTTTGACCGGT
TAGAAACCCTAATACTACTTAGAGCTTTCACAGAAGAAGGAGCAATTGTGGGAGAAATCT
CACCATTACCTTCTCTTCCAGGACATACTGGTGAGGATGTCAAAAATGCAATTGGCGTCC
TCATCGGAGGACTTGAATGGAATGATAACACAGTTCGAGTCACTGAAACTATACAGAGAT
TCGCTTGGAGAAGCAGTGATGAGGATGGGAGACTTCCACT-CCCTCCAAATCAAAAACGG
AAAATGGCGAGAACAATTGAGTCAGAAGTTTGAAGAAATAAGGTGGCTGATTGAAGAAGT
AAGACATAGATTGAAAATCACAGAAAACAGCTTCGAACAGATAACGTTTATGCAAG-CCT
TACAACTACTGCTTGAAGTGGAGCAAGAGATAAGAG-CCTTCTCG-TTTCAGCTTATT--
-TA-ATGAT-AAAAAACACCCTTGT----------------------
>gi|157410599|gb|EU153290| /Avian/8(NS)/H5N1/Thailand/2004/// Influenza A virus (A/chicken/Kamphaenphet/NIAH6-2-0046/2004(H5N1)) nonstructural protein 2 (NS2) and nonstructural protein 1 (NS1) genes, complete cds.
----------------CAAAAGCAGGGTGACAAAAACATAATGGATTCCAACACTGTGTC
AAGCTTTCAGGTAGACTGCTTTCTTTGGCATGTCCGCAAACGATTTGCAGACCAAGAACT
GGGTGATGCCCCATTCC-TTGACCGGCTTCGCCGAG---------------A--TCAGAA
GTCCCTAAGAGGAAGAGGCAACACTCTTGGTCTGGACATCGAAACAGCTACTCGCGCAGG
AAAGCAGATAGTGGAGCGGATTCTGGAGGAGGAGTCTGATAAGGCACTTAAAA-------
--------TGCCGGCTTCACGCTACCTAACTGACATGACTCTCGAAGAAATGTCAAGGGA
CTGGTTCATGCTCATGCCCAAGCAGAAAGTGGCAGGTTCCCTTTGCATCAAAATGGACCA
GGCAATAATGGA-TAAAGTCATCATATTGAAAGCAAACTTCAGTGTGATTTTTGATCGGT
TGGAAACCCTAATACTACTTAGAGCTTTCACAGAAGAAGGAGCAATCGTGGGAGAAATCT
CACCATTACCTTCTCTTCCAGGACATACTGGTGAGGATGTCAAAATTGCAATTGGCGTCC
TCATCGGAGGACTTGAATGGAATGATAACACAGTTCGAGTCACTGAAACTATACAGAGAT
TCGCTTGGAGAAGCAGTGATGAGGATGGGAGACTTCCACT-CCCTCCAAATCAGAAACGG
AAAATGGCGAGAACAATTGAGTCAGAAGTTTGAAGAAATAAGGTGGCTGGTTGAAGAAGT
AAGACATAGATTGAAAATTACAGAAAACAGCTTCGAACAGATAACATTTATGCAAG-CCT
TACAACTACTGCTTGAAGTGGAGCAAGAGATAAGAG-CCTTCTCG-TTTCAGCTTATT--
-TA-ATGAT-AAAAAACACCCTTGTTTCTACTAAT------------
>gi|157410602|gb|EU153291| /Avian/8(NS)/H5N1/Thailand/2004/// Influenza A virus (A/chicken/Sukhothai-2-01/2004(H5N1)) nonstructural protein 2 (NS2) and nonstructural protein 1 (NS1) genes, complete cds.
-------------GAGCAAAAGCAGGGTGACAAAAACATAATGGATTCCAACACTGTGTC
AAGCTTTCAGGTAGACTGCTTTCTTTGGCATGTCCGCAAACGATTTGCAGACCAAGAACT
GGGTGATGCCCCATTCC-TTGACCGGCTTCGCCGAG---------------A--TCAGAA
GTCCCTAAGAGGAAGAGGCAACACTCTTGGTCTGGACATCGAAACAGCTACTCGCGCAGG
AAAGCAGATAGTGGAGCGGATTCTGGAGGAGGAGTCTGATAAGGCACTTAAAA-------
--------TGCCGGCTTCACGCTACCTAACTGACATGACTCTCGAAGAAATGTCAAGGGA
CTGGTTCATGCTCATGCCCAAGCAGAAAGTGGCAGGTTCCCTTTGCATCAAAATGGACCA
GGCAATAATGGA-TAAAGTCATCATATTGAAAGCAAACTTCAGTGTGATTTTTGATCGGT
TGGAAACCCTAATACTACTTAGAGCTTTCACAGAAGAAGGAGCAATCGTGGGAGAAATCT
CACCATTACCTTCTCTTCCAGGACATACTGGTGAGGATGTCAAAAATGCAATTGGCGTCC
TCATCGGAGGACTTGAATGGAATGATAACACAGTTCGAGTCACTGAAACTATACAGAGAT
TCGCTTGGAGAAGCAGTGATGAGGATGGGAGACTTCCACT-CCCTCCAAATCAGAAACGG
AAAATGGCGAGAACAATTGAGTCAGAAGTTTGAAGAAATAAGGTGGCTGGTTGAAGAAGT
AAGACATAGATTGAAAATTACAGAAAACAGCTTCGAACAGATAACGTTTATGCAAG-CCT
TACAACTACTGCTTGAAGTGGAGCAAGAGATAAGAG-CCTTCTCG-TTTCAGCTTATT--
-TA-ATGAT-AAAAAACACCCTTGTTTCTACTAA-------------
>gi|157410605|gb|EU153292| /Avian/8(NS)/H5N1/Thailand/2004/// Influenza A virus (A/chicken/Uttaradit-2-01/2004(H5N1)) nonstructural protein 2 (NS2) and nonstructural protein 1 (NS1) genes, complete cds.
-----------------AAAAGCAGGGTGACAAAAACATAATGGATTCCAACACTGTGTC
AAGCTTTCAGGTAGACTGCTTTCTTTGGCATGTCCGCAAACGATTTGCAGACCAAGAACT
GGGTGATGCCCCATTCC-TTGACCGGCTTCGCCGAG---------------A--TCAGAA
GTCCCTAAGAGGAAGAGGCAACACTCTTGGTCTGGACATCGAAACAGCTACTCGCGCAGG
AAAGCAGATAGTGGAGCGGATTCTGGAGGAGGAGTCTGATAAGGCACTTAAAA-------
--------TGCCGGCTTCACGCTACCTAACTGACATGACTCTCGAAGAAATGTCAAGGGA
CTGGTTCATGCTCATGCCCAAGCAGAAAGTGGCAGGTTCCCTTTGCATCAAAATGGACCA
GGCAATAATGGA-TAAAGTCATCATATTGAAAGCAAACTTCAGTGTGATTTTTGATCGGT
TGGAAACCCTAATACTACTTAGAGCTTTCACAGAAGAAGGAGCAATCGTGGGAGAAATCT
CACCATTACCTTCTCTTCCAGGACATACTGGTGAGGATGTCAAAATTGCAATTGGCGTCC
TCATCGGAGGACTTGAATGGAATGATAACACAGTTCGAGTCACTGAAACTATACAGAGAT
TCGCTTGGAGAAGCAGTGATGAGGATGGGAGACTTCCACT-CCCTCCAAATCAGAAACGG
AAAATGGCGAGAACAATTGAGTCAGAAGTTTGAAGAAATAAGGTGGCTGGTTGAAGAAGT
AAGACATAGATTGAAAATTACAGAAAACAGCTTCGAACAGATAACGTTTATGCAAG-CCT
TACAACTACTGCTTGAAGTGGAGCAAGAGATAAGAG-CCTTCTCG-TTTCAGCTTATT--
-TA-ATGAT-AAAAAACACCCTTGTTTCTACTAAT------------
>gi|157410608|gb|EU153293| /Avian/8(NS)/H5N1/Thailand/2004/// Influenza A virus (A/chicken/Uttaradit-2-02/2004(H5N1)) nonstructural protein 2 (NS2) and nonstructural protein 1 (NS1) genes, complete cds.
-------------GAGCAAAAGCAGGGTGACAAAAACATAATGGATTCCAACACTGTGTC
AAGCTTTCAGGTAGACTGCTTTCTTTGGCATGTCCGCAAACGATTTGCAGACCAAGAACT
GGGTGATGCCCCATTCC-TTGACCGGCTTCGCCGAG---------------A--TCAGAA
GTCCCTAAGAGGAAGAGGCAACACTCTTGGTCTGGACATCGAAACAGCTACTCGCGCAGG
AAAGCAGATAGTGGAGCGGATTCTGGAGGAGGAGTCTGATAAGGCACTTAAAA-------
--------TGCCGGCTTCACGCTACCTAACTGACATGACTCTCGAAGAAATGTCAAGGGA
CTGGTTCATGCTCATGCCCAAGCAGAAAGTGGCAGGTTCCCTTTGCATCAAAATGGACCA
GGCAATAATGGA-TAAAGTCATCATATTGAAAGCAAACTTCAGTGTGATTTTTGATCGGT
TGGAAACCCTAATACTACTTAGAGCTTTCACAGAAGAAGGAGCAATCGTGGGAGAAATCT
CACCATTACCTTCTCTTCCAGGACATACTGGTGAGGATGTCAAAATTGCAATTGGCGTCC
TCATCGGAGGACTTGAATGGAATGATAACACAGTTCGAGTCACTGAAACTATACAGAGAT
TCGCTTGGAGAAGCAGTGATGAGGATGGGAGACTTCCACT-CCCTCCAAATCAGAAACGG
AAAATGGCGAGAACAATTGAGTCAGAAGTTTGAAGAAATAAGGTGGCTGGTTGAAGAAGT
AAGACATAGATTGAAAATTACAGAAAACAGCTTCGAACAGATAACGTTTATGCAAG-CCT
TACAACTACTGCTTGAAGTGGAGCAAGAGATAAGAG-CCTTCTCG-TTTCAGCTTATT--
-TA-ATGAT-AAAAAACACCCTTGTTTCTACTA--------------
>gi|157410611|gb|EU153294| /Avian/8(NS)/H5N1/Thailand/2004/// Influenza A virus (A/chicken/Kamphaengphet-2-01/2004(H5N1)) nonstructural protein 2 (NS2) and nonstructural protein 1 (NS1) genes, complete cds.
---------------------GCAGGGTGACAAAAACATAATGGATTCCAACACTGTGTC
AAGCTTTCAGGTAGACTGCTTTCTTTGGCATGTCCGCAAACGATTTGCAGACCAAGAACT
GGGTGATGCCCCATTCC-TTGACCGGCTTCGCCGAG---------------A--TCAGAA
GTCCCTAAGAGGAAGAGGCAACACTCTTGGTCTGGACATCGAAACAGCTACTCGCGCAGG
AAAGCAAATAGTGGAGCGGATTCTGGAGGAGGAGTCTGATAAGGCACTTAAAA-------
--------TGCCGGCTTCACGCTACCTAACTGACATGACTCTCGAAGAAATGTCAAGGGA
CTGGTTCATGCTCATGCCCAAGCAGAAAGTGGCAGGTTCCCTTTGCATCAAAATGGACCA
GGCAATAATGGA-TAAAGTCATCATATTGAAAGCAAACTTCAGTGTGATTTTTGACCGGT
TGGAAACCCTAATACTACTTAGAGCTTTCACAGAAGAAGGAGCAATCGTGGGAGAAATCT
CACCATTACCTTCTCTTCCAGGACATACTGGTGAGGATGTCAAAAATGCAATTGGCGTCC
TCATCGGAGGACTTGAATGGAATGATAACACAGTTCGAGTCACTGAAACTATACAGAGAT
TCGCTTGGAGAAGCAGTGATGAGGATGGGAGACTTCCACT-CCCTCCAAATCAAAAACGG
AAAATGGCGAGAACAATTGAGTCAGAAGTTTGAAGAAATAAGGTGGCTGATTGAAGAAGT
AAGACATAGATTGAAAATTACAGAAAACAGCTTCGAACAGATAACGTTTATGCAAG-CCT
TACAACTACTGCTTGAAGTGGAGCAAGAGATAAGAG-CCTTCTCG-TTTCAGCTTATT--
-TA-ATGAT-AAAAAACACCCTTGTTTCT------------------
>gi|157410614|gb|EU153295| /Avian/8(NS)/H5N1/Thailand/2004/// Influenza A virus (A/chicken/Kamphaengphet-2-02/2004(H5N1)) nonstructural protein 2 (NS2) and nonstructural protein 1 (NS1) genes, complete cds.
-----------------AAAAGCAGGGTGACAAAAACATAATGGATTCCAACACTGTGTC
AAGCTTTCAGGTAGACTGCTTTCTTTGGCATGTCCGCAAACGATTTGCAGACCAAGAACT
GGGTGATGCCCCATTCC-TTGACCGGCTTCGCCGAG---------------A--TCAGAA
GTCCCTAAGAGGAAGAGGCAACACTCTTGGTCTGGACATCGAAACAGCTACTCGCGCAGG
AAAGCAGATAGTGGAGCGGATTCTGGAAGAGGAGTCTGATAAGGCACTTAAAA-------
--------TGCCGGCTTCACGCTACCTAACTGACATGACTCTCGAAGAAATGTCAAGGGA
CTGGTTCATGCTCATGCCCAAGCAGAAAGTGGCAGGTTCCCTTTGCATCAAAATGGACCA
GGCAATAATGGA-TAAAGTCATCATATTGAAAGCAAACTTCAGTGTGATTTTTGACCGGT
TGGAAACCCTAATACTACTTAGAGCTTTCACAGAAGAAGGAGCAATCGTGGGAGAAATCT
CACCATTACCTTCTCTTCCAGGACATACTGGTGAGGATGTCAAAAATGCAATTGGCGTCC
TCATCGGAGGACTTGAATGGAATGATAACACAGTTCGAGTCACTGAAACTATACAGAGAT
TCGCTTGGAGAAGCAGTGATGAGGATGGGAGACTTCCACT-CCCTCCAAATCAGAAACGG
AAAATGGCGAGAACAATTGAGTCAGAAGTTTGAAGAAATAAGGTGGCTGATTGAAGAAGT
AAGACATAGATTGAAAATTACAGAAAACAGCTTCGAACAGATAACGTTTATGCAAG-CCT
TACAACTACTGCTTGAAGTGGAGCAAGAGATAAGAG-CCTTCTCG-TTTCAGCTTATT--
-TA-ATAAT-AAAAAACACCCTTGTTTCTACTA--------------
>gi|157410617|gb|EU153296| /Avian/8(NS)/H5N1/Thailand/2004/// Influenza A virus (A/chicken/Kamphaengphet-2-03/2004(H5N1)) nonstructural protein 2 (NS2) and nonstructural protein 1 (NS1) genes, complete cds.
------------GGAGCAAAAGCAGGGTGACAAAAACATAATGGATTCCAACACTGTGTC
AAGCTTTCAGGTAGACTGCTTTCTTTGGCATGTCCGCAAACGATTTGCAGACCAAGAACT
GGGTGATGCCCCATTCC-TTGACCGGCTTCGCCGAG---------------A--TCAGAA
GTCCCTAAGAGGAAGAGGCAACACTCTTGGTCTGGACATCGAAACAGCTACTCGCGCAGG
AAAGCAAATAGTGGAGCGGATTCTGGAGGAGGAGTCTGATAAGGCACTTAAAA-------
--------TGCCGGCTTCACGCTACCTAACTGACATGACTCTCGAAGAAATGTCAAGGGA
CTGGTTCATGCTCATGCCCAAGCAGAAAGTGGCAGGTTCCCTTTGCATCAAAATGGACCA
GGCAATAATGGA-TAAAGTCATCATATTGAAAGCAAACTTCAGTGTGATTTTTGACCGGT
TGGAAACCCTAATACTACTTAGAGCTTTCACAGAAGAAGGAGCAATCGTGGGAGAAATCT
CACCATTACCTTCTCTTCCAGGACATACTGGTGAGGATGTCAAAAATGCAATTGGCGTCC
TCATCGGAGGACTTGAATGGAATGATAACACAGTTCGAGTCACTGAAACTATACAGAGAT
TCGCTTGGAGAAGCAGTGATGAGGATGGGAGACTTCCACT-CCCTCCAAATCAAAAACGG
AAAATGGCGAGAACAATTGAGTCAGAAGTTTGAAGAAATAAGGTGGCTGATTGAAGAAGT
AAGACATAGATTGAAAATTACAGAAAACAGCTTCGAACAGATAACGTTTATGCAAG-CCT
TACAACTACTGCTTGAAGTGGAGCAAGAGATAAGAG-CCTTCTCG-TTTCAGCTTATT--
-TA-ATGAT-AAAAAACACCCTTGTTTCTACTAATA-----------
>gi|157410620|gb|EU153297| /Avian/8(NS)/H5N1/Thailand/2004/// Influenza A virus (A/chicken/Kamphaengphet-2-04/2004(H5N1)) nonstructural protein 2 (NS2) and nonstructural protein 1 (NS1) genes, complete cds.
---------------------GCAGGGTGACAAAAACATAATGGATTCCAACACTGTGTC
AAGCTTTCAGGTAGACTGCTTTCTTTGGCATGTCCGCAAACGATTTGCAGACCAAGAACT
GGGTGATGCCCCATTCC-TTGACCGGCTTCGCCGAG---------------A--TCAGAA
GTCCCTAAGAGGAAGAGGCAACACTCTTGGTCTGGACATCGAAACAGCTACTCGCGCAGG
AAAGCAGATAGTGGAGCGGATTCTGGAAGAGGAGTCTGATAAGGCACTTAAAA-------
--------TGCCGGCTTCACGCTACCTAACTGACATGACTCTCGAAGAAATGTCAAGGGA
CTGGTTCATGCTCATGCCCAAGCAGAAAGTGGCAGGTTCCCTTTGCATCAAAATGGACCA
GGCAATAATGGA-TAAAGTCATCATATTGAAAGCAAACTTCAGTGTGATTTTTGACCGGT
TGGAAACCCTAATACTACTTAGAGCTTTCACAGAAGAAGGAGCAATCGTGGGAGAAATCT
CACCATTACCTTCTCTTCCAGGACATACTGGTGAGGATGTCAAAAATGCAATTGGCGTCC
TCATCGGAGGACTTGAATGGAATGATAACACAGTTCGAGTCACTGAAACTATACAGAGAT
TCGCTTGGAGAAGCAGTGATGAGGATGGGAGACTTCCACT-CCCTCCAAATCAGAAACGG
AAAATGGCGAGAACAATTGAGTCAGAAGTTTGAAGAAATAAGGTGGCTGATTGAAGAAGT
AAGACATAGATTGAAAATTACAGAAAACAGCTTCGAACAGATAACGTTTATGCAAG-CCT
TACAACTACTGCTTGAAGTGGAGCAAGAGATAAGAG-CCTTCTCG-TTTCAGCTTATT--
-TA-ATAAT-AAAAAACACCCTTGTTTCTA-----------------
>gi|157410623|gb|EU153298| /Avian/8(NS)/H5N1/Thailand/2004/// Influenza A virus (A/chicken/Uthaithani-2-01/2004(H5N1)) nonstructural protein 2 (NS2) and nonstructural protein 1 (NS1) genes, complete cds.
--------------------AGCAGGGTGACAAAAACATAATGGATTCCAACACTGTGTC
AAGCTTTCAGGTAGACTGCTTTCTTTGGCATGTCCGCAAACGATTTGCAGACCAAGAACT
GGGTGATGCCCCATTCC-TTGACCGGCTTCGCCGAG---------------A--TCAGAA
GTCCCTAAGAGGAAGAGGCAACACTCTTGGTCTGGACATCGAAACAGCTACTCGCGCAGG
AAAGCAAATAGTGGAGCGGATTCTGGAGGAGGAGTCTGATAAGGCACTTAAAA-------
--------TGCCGGCTTCACGCTACCTAACTGACATGACTCTCGAAGAAATGTCAAGGGA
CTGGTTCATGCTCATGCCCAAGCAGAAAGTGGCAGGTTCCCTTTGCATCAAAATGGACCA
GGCAATAATGGA-TAAAGTCATCATATTGAAAGCAAACTTCAGTGTGATTTTTGACCGGT
TGGAAACCCTAATACTACTTAGAGCTTTCACAGAAGAAGGAGCAATAGTGGGAGAAATCT
CACCATTACCTTCTCTTCCAGGACATACTGGTGAGGATGTCAAAAATGCAATTGGCGTCC
TCATCGGAGGACTTGAATGGAATGATAACACAGTTCGAGTCACTGAAACTATACAGAGAT
TCGCTTGGAGAAGCAGTGATGAGGATGGGAGACTTCCACT-CCCTCCAAATCAAAAACGG
AAAATGGCGAGAACAATTGAGTCAGAAGTTTGAAGAAATAAGGTGGCTGATTGAAGAAGT
AAGACATAGATTGAAAATTACAGAAAACAGCTTCGAACAGATAACGTTTATGCAAG-CCT
TACAACTACTGCTTGAAGTGGAGCAAGAGATAAGAG-CCTTCTCG-TTTCAGCTTATT--
-TA-ATGAT-AAAAAACACCCTTGTTT--------------------
>gi|157410626|gb|EU153299| /Avian/8(NS)/H5N1/Thailand/2004/// Influenza A virus (A/chicken/Kamphaengphet-2-06/2004(H5N1)) nonstructural protein 2 (NS2) and nonstructural protein 1 (NS1) genes, complete cds.
-----------------AAAAGCAGGGTGACAAAAACATAATGGATTCCAACACTGTGTC
AAGCTTTCAGGTAGACTGCTTTCTTTGGCATGTCCGCAAACGATTTGCAGACCAAGAACT
GGGTGATGCCCCATTCC-TTGACCGGCTTCGCCGAG---------------A--TCAGAA
GTCCCTAAGAGGAAGAGGCAACACTCTTGGTCTGGACATCGAAACAGCTACTCGCGCAGG
AAAGCAAATAGTGGAGCGGATTCTGGAGGAGGAGTCTGATAAGGCACTTAAAA-------
--------TGCCGGCTTCACGCTACCTAACTGACATGACTCTCGAAGAAATGTCAAGGGA
CTGGTTCATGCTCATGCCCAAGCAGAAAGTGGCAGGTTCCCTTTGCATCAAAATGGACCA
GGCAATAATGGA-TAAAGTCATCATATTGAAAGCAAACTTCAGTGTGATTTTTGACCGGT
TGGAAACCCTAATACTACTTAGAGCTTTCACAGAAGAAGGAGCAATCGTGGGAGAAATCT
CACCATTACCTTCTCTTCCAGGACATACTGGTGAGGATGTCAAAAATGCAATTGGCGTCC
TCATCGGAGGACTTGAATGGAATGATAACACAGTTCGAGTCACTGAAACTATACAGAGAT
TCGCTTGGAGAAGCAGTGATGAGGATGGGAGACTTCCACT-CCCTCCAAATCAAAAACGG
AAAATGGCGAGAACAATTGAGTCAGAAGTTTGAAGAAATAAGGTGGCTGATTGAAGAAGT
AAGACATAGATTGAAAATTACAGAAAACAGCTTCGAACAGATAACGTTTATGCAAG-CCT
TACAACTACTGCTTGAAGTGGAGCAAGAGATAAGAG-CCTTCTCG-TTTCAGCTTATT--
-TA-ATGAT-AAAAAACACCCTTGTT---------------------
>gi|157410629|gb|EU153300| /Avian/8(NS)/H5N1/Thailand/2004/// Influenza A virus (A/chicken/Nakornsawan-2-01/2004(H5N1)) nonstructural protein 2 (NS2) and nonstructural protein 1 (NS1) genes, complete cds.
------------GGAGCAAAAGCAGGGTGACAAAAACATAATGGATTCCAACACTGTGTC
AAGCTTTCAGGTAGACTGCTTTCTTTGGCATGTCCGCAAACGATTTGCAGACCAAGAACT
GGGTGATGCCCCATTCC-TTGACCGGCTTCGCCGAG---------------A--TCAGAA
GTCCCTAAGAGGAAGAGGCAACACTCTTGGTCTGGACATCGAAACAGCTACTCGCGCAGG
AAAGCAAATAGTGGAGCGGATTCTGGAGGAGGAGTCTGATAAGGCACTTAAAA-------
--------TGCCGGCTTCACGCTACCTAACTGACATGACTCTCGAAGAAATGTCAAGGGA
CTGGTTCATGCTCATGCCCAAGCAGAAAGTGGCAGGTTCCCTTTGCATCAAAATGGACCA
GGCAATAATGGA-TAAAGTCATCATATTGAAAGCAAACTTCAGTGTGATTTTTGACCGGT
TGGAAACCCTAATACTACTTAGAGCTTTCACAGAAGAAGGAGCAATCGTGGGAGAAATCT
CACCATTACCTTCTCTTCCAGGACATACTGGTGAGGATGTCAAAAATGCAATTGGCGTCC
TCATCGGAGGACTTGAATGGAATGATAACACAGTTCGAGTCACTGAAACTATACAGAGAT
TCGCTTGGAGAAGCAGTGATGAGGATGGGAGACTTCCACT-CCCTCCAAATCAAAAACGG
AAAATGGCGAGAACAATTGAGTCAGAAGTTTGAAGAAATAAGGTGGCTGATTGAAGAAGT
AAGACATAGATTGAAAATTACAGAAAACAGCTTCGAACAGATAACGTTTATGCAAG-CCT
TACAACTACTGCTTGAAGTGGAGCAAGAGATAAGAG-CCTTCTCG-TTTCAGCTTATT--
-TA-ATGAT-AAAAAACACCCTTGTTTCTACTAA-------------
>gi|157410632|gb|EU153301| /Avian/8(NS)/H5N1/Thailand/2004/// Influenza A virus (A/chicken/Nakornsawan-2-04/2004(H5N1)) nonstructural protein 2 (NS2) and nonstructural protein 1 (NS1) genes, complete cds.
------------GGAGCAAAAGCAGGGTGACAAAAACATAATGGATTCCAACACTGTGTC
AAGCTTTCAGGTAGACTGCTTTCTTTGGCATGTCCGCAAACGATTTGCAGACCAAGAACT
GGGTGATGCCCCATTCC-TTGACCGGCTTCGCCGAG---------------A--TCAGAA
GTCCCTAAGAGGAAGAGGCAACACTCTTGGTCTGGACATCGAAACAGCTACTCGCGCAGG
AAAGCAAATAGTGGAGCGGATTCTGGAGGAGGAGTCTGATAAGGCACTTAAAA-------
--------TGCCGGCTTCACGCTACCTAACTGACATGACTCTCGAAGAAATGTCAAGGGA
CTGGTTCATGCTCATGCCCAAGCAGAAAGTGGCAGGTTCCCTTTGCATCAAAATGGACCA
GGCAATAATGGA-TAAAGTCATCATATTGAAAGCAAACTTCAGTGTGATTTTTGACCGGT
TGGAAACCCTAATACTACTTAGAGCTTTCACAGAAGAAGGAGCAATCGTGGGAGAAATCT
CACCATTACCTTCTCTTCCAGGACATACTGGTGAGGATGTCAAAAATGCAATTGGCGTCC
TCATCGGAGGACTTGAATGGAATGATAACACAGTTCGAGTCACTGAAACTATACAGAGAT
TCGCTTGGAGAAGCAGTGATGAGGATGGGAGACTTCCACT-CCCTCCAAATCAAAAACGG
AAAATGGCGAGAACAATTGAGTCAGAAGTTTGAAGAAATAAGGTGGCTGATTGAAGAAGT
AAGACATAGATTGAAAATTACAGAAAACAGCTTCGAACAGATAACGTTTATGCAAG-CCT
TACAACTACTGCTTGAAGTGGAGCAAGAGATAAGAG-CCTTCTCG-TTTCAGCTTATT--
-TA-ATGAT-AAAAAACACCCTTGTTTCTACT---------------
>gi|157410635|gb|EU153302| /Avian/8(NS)/H5N1/Thailand/2004/// Influenza A virus (A/chicken/Nakornsawan-2-05/2004(H5N1)) nonstructural protein 2 (NS2) and nonstructural protein 1 (NS1) genes, complete cds.
----------------------CAGGGTGACAAAAACATAATGGATTCCAACACTGTGTC
AAGCTTTCAGGTAGACTGCTTTCTTTGGCATGTCCGCAAACGATTTGCAGACCAAGAACT
GGGTGATGCCCCATTCC-TTGACCGGCTTCGCCGAG---------------A--TCAGAA
GTCCCTAAGAGGAAGAGGCAACACTCTTGGTCTGGACATCGAAACAGCTACTCGCGCAGG
AAAGCAAATAGTGGAGCGGATTCTGGAGGAGGAGTCTGATAAGGCACTTAAAA-------
--------TGCCGGCTTCACGCTACCTAACTGACATGACTCTCGAAGAAATGTCAAGGGA
CTGGTTCATGCTCATGCCCAAGCAGAAAGTGGCAGGTTCCCTTTGCATCAAAATGGACCA
GGCAATAATGGA-TAAAGTCATCATATTGAAAGCAAACTTCAGTGTGATTTTTGACCGGT
TGGAAACCCTAATACTACTTAGAGCTTTCACAGAAGAAGGAGCAATCGTGGGAGAAATCT
CACCATTACCTTCTCTTCCAGGACATACTGGTGAGGATGTCAAAAATGCAATTGGCGTCC
TCATCGGAGGACTTGAATGGAATGATAACACAGTTCGAGTCACTGAAACTATACAGAGAT
TCGTTTGGAGAAGCAGTGATGAGGATGGGAGACTTCCACT-CCCTCCAAATCAAAAACGG
AAAATGGCGAGAACAATTGAGTCAGAAGTTTGAAGAAATAAGGTGGCTGATTGAAGAAGT
AAGACATAGATTGAAAATTACAGAAAACAGCTTCGAACAGATAACGTTTATGCAAG-CCT
TACAACTACTGCTTGAAGTGGAGCAAGAGATAAGAG-CCTTCTCG-TTTCAGCTTATT--
-TA-ATGAT-AAAAAACACCCTTGTTT--------------------
>gi|157410638|gb|EU153303| /Avian/8(NS)/H5N1/Thailand/2004/// Influenza A virus (A/chicken/Nakornsawan-2-06/2004(H5N1)) nonstructural protein 2 (NS2) and nonstructural protein 1 (NS1) genes, complete cds.
-----------------AAAAGCAGGGTGACAAAAACATAATGGATTCCAACACTGTGTC
AAGCTTTCAGGTAGACTGCTTTCTTTGGCATGTCCGCAAACGATTTGCAGACCAAGAACT
GGGTGATGCCCCATTCC-TTGACCGGCTTCGCCGAG---------------A--TCAGAA
GTCCCTAAGAGGAAGAGGCAACACTCTTGGTCTGGGCATCGAAACAGCTACTCGCGCAGG
AAAGCAGATAGTGGAGCGGATTCTGGAGGAGGAGTCTGATAAGGCACTTAAAA-------
--------TGCCGGCTTCACGCTACCTAACTGACATGACTCTCGAAGAAATGTCAAGGGA
CTGGTTCATGCTCATGCCCAAGCAGAAAGTGGCAGGTTCCCTTTGCATCAAAATGGACCA
GGCAATAATGGA-TAAAGTCATCATATTGAAAGCAAACTTCAGTGTGATTTTTGACCGGT
TGGAAACCCTAATACTACTTAGAGCTTTCACAGAAGAAGGAGCAATCGTGGGAGAAATCT
CACCATTACCTTCTCTTCCAGGACATACTGGTGAGGATGTCAAAAATGCAATTGGCGTCC
TCATCGGAGGACTTGAATGGAATGATAACACAGTTCGAGTCACTGAAACTATACAGAGAT
TCGCTTGGAGAAGCAGTGATGAGGATGGGAGACTTCCACT-CCCTCCAAATCAGAAACGG
AAAATGGCGAGAACAATTGAGTCAGAAGTTTGAAGAAATAAGGTGGCTGATTGAAGAAGT
AAGACATAGATTGAAAATTACAGAAAACAGCTTCGAACAGATAACGTTTATGCAAG-CCT
TACAACTACTGCTTGAAGTGGAGCAAGAGATAAGAG-CCTTCTCG-TTTCAGCTTATT--
-TA-ATGAT-AAAAAACACCCTTGTTTCT------------------
>gi|157410641|gb|EU153304| /Avian/8(NS)/H5N1/Thailand/2004/// Influenza A virus (A/chicken/Nakornsawan-2-07/2004(H5N1)) nonstructural protein 2 (NS2) and nonstructural protein 1 (NS1) genes, complete cds.
-----------------AAAAGCAGGGTGACAAAAACATAATGGATTCCAACACTGTGTC
AAGCTTTCAGGTAGACTGCTTTCTTTGGCATGTCCGCAAACGATTTGCAGACCAAGAACT
GGGTGATGCCCCATTCC-TTGACCGGCTTCGCCGAG---------------A--TCAGAA
GTCCCTAAGAGGAAGAGGCAACACTCTTGGTCTGGACATCGAAACAGCTACTCGCGCAGG
AAAGCAGATAGTGGAGCGGATTCTGGAGGAGGAGTCTGATAAGGCACTTAAAA-------
--------TGCCGGCTTCACGCTACCTAACTGACATGACTCTCGAAGAAATGTCAAGGGA
CTGGTTCATGCTCATGCCCAAGCAGAAAGTGGCAGGTTCCCTTTGCATCAAAATGGACCA
GGCAATAATGGA-TAAAGTCATCATATTGAAAGCAAACTTCAGTGTGATTTTTGACCGGT
TGGAAACCCTAATACTACTTAGAGCTTTCACAGAAGAAGGAGCAATCGTGGGAGAAATCT
CACCATTACCTTCTCTTCCAGGACATACTGGTGAGGATGTCAAAAATGCAATTGGCGTCC
TCATCGGAGGACTTGAATGGAATGATAACACAGTTCGAGTCACTGAAACTATACAGAGAT
TCGCTTGGAGAAGCAGTGATGAGGATGGGAGACTTCCACT-CCCTCCAAATCAGAAACGG
AAAATGGCGAGAACAACTGAGTCAGAAGTTTGAAGAAATAAGGTGGCTGATTGAAGAAGT
AAGACATAGATTGAAAGTTACAGAAAACAGCTTCGAACAGATAACGTTTATGCAAG-CCT
TACAACTACTGCTTGAAGTGGAGCAAGAGATAAGAG-CCTTCTCG-TTTCAGCTTATT--
-TA-ATGAT-AAAAAACACCCTTGTTTCTACTAAT------------
>gi|157410644|gb|EU153305| /Avian/8(NS)/H5N1/Thailand/2004/// Influenza A virus (A/duck/Nakornsawan-2-02/2004(H5N1)) nonstructural protein 2 (NS2) and nonstructural protein 1 (NS1) genes, complete cds.
-------------------AAGCAGGGTGACAAAAACATAATGGATTCCAACACTGTGTC
AAGCTTTCAGGTAGACTGCTTTCTTTGGCATGTCCGCAAACGATTTGCAGACCAAGAACT
GGGTGATGCCCCATTCC-TTGACCGGCTTCGCCGAG---------------A--TCAGAA
GTCCCTAAGAGGAAGAGGCAACACTCTTGGTCTGGACATCGAAACAGCTACTCGCGCAGG
AAAGCAGATAGTGGAGCGGATTCTGGAGGAGGAGTCTGATAAGGCACTTAAAA-------
--------TGCCGGCTTCACGCTACCTAACTGACATGACTCTCGAAGAAATGTCAAGGGA
CTGGTTCATGCTCATGCCCAAGCAGAAAGTGGCAGGTTCCCTTTGCATCAAAATGGACCA
GGCAATAATGGA-TAAAGTCATCATATTGAAAGCAAACTTCAGTGTGATTTTTGATCGGT
TGGAAACCCTAATACTACTTAGAGCTTTCACAGAAGAAGGAGCAATCGTGGGAGAAATCT
CACCATTACCTTCTCTTCCAGGACATACTGGTGAGGATGTCAAAAATGCAATTGGCGTCC
TCATCGGAGGACTTGAATGGAATGATAACACAGTTCGAGTCACTGAAACTATACAGAGAT
TCGCTTGGAGAAGCAGTGATGAGGATGGGAGACTTCCACT-CCCTCCAAATCAGAAACGG
AAAATGGCGAGAACAATTGAGTCAGAAGTTTGAAGAAATAAGGTGGCTGATTGAAGAAGT
AAGACATAGATTGAAAATTACAGAAAACAGCTTCGAACAGATAACTTTTATGCAAG-CCT
TACAACTACTGCTTGAAGTGGAGCAAGAGATAAGAG-CCTTCTCG-TTTCAGCTTATT--
-TA-ATGAT-AAAAAACACCCTTGTTTCTACTAA-------------
>gi|157410647|gb|EU153306| /Avian/8(NS)/H5N1/Thailand/2004/// Influenza A virus (A/chicken/Uthaithani-2-02/2004(H5N1)) nonstructural protein 2 (NS2) and nonstructural protein 1 (NS1) genes, complete cds.
-----------------------------------ACATAATGGATTCCAACACTGTGTC
AAGCTTTCAGGTAGACTGCTTTCTTTGGCATGTCCGCAAACGATTTGCAGACCAAGAACT
GGGTGATGCCCCATTCC-TTGACCGGCTTCGCCGAG---------------A--TCAGAA
GTCCCTAAGAGGAAGAGGCAACACTCTTGGTCTGGACATCGAAACAGCTACTCGCGCAGG
AAAGCAAATAGTGGAGCGGATTCTGGAGGAGGAGTCTGATAAGGCACTTAAAA-------
--------TGCCGGCTTCACGCTACCTAACTGACATGACTCTCGAAGAAATGTCAAGGGA
CTGGTTCATGCTCATGCCCAAGCAGAAAGTGGCAGGTTCCCTTTGCATCAAAATGGACCA
GGCAATAATGGA-TAAAGTCATCATATTGAAAGCAAACTTCAGTGTGATTTTTGACCGGT
TGGAAACCCTAATACTACTTAGAGCTTTCACAGAAGAAGGAGCAATCGTGGGAGAAATCT
CACCATTACCTTCTCTTCCAGGACATACTGGTGAGGATGTCAAAAATGCAATTGGCGTCC
TCATCGGAGGACTTGAATGGAATGATAACACAGTTCGAGTCACTGAAACTATACAGAGAT
TCGCTTGGAGAAGCAGTGATGAGGATGGGAGACTTCCACT-CCCTCCAAATCAAAAACGG
AAAATGGCGAGAACAATTGAGTCAGAAGTTTGAAGAAATAAGGTGGCTGATTGAAGAAGT
AAGACATAGATTGAAAATTACAGAAAACAGCTTCGAACAGATAACGTTTATGCAAG-CCT
TACAACTACTGCTTGAAGTGGAGCAAGAGATAAGAG-CCTTCTCG-TTTCAGCTTATT--
-TA-ATGAT-AAAAAACACCCTTGTTTCTACTAA-------------
>gi|157410650|gb|EU153307| /Avian/8(NS)/H5N1/Thailand/2004/// Influenza A virus (A/chicken/Uthaithani-2-03/2004(H5N1)) nonstructural protein 2 (NS2) and nonstructural protein 1 (NS1) genes, complete cds.
-------------GAGCAAAAGCAGGGTGACAAAAACATAATGGATTCCAACACTGTGTC
AAGCTTTCAGGTAGACTGCTTTCTTTGGCATGTCCGCAAACGATTTGCAGACCAAGAACT
GGGTGATGCCCCATTCC-TTGACCGGCTTCGCCGAG---------------A--TCAGAA
GTCCCTAAGAGGAAGAGGCAACACTCTTGGTCTGGACATCGAAACAGCTACTCGCGCAGG
AAAGCAAATAGTGGAGCGGATTCTGGAGGAGGAGTCTGATAAGGCACTTAAAA-------
--------TGCCGGCTTCACGCTACCTAACTGACATGACTCTCGAAGAAATGTCAAGGGA
CTGGTTCATGCTCATGCCCAAGCAGAAAGTGGCAGGTTCCCTTTGCATCAAAATGGACCA
GGCAATAATGGA-TAAAGTCATCATATTGAAAGCAAACTTCAGTGTGATTTTTGACCGGT
TGGAAACCCTAATACTACTTAGAGCTTTCACAGAAGAAGGAGCAATCGTGGGAGAAATCT
CACCATTACCTTCTCTTCCAGGACATACTGGTGAGGATGTCAAAAATGCAATTGGCGTCC
TCATCGGAGGACTTGAATGGAATGATAACACAGTTCGAGTCACTGAAACTATACAGAGAT
TCGTTTGGAGAAGCAGTGATGAGGATGGGAGACTTCCACT-CCCTCCAAATCAAAAACGG
AAAATGGCGAGAACAATTGAGTCAGAAGTTTGAAGAAATAAGGTGGCTGATTGAAGAAGT
AAGACATAGATTGAAAATTACAGAAAACAGCTTCGAACAGATAACGTTTATGCAAG-CCT
TACAACTACTGCTTGAAGTGGAGCAAGAGATAAGAG-CCTTCTCG-TTTCAGCTTATT--
-TA-ATGAT-AAAAAACACCCTTGTTTCTACTAA-------------
>gi|157410653|gb|EU153308| /Avian/8(NS)/H5N1/Thailand/2004/// Influenza A virus (A/chicken/Uthaithani-2-05/2004(H5N1)) nonstructural protein 2 (NS2) and nonstructural protein 1 (NS1) genes, complete cds.
---------------------GCAGGGTGACAAAAACATAATGGATTCCAACACTGTGTC
AAGCTTTCAGGTAGACTGCTTTCTTTGGCATGTCCGCAAACGATTTGCAGACCAAGAACT
GGGTGATGCCCCATTCC-TTGACCGGCTTCGCCGAG---------------A--TCAGAA
GTCCCTAAGAGGAAGAGGCAACACTCTTGGTCTGGACATCGAAACAGCTACTCGCGCAGG
AAAGCAGATAGTGGAGCGGATTCTGGAGGAGGAGTCTGATAAGGCACTTAAAA-------
--------TGCCGGCTTCACGCTACCTAACTGACATGACTCTCGAAGAAATGTCAAGGGA
CTGGTTCATGCTCATGCCCAAGCAGAAAGTGGCAGGTTCCCTTTGCATCAAAATGGACCA
GGCAATAATGGA-TAAAGTCATCATATTGAAAGCAAACTTCAGTGTGATTTTTGATCGGT
TGGAAACCCTAATACTACTTAGAGCTTTCACAGAAGAAGGAGCAATCGTGGGAGAAATCT
CACCATTACCTTCTCTTCCAGGACATACTGGTGAGGATGTCAAAATTGCAATTGGCGTCC
TCATCGGAGGACTTGAATGGAATGATAACACAGTTCGAGTCACTGAAACTATACAGAGAT
TCGCTTGGAGAAGCAGTGATGAGGATGGGAGACTTCCACT-CCCTCCAAATCAGAAACGG
AAAATGGCGAGAACAATTGAGTCAGAAGTTTGAAGAAATAAGGTGGCTGGTTGAAGAAGT
AAGACATAGATTGAAAATTACAGAAAACAGCTTCGAACAGATAACGTTTATGCAAG-CCT
TACAACTACTGCTTGAAGTGGAGCAAGAGATAAGAG-CCTTCTCG-TTTCAGCTTATT--
-TA-ATGAT-AAAAAACACCCTTGTTTC-------------------
>gi|157410656|gb|EU153309| /Avian/8(NS)/H5N1/Thailand/2004/// Influenza A virus (A/duck/Uthaithani-2-02/2004(H5N1)) nonstructural protein 2 (NS2) and nonstructural protein 1 (NS1) genes, complete cds.
---------------------GCAGGGTGACAAAAACATAATGGATTCCAACACTGTGTC
AAGCTTTCAGGTAGACTGCTTTCTTTGGCATGTCCGCAAACGATTTGCAGACCAAGAACT
GGGTGATGCCCCATTCC-TTGACCGGCTTCGCCGAG---------------A--TCAGAA
GTCCCTAAGAGGAAGAGGCAACACTCTTGGTCTGGGCATCGAAACAGCTACTCGCGCAGG
AAAGCAGATAGTGGAGCGGATTCTGGAGGAGGAGTCTGATAAGGCACTTAAAA-------
--------TGCCGGCTTCACGCTACCTAACTGACATGACTCTCGAAGAAATGTCAAGGGA
CTGGTTCATGCTCATGCCCAAGCAGAAAGTGGCAGGTTCCCTTTGCATCAAAATGGACCA
GGCAATAATGGA-TAAAGTCATCATATTGAAAGCAAACTTCAGTGTGATTTTTGACCGGT
TGGAAACCCTAATACTACTTAGAGCTTTCACAGAAGAAGGAGCAATCGTGGGAGAAATCT
CACCATTACCTTCTCTTCCAGGACATACTGGTGAGGATGTCAAAAATGCAATTGGCGTCC
TCATCGGAGGACTTGAATGGAATGATAACACAGTTCGAGTCACTGAAACTATACAGAGAT
TCGCTTGGAGAAGCAGTGATGAGGATGGGAGACTTCCACT-CCCTCCAAATCAGAAACGG
AAAATGGCGAGAACAATTGAGTCAGAAGTTTGAAGAAATAAGGTGGCTGATTGAAGAAGT
AAGACATAGATTGAAAATTACAGAAAACAGCTTCGAACAGATAACGTTTATGCAAG-CCT
TACAACTACTGCTTGAAGTGGAGCAAGAGATAAGAG-CCTTCTCG-TTTCAGCTTATT--
-TA-ATGAT-AAAAAACACCCTTG-----------------------
>gi|157410659|gb|EU153310| /Avian/8(NS)/H5N1/Thailand/2004/// Influenza A virus (A/chicken/Phitsanulok-2-01/2004(H5N1)) nonstructural protein 2 (NS2) and nonstructural protein 1 (NS1) genes, complete cds.
-------------------------GGTGACAAAAACATAATGGATTCCAACACTGTGTC
AAGCTTTCAGGTAGACTGCTTTCTTTGGCATGTCCGCAAACGATTTGCAGACCAAGAACT
GGGTGATGCCCCATTCC-TTGACCGGCTTCGCCGAG---------------A--TCAGAA
GTCCCTAAGAGGAAGAGGCAACACTCTTGGTCTGGACATCGAAACAGCTACTCGCGCAGG
AAAGCAAATAGTGGAGCGGATTCTGGAGGAGGAGTCTGATAAGGCACTTAAAA-------
--------TGCCGGCTTCACGCTACCTAACTGACATGACTCTCGAAGAAATGTCAAGGGA
CTGGTTCATGCTCATGCCCAAGCAGAAAGTGGCAGGTTCCCTTTGCATCAAAATGGACCA
GGCAATAATGGA-TAAAGTCATCATATTGAAAGCAAACTTCAGTGTGATTTTTGACCGGT
TGGAAACCCTAATACTACTTAGAGCTTTCACAGAAGAAGGAGCAATCGTGGGAGAAATCT
CACCATTACCTTCTCTTCCAGGACATACTGGTGAGGATGTCAAAAATGCAATTGGCGTCC
TCATCGGAGGACTTGAATGGAATGATAACACAGTTCGAGTCACTGAAACTATACAGAGAT
TCGCTTGGAGAAGCAGTGATGAGGATGGGAGACTTCCACT-CCCTCCAAATCAAAAACGG
AAAATGGCGAGAACAATTGAGTCAGAAGTTTGAAGAAATAAGGTGGCTGATTGAAGAAGT
AAGACATAGATTGAAAATTACAGAAAACAGCTTCGAACAGATAACGTTTATGCAAG-CCT
TACAACTACTGCTTGAAGTGGAGCAAGAGATAAGAG-CCTTCTCG-TTTCAGCTTATT--
-TA-ATGAT-AAAAAACACCCTTGTTTC-------------------
>gi|157410662|gb|EU153311| /Avian/8(NS)/H5N1/Thailand/2004/// Influenza A virus (A/duck/Phitsanulok-2-01/2004(H5N1)) nonstructural protein 2 (NS2) and nonstructural protein 1 (NS1) genes, complete cds.
--------------------AGCAGGGTGACAAAAACATAATGGATTCCAACACTGTGTC
AAGCTTTCAGGTAGACTGCTTTCTTTGGCATGTCCGCAAACGATTTGCAGACCAAGAACT
GGGTGATGCCCCATTCC-TTGACCGGCTTCGCCGAG---------------A--TCAGAA
GTCCCTAAGAGGAAGAGGCAACACTCTTGGTCTGGACATCGAAACAGCTACTCGCGCAGG
AAAGCAAATAGTGGAGCGGATTCTGGAGGAGGAGTCTGATAAGGCACTTAAAT-------
--------TGCCGGCTTCACGCTACCTAACTGACATGACTCTCGAAGAAATGTCAAGGGA
CTGGTTCATGCTCATGCCCAAGCAGAAAGTGGCAGGTTCCCTTTGCATCAAAATGGACCA
GGCAATAATGGA-TAAAGTCATCATATTGAAAGCAAACTTCAGTGTGATTTTTGACCGGT
TGGAAACCCTAATACTACTTAGAGCTTTCACAGAAGAAGGAGCAATCGTGGGAGAAATCT
CACCATTACCTTCTCTTCCAGGACATACTGGTGAGGATGTCAAAAATGCAATTGGCGTCC
TCATCGGAGGACTTGAATGGAATGATAACACAGTTCGAGTCACTGAGACTATACAGAGAT
TCGCTTGGAGAAGCAGTGATGAGGATGGGAGACTTCCACT-CCCTCCAAATCAAAAACGG
AAAATGGCGAGAACAATTGAGTCAGAAGTTTGAAGAAATAAGGTGGCTGATTGAAGAAGT
AAGACATAGATTGAAAATTACAGAAAACAGCTTCGAACAGATAACGTTTATGCAAG-CCT
TACAACTACTGCTTGAAGTGGAGCAAGAGATAAGAG-CCTTCTCG-TTTCAGCTTATT--
-TA-ATGAT-AAAAAACACCCTTGTTTCT------------------
>gi|157410665|gb|EU153312| /Avian/8(NS)/H5N1/Thailand/2004/// Influenza A virus (A/duck/Phitsanulok-2-02/2004(H5N1)) nonstructural protein 2 (NS2) and nonstructural protein 1 (NS1) genes, complete cds.
-------------GAGCAAAAGCAGGGTGACAAAAACATAATGGATTCCAACACTGTGTC
AAGCTTTCAGGTAGACTGCTTTCTTTGGCATGTCCGCAAACGATTTGCAGACCAAGAACT
GGGTGATGCCCCATTCC-TTGACCGGCTTCGCCGAG---------------A--TCAGAA
GTCCCTAAGAGGAAGAGGCAACACTCTTGGTCTGGACATCGAAACAGCTACTCGCGCAGG
AAAGCAAATAGTGGAGCGGATTCTGGAGGAGGAGTCTGATAAGGCACTTAAAA-------
--------TGCCGGCTTCACGCTACCTAACTGACATGACTCTCGAAGAAATGTCAAGGGA
CTGGTTCATGCTCATGCCCAAGCAGAAAGTGGCAGGTTCCCTTTGCATCAAAATGGACCA
GGCAATAATGGA-TAAAGTCATCATATTGAAAGCAAACTTCAGTGTGATTTTTGACCGGT
TGGAAACCCTAATACTACTTAGAGCTTTCACAGAAGAAGGAGCAATCGTGGGAGAAATCT
CACCATTACCTTCTCTTCCAGGACATACTGGTGAGGATGTCAAAAATGCAATTGGCGTCC
TCATCGGAGGACTTGAATGGAATGATAACACAGTTCGAGTCACTGAAACTATACAGAGAT
TCGCTTGGAGAAGCAGTGATGAGGATGGGAGACTTCCACT-CCCTCCAAATCAAAAACGG
AAAATGGCGAGAACAATTGAGTCAGAAGTTTGAAGAAATAAGGTGGCTGATTGAAGAAGT
AAGACATAGATTGAAAATTACAGAAAACAGCTTCGAACAGATAACGTTTATGCAAG-CCT
TACAACTACTGCTTGAAGTGGAGCAAGAGATAAGAG-CCTTCTCG-TTTCAGCTTATT--
-TA-ATGAT-AAAAAACACCCTTGTTTCTACTAATACGAG-------
>gi|157410668|gb|EU153313| /Avian/8(NS)/H5N1/Thailand/2004/// Influenza A virus (A/chicken/Phitsanulok-2-03/2004(H5N1)) nonstructural protein 2 (NS2) and nonstructural protein 1 (NS1) genes, complete cds.
--------------------AGCAGGGTGACAAAAACATAATGGATTCCAACACTGTGTC
AAGCTTTCAGGTAGACTGCTTTCTTTGGCATGTCCGCAAACGATTTGCAGACCAAGAACT
GGGTGATGCCCCATTCC-TTGACCGGCTTCGCCGAG---------------A--TCAGAA
GTCCCTAAGAGGAAGAGGCAACACTCTTGGTCTGGACATCGAAACAGCTACTCGCGCAGG
AAAGCAGATAGTGGAGCGGATTCTGGAGAAGGAGTCTGATAAGGCACTTAAAA-------
--------TGCCGGCTTCACGCTATCTAACTGACATGACTCTCGAAGAAATGTCAAGGGA
CTGGTTCATGCTCATGCCCAAGCAGAAAGTGGCAGGTTCCCTTTGCATCAAAATGGACCA
GGCAATAATGGA-TAAAGTCATCATATTGAAAGCAAACTTCAGTGTGATTTTTGATCGGT
TAGAAACCCTAATACTACTTAGAGCTTTCACAGAAGAAGGAGCAATCGTGGGAGAAATCT
CACCATTACCTTCTCTTCCAGGACATACTGGTGAGGATGTCAAAAATGCAATTGGCGTCC
TCATCGGAGGACTTGAATGGAATGATAACACAGTTCGAGTCACTGAAACTATACAGAGAT
TCGCTTGGAGAAGCAGTGATGAGGATGGGAGACTTCCACT-CCCTCCAAATCAGAAACGG
AAAATGGCGAGAACAATTGAGTCAGAAGTTTGAAGAAATAAGGTGGCTGGTTGAAGAAGT
AAGACATAGATTGAAAATTACAGAAAACAGCTTCGAACAGATAACGTTTATGCAAG-CCT
TACAACTACTGCTTGAAGTGGAGCAAGAGATAAGAG-CCTTCTCG-TTTCAGCTTATT--
-TA-ATGAT-AAAAAACACCCTTGTTTCTACTAAT------------
>gi|157410671|gb|EU153314| /Avian/8(NS)/H5N1/Thailand/2004/// Influenza A virus (A/chicken/Phitsanulok-2-04/2004(H5N1)) nonstructural protein 2 (NS2) and nonstructural protein 1 (NS1) genes, complete cds.
----------------------CAGGGTGACAAAAACATAATGGATTCCAACACTGTGTC
AAGCTTTCAGGTAGACTGCTTTCTTTGGCATGTCCGCAAACGATTTGCAGACCAAGAACT
GGGTGATGCCCCATTCC-TTGACCGGCTTCGCCGAG---------------A--TCAGAA
GTCCCTAAGAGGAAGAGGCAACACTCTTGGTCTGGACATCGAAACAGCTACTCGCGCAGG
AAAGCAAATAGTGGAGCGGATTCTGGAGGAGGAGTCTGATAAGGCACTTAAAA-------
--------TGCCGGCTTCACGCTACCTAACTGACATGACTCTCGAAGAAATGTCAAGGGA
CTGGTTCATGCTCATGCCCAAGCAGAAAGTGGCAGGTTCCCTTTGCATCAAAATGGACCA
GGCAATAATGGA-TAAAGTCATCATATTGAAAGCAAACTTCAGTGTGATTTTTGACCGGT
TGGAAACCCTAATACTACTTAGAGCTTTCACAGAAGAAGGAGCAATCGTGGGAGAAATCT
CACCATTACCTTCTCTTCCAGGACATACTGGTGAGGATGTCAAAAATGCAATTGGCGTCC
TCATCGGAGGACTTGAATGGAATGATAACACAGTTCGAGTCACTGAAACTATACAGAGAT
TCGCTTGGAGAAGCAGTGATGAGGATGGGAGACTTCCACT-CCCTCCAAATCAAAAACGG
AAAATGGCGAGAACAATTGAGTCAGAAGTTTGAAGAAATAAGGTGGCTGATTGAAGAAGT
AAGACATAGATTGAAAATTACAGAAAACAGCTTCGAACAGATAACGTTTATGCAAG-CCT
TACAACTACTGCTTGAAGTGGAGCAAGAGATAAGAG-CCTTCTCG-TTTCAGCTTATT--
-TA-ATGAT-AAAAAACACCCTTGT----------------------
>gi|157410674|gb|EU153315| /Avian/8(NS)/H5N1/Thailand/2004/// Influenza A virus (A/duck/Phichit-2-01/2004(H5N1)) nonstructural protein 2 (NS2) and nonstructural protein 1 (NS1) genes, complete cds.
---------------------GCAGGGTGACAAAAACATAATGGATTCCAACACTGTGTC
AAGCTTTCAGGTAGACTGCTTTCTTTGGCATGTCCGCAAACGATTTGCAGACCAAGAACT
GGGTGATGCCCCATTCC-TTGACCGGCTTCGCCGAG---------------A--TCAGAA
GTCCCTAAGAGGAAGAGGCAACACTCTTGGTCTGGACATCGAAACAGCTACTCGCGCAGG
AAAGCAGATAGTGGAGCGGATTCTGGAGGAGGAGTCTGATAAGGCACTTAAAA-------
--------TGCCGGCTTCACGCTACCTAACTGACATGACTCTCGAAGAAATGTCAAGGGA
CTGGTTCATGCTCATGCCCAAGCAGAAAGTGGCAGGTTCCCTTTGCATCAAAATGGACCA
GGCAATAATGGA-TAAAGTCATCATATTGAAAGCAAACTTCAGTGTGATTTTTGATCGGT
TAGAAACCCTAATACTACTTAGAGCTTTCACAGAAGAAGGAGCAATCGTGGGAGAAATCT
CACCATTACCTTCTCTTCCAGGACATACTGGTGAGGATGTCAAAAATGCAATTGGCGTCC
TCATCGGAGGACTTGAATGGAATGATAACACAGTTCGAGTCACTGAAACTATACAGAGAT
TCGCTTGGAGAAGCAGTGATGAGGATGGGAGACTTCCACT-CCCTCCAAATCAGAAACGG
AAAATGGCGAGAACAATTGAGTCAGAAGTTTGAAGAAATAAGGTGGCTGGTTGAAGAAGT
AAGACATAGATTGAAAATTACAGAAAACAGCTTCGAACAGATAACGTTTATGCAAG-CCT
TACAACTACTGCTTGAAGTGGAGCAAGAGATAAGAG-CCTTCTCG-TTTCAGCTTATT--
-TA-ATGAT-AAAAAACACCCTTGTTTCTACTAATACGAGA------
>gi|157410677|gb|EU153316| /Avian/8(NS)/H5N1/Thailand/2004/// Influenza A virus (A/duck/Phichit-2-02/2004(H5N1)) nonstructural protein 2 (NS2) and nonstructural protein 1 (NS1) genes, complete cds.
----------------CAAAAGCAGGGTGACAAAAACATAATGGATTCCAACACTGTGTC
AAGCTTTCAGGTAGACTGCTTTCTTTGGCATGTCCGCAAACGATTTGCAGACCAAGAACT
GGGTGATGCCCCATTCC-TTGACCGGCTTCGCCGAG---------------A--TCAGAA
GTCCCTAAGAGGAAGAGGCAACACTCTTGGTCTGGACATCGAAACAGCTACTCGCGCAGG
AAAGCAGATAGTGGAGCGGATTCTGGAGAAGGAGTCTGATAAGGCACTTAAAA-------
--------TGCCGGCTTCACGCTACCTAACTGACATGACTCTCGAAGAAATGTCAAGGGA
CTGGTTCATGCTCATGCCCAAGCAGAAAGTGGCAGGTTCCCTTTGCATCAAAATGGACCA
GGCAATAATGGA-TAAAGTCATCATATTGAAAGCAAACTTCAGTGTGATTTTTGATCGGT
TAGAAACCCTAATACTACTTAGAGCTTTCACAGAAGAAGGAGCAATCGTGGGAGAAATCT
CACCATTACCTTCTCTTCCAGGACATACTGGTGAGGATGTCAAAAATGCAATTGGCGTCC
TCATCGGAGGACTTGAATGGAATGATAACACAGTTCGAGTCACTGAAACTATACAGAGAT
TCGCTTGGAGAAGCAGTGATGAGGATGGGAGACTTCCACT-CCCTCCAAATCAGAAACGG
AAAATGGCGAGAACAATTGAGTCAGAAGTTTGAAGAAATAAGGTGGCTGATTGAAGAAGT
AAGACATAGATTGAAAATTACAGAAAACAGCTTCGAACAGATAACGTTTATGCAAG-CCT
TACAACTACTGCTTGAAGTGGAGCAAGAGATAAGAG-CCTTCTCG-TTTCAGCTTATT--
-TA-ATGAT-AAAAAACACCCTTGTTTCTACTAA-------------
[truncated: 4,330,185 more chars]
