# Supplementary material for: Identification of novel conserved functional motifs across most Influenza A viral strains
Source: Virol J. 2011 Jan 27;8:44. doi: 10.1186/1743-422X-8-44 (PMC3036627; doi:10.1186/1743-422X-8-44)
Supplement: Additional file 9 — Accessible regions and their mappings to conserved regions. All accessible regions that were generated using SFOLD (as elaborated in the methods) were tabulated in sheet 1, and their mapping on the conserved regions is tabulated in sheet 2. [file 1743-422X-8-44-S9.XLSX]

## Sheet: all accessible regions
seg1	seg2	seg3	seg6	seg7	seg8
1 to 19	1010 to 1034	1 to 19	1 to 9	1 to 16	106 to120
1012 to 1026	1046 to 1058	1012 to 1026	1022 to 1036	1017 to 1032	127 to 138
1028 to1071	1061 to 1094	1028 to 1043	1048 to 1066	1029 to 1039	141 to 159
1069 to 1087	1096 to 1120	1037 to 1054	1082 to 1094	1041 to 1055	14 to 40
1097 to 1131	1133 to 1144	1049 to 1071	1101 to 1107	118 to 135	169 to 178
1138 to 1155	1154 to 1175	1069 to 1087	1147 to 1161	135 to 153	232 to 240
1150 to 1159	1178 to 1207	1097 to 1131	1190 to 1206	205 to 219	244 to 263
1162 to 1173	119 to 142	1138 to 1155	12 to 28	220 to 237	284 to 290
1176 to 1186	1228 to 1257	1150 to 1159	1244 to 1252	26 to 42	327 to 341
1193 to 1209	1274 to 1287	1162 to 1173	1281 ot 1294	261 to 271	342 to 355
1227 to 1244	1292 to 1321	1176 to 1186	1302 to 1316	268 to 277	364 to 378
1239 to 1248	1321 to 1337	1193 to 1209	1314 to 1323	279 to 290	380 to 390
1245 to 1256	1358 to 1369	1227 to 1244	1319 to1328	291 to 303	424 to 432
125 to 141	1371 to 1385	1245 to 1256	1326 to 1338	321 to 333	434 to 446
1251 to 1267	1382 to 1408	125 to 141	1338 to 1350	329 to 372	451 to 459
1272 to 1281	1410 to 1423	1251 to 1267	135 to 170	368 to 390	460 to 472
1281 to 1295	1421 to 1431	1272 to1281	1373 to 1384	37 to 52	474 to 487
1300 to 1317	1441 to 1450	1282 to 1295	1402 to 1417	439 to 458	513 to 528
1353 to 1402	1447 to 1455	1300 to 1317	1420 to 1438	477 to 488	564 to 583
1400 to1411	1454 to 1472	1353 to 1402	1446 to 1455	50 to 64	597 to 610
142 to 155	1484 to 1501	1400 to1411	1458 to 1469	505 to 517	627 to 642
1434 to 1445	153 to 164	142 to 155	1479 to 1511	515 to 527	664 to 681
1451 to 1464	1540 to 1554	1434 to 1445	1530 to 1556	563 to 579	704 to 796
1475 to 1493	1554 to 1585	1451 to 1464	1567 to 1584	574 to 583	834 to 849
1492 to 1504	1601 to 1611	1475 to 1493	200 to 232	586 to 599	850 to 863
1510 to 1525	1610 to 1660	1500 to 1504	226 to 251	603 to 611	874 to 897
1523 to 1532	166 to 188	1510 to 1525	257 to 284	607 to 619	904 to 919
1536 to 1560	17 to 35	1523 to 1532	285 to 293	61 to 76
1561 to 1576	1707 to 1722	1536 to 1560	298 to 315	646 to 670
157 to 170	1774 to 1789	1561 to 1576	33 to 45	692 to 707
1573 to 1584	1789 to 1805	157 to 170	333 to 368	740 to 757
1583 to 1596	1814 to 1830	1573 to 1584	372 to 382	763 to 780
1596 to 1621	184 to 204	1583 to 1596	380 to 400	774 to 786
1650 to 1665	1854 to 1868	1596 to 1621	398 to 409	790 to796
1682 to 1703	1872 to 1887	1650 to 1665	409 to 432	805 to 819
1704 to 1719	1890 to 1907	1674 to 1687	468 to 488	822 to 836
1718 to 1736	1924 to 1941	1681 to 1703	494 to 507	838 to 862
1744 to 1779	1944 to 1955	1704 to 1719	551 to 560	882 to 898
1831 to 1840	1950 to 1960	1718 to 1736	563 to 582	947 to 960
1845 to 1865	1977 to 1991	1744 to 1760	591 to 625	974 to 984
1865 to 1880	2050 to 2077	1754 to 1779	628 to 650	988 to 1007
1879 to 1894	2084 to 2096	1807 to 1815	653 to 670
1913 to 1926	2113 to 2127	1831 to 1840	672 to 701
1948 to 1972	2131 to 2165	1845 to 1865	69 to 95
196 to 208	2163 to 2179	1865 to 1880	710 to 720
1983 to 1997	2236 to 2252	1879 to 1894	726 to 736
2022 to 2037	224 to 233	1913 to 1926	734 to 742
2040 to 2060	2252 to 2264	1948 to 1972	756 to 770
2056 to 2068	2279 to 2288	196 to 208	790 to 815
2063 to 2075	2291 to 2315	1983 to 1997	844 to 854
2077 to 2092	2318 to 2333	2022 to 2037	877 to 897
2094 to 2104	2341 to 2354	2040 to 2060	903 to 925
2109 to 2125	244 to 255	2056 to 2068	923 to 938
2126 to 2142	272 to 285	2063 to 2075	943 to 958
2148 to 2167	351 to 369	2077 to 2092	979 to 988
218 to 240	383 to 392	2094 to 2104	992 to 1004
2203 to 2239	42 to 50	2109 to 2125
2240 to 2255	463 to 474	2126 to 2142
2261 to 2273	48 to 61	2148 to 2167
2283 to 2307	500 to 517	218 to 240
2319 to 2343	514 to 523	2203 to 2239
2354 to 2364	538 to 561	2240 to 2255
281 to 290	561 to 577	2261 to 2273
285 to 302	579 to 610	2283 to 2307
323 to 345	612 to 625	2319 to 2343
33 to 66	626 to 677	2354 to 2364
352 to 365	676 to 691	281 to 290
375 to 390	706 to 716	285 to 302
392 to 429	711 to 728	323 to 345
506 to 518	72 to 81	34 to 66
528 to 544	727 to 743	352 to 365
543 to 559	749 to 767	375 to 390
592 to 624	795 to 821	388 to 396
64 to 73	82 to 92	392 to 429
651 to 665	838 to 852	455 to 463
699 ot 716	861 to 876	506 to 518
713 to 722	880 to 897	528 to 544
734 to 756	897 to 905	543 to 559
774 to 789	93 to 103	592 to 624
787 to 809	934 to 950	64 to 73
831 to 839	985 to 1002	651 to 665
836 to 866		699 to 716
87 to 103		734 to 756
900 to 919		774 to 789
920 to 932		787 to 809
934 to 946		831 to 839
950 to 959		836 to 866
		87 to 103
		900 to 919
		920 to 932
		934 to 946
		950 to 959

## Sheet: mapping accessible on conserved
seg1	seg1 mapping on conserved regions	seg2	seg2 mapping on conserved regions	seg3	seg3 mapping on conserved regions	seg6	mapping on conserved region	seg7	mapping on conserved regions	seg8	mapping on conserved region
125 to 141	Region 1	119 to 142	region1	1193 to 1209	region10	1402 to 1417	region 12	118 to 135	region 1	106 to120	region 1
142 to 155	region 1	153 to 164	region 1	125 to 141	region 1	1420 to 1438	region 12	135 to 153	region 1	127 to 138	region 1
196 to 208	region2	166 to 188	region 1	1400 to1411	region 11	1446 to 1455	region 13	205 to 219	region 1	327 to 341	region 4
506 to 518	region 3	184 to 204	region 1	1523 to 1532	region 13	1458 to 1469	region 13	261 to 271	region 2	342 to 355	region 4
651 to 665	region4 partially	244 to 255	region 2	1583 to 1596	region 14	298 to 315	region 4	268 to 277	region 2	364 to 378	region 4
920 to 932	region 5 partially	272 to 285	region 2	1807 to 1815	region 16	551 to 560	region 5	279 to 290	region 2	380 to 390	region 4
934 to 946	region 5	351 to 369	region 2	1879 to 1894	region 17	672 to 701	region 6	291 to 303	region 2	424 to 432	region 4
1272 to 1281	region 7	383 to 392	region 2	2094 to 2104	region 18	69 to 95	region 1	321 to 333	region 2	451 to 459	region 6
1650 to 1665	region8	463 to 474	region2	2109 to 2125	region 18	726 to 736	region 7	329 to 372	region 2	460 to 472	region 5
1704 to 1719	region 9	538 to 561	region3	2126 to 2142	region 18	734 to 742	region 7	368 to 390	region 2	513 to 528	region 6
1718 to 1736	region 9 partially	561 to 577	region3	323 to 345	region 2	756 to 770	region 7	505 to 517	region 5	564 to 583	region 6
1948 to 1972	region10 partially	579 to 610	region 3	506 to 518	region 4	1022 to 1036	region 9 partial	603 to 611	region 6	597 to 610	region 6
1983 to 1997	region 11	612 to 625	region3	528 to 544	region 4	1048 to 1066	region 10 partial	607 to 619	region 6	627 to 642	region 6
2203 to 2239	region 12	626 to 677	region4,5partial	651 to 665	region 6	1147 to 1161	region 11 partial	61 to 76	region 1	664 to 681	region 6
2240 to 2255	region12	676 to 691	region 5 partial	699 to 716	region 7	135 to 170	region 1 partial	740 to 757	region 8	850 to 863	region 9
2261 to 2273	region12	711 to 728	region6 partial	734 to 756	region 7	1479 to 1511	13 ,14 partial	763 to 780	region 8	244 to 263	region 3 partially
2283 to 2307	region 12	727 to 743	region6	774 to 789	region 7	200 to 232	region 2 partial	774 to 786	region 8	434 to 446	region 5 partially
87 to 103	region 1	795 to 821	region 7	787 to 809	region 8	226 to 251	3 partial	790 to796	region 8	704 to 796	region 7 and 8 partially
218 to 240	region 2 partially	880 to 897	region8	831 to 839	region8	257 to 284	3 partial	805 to 819	region 8	141 to 159
		897 to 905	region 8	1176 to 1186	region10 partial	563 to 582	region 5 partial	822 to 836	region 8	14 to 40
		934 to 950	region 8 partial	1353 to 1402	region 11 partial	790 to 815	region 7 partially	838 to 862	region 8	169 to 178
		1133 to 1144	region 9	1434 to 1445	region 12 partial	903 to 925	region 8 partially	882 to 898	region 8	232 to 240
		1154 to 1175	region9	1451 to 1464	region 12 partial	1 to 9		947 to 960	region 8	284 to 290
		1178 to 1207	region 9 partial	1536 to 1560	region 13 partial	1082 to 1094		974 to 984	region 8	474 to 487
		1382 to 1408	region 11,12	1573 to 1584	region 14 partial	1101 to 1107		439 to 458	region 4 partially	834 to 849
		1410 to 1423	region 12	1596 to 1621	region 14 partial	1190 to 1206		515 to 527	region 5 partially	874 to 897
		1421 to 1431	region12	1744 to 1760	region 15 partial	12 to 28		646 to 670	region 6 partially	904 to 919
		1441 to 1450	region12	1754 to 1779	region 15 partial	1244 to 1252		692 to 707	region 7 partially
		1447 to 1455	region 12	1913 to 1926	region 17 partial	1281 ot 1294		988 to 1007	region 8 partially
		1484 to 1501	region 13	2077 to 2092	region 18 partial	1302 to 1316		1 to 16
		1540 to 1554	region 14	2148 to 2167	region 18 partial	1314 to 1323		1017 to 1032
		1554 to 1585	region 14,15	392 to 429	region 3 partial	1319 to1328		1029 to 1039
		1610 to 1660	region 16	543 to 559	region 4 partial	1326 to 1338		1041 to 1055
		1707 to 1722	region 18	592 to 624	region 5 partial	1338 to 1350		220 to 237
		1774 to 1789	region19	1 to 19		1373 to 1384		26 to 42
		1814 to 1830	region 20 partial	1012 to 1026		1530 to 1556		37 to 52
		1854 to 1868	region20	1028 to 1043		1567 to 1584		477 to 488
1 to 19		1977 to 1991	region 21	1037 to 1054		285 to 293		50 to 64
		2236 to 2252	region 23	1049 to 1071		33 to 45		563 to 579
		2252 to 2264	region 23	1069 to 1087		333 to 368		574 to 583
		2291 to 2315	region 24 partial	1097 to 1131		372 to 382		586 to 599
		2318 to 2333	region 25	1138 to 1155		380 to 400
		2341 to 2354	region 25	1150 to 1159		398 to 409
		1061 to 1094	region9 partial	1162 to 1173		409 to 432
		1096 to 1120	region 9	1227 to 1244		468 to 488
		1228 to 1257	region 10	1245 to 1256		494 to 507
		1274 to 1287	region 10	1251 to 1267		591 to 625
		1292 to 1321	region 10	1272 to1281		628 to 650
		1358 to 1369	region11	1282 to 1295		653 to 670
		1371 to 1385	region 11	1300 to 1317		710 to 720
		17 to 35		142 to 155		844 to 854
		42 to 50		1475 to 1493		877 to 897
		48 to 61		1500 to 1504		923 to 938
		72 to 81		1510 to 1525		943 to 958
		82 to 92		1561 to 1576		979 to 988
		93 to 103		157 to 170		992 to 1004
		224 to 233		1650 to 1665
		514 to 523		1674 to 1687
		706 to 716		1681 to 1703
		749 to 767		1704 to 1719
		838 to 852		1718 to 1736
		861 to 876		1831 to 1840
		985 to 1002		1845 to 1865
		1321 to 1337		1865 to 1880
				1948 to 1972
				196 to 208
				1983 to 1997
				2022 to 2037
				2040 to 2060
				2056 to 2068
				2063 to 2075
				218 to 240
				2203 to 2239
				2240 to 2255
				2261 to 2273
				2283 to 2307
				2319 to 2343
				2354 to 2364
				281 to 290
				285 to 302
				34 to 66
				352 to 365
				375 to 390
				388 to 396
33 to 66				455 to 463
				64 to 73
				836 to 866
				87 to 103
				900 to 919
				920 to 932
				934 to 946
64 to 73				950 to 959
